# Supplementary material for: Machine-Learning-Guided Discovery of Electrochemical Reactions
Source: J Am Chem Soc. 2022 Dec 2;144(49):22599–610. doi: 10.1021/jacs.2c08997 (PMC9756344; doi:10.1021/jacs.2c08997)
Supplement: Supplementary file 3 — ja2c08997_si_003.zip [file ja2c08997_si_003.zip › Oxidation Site Selectivity/Ologs_notimes/29.log]

 Entering Gaussian System, Link 0=g16
 Input=29.com
 Output=29.log
 Initial command:
  
 Copyright (c) 1988-2019, Gaussian, Inc.  All Rights Reserved.
  
 This is part of the Gaussian(R) 16 program.  It is based on
 the Gaussian(R) 09 system (copyright 2009, Gaussian, Inc.),
 the Gaussian(R) 03 system (copyright 2003, Gaussian, Inc.),
 the Gaussian(R) 98 system (copyright 1998, Gaussian, Inc.),
 the Gaussian(R) 94 system (copyright 1995, Gaussian, Inc.),
 the Gaussian 92(TM) system (copyright 1992, Gaussian, Inc.),
 the Gaussian 90(TM) system (copyright 1990, Gaussian, Inc.),
 the Gaussian 88(TM) system (copyright 1988, Gaussian, Inc.),
 the Gaussian 86(TM) system (copyright 1986, Carnegie Mellon
 University), and the Gaussian 82(TM) system (copyright 1983,
 Carnegie Mellon University). Gaussian is a federally registered
 trademark of Gaussian, Inc.
  
 This software contains proprietary and confidential information,
 including trade secrets, belonging to Gaussian, Inc.
  
 This software is provided under written license and may be
 used, copied, transmitted, or stored only in accord with that
 written license.
  
 The following legend is applicable only to US Government
 contracts under FAR:
  
                    RESTRICTED RIGHTS LEGEND
  
 Use, reproduction and disclosure by the US Government is
 subject to restrictions as set forth in subparagraphs (a)
 and (c) of the Commercial Computer Software - Restricted
 Rights clause in FAR 52.227-19.
  
 Gaussian, Inc.
 340 Quinnipiac St., Bldg. 40, Wallingford CT 06492
  
  
 ---------------------------------------------------------------
 Warning -- This program may not be used in any manner that
 competes with the business of Gaussian, Inc. or will provide
 assistance to any competitor of Gaussian, Inc.  The licensee
 of this program is prohibited from giving any competitor of
 Gaussian, Inc. access to this program.  By using this program,
 the user acknowledges that Gaussian, Inc. is engaged in the
 business of creating and licensing software in the field of
 computational chemistry and represents and warrants to the
 licensee that it is not a competitor of Gaussian, Inc. and that
 it will not use this program in any manner prohibited above.
 ---------------------------------------------------------------
  

 Cite this work as:
 Gaussian 16, Revision C.01,
 M. J. Frisch, G. W. Trucks, H. B. Schlegel, G. E. Scuseria, 
 M. A. Robb, J. R. Cheeseman, G. Scalmani, V. Barone, 
 G. A. Petersson, H. Nakatsuji, X. Li, M. Caricato, A. V. Marenich, 
 J. Bloino, B. G. Janesko, R. Gomperts, B. Mennucci, H. P. Hratchian, 
 J. V. Ortiz, A. F. Izmaylov, J. L. Sonnenberg, D. Williams-Young, 
 F. Ding, F. Lipparini, F. Egidi, J. Goings, B. Peng, A. Petrone, 
 T. Henderson, D. Ranasinghe, V. G. Zakrzewski, J. Gao, N. Rega, 
 G. Zheng, W. Liang, M. Hada, M. Ehara, K. Toyota, R. Fukuda, 
 J. Hasegawa, M. Ishida, T. Nakajima, Y. Honda, O. Kitao, H. Nakai, 
 T. Vreven, K. Throssell, J. A. Montgomery, Jr., J. E. Peralta, 
 F. Ogliaro, M. J. Bearpark, J. J. Heyd, E. N. Brothers, K. N. Kudin, 
 V. N. Staroverov, T. A. Keith, R. Kobayashi, J. Normand, 
 K. Raghavachari, A. P. Rendell, J. C. Burant, S. S. Iyengar, 
 J. Tomasi, M. Cossi, J. M. Millam, M. Klene, C. Adamo, R. Cammi, 
 J. W. Ochterski, R. L. Martin, K. Morokuma, O. Farkas, 
 J. B. Foresman, and D. J. Fox, Gaussian, Inc., Wallingford CT, 2019.
 
 ******************************************
 Gaussian 16:  ES64L-G16RevC.01  3-Jul-2019
                 8-Jan-2021 
 ******************************************
 %nprocshared=16
 Will use up to   16 processors via shared memory.
 %mem=7GB
 -----------------------------------------
 # b3lyp/def2svp geom=NewRedundant pop=NBO
 -----------------------------------------
 1/29=4000,38=1,172=1/1;
 2/12=2,17=6,18=5,40=1/2;
 3/5=43,7=101,11=2,25=1,30=1,74=-5/1,2,3;
 4//1;
 5/5=2,38=5/2;
 6/7=2,8=2,9=2,10=2,28=1,40=1/1,7;
 99/5=1,9=1/99;
 --
 29
 --
 Symbolic Z-matrix:
 Charge =  1 Multiplicity = 2
 C                    -0.96899   0.23252   0.22055 
 C                     0.37285  -0.32939  -0.20954 
 O                     1.38591   0.55167   0.234 
 H                    -1.00947   0.33035   1.31665 
 H                    -1.12292   1.23201  -0.21532 
 H                    -1.79208  -0.42304  -0.10434 
 H                     0.39049  -0.44418  -1.31374 
 H                     0.50392  -1.34567   0.21793 
 H                     2.2403    0.19573  -0.03877 
 
                          Input orientation:                          
 ---------------------------------------------------------------------
 Center     Atomic      Atomic             Coordinates (Angstroms)
 Number     Number       Type             X           Y           Z
 ---------------------------------------------------------------------
      1          6           0       -0.968994    0.232519    0.220545
      2          6           0        0.372853   -0.329386   -0.209542
      3          8           0        1.385913    0.551671    0.233996
      4          1           0       -1.009473    0.330346    1.316649
      5          1           0       -1.122922    1.232009   -0.215318
      6          1           0       -1.792081   -0.423044   -0.104344
      7          1           0        0.390490   -0.444180   -1.313736
      8          1           0        0.503917   -1.345666    0.217929
      9          1           0        2.240297    0.195730   -0.038770
 ---------------------------------------------------------------------
                    Distance matrix (angstroms):
                    1          2          3          4          5
     1  C    0.000000
     2  C    1.516993   0.000000
     3  O    2.376474   1.413959   0.000000
     4  H    1.101204   2.162252   2.637991   0.000000
     5  H    1.101204   2.162252   2.637991   1.781232   0.000000
     6  H    1.101266   2.169511   3.341285   1.788656   1.788656
     7  H    2.158736   1.110285   2.092382   3.078752   2.511284
     8  H    2.158736   1.110285   2.092382   2.511284   3.078752
     9  H    3.219961   1.947372   0.964919   3.523676   3.523675
                    6          7          8          9
     6  H    0.000000
     7  H    2.495335   0.000000
     8  H    2.495334   1.780882   0.000000
     9  H    4.080105   2.335982   2.335982   0.000000
 Stoichiometry    C2H6O(1+,2)
 Framework group  CS[SG(C2H2O),X(H4)]
 Deg. of freedom    13
 Full point group                 CS      NOp   2
 Largest Abelian subgroup         CS      NOp   2
 Largest concise Abelian subgroup CS      NOp   2
                         Standard orientation:                         
 ---------------------------------------------------------------------
 Center     Atomic      Atomic             Coordinates (Angstroms)
 Number     Number       Type             X           Y           Z
 ---------------------------------------------------------------------
      1          6           0       -0.000000    1.241022   -0.000000
      2          6           0        0.517193   -0.185085    0.000000
      3          8           0       -0.593445   -1.060163    0.000000
      4          1           0       -0.621625    1.422780   -0.890616
      5          1           0       -0.621625    1.422780    0.890616
      6          1           0        0.833049    1.961311   -0.000000
      7          1           0        1.160425   -0.346639    0.890441
      8          1           0        1.160425   -0.346639   -0.890441
      9          1           0       -0.266248   -1.967913    0.000000
 ---------------------------------------------------------------------
 Rotational constants (GHZ):          35.1794247           9.3672021           8.1613113
 Standard basis: def2SVP (5D, 7F)
 There are    51 symmetry adapted cartesian basis functions of A'  symmetry.
 There are    24 symmetry adapted cartesian basis functions of A"  symmetry.
 There are    48 symmetry adapted basis functions of A'  symmetry.
 There are    24 symmetry adapted basis functions of A"  symmetry.
    72 basis functions,   117 primitive gaussians,    75 cartesian basis functions
    13 alpha electrons       12 beta electrons
       nuclear repulsion energy        81.7066018571 Hartrees.
 NAtoms=    9 NActive=    9 NUniq=    7 SFac= 1.65D+00 NAtFMM=   60 NAOKFM=F Big=F
 Integral buffers will be    131072 words long.
 Raffenetti 2 integral format.
 Two-electron integral symmetry is turned on.
 One-electron integrals computed using PRISM.
   2 Symmetry operations used in ECPInt.
 ECPInt:  NShTT=     666 NPrTT=    2268 LenC2=     667 LenP2D=    2070.
 LDataN:  DoStor=T MaxTD1= 4 Len=   56
 NBasis=    72 RedAO= T EigKep=  3.75D-03  NBF=    48    24
 NBsUse=    72 1.00D-06 EigRej= -1.00D+00 NBFU=    48    24
 ExpMin= 1.22D-01 ExpMax= 2.27D+03 ExpMxC= 3.41D+02 IAcc=3 IRadAn=         5 AccDes= 0.00D+00
 Harris functional with IExCor=  402 and IRadAn=       5 diagonalized for initial guess.
 HarFok:  IExCor=  402 AccDes= 0.00D+00 IRadAn=         5 IDoV= 1 UseB2=F ITyADJ=14
 ICtDFT=  3500011 ScaDFX=  1.000000  1.000000  1.000000  1.000000
 FoFCou: FMM=F IPFlag=           0 FMFlag=      100000 FMFlg1=           0
         NFxFlg=           0 DoJE=T BraDBF=F KetDBF=T FulRan=T
         wScrn=  0.000000 ICntrl=       500 IOpCl=  0 I1Cent=   200000004 NGrid=           0
         NMat0=    1 NMatS0=      1 NMatT0=    0 NMatD0=    1 NMtDS0=    0 NMtDT0=    0
 Petite list used in FoFCou.
 Initial guess orbital symmetries:
 Alpha Orbitals:
       Occupied  (A') (A') (A') (A') (A') (A') (A') (A") (A') (A')
                 (A") (A') (A")
       Virtual   (A') (A') (A") (A') (A') (A') (A") (A') (A") (A')
                 (A') (A') (A") (A') (A') (A') (A") (A') (A") (A')
                 (A') (A') (A') (A") (A') (A") (A') (A") (A') (A")
                 (A') (A") (A') (A") (A') (A") (A') (A") (A') (A")
                 (A') (A') (A") (A') (A') (A') (A') (A") (A') (A')
                 (A') (A") (A") (A') (A") (A") (A') (A') (A')
 Beta  Orbitals:
       Occupied  (A') (A') (A') (A') (A') (A') (A') (A") (A') (A')
                 (A") (A')
       Virtual   (A") (A') (A') (A") (A') (A') (A') (A") (A') (A")
                 (A') (A') (A') (A") (A') (A') (A') (A") (A') (A")
                 (A') (A') (A') (A') (A") (A') (A") (A') (A") (A')
                 (A") (A') (A") (A') (A") (A') (A") (A') (A") (A')
                 (A") (A') (A') (A") (A') (A') (A') (A') (A") (A')
                 (A') (A') (A") (A") (A') (A") (A") (A') (A') (A')
 The electronic state of the initial guess is 2-A".
 Initial guess <Sx>= 0.0000 <Sy>= 0.0000 <Sz>= 0.5000 <S**2>= 0.7500 S= 0.5000
 Keep R1 and R2 ints in memory in symmetry-blocked form, NReq=17879945.
 Requested convergence on RMS density matrix=1.00D-08 within 128 cycles.
 Requested convergence on MAX density matrix=1.00D-06.
 Requested convergence on             energy=1.00D-06.
 No special actions if energy rises.
 Integral accuracy reduced to 1.0D-05 until final iterations.
 Initial convergence to 1.0D-05 achieved.  Increase integral accuracy.
 SCF Done:  E(UB3LYP) =  -154.543717706     A.U. after   16 cycles
            NFock= 16  Conv=0.67D-08     -V/T= 2.0097
 <Sx>= 0.0000 <Sy>= 0.0000 <Sz>= 0.5000 <S**2>= 0.7539 S= 0.5019
 <L.S>= 0.000000000000E+00
 Annihilation of the first spin contaminant:
 S**2 before annihilation     0.7539,   after     0.7500

 **********************************************************************

            Population analysis using the SCF Density.

 **********************************************************************

 Orbital symmetries:
 Alpha Orbitals:
       Occupied  (A') (A') (A') (A') (A') (A') (A') (A") (A') (A")
                 (A') (A') (A")
       Virtual   (A') (A') (A") (A') (A') (A') (A") (A') (A") (A')
                 (A') (A') (A") (A') (A') (A") (A') (A') (A") (A')
                 (A') (A') (A") (A') (A') (A") (A') (A") (A') (A")
                 (A') (A") (A") (A') (A') (A") (A") (A') (A') (A")
                 (A') (A') (A') (A") (A') (A') (A') (A") (A') (A')
                 (A") (A') (A") (A") (A') (A") (A') (A') (A')
 Beta  Orbitals:
       Occupied  (A') (A') (A') (A') (A') (A') (A') (A") (A') (A')
                 (A') (A")
       Virtual   (A") (A') (A') (A") (A') (A') (A') (A") (A') (A")
                 (A') (A') (A') (A') (A") (A') (A') (A") (A') (A')
                 (A") (A') (A') (A') (A") (A') (A") (A') (A") (A')
                 (A") (A') (A") (A') (A") (A') (A") (A") (A') (A')
                 (A") (A') (A') (A') (A") (A') (A') (A') (A") (A')
                 (A') (A') (A") (A") (A') (A") (A") (A') (A') (A')
 The electronic state is 2-A".
 Alpha  occ. eigenvalues --  -19.53152 -10.52651 -10.40376  -1.37718  -1.01873
 Alpha  occ. eigenvalues --   -0.87334  -0.84488  -0.78344  -0.71878  -0.66024
 Alpha  occ. eigenvalues --   -0.62084  -0.60554  -0.59074
 Alpha virt. eigenvalues --   -0.19499  -0.13803  -0.11074  -0.08609  -0.07797
 Alpha virt. eigenvalues --   -0.04670  -0.03832  -0.01140   0.18399   0.19588
 Alpha virt. eigenvalues --    0.21308   0.24312   0.31424   0.32412   0.36747
 Alpha virt. eigenvalues --    0.39364   0.40117   0.44561   0.47830   0.48026
 Alpha virt. eigenvalues --    0.48933   0.63686   0.67742   0.68482   0.81417
 Alpha virt. eigenvalues --    0.91014   1.00081   1.10981   1.11548   1.15457
 Alpha virt. eigenvalues --    1.20636   1.32393   1.43003   1.43197   1.49659
 Alpha virt. eigenvalues --    1.53479   1.55985   1.56991   1.58841   1.60446
 Alpha virt. eigenvalues --    1.62454   1.78954   1.89501   1.90252   1.93635
 Alpha virt. eigenvalues --    2.09280   2.15898   2.23504   2.29820   2.37429
 Alpha virt. eigenvalues --    2.52743   2.53561   2.57648   2.68977   2.70486
 Alpha virt. eigenvalues --    2.79580   2.82040   2.98151   3.41851
  Beta  occ. eigenvalues --  -19.51390 -10.52563 -10.40343  -1.33919  -1.00659
  Beta  occ. eigenvalues --   -0.86487  -0.82643  -0.72839  -0.70275  -0.61563
  Beta  occ. eigenvalues --   -0.60108  -0.59169
  Beta virt. eigenvalues --   -0.49071  -0.18941  -0.13124  -0.09968  -0.07990
  Beta virt. eigenvalues --   -0.07403  -0.04616  -0.03391  -0.00794   0.19953
  Beta virt. eigenvalues --    0.20120   0.21495   0.24700   0.32813   0.32958
  Beta virt. eigenvalues --    0.37815   0.40699   0.40826   0.45040   0.48272
  Beta virt. eigenvalues --    0.48300   0.49411   0.64268   0.69700   0.72341
  Beta virt. eigenvalues --    0.82099   0.92765   1.00737   1.12312   1.12360
  Beta virt. eigenvalues --    1.16849   1.22100   1.32776   1.43967   1.45291
  Beta virt. eigenvalues --    1.50410   1.55166   1.56492   1.57596   1.59223
  Beta virt. eigenvalues --    1.61735   1.63724   1.79726   1.90674   1.91198
  Beta virt. eigenvalues --    1.94669   2.10364   2.16465   2.24497   2.30517
  Beta virt. eigenvalues --    2.39503   2.53903   2.55962   2.61097   2.70841
  Beta virt. eigenvalues --    2.71205   2.81351   2.84215   3.00394   3.43056
          Condensed to atoms (all electrons):
               1          2          3          4          5          6
     1  C    4.572872   0.418407  -0.059437   0.389344   0.389344   0.382580
     2  C    0.418407   4.607666   0.287630  -0.017088  -0.017088  -0.007335
     3  O   -0.059437   0.287630   7.432939  -0.001160  -0.001160   0.002862
     4  H    0.389344  -0.017088  -0.001160   0.527983  -0.009112  -0.010632
     5  H    0.389344  -0.017088  -0.001160  -0.009112   0.527983  -0.010632
     6  H    0.382580  -0.007335   0.002862  -0.010632  -0.010632   0.542496
     7  H   -0.016437   0.350586  -0.009113   0.004061  -0.003783  -0.002610
     8  H   -0.016437   0.350586  -0.009113  -0.003783   0.004061  -0.002610
     9  H    0.005219  -0.007063   0.313446  -0.000089  -0.000089  -0.000291
               7          8          9
     1  C   -0.016437  -0.016437   0.005219
     2  C    0.350586   0.350586  -0.007063
     3  O   -0.009113  -0.009113   0.313446
     4  H    0.004061  -0.003783  -0.000089
     5  H   -0.003783   0.004061  -0.000089
     6  H   -0.002610  -0.002610  -0.000291
     7  H    0.496713  -0.006544  -0.003072
     8  H   -0.006544   0.496713  -0.003072
     9  H   -0.003072  -0.003072   0.433882
          Atomic-Atomic Spin Densities.
               1          2          3          4          5          6
     1  C   -0.005304   0.002188   0.002845   0.007713   0.007713   0.000444
     2  C    0.002188  -0.013178  -0.047546  -0.002189  -0.002189   0.000427
     3  O    0.002845  -0.047546   0.701361   0.002324   0.002324  -0.000064
     4  H    0.007713  -0.002189   0.002324   0.038761  -0.007752   0.000023
     5  H    0.007713  -0.002189   0.002324  -0.007752   0.038761   0.000023
     6  H    0.000444   0.000427  -0.000064   0.000023   0.000023  -0.002453
     7  H   -0.002081   0.034966  -0.011729   0.001906  -0.004655  -0.000074
     8  H   -0.002081   0.034966  -0.011729  -0.004655   0.001906  -0.000074
     9  H   -0.000077   0.001020   0.001361   0.000001   0.000001   0.000012
               7          8          9
     1  C   -0.002081  -0.002081  -0.000077
     2  C    0.034966   0.034966   0.001020
     3  O   -0.011729  -0.011729   0.001361
     4  H    0.001906  -0.004655   0.000001
     5  H   -0.004655   0.001906   0.000001
     6  H   -0.000074  -0.000074   0.000012
     7  H    0.145116  -0.020373  -0.000008
     8  H   -0.020373   0.145116  -0.000008
     9  H   -0.000008  -0.000008  -0.017942
 Mulliken charges and spin densities:
               1          2
     1  C   -0.065456   0.011359
     2  C    0.033699   0.008464
     3  O    0.043107   0.639146
     4  H    0.120476   0.036132
     5  H    0.120476   0.036132
     6  H    0.106171  -0.001736
     7  H    0.190200   0.143070
     8  H    0.190200   0.143070
     9  H    0.261129  -0.015638
 Sum of Mulliken charges =   1.00000   1.00000
 Mulliken charges and spin densities with hydrogens summed into heavy atoms:
               1          2
     1  C    0.281666   0.081888
     2  C    0.414098   0.294604
     3  O    0.304236   0.623508
 Electronic spatial extent (au):  <R**2>=            179.5944
 Charge=              1.0000 electrons
 Dipole moment (field-independent basis, Debye):
    X=              1.8566    Y=             -2.2958    Z=             -0.0000  Tot=              2.9525
 Quadrupole moment (field-independent basis, Debye-Ang):
   XX=            -15.4843   YY=             -7.4931   ZZ=            -15.5439
   XY=             -0.2239   XZ=             -0.0000   YZ=             -0.0000
 Traceless Quadrupole moment (field-independent basis, Debye-Ang):
   XX=             -2.6439   YY=              5.3473   ZZ=             -2.7034
   XY=             -0.2239   XZ=             -0.0000   YZ=             -0.0000
 Octapole moment (field-independent basis, Debye-Ang**2):
  XXX=              1.9601  YYY=            -17.3950  ZZZ=             -0.0000  XYY=             -1.8441
  XXY=             -1.2212  XXZ=              0.0000  XZZ=              0.6296  YZZ=             -1.8929
  YYZ=             -0.0000  XYZ=              0.0000
 Hexadecapole moment (field-independent basis, Debye-Ang**3):
 XXXX=            -45.8362 YYYY=            -93.1453 ZZZZ=            -24.0959 XXXY=             -7.2163
 XXXZ=             -0.0000 YYYX=             -0.5460 YYYZ=             -0.0000 ZZZX=             -0.0000
 ZZZY=              0.0000 XXYY=            -28.0454 XXZZ=             -9.0050 YYZZ=            -25.3369
 XXYZ=             -0.0000 YYXZ=              0.0000 ZZXY=             -4.4592
 N-N= 8.170660185711D+01 E-N=-5.169132291747D+02  KE= 1.530639151361D+02
 Symmetry A'   KE= 1.459972270814D+02
 Symmetry A"   KE= 7.066688054674D+00
 Symmetry A'   SP= 5.734847580814D-14
 Symmetry A"   SP= 1.000000000000D+00
                          Isotropic Fermi Contact Couplings
        Atom                 a.u.       MegaHertz       Gauss      10(-4) cm-1
     1  C(13)             -0.00775      -8.71146      -3.10847      -2.90583
     2  C(13)             -0.04549     -51.14285     -18.24904     -17.05942
     3  O(17)              0.23658    -143.41357     -51.17353     -47.83762
     4  H(1)               0.01443      64.51803      23.02164      21.52090
     5  H(1)               0.01443      64.51803      23.02164      21.52090
     6  H(1)              -0.00081      -3.64075      -1.29911      -1.21442
     7  H(1)               0.06746     301.52024     107.58992     100.57633
     8  H(1)               0.06746     301.52024     107.58992     100.57633
     9  H(1)              -0.00884     -39.49908     -14.09425     -13.17547
 --------------------------------------------------------
       Center         ----  Spin Dipole Couplings  ----
                      3XX-RR        3YY-RR        3ZZ-RR
 --------------------------------------------------------
     1   Atom       -0.033527     -0.014231      0.047758
     2   Atom       -0.094167     -0.103071      0.197238
     3   Atom       -1.303713     -1.273167      2.576880
     4   Atom       -0.001606      0.004723     -0.003117
     5   Atom       -0.001606      0.004723     -0.003117
     6   Atom       -0.001921      0.006978     -0.005057
     7   Atom        0.015728     -0.018585      0.002857
     8   Atom        0.015728     -0.018585      0.002857
     9   Atom       -0.062635      0.096219     -0.033584
 --------------------------------------------------------
                        XY            XZ            YZ
 --------------------------------------------------------
     1   Atom       -0.000562      0.000000     -0.000000
     2   Atom        0.024604     -0.000000     -0.000000
     3   Atom        0.015504     -0.000000     -0.000000
     4   Atom       -0.004653      0.008178     -0.006812
     5   Atom       -0.004653     -0.008178      0.006812
     6   Atom        0.004949     -0.000000     -0.000000
     7   Atom       -0.004512      0.033847     -0.007196
     8   Atom       -0.004512     -0.033847      0.007196
     9   Atom       -0.061063      0.000000      0.000000
 --------------------------------------------------------


 ---------------------------------------------------------------------------------
              Anisotropic Spin Dipole Couplings in Principal Axis System
 ---------------------------------------------------------------------------------

       Atom             a.u.   MegaHertz   Gauss  10(-4) cm-1        Axes

              Baa    -0.0335    -4.501    -1.606    -1.501  0.9996  0.0291 -0.0000
     1 C(13)  Bbb    -0.0142    -1.907    -0.681    -0.636 -0.0291  0.9996  0.0000
              Bcc     0.0478     6.409     2.287     2.138  0.0000 -0.0000  1.0000
 
              Baa    -0.1236   -16.589    -5.919    -5.533 -0.6411  0.7675  0.0000
     2 C(13)  Bbb    -0.0736    -9.878    -3.525    -3.295  0.7675  0.6411  0.0000
              Bcc     0.1972    26.467     9.444     8.829 -0.0000 -0.0000  1.0000
 
              Baa    -1.3102    94.805    33.829    31.624  0.9224 -0.3861  0.0000
     3 O(17)  Bbb    -1.2667    91.656    32.705    30.573  0.3861  0.9224  0.0000
              Bcc     2.5769  -186.461   -66.534   -62.197 -0.0000 -0.0000  1.0000
 
              Baa    -0.0109    -5.806    -2.072    -1.937 -0.6069  0.1590  0.7787
     4 H(1)   Bbb    -0.0025    -1.347    -0.481    -0.449  0.6171  0.7117  0.3356
              Bcc     0.0134     7.153     2.552     2.386 -0.5009  0.6842 -0.5300
 
              Baa    -0.0109    -5.806    -2.072    -1.937  0.6069 -0.1590  0.7787
     5 H(1)   Bbb    -0.0025    -1.347    -0.481    -0.449  0.6171  0.7117 -0.3356
              Bcc     0.0134     7.153     2.552     2.386 -0.5009  0.6842  0.5300
 
              Baa    -0.0051    -2.698    -0.963    -0.900  0.0000 -0.0000  1.0000
     6 H(1)   Bbb    -0.0041    -2.202    -0.786    -0.734  0.9134 -0.4071 -0.0000
              Bcc     0.0092     4.900     1.748     1.634  0.4071  0.9134 -0.0000
 
              Baa    -0.0262   -13.990    -4.992    -4.667 -0.5592  0.3691  0.7423
     7 H(1)   Bbb    -0.0186    -9.899    -3.532    -3.302  0.3287  0.9207 -0.2102
              Bcc     0.0448    23.889     8.524     7.969  0.7611 -0.1265  0.6362
 
              Baa    -0.0262   -13.990    -4.992    -4.667  0.5592 -0.3691  0.7423
     8 H(1)   Bbb    -0.0186    -9.899    -3.532    -3.302  0.3287  0.9207  0.2102
              Bcc     0.0448    23.889     8.524     7.969  0.7611 -0.1265 -0.6362
 
              Baa    -0.0834   -44.495   -15.877   -14.842  0.9468  0.3219 -0.0000
     9 H(1)   Bbb    -0.0336   -17.919    -6.394    -5.977  0.0000 -0.0000  1.0000
              Bcc     0.1170    62.414    22.271    20.819 -0.3219  0.9468  0.0000
 

 ---------------------------------------------------------------------------------

 ******************************Gaussian NBO Version 3.1******************************
             N A T U R A L   A T O M I C   O R B I T A L   A N D
          N A T U R A L   B O N D   O R B I T A L   A N A L Y S I S
 ******************************Gaussian NBO Version 3.1******************************
       /RESON  / : Allow strongly delocalized NBO set

 Analyzing the SCF density

 Job title: 29                                                              

 Storage needed:     15894 in NPA,     21047 in NBO ( 939523601 available)
 GSVD:  LWork=        2600 too small for GESVD, short by        2262 words or        2262 for optimal perf.


 NATURAL POPULATIONS:  Natural atomic orbital occupancies 
                                                          
   NAO  Atom  No  lang   Type(AO)    Occupancy
 --------------------------------------------
     1    C    1  S      Cor( 1S)     1.99922
     2    C    1  S      Val( 2S)     1.12554
     3    C    1  S      Ryd( 3S)     0.00091
     4    C    1  px     Val( 2p)     1.23843
     5    C    1  px     Ryd( 3p)     0.00217
     6    C    1  py     Val( 2p)     1.05799
     7    C    1  py     Ryd( 3p)     0.00253
     8    C    1  pz     Val( 2p)     1.22751
     9    C    1  pz     Ryd( 3p)     0.00181
    10    C    1  dxy    Ryd( 3d)     0.00050
    11    C    1  dxz    Ryd( 3d)     0.00064
    12    C    1  dyz    Ryd( 3d)     0.00013
    13    C    1  dx2y2  Ryd( 3d)     0.00045
    14    C    1  dz2    Ryd( 3d)     0.00056

    15    C    2  S      Cor( 1S)     1.99901
    16    C    2  S      Val( 2S)     1.06229
    17    C    2  S      Ryd( 3S)     0.00180
    18    C    2  px     Val( 2p)     0.91700
    19    C    2  px     Ryd( 3p)     0.00249
    20    C    2  py     Val( 2p)     0.95902
    21    C    2  py     Ryd( 3p)     0.00123
    22    C    2  pz     Val( 2p)     1.13822
    23    C    2  pz     Ryd( 3p)     0.00098
    24    C    2  dxy    Ryd( 3d)     0.00231
    25    C    2  dxz    Ryd( 3d)     0.00086
    26    C    2  dyz    Ryd( 3d)     0.00123
    27    C    2  dx2y2  Ryd( 3d)     0.00145
    28    C    2  dz2    Ryd( 3d)     0.00086

    29    O    3  S      Cor( 1S)     1.99975
    30    O    3  S      Val( 2S)     1.70605
    31    O    3  S      Ryd( 3S)     0.00125
    32    O    3  px     Val( 2p)     1.70475
    33    O    3  px     Ryd( 3p)     0.00110
    34    O    3  py     Val( 2p)     1.49213
    35    O    3  py     Ryd( 3p)     0.00188
    36    O    3  pz     Val( 2p)     1.35610
    37    O    3  pz     Ryd( 3p)     0.00093
    38    O    3  dxy    Ryd( 3d)     0.00147
    39    O    3  dxz    Ryd( 3d)     0.00104
    40    O    3  dyz    Ryd( 3d)     0.00009
    41    O    3  dx2y2  Ryd( 3d)     0.00137
    42    O    3  dz2    Ryd( 3d)     0.00098

    43    H    4  S      Val( 1S)     0.71755
    44    H    4  S      Ryd( 2S)     0.00117
    45    H    4  px     Ryd( 2p)     0.00036
    46    H    4  py     Ryd( 2p)     0.00021
    47    H    4  pz     Ryd( 2p)     0.00052

    48    H    5  S      Val( 1S)     0.71755
    49    H    5  S      Ryd( 2S)     0.00117
    50    H    5  px     Ryd( 2p)     0.00036
    51    H    5  py     Ryd( 2p)     0.00021
    52    H    5  pz     Ryd( 2p)     0.00052

    53    H    6  S      Val( 1S)     0.72823
    54    H    6  S      Ryd( 2S)     0.00066
    55    H    6  px     Ryd( 2p)     0.00041
    56    H    6  py     Ryd( 2p)     0.00054
    57    H    6  pz     Ryd( 2p)     0.00012

    58    H    7  S      Val( 1S)     0.66229
    59    H    7  S      Ryd( 2S)     0.00175
    60    H    7  px     Ryd( 2p)     0.00046
    61    H    7  py     Ryd( 2p)     0.00016
    62    H    7  pz     Ryd( 2p)     0.00072

    63    H    8  S      Val( 1S)     0.66229
    64    H    8  S      Ryd( 2S)     0.00175
    65    H    8  px     Ryd( 2p)     0.00046
    66    H    8  py     Ryd( 2p)     0.00016
    67    H    8  pz     Ryd( 2p)     0.00072

    68    H    9  S      Val( 1S)     0.47839
    69    H    9  S      Ryd( 2S)     0.00084
    70    H    9  px     Ryd( 2p)     0.00124
    71    H    9  py     Ryd( 2p)     0.00225
    72    H    9  pz     Ryd( 2p)     0.00093


 Summary of Natural Population Analysis:                  
                                                          
                                       Natural Population 
                Natural  -----------------------------------------------
    Atom  No    Charge         Core      Valence    Rydberg      Total
 -----------------------------------------------------------------------
      C    1   -0.65839      1.99922     4.64947    0.00970     6.65839
      C    2   -0.08875      1.99901     4.07653    0.01322     6.08875
      O    3   -0.26892      1.99975     6.25904    0.01012     8.26892
      H    4    0.28021      0.00000     0.71755    0.00225     0.71979
      H    5    0.28021      0.00000     0.71755    0.00225     0.71979
      H    6    0.27005      0.00000     0.72823    0.00172     0.72995
      H    7    0.33462      0.00000     0.66229    0.00309     0.66538
      H    8    0.33462      0.00000     0.66229    0.00309     0.66538
      H    9    0.51635      0.00000     0.47839    0.00526     0.48365
 =======================================================================
   * Total *    1.00000      5.99798    18.95132    0.05069    25.00000

                                 Natural Population      
 --------------------------------------------------------
   Core                       5.99798 ( 99.9664% of   6)
   Valence                   18.95132 ( 99.7438% of  19)
   Natural Minimal Basis     24.94931 ( 99.7972% of  25)
   Natural Rydberg Basis      0.05069 (  0.2028% of  25)
 --------------------------------------------------------

    Atom  No          Natural Electron Configuration
 ----------------------------------------------------------------------------
      C    1      [core]2S( 1.13)2p( 3.52)3p( 0.01)
      C    2      [core]2S( 1.06)2p( 3.01)3d( 0.01)
      O    3      [core]2S( 1.71)2p( 4.55)
      H    4            1S( 0.72)
      H    5            1S( 0.72)
      H    6            1S( 0.73)
      H    7            1S( 0.66)
      H    8            1S( 0.66)
      H    9            1S( 0.48)


 ***************************************************
 *******         Alpha spin orbitals         *******
 ***************************************************


 NATURAL POPULATIONS:  Natural atomic orbital occupancies 
                                                          
   NAO  Atom  No  lang   Type(AO)    Occupancy      Energy
 ----------------------------------------------------------
     1    C    1  S      Cor( 1S)     0.99961     -10.29201
     2    C    1  S      Val( 2S)     0.56217      -0.47376
     3    C    1  S      Ryd( 3S)     0.00045       0.61361
     4    C    1  px     Val( 2p)     0.61776      -0.29809
     5    C    1  px     Ryd( 3p)     0.00107       0.37167
     6    C    1  py     Val( 2p)     0.52836      -0.29394
     7    C    1  py     Ryd( 3p)     0.00125       0.31437
     8    C    1  pz     Val( 2p)     0.63102      -0.30276
     9    C    1  pz     Ryd( 3p)     0.00091       0.35414
    10    C    1  dxy    Ryd( 3d)     0.00025       2.10637
    11    C    1  dxz    Ryd( 3d)     0.00038       2.20494
    12    C    1  dyz    Ryd( 3d)     0.00008       1.85125
    13    C    1  dx2y2  Ryd( 3d)     0.00022       1.93889
    14    C    1  dz2    Ryd( 3d)     0.00029       2.08896

    15    C    2  S      Cor( 1S)     0.99950     -10.42491
    16    C    2  S      Val( 2S)     0.52700      -0.54093
    17    C    2  S      Ryd( 3S)     0.00080       0.48010
    18    C    2  px     Val( 2p)     0.44897      -0.35636
    19    C    2  px     Ryd( 3p)     0.00125       0.28116
    20    C    2  py     Val( 2p)     0.47594      -0.36517
    21    C    2  py     Ryd( 3p)     0.00057       0.24978
    22    C    2  pz     Val( 2p)     0.62166      -0.39137
    23    C    2  pz     Ryd( 3p)     0.00032       0.37340
    24    C    2  dxy    Ryd( 3d)     0.00111       1.92411
    25    C    2  dxz    Ryd( 3d)     0.00086       2.10850
    26    C    2  dyz    Ryd( 3d)     0.00054       1.71869
    27    C    2  dx2y2  Ryd( 3d)     0.00071       1.86723
    28    C    2  dz2    Ryd( 3d)     0.00046       1.94538

    29    O    3  S      Cor( 1S)     0.99988     -19.34604
    30    O    3  S      Val( 2S)     0.85924      -1.25530
    31    O    3  S      Ryd( 3S)     0.00060       1.19239
    32    O    3  px     Val( 2p)     0.85512      -0.65629
    33    O    3  px     Ryd( 3p)     0.00048       0.71781
    34    O    3  py     Val( 2p)     0.75284      -0.62904
    35    O    3  py     Ryd( 3p)     0.00097       0.89437
    36    O    3  pz     Val( 2p)     0.98776      -0.70012
    37    O    3  pz     Ryd( 3p)     0.00061       0.70073
    38    O    3  dxy    Ryd( 3d)     0.00074       2.84636
    39    O    3  dxz    Ryd( 3d)     0.00058       2.35245
    40    O    3  dyz    Ryd( 3d)     0.00008       2.40596
    41    O    3  dx2y2  Ryd( 3d)     0.00070       2.69483
    42    O    3  dz2    Ryd( 3d)     0.00043       2.58038

    43    H    4  S      Val( 1S)     0.37168      -0.11904
    44    H    4  S      Ryd( 2S)     0.00070       0.16978
    45    H    4  px     Ryd( 2p)     0.00020       1.74933
    46    H    4  py     Ryd( 2p)     0.00011       1.55262
    47    H    4  pz     Ryd( 2p)     0.00026       1.94885

    48    H    5  S      Val( 1S)     0.37168      -0.11904
    49    H    5  S      Ryd( 2S)     0.00070       0.16978
    50    H    5  px     Ryd( 2p)     0.00020       1.74933
    51    H    5  py     Ryd( 2p)     0.00011       1.55262
    52    H    5  pz     Ryd( 2p)     0.00026       1.94885

    53    H    6  S      Val( 1S)     0.36331      -0.11056
    54    H    6  S      Ryd( 2S)     0.00033       0.17496
    55    H    6  px     Ryd( 2p)     0.00020       1.89099
    56    H    6  py     Ryd( 2p)     0.00027       1.79770
    57    H    6  pz     Ryd( 2p)     0.00007       1.56126

    58    H    7  S      Val( 1S)     0.38403      -0.21112
    59    H    7  S      Ryd( 2S)     0.00104       0.11004
    60    H    7  px     Ryd( 2p)     0.00030       1.67098
    61    H    7  py     Ryd( 2p)     0.00009       1.45431
    62    H    7  pz     Ryd( 2p)     0.00039       1.84687

    63    H    8  S      Val( 1S)     0.38403      -0.21112
    64    H    8  S      Ryd( 2S)     0.00104       0.11004
    65    H    8  px     Ryd( 2p)     0.00030       1.67098
    66    H    8  py     Ryd( 2p)     0.00009       1.45431
    67    H    8  pz     Ryd( 2p)     0.00039       1.84687

    68    H    9  S      Val( 1S)     0.23197      -0.16067
    69    H    9  S      Ryd( 2S)     0.00040       0.16110
    70    H    9  px     Ryd( 2p)     0.00060       1.52817
    71    H    9  py     Ryd( 2p)     0.00110       2.10085
    72    H    9  pz     Ryd( 2p)     0.00064       1.33775


 Summary of Natural Population Analysis:                  
                                                          
                                       Natural Population 
                Natural  -----------------------------------------------
    Atom  No    Charge         Core      Valence    Rydberg      Total
 -----------------------------------------------------------------------
      C    1   -0.34380      0.99961     2.33931    0.00489     3.34380
      C    2   -0.07968      0.99950     2.07357    0.00662     3.07968
      O    3   -0.46003      0.99988     3.45496    0.00520     4.46003
      H    4    0.12705      0.00000     0.37168    0.00127     0.37295
      H    5    0.12705      0.00000     0.37168    0.00127     0.37295
      H    6    0.13582      0.00000     0.36331    0.00086     0.36418
      H    7    0.11415      0.00000     0.38403    0.00182     0.38585
      H    8    0.11415      0.00000     0.38403    0.00182     0.38585
      H    9    0.26529      0.00000     0.23197    0.00273     0.23471
 =======================================================================
   * Total *   -0.00000      2.99898     9.97454    0.02647    13.00000

                                 Natural Population      
 --------------------------------------------------------
   Core                       2.99898 ( 99.9661% of   3)
   Valence                    9.97454 ( 99.7454% of  10)
   Natural Minimal Basis     12.97353 ( 99.7964% of  13)
   Natural Rydberg Basis      0.02647 (  0.2036% of  13)
 --------------------------------------------------------

    Atom  No          Natural Electron Configuration
 ----------------------------------------------------------------------------
      C    1      [core]2S( 0.56)2p( 1.78)
      C    2      [core]2S( 0.53)2p( 1.55)
      O    3      [core]2S( 0.86)2p( 2.60)
      H    4            1S( 0.37)
      H    5            1S( 0.37)
      H    6            1S( 0.36)
      H    7            1S( 0.38)
      H    8            1S( 0.38)
      H    9            1S( 0.23)


 NATURAL BOND ORBITAL ANALYSIS, alpha spin orbitals:

                       Occupancies       Lewis Structure    Low   High
           Occ.    -------------------  -----------------   occ   occ
  Cycle   Thresh.   Lewis   Non-Lewis     CR  BD  3C  LP    (L)   (NL)   Dev
 =============================================================================
   1(1)    0.90    12.93346   0.06654      3   8   0   2     0      0    0.00
 -----------------------------------------------------------------------------

 Structure accepted: No low occupancy Lewis orbitals

 --------------------------------------------------------
   Core                      2.99898 ( 99.966% of   3)
   Valence Lewis             9.93448 ( 99.345% of  10)
  ==================       ============================
   Total Lewis              12.93346 ( 99.488% of  13)
  -----------------------------------------------------
   Valence non-Lewis         0.05204 (  0.400% of  13)
   Rydberg non-Lewis         0.01450 (  0.112% of  13)
  ==================       ============================
   Total non-Lewis           0.06654 (  0.512% of  13)
 --------------------------------------------------------


       (Occupancy)   Bond orbital/ Coefficients/ Hybrids
 ---------------------------------------------------------------------------------
     1. (0.99605) BD ( 1) C   1 - C   2  
                ( 46.81%)   0.6842* C   1 s( 27.13%)p 2.68( 72.81%)d 0.00(  0.06%)
                                            0.0003  0.5205  0.0191  0.2946  0.0078
                                           -0.8005 -0.0196  0.0000  0.0000 -0.0119
                                            0.0000  0.0000 -0.0173 -0.0116
                ( 53.19%)   0.7293* C   2 s( 30.76%)p 2.25( 69.21%)d 0.00(  0.03%)
                                            0.0001  0.5546  0.0071 -0.3048  0.0020
                                            0.7740 -0.0088 -0.0000  0.0000 -0.0139
                                           -0.0000  0.0000 -0.0100 -0.0065
     2. (0.99251) BD ( 1) C   1 - H   4  
                ( 62.71%)   0.7919* C   1 s( 24.18%)p 3.13( 75.78%)d 0.00(  0.04%)
                                            0.0000  0.4917 -0.0051 -0.4881  0.0001
                                            0.1393  0.0189 -0.7068  0.0096 -0.0002
                                            0.0165 -0.0006  0.0042  0.0114
                ( 37.29%)   0.6107* H   4 s( 99.90%)p 0.00(  0.10%)
                                            0.9995  0.0010  0.0191 -0.0109  0.0235
     3. (0.99251) BD ( 1) C   1 - H   5  
                ( 62.71%)   0.7919* C   1 s( 24.18%)p 3.13( 75.78%)d 0.00(  0.04%)
                                            0.0000  0.4917 -0.0051 -0.4881  0.0001
                                            0.1393  0.0189  0.7068 -0.0096 -0.0002
                                           -0.0165  0.0006  0.0042  0.0114
                ( 37.29%)   0.6107* H   5 s( 99.90%)p 0.00(  0.10%)
                                            0.9995  0.0010  0.0191 -0.0109 -0.0235
     4. (0.98791) BD ( 1) C   1 - H   6  
                ( 63.29%)   0.7955* C   1 s( 24.52%)p 3.08( 75.44%)d 0.00(  0.04%)
                                           -0.0000  0.4952 -0.0025  0.6601 -0.0164
                                            0.5642  0.0099  0.0000  0.0000  0.0141
                                            0.0000  0.0000  0.0083 -0.0098
                ( 36.71%)   0.6059* H   6 s( 99.90%)p 0.00(  0.10%)
                                            0.9995 -0.0002 -0.0193 -0.0253  0.0000
     5. (0.99828) BD ( 1) C   2 - O   3  
                ( 29.14%)   0.5398* C   2 s( 19.66%)p 4.07( 80.04%)d 0.02(  0.30%)
                                           -0.0000  0.4415  0.0415 -0.6771 -0.0384
                                           -0.5828 -0.0274  0.0000 -0.0000  0.0483
                                            0.0000 -0.0000  0.0048 -0.0257
                ( 70.86%)   0.8418* O   3 s( 32.17%)p 2.11( 67.76%)d 0.00(  0.06%)
                                           -0.0000  0.5672 -0.0059  0.6634  0.0089
                                            0.4873  0.0007  0.0000  0.0000  0.0152
                                            0.0000  0.0000  0.0161 -0.0121
     6. (0.99481) BD ( 1) C   2 - H   7  
                ( 62.07%)   0.7878* C   2 s( 24.86%)p 3.02( 75.07%)d 0.00(  0.07%)
                                           -0.0000  0.4985 -0.0102  0.4708  0.0051
                                           -0.1716  0.0017  0.7068 -0.0064 -0.0068
                                            0.0191 -0.0084  0.0048  0.0138
                ( 37.93%)   0.6159* H   7 s( 99.86%)p 0.00(  0.14%)
                                            0.9993 -0.0018 -0.0245  0.0025 -0.0280
     7. (0.99481) BD ( 1) C   2 - H   8  
                ( 62.07%)   0.7878* C   2 s( 24.86%)p 3.02( 75.07%)d 0.00(  0.07%)
                                           -0.0000  0.4985 -0.0102  0.4708  0.0051
                                           -0.1716  0.0017 -0.7068  0.0064 -0.0068
                                           -0.0191  0.0084  0.0048  0.0138
                ( 37.93%)   0.6159* H   8 s( 99.86%)p 0.00(  0.14%)
                                            0.9993 -0.0018 -0.0245  0.0025  0.0280
     8. (0.99550) BD ( 1) O   3 - H   9  
                ( 76.79%)   0.8763* O   3 s( 19.88%)p 4.03( 80.03%)d 0.00(  0.09%)
                                           -0.0001 -0.4455  0.0190 -0.2498 -0.0159
                                            0.8583 -0.0290  0.0000  0.0000  0.0252
                                            0.0000  0.0000  0.0107  0.0130
                ( 23.21%)   0.4817* H   9 s( 99.52%)p 0.00(  0.48%)
                                           -0.9976  0.0055  0.0172 -0.0674  0.0000
     9. (0.99961) CR ( 1) C   1           s(100.00%)p 0.00(  0.00%)
                                            1.0000 -0.0002 -0.0000 -0.0000 -0.0000
                                            0.0003  0.0000 -0.0000 -0.0000  0.0000
                                           -0.0000 -0.0000  0.0000  0.0000
    10. (0.99950) CR ( 1) C   2           s(100.00%)
                                            1.0000 -0.0001 -0.0000  0.0000 -0.0000
                                           -0.0001  0.0000 -0.0000  0.0000  0.0000
                                           -0.0000  0.0000  0.0000  0.0000
    11. (0.99988) CR ( 1) O   3           s(100.00%)p 0.00(  0.00%)
                                            1.0000 -0.0001  0.0000  0.0000 -0.0000
                                            0.0001 -0.0000  0.0000  0.0000  0.0000
                                            0.0000  0.0000  0.0000  0.0000
    12. (0.99375) LP ( 1) O   3           s( 47.95%)p 1.08( 52.00%)d 0.00(  0.06%)
                                            0.0001  0.6924  0.0106 -0.7044 -0.0029
                                            0.1539  0.0055  0.0000  0.0000  0.0091
                                            0.0000  0.0000 -0.0174  0.0137
    13. (0.98834) LP ( 2) O   3           s(  0.00%)p 1.00( 99.94%)d 0.00(  0.06%)
                                            0.0000  0.0000  0.0000  0.0000  0.0000
                                            0.0000  0.0000  0.9997  0.0031  0.0000
                                            0.0228 -0.0075  0.0000  0.0000
    14. (0.00141) RY*( 1) C   1           s(  7.93%)p11.30( 89.63%)d 0.31(  2.44%)
                                            0.0000  0.0038  0.2817 -0.0211 -0.7371
                                            0.0084 -0.5937 -0.0000  0.0000  0.1425
                                            0.0000 -0.0000 -0.0571 -0.0283
    15. (0.00094) RY*( 2) C   1           s(  0.00%)p 1.00( 87.09%)d 0.15( 12.91%)
                                           -0.0000 -0.0000  0.0000  0.0000  0.0000
                                           -0.0000  0.0000  0.0181  0.9330 -0.0000
                                            0.2201 -0.2840 -0.0000 -0.0000
    16. (0.00025) RY*( 3) C   1           s( 28.07%)p 2.55( 71.54%)d 0.01(  0.39%)
                                           -0.0000  0.0079  0.5298 -0.0088  0.6448
                                            0.0325 -0.5464  0.0000  0.0000  0.0306
                                            0.0000  0.0000  0.0539  0.0058
    17. (0.00014) RY*( 4) C   1           s( 58.42%)p 0.60( 34.96%)d 0.11(  6.62%)
                                            0.0000 -0.0109  0.7642  0.0035 -0.1718
                                           -0.0102  0.5656 -0.0000  0.0000  0.0681
                                            0.0000 -0.0000  0.2396  0.0647
    18. (0.00002) RY*( 5) C   1           s(  2.38%)p 0.35(  0.84%)d40.73( 96.78%)
    19. (0.00000) RY*( 6) C   1           s(  0.00%)p 1.00(  5.32%)d17.80( 94.68%)
    20. (0.00000) RY*( 7) C   1           s(  0.00%)p 1.00(  7.64%)d12.08( 92.36%)
    21. (0.00000) RY*( 8) C   1           s(  3.14%)p 0.87(  2.74%)d29.94( 94.12%)
    22. (0.00000) RY*( 9) C   1           s(  0.03%)p13.00(  0.44%)d99.99( 99.53%)
    23. (0.00113) RY*( 1) C   2           s( 12.31%)p 3.42( 42.12%)d 3.70( 45.56%)
                                            0.0000 -0.0164  0.3505  0.0605 -0.6172
                                            0.0318 -0.1887 -0.0000  0.0000  0.4347
                                           -0.0000  0.0000 -0.4833 -0.1820
    24. (0.00077) RY*( 2) C   2           s(  0.00%)p 1.00( 26.47%)d 2.78( 73.53%)
                                           -0.0000  0.0000 -0.0000  0.0000  0.0000
                                           -0.0000  0.0000 -0.0228 -0.5139 -0.0000
                                            0.8038  0.2986  0.0000  0.0000
    25. (0.00070) RY*( 3) C   2           s(  6.95%)p 5.67( 39.39%)d 7.73( 53.66%)
                                            0.0000  0.0097  0.2634 -0.0162  0.5047
                                           -0.0234  0.3721 -0.0000  0.0000 -0.1024
                                           -0.0000  0.0000 -0.7218  0.0715
    26. (0.00049) RY*( 4) C   2           s(  1.52%)p36.39( 55.25%)d28.47( 43.23%)
                                            0.0000  0.0041  0.1232 -0.0167 -0.5733
                                           -0.0136  0.4726  0.0000 -0.0000 -0.6304
                                            0.0000 -0.0000 -0.0035  0.1868
    27. (0.00047) RY*( 5) C   2           s(  0.00%)p 1.00( 18.57%)d 4.38( 81.43%)
                                            0.0000 -0.0000  0.0000 -0.0000 -0.0000
                                            0.0000 -0.0000  0.0161  0.4306  0.0000
                                           -0.0587  0.9005 -0.0000 -0.0000
    28. (0.00015) RY*( 6) C   2           s(  2.42%)p24.61( 59.65%)d15.65( 37.93%)
                                            0.0000 -0.0087  0.1554  0.0001  0.0581
                                           -0.0163 -0.7700  0.0000 -0.0000 -0.5727
                                            0.0000 -0.0000 -0.2093  0.0863
    29. (0.00001) RY*( 7) C   2           s( 76.61%)p 0.04(  3.10%)d 0.26( 20.29%)
    30. (0.00000) RY*( 8) C   2           s(  0.00%)p 1.00( 55.05%)d 0.82( 44.95%)
    31. (0.00001) RY*( 9) C   2           s(  0.05%)p21.74(  1.01%)d99.99( 98.94%)
    32. (0.00075) RY*( 1) O   3           s( 18.28%)p 3.48( 63.64%)d 0.99( 18.08%)
                                           -0.0000  0.0011  0.4275  0.0050 -0.5418
                                           -0.0029  0.5855 -0.0000 -0.0000 -0.0527
                                           -0.0000 -0.0000  0.4077  0.1086
    33. (0.00069) RY*( 2) O   3           s(  0.00%)p 1.00( 87.53%)d 0.14( 12.47%)
                                            0.0000  0.0000  0.0000  0.0000  0.0000
                                            0.0000  0.0000  0.0026  0.9356  0.0000
                                           -0.3017 -0.1835  0.0000  0.0000
    34. (0.00009) RY*( 3) O   3           s( 79.67%)p 0.19( 15.20%)d 0.06(  5.13%)
    35. (0.00002) RY*( 4) O   3           s(  0.20%)p99.99( 76.59%)d99.99( 23.21%)
    36. (0.00000) RY*( 5) O   3           s(  1.63%)p 7.67( 12.48%)d52.81( 85.89%)
    37. (0.00000) RY*( 6) O   3           s(  0.00%)p 1.00(  9.47%)d 9.56( 90.53%)
    38. (0.00000) RY*( 7) O   3           s(  0.00%)p 1.00(  3.05%)d31.74( 96.95%)
    39. (0.00000) RY*( 8) O   3           s(  0.10%)p99.99( 27.08%)d99.99( 72.82%)
    40. (0.00000) RY*( 9) O   3           s(  0.13%)p40.93(  5.21%)d99.99( 94.66%)
    41. (0.00071) RY*( 1) H   4           s( 98.47%)p 0.02(  1.53%)
                                            0.0027  0.9923 -0.0470  0.0846 -0.0771
    42. (0.00007) RY*( 2) H   4           s(  0.01%)p 1.00( 99.99%)
    43. (0.00008) RY*( 3) H   4           s(  0.08%)p99.99( 99.92%)
    44. (0.00001) RY*( 4) H   4           s(  1.55%)p63.71( 98.45%)
    45. (0.00071) RY*( 1) H   5           s( 98.47%)p 0.02(  1.53%)
                                            0.0027  0.9923 -0.0470  0.0846  0.0771
    46. (0.00007) RY*( 2) H   5           s(  0.01%)p 1.00( 99.99%)
    47. (0.00008) RY*( 3) H   5           s(  0.08%)p99.99( 99.92%)
    48. (0.00001) RY*( 4) H   5           s(  1.55%)p63.71( 98.45%)
    49. (0.00034) RY*( 1) H   6           s( 95.61%)p 0.05(  4.39%)
                                            0.0065  0.9778  0.1696  0.1231  0.0000
    50. (0.00007) RY*( 2) H   6           s(  0.46%)p99.99( 99.54%)
    51. (0.00007) RY*( 3) H   6           s(  0.00%)p 1.00(100.00%)
    52. (0.00001) RY*( 4) H   6           s(  4.03%)p23.79( 95.97%)
    53. (0.00108) RY*( 1) H   7           s( 97.42%)p 0.03(  2.58%)
                                            0.0030  0.9870  0.0439 -0.1544 -0.0070
    54. (0.00013) RY*( 2) H   7           s(  0.85%)p99.99( 99.15%)
                                            0.0012  0.0920 -0.6600  0.3713  0.6466
    55. (0.00005) RY*( 3) H   7           s(  1.73%)p56.74( 98.27%)
    56. (0.00002) RY*( 4) H   7           s(  0.14%)p99.99( 99.86%)
    57. (0.00108) RY*( 1) H   8           s( 97.42%)p 0.03(  2.58%)
                                            0.0030  0.9870  0.0439 -0.1544  0.0070
    58. (0.00013) RY*( 2) H   8           s(  0.85%)p99.99( 99.15%)
                                            0.0012  0.0920 -0.6600  0.3713 -0.6466
    59. (0.00005) RY*( 3) H   8           s(  1.73%)p56.74( 98.27%)
    60. (0.00002) RY*( 4) H   8           s(  0.14%)p99.99( 99.86%)
    61. (0.00064) RY*( 1) H   9           s(  0.00%)p 1.00(100.00%)
                                            0.0000  0.0000  0.0000  0.0000  1.0000
    62. (0.00061) RY*( 2) H   9           s( 16.03%)p 5.24( 83.97%)
                                            0.0084  0.4003 -0.8619 -0.3111 -0.0000
    63. (0.00037) RY*( 3) H   9           s( 81.87%)p 0.22( 18.13%)
                                            0.0133  0.9047  0.4255 -0.0143  0.0000
    64. (0.00001) RY*( 4) H   9           s(  2.58%)p37.81( 97.42%)
    65. (0.00444) BD*( 1) C   1 - C   2  
                ( 53.19%)   0.7293* C   1 s( 27.13%)p 2.68( 72.81%)d 0.00(  0.06%)
                                            0.0003  0.5205  0.0191  0.2946  0.0078
                                           -0.8005 -0.0196  0.0000  0.0000 -0.0119
                                            0.0000  0.0000 -0.0173 -0.0116
                ( 46.81%)  -0.6842* C   2 s( 30.76%)p 2.25( 69.21%)d 0.00(  0.03%)
                                            0.0001  0.5546  0.0071 -0.3048  0.0020
                                            0.7740 -0.0088 -0.0000  0.0000 -0.0139
                                           -0.0000  0.0000 -0.0100 -0.0065
    66. (0.00307) BD*( 1) C   1 - H   4  
                ( 37.29%)   0.6107* C   1 s( 24.18%)p 3.13( 75.78%)d 0.00(  0.04%)
                                           -0.0000 -0.4917  0.0051  0.4881 -0.0001
                                           -0.1393 -0.0189  0.7068 -0.0096  0.0002
                                           -0.0165  0.0006 -0.0042 -0.0114
                ( 62.71%)  -0.7919* H   4 s( 99.90%)p 0.00(  0.10%)
                                           -0.9995 -0.0010 -0.0191  0.0109 -0.0235
    67. (0.00307) BD*( 1) C   1 - H   5  
                ( 37.29%)   0.6107* C   1 s( 24.18%)p 3.13( 75.78%)d 0.00(  0.04%)
                                           -0.0000 -0.4917  0.0051  0.4881 -0.0001
                                           -0.1393 -0.0189 -0.7068  0.0096  0.0002
                                            0.0165 -0.0006 -0.0042 -0.0114
                ( 62.71%)  -0.7919* H   5 s( 99.90%)p 0.00(  0.10%)
                                           -0.9995 -0.0010 -0.0191  0.0109  0.0235
    68. (0.00159) BD*( 1) C   1 - H   6  
                ( 36.71%)   0.6059* C   1 s( 24.52%)p 3.08( 75.44%)d 0.00(  0.04%)
                                            0.0000 -0.4952  0.0025 -0.6601  0.0164
                                           -0.5642 -0.0099 -0.0000 -0.0000 -0.0141
                                           -0.0000 -0.0000 -0.0083  0.0098
                ( 63.29%)  -0.7955* H   6 s( 99.90%)p 0.00(  0.10%)
                                           -0.9995  0.0002  0.0193  0.0253 -0.0000
    69. (0.01392) BD*( 1) C   2 - O   3  
                ( 70.86%)   0.8418* C   2 s( 19.66%)p 4.07( 80.04%)d 0.02(  0.30%)
                                           -0.0000  0.4415  0.0415 -0.6771 -0.0384
                                           -0.5828 -0.0274  0.0000 -0.0000  0.0483
                                            0.0000 -0.0000  0.0048 -0.0257
                ( 29.14%)  -0.5398* O   3 s( 32.17%)p 2.11( 67.76%)d 0.00(  0.06%)
                                           -0.0000  0.5672 -0.0059  0.6634  0.0089
                                            0.4873  0.0007  0.0000  0.0000  0.0152
                                            0.0000  0.0000  0.0161 -0.0121
    70. (0.01164) BD*( 1) C   2 - H   7  
                ( 37.93%)   0.6159* C   2 s( 24.86%)p 3.02( 75.07%)d 0.00(  0.07%)
                                            0.0000 -0.4985  0.0102 -0.4708 -0.0051
                                            0.1716 -0.0017 -0.7068  0.0064  0.0068
                                           -0.0191  0.0084 -0.0048 -0.0138
                ( 62.07%)  -0.7878* H   7 s( 99.86%)p 0.00(  0.14%)
                                           -0.9993  0.0018  0.0245 -0.0025  0.0280
    71. (0.01164) BD*( 1) C   2 - H   8  
                ( 37.93%)   0.6159* C   2 s( 24.86%)p 3.02( 75.07%)d 0.00(  0.07%)
                                            0.0000 -0.4985  0.0102 -0.4708 -0.0051
                                            0.1716 -0.0017  0.7068 -0.0064  0.0068
                                            0.0191 -0.0084 -0.0048 -0.0138
                ( 62.07%)  -0.7878* H   8 s( 99.86%)p 0.00(  0.14%)
                                           -0.9993  0.0018  0.0245 -0.0025 -0.0280
    72. (0.00267) BD*( 1) O   3 - H   9  
                ( 23.21%)   0.4817* O   3 s( 19.88%)p 4.03( 80.03%)d 0.00(  0.09%)
                                            0.0001  0.4455 -0.0190  0.2498  0.0159
                                           -0.8583  0.0290 -0.0000 -0.0000 -0.0252
                                           -0.0000 -0.0000 -0.0107 -0.0130
                ( 76.79%)  -0.8763* H   9 s( 99.52%)p 0.00(  0.48%)
                                            0.9976 -0.0055 -0.0172  0.0674 -0.0000


 NHO Directionality and "Bond Bending" (deviations from line of nuclear centers)

         [Thresholds for printing:  angular deviation  >  1.0 degree]
                                    hybrid p-character > 25.0%
                                    orbital occupancy  >  0.10e

                                Line of Centers        Hybrid 1              Hybrid 2
                                ---------------  -------------------   ------------------
                NBO               Theta   Phi    Theta   Phi    Dev    Theta   Phi    Dev
 ========================================================================================
     1. BD (   1) C   1 - C   2    90.0  289.9     --     --    --      90.0  111.6   1.7
     2. BD (   1) C   1 - H   4   144.0  163.7   143.7  162.0   1.0      --     --    --
     3. BD (   1) C   1 - H   5    36.0  163.7    36.3  162.0   1.0      --     --    --
     5. BD (   1) C   2 - O   3    90.0  218.2    90.0  220.5   2.2     90.0   36.0   2.3
     6. BD (   1) C   2 - H   7    36.7  345.9    35.8  340.4   3.4      --     --    --
     7. BD (   1) C   2 - H   8   143.3  345.9   144.2  340.4   3.4      --     --    --
     8. BD (   1) O   3 - H   9    90.0  289.8    90.0  287.8   2.1      --     --    --
    12. LP (   1) O   3             --     --     90.0  167.3   --       --     --    --
    13. LP (   2) O   3             --     --      0.0    0.0   --       --     --    --


 Second Order Perturbation Theory Analysis of Fock Matrix in NBO Basis

     Threshold for printing:   0.25 kcal/mol
                                                                              E(2)  E(j)-E(i) F(i,j)
         Donor NBO (i)                     Acceptor NBO (j)                 kcal/mol   a.u.    a.u. 
 ===================================================================================================

 within unit  1
   1. BD (   1) C   1 - C   2        / 32. RY*(   1) O   3                    0.41    2.03    0.036
   1. BD (   1) C   1 - C   2        / 70. BD*(   1) C   2 - H   7            0.26    1.02    0.021
   1. BD (   1) C   1 - C   2        / 71. BD*(   1) C   2 - H   8            0.26    1.02    0.021
   1. BD (   1) C   1 - C   2        / 72. BD*(   1) O   3 - H   9            0.81    1.01    0.036
   2. BD (   1) C   1 - H   4        / 69. BD*(   1) C   2 - O   3            0.34    0.68    0.019
   2. BD (   1) C   1 - H   4        / 70. BD*(   1) C   2 - H   7            1.60    0.86    0.047
   3. BD (   1) C   1 - H   5        / 69. BD*(   1) C   2 - O   3            0.34    0.68    0.019
   3. BD (   1) C   1 - H   5        / 71. BD*(   1) C   2 - H   8            1.60    0.86    0.047
   4. BD (   1) C   1 - H   6        / 69. BD*(   1) C   2 - O   3            2.77    0.68    0.055
   5. BD (   1) C   2 - O   3        / 68. BD*(   1) C   1 - H   6            0.61    1.42    0.037
   6. BD (   1) C   2 - H   7        / 15. RY*(   2) C   1                    0.36    1.38    0.028
   6. BD (   1) C   2 - H   7        / 33. RY*(   2) O   3                    0.31    1.66    0.029
   6. BD (   1) C   2 - H   7        / 66. BD*(   1) C   1 - H   4            1.32    1.05    0.047
   6. BD (   1) C   2 - H   7        / 69. BD*(   1) C   2 - O   3            0.39    0.78    0.022
   7. BD (   1) C   2 - H   8        / 15. RY*(   2) C   1                    0.36    1.38    0.028
   7. BD (   1) C   2 - H   8        / 33. RY*(   2) O   3                    0.31    1.66    0.029
   7. BD (   1) C   2 - H   8        / 67. BD*(   1) C   1 - H   5            1.32    1.05    0.047
   7. BD (   1) C   2 - H   8        / 69. BD*(   1) C   2 - O   3            0.39    0.78    0.022
   8. BD (   1) O   3 - H   9        / 14. RY*(   1) C   1                    0.38    1.50    0.030
   8. BD (   1) O   3 - H   9        / 25. RY*(   3) C   2                    0.70    2.18    0.049
   8. BD (   1) O   3 - H   9        / 65. BD*(   1) C   1 - C   2            1.28    1.20    0.049
   9. CR (   1) C   1                / 26. RY*(   4) C   2                    0.34   11.27    0.078
   9. CR (   1) C   1                / 41. RY*(   1) H   4                    0.44   10.51    0.086
   9. CR (   1) C   1                / 45. RY*(   1) H   5                    0.44   10.51    0.086
   9. CR (   1) C   1                / 49. RY*(   1) H   6                    0.44   10.59    0.086
  10. CR (   1) C   2                / 16. RY*(   3) C   1                    0.61   10.80    0.102
  10. CR (   1) C   2                / 53. RY*(   1) H   7                    0.53   10.58    0.095
  10. CR (   1) C   2                / 57. RY*(   1) H   8                    0.53   10.58    0.095
  10. CR (   1) C   2                / 69. BD*(   1) C   2 - O   3            0.75   10.40    0.112
  11. CR (   1) O   3                / 23. RY*(   1) C   2                    0.81   20.36    0.163
  11. CR (   1) O   3                / 25. RY*(   3) C   2                    0.34   20.48    0.105
  12. LP (   1) O   3                / 23. RY*(   1) C   2                    0.93    1.96    0.054
  12. LP (   1) O   3                / 62. RY*(   2) H   9                    0.41    2.17    0.038
  12. LP (   1) O   3                / 65. BD*(   1) C   1 - C   2            0.35    1.09    0.025
  12. LP (   1) O   3                / 70. BD*(   1) C   2 - H   7            0.56    1.10    0.032
  12. LP (   1) O   3                / 71. BD*(   1) C   2 - H   8            0.56    1.10    0.032
  13. LP (   2) O   3                / 24. RY*(   2) C   2                    0.57    2.30    0.046
  13. LP (   2) O   3                / 61. RY*(   1) H   9                    0.90    2.04    0.054
  13. LP (   2) O   3                / 70. BD*(   1) C   2 - H   7            2.48    0.86    0.058
  13. LP (   2) O   3                / 71. BD*(   1) C   2 - H   8            2.48    0.86    0.058


 Natural Bond Orbitals (Summary):

                                                            Principal Delocalizations
           NBO                        Occupancy    Energy   (geminal,vicinal,remote)
 ====================================================================================
 Molecular unit  1  (C2H6O)
     1. BD (   1) C   1 - C   2          0.99605    -0.86432  72(v),32(v),70(g),71(g)
     2. BD (   1) C   1 - H   4          0.99251    -0.70290  70(v),69(v)
     3. BD (   1) C   1 - H   5          0.99251    -0.70290  71(v),69(v)
     4. BD (   1) C   1 - H   6          0.98791    -0.69685  69(v)
     5. BD (   1) C   2 - O   3          0.99828    -1.16793  68(v)
     6. BD (   1) C   2 - H   7          0.99481    -0.79952  66(v),69(g),15(v),33(v)
     7. BD (   1) C   2 - H   8          0.99481    -0.79952  67(v),69(g),15(v),33(v)
     8. BD (   1) O   3 - H   9          0.99550    -1.04646  65(v),25(v),14(r)
     9. CR (   1) C   1                  0.99961   -10.29173  41(v),45(v),49(v),26(v)
    10. CR (   1) C   2                  0.99950   -10.42484  69(g),16(v),53(v),57(v)
    11. CR (   1) O   3                  0.99988   -19.34629  23(v),25(v)
    12. LP (   1) O   3                  0.99375    -0.94200  23(v),70(v),71(v),62(v)
                                                    65(v)
    13. LP (   2) O   3                  0.98834    -0.70108  70(v),71(v),61(v),24(v)
    14. RY*(   1) C   1                  0.00141     0.45043   
    15. RY*(   2) C   1                  0.00094     0.58007   
    16. RY*(   3) C   1                  0.00025     0.37983   
    17. RY*(   4) C   1                  0.00014     0.59675   
    18. RY*(   5) C   1                  0.00002     2.04196   
    19. RY*(   6) C   1                  0.00000     2.08210   
    20. RY*(   7) C   1                  0.00000     1.74468   
    21. RY*(   8) C   1                  0.00000     1.83966   
    22. RY*(   9) C   1                  0.00000     2.10861   
    23. RY*(   1) C   2                  0.00113     1.01607   
    24. RY*(   2) C   2                  0.00077     1.60346   
    25. RY*(   3) C   2                  0.00070     1.13403   
    26. RY*(   4) C   2                  0.00049     0.97609   
    27. RY*(   5) C   2                  0.00047     1.49719   
    28. RY*(   6) C   2                  0.00015     0.93797   
    29. RY*(   7) C   2                  0.00001     0.76927   
    30. RY*(   8) C   2                  0.00000     1.09464   
    31. RY*(   9) C   2                  0.00001     1.89041   
    32. RY*(   1) O   3                  0.00075     1.16246   
    33. RY*(   2) O   3                  0.00069     0.85778   
    34. RY*(   3) O   3                  0.00009     1.30071   
    35. RY*(   4) O   3                  0.00002     1.15172   
    36. RY*(   5) O   3                  0.00000     2.63044   
    37. RY*(   6) O   3                  0.00000     2.23528   
    38. RY*(   7) O   3                  0.00000     2.36704   
    39. RY*(   8) O   3                  0.00000     2.16478   
    40. RY*(   9) O   3                  0.00000     2.51355   
    41. RY*(   1) H   4                  0.00071     0.21710   
    42. RY*(   2) H   4                  0.00007     1.54995   
    43. RY*(   3) H   4                  0.00008     1.61189   
    44. RY*(   4) H   4                  0.00001     2.03421   
    45. RY*(   1) H   5                  0.00071     0.21710   
    46. RY*(   2) H   5                  0.00007     1.54995   
    47. RY*(   3) H   5                  0.00008     1.61189   
    48. RY*(   4) H   5                  0.00001     2.03421   
    49. RY*(   1) H   6                  0.00034     0.30289   
    50. RY*(   2) H   6                  0.00007     1.53951   
    51. RY*(   3) H   6                  0.00007     1.56126   
    52. RY*(   4) H   6                  0.00001     2.01346   
    53. RY*(   1) H   7                  0.00108     0.15119   
    54. RY*(   2) H   7                  0.00013     1.47036   
    55. RY*(   3) H   7                  0.00005     1.54968   
    56. RY*(   4) H   7                  0.00002     1.90135   
    57. RY*(   1) H   8                  0.00108     0.15119   
    58. RY*(   2) H   8                  0.00013     1.47036   
    59. RY*(   3) H   8                  0.00005     1.54968   
    60. RY*(   4) H   8                  0.00002     1.90135   
    61. RY*(   1) H   9                  0.00064     1.33775   
    62. RY*(   2) H   9                  0.00061     1.23170   
    63. RY*(   3) H   9                  0.00037     0.45709   
    64. RY*(   4) H   9                  0.00001     2.06980   
    65. BD*(   1) C   1 - C   2          0.00444     0.15271   
    66. BD*(   1) C   1 - H   4          0.00307     0.24886   
    67. BD*(   1) C   1 - H   5          0.00307     0.24886   
    68. BD*(   1) C   1 - H   6          0.00159     0.25668   
    69. BD*(   1) C   2 - O   3          0.01392    -0.02169   
    70. BD*(   1) C   2 - H   7          0.01164     0.16043   
    71. BD*(   1) C   2 - H   8          0.01164     0.16043   
    72. BD*(   1) O   3 - H   9          0.00267     0.14667   
       -------------------------------
              Total Lewis   12.93346  ( 99.4881%)
        Valence non-Lewis    0.05204  (  0.4003%)
        Rydberg non-Lewis    0.01450  (  0.1116%)
       -------------------------------
            Total unit  1   13.00000  (100.0000%)
           Charge unit  1    0.00000


 ***************************************************
 *******         Beta  spin orbitals         *******
 ***************************************************


 NATURAL POPULATIONS:  Natural atomic orbital occupancies 
                                                          
   NAO  Atom  No  lang   Type(AO)    Occupancy      Energy
 ----------------------------------------------------------
     1    C    1  S      Cor( 1S)     0.99961     -10.29170
     2    C    1  S      Val( 2S)     0.56337      -0.47204
     3    C    1  S      Ryd( 3S)     0.00046       0.61470
     4    C    1  px     Val( 2p)     0.62067      -0.29820
     5    C    1  px     Ryd( 3p)     0.00110       0.37221
     6    C    1  py     Val( 2p)     0.52964      -0.29374
     7    C    1  py     Ryd( 3p)     0.00128       0.31491
     8    C    1  pz     Val( 2p)     0.59648      -0.29556
     9    C    1  pz     Ryd( 3p)     0.00090       0.35626
    10    C    1  dxy    Ryd( 3d)     0.00026       2.10622
    11    C    1  dxz    Ryd( 3d)     0.00026       2.20734
    12    C    1  dyz    Ryd( 3d)     0.00005       1.85361
    13    C    1  dx2y2  Ryd( 3d)     0.00023       1.93865
    14    C    1  dz2    Ryd( 3d)     0.00027       2.09206

    15    C    2  S      Cor( 1S)     0.99951     -10.42409
    16    C    2  S      Val( 2S)     0.53529      -0.53629
    17    C    2  S      Ryd( 3S)     0.00100       0.48637
    18    C    2  px     Val( 2p)     0.46802      -0.35879
    19    C    2  px     Ryd( 3p)     0.00124       0.28426
    20    C    2  py     Val( 2p)     0.48309      -0.36576
    21    C    2  py     Ryd( 3p)     0.00066       0.25148
    22    C    2  pz     Val( 2p)     0.51656      -0.36632
    23    C    2  pz     Ryd( 3p)     0.00067       0.38305
    24    C    2  dxy    Ryd( 3d)     0.00120       1.92248
    25    C    2  dxz    Ryd( 3d)     0.00000       2.11697
    26    C    2  dyz    Ryd( 3d)     0.00070       1.72507
    27    C    2  dx2y2  Ryd( 3d)     0.00074       1.86497
    28    C    2  dz2    Ryd( 3d)     0.00040       1.95623

    29    O    3  S      Cor( 1S)     0.99988     -19.33007
    30    O    3  S      Val( 2S)     0.84681      -1.19506
    31    O    3  S      Ryd( 3S)     0.00065       1.20945
    32    O    3  px     Val( 2p)     0.84963      -0.63583
    33    O    3  px     Ryd( 3p)     0.00062       0.72798
    34    O    3  py     Val( 2p)     0.73929      -0.60489
    35    O    3  py     Ryd( 3p)     0.00092       0.90318
    36    O    3  pz     Val( 2p)     0.36835      -0.53476
    37    O    3  pz     Ryd( 3p)     0.00032       0.75580
    38    O    3  dxy    Ryd( 3d)     0.00073       2.85637
    39    O    3  dxz    Ryd( 3d)     0.00046       2.40466
    40    O    3  dyz    Ryd( 3d)     0.00001       2.46046
    41    O    3  dx2y2  Ryd( 3d)     0.00067       2.70500
    42    O    3  dz2    Ryd( 3d)     0.00056       2.64820

    43    H    4  S      Val( 1S)     0.34587      -0.10790
    44    H    4  S      Ryd( 2S)     0.00046       0.17148
    45    H    4  px     Ryd( 2p)     0.00016       1.75503
    46    H    4  py     Ryd( 2p)     0.00010       1.55823
    47    H    4  pz     Ryd( 2p)     0.00025       1.95418

    48    H    5  S      Val( 1S)     0.34587      -0.10790
    49    H    5  S      Ryd( 2S)     0.00046       0.17148
    50    H    5  px     Ryd( 2p)     0.00016       1.75503
    51    H    5  py     Ryd( 2p)     0.00010       1.55823
    52    H    5  pz     Ryd( 2p)     0.00025       1.95418

    53    H    6  S      Val( 1S)     0.36492      -0.11117
    54    H    6  S      Ryd( 2S)     0.00033       0.17486
    55    H    6  px     Ryd( 2p)     0.00020       1.89074
    56    H    6  py     Ryd( 2p)     0.00027       1.79741
    57    H    6  pz     Ryd( 2p)     0.00005       1.56116

    58    H    7  S      Val( 1S)     0.27825      -0.15968
    59    H    7  S      Ryd( 2S)     0.00070       0.11781
    60    H    7  px     Ryd( 2p)     0.00016       1.69710
    61    H    7  py     Ryd( 2p)     0.00008       1.47994
    62    H    7  pz     Ryd( 2p)     0.00033       1.87185

    63    H    8  S      Val( 1S)     0.27825      -0.15968
    64    H    8  S      Ryd( 2S)     0.00070       0.11781
    65    H    8  px     Ryd( 2p)     0.00016       1.69710
    66    H    8  py     Ryd( 2p)     0.00008       1.47994
    67    H    8  pz     Ryd( 2p)     0.00033       1.87185

    68    H    9  S      Val( 1S)     0.24641      -0.16538
    69    H    9  S      Ryd( 2S)     0.00044       0.16110
    70    H    9  px     Ryd( 2p)     0.00064       1.52590
    71    H    9  py     Ryd( 2p)     0.00116       2.10073
    72    H    9  pz     Ryd( 2p)     0.00029       1.34060


 Summary of Natural Population Analysis:                  
                                                          
                                       Natural Population 
                Natural  -----------------------------------------------
    Atom  No    Charge         Core      Valence    Rydberg      Total
 -----------------------------------------------------------------------
      C    1   -0.31458      0.99961     2.31016    0.00481     3.31458
      C    2   -0.00907      0.99951     2.00296    0.00660     3.00907
      O    3    0.19111      0.99988     2.80409    0.00493     3.80889
      H    4    0.15315      0.00000     0.34587    0.00098     0.34685
      H    5    0.15315      0.00000     0.34587    0.00098     0.34685
      H    6    0.13422      0.00000     0.36492    0.00086     0.36578
      H    7    0.22048      0.00000     0.27825    0.00127     0.27952
      H    8    0.22048      0.00000     0.27825    0.00127     0.27952
      H    9    0.25106      0.00000     0.24641    0.00253     0.24894
 =======================================================================
   * Total *    1.00000      2.99900     8.97678    0.02422    12.00000

                                 Natural Population      
 --------------------------------------------------------
   Core                       2.99900 ( 99.9667% of   3)
   Valence                    8.97678 ( 99.7420% of   9)
   Natural Minimal Basis     11.97578 ( 99.7982% of  12)
   Natural Rydberg Basis      0.02422 (  0.2018% of  12)
 --------------------------------------------------------

    Atom  No          Natural Electron Configuration
 ----------------------------------------------------------------------------
      C    1      [core]2S( 0.56)2p( 1.75)
      C    2      [core]2S( 0.54)2p( 1.47)
      O    3      [core]2S( 0.85)2p( 1.96)
      H    4            1S( 0.35)
      H    5            1S( 0.35)
      H    6            1S( 0.36)
      H    7            1S( 0.28)
      H    8            1S( 0.28)
      H    9            1S( 0.25)


 NATURAL BOND ORBITAL ANALYSIS, beta spin orbitals:

                       Occupancies       Lewis Structure    Low   High
           Occ.    -------------------  -----------------   occ   occ
  Cycle   Thresh.   Lewis   Non-Lewis     CR  BD  3C  LP    (L)   (NL)   Dev
 =============================================================================
   1(1)    0.90    11.03048   0.96952      3   6   0   3     2      0    0.16
   2(2)    0.90    11.03048   0.96952      3   6   0   3     2      0    0.16

    The hybrids on atom  2 are linearly dependent.  An eigenvalue (  0.000019)
    of the hybrid overlap matrix is too small (<0.00010).

    PRJTHR will be raised from  0.200 to 0.250 and the NBO search repeated.


    The hybrids on atom  2 are linearly dependent.  An eigenvalue (  0.000019)
    of the hybrid overlap matrix is too small (<0.00010).

    PRJTHR will be raised from  0.250 to 0.300 and the NBO search repeated.

   3(1)    0.80    11.54721   0.45279      3   8   0   1     1      0    0.16
   4(2)    0.80    11.54721   0.45279      3   8   0   1     1      0    0.16
   5(1)    0.70    11.30215   0.69785      3   7   0   2     0      0    0.18
   6(2)    0.70    11.30215   0.69785      3   7   0   2     0      0    0.18
   7(1)    0.60     9.97151   2.02849      3   3   0   6     0      0    0.23
   8(2)    0.60     9.43241   2.56759      3   3   0   6     1      0    0.34
   9(3)    0.60     9.97151   2.02849      3   3   0   6     0      0    0.23
  10(1)    0.50     8.97156   3.02844      3   0   0   9     0      0    0.34
  11(2)    0.50     8.97156   3.02844      3   0   0   9     0      0    0.34
  12(1)    0.80    11.54721   0.45279      3   8   0   1     1      0    0.16
 -----------------------------------------------------------------------------

 Structure accepted: RESONANCE keyword permits strongly delocalized structure

 --------------------------------------------------------
   Core                      2.99900 ( 99.967% of   3)
   Valence Lewis             8.54821 ( 94.980% of   9)
  ==================       ============================
   Total Lewis              11.54721 ( 96.227% of  12)
  -----------------------------------------------------
   Valence non-Lewis         0.44052 (  3.671% of  12)
   Rydberg non-Lewis         0.01227 (  0.102% of  12)
  ==================       ============================
   Total non-Lewis           0.45279 (  3.773% of  12)
 --------------------------------------------------------


       (Occupancy)   Bond orbital/ Coefficients/ Hybrids
 ---------------------------------------------------------------------------------
     1. (0.99584) BD ( 1) C   1 - C   2  
                ( 46.98%)   0.6854* C   1 s( 27.27%)p 2.66( 72.67%)d 0.00(  0.06%)
                                            0.0003  0.5219  0.0191  0.2943  0.0077
                                           -0.7998 -0.0199  0.0000  0.0000 -0.0121
                                            0.0000  0.0000 -0.0174 -0.0118
                ( 53.02%)   0.7282* C   2 s( 30.84%)p 2.24( 69.12%)d 0.00(  0.04%)
                                            0.0001  0.5553  0.0071 -0.2989  0.0013
                                            0.7758 -0.0080  0.0051 -0.0000 -0.0144
                                            0.0000 -0.0000 -0.0092 -0.0080
     2. (0.95227) BD ( 1) C   1 - H   4  
                ( 63.80%)   0.7988* C   1 s( 24.03%)p 3.16( 75.94%)d 0.00(  0.03%)
                                           -0.0000  0.4901 -0.0062 -0.4899  0.0014
                                            0.1387  0.0184 -0.7069  0.0110 -0.0003
                                            0.0143  0.0015  0.0043  0.0105
                ( 36.20%)   0.6016* H   4 s( 99.90%)p 0.00(  0.10%)
                                            0.9995 -0.0040  0.0170 -0.0102  0.0245
     3. (0.95227) BD ( 1) C   1 - H   5  
                ( 63.80%)   0.7988* C   1 s( 24.03%)p 3.16( 75.94%)d 0.00(  0.03%)
                                           -0.0000  0.4901 -0.0062 -0.4899  0.0014
                                            0.1387  0.0184  0.7069 -0.0110 -0.0003
                                           -0.0143 -0.0015  0.0043  0.0105
                ( 36.20%)   0.6016* H   5 s( 99.90%)p 0.00(  0.10%)
                                            0.9995 -0.0040  0.0170 -0.0102 -0.0245
     4. (0.98850) BD ( 1) C   1 - H   6  
                ( 63.15%)   0.7947* C   1 s( 24.70%)p 3.05( 75.26%)d 0.00(  0.04%)
                                           -0.0000  0.4970 -0.0025  0.6575 -0.0164
                                            0.5656  0.0101  0.0000  0.0000  0.0141
                                            0.0000  0.0000  0.0084 -0.0101
                ( 36.85%)   0.6070* H   6 s( 99.90%)p 0.00(  0.10%)
                                            0.9995  0.0003 -0.0194 -0.0253  0.0000
     5. (0.99818) BD ( 1) C   2 - O   3  
                ( 30.78%)   0.5548* C   2 s( 19.89%)p 4.01( 79.79%)d 0.02(  0.32%)
                                           -0.0000  0.4442  0.0401 -0.6784 -0.0372
                                           -0.5792 -0.0288 -0.0042  0.0000  0.0499
                                           -0.0000  0.0000  0.0052 -0.0265
                ( 69.22%)   0.8320* O   3 s( 32.77%)p 2.05( 67.14%)d 0.00(  0.09%)
                                           -0.0000  0.5724 -0.0044  0.6569  0.0104
                                            0.4897  0.0024  0.0000  0.0000  0.0157
                                            0.0000  0.0000  0.0160 -0.0196
     6. (0.79909) BD ( 2) C   2 - O   3  
                ( 60.85%)   0.7800* C   2 s(  2.10%)p46.49( 97.81%)d 0.04(  0.09%)
                                            0.0000 -0.1450  0.0045 -0.1380 -0.0004
                                            0.0441 -0.0014  0.9778 -0.0319  0.0023
                                            0.0021 -0.0292 -0.0012 -0.0030
                ( 39.15%)   0.6257* O   3 s(  0.00%)p 1.00( 99.87%)d 0.00(  0.13%)
                                            0.0000  0.0000  0.0000  0.0000  0.0000
                                            0.0000  0.0000  0.9993  0.0085  0.0000
                                            0.0366  0.0020  0.0000  0.0000
     7. (0.87316) BD ( 1) C   2 - H   7  
                ( 71.59%)   0.8461* C   2 s( 47.32%)p 1.11( 52.65%)d 0.00(  0.03%)
                                           -0.0004  0.6876 -0.0209  0.6526  0.0009
                                           -0.2418  0.0064  0.2049 -0.0041 -0.0096
                                            0.0005 -0.0031  0.0063  0.0142
                ( 28.41%)   0.5330* H   7 s( 99.86%)p 0.00(  0.14%)
                                            0.9993 -0.0066 -0.0178 -0.0030 -0.0321
     8. (0.99547) BD ( 1) O   3 - H   9  
                ( 75.34%)   0.8680* O   3 s( 20.57%)p 3.86( 79.32%)d 0.01(  0.11%)
                                           -0.0001 -0.4532  0.0190 -0.2431 -0.0156
                                            0.8562 -0.0275  0.0000  0.0000  0.0249
                                            0.0000  0.0000  0.0106  0.0188
                ( 24.66%)   0.4966* H   9 s( 99.52%)p 0.00(  0.48%)
                                           -0.9976  0.0011  0.0173 -0.0673  0.0000
     9. (0.99961) CR ( 1) C   1           s(100.00%)p 0.00(  0.00%)
                                            1.0000 -0.0001 -0.0000 -0.0001 -0.0000
                                            0.0003  0.0000  0.0000  0.0000  0.0000
                                            0.0000  0.0000  0.0000  0.0000
    10. (0.99951) CR ( 1) C   2           s(100.00%)p 0.00(  0.00%)
                                            1.0000  0.0002 -0.0000  0.0003  0.0000
                                           -0.0002  0.0000  0.0000 -0.0000 -0.0000
                                            0.0000 -0.0000  0.0000  0.0000
    11. (0.99988) CR ( 1) O   3           s(100.00%)p 0.00(  0.00%)
                                            1.0000 -0.0001  0.0000  0.0000 -0.0000
                                            0.0001 -0.0000  0.0000  0.0000  0.0000
                                            0.0000  0.0000  0.0000  0.0000
    12. (0.99342) LP ( 1) O   3           s( 46.64%)p 1.14( 53.32%)d 0.00(  0.04%)
                                            0.0000  0.6828  0.0132 -0.7127 -0.0112
                                            0.1587  0.0069 -0.0000 -0.0000  0.0090
                                           -0.0000 -0.0000 -0.0169  0.0034
    13. (0.27862) LP*( 1) H   8           s( 99.87%)p 0.00(  0.13%)
                                            0.9993 -0.0044 -0.0192 -0.0036  0.0303
    14. (0.00149) RY*( 1) C   1           s(  7.78%)p11.54( 89.72%)d 0.32(  2.51%)
                                            0.0000  0.0047  0.2788 -0.0222 -0.7296
                                            0.0093 -0.6035 -0.0000  0.0000  0.1420
                                            0.0000  0.0000 -0.0639 -0.0288
    15. (0.00086) RY*( 2) C   1           s(  0.00%)p 1.00( 91.48%)d 0.09(  8.52%)
                                           -0.0000 -0.0000  0.0000  0.0000  0.0000
                                           -0.0000 -0.0000  0.0176  0.9563 -0.0000
                                            0.1615 -0.2431 -0.0000 -0.0000
    16. (0.00026) RY*( 3) C   1           s( 20.12%)p 3.96( 79.60%)d 0.01(  0.27%)
                                            0.0000  0.0082  0.4485 -0.0082  0.6670
                                            0.0328 -0.5916  0.0000  0.0000  0.0425
                                            0.0000  0.0000  0.0303  0.0017
    17. (0.00014) RY*( 4) C   1           s( 64.91%)p 0.41( 26.92%)d 0.13(  8.17%)
                                           -0.0000 -0.0087  0.8057  0.0011 -0.1113
                                           -0.0080  0.5067 -0.0000  0.0000  0.1254
                                            0.0000  0.0000  0.2486  0.0645
    18. (0.00002) RY*( 5) C   1           s(  4.05%)p 0.18(  0.71%)d23.52( 95.24%)
    19. (0.00000) RY*( 6) C   1           s(  0.00%)p 1.00(  2.81%)d34.55( 97.19%)
    20. (0.00000) RY*( 7) C   1           s(  0.00%)p 1.00(  5.75%)d16.41( 94.25%)
    21. (0.00000) RY*( 8) C   1           s(  3.08%)p 0.91(  2.82%)d30.57( 94.11%)
    22. (0.00000) RY*( 9) C   1           s(  0.03%)p13.06(  0.38%)d99.99( 99.59%)
    23. (0.00115) RY*( 1) C   2           s( 18.72%)p 1.84( 34.48%)d 2.50( 46.80%)
                                            0.0000 -0.0152  0.4324  0.0551 -0.5781
                                            0.0265 -0.0825 -0.0006 -0.0088  0.3516
                                           -0.0003 -0.0103 -0.5701 -0.1386
    24. (0.00085) RY*( 2) C   2           s(  0.00%)p 1.00( 42.02%)d 1.38( 57.98%)
                                            0.0000 -0.0031  0.0053 -0.0018 -0.0130
                                            0.0012 -0.0025  0.0430  0.6466  0.0027
                                            0.0186  0.7612 -0.0042 -0.0017
    25. (0.00073) RY*( 3) C   2           s(  4.36%)p12.02( 52.36%)d 9.94( 43.28%)
                                            0.0000  0.0161  0.2081 -0.0262  0.5388
                                           -0.0293  0.4814  0.0002  0.0034 -0.2032
                                            0.0001  0.0040 -0.6154  0.1131
    26. (0.00055) RY*( 4) C   2           s(  0.46%)p99.99( 51.75%)d99.99( 47.80%)
                                           -0.0000  0.0021  0.0677 -0.0238 -0.5718
                                           -0.0148  0.4356 -0.0002 -0.0027 -0.6555
                                           -0.0001 -0.0031  0.1154  0.1868
    27. (0.00015) RY*( 5) C   2           s(  1.91%)p30.08( 57.31%)d21.40( 40.78%)
                                            0.0000 -0.0039  0.1380  0.0005  0.0867
                                           -0.0189 -0.7518 -0.0000 -0.0006 -0.5761
                                           -0.0000 -0.0007 -0.2556  0.1032
    28. (0.00001) RY*( 6) C   2           s( 74.37%)p 0.05(  3.88%)d 0.29( 21.75%)
    29. (0.00000) RY*( 7) C   2           s(  0.00%)p 1.00( 58.06%)d 0.72( 41.94%)
    30. (0.00000) RY*( 8) C   2           s(  0.00%)p 1.00(  0.02%)d99.99( 99.98%)
    31. (0.00001) RY*( 9) C   2           s(  0.03%)p22.41(  0.76%)d99.99( 99.20%)
    32. (0.00076) RY*( 1) O   3           s( 18.26%)p 3.49( 63.71%)d 0.99( 18.03%)
                                           -0.0000 -0.0020  0.4273  0.0093 -0.5480
                                           -0.0052  0.5802 -0.0000 -0.0000 -0.0486
                                           -0.0000 -0.0000  0.4088  0.1042
    33. (0.00026) RY*( 2) O   3           s(  0.00%)p 1.00( 91.28%)d 0.10(  8.72%)
                                            0.0000  0.0000  0.0000  0.0000  0.0000
                                            0.0000  0.0000 -0.0011  0.9554  0.0000
                                           -0.1797 -0.2345  0.0000  0.0000
    34. (0.00009) RY*( 3) O   3           s( 79.87%)p 0.18( 14.65%)d 0.07(  5.48%)
    35. (0.00002) RY*( 4) O   3           s(  0.08%)p99.99( 78.83%)d99.99( 21.09%)
    36. (0.00000) RY*( 5) O   3           s(  1.52%)p 8.74( 13.33%)d55.85( 85.14%)
    37. (0.00000) RY*( 6) O   3           s(  0.00%)p 1.00(  3.18%)d30.47( 96.82%)
    38. (0.00000) RY*( 7) O   3           s(  0.00%)p 1.00(  5.68%)d16.60( 94.32%)
    39. (0.00000) RY*( 8) O   3           s(  0.09%)p99.99( 27.95%)d99.99( 71.97%)
    40. (0.00000) RY*( 9) O   3           s(  0.20%)p 8.69(  1.75%)d99.99( 98.05%)
    41. (0.00048) RY*( 1) H   4           s( 95.58%)p 0.05(  4.42%)
                                            0.0092  0.9776 -0.1345  0.1494 -0.0614
    42. (0.00007) RY*( 2) H   4           s(  0.06%)p99.99( 99.94%)
    43. (0.00007) RY*( 3) H   4           s(  0.43%)p99.99( 99.57%)
    44. (0.00001) RY*( 4) H   4           s(  4.03%)p23.81( 95.97%)
    45. (0.00048) RY*( 1) H   5           s( 95.58%)p 0.05(  4.42%)
                                            0.0092  0.9776 -0.1345  0.1494  0.0614
    46. (0.00007) RY*( 2) H   5           s(  0.06%)p99.99( 99.94%)
    47. (0.00007) RY*( 3) H   5           s(  0.43%)p99.99( 99.57%)
    48. (0.00001) RY*( 4) H   5           s(  4.03%)p23.81( 95.97%)
    49. (0.00034) RY*( 1) H   6           s( 95.78%)p 0.04(  4.22%)
                                            0.0060  0.9787  0.1608  0.1277  0.0000
    50. (0.00007) RY*( 2) H   6           s(  0.38%)p99.99( 99.62%)
    51. (0.00005) RY*( 3) H   6           s(  0.00%)p 1.00(100.00%)
    52. (0.00001) RY*( 4) H   6           s(  3.94%)p24.38( 96.06%)
    53. (0.00076) RY*( 1) H   7           s( 91.99%)p 0.09(  8.01%)
                                            0.0056  0.9591  0.0942 -0.2615 -0.0533
    54. (0.00011) RY*( 2) H   7           s(  0.36%)p99.99( 99.64%)
                                            0.0127  0.0583 -0.6362 -0.1682  0.7506
    55. (0.00002) RY*( 3) H   7           s(  7.55%)p12.25( 92.45%)
    56. (0.00002) RY*( 4) H   7           s(  0.24%)p99.99( 99.76%)
    57. (0.00076) RY*( 1) H   8           s( 91.95%)p 0.09(  8.05%)
                                            0.0034  0.9589  0.0957 -0.2614  0.0549
    58. (0.00011) RY*( 2) H   8           s(  0.37%)p99.99( 99.63%)
                                            0.0102  0.0596 -0.6356 -0.1715 -0.7503
    59. (0.00002) RY*( 3) H   8           s(  7.58%)p12.20( 92.42%)
    60. (0.00002) RY*( 4) H   8           s(  0.24%)p99.99( 99.76%)
    61. (0.00065) RY*( 1) H   9           s( 22.78%)p 3.39( 77.22%)
                                            0.0058  0.4772 -0.8290 -0.2915 -0.0000
    62. (0.00040) RY*( 2) H   9           s( 73.60%)p 0.36( 26.40%)
                                            0.0132  0.8578  0.5114 -0.0497  0.0000
    63. (0.00029) RY*( 3) H   9           s(  0.00%)p 1.00(100.00%)
                                            0.0000  0.0000  0.0000  0.0000  1.0000
    64. (0.00001) RY*( 4) H   9           s(  4.10%)p23.37( 95.90%)
    65. (0.00481) BD*( 1) C   1 - C   2  
                ( 53.02%)   0.7282* C   1 s( 27.27%)p 2.66( 72.67%)d 0.00(  0.06%)
                                            0.0003  0.5219  0.0191  0.2943  0.0077
                                           -0.7998 -0.0199  0.0000  0.0000 -0.0121
                                            0.0000  0.0000 -0.0174 -0.0118
                ( 46.98%)  -0.6854* C   2 s( 30.84%)p 2.24( 69.12%)d 0.00(  0.04%)
                                            0.0001  0.5553  0.0071 -0.2989  0.0013
                                            0.7758 -0.0080  0.0051 -0.0000 -0.0144
                                            0.0000 -0.0000 -0.0092 -0.0080
    66. (0.00240) BD*( 1) C   1 - H   4  
                ( 36.20%)   0.6016* C   1 s( 24.03%)p 3.16( 75.94%)d 0.00(  0.03%)
                                            0.0000 -0.4901  0.0062  0.4899 -0.0014
                                           -0.1387 -0.0184  0.7069 -0.0110  0.0003
                                           -0.0143 -0.0015 -0.0043 -0.0105
                ( 63.80%)  -0.7988* H   4 s( 99.90%)p 0.00(  0.10%)
                                           -0.9995  0.0040 -0.0170  0.0102 -0.0245
    67. (0.00240) BD*( 1) C   1 - H   5  
                ( 36.20%)   0.6016* C   1 s( 24.03%)p 3.16( 75.94%)d 0.00(  0.03%)
                                            0.0000 -0.4901  0.0062  0.4899 -0.0014
                                           -0.1387 -0.0184 -0.7069  0.0110  0.0003
                                            0.0143  0.0015 -0.0043 -0.0105
                ( 63.80%)  -0.7988* H   5 s( 99.90%)p 0.00(  0.10%)
                                           -0.9995  0.0040 -0.0170  0.0102  0.0245
    68. (0.00171) BD*( 1) C   1 - H   6  
                ( 36.85%)   0.6070* C   1 s( 24.70%)p 3.05( 75.26%)d 0.00(  0.04%)
                                            0.0000 -0.4970  0.0025 -0.6575  0.0164
                                           -0.5656 -0.0101 -0.0000 -0.0000 -0.0141
                                           -0.0000 -0.0000 -0.0084  0.0101
                ( 63.15%)  -0.7947* H   6 s( 99.90%)p 0.00(  0.10%)
                                           -0.9995 -0.0003  0.0194  0.0253 -0.0000
    69. (0.01309) BD*( 1) C   2 - O   3  
                ( 69.22%)   0.8320* C   2 s( 19.89%)p 4.01( 79.79%)d 0.02(  0.32%)
                                           -0.0000  0.4442  0.0401 -0.6784 -0.0372
                                           -0.5792 -0.0288 -0.0042  0.0000  0.0499
                                           -0.0000  0.0000  0.0052 -0.0265
                ( 30.78%)  -0.5548* O   3 s( 32.77%)p 2.05( 67.14%)d 0.00(  0.09%)
                                           -0.0000  0.5724 -0.0044  0.6569  0.0104
                                            0.4897  0.0024  0.0000  0.0000  0.0157
                                            0.0000  0.0000  0.0160 -0.0196
    70. (0.09204) BD*( 2) C   2 - O   3  
                ( 39.15%)   0.6257* C   2 s(  2.10%)p46.49( 97.81%)d 0.04(  0.09%)
                                           -0.0000  0.1450 -0.0045  0.1380  0.0004
                                           -0.0441  0.0014 -0.9778  0.0319 -0.0023
                                           -0.0021  0.0292  0.0012  0.0030
                ( 60.85%)  -0.7800* O   3 s(  0.00%)p 1.00( 99.87%)d 0.00(  0.13%)
                                           -0.0000 -0.0000 -0.0000 -0.0000 -0.0000
                                           -0.0000 -0.0000 -0.9993 -0.0085 -0.0000
                                           -0.0366 -0.0020 -0.0000 -0.0000
    71. (0.04271) BD*( 1) C   2 - H   7  
                ( 28.41%)   0.5330* C   2 s( 47.32%)p 1.11( 52.65%)d 0.00(  0.03%)
                                            0.0004 -0.6876  0.0209 -0.6526 -0.0009
                                            0.2418 -0.0064 -0.2049  0.0041  0.0096
                                           -0.0005  0.0031 -0.0063 -0.0142
                ( 71.59%)  -0.8461* H   7 s( 99.86%)p 0.00(  0.14%)
                                           -0.9993  0.0066  0.0178  0.0030  0.0321
    72. (0.00274) BD*( 1) O   3 - H   9  
                ( 24.66%)   0.4966* O   3 s( 20.57%)p 3.86( 79.32%)d 0.01(  0.11%)
                                            0.0001  0.4532 -0.0190  0.2431  0.0156
                                           -0.8562  0.0275 -0.0000 -0.0000 -0.0249
                                           -0.0000 -0.0000 -0.0106 -0.0188
                ( 75.34%)  -0.8680* H   9 s( 99.52%)p 0.00(  0.48%)
                                            0.9976 -0.0011 -0.0173  0.0673 -0.0000


 NHO Directionality and "Bond Bending" (deviations from line of nuclear centers)

         [Thresholds for printing:  angular deviation  >  1.0 degree]
                                    hybrid p-character > 25.0%
                                    orbital occupancy  >  0.10e

                                Line of Centers        Hybrid 1              Hybrid 2
                                ---------------  -------------------   ------------------
                NBO               Theta   Phi    Theta   Phi    Dev    Theta   Phi    Dev
 ========================================================================================
     1. BD (   1) C   1 - C   2    90.0  289.9     --     --    --      89.6  111.2   1.3
     4. BD (   1) C   1 - H   6    90.0   40.8    90.0   41.9   1.1      --     --    --
     5. BD (   1) C   2 - O   3    90.0  218.2    90.3  220.4   2.1     90.0   36.4   1.8
     6. BD (   2) C   2 - O   3    90.0  218.2   171.3  342.9  94.9      0.0    0.0  90.0
     7. BD (   1) C   2 - H   7    36.7  345.9    73.9  340.2  37.5      --     --    --
     8. BD (   1) O   3 - H   9    90.0  289.8    90.0  287.3   2.5      --     --    --
    12. LP (   1) O   3             --     --     90.0  167.1   --       --     --    --

 The molecular units found in the alpha and beta manifolds are inequivalent.
 For labelling purposes, the molecular units of the beta system will be used.


 Second Order Perturbation Theory Analysis of Fock Matrix in NBO Basis

     Threshold for printing:   0.25 kcal/mol
    (Intermolecular threshold: 0.03 kcal/mol)
                                                                              E(2)  E(j)-E(i) F(i,j)
         Donor NBO (i)                     Acceptor NBO (j)                 kcal/mol   a.u.    a.u. 
 ===================================================================================================

 within unit  1
   1. BD (   1) C   1 - C   2        / 32. RY*(   1) O   3                    0.40    2.04    0.036
   1. BD (   1) C   1 - C   2        / 71. BD*(   1) C   2 - H   7            0.26    0.99    0.021
   1. BD (   1) C   1 - C   2        / 72. BD*(   1) O   3 - H   9            0.83    1.02    0.037
   2. BD (   1) C   1 - H   4        / 69. BD*(   1) C   2 - O   3            0.36    0.68    0.020
   2. BD (   1) C   1 - H   4        / 70. BD*(   2) C   2 - O   3            2.15    0.35    0.035
   2. BD (   1) C   1 - H   4        / 71. BD*(   1) C   2 - H   7            0.82    0.82    0.033
   3. BD (   1) C   1 - H   5        / 69. BD*(   1) C   2 - O   3            0.34    0.68    0.020
   3. BD (   1) C   1 - H   5        / 70. BD*(   2) C   2 - O   3            3.02    0.35    0.042
   4. BD (   1) C   1 - H   6        / 26. RY*(   4) C   2                    0.28    1.74    0.028
   4. BD (   1) C   1 - H   6        / 69. BD*(   1) C   2 - O   3            2.60    0.69    0.053
   5. BD (   1) C   2 - O   3        / 68. BD*(   1) C   1 - H   6            0.65    1.41    0.038
   6. BD (   2) C   2 - O   3        / 15. RY*(   2) C   1                    0.35    1.06    0.027
   6. BD (   2) C   2 - O   3        / 30. RY*(   8) C   2                    1.52    2.68    0.090
   6. BD (   2) C   2 - O   3        / 53. RY*(   1) H   7                    1.54    0.79    0.049
   6. BD (   2) C   2 - O   3        / 66. BD*(   1) C   1 - H   4            0.76    0.82    0.035
   6. BD (   2) C   2 - O   3        / 67. BD*(   1) C   1 - H   5            1.07    0.82    0.042
   6. BD (   2) C   2 - O   3        / 70. BD*(   2) C   2 - O   3           30.60    0.21    0.108
   6. BD (   2) C   2 - O   3        / 71. BD*(   1) C   2 - H   7           11.97    0.69    0.125
   7. BD (   1) C   2 - H   7        / 14. RY*(   1) C   1                    0.26    1.21    0.024
   7. BD (   1) C   2 - H   7        / 30. RY*(   8) C   2                    0.65    2.88    0.059
   7. BD (   1) C   2 - H   7        / 65. BD*(   1) C   1 - C   2            0.38    0.91    0.025
   7. BD (   1) C   2 - H   7        / 66. BD*(   1) C   1 - H   4            0.51    1.01    0.031
   7. BD (   1) C   2 - H   7        / 69. BD*(   1) C   2 - O   3            0.47    0.75    0.025
   7. BD (   1) C   2 - H   7        / 70. BD*(   2) C   2 - O   3            2.27    0.41    0.039
   7. BD (   1) C   2 - H   7        / 71. BD*(   1) C   2 - H   7            0.49    0.89    0.027
   8. BD (   1) O   3 - H   9        / 14. RY*(   1) C   1                    0.35    1.48    0.029
   8. BD (   1) O   3 - H   9        / 25. RY*(   3) C   2                    0.77    1.99    0.050
   8. BD (   1) O   3 - H   9        / 65. BD*(   1) C   1 - C   2            1.30    1.19    0.050
   9. CR (   1) C   1                / 26. RY*(   4) C   2                    0.28   11.34    0.071
   9. CR (   1) C   1                / 41. RY*(   1) H   4                    0.46   10.56    0.088
   9. CR (   1) C   1                / 45. RY*(   1) H   5                    0.46   10.56    0.088
   9. CR (   1) C   1                / 49. RY*(   1) H   6                    0.44   10.59    0.086
  10. CR (   1) C   2                / 16. RY*(   3) C   1                    0.63   10.78    0.104
  10. CR (   1) C   2                / 53. RY*(   1) H   7                    0.50   10.66    0.093
  10. CR (   1) C   2                / 69. BD*(   1) C   2 - O   3            0.66   10.42    0.106
  11. CR (   1) O   3                / 23. RY*(   1) C   2                    0.66   20.38    0.146
  11. CR (   1) O   3                / 25. RY*(   3) C   2                    0.55   20.29    0.133
  12. LP (   1) O   3                / 23. RY*(   1) C   2                    0.88    1.95    0.053
  12. LP (   1) O   3                / 61. RY*(   1) H   9                    0.39    2.04    0.036
  12. LP (   1) O   3                / 65. BD*(   1) C   1 - C   2            0.40    1.05    0.026
  12. LP (   1) O   3                / 68. BD*(   1) C   1 - H   6            0.25    1.16    0.022
  12. LP (   1) O   3                / 71. BD*(   1) C   2 - H   7            0.79    1.03    0.037
  70. BD*(   2) C   2 - O   3        / 53. RY*(   1) H   7                    0.29    0.58    0.054
  70. BD*(   2) C   2 - O   3        / 71. BD*(   1) C   2 - H   7            2.98    0.47    0.129
  71. BD*(   1) C   2 - H   7        / 53. RY*(   1) H   7                   14.71    0.11    0.239
  71. BD*(   1) C   2 - H   7        / 56. RY*(   4) H   7                    0.43    1.89    0.175
  71. BD*(   1) C   2 - H   7        / 72. BD*(   1) O   3 - H   9            0.41    0.03    0.020

 from unit  1 to unit  2
   1. BD (   1) C   1 - C   2        / 13. LP*(   1) H   8                    4.31    0.71    0.082
   1. BD (   1) C   1 - C   2        / 57. RY*(   1) H   8                    0.08    1.10    0.012
   1. BD (   1) C   1 - C   2        / 59. RY*(   3) H   8                    0.04    2.23    0.011
   2. BD (   1) C   1 - H   4        / 13. LP*(   1) H   8                    0.03    0.54    0.005
   3. BD (   1) C   1 - H   5        / 13. LP*(   1) H   8                    0.20    0.54    0.015
   5. BD (   1) C   2 - O   3        / 13. LP*(   1) H   8                    1.25    1.00    0.053
   6. BD (   2) C   2 - O   3        / 13. LP*(   1) H   8                   97.06    0.41    0.262
   6. BD (   2) C   2 - O   3        / 57. RY*(   1) H   8                    4.47    0.80    0.084
   6. BD (   2) C   2 - O   3        / 59. RY*(   3) H   8                    0.07    1.93    0.016
   6. BD (   2) C   2 - O   3        / 60. RY*(   4) H   8                    0.68    2.58    0.059
   7. BD (   1) C   2 - H   7        / 13. LP*(   1) H   8                   65.49    0.61    0.274
   7. BD (   1) C   2 - H   7        / 57. RY*(   1) H   8                    2.67    0.99    0.070
   7. BD (   1) C   2 - H   7        / 58. RY*(   2) H   8                    0.27    2.29    0.034
   7. BD (   1) C   2 - H   7        / 59. RY*(   3) H   8                    0.06    2.13    0.015
   7. BD (   1) C   2 - H   7        / 60. RY*(   4) H   8                    0.55    2.78    0.053
   9. CR (   1) C   1                / 13. LP*(   1) H   8                    0.04   10.14    0.031
  10. CR (   1) C   2                / 13. LP*(   1) H   8                    3.81   10.27    0.294
  10. CR (   1) C   2                / 57. RY*(   1) H   8                    0.50   10.66    0.092
  10. CR (   1) C   2                / 59. RY*(   3) H   8                    0.04   11.79    0.028
  10. CR (   1) C   2                / 60. RY*(   4) H   8                    0.05   12.44    0.032
  11. CR (   1) O   3                / 13. LP*(   1) H   8                    0.04   19.18    0.040
  12. LP (   1) O   3                / 13. LP*(   1) H   8                    0.08    0.75    0.012
  70. BD*(   2) C   2 - O   3        / 13. LP*(   1) H   8                   58.99    0.20    0.224
  70. BD*(   2) C   2 - O   3        / 57. RY*(   1) H   8                    0.67    0.58    0.082
  70. BD*(   2) C   2 - O   3        / 60. RY*(   4) H   8                    0.10    2.36    0.064
  71. BD*(   1) C   2 - H   7        / 57. RY*(   1) H   8                    0.58    0.11    0.048
  71. BD*(   1) C   2 - H   7        / 58. RY*(   2) H   8                    0.10    1.41    0.074

 from unit  2 to unit  1
  13. LP*(   1) H   8                / 15. RY*(   2) C   1                    0.07    0.65    0.017
  13. LP*(   1) H   8                / 17. RY*(   4) C   1                    0.05    0.79    0.016
  13. LP*(   1) H   8                / 20. RY*(   7) C   1                    0.07    1.93    0.028
  13. LP*(   1) H   8                / 23. RY*(   1) C   2                    0.56    1.20    0.062
  13. LP*(   1) H   8                / 25. RY*(   3) C   2                    0.06    1.11    0.020
  13. LP*(   1) H   8                / 26. RY*(   4) C   2                    0.03    1.20    0.014
  13. LP*(   1) H   8                / 27. RY*(   5) C   2                    0.06    1.14    0.020
  13. LP*(   1) H   8                / 29. RY*(   7) C   2                    0.15    1.08    0.031
  13. LP*(   1) H   8                / 30. RY*(   8) C   2                    1.44    2.27    0.137
  13. LP*(   1) H   8                / 31. RY*(   9) C   2                    0.37    2.06    0.066
  13. LP*(   1) H   8                / 32. RY*(   1) O   3                    0.03    1.32    0.015
  13. LP*(   1) H   8                / 33. RY*(   2) O   3                    0.04    1.01    0.015
  13. LP*(   1) H   8                / 34. RY*(   3) O   3                    0.10    1.47    0.029
  13. LP*(   1) H   8                / 37. RY*(   6) O   3                    0.03    2.53    0.020
  13. LP*(   1) H   8                / 38. RY*(   7) O   3                    0.03    2.53    0.022
  13. LP*(   1) H   8                / 49. RY*(   1) H   6                    0.03    0.45    0.008
  13. LP*(   1) H   8                / 54. RY*(   2) H   7                    0.20    1.68    0.044
  13. LP*(   1) H   8                / 62. RY*(   2) H   9                    0.09    0.74    0.019
  13. LP*(   1) H   8                / 65. BD*(   1) C   1 - C   2            0.03    0.30    0.007
  13. LP*(   1) H   8                / 66. BD*(   1) C   1 - H   4            0.14    0.41    0.018
  13. LP*(   1) H   8                / 67. BD*(   1) C   1 - H   5            0.03    0.41    0.008
  13. LP*(   1) H   8                / 68. BD*(   1) C   1 - H   6            0.13    0.41    0.017
  13. LP*(   1) H   8                / 69. BD*(   1) C   2 - O   3            0.17    0.14    0.011
  13. LP*(   1) H   8                / 71. BD*(   1) C   2 - H   7           11.37    0.28    0.125
  13. LP*(   1) H   8                / 72. BD*(   1) O   3 - H   9            0.06    0.30    0.011

 within unit  2
  13. LP*(   1) H   8                / 57. RY*(   1) H   8                   18.95    0.39    0.204
  13. LP*(   1) H   8                / 58. RY*(   2) H   8                    0.31    1.68    0.054
  13. LP*(   1) H   8                / 59. RY*(   3) H   8                    0.27    1.52    0.049
  13. LP*(   1) H   8                / 60. RY*(   4) H   8                    1.73    2.17    0.147


 Natural Bond Orbitals (Summary):

                                                            Principal Delocalizations
           NBO                        Occupancy    Energy   (geminal,vicinal,remote)
 ====================================================================================
 Molecular unit  1  (C2H5O)
     1. BD (   1) C   1 - C   2          0.99584    -0.86365  13(r),72(v),32(v),71(g)
                                                    57(r),59(r)
     2. BD (   1) C   1 - H   4          0.95227    -0.69289  70(v),71(v),69(v),13(r)
     3. BD (   1) C   1 - H   5          0.95227    -0.69289  70(v),69(v),13(r)
     4. BD (   1) C   1 - H   6          0.98850    -0.69714  69(v),26(v)
     5. BD (   1) C   2 - O   3          0.99818    -1.15201  13(r),68(v)
     6. BD (   2) C   2 - O   3          0.79909    -0.55952  13(r),70(g),71(g),57(r)
                                                    53(v),30(g),67(v),66(v)
                                                    60(r),15(v),59(r)
     7. BD (   1) C   2 - H   7          0.87316    -0.75833  13(r),57(r),70(g),30(g)
                                                    60(r),66(v),71(g),69(g)
                                                    65(g),58(r),14(v),59(r)
     8. BD (   1) O   3 - H   9          0.99547    -1.03117  65(v),25(v),14(r)
     9. CR (   1) C   1                  0.99961   -10.29149  41(v),45(v),49(v),26(v)
                                                    13(r)
    10. CR (   1) C   2                  0.99951   -10.42441  13(r),69(g),16(v),53(v)
                                                    57(r),60(r),59(r)
    11. CR (   1) O   3                  0.99988   -19.33028  23(v),25(v),13(r)
    12. LP (   1) O   3                  0.99342    -0.90003  23(v),71(v),65(v),61(v)
                                                    68(r),13(r)
    14. RY*(   1) C   1                  0.00149     0.45096   
    15. RY*(   2) C   1                  0.00086     0.50099   
    16. RY*(   3) C   1                  0.00026     0.35513   
    17. RY*(   4) C   1                  0.00014     0.64441   
    18. RY*(   5) C   1                  0.00002     2.02230   
    19. RY*(   6) C   1                  0.00000     2.13716   
    20. RY*(   7) C   1                  0.00000     1.77667   
    21. RY*(   8) C   1                  0.00000     1.84203   
    22. RY*(   9) C   1                  0.00000     2.10732   
    23. RY*(   1) C   2                  0.00115     1.04726   
    24. RY*(   2) C   2                  0.00085     1.17343   
    25. RY*(   3) C   2                  0.00073     0.95968   
    26. RY*(   4) C   2                  0.00055     1.04718   
    27. RY*(   5) C   2                  0.00015     0.99039   
    28. RY*(   6) C   2                  0.00001     0.78991   
    29. RY*(   7) C   2                  0.00000     0.93021   
    30. RY*(   8) C   2                  0.00000     2.12071   
    31. RY*(   9) C   2                  0.00001     1.90797   
    32. RY*(   1) O   3                  0.00076     1.17155   
    33. RY*(   2) O   3                  0.00026     0.86259   
    34. RY*(   3) O   3                  0.00009     1.32129   
    35. RY*(   4) O   3                  0.00002     1.14266   
    36. RY*(   5) O   3                  0.00000     2.59090   
    37. RY*(   6) O   3                  0.00000     2.37606   
    38. RY*(   7) O   3                  0.00000     2.38286   
    39. RY*(   8) O   3                  0.00000     2.19106   
    40. RY*(   9) O   3                  0.00000     2.63009   
    41. RY*(   1) H   4                  0.00048     0.27186   
    42. RY*(   2) H   4                  0.00007     1.60980   
    43. RY*(   3) H   4                  0.00007     1.60513   
    44. RY*(   4) H   4                  0.00001     1.94275   
    45. RY*(   1) H   5                  0.00048     0.27186   
    46. RY*(   2) H   5                  0.00007     1.60980   
    47. RY*(   3) H   5                  0.00007     1.60513   
    48. RY*(   4) H   5                  0.00001     1.94275   
    49. RY*(   1) H   6                  0.00034     0.29887   
    50. RY*(   2) H   6                  0.00007     1.54610   
    51. RY*(   3) H   6                  0.00005     1.56116   
    52. RY*(   4) H   6                  0.00001     2.01041   
    53. RY*(   1) H   7                  0.00076     0.23439   
    54. RY*(   2) H   7                  0.00011     1.53422   
    55. RY*(   3) H   7                  0.00002     1.36930   
    56. RY*(   4) H   7                  0.00002     2.01740   
    61. RY*(   1) H   9                  0.00065     1.13959   
    62. RY*(   2) H   9                  0.00040     0.59318   
    63. RY*(   3) H   9                  0.00029     1.34060   
    64. RY*(   4) H   9                  0.00001     2.02522   
    65. BD*(   1) C   1 - C   2          0.00481     0.15483   
    66. BD*(   1) C   1 - H   4          0.00240     0.25573   
    67. BD*(   1) C   1 - H   5          0.00240     0.25573   
    68. BD*(   1) C   1 - H   6          0.00171     0.25689   
    69. BD*(   1) C   2 - O   3          0.01309    -0.00873   
    70. BD*(   2) C   2 - O   3          0.09204    -0.34659   
    71. BD*(   1) C   2 - H   7          0.04271     0.12836   
    72. BD*(   1) O   3 - H   9          0.00274     0.15520   
       -------------------------------
              Total Lewis   11.54721  ( 98.5217%)
        Valence non-Lewis    0.16190  (  1.3813%)
        Rydberg non-Lewis    0.01137  (  0.0970%)
       -------------------------------
            Total unit  1   11.72048  (100.0000%)
           Charge unit  1    0.77952

 Molecular unit  2  (H)
    13. LP*(   1) H   8                  0.27862    -0.14945  70(r),57(g),71(r),60(g)
                                                    30(r),23(r),31(r),58(g)
                                                    59(g),54(r),69(r),29(r)
                                                    66(r),68(r),34(r),62(r)
                                                    15(r),20(r),72(r),25(r)
                                                    27(r),17(r),33(r),38(r)
                                                    26(r),32(r),37(r),65(r)
                                                    49(r),67(r)
    57. RY*(   1) H   8                  0.00076     0.23572   
    58. RY*(   2) H   8                  0.00011     1.53440   
    59. RY*(   3) H   8                  0.00002     1.36903   
    60. RY*(   4) H   8                  0.00002     2.01732   
       -------------------------------
              Total Lewis    0.00000  (  0.0000%)
        Valence non-Lewis    0.27862  ( 99.6769%)
        Rydberg non-Lewis    0.00090  (  0.3231%)
       -------------------------------
            Total unit  2    0.27952  (100.0000%)
           Charge unit  2    0.22048
 Unable to Open any file for archive entry.
 1\1\GINC-COMPUTE-1-12\SP\UB3LYP\def2SVP\C2H6O1(1+,2)\ZAHRT2\08-Jan-202
 1\0\\# b3lyp/def2svp geom=NewRedundant pop=NBO\\29\\1,2\C,0,-0.9689944
 051,0.2325189484,0.2205452068\C,0,0.3728532064,-0.3293861826,-0.209542
 4125\O,0,1.3859127586,0.5516713858,0.2339964184\H,0,-1.0094732462,0.33
 034618,1.3166485627\H,0,-1.1229220024,1.2320091258,-0.2153182456\H,0,-
 1.7920807547,-0.4230442021,-0.1043435979\H,0,0.3904903516,-0.444179772
 5,-1.3137364995\H,0,0.5039167372,-1.3456655213,0.2179290865\H,0,2.2402
 973548,0.1957300384,-0.038769712\\Version=ES64L-G16RevC.01\State=2-A"\
 HF=-154.5437177\S2=0.75389\S2-1=0.\S2A=0.750011\RMSD=6.665e-09\Dipole=
 0.7963436,-0.7017307,-0.4719872\Quadrupole=3.8027438,-1.9127503,-1.889
 9936,-0.6240269,-0.7977346,0.1034103\PG=CS [SG(C2H2O1),X(H4)]\\@
 The archive entry for this job was punched.


 A MAN IS NEVER SO BRILLIANT AS WHEN HE TAKES THE WORDS RIGHT OUT
 OF YOUR MOUTH. -- ARNOT SHEPPARD, JR.
 File lengths (MBytes):  RWF=     10 Int=      0 D2E=      0 Chk=      1 Scr=      1
 Normal termination of Gaussian 16
