# Supplementary material for: Machine-Learning-Guided Discovery of Electrochemical Reactions
Source: J Am Chem Soc. 2022 Dec 2;144(49):22599–610. doi: 10.1021/jacs.2c08997 (PMC9756344; doi:10.1021/jacs.2c08997)
Supplement: Supplementary file 3 — ja2c08997_si_003.zip [file ja2c08997_si_003.zip › Oxidation Site Selectivity/Ologs_notimes/59.log]

 Entering Gaussian System, Link 0=g16
 Input=59.com
 Output=59.log
 Initial command:
  
 Copyright (c) 1988-2019, Gaussian, Inc.  All Rights Reserved.
  
 This is part of the Gaussian(R) 16 program.  It is based on
 the Gaussian(R) 09 system (copyright 2009, Gaussian, Inc.),
 the Gaussian(R) 03 system (copyright 2003, Gaussian, Inc.),
 the Gaussian(R) 98 system (copyright 1998, Gaussian, Inc.),
 the Gaussian(R) 94 system (copyright 1995, Gaussian, Inc.),
 the Gaussian 92(TM) system (copyright 1992, Gaussian, Inc.),
 the Gaussian 90(TM) system (copyright 1990, Gaussian, Inc.),
 the Gaussian 88(TM) system (copyright 1988, Gaussian, Inc.),
 the Gaussian 86(TM) system (copyright 1986, Carnegie Mellon
 University), and the Gaussian 82(TM) system (copyright 1983,
 Carnegie Mellon University). Gaussian is a federally registered
 trademark of Gaussian, Inc.
  
 This software contains proprietary and confidential information,
 including trade secrets, belonging to Gaussian, Inc.
  
 This software is provided under written license and may be
 used, copied, transmitted, or stored only in accord with that
 written license.
  
 The following legend is applicable only to US Government
 contracts under FAR:
  
                    RESTRICTED RIGHTS LEGEND
  
 Use, reproduction and disclosure by the US Government is
 subject to restrictions as set forth in subparagraphs (a)
 and (c) of the Commercial Computer Software - Restricted
 Rights clause in FAR 52.227-19.
  
 Gaussian, Inc.
 340 Quinnipiac St., Bldg. 40, Wallingford CT 06492
  
  
 ---------------------------------------------------------------
 Warning -- This program may not be used in any manner that
 competes with the business of Gaussian, Inc. or will provide
 assistance to any competitor of Gaussian, Inc.  The licensee
 of this program is prohibited from giving any competitor of
 Gaussian, Inc. access to this program.  By using this program,
 the user acknowledges that Gaussian, Inc. is engaged in the
 business of creating and licensing software in the field of
 computational chemistry and represents and warrants to the
 licensee that it is not a competitor of Gaussian, Inc. and that
 it will not use this program in any manner prohibited above.
 ---------------------------------------------------------------
  

 Cite this work as:
 Gaussian 16, Revision C.01,
 M. J. Frisch, G. W. Trucks, H. B. Schlegel, G. E. Scuseria, 
 M. A. Robb, J. R. Cheeseman, G. Scalmani, V. Barone, 
 G. A. Petersson, H. Nakatsuji, X. Li, M. Caricato, A. V. Marenich, 
 J. Bloino, B. G. Janesko, R. Gomperts, B. Mennucci, H. P. Hratchian, 
 J. V. Ortiz, A. F. Izmaylov, J. L. Sonnenberg, D. Williams-Young, 
 F. Ding, F. Lipparini, F. Egidi, J. Goings, B. Peng, A. Petrone, 
 T. Henderson, D. Ranasinghe, V. G. Zakrzewski, J. Gao, N. Rega, 
 G. Zheng, W. Liang, M. Hada, M. Ehara, K. Toyota, R. Fukuda, 
 J. Hasegawa, M. Ishida, T. Nakajima, Y. Honda, O. Kitao, H. Nakai, 
 T. Vreven, K. Throssell, J. A. Montgomery, Jr., J. E. Peralta, 
 F. Ogliaro, M. J. Bearpark, J. J. Heyd, E. N. Brothers, K. N. Kudin, 
 V. N. Staroverov, T. A. Keith, R. Kobayashi, J. Normand, 
 K. Raghavachari, A. P. Rendell, J. C. Burant, S. S. Iyengar, 
 J. Tomasi, M. Cossi, J. M. Millam, M. Klene, C. Adamo, R. Cammi, 
 J. W. Ochterski, R. L. Martin, K. Morokuma, O. Farkas, 
 J. B. Foresman, and D. J. Fox, Gaussian, Inc., Wallingford CT, 2019.
 
 ******************************************
 Gaussian 16:  ES64L-G16RevC.01  3-Jul-2019
                 8-Jan-2021 
 ******************************************
 %nprocshared=16
 Will use up to   16 processors via shared memory.
 %mem=7GB
 -----------------------------------------
 # b3lyp/def2svp geom=NewRedundant pop=NBO
 -----------------------------------------
 1/29=4000,38=1,172=1/1;
 2/12=2,17=6,18=5,40=1/2;
 3/5=43,7=101,11=2,25=1,30=1,74=-5/1,2,3;
 4//1;
 5/5=2,38=5/2;
 6/7=2,8=2,9=2,10=2,28=1,40=1/1,7;
 99/5=1,9=1/99;
 --
 59
 --
 Symbolic Z-matrix:
 Charge =  1 Multiplicity = 2
 O                     0.94941   0.55096  -0.02997 
 C                    -0.34706   0.00483  -0.0083 
 H                     1.58237  -0.17307   0.05195 
 H                    -1.06077   0.83796  -0.10223 
 H                    -0.58215  -0.52707   0.93612 
 H                    -0.54181  -0.69361  -0.84757 
 
                          Input orientation:                          
 ---------------------------------------------------------------------
 Center     Atomic      Atomic             Coordinates (Angstroms)
 Number     Number       Type             X           Y           Z
 ---------------------------------------------------------------------
      1          8           0        0.949408    0.550957   -0.029970
      2          6           0       -0.347056    0.004828   -0.008300
      3          1           0        1.582370   -0.173066    0.051949
      4          1           0       -1.060767    0.837963   -0.102233
      5          1           0       -0.582149   -0.527068    0.936125
      6          1           0       -0.541806   -0.693613   -0.847570
 ---------------------------------------------------------------------
                    Distance matrix (angstroms):
                    1          2          3          4          5
     1  O    0.000000
     2  C    1.406963   0.000000
     3  H    0.965174   1.938545   0.000000
     4  H    2.031845   1.101054   2.834100   0.000000
     5  H    2.107402   1.109108   2.364788   1.780610   0.000000
     6  H    2.107402   1.109108   2.364788   1.780610   1.791907
                    6
     6  H    0.000000
 Stoichiometry    CH4O(1+,2)
 Framework group  CS[SG(CH2O),X(H2)]
 Deg. of freedom     8
 Full point group                 CS      NOp   2
 Largest Abelian subgroup         CS      NOp   2
 Largest concise Abelian subgroup CS      NOp   2
                         Standard orientation:                         
 ---------------------------------------------------------------------
 Center     Atomic      Atomic             Coordinates (Angstroms)
 Number     Number       Type             X           Y           Z
 ---------------------------------------------------------------------
      1          8           0        0.046601   -0.753878    0.000000
      2          6           0        0.046601    0.653085   -0.000000
      3          1           0       -0.870454   -1.054829    0.000000
      4          1           0        1.096149    0.985905   -0.000000
      5          1           0       -0.439055    1.090721    0.895954
      6          1           0       -0.439055    1.090721   -0.895954
 ---------------------------------------------------------------------
 Rotational constants (GHZ):         126.9964490          24.9713369          24.0865651
 Standard basis: def2SVP (5D, 7F)
 There are    35 symmetry adapted cartesian basis functions of A'  symmetry.
 There are    15 symmetry adapted cartesian basis functions of A"  symmetry.
 There are    33 symmetry adapted basis functions of A'  symmetry.
 There are    15 symmetry adapted basis functions of A"  symmetry.
    48 basis functions,    78 primitive gaussians,    50 cartesian basis functions
     9 alpha electrons        8 beta electrons
       nuclear repulsion energy        40.3117087799 Hartrees.
 NAtoms=    6 NActive=    6 NUniq=    5 SFac= 1.44D+00 NAtFMM=   60 NAOKFM=F Big=F
 Integral buffers will be    131072 words long.
 Raffenetti 2 integral format.
 Two-electron integral symmetry is turned on.
 One-electron integrals computed using PRISM.
   2 Symmetry operations used in ECPInt.
 ECPInt:  NShTT=     300 NPrTT=    1028 LenC2=     301 LenP2D=     972.
 LDataN:  DoStor=T MaxTD1= 4 Len=   56
 NBasis=    48 RedAO= T EigKep=  1.19D-02  NBF=    33    15
 NBsUse=    48 1.00D-06 EigRej= -1.00D+00 NBFU=    33    15
 ExpMin= 1.22D-01 ExpMax= 2.27D+03 ExpMxC= 3.41D+02 IAcc=3 IRadAn=         5 AccDes= 0.00D+00
 Harris functional with IExCor=  402 and IRadAn=       5 diagonalized for initial guess.
 HarFok:  IExCor=  402 AccDes= 0.00D+00 IRadAn=         5 IDoV= 1 UseB2=F ITyADJ=14
 ICtDFT=  3500011 ScaDFX=  1.000000  1.000000  1.000000  1.000000
 FoFCou: FMM=F IPFlag=           0 FMFlag=      100000 FMFlg1=           0
         NFxFlg=           0 DoJE=T BraDBF=F KetDBF=T FulRan=T
         wScrn=  0.000000 ICntrl=       500 IOpCl=  0 I1Cent=   200000004 NGrid=           0
         NMat0=    1 NMatS0=      1 NMatT0=    0 NMatD0=    1 NMtDS0=    0 NMtDT0=    0
 Petite list used in FoFCou.
 Initial guess orbital symmetries:
 Alpha Orbitals:
       Occupied  (A') (A') (A') (A') (A') (A") (A') (A') (A")
       Virtual   (A') (A') (A') (A") (A') (A') (A") (A') (A') (A')
                 (A") (A') (A') (A') (A") (A') (A") (A') (A') (A")
                 (A") (A') (A") (A') (A') (A") (A') (A') (A') (A")
                 (A') (A') (A") (A') (A") (A") (A') (A') (A')
 Beta  Orbitals:
       Occupied  (A') (A') (A') (A') (A') (A") (A') (A')
       Virtual   (A") (A') (A') (A') (A") (A') (A') (A") (A') (A')
                 (A') (A") (A') (A') (A') (A") (A') (A") (A') (A')
                 (A") (A") (A') (A") (A') (A') (A") (A') (A') (A')
                 (A") (A') (A') (A") (A') (A") (A") (A') (A') (A')
 The electronic state of the initial guess is 2-A".
 Initial guess <Sx>= 0.0000 <Sy>= 0.0000 <Sz>= 0.5000 <S**2>= 0.7500 S= 0.5000
 Keep R1 and R2 ints in memory in symmetry-blocked form, NReq=14677828.
 Requested convergence on RMS density matrix=1.00D-08 within 128 cycles.
 Requested convergence on MAX density matrix=1.00D-06.
 Requested convergence on             energy=1.00D-06.
 No special actions if energy rises.
 Integral accuracy reduced to 1.0D-05 until final iterations.
 Initial convergence to 1.0D-05 achieved.  Increase integral accuracy.
 SCF Done:  E(UB3LYP) =  -115.238835472     A.U. after   14 cycles
            NFock= 14  Conv=0.17D-08     -V/T= 2.0084
 <Sx>= 0.0000 <Sy>= 0.0000 <Sz>= 0.5000 <S**2>= 0.7539 S= 0.5019
 <L.S>= 0.000000000000E+00
 Annihilation of the first spin contaminant:
 S**2 before annihilation     0.7539,   after     0.7500

 **********************************************************************

            Population analysis using the SCF Density.

 **********************************************************************

 Orbital symmetries:
 Alpha Orbitals:
       Occupied  (A') (A') (A') (A') (A') (A") (A') (A") (A')
       Virtual   (A') (A') (A') (A") (A') (A') (A") (A') (A') (A")
                 (A') (A') (A') (A") (A') (A') (A") (A') (A') (A")
                 (A") (A') (A") (A') (A') (A") (A') (A') (A') (A")
                 (A') (A') (A") (A') (A") (A") (A') (A') (A')
 Beta  Orbitals:
       Occupied  (A') (A') (A') (A') (A') (A') (A") (A')
       Virtual   (A") (A') (A') (A') (A") (A') (A') (A') (A") (A')
                 (A") (A') (A') (A') (A') (A") (A') (A") (A') (A')
                 (A") (A") (A') (A") (A') (A') (A") (A') (A') (A')
                 (A") (A') (A') (A") (A') (A") (A") (A') (A') (A')
 The electronic state is 2-A".
 Alpha  occ. eigenvalues --  -19.58488 -10.54198  -1.42223  -1.01060  -0.87036
 Alpha  occ. eigenvalues --   -0.81291  -0.77670  -0.67499  -0.66659
 Alpha virt. eigenvalues --   -0.22085  -0.14850  -0.11745  -0.11255  -0.09324
 Alpha virt. eigenvalues --    0.16581   0.17282   0.18116   0.28187   0.37292
 Alpha virt. eigenvalues --    0.37300   0.39641   0.43145   0.58355   0.60131
 Alpha virt. eigenvalues --    0.67965   0.88564   0.98295   1.08006   1.12162
 Alpha virt. eigenvalues --    1.23370   1.25183   1.42398   1.46349   1.50872
 Alpha virt. eigenvalues --    1.52919   1.64092   1.83253   1.91372   2.00694
 Alpha virt. eigenvalues --    2.04708   2.31062   2.42830   2.50666   2.52626
 Alpha virt. eigenvalues --    2.69803   2.76158   2.92859   3.36242
  Beta  occ. eigenvalues --  -19.56367 -10.54126  -1.37563  -0.99430  -0.85017
  Beta  occ. eigenvalues --   -0.76103  -0.73254  -0.65597
  Beta virt. eigenvalues --   -0.51753  -0.21365  -0.14046  -0.11339  -0.10069
  Beta virt. eigenvalues --   -0.08859   0.17054   0.18521   0.19333   0.28724
  Beta virt. eigenvalues --    0.38583   0.38743   0.39782   0.43898   0.61355
  Beta virt. eigenvalues --    0.64360   0.69175   0.90633   0.99035   1.09680
  Beta virt. eigenvalues --    1.13801   1.25011   1.26340   1.43986   1.47568
  Beta virt. eigenvalues --    1.51671   1.54937   1.64573   1.84347   1.93175
  Beta virt. eigenvalues --    2.02180   2.05882   2.32954   2.45914   2.51381
  Beta virt. eigenvalues --    2.57816   2.73495   2.79427   2.95147   3.37725
          Condensed to atoms (all electrons):
               1          2          3          4          5          6
     1  O    7.316779   0.294616   0.320285  -0.019844  -0.006676  -0.006676
     2  C    0.294616   4.532574  -0.016620   0.398653   0.365469   0.365469
     3  H    0.320285  -0.016620   0.421521   0.004460  -0.003537  -0.003537
     4  H   -0.019844   0.398653   0.004460   0.481599  -0.012531  -0.012531
     5  H   -0.006676   0.365469  -0.003537  -0.012531   0.461054  -0.004290
     6  H   -0.006676   0.365469  -0.003537  -0.012531  -0.004290   0.461054
          Atomic-Atomic Spin Densities.
               1          2          3          4          5          6
     1  O    0.836383  -0.057837   0.001144   0.000240  -0.010071  -0.010071
     2  C   -0.057837   0.001946   0.001533   0.001972   0.035144   0.035144
     3  H    0.001144   0.001533  -0.020838  -0.000183   0.000044   0.000044
     4  H    0.000240   0.001972  -0.000183  -0.003556  -0.000369  -0.000369
     5  H   -0.010071   0.035144   0.000044  -0.000369   0.109524  -0.012857
     6  H   -0.010071   0.035144   0.000044  -0.000369  -0.012857   0.109524
 Mulliken charges and spin densities:
               1          2
     1  O    0.101515   0.759787
     2  C    0.059841   0.017903
     3  H    0.277428  -0.018255
     4  H    0.160194  -0.002265
     5  H    0.200511   0.121415
     6  H    0.200511   0.121415
 Sum of Mulliken charges =   1.00000   1.00000
 Mulliken charges and spin densities with hydrogens summed into heavy atoms:
               1          2
     1  O    0.378944   0.741532
     2  C    0.621056   0.258468
 Electronic spatial extent (au):  <R**2>=             74.0838
 Charge=              1.0000 electrons
 Dipole moment (field-independent basis, Debye):
    X=             -1.9159    Y=              0.8580    Z=             -0.0000  Tot=              2.0993
 Quadrupole moment (field-independent basis, Debye-Ang):
   XX=             -8.7825   YY=             -6.5057   ZZ=             -9.6651
   XY=              2.1457   XZ=              0.0000   YZ=              0.0000
 Traceless Quadrupole moment (field-independent basis, Debye-Ang):
   XX=             -0.4648   YY=              1.8121   ZZ=             -1.3473
   XY=              2.1457   XZ=              0.0000   YZ=              0.0000
 Octapole moment (field-independent basis, Debye-Ang**2):
  XXX=             -1.2163  YYY=             -1.7008  ZZZ=             -0.0000  XYY=             -3.0967
  XXY=             -1.5242  XXZ=             -0.0000  XZZ=             -1.3912  YZZ=              0.9311
  YYZ=              0.0000  XYZ=              0.0000
 Hexadecapole moment (field-independent basis, Debye-Ang**3):
 XXXX=            -12.9453 YYYY=            -44.4307 ZZZZ=            -12.1776 XXXY=              2.2566
 XXXZ=             -0.0000 YYYX=              1.1994 YYYZ=              0.0000 ZZZX=              0.0000
 ZZZY=             -0.0000 XXYY=             -7.7742 XXZZ=             -4.7088 YYZZ=             -8.1172
 XXYZ=             -0.0000 YYXZ=              0.0000 ZZXY=             -1.6571
 N-N= 4.031170877989D+01 E-N=-3.447583286127D+02  KE= 1.142778364258D+02
 Symmetry A'   KE= 1.093073310234D+02
 Symmetry A"   KE= 4.970505402384D+00
 Symmetry A'   SP=-9.915552545500D-15
 Symmetry A"   SP= 1.000000000000D+00
                          Isotropic Fermi Contact Couplings
        Atom                 a.u.       MegaHertz       Gauss      10(-4) cm-1
     1  O(17)              0.28468    -172.57182     -61.57792     -57.56376
     2  C(13)             -0.04499     -50.57957     -18.04805     -16.87153
     3  H(1)              -0.01054     -47.10670     -16.80884     -15.71310
     4  H(1)              -0.00125      -5.59418      -1.99614      -1.86602
     5  H(1)               0.05740     256.56143      91.54750      85.57968
     6  H(1)               0.05740     256.56143      91.54750      85.57968
 --------------------------------------------------------
       Center         ----  Spin Dipole Couplings  ----
                      3XX-RR        3YY-RR        3ZZ-RR
 --------------------------------------------------------
     1   Atom       -1.549014     -1.525335      3.074349
     2   Atom       -0.119407     -0.057841      0.177248
     3   Atom        0.113637     -0.075074     -0.038563
     4   Atom        0.011541     -0.000543     -0.010998
     5   Atom       -0.004140      0.002508      0.001632
     6   Atom       -0.004140      0.002508      0.001632
 --------------------------------------------------------
                        XY            XZ            YZ
 --------------------------------------------------------
     1   Atom        0.022340     -0.000000      0.000000
     2   Atom        0.001048     -0.000000      0.000000
     3   Atom        0.073530     -0.000000     -0.000000
     4   Atom        0.014851     -0.000000     -0.000000
     5   Atom       -0.017527     -0.023723      0.023100
     6   Atom       -0.017527      0.023723     -0.023100
 --------------------------------------------------------


 ---------------------------------------------------------------------------------
              Anisotropic Spin Dipole Couplings in Principal Axis System
 ---------------------------------------------------------------------------------

       Atom             a.u.   MegaHertz   Gauss  10(-4) cm-1        Axes

              Baa    -1.5625   113.058    40.342    37.712  0.8568 -0.5156  0.0000
     1 O(17)  Bbb    -1.5119   109.399    39.036    36.492  0.5156  0.8568 -0.0000
              Bcc     3.0743  -222.458   -79.378   -74.204 -0.0000  0.0000  1.0000
 
              Baa    -0.1194   -16.026    -5.718    -5.346  0.9999 -0.0170  0.0000
     2 C(13)  Bbb    -0.0578    -7.759    -2.769    -2.588  0.0170  0.9999 -0.0000
              Bcc     0.1772    23.785     8.487     7.934 -0.0000  0.0000  1.0000
 
              Baa    -0.1003   -53.538   -19.104   -17.858 -0.3250  0.9457 -0.0000
     3 H(1)   Bbb    -0.0386   -20.575    -7.342    -6.863  0.0000  0.0000  1.0000
              Bcc     0.1389    74.113    26.445    24.721  0.9457  0.3250 -0.0000
 
              Baa    -0.0110    -5.868    -2.094    -1.957  0.0000 -0.0000  1.0000
     4 H(1)   Bbb    -0.0105    -5.621    -2.006    -1.875 -0.5582  0.8297  0.0000
              Bcc     0.0215    11.489     4.099     3.832  0.8297  0.5582 -0.0000
 
              Baa    -0.0256   -13.658    -4.874    -4.556  0.6496 -0.1982  0.7340
     5 H(1)   Bbb    -0.0176    -9.400    -3.354    -3.135  0.5488  0.7904 -0.2722
              Bcc     0.0432    23.058     8.228     7.691 -0.5262  0.5796  0.6222
 
              Baa    -0.0256   -13.658    -4.874    -4.556 -0.6496  0.1982  0.7340
     6 H(1)   Bbb    -0.0176    -9.400    -3.354    -3.135  0.5488  0.7904  0.2722
              Bcc     0.0432    23.058     8.228     7.691  0.5262 -0.5796  0.6222
 

 ---------------------------------------------------------------------------------

 ******************************Gaussian NBO Version 3.1******************************
             N A T U R A L   A T O M I C   O R B I T A L   A N D
          N A T U R A L   B O N D   O R B I T A L   A N A L Y S I S
 ******************************Gaussian NBO Version 3.1******************************
       /RESON  / : Allow strongly delocalized NBO set

 Analyzing the SCF density

 Job title: 59                                                              

 Storage needed:      7158 in NPA,      9410 in NBO ( 939523856 available)
 GSVD:  LWork=        1062 too small for GESVD, short by        1215 words or        1215 for optimal perf.


 NATURAL POPULATIONS:  Natural atomic orbital occupancies 
                                                          
   NAO  Atom  No  lang   Type(AO)    Occupancy
 --------------------------------------------
     1    O    1  S      Cor( 1S)     1.99977
     2    O    1  S      Val( 2S)     1.71087
     3    O    1  S      Ryd( 3S)     0.00083
     4    O    1  px     Val( 2p)     1.66360
     5    O    1  px     Ryd( 3p)     0.00113
     6    O    1  py     Val( 2p)     1.53789
     7    O    1  py     Ryd( 3p)     0.00154
     8    O    1  pz     Val( 2p)     1.24401
     9    O    1  pz     Ryd( 3p)     0.00059
    10    O    1  dxy    Ryd( 3d)     0.00128
    11    O    1  dxz    Ryd( 3d)     0.00054
    12    O    1  dyz    Ryd( 3d)     0.00058
    13    O    1  dx2y2  Ryd( 3d)     0.00171
    14    O    1  dz2    Ryd( 3d)     0.00109

    15    C    2  S      Cor( 1S)     1.99918
    16    C    2  S      Val( 2S)     1.14650
    17    C    2  S      Ryd( 3S)     0.00170
    18    C    2  px     Val( 2p)     1.28489
    19    C    2  px     Ryd( 3p)     0.00096
    20    C    2  py     Val( 2p)     0.68545
    21    C    2  py     Ryd( 3p)     0.00386
    22    C    2  pz     Val( 2p)     1.14782
    23    C    2  pz     Ryd( 3p)     0.00046
    24    C    2  dxy    Ryd( 3d)     0.00125
    25    C    2  dxz    Ryd( 3d)     0.00060
    26    C    2  dyz    Ryd( 3d)     0.00078
    27    C    2  dx2y2  Ryd( 3d)     0.00198
    28    C    2  dz2    Ryd( 3d)     0.00088

    29    H    3  S      Val( 1S)     0.47241
    30    H    3  S      Ryd( 2S)     0.00092
    31    H    3  px     Ryd( 2p)     0.00228
    32    H    3  py     Ryd( 2p)     0.00147
    33    H    3  pz     Ryd( 2p)     0.00079

    34    H    4  S      Val( 1S)     0.73122
    35    H    4  S      Ryd( 2S)     0.00069
    36    H    4  px     Ryd( 2p)     0.00082
    37    H    4  py     Ryd( 2p)     0.00014
    38    H    4  pz     Ryd( 2p)     0.00008

    39    H    5  S      Val( 1S)     0.67188
    40    H    5  S      Ryd( 2S)     0.00053
    41    H    5  px     Ryd( 2p)     0.00031
    42    H    5  py     Ryd( 2p)     0.00032
    43    H    5  pz     Ryd( 2p)     0.00069

    44    H    6  S      Val( 1S)     0.67188
    45    H    6  S      Ryd( 2S)     0.00053
    46    H    6  px     Ryd( 2p)     0.00031
    47    H    6  py     Ryd( 2p)     0.00032
    48    H    6  pz     Ryd( 2p)     0.00069


 Summary of Natural Population Analysis:                  
                                                          
                                       Natural Population 
                Natural  -----------------------------------------------
    Atom  No    Charge         Core      Valence    Rydberg      Total
 -----------------------------------------------------------------------
      O    1   -0.16543      1.99977     6.15636    0.00930     8.16543
      C    2   -0.27630      1.99918     4.26466    0.01246     6.27630
      H    3    0.52213      0.00000     0.47241    0.00546     0.47787
      H    4    0.26705      0.00000     0.73122    0.00173     0.73295
      H    5    0.32628      0.00000     0.67188    0.00184     0.67372
      H    6    0.32628      0.00000     0.67188    0.00184     0.67372
 =======================================================================
   * Total *    1.00000      3.99895    12.96841    0.03264    17.00000

                                 Natural Population      
 --------------------------------------------------------
   Core                       3.99895 ( 99.9737% of   4)
   Valence                   12.96841 ( 99.7570% of  13)
   Natural Minimal Basis     16.96736 ( 99.8080% of  17)
   Natural Rydberg Basis      0.03264 (  0.1920% of  17)
 --------------------------------------------------------

    Atom  No          Natural Electron Configuration
 ----------------------------------------------------------------------------
      O    1      [core]2S( 1.71)2p( 4.45)3d( 0.01)
      C    2      [core]2S( 1.15)2p( 3.12)3p( 0.01)3d( 0.01)
      H    3            1S( 0.47)
      H    4            1S( 0.73)
      H    5            1S( 0.67)
      H    6            1S( 0.67)


 ***************************************************
 *******         Alpha spin orbitals         *******
 ***************************************************


 NATURAL POPULATIONS:  Natural atomic orbital occupancies 
                                                          
   NAO  Atom  No  lang   Type(AO)    Occupancy      Energy
 ----------------------------------------------------------
     1    O    1  S      Cor( 1S)     0.99988     -19.40596
     2    O    1  S      Val( 2S)     0.86288      -1.30453
     3    O    1  S      Ryd( 3S)     0.00039       1.09647
     4    O    1  px     Val( 2p)     0.83647      -0.68326
     5    O    1  px     Ryd( 3p)     0.00050       0.74907
     6    O    1  py     Val( 2p)     0.77551      -0.68632
     7    O    1  py     Ryd( 3p)     0.00076       0.70944
     8    O    1  pz     Val( 2p)     0.98857      -0.75284
     9    O    1  pz     Ryd( 3p)     0.00054       0.62136
    10    O    1  dxy    Ryd( 3d)     0.00066       2.55945
    11    O    1  dxz    Ryd( 3d)     0.00043       2.33455
    12    O    1  dyz    Ryd( 3d)     0.00029       2.31041
    13    O    1  dx2y2  Ryd( 3d)     0.00087       2.89427
    14    O    1  dz2    Ryd( 3d)     0.00047       2.52408

    15    C    2  S      Cor( 1S)     0.99958     -10.45144
    16    C    2  S      Val( 2S)     0.56929      -0.58873
    17    C    2  S      Ryd( 3S)     0.00079       0.41770
    18    C    2  px     Val( 2p)     0.63842      -0.39579
    19    C    2  px     Ryd( 3p)     0.00045       0.25376
    20    C    2  py     Val( 2p)     0.33298      -0.36827
    21    C    2  py     Ryd( 3p)     0.00193       0.21920
    22    C    2  pz     Val( 2p)     0.62282      -0.40839
    23    C    2  pz     Ryd( 3p)     0.00022       0.27084
    24    C    2  dxy    Ryd( 3d)     0.00061       1.84783
    25    C    2  dxz    Ryd( 3d)     0.00034       1.91926
    26    C    2  dyz    Ryd( 3d)     0.00068       1.85626
    27    C    2  dx2y2  Ryd( 3d)     0.00094       1.99516
    28    C    2  dz2    Ryd( 3d)     0.00046       1.95932

    29    H    3  S      Val( 1S)     0.22764      -0.19074
    30    H    3  S      Ryd( 2S)     0.00043       0.13741
    31    H    3  px     Ryd( 2p)     0.00109       2.04533
    32    H    3  py     Ryd( 2p)     0.00072       1.48621
    33    H    3  pz     Ryd( 2p)     0.00062       1.30118

    34    H    4  S      Val( 1S)     0.36452      -0.17142
    35    H    4  S      Ryd( 2S)     0.00035       0.11195
    36    H    4  px     Ryd( 2p)     0.00040       2.04723
    37    H    4  py     Ryd( 2p)     0.00007       1.48171
    38    H    4  pz     Ryd( 2p)     0.00006       1.46776

    39    H    5  S      Val( 1S)     0.38210      -0.22987
    40    H    5  S      Ryd( 2S)     0.00032       0.09301
    41    H    5  px     Ryd( 2p)     0.00021       1.54173
    42    H    5  py     Ryd( 2p)     0.00017       1.48104
    43    H    5  pz     Ryd( 2p)     0.00037       1.82480

    44    H    6  S      Val( 1S)     0.38210      -0.22987
    45    H    6  S      Ryd( 2S)     0.00032       0.09301
    46    H    6  px     Ryd( 2p)     0.00021       1.54173
    47    H    6  py     Ryd( 2p)     0.00017       1.48104
    48    H    6  pz     Ryd( 2p)     0.00037       1.82480


 Summary of Natural Population Analysis:                  
                                                          
                                       Natural Population 
                Natural  -----------------------------------------------
    Atom  No    Charge         Core      Valence    Rydberg      Total
 -----------------------------------------------------------------------
      O    1   -0.46822      0.99988     3.46343    0.00491     4.46822
      C    2   -0.16952      0.99958     2.16352    0.00642     3.16952
      H    3    0.26949      0.00000     0.22764    0.00287     0.23051
      H    4    0.13459      0.00000     0.36452    0.00089     0.36541
      H    5    0.11683      0.00000     0.38210    0.00107     0.38317
      H    6    0.11683      0.00000     0.38210    0.00107     0.38317
 =======================================================================
   * Total *   -0.00000      1.99947     6.98331    0.01722     9.00000

                                 Natural Population      
 --------------------------------------------------------
   Core                       1.99947 ( 99.9734% of   2)
   Valence                    6.98331 ( 99.7616% of   7)
   Natural Minimal Basis      8.98278 ( 99.8086% of   9)
   Natural Rydberg Basis      0.01722 (  0.1914% of   9)
 --------------------------------------------------------

    Atom  No          Natural Electron Configuration
 ----------------------------------------------------------------------------
      O    1      [core]2S( 0.86)2p( 2.60)
      C    2      [core]2S( 0.57)2p( 1.59)
      H    3            1S( 0.23)
      H    4            1S( 0.36)
      H    5            1S( 0.38)
      H    6            1S( 0.38)


 NATURAL BOND ORBITAL ANALYSIS, alpha spin orbitals:

                       Occupancies       Lewis Structure    Low   High
           Occ.    -------------------  -----------------   occ   occ
  Cycle   Thresh.   Lewis   Non-Lewis     CR  BD  3C  LP    (L)   (NL)   Dev
 =============================================================================
   1(1)    0.90     8.97231   0.02769      2   5   0   2     0      0    0.00
 -----------------------------------------------------------------------------

 Structure accepted: No low occupancy Lewis orbitals

 --------------------------------------------------------
   Core                      1.99947 ( 99.973% of   2)
   Valence Lewis             6.97284 ( 99.612% of   7)
  ==================       ============================
   Total Lewis               8.97231 ( 99.692% of   9)
  -----------------------------------------------------
   Valence non-Lewis         0.02106 (  0.234% of   9)
   Rydberg non-Lewis         0.00664 (  0.074% of   9)
  ==================       ============================
   Total non-Lewis           0.02769 (  0.308% of   9)
 --------------------------------------------------------


       (Occupancy)   Bond orbital/ Coefficients/ Hybrids
 ---------------------------------------------------------------------------------
     1. (0.99948) BD ( 1) O   1 - C   2  
                ( 71.36%)   0.8448* O   1 s( 31.74%)p 2.15( 68.20%)d 0.00(  0.07%)
                                           -0.0000  0.5633 -0.0059 -0.0159 -0.0110
                                            0.8256  0.0079  0.0000  0.0000 -0.0126
                                            0.0000  0.0000 -0.0192 -0.0114
                ( 28.64%)   0.5352* C   2 s( 21.06%)p 3.73( 78.63%)d 0.01(  0.31%)
                                            0.0000  0.4563  0.0494 -0.0358  0.0108
                                           -0.8836 -0.0636  0.0000 -0.0000  0.0070
                                           -0.0000  0.0000 -0.0486 -0.0271
     2. (0.99620) BD ( 1) O   1 - H   3  
                ( 77.27%)   0.8790* O   1 s( 20.10%)p 3.97( 79.80%)d 0.00(  0.09%)
                                           -0.0001 -0.4480  0.0178  0.8328 -0.0149
                                            0.3214 -0.0297  0.0000  0.0000 -0.0039
                                            0.0000  0.0000 -0.0274  0.0130
                ( 22.73%)   0.4768* H   3 s( 99.48%)p 0.01(  0.52%)
                                           -0.9974  0.0066 -0.0657 -0.0302  0.0000
     3. (0.99620) BD ( 1) C   2 - H   4  
                ( 63.65%)   0.7978* C   2 s( 25.85%)p 2.87( 74.11%)d 0.00(  0.04%)
                                           -0.0000  0.5084 -0.0023  0.8300 -0.0143
                                            0.2282 -0.0041 -0.0000  0.0000  0.0064
                                            0.0000 -0.0000  0.0172 -0.0066
                ( 36.35%)   0.6029* H   4 s( 99.89%)p 0.00(  0.11%)
                                            0.9994 -0.0021 -0.0305 -0.0128  0.0000
     4. (0.99883) BD ( 1) C   2 - H   5  
                ( 62.08%)   0.7879* C   2 s( 26.64%)p 2.75( 73.30%)d 0.00(  0.06%)
                                            0.0001  0.5161 -0.0082 -0.3931  0.0073
                                            0.2804  0.0120  0.7068 -0.0031 -0.0054
                                           -0.0166  0.0095  0.0049  0.0137
                ( 37.92%)   0.6158* H   5 s( 99.86%)p 0.00(  0.14%)
                                            0.9993 -0.0013  0.0149 -0.0196 -0.0277
     5. (0.99883) BD ( 1) C   2 - H   6  
                ( 62.08%)   0.7879* C   2 s( 26.64%)p 2.75( 73.30%)d 0.00(  0.06%)
                                            0.0001  0.5161 -0.0082 -0.3931  0.0073
                                            0.2804  0.0120 -0.7068  0.0031 -0.0054
                                            0.0166 -0.0095  0.0049  0.0137
                ( 37.92%)   0.6158* H   6 s( 99.86%)p 0.00(  0.14%)
                                            0.9993 -0.0013  0.0149 -0.0196  0.0277
     6. (0.99988) CR ( 1) O   1           s(100.00%)
                                            1.0000 -0.0001  0.0000  0.0001 -0.0000
                                            0.0001 -0.0000  0.0000  0.0000 -0.0000
                                            0.0000  0.0000 -0.0000  0.0000
     7. (0.99958) CR ( 1) C   2           s(100.00%)
                                            1.0000 -0.0001 -0.0000  0.0001 -0.0000
                                           -0.0000  0.0000  0.0000 -0.0000  0.0000
                                           -0.0000  0.0000  0.0000 -0.0000
     8. (0.99410) LP ( 1) O   1           s( 48.17%)p 1.07( 51.77%)d 0.00(  0.07%)
                                            0.0000  0.6939  0.0105  0.5513  0.0068
                                           -0.4623 -0.0007  0.0000  0.0000  0.0199
                                            0.0000  0.0000 -0.0049  0.0155
     9. (0.98920) LP ( 2) O   1           s(  0.00%)p 1.00( 99.94%)d 0.00(  0.06%)
                                            0.0000  0.0000  0.0000  0.0000  0.0000
                                            0.0000  0.0000  0.9997  0.0028  0.0000
                                           -0.0209  0.0139  0.0000  0.0000
    10. (0.00063) RY*( 1) O   1           s(  0.00%)p 1.00( 84.76%)d 0.18( 15.24%)
                                            0.0000  0.0000  0.0000  0.0000  0.0000
                                            0.0000  0.0000  0.0034  0.9206  0.0000
                                            0.0267 -0.3895  0.0000  0.0000
    11. (0.00039) RY*( 2) O   1           s(  4.69%)p12.03( 56.48%)d 8.27( 38.83%)
                                           -0.0000  0.0075  0.2165 -0.0057  0.6928
                                           -0.0005 -0.2912  0.0000  0.0000 -0.6028
                                            0.0000  0.0000 -0.0703  0.1413
    12. (0.00002) RY*( 3) O   1           s(  0.37%)p99.99( 83.51%)d43.95( 16.12%)
    13. (0.00000) RY*( 4) O   1           s( 91.62%)p 0.09(  8.36%)d 0.00(  0.02%)
    14. (0.00000) RY*( 5) O   1           s(  2.89%)p11.92( 34.41%)d21.72( 62.70%)
    15. (0.00000) RY*( 6) O   1           s(  0.00%)p 1.00(  0.10%)d99.99( 99.90%)
    16. (0.00000) RY*( 7) O   1           s(  0.00%)p 1.00( 15.20%)d 5.58( 84.80%)
    17. (0.00001) RY*( 8) O   1           s(  0.02%)p99.99(  7.23%)d99.99( 92.75%)
    18. (0.00000) RY*( 9) O   1           s(  0.41%)p25.09( 10.24%)d99.99( 89.35%)
    19. (0.00089) RY*( 1) C   2           s(  2.04%)p43.62( 89.16%)d 4.30(  8.79%)
                                            0.0000 -0.0223  0.1412  0.0006  0.4563
                                            0.0795 -0.8229 -0.0000  0.0000 -0.0288
                                            0.0000 -0.0000 -0.2661 -0.1277
    20. (0.00082) RY*( 2) C   2           s(  0.00%)p 1.00( 26.51%)d 2.77( 73.49%)
                                            0.0000  0.0000 -0.0000 -0.0000  0.0000
                                            0.0000  0.0000 -0.0141 -0.5146 -0.0000
                                           -0.0135  0.8572  0.0000  0.0000
    21. (0.00061) RY*( 3) C   2           s(  0.44%)p12.15(  5.39%)d99.99( 94.17%)
                                           -0.0000 -0.0027  0.0665 -0.0160 -0.1723
                                            0.0133 -0.1542 -0.0000  0.0000  0.9608
                                            0.0000 -0.0000  0.1322 -0.0317
    22. (0.00003) RY*( 4) C   2           s( 40.35%)p 1.36( 54.83%)d 0.12(  4.83%)
    23. (0.00000) RY*( 5) C   2           s( 55.84%)p 0.77( 43.02%)d 0.02(  1.14%)
    24. (0.00000) RY*( 6) C   2           s(  0.00%)p 1.00(  0.06%)d99.99( 99.94%)
    25. (0.00000) RY*( 7) C   2           s(  0.00%)p 1.00( 73.51%)d 0.36( 26.49%)
    26. (0.00000) RY*( 8) C   2           s(  0.81%)p 8.04(  6.54%)d99.99( 92.65%)
    27. (0.00000) RY*( 9) C   2           s(  0.32%)p 5.24(  1.66%)d99.99( 98.03%)
    28. (0.00063) RY*( 1) H   3           s(  9.22%)p 9.84( 90.78%)
                                            0.0091  0.3036  0.3071 -0.9019 -0.0000
    29. (0.00062) RY*( 2) H   3           s(  0.00%)p 1.00(100.00%)
                                            0.0000  0.0000  0.0000  0.0000  1.0000
    30. (0.00042) RY*( 3) H   3           s( 89.66%)p 0.12( 10.34%)
                                            0.0120  0.9468 -0.2024  0.2499  0.0000
    31. (0.00002) RY*( 4) H   3           s(  1.64%)p59.96( 98.36%)
    32. (0.00036) RY*( 1) H   4           s( 99.86%)p 0.00(  0.14%)
                                            0.0026  0.9993  0.0254 -0.0277  0.0000
    33. (0.00006) RY*( 2) H   4           s(  0.00%)p 1.00(100.00%)
    34. (0.00005) RY*( 3) H   4           s(  0.17%)p99.99( 99.83%)
    35. (0.00001) RY*( 4) H   4           s(  0.08%)p99.99( 99.92%)
    36. (0.00033) RY*( 1) H   5           s( 93.51%)p 0.07(  6.49%)
                                            0.0076  0.9670 -0.2373  0.0845  0.0387
    37. (0.00013) RY*( 2) H   5           s(  3.63%)p26.57( 96.37%)
                                            0.0002  0.1905  0.8148 -0.1343  0.5308
    38. (0.00006) RY*( 3) H   5           s(  1.04%)p95.40( 98.96%)
    39. (0.00000) RY*( 4) H   5           s(  1.97%)p49.85( 98.03%)
    40. (0.00033) RY*( 1) H   6           s( 93.51%)p 0.07(  6.49%)
                                            0.0076  0.9670 -0.2373  0.0845 -0.0387
    41. (0.00013) RY*( 2) H   6           s(  3.63%)p26.57( 96.37%)
                                            0.0002  0.1905  0.8148 -0.1343 -0.5308
    42. (0.00006) RY*( 3) H   6           s(  1.04%)p95.40( 98.96%)
    43. (0.00000) RY*( 4) H   6           s(  1.97%)p49.85( 98.03%)
    44. (0.00111) BD*( 1) O   1 - C   2  
                ( 28.64%)   0.5352* O   1 s( 31.74%)p 2.15( 68.20%)d 0.00(  0.07%)
                                            0.0000 -0.5633  0.0059  0.0159  0.0110
                                           -0.8256 -0.0079 -0.0000 -0.0000  0.0126
                                           -0.0000 -0.0000  0.0192  0.0114
                ( 71.36%)  -0.8448* C   2 s( 21.06%)p 3.73( 78.63%)d 0.01(  0.31%)
                                           -0.0000 -0.4563 -0.0494  0.0358 -0.0108
                                            0.8836  0.0636 -0.0000  0.0000 -0.0070
                                            0.0000 -0.0000  0.0486  0.0271
    45. (0.00307) BD*( 1) O   1 - H   3  
                ( 22.73%)   0.4768* O   1 s( 20.10%)p 3.97( 79.80%)d 0.00(  0.09%)
                                            0.0001  0.4480 -0.0178 -0.8328  0.0149
                                           -0.3214  0.0297 -0.0000 -0.0000  0.0039
                                           -0.0000 -0.0000  0.0274 -0.0130
                ( 77.27%)  -0.8790* H   3 s( 99.48%)p 0.01(  0.52%)
                                            0.9974 -0.0066  0.0657  0.0302 -0.0000
    46. (0.00445) BD*( 1) C   2 - H   4  
                ( 36.35%)   0.6029* C   2 s( 25.85%)p 2.87( 74.11%)d 0.00(  0.04%)
                                            0.0000 -0.5084  0.0023 -0.8300  0.0143
                                           -0.2282  0.0041  0.0000 -0.0000 -0.0064
                                           -0.0000  0.0000 -0.0172  0.0066
                ( 63.65%)  -0.7978* H   4 s( 99.89%)p 0.00(  0.11%)
                                           -0.9994  0.0021  0.0305  0.0128 -0.0000
    47. (0.00622) BD*( 1) C   2 - H   5  
                ( 37.92%)   0.6158* C   2 s( 26.64%)p 2.75( 73.30%)d 0.00(  0.06%)
                                           -0.0001 -0.5161  0.0082  0.3931 -0.0073
                                           -0.2804 -0.0120 -0.7068  0.0031  0.0054
                                            0.0166 -0.0095 -0.0049 -0.0137
                ( 62.08%)  -0.7879* H   5 s( 99.86%)p 0.00(  0.14%)
                                           -0.9993  0.0013 -0.0149  0.0196  0.0277
    48. (0.00622) BD*( 1) C   2 - H   6  
                ( 37.92%)   0.6158* C   2 s( 26.64%)p 2.75( 73.30%)d 0.00(  0.06%)
                                           -0.0001 -0.5161  0.0082  0.3931 -0.0073
                                           -0.2804 -0.0120  0.7068 -0.0031  0.0054
                                           -0.0166  0.0095 -0.0049 -0.0137
                ( 62.08%)  -0.7879* H   6 s( 99.86%)p 0.00(  0.14%)
                                           -0.9993  0.0013 -0.0149  0.0196 -0.0277


 NHO Directionality and "Bond Bending" (deviations from line of nuclear centers)

         [Thresholds for printing:  angular deviation  >  1.0 degree]
                                    hybrid p-character > 25.0%
                                    orbital occupancy  >  0.10e

                                Line of Centers        Hybrid 1              Hybrid 2
                                ---------------  -------------------   ------------------
                NBO               Theta   Phi    Theta   Phi    Dev    Theta   Phi    Dev
 ========================================================================================
     1. BD (   1) O   1 - C   2    90.0   90.0    90.0   91.8   1.8     90.0  268.5   1.5
     2. BD (   1) O   1 - H   3    90.0  198.2    90.0  199.6   1.5      --     --    --
     3. BD (   1) C   2 - H   4    90.0   17.6    90.0   15.4   2.2      --     --    --
     4. BD (   1) C   2 - H   5    36.1  138.0    34.5  142.8   3.2      --     --    --
     5. BD (   1) C   2 - H   6   143.9  138.0   145.5  142.8   3.2      --     --    --
     8. LP (   1) O   1             --     --     90.0  320.3   --       --     --    --
     9. LP (   2) O   1             --     --      0.0    0.0   --       --     --    --


 Second Order Perturbation Theory Analysis of Fock Matrix in NBO Basis

     Threshold for printing:   0.25 kcal/mol
                                                                              E(2)  E(j)-E(i) F(i,j)
         Donor NBO (i)                     Acceptor NBO (j)                 kcal/mol   a.u.    a.u. 
 ===================================================================================================

 within unit  1
   2. BD (   1) O   1 - H   3        / 19. RY*(   1) C   2                    0.88    1.43    0.045
   2. BD (   1) O   1 - H   3        / 46. BD*(   1) C   2 - H   4            1.17    1.29    0.049
   3. BD (   1) C   2 - H   4        / 11. RY*(   2) O   1                    0.29    2.21    0.032
   3. BD (   1) C   2 - H   4        / 45. BD*(   1) O   1 - H   3            1.08    0.90    0.039
   4. BD (   1) C   2 - H   5        / 10. RY*(   1) O   1                    0.29    1.66    0.028
   4. BD (   1) C   2 - H   5        / 44. BD*(   1) O   1 - C   2            0.47    0.78    0.024
   5. BD (   1) C   2 - H   6        / 10. RY*(   1) O   1                    0.29    1.66    0.028
   5. BD (   1) C   2 - H   6        / 44. BD*(   1) O   1 - C   2            0.47    0.78    0.024
   6. CR (   1) O   1                / 19. RY*(   1) C   2                    0.97   19.75    0.175
   6. CR (   1) O   1                / 22. RY*(   4) C   2                    0.29   19.77    0.095
   7. CR (   1) C   2                / 32. RY*(   1) H   4                    0.42   10.57    0.084
   7. CR (   1) C   2                / 36. RY*(   1) H   5                    0.57   10.67    0.098
   7. CR (   1) C   2                / 40. RY*(   1) H   6                    0.57   10.67    0.098
   7. CR (   1) C   2                / 44. BD*(   1) O   1 - C   2            0.75   10.41    0.111
   8. LP (   1) O   1                / 19. RY*(   1) C   2                    0.54    1.33    0.034
   8. LP (   1) O   1                / 21. RY*(   3) C   2                    0.34    2.78    0.039
   8. LP (   1) O   1                / 28. RY*(   1) H   3                    0.45    2.27    0.040
   8. LP (   1) O   1                / 46. BD*(   1) C   2 - H   4            0.73    1.18    0.037
   8. LP (   1) O   1                / 47. BD*(   1) C   2 - H   5            0.53    1.13    0.031
   8. LP (   1) O   1                / 48. BD*(   1) C   2 - H   6            0.53    1.13    0.031
   9. LP (   2) O   1                / 20. RY*(   2) C   2                    0.81    2.19    0.053
   9. LP (   2) O   1                / 29. RY*(   2) H   3                    0.89    2.06    0.054
   9. LP (   2) O   1                / 47. BD*(   1) C   2 - H   5            2.35    0.90    0.058
   9. LP (   2) O   1                / 48. BD*(   1) C   2 - H   6            2.35    0.90    0.058


 Natural Bond Orbitals (Summary):

                                                            Principal Delocalizations
           NBO                        Occupancy    Energy   (geminal,vicinal,remote)
 ====================================================================================
 Molecular unit  1  (CH4O)
     1. BD (   1) O   1 - C   2          0.99948    -1.20935   
     2. BD (   1) O   1 - H   3          0.99620    -1.09122  46(v),19(v)
     3. BD (   1) C   2 - H   4          0.99620    -0.78392  45(v),11(v)
     4. BD (   1) C   2 - H   5          0.99883    -0.82256  44(g),10(v)
     5. BD (   1) C   2 - H   6          0.99883    -0.82256  44(g),10(v)
     6. CR (   1) O   1                  0.99988   -19.40618  19(v),22(v)
     7. CR (   1) C   2                  0.99958   -10.45128  44(g),36(v),40(v),32(v)
     8. LP (   1) O   1                  0.99410    -0.98504  46(v),19(v),47(v),48(v)
                                                    28(v),21(v)
     9. LP (   2) O   1                  0.98920    -0.75389  47(v),48(v),29(v),20(v)
    10. RY*(   1) O   1                  0.00063     0.83591   
    11. RY*(   2) O   1                  0.00039     1.43094   
    12. RY*(   3) O   1                  0.00002     0.98317   
    13. RY*(   4) O   1                  0.00000     1.06558   
    14. RY*(   5) O   1                  0.00000     1.90658   
    15. RY*(   6) O   1                  0.00000     2.33506   
    16. RY*(   7) O   1                  0.00000     2.09639   
    17. RY*(   8) O   1                  0.00001     2.79328   
    18. RY*(   9) O   1                  0.00000     2.35028   
    19. RY*(   1) C   2                  0.00089     0.34029   
    20. RY*(   2) C   2                  0.00082     1.43551   
    21. RY*(   3) C   2                  0.00061     1.79335   
    22. RY*(   4) C   2                  0.00003     0.36377   
    23. RY*(   5) C   2                  0.00000     0.40702   
    24. RY*(   6) C   2                  0.00000     1.91038   
    25. RY*(   7) C   2                  0.00000     0.69558   
    26. RY*(   8) C   2                  0.00000     1.83118   
    27. RY*(   9) C   2                  0.00000     1.92766   
    28. RY*(   1) H   3                  0.00063     1.27997   
    29. RY*(   2) H   3                  0.00062     1.30118   
    30. RY*(   3) H   3                  0.00042     0.30702   
    31. RY*(   4) H   3                  0.00002     2.04962   
    32. RY*(   1) H   4                  0.00036     0.11591   
    33. RY*(   2) H   4                  0.00006     1.46776   
    34. RY*(   3) H   4                  0.00005     1.86127   
    35. RY*(   4) H   4                  0.00001     1.65503   
    36. RY*(   1) H   5                  0.00033     0.22002   
    37. RY*(   2) H   5                  0.00013     1.37932   
    38. RY*(   3) H   5                  0.00006     1.54773   
    39. RY*(   4) H   5                  0.00000     1.78427   
    40. RY*(   1) H   6                  0.00033     0.22002   
    41. RY*(   2) H   6                  0.00013     1.37932   
    42. RY*(   3) H   6                  0.00006     1.54773   
    43. RY*(   4) H   6                  0.00000     1.78427   
    44. BD*(   1) O   1 - C   2          0.00111    -0.04321   
    45. BD*(   1) O   1 - H   3          0.00307     0.11480   
    46. BD*(   1) C   2 - H   4          0.00445     0.19383   
    47. BD*(   1) C   2 - H   5          0.00622     0.14458   
    48. BD*(   1) C   2 - H   6          0.00622     0.14458   
       -------------------------------
              Total Lewis    8.97231  ( 99.6923%)
        Valence non-Lewis    0.02106  (  0.2340%)
        Rydberg non-Lewis    0.00664  (  0.0737%)
       -------------------------------
            Total unit  1    9.00000  (100.0000%)
           Charge unit  1    0.00000


 ***************************************************
 *******         Beta  spin orbitals         *******
 ***************************************************


 NATURAL POPULATIONS:  Natural atomic orbital occupancies 
                                                          
   NAO  Atom  No  lang   Type(AO)    Occupancy      Energy
 ----------------------------------------------------------
     1    O    1  S      Cor( 1S)     0.99988     -19.38672
     2    O    1  S      Val( 2S)     0.84799      -1.23183
     3    O    1  S      Ryd( 3S)     0.00044       1.11831
     4    O    1  px     Val( 2p)     0.82713      -0.65648
     5    O    1  px     Ryd( 3p)     0.00063       0.75950
     6    O    1  py     Val( 2p)     0.76238      -0.65935
     7    O    1  py     Ryd( 3p)     0.00078       0.72097
     8    O    1  pz     Val( 2p)     0.25544      -0.55292
     9    O    1  pz     Ryd( 3p)     0.00005       0.68670
    10    O    1  dxy    Ryd( 3d)     0.00063       2.57147
    11    O    1  dxz    Ryd( 3d)     0.00011       2.39960
    12    O    1  dyz    Ryd( 3d)     0.00030       2.37361
    13    O    1  dx2y2  Ryd( 3d)     0.00085       2.90618
    14    O    1  dz2    Ryd( 3d)     0.00062       2.60678

    15    C    2  S      Cor( 1S)     0.99960     -10.45076
    16    C    2  S      Val( 2S)     0.57721      -0.58463
    17    C    2  S      Ryd( 3S)     0.00091       0.42240
    18    C    2  px     Val( 2p)     0.64647      -0.39660
    19    C    2  px     Ryd( 3p)     0.00051       0.25536
    20    C    2  py     Val( 2p)     0.35247      -0.37077
    21    C    2  py     Ryd( 3p)     0.00193       0.22116
    22    C    2  pz     Val( 2p)     0.52499      -0.38543
    23    C    2  pz     Ryd( 3p)     0.00024       0.27868
    24    C    2  dxy    Ryd( 3d)     0.00064       1.84553
    25    C    2  dxz    Ryd( 3d)     0.00026       1.92592
    26    C    2  dyz    Ryd( 3d)     0.00010       1.86331
    27    C    2  dx2y2  Ryd( 3d)     0.00104       1.99352
    28    C    2  dz2    Ryd( 3d)     0.00042       1.96895

    29    H    3  S      Val( 1S)     0.24477      -0.19641
    30    H    3  S      Ryd( 2S)     0.00049       0.13742
    31    H    3  px     Ryd( 2p)     0.00119       2.04531
    32    H    3  py     Ryd( 2p)     0.00075       1.48346
    33    H    3  pz     Ryd( 2p)     0.00017       1.30465

    34    H    4  S      Val( 1S)     0.36670      -0.17225
    35    H    4  S      Ryd( 2S)     0.00033       0.11186
    36    H    4  px     Ryd( 2p)     0.00042       2.04723
    37    H    4  py     Ryd( 2p)     0.00007       1.48120
    38    H    4  pz     Ryd( 2p)     0.00002       1.46827

    39    H    5  S      Val( 1S)     0.28977      -0.18506
    40    H    5  S      Ryd( 2S)     0.00021       0.09988
    41    H    5  px     Ryd( 2p)     0.00010       1.56535
    42    H    5  py     Ryd( 2p)     0.00015       1.50316
    43    H    5  pz     Ryd( 2p)     0.00032       1.84665

    44    H    6  S      Val( 1S)     0.28977      -0.18506
    45    H    6  S      Ryd( 2S)     0.00021       0.09988
    46    H    6  px     Ryd( 2p)     0.00010       1.56535
    47    H    6  py     Ryd( 2p)     0.00015       1.50316
    48    H    6  pz     Ryd( 2p)     0.00032       1.84665


 Summary of Natural Population Analysis:                  
                                                          
                                       Natural Population 
                Natural  -----------------------------------------------
    Atom  No    Charge         Core      Valence    Rydberg      Total
 -----------------------------------------------------------------------
      O    1    0.30279      0.99988     2.69294    0.00439     3.69721
      C    2   -0.10678      0.99960     2.10114    0.00604     3.10678
      H    3    0.25264      0.00000     0.24477    0.00260     0.24736
      H    4    0.13246      0.00000     0.36670    0.00084     0.36754
      H    5    0.20945      0.00000     0.28977    0.00078     0.29055
      H    6    0.20945      0.00000     0.28977    0.00078     0.29055
 =======================================================================
   * Total *    1.00000      1.99948     5.98510    0.01542     8.00000

                                 Natural Population      
 --------------------------------------------------------
   Core                       1.99948 ( 99.9739% of   2)
   Valence                    5.98510 ( 99.7517% of   6)
   Natural Minimal Basis      7.98458 ( 99.8073% of   8)
   Natural Rydberg Basis      0.01542 (  0.1927% of   8)
 --------------------------------------------------------

    Atom  No          Natural Electron Configuration
 ----------------------------------------------------------------------------
      O    1      [core]2S( 0.85)2p( 1.84)
      C    2      [core]2S( 0.58)2p( 1.52)
      H    3            1S( 0.24)
      H    4            1S( 0.37)
      H    5            1S( 0.29)
      H    6            1S( 0.29)


 NATURAL BOND ORBITAL ANALYSIS, beta spin orbitals:

                       Occupancies       Lewis Structure    Low   High
           Occ.    -------------------  -----------------   occ   occ
  Cycle   Thresh.   Lewis   Non-Lewis     CR  BD  3C  LP    (L)   (NL)   Dev
 =============================================================================
   1(1)    0.90     7.14768   0.85232      2   3   0   3     2      0    0.17
   2(2)    0.90     7.14768   0.85232      2   3   0   3     2      0    0.17
   3(1)    0.80     7.72527   0.27473      2   5   0   1     0      0    0.03
 -----------------------------------------------------------------------------

 Structure accepted: No low occupancy Lewis orbitals

 --------------------------------------------------------
   Core                      1.99948 ( 99.974% of   2)
   Valence Lewis             5.72579 ( 95.430% of   6)
  ==================       ============================
   Total Lewis               7.72527 ( 96.566% of   8)
  -----------------------------------------------------
   Valence non-Lewis         0.27021 (  3.378% of   8)
   Rydberg non-Lewis         0.00453 (  0.057% of   8)
  ==================       ============================
   Total non-Lewis           0.27473 (  3.434% of   8)
 --------------------------------------------------------


       (Occupancy)   Bond orbital/ Coefficients/ Hybrids
 ---------------------------------------------------------------------------------
     1. (0.99941) BD ( 1) O   1 - C   2  
                ( 69.41%)   0.8332* O   1 s( 32.48%)p 2.08( 67.42%)d 0.00(  0.10%)
                                           -0.0000  0.5699 -0.0040 -0.0087 -0.0104
                                            0.8209  0.0104  0.0000  0.0000 -0.0123
                                            0.0000  0.0000 -0.0198 -0.0205
                ( 30.59%)   0.5530* C   2 s( 20.80%)p 3.79( 78.86%)d 0.02(  0.34%)
                                            0.0001  0.4536  0.0476 -0.0270  0.0090
                                           -0.8853 -0.0627  0.0000  0.0000  0.0072
                                            0.0000  0.0000 -0.0505 -0.0281
     2. (0.99619) BD ( 1) O   1 - H   3  
                ( 75.54%)   0.8692* O   1 s( 20.95%)p 3.77( 78.94%)d 0.01(  0.12%)
                                           -0.0001 -0.4573  0.0176  0.8258 -0.0136
                                            0.3263 -0.0283  0.0000  0.0000 -0.0039
                                            0.0000  0.0000 -0.0271  0.0201
                ( 24.46%)   0.4945* H   3 s( 99.48%)p 0.01(  0.52%)
                                           -0.9974  0.0013 -0.0659 -0.0300  0.0000
     3. (0.99594) BD ( 1) C   2 - H   4  
                ( 63.44%)   0.7965* C   2 s( 26.36%)p 2.79( 73.60%)d 0.00(  0.04%)
                                           -0.0000  0.5134 -0.0021  0.8243 -0.0135
                                            0.2373 -0.0039 -0.0000 -0.0000  0.0053
                                           -0.0000 -0.0000  0.0174 -0.0077
                ( 36.56%)   0.6046* H   4 s( 99.89%)p 0.00(  0.11%)
                                            0.9994 -0.0015 -0.0306 -0.0129  0.0000
     4. (0.87027) BD ( 1) C   2 - H   5  
                ( 66.88%)   0.8178* C   2 s( 26.51%)p 2.77( 73.44%)d 0.00(  0.05%)
                                           -0.0003  0.5148 -0.0127 -0.3993  0.0115
                                            0.2740  0.0096  0.7067 -0.0150 -0.0052
                                           -0.0158 -0.0097  0.0048  0.0104
                ( 33.12%)   0.5755* H   5 s( 99.87%)p 0.00(  0.13%)
                                            0.9993 -0.0023  0.0066 -0.0187 -0.0309
     5. (0.87027) BD ( 1) C   2 - H   6  
                ( 66.88%)   0.8178* C   2 s( 26.51%)p 2.77( 73.44%)d 0.00(  0.05%)
                                           -0.0003  0.5148 -0.0127 -0.3993  0.0115
                                            0.2740  0.0096 -0.7067  0.0150 -0.0052
                                            0.0158  0.0097  0.0048  0.0104
                ( 33.12%)   0.5755* H   6 s( 99.87%)p 0.00(  0.13%)
                                            0.9993 -0.0023  0.0066 -0.0187  0.0309
     6. (0.99988) CR ( 1) O   1           s(100.00%)
                                            1.0000 -0.0001  0.0000  0.0001 -0.0000
                                            0.0001 -0.0000  0.0000  0.0000 -0.0000
                                            0.0000  0.0000 -0.0000  0.0000
     7. (0.99959) CR ( 1) C   2           s(100.00%)p 0.00(  0.00%)
                                            1.0000  0.0003 -0.0000 -0.0002  0.0000
                                            0.0002  0.0000 -0.0000 -0.0000 -0.0000
                                           -0.0000 -0.0000  0.0000  0.0000
     8. (0.99372) LP ( 1) O   1           s( 46.55%)p 1.15( 53.41%)d 0.00(  0.04%)
                                            0.0000  0.6822  0.0133  0.5619  0.0143
                                           -0.4670 -0.0075  0.0000  0.0000  0.0193
                                            0.0000  0.0000 -0.0049  0.0030
     9. (0.25589) LP*( 2) O   1           s(  0.00%)p 1.00( 99.84%)d 0.00(  0.16%)
                                            0.0000  0.0000  0.0000  0.0000  0.0000
                                            0.0000  0.0000  0.9991  0.0136  0.0000
                                           -0.0209  0.0340  0.0000  0.0000
    10. (0.00041) RY*( 1) O   1           s(  4.98%)p11.46( 57.00%)d 7.64( 38.03%)
                                           -0.0000  0.0044  0.2230 -0.0106  0.6950
                                            0.0030 -0.2947  0.0000  0.0000 -0.5979
                                            0.0000  0.0000 -0.0759  0.1306
    11. (0.00002) RY*( 2) O   1           s(  0.99%)p97.87( 96.46%)d 2.59(  2.56%)
    12. (0.00000) RY*( 3) O   1           s( 91.45%)p 0.09(  8.25%)d 0.00(  0.29%)
    13. (0.00000) RY*( 4) O   1           s(  0.00%)p 1.00(100.00%)
    14. (0.00000) RY*( 5) O   1           s(  2.53%)p13.05( 32.98%)d25.53( 64.50%)
    15. (0.00000) RY*( 6) O   1           s(  0.00%)p 1.00(  0.04%)d99.99( 99.96%)
    16. (0.00000) RY*( 7) O   1           s(  0.00%)p 1.00(  0.12%)d99.99( 99.88%)
    17. (0.00001) RY*( 8) O   1           s(  0.03%)p15.00(  0.44%)d99.99( 99.53%)
    18. (0.00000) RY*( 9) O   1           s(  0.05%)p99.05(  5.11%)d99.99( 94.84%)
    19. (0.00088) RY*( 1) C   2           s(  3.86%)p23.22( 89.57%)d 1.70(  6.58%)
                                            0.0000 -0.0253  0.1948 -0.0003  0.4320
                                            0.0772 -0.8385 -0.0000  0.0000  0.1132
                                            0.0000  0.0000 -0.2031 -0.1083
    20. (0.00063) RY*( 2) C   2           s(  0.89%)p 3.43(  3.04%)d99.99( 96.08%)
                                            0.0000  0.0024  0.0941 -0.0144 -0.1734
                                           -0.0001  0.0103 -0.0000 -0.0000  0.9584
                                           -0.0000 -0.0000  0.2048  0.0147
    21. (0.00002) RY*( 3) C   2           s( 32.07%)p 1.95( 62.45%)d 0.17(  5.48%)
    22. (0.00000) RY*( 4) C   2           s(  0.00%)p 1.00(100.00%)d 0.00(  0.00%)
    23. (0.00000) RY*( 5) C   2           s( 61.05%)p 0.64( 38.95%)d 0.00(  0.00%)
    24. (0.00000) RY*( 6) C   2           s(  0.00%)p 1.00(  0.05%)d99.99( 99.95%)
    25. (0.00000) RY*( 7) C   2           s(  0.00%)p 1.00(  0.02%)d99.99( 99.98%)
    26. (0.00000) RY*( 8) C   2           s(  1.32%)p 3.89(  5.15%)d70.72( 93.53%)
    27. (0.00000) RY*( 9) C   2           s(  0.63%)p 2.32(  1.45%)d99.99( 97.93%)
    28. (0.00068) RY*( 1) H   3           s( 17.14%)p 4.83( 82.86%)
                                            0.0063  0.4139  0.3033 -0.8583 -0.0000
    29. (0.00046) RY*( 2) H   3           s( 80.22%)p 0.25( 19.78%)
                                            0.0114  0.8956 -0.3040  0.3246  0.0000
    30. (0.00017) RY*( 3) H   3           s(  0.00%)p 1.00(100.00%)
                                            0.0000  0.0000  0.0000  0.0000  1.0000
    31. (0.00001) RY*( 4) H   3           s(  3.16%)p30.63( 96.84%)
    32. (0.00033) RY*( 1) H   4           s( 99.98%)p 0.00(  0.02%)
                                            0.0016  0.9999  0.0085 -0.0096  0.0000
    33. (0.00006) RY*( 2) H   4           s(  0.08%)p99.99( 99.92%)
    34. (0.00002) RY*( 3) H   4           s(  0.00%)p 1.00(100.00%)
    35. (0.00001) RY*( 4) H   4           s(  0.05%)p99.99( 99.95%)
    36. (0.00026) RY*( 1) H   5           s( 79.35%)p 0.26( 20.65%)
                                            0.0055  0.8908 -0.4399  0.1051 -0.0442
    37. (0.00011) RY*( 2) H   5           s(  4.99%)p19.04( 95.01%)
                                            0.0148  0.2229  0.2553 -0.4813  0.8082
    38. (0.00004) RY*( 3) H   5           s( 11.90%)p 7.41( 88.10%)
    39. (0.00000) RY*( 4) H   5           s(  3.90%)p24.65( 96.10%)
    40. (0.00026) RY*( 1) H   6           s( 79.35%)p 0.26( 20.65%)
                                            0.0055  0.8908 -0.4399  0.1051  0.0442
    41. (0.00011) RY*( 2) H   6           s(  4.99%)p19.04( 95.01%)
                                            0.0148  0.2229  0.2553 -0.4813 -0.8082
    42. (0.00004) RY*( 3) H   6           s( 11.90%)p 7.41( 88.10%)
    43. (0.00000) RY*( 4) H   6           s(  3.90%)p24.65( 96.10%)
    44. (0.00067) BD*( 1) O   1 - C   2  
                ( 30.59%)   0.5530* O   1 s( 32.48%)p 2.08( 67.42%)d 0.00(  0.10%)
                                            0.0000 -0.5699  0.0040  0.0087  0.0104
                                           -0.8209 -0.0104 -0.0000 -0.0000  0.0123
                                           -0.0000 -0.0000  0.0198  0.0205
                ( 69.41%)  -0.8332* C   2 s( 20.80%)p 3.79( 78.86%)d 0.02(  0.34%)
                                           -0.0001 -0.4536 -0.0476  0.0270 -0.0090
                                            0.8853  0.0627 -0.0000 -0.0000 -0.0072
                                           -0.0000 -0.0000  0.0505  0.0281
    45. (0.00318) BD*( 1) O   1 - H   3  
                ( 24.46%)   0.4945* O   1 s( 20.95%)p 3.77( 78.94%)d 0.01(  0.12%)
                                            0.0001  0.4573 -0.0176 -0.8258  0.0136
                                           -0.3263  0.0283 -0.0000 -0.0000  0.0039
                                           -0.0000 -0.0000  0.0271 -0.0201
                ( 75.54%)  -0.8692* H   3 s( 99.48%)p 0.01(  0.52%)
                                            0.9974 -0.0013  0.0659  0.0300 -0.0000
    46. (0.00478) BD*( 1) C   2 - H   4  
                ( 36.56%)   0.6046* C   2 s( 26.36%)p 2.79( 73.60%)d 0.00(  0.04%)
                                            0.0000 -0.5134  0.0021 -0.8243  0.0135
                                           -0.2373  0.0039  0.0000  0.0000 -0.0053
                                            0.0000  0.0000 -0.0174  0.0077
                ( 63.44%)  -0.7965* H   4 s( 99.89%)p 0.00(  0.11%)
                                           -0.9994  0.0015  0.0306  0.0129 -0.0000
    47. (0.00284) BD*( 1) C   2 - H   5  
                ( 33.12%)   0.5755* C   2 s( 26.51%)p 2.77( 73.44%)d 0.00(  0.05%)
                                            0.0003 -0.5148  0.0127  0.3993 -0.0115
                                           -0.2740 -0.0096 -0.7067  0.0150  0.0052
                                            0.0158  0.0097 -0.0048 -0.0104
                ( 66.88%)  -0.8178* H   5 s( 99.87%)p 0.00(  0.13%)
                                           -0.9993  0.0023 -0.0066  0.0187  0.0309
    48. (0.00284) BD*( 1) C   2 - H   6  
                ( 33.12%)   0.5755* C   2 s( 26.51%)p 2.77( 73.44%)d 0.00(  0.05%)
                                            0.0003 -0.5148  0.0127  0.3993 -0.0115
                                           -0.2740 -0.0096  0.7067 -0.0150  0.0052
                                           -0.0158 -0.0097 -0.0048 -0.0104
                ( 66.88%)  -0.8178* H   6 s( 99.87%)p 0.00(  0.13%)
                                           -0.9993  0.0023 -0.0066  0.0187 -0.0309


 NHO Directionality and "Bond Bending" (deviations from line of nuclear centers)

         [Thresholds for printing:  angular deviation  >  1.0 degree]
                                    hybrid p-character > 25.0%
                                    orbital occupancy  >  0.10e

                                Line of Centers        Hybrid 1              Hybrid 2
                                ---------------  -------------------   ------------------
                NBO               Theta   Phi    Theta   Phi    Dev    Theta   Phi    Dev
 ========================================================================================
     1. BD (   1) O   1 - C   2    90.0   90.0    90.0   91.3   1.3     90.0  268.9   1.1
     2. BD (   1) O   1 - H   3    90.0  198.2    90.0  200.1   2.0      --     --    --
     3. BD (   1) C   2 - H   4    90.0   17.6    90.0   16.1   1.5      --     --    --
     4. BD (   1) C   2 - H   5    36.1  138.0    34.8  143.8   3.6      --     --    --
     5. BD (   1) C   2 - H   6   143.9  138.0   145.2  143.8   3.6      --     --    --
     8. LP (   1) O   1             --     --     90.0  320.5   --       --     --    --
     9. LP*(   2) O   1             --     --      0.0    0.0   --       --     --    --


 Second Order Perturbation Theory Analysis of Fock Matrix in NBO Basis

     Threshold for printing:   0.25 kcal/mol
                                                                              E(2)  E(j)-E(i) F(i,j)
         Donor NBO (i)                     Acceptor NBO (j)                 kcal/mol   a.u.    a.u. 
 ===================================================================================================

 within unit  1
   2. BD (   1) O   1 - H   3        / 19. RY*(   1) C   2                    0.59    1.38    0.036
   2. BD (   1) O   1 - H   3        / 20. RY*(   2) C   2                    0.36    2.90    0.041
   2. BD (   1) O   1 - H   3        / 46. BD*(   1) C   2 - H   4            1.19    1.27    0.049
   3. BD (   1) C   2 - H   4        / 10. RY*(   1) O   1                    0.28    2.21    0.032
   3. BD (   1) C   2 - H   4        / 45. BD*(   1) O   1 - H   3            1.12    0.91    0.040
   4. BD (   1) C   2 - H   5        /  9. LP*(   2) O   1                   11.87    0.23    0.071
   4. BD (   1) C   2 - H   5        / 44. BD*(   1) O   1 - C   2            0.26    0.76    0.019
   4. BD (   1) C   2 - H   5        / 47. BD*(   1) C   2 - H   5            0.39    0.95    0.026
   5. BD (   1) C   2 - H   6        /  9. LP*(   2) O   1                   11.87    0.23    0.071
   5. BD (   1) C   2 - H   6        / 44. BD*(   1) O   1 - C   2            0.26    0.76    0.019
   5. BD (   1) C   2 - H   6        / 48. BD*(   1) C   2 - H   6            0.39    0.95    0.026
   6. CR (   1) O   1                / 19. RY*(   1) C   2                    1.02   19.69    0.179
   6. CR (   1) O   1                / 21. RY*(   3) C   2                    0.28   19.76    0.093
   7. CR (   1) C   2                / 32. RY*(   1) H   4                    0.42   10.56    0.084
   7. CR (   1) C   2                / 36. RY*(   1) H   5                    0.48   10.88    0.091
   7. CR (   1) C   2                / 40. RY*(   1) H   6                    0.48   10.88    0.091
   7. CR (   1) C   2                / 44. BD*(   1) O   1 - C   2            0.61   10.42    0.100
   8. LP (   1) O   1                / 19. RY*(   1) C   2                    0.74    1.24    0.038
   8. LP (   1) O   1                / 20. RY*(   2) C   2                    0.25    2.76    0.033
   8. LP (   1) O   1                / 28. RY*(   1) H   3                    0.42    2.11    0.038
   8. LP (   1) O   1                / 46. BD*(   1) C   2 - H   4            0.81    1.13    0.038
   8. LP (   1) O   1                / 47. BD*(   1) C   2 - H   5            0.50    1.10    0.030
   8. LP (   1) O   1                / 48. BD*(   1) C   2 - H   6            0.50    1.10    0.030
   9. LP*(   2) O   1                / 13. RY*(   4) O   1                    0.34    1.24    0.051
   9. LP*(   2) O   1                / 16. RY*(   7) O   1                    0.26    2.93    0.069
   9. LP*(   2) O   1                / 30. RY*(   3) H   3                    0.27    1.86    0.056
   9. LP*(   2) O   1                / 47. BD*(   1) C   2 - H   5            0.88    0.72    0.063
   9. LP*(   2) O   1                / 48. BD*(   1) C   2 - H   6            0.88    0.72    0.063


 Natural Bond Orbitals (Summary):

                                                            Principal Delocalizations
           NBO                        Occupancy    Energy   (geminal,vicinal,remote)
 ====================================================================================
 Molecular unit  1  (CH4O)
     1. BD (   1) O   1 - C   2          0.99941    -1.18920   
     2. BD (   1) O   1 - H   3          0.99619    -1.07254  46(v),19(v),20(v)
     3. BD (   1) C   2 - H   4          0.99594    -0.78364  45(v),10(v)
     4. BD (   1) C   2 - H   5          0.87027    -0.78679  9(v),47(g),44(g)
     5. BD (   1) C   2 - H   6          0.87027    -0.78679  9(v),48(g),44(g)
     6. CR (   1) O   1                  0.99988   -19.38691  19(v),21(v)
     7. CR (   1) C   2                  0.99959   -10.45112  44(g),36(v),40(v),32(v)
     8. LP (   1) O   1                  0.99372    -0.93455  46(v),19(v),47(v),48(v)
                                                    28(v),20(v)
     9. LP*(   2) O   1                  0.25589    -0.55387  47(v),48(v),13(g),30(v)
                                                    16(g)
    10. RY*(   1) O   1                  0.00041     1.42653   
    11. RY*(   2) O   1                  0.00002     0.82632   
    12. RY*(   3) O   1                  0.00000     1.13431   
    13. RY*(   4) O   1                  0.00000     0.68839   
    14. RY*(   5) O   1                  0.00000     1.92364   
    15. RY*(   6) O   1                  0.00000     2.40016   
    16. RY*(   7) O   1                  0.00000     2.37231   
    17. RY*(   8) O   1                  0.00001     2.87225   
    18. RY*(   9) O   1                  0.00000     2.49692   
    19. RY*(   1) C   2                  0.00088     0.30370   
    20. RY*(   2) C   2                  0.00063     1.82827   
    21. RY*(   3) C   2                  0.00002     0.36965   
    22. RY*(   4) C   2                  0.00000     0.28074   
    23. RY*(   5) C   2                  0.00000     0.39857   
    24. RY*(   6) C   2                  0.00000     1.92293   
    25. RY*(   7) C   2                  0.00000     1.86473   
    26. RY*(   8) C   2                  0.00000     1.83628   
    27. RY*(   9) C   2                  0.00000     1.94188   
    28. RY*(   1) H   3                  0.00068     1.17289   
    29. RY*(   2) H   3                  0.00046     0.45832   
    30. RY*(   3) H   3                  0.00017     1.30465   
    31. RY*(   4) H   3                  0.00001     2.00471   
    32. RY*(   1) H   4                  0.00033     0.11242   
    33. RY*(   2) H   4                  0.00006     1.87026   
    34. RY*(   3) H   4                  0.00002     1.46827   
    35. RY*(   4) H   4                  0.00001     1.64913   
    36. RY*(   1) H   5                  0.00026     0.43140   
    37. RY*(   2) H   5                  0.00011     1.45360   
    38. RY*(   3) H   5                  0.00004     1.28618   
    39. RY*(   4) H   5                  0.00000     1.83446   
    40. RY*(   1) H   6                  0.00026     0.43140   
    41. RY*(   2) H   6                  0.00011     1.45360   
    42. RY*(   3) H   6                  0.00004     1.28618   
    43. RY*(   4) H   6                  0.00000     1.83446   
    44. BD*(   1) O   1 - C   2          0.00067    -0.02800   
    45. BD*(   1) O   1 - H   3          0.00318     0.12505   
    46. BD*(   1) C   2 - H   4          0.00478     0.19500   
    47. BD*(   1) C   2 - H   5          0.00284     0.16349   
    48. BD*(   1) C   2 - H   6          0.00284     0.16349   
       -------------------------------
              Total Lewis    7.72527  ( 96.5658%)
        Valence non-Lewis    0.27021  (  3.3776%)
        Rydberg non-Lewis    0.00453  (  0.0566%)
       -------------------------------
            Total unit  1    8.00000  (100.0000%)
           Charge unit  1    1.00000
 Unable to Open any file for archive entry.
 1\1\GINC-COMPUTE-1-6\SP\UB3LYP\def2SVP\C1H4O1(1+,2)\ZAHRT2\08-Jan-2021
 \0\\# b3lyp/def2svp geom=NewRedundant pop=NBO\\59\\1,2\O,0,0.949407694
 3,0.5509571103,-0.0299698323\C,0,-0.3470557844,0.0048277212,-0.0083004
 112\H,0,1.5823695669,-0.1730659767,0.0519489326\H,0,-1.0607668285,0.83
 79625217,-0.102233385\H,0,-0.5821489153,-0.5270681158,0.9361247\H,0,-0
 .5418057388,-0.6936130616,-0.8475701416\\Version=ES64L-G16RevC.01\Stat
 e=2-A"\HF=-115.2388355\S2=0.753875\S2-1=0.\S2A=0.750011\RMSD=1.657e-09
 \Dipole=-0.0187244,-0.8221613,0.0763423\Quadrupole=2.2315845,-1.231665
 2,-0.9999193,-0.5008101,0.1198903,0.0101464\PG=CS [SG(C1H2O1),X(H2)]\\
 @
 The archive entry for this job was punched.


 IF I AM NOT FOR MYSELF, WHO WILL BE?
 BUT IF I AM ONLY FOR MYSELF, WHAT AM I?
 THOUGH A SEEKER SINCE MY BIRTH,
 HERE IS ALL I'VE LEARNED ON EARTH,
 THIS IS THE GIST OF WHAT I KNOW:
 GIVE ADVICE AND BUY A FOE.

 PRESSED FOR RULES AND VERITIES,
 ALL I RECOLLECT ARE THESE:
 FEED A COLD TO STARVE A FEVER,
 ARGUE WITH NO TRUE-BELIEVER.
 THINK-TOO-LONG IS NEVER-ACT,
 SCRATCH A MYTH AND FIND A FACT.

 STITCH IN TIME SAVES TWENTY STITCHES,
 GIVE THE RICH TO PLEASE THEM, RICHES.
 GIVE TO LOVE YOU HEARTH AND HALL,
 BUT DO NOT GIVE ADVICE AT ALL.

                                  -- HILLEL
 File lengths (MBytes):  RWF=      6 Int=      0 D2E=      0 Chk=      1 Scr=      1
 Normal termination of Gaussian 16
