# Supplementary material for: Machine-Learning-Guided Discovery of Electrochemical Reactions
Source: J Am Chem Soc. 2022 Dec 2;144(49):22599–610. doi: 10.1021/jacs.2c08997 (PMC9756344; doi:10.1021/jacs.2c08997)
Supplement: Supplementary file 3 — ja2c08997_si_003.zip [file ja2c08997_si_003.zip › Oxidation Site Selectivity/Ologs_notimes/68.log]

 Entering Gaussian System, Link 0=g16
 Input=68.com
 Output=68.log
 Initial command:
  
 Copyright (c) 1988-2019, Gaussian, Inc.  All Rights Reserved.
  
 This is part of the Gaussian(R) 16 program.  It is based on
 the Gaussian(R) 09 system (copyright 2009, Gaussian, Inc.),
 the Gaussian(R) 03 system (copyright 2003, Gaussian, Inc.),
 the Gaussian(R) 98 system (copyright 1998, Gaussian, Inc.),
 the Gaussian(R) 94 system (copyright 1995, Gaussian, Inc.),
 the Gaussian 92(TM) system (copyright 1992, Gaussian, Inc.),
 the Gaussian 90(TM) system (copyright 1990, Gaussian, Inc.),
 the Gaussian 88(TM) system (copyright 1988, Gaussian, Inc.),
 the Gaussian 86(TM) system (copyright 1986, Carnegie Mellon
 University), and the Gaussian 82(TM) system (copyright 1983,
 Carnegie Mellon University). Gaussian is a federally registered
 trademark of Gaussian, Inc.
  
 This software contains proprietary and confidential information,
 including trade secrets, belonging to Gaussian, Inc.
  
 This software is provided under written license and may be
 used, copied, transmitted, or stored only in accord with that
 written license.
  
 The following legend is applicable only to US Government
 contracts under FAR:
  
                    RESTRICTED RIGHTS LEGEND
  
 Use, reproduction and disclosure by the US Government is
 subject to restrictions as set forth in subparagraphs (a)
 and (c) of the Commercial Computer Software - Restricted
 Rights clause in FAR 52.227-19.
  
 Gaussian, Inc.
 340 Quinnipiac St., Bldg. 40, Wallingford CT 06492
  
  
 ---------------------------------------------------------------
 Warning -- This program may not be used in any manner that
 competes with the business of Gaussian, Inc. or will provide
 assistance to any competitor of Gaussian, Inc.  The licensee
 of this program is prohibited from giving any competitor of
 Gaussian, Inc. access to this program.  By using this program,
 the user acknowledges that Gaussian, Inc. is engaged in the
 business of creating and licensing software in the field of
 computational chemistry and represents and warrants to the
 licensee that it is not a competitor of Gaussian, Inc. and that
 it will not use this program in any manner prohibited above.
 ---------------------------------------------------------------
  

 Cite this work as:
 Gaussian 16, Revision C.01,
 M. J. Frisch, G. W. Trucks, H. B. Schlegel, G. E. Scuseria, 
 M. A. Robb, J. R. Cheeseman, G. Scalmani, V. Barone, 
 G. A. Petersson, H. Nakatsuji, X. Li, M. Caricato, A. V. Marenich, 
 J. Bloino, B. G. Janesko, R. Gomperts, B. Mennucci, H. P. Hratchian, 
 J. V. Ortiz, A. F. Izmaylov, J. L. Sonnenberg, D. Williams-Young, 
 F. Ding, F. Lipparini, F. Egidi, J. Goings, B. Peng, A. Petrone, 
 T. Henderson, D. Ranasinghe, V. G. Zakrzewski, J. Gao, N. Rega, 
 G. Zheng, W. Liang, M. Hada, M. Ehara, K. Toyota, R. Fukuda, 
 J. Hasegawa, M. Ishida, T. Nakajima, Y. Honda, O. Kitao, H. Nakai, 
 T. Vreven, K. Throssell, J. A. Montgomery, Jr., J. E. Peralta, 
 F. Ogliaro, M. J. Bearpark, J. J. Heyd, E. N. Brothers, K. N. Kudin, 
 V. N. Staroverov, T. A. Keith, R. Kobayashi, J. Normand, 
 K. Raghavachari, A. P. Rendell, J. C. Burant, S. S. Iyengar, 
 J. Tomasi, M. Cossi, J. M. Millam, M. Klene, C. Adamo, R. Cammi, 
 J. W. Ochterski, R. L. Martin, K. Morokuma, O. Farkas, 
 J. B. Foresman, and D. J. Fox, Gaussian, Inc., Wallingford CT, 2019.
 
 ******************************************
 Gaussian 16:  ES64L-G16RevC.01  3-Jul-2019
                 8-Jan-2021 
 ******************************************
 %nprocshared=16
 Will use up to   16 processors via shared memory.
 %mem=7GB
 -----------------------------------------
 # b3lyp/def2svp geom=NewRedundant pop=NBO
 -----------------------------------------
 1/29=4000,38=1,172=1/1;
 2/12=2,17=6,18=5,40=1/2;
 3/5=43,7=101,11=2,25=1,30=1,74=-5/1,2,3;
 4//1;
 5/5=2,38=5/2;
 6/7=2,8=2,9=2,10=2,28=1,40=1/1,7;
 99/5=1,9=1/99;
 --
 68
 --
 Symbolic Z-matrix:
 Charge =  1 Multiplicity = 2
 O                     1.18255  -0.20682   0.05081 
 C                     0.00188  -0.00033   0.00008 
 H                    -0.75468  -0.82702  -0.0321 
 H                    -0.42975   1.03416  -0.0188 
 
                          Input orientation:                          
 ---------------------------------------------------------------------
 Center     Atomic      Atomic             Coordinates (Angstroms)
 Number     Number       Type             X           Y           Z
 ---------------------------------------------------------------------
      1          8           0        1.182550   -0.206821    0.050814
      2          6           0        0.001878   -0.000329    0.000081
      3          1           0       -0.754683   -0.827015   -0.032098
      4          1           0       -0.429746    1.034164   -0.018796
 ---------------------------------------------------------------------
                    Distance matrix (angstroms):
                    1          2          3          4
     1  O    0.000000
     2  C    1.199666   0.000000
     3  H    2.035777   1.121085   0.000000
     4  H    2.035777   1.121085   1.889378   0.000000
 Stoichiometry    CH2O(1+,2)
 Framework group  C2V[C2(CO),SGV(H2)]
 Deg. of freedom     3
 Full point group                 C2V     NOp   4
 Largest Abelian subgroup         C2V     NOp   4
 Largest concise Abelian subgroup C2      NOp   2
                         Standard orientation:                         
 ---------------------------------------------------------------------
 Center     Atomic      Atomic             Coordinates (Angstroms)
 Number     Number       Type             X           Y           Z
 ---------------------------------------------------------------------
      1          8           0       -0.000000   -0.000000    0.675289
      2          6           0        0.000000    0.000000   -0.524377
      3          1           0        0.000000    0.944689   -1.128027
      4          1           0       -0.000000   -0.944689   -1.128027
 ---------------------------------------------------------------------
 Rotational constants (GHZ):         280.9468365          38.8993984          34.1684901
 Standard basis: def2SVP (5D, 7F)
 There are    20 symmetry adapted cartesian basis functions of A1  symmetry.
 There are     3 symmetry adapted cartesian basis functions of A2  symmetry.
 There are     7 symmetry adapted cartesian basis functions of B1  symmetry.
 There are    10 symmetry adapted cartesian basis functions of B2  symmetry.
 There are    18 symmetry adapted basis functions of A1  symmetry.
 There are     3 symmetry adapted basis functions of A2  symmetry.
 There are     7 symmetry adapted basis functions of B1  symmetry.
 There are    10 symmetry adapted basis functions of B2  symmetry.
    38 basis functions,    64 primitive gaussians,    40 cartesian basis functions
     8 alpha electrons        7 beta electrons
       nuclear repulsion energy        31.2763427319 Hartrees.
 NAtoms=    4 NActive=    4 NUniq=    3 SFac= 1.78D+00 NAtFMM=   60 NAOKFM=F Big=F
 Integral buffers will be    131072 words long.
 Raffenetti 2 integral format.
 Two-electron integral symmetry is turned on.
 One-electron integrals computed using PRISM.
   4 Symmetry operations used in ECPInt.
 ECPInt:  NShTT=     171 NPrTT=     627 LenC2=     172 LenP2D=     593.
 LDataN:  DoStor=T MaxTD1= 4 Len=   56
 NBasis=    38 RedAO= T EigKep=  1.84D-02  NBF=    18     3     7    10
 NBsUse=    38 1.00D-06 EigRej= -1.00D+00 NBFU=    18     3     7    10
 ExpMin= 1.22D-01 ExpMax= 2.27D+03 ExpMxC= 3.41D+02 IAcc=3 IRadAn=         5 AccDes= 0.00D+00
 Harris functional with IExCor=  402 and IRadAn=       5 diagonalized for initial guess.
 HarFok:  IExCor=  402 AccDes= 0.00D+00 IRadAn=         5 IDoV= 1 UseB2=F ITyADJ=14
 ICtDFT=  3500011 ScaDFX=  1.000000  1.000000  1.000000  1.000000
 FoFCou: FMM=F IPFlag=           0 FMFlag=      100000 FMFlg1=           0
         NFxFlg=           0 DoJE=T BraDBF=F KetDBF=T FulRan=T
         wScrn=  0.000000 ICntrl=       500 IOpCl=  0 I1Cent=   200000004 NGrid=           0
         NMat0=    1 NMatS0=      1 NMatT0=    0 NMatD0=    1 NMtDS0=    0 NMtDT0=    0
 Petite list used in FoFCou.
 Initial guess orbital symmetries:
 Alpha Orbitals:
       Occupied  (A1) (A1) (A1) (A1) (B2) (A1) (B1) (B2)
       Virtual   (B1) (A1) (B2) (A1) (A1) (B1) (B2) (A1) (B2) (A1)
                 (A1) (B1) (B2) (A2) (A1) (B1) (B2) (A1) (B2) (A1)
                 (B1) (A2) (A1) (A1) (B2) (A2) (A1) (B1) (B2) (A1)
 Beta  Orbitals:
       Occupied  (A1) (A1) (A1) (A1) (B2) (A1) (B1)
       Virtual   (B2) (B1) (A1) (B2) (A1) (A1) (B1) (B2) (A1) (B2)
                 (A1) (A1) (B1) (B2) (A2) (A1) (B1) (B2) (A1) (B2)
                 (A1) (B1) (A2) (A1) (A1) (B2) (A2) (A1) (B1) (B2)
                 (A1)
 The electronic state of the initial guess is 2-B2.
 Initial guess <Sx>= 0.0000 <Sy>= 0.0000 <Sz>= 0.5000 <S**2>= 0.7500 S= 0.5000
 Keep R1 and R2 ints in memory in symmetry-blocked form, NReq=14107051.
 Requested convergence on RMS density matrix=1.00D-08 within 128 cycles.
 Requested convergence on MAX density matrix=1.00D-06.
 Requested convergence on             energy=1.00D-06.
 No special actions if energy rises.
 Integral accuracy reduced to 1.0D-05 until final iterations.
 Initial convergence to 1.0D-05 achieved.  Increase integral accuracy.
 SCF Done:  E(UB3LYP) =  -114.019463158     A.U. after   15 cycles
            NFock= 15  Conv=0.15D-08     -V/T= 2.0080
 <Sx>= 0.0000 <Sy>= 0.0000 <Sz>= 0.5000 <S**2>= 0.7584 S= 0.5042
 <L.S>= 0.000000000000E+00
 Annihilation of the first spin contaminant:
 S**2 before annihilation     0.7584,   after     0.7501

 **********************************************************************

            Population analysis using the SCF Density.

 **********************************************************************

 Orbital symmetries:
 Alpha Orbitals:
       Occupied  (A1) (A1) (A1) (A1) (B2) (A1) (B1) (B2)
       Virtual   (B1) (A1) (B2) (A1) (A1) (B1) (B2) (A1) (B2) (A1)
                 (A1) (B1) (B2) (A2) (A1) (B1) (B2) (A1) (B2) (A1)
                 (B1) (A2) (A1) (A1) (B2) (A2) (A1) (B1) (B2) (A1)
 Beta  Orbitals:
       Occupied  (A1) (A1) (A1) (A1) (B2) (A1) (B1)
       Virtual   (B2) (B1) (A1) (B2) (A1) (B1) (A1) (B2) (A1) (B2)
                 (A1) (A1) (B1) (B2) (A2) (A1) (B1) (B2) (A1) (B2)
                 (A1) (B1) (A2) (A1) (A1) (B2) (A2) (A1) (B1) (B2)
                 (A1)
 The electronic state is 2-B2.
 Alpha  occ. eigenvalues --  -19.61650 -10.65536  -1.48200  -0.98886  -0.89109
 Alpha  occ. eigenvalues --   -0.84893  -0.79676  -0.69631
 Alpha virt. eigenvalues --   -0.39864  -0.19239  -0.13625  -0.10767   0.13609
 Alpha virt. eigenvalues --    0.15640   0.20458   0.26744   0.30843   0.32310
 Alpha virt. eigenvalues --    0.54345   0.62873   0.72226   0.81741   0.92854
 Alpha virt. eigenvalues --    1.08557   1.21099   1.26703   1.42881   1.49690
 Alpha virt. eigenvalues --    1.55842   1.70465   2.10401   2.16912   2.20877
 Alpha virt. eigenvalues --    2.25491   2.50955   2.73948   2.99396   3.15890
  Beta  occ. eigenvalues --  -19.59324 -10.65735  -1.43814  -0.96338  -0.82656
  Beta  occ. eigenvalues --   -0.82332  -0.77671
  Beta virt. eigenvalues --   -0.52145  -0.39361  -0.18237  -0.12149  -0.10097
  Beta virt. eigenvalues --    0.15211   0.15238   0.23906   0.27884   0.31729
  Beta virt. eigenvalues --    0.33212   0.55707   0.64562   0.78100   0.83528
  Beta virt. eigenvalues --    0.94858   1.09650   1.23725   1.28494   1.45686
  Beta virt. eigenvalues --    1.50476   1.57102   1.71912   2.14197   2.20884
  Beta virt. eigenvalues --    2.24189   2.31796   2.53610   2.74954   3.03402
  Beta virt. eigenvalues --    3.18324
          Condensed to atoms (all electrons):
               1          2          3          4
     1  O    7.261695   0.538605  -0.009898  -0.009898
     2  C    0.538605   4.502348   0.351169   0.351169
     3  H   -0.009898   0.351169   0.413145  -0.016314
     4  H   -0.009898   0.351169  -0.016314   0.413145
          Atomic-Atomic Spin Densities.
               1          2          3          4
     1  O    0.903610  -0.059729  -0.014487  -0.014487
     2  C   -0.059729  -0.127262   0.036901   0.036901
     3  H   -0.014487   0.036901   0.144385  -0.017657
     4  H   -0.014487   0.036901  -0.017657   0.144385
 Mulliken charges and spin densities:
               1          2
     1  O    0.219497   0.814908
     2  C    0.256709  -0.113190
     3  H    0.261897   0.149141
     4  H    0.261897   0.149141
 Sum of Mulliken charges =   1.00000   1.00000
 Mulliken charges and spin densities with hydrogens summed into heavy atoms:
               1          2
     1  O    0.219497   0.814908
     2  C    0.780503   0.185092
 Electronic spatial extent (au):  <R**2>=             51.4528
 Charge=              1.0000 electrons
 Dipole moment (field-independent basis, Debye):
    X=             -0.0000    Y=             -0.0000    Z=             -3.2444  Tot=              3.2444
 Quadrupole moment (field-independent basis, Debye-Ang):
   XX=             -9.6841   YY=             -7.1458   ZZ=             -6.1320
   XY=              0.0000   XZ=              0.0000   YZ=              0.0000
 Traceless Quadrupole moment (field-independent basis, Debye-Ang):
   XX=             -2.0301   YY=              0.5082   ZZ=              1.5220
   XY=              0.0000   XZ=              0.0000   YZ=              0.0000
 Octapole moment (field-independent basis, Debye-Ang**2):
  XXX=              0.0000  YYY=             -0.0000  ZZZ=             -2.9989  XYY=             -0.0000
  XXY=             -0.0000  XXZ=              0.1865  XZZ=             -0.0000  YZZ=             -0.0000
  YYZ=             -2.7298  XYZ=             -0.0000
 Hexadecapole moment (field-independent basis, Debye-Ang**3):
 XXXX=             -6.9718 YYYY=             -9.3246 ZZZZ=            -30.0317 XXXY=             -0.0000
 XXXZ=             -0.0000 YYYX=              0.0000 YYYZ=              0.0000 ZZZX=              0.0000
 ZZZY=              0.0000 XXYY=             -3.3242 XXZZ=             -6.9454 YYZZ=             -3.6793
 XXYZ=             -0.0000 YYXZ=              0.0000 ZZXY=              0.0000
 N-N= 3.127634273193D+01 E-N=-3.243278431905D+02  KE= 1.131097593520D+02
 Symmetry A1   KE= 1.038219391501D+02
 Symmetry A2   KE= 1.575089630967D-33
 Symmetry B1   KE= 4.204461017364D+00
 Symmetry B2   KE= 5.083359184533D+00
 Symmetry A1   SP=-2.140187983432D-15
 Symmetry A2   SP=-8.998566798639D-35
 Symmetry B1   SP=-4.024710083164D-15
 Symmetry B2   SP= 1.000000000000D+00
                          Isotropic Fermi Contact Couplings
        Atom                 a.u.       MegaHertz       Gauss      10(-4) cm-1
     1  O(17)              0.27706    -167.95332     -59.92992     -56.02320
     2  C(13)             -0.11590    -130.29504     -46.49251     -43.46175
     3  H(1)               0.06891     308.01013     109.90568     102.74112
     4  H(1)               0.06891     308.01013     109.90568     102.74112
 --------------------------------------------------------
       Center         ----  Spin Dipole Couplings  ----
                      3XX-RR        3YY-RR        3ZZ-RR
 --------------------------------------------------------
     1   Atom       -1.404013      3.151307     -1.747294
     2   Atom       -0.159364      0.086724      0.072641
     3   Atom       -0.019646      0.007403      0.012243
     4   Atom       -0.019646      0.007403      0.012243
 --------------------------------------------------------
                        XY            XZ            YZ
 --------------------------------------------------------
     1   Atom       -0.000000     -0.000000     -0.000000
     2   Atom        0.000000      0.000000      0.000000
     3   Atom       -0.000000      0.000000     -0.023540
     4   Atom        0.000000      0.000000      0.023540
 --------------------------------------------------------


 ---------------------------------------------------------------------------------
              Anisotropic Spin Dipole Couplings in Principal Axis System
 ---------------------------------------------------------------------------------

       Atom             a.u.   MegaHertz   Gauss  10(-4) cm-1        Axes

              Baa    -1.7473   126.433    45.114    42.173  0.0000  0.0000  1.0000
     1 O(17)  Bbb    -1.4040   101.593    36.251    33.888  1.0000  0.0000 -0.0000
              Bcc     3.1513  -228.026   -81.365   -76.061 -0.0000  1.0000 -0.0000
 
              Baa    -0.1594   -21.385    -7.631    -7.133  1.0000 -0.0000 -0.0000
     2 C(13)  Bbb     0.0726     9.748     3.478     3.251  0.0000 -0.0000  1.0000
              Bcc     0.0867    11.637     4.153     3.882  0.0000  1.0000  0.0000
 
              Baa    -0.0196   -10.482    -3.740    -3.496  1.0000  0.0000  0.0000
     3 H(1)   Bbb    -0.0138    -7.385    -2.635    -2.463 -0.0000  0.7424  0.6700
              Bcc     0.0335    17.867     6.375     5.960  0.0000 -0.6700  0.7424
 
              Baa    -0.0196   -10.482    -3.740    -3.496  1.0000 -0.0000  0.0000
     4 H(1)   Bbb    -0.0138    -7.385    -2.635    -2.463  0.0000  0.7424 -0.6700
              Bcc     0.0335    17.867     6.375     5.960  0.0000  0.6700  0.7424
 

 ---------------------------------------------------------------------------------

 ******************************Gaussian NBO Version 3.1******************************
             N A T U R A L   A T O M I C   O R B I T A L   A N D
          N A T U R A L   B O N D   O R B I T A L   A N A L Y S I S
 ******************************Gaussian NBO Version 3.1******************************
       /RESON  / : Allow strongly delocalized NBO set

 Analyzing the SCF density

 Job title: 68                                                              

 Storage needed:      4538 in NPA,      5920 in NBO ( 939523984 available)
 GSVD:  LWork=         804 too small for GESVD, short by         524 words or         524 for optimal perf.


 NATURAL POPULATIONS:  Natural atomic orbital occupancies 
                                                          
   NAO  Atom  No  lang   Type(AO)    Occupancy
 --------------------------------------------
     1    O    1  S      Cor( 1S)     1.99975
     2    O    1  S      Val( 2S)     1.74104
     3    O    1  S      Ryd( 3S)     0.00249
     4    O    1  px     Val( 2p)     1.44940
     5    O    1  px     Ryd( 3p)     0.00010
     6    O    1  py     Val( 2p)     1.18204
     7    O    1  py     Ryd( 3p)     0.00177
     8    O    1  pz     Val( 2p)     1.59384
     9    O    1  pz     Ryd( 3p)     0.00042
    10    O    1  dxy    Ryd( 3d)     0.00000
    11    O    1  dxz    Ryd( 3d)     0.00263
    12    O    1  dyz    Ryd( 3d)     0.00156
    13    O    1  dx2y2  Ryd( 3d)     0.00011
    14    O    1  dz2    Ryd( 3d)     0.00182

    15    C    2  S      Cor( 1S)     1.99952
    16    C    2  S      Val( 2S)     1.10789
    17    C    2  S      Ryd( 3S)     0.00669
    18    C    2  px     Val( 2p)     0.54423
    19    C    2  px     Ryd( 3p)     0.00015
    20    C    2  py     Val( 2p)     1.15615
    21    C    2  py     Ryd( 3p)     0.00147
    22    C    2  pz     Val( 2p)     0.83082
    23    C    2  pz     Ryd( 3p)     0.00972
    24    C    2  dxy    Ryd( 3d)     0.00000
    25    C    2  dxz    Ryd( 3d)     0.00345
    26    C    2  dyz    Ryd( 3d)     0.00216
    27    C    2  dx2y2  Ryd( 3d)     0.00049
    28    C    2  dz2    Ryd( 3d)     0.00230

    29    H    3  S      Val( 1S)     0.67687
    30    H    3  S      Ryd( 2S)     0.00090
    31    H    3  px     Ryd( 2p)     0.00002
    32    H    3  py     Ryd( 2p)     0.00084
    33    H    3  pz     Ryd( 2p)     0.00036

    34    H    4  S      Val( 1S)     0.67687
    35    H    4  S      Ryd( 2S)     0.00090
    36    H    4  px     Ryd( 2p)     0.00002
    37    H    4  py     Ryd( 2p)     0.00084
    38    H    4  pz     Ryd( 2p)     0.00036


 Summary of Natural Population Analysis:                  
                                                          
                                       Natural Population 
                Natural  -----------------------------------------------
    Atom  No    Charge         Core      Valence    Rydberg      Total
 -----------------------------------------------------------------------
      O    1    0.02302      1.99975     5.96632    0.01091     7.97698
      C    2    0.33497      1.99952     3.63909    0.02642     5.66503
      H    3    0.32100      0.00000     0.67687    0.00212     0.67900
      H    4    0.32100      0.00000     0.67687    0.00212     0.67900
 =======================================================================
   * Total *    1.00000      3.99927    10.95915    0.04158    15.00000

                                 Natural Population      
 --------------------------------------------------------
   Core                       3.99927 ( 99.9817% of   4)
   Valence                   10.95915 ( 99.6287% of  11)
   Natural Minimal Basis     14.95842 ( 99.7228% of  15)
   Natural Rydberg Basis      0.04158 (  0.2772% of  15)
 --------------------------------------------------------

    Atom  No          Natural Electron Configuration
 ----------------------------------------------------------------------------
      O    1      [core]2S( 1.74)2p( 4.23)3d( 0.01)
      C    2      [core]2S( 1.11)2p( 2.53)3S( 0.01)3p( 0.01)3d( 0.01)
      H    3            1S( 0.68)
      H    4            1S( 0.68)


 ***************************************************
 *******         Alpha spin orbitals         *******
 ***************************************************


 NATURAL POPULATIONS:  Natural atomic orbital occupancies 
                                                          
   NAO  Atom  No  lang   Type(AO)    Occupancy      Energy
 ----------------------------------------------------------
     1    O    1  S      Cor( 1S)     0.99987     -19.38032
     2    O    1  S      Val( 2S)     0.87667      -1.34743
     3    O    1  S      Ryd( 3S)     0.00117       0.88720
     4    O    1  px     Val( 2p)     0.75220      -0.68744
     5    O    1  px     Ryd( 3p)     0.00001       0.63249
     6    O    1  py     Val( 2p)     0.96517      -0.75861
     7    O    1  py     Ryd( 3p)     0.00158       0.71118
     8    O    1  pz     Val( 2p)     0.79990      -0.72733
     9    O    1  pz     Ryd( 3p)     0.00020       0.62763
    10    O    1  dxy    Ryd( 3d)     0.00000       2.17573
    11    O    1  dxz    Ryd( 3d)     0.00131       2.44370
    12    O    1  dyz    Ryd( 3d)     0.00101       2.46559
    13    O    1  dx2y2  Ryd( 3d)     0.00006       2.17897
    14    O    1  dz2    Ryd( 3d)     0.00092       3.01554

    15    C    2  S      Cor( 1S)     0.99976     -10.56455
    16    C    2  S      Val( 2S)     0.54291      -0.63855
    17    C    2  S      Ryd( 3S)     0.00303       0.16849
    18    C    2  px     Val( 2p)     0.24477      -0.47374
    19    C    2  px     Ryd( 3p)     0.00002       0.14254
    20    C    2  py     Val( 2p)     0.59300      -0.44561
    21    C    2  py     Ryd( 3p)     0.00071       0.30420
    22    C    2  pz     Val( 2p)     0.40535      -0.35801
    23    C    2  pz     Ryd( 3p)     0.00471       0.14363
    24    C    2  dxy    Ryd( 3d)     0.00000       1.44880
    25    C    2  dxz    Ryd( 3d)     0.00167       1.59572
    26    C    2  dyz    Ryd( 3d)     0.00206       2.10106
    27    C    2  dx2y2  Ryd( 3d)     0.00029       1.78390
    28    C    2  dz2    Ryd( 3d)     0.00112       2.00167

    29    H    3  S      Val( 1S)     0.39883      -0.31406
    30    H    3  S      Ryd( 2S)     0.00066       0.06002
    31    H    3  px     Ryd( 2p)     0.00001       1.23619
    32    H    3  py     Ryd( 2p)     0.00053       1.77904
    33    H    3  pz     Ryd( 2p)     0.00023       1.57397

    34    H    4  S      Val( 1S)     0.39883      -0.31406
    35    H    4  S      Ryd( 2S)     0.00066       0.06002
    36    H    4  px     Ryd( 2p)     0.00001       1.23619
    37    H    4  py     Ryd( 2p)     0.00053       1.77904
    38    H    4  pz     Ryd( 2p)     0.00023       1.57397


 Summary of Natural Population Analysis:                  
                                                          
                                       Natural Population 
                Natural  -----------------------------------------------
    Atom  No    Charge         Core      Valence    Rydberg      Total
 -----------------------------------------------------------------------
      O    1   -0.40008      0.99987     3.39394    0.00627     4.40008
      C    2    0.20060      0.99976     1.78603    0.01361     2.79940
      H    3    0.09974      0.00000     0.39883    0.00143     0.40026
      H    4    0.09974      0.00000     0.39883    0.00143     0.40026
 =======================================================================
   * Total *    0.00000      1.99963     5.97763    0.02274     8.00000

                                 Natural Population      
 --------------------------------------------------------
   Core                       1.99963 ( 99.9815% of   2)
   Valence                    5.97763 ( 99.6272% of   6)
   Natural Minimal Basis      7.97726 ( 99.7158% of   8)
   Natural Rydberg Basis      0.02274 (  0.2842% of   8)
 --------------------------------------------------------

    Atom  No          Natural Electron Configuration
 ----------------------------------------------------------------------------
      O    1      [core]2S( 0.88)2p( 2.52)
      C    2      [core]2S( 0.54)2p( 1.24)3p( 0.01)3d( 0.01)
      H    3            1S( 0.40)
      H    4            1S( 0.40)


 NATURAL BOND ORBITAL ANALYSIS, alpha spin orbitals:

                       Occupancies       Lewis Structure    Low   High
           Occ.    -------------------  -----------------   occ   occ
  Cycle   Thresh.   Lewis   Non-Lewis     CR  BD  3C  LP    (L)   (NL)   Dev
 =============================================================================
   1(1)    0.90     7.95797   0.04203      2   4   0   2     0      0    0.01
 -----------------------------------------------------------------------------

 Structure accepted: No low occupancy Lewis orbitals

 --------------------------------------------------------
   Core                      1.99963 ( 99.981% of   2)
   Valence Lewis             5.95834 ( 99.306% of   6)
  ==================       ============================
   Total Lewis               7.95797 ( 99.475% of   8)
  -----------------------------------------------------
   Valence non-Lewis         0.03302 (  0.413% of   8)
   Rydberg non-Lewis         0.00902 (  0.113% of   8)
  ==================       ============================
   Total non-Lewis           0.04203 (  0.525% of   8)
 --------------------------------------------------------


       (Occupancy)   Bond orbital/ Coefficients/ Hybrids
 ---------------------------------------------------------------------------------
     1. (0.99998) BD ( 1) O   1 - C   2  
                ( 75.35%)   0.8681* O   1 s(  0.00%)p 1.00( 99.83%)d 0.00(  0.17%)
                                            0.0000  0.0000  0.0000  0.9991  0.0040
                                            0.0000  0.0000  0.0000  0.0000  0.0000
                                           -0.0417  0.0000  0.0000  0.0000
                ( 24.65%)   0.4965* C   2 s(  0.00%)p 1.00( 99.32%)d 0.01(  0.68%)
                                            0.0000  0.0000  0.0000  0.9966  0.0092
                                            0.0000  0.0000  0.0000  0.0000  0.0000
                                            0.0824  0.0000  0.0000  0.0000
     2. (0.99994) BD ( 2) O   1 - C   2  
                ( 68.30%)   0.8264* O   1 s( 38.16%)p 1.62( 61.75%)d 0.00(  0.09%)
                                            0.0000 -0.6167  0.0356  0.0000  0.0000
                                            0.0000  0.0000  0.7857 -0.0115  0.0000
                                            0.0000  0.0000  0.0039 -0.0298
                ( 31.70%)   0.5630* C   2 s( 31.42%)p 2.17( 68.25%)d 0.01(  0.33%)
                                           -0.0001 -0.5553  0.0766  0.0000  0.0000
                                            0.0000 -0.0000 -0.8217  0.0850  0.0000
                                            0.0000 -0.0000  0.0003 -0.0575
     3. (0.99823) BD ( 1) C   2 - H   3  
                ( 60.98%)   0.7809* C   2 s( 34.42%)p 1.90( 65.52%)d 0.00(  0.06%)
                                            0.0000  0.5865  0.0156  0.0000  0.0000
                                            0.7066  0.0181 -0.3944  0.0002  0.0000
                                            0.0000 -0.0181 -0.0150 -0.0063
                ( 39.02%)   0.6246* H   3 s( 99.84%)p 0.00(  0.16%)
                                            0.9992  0.0006  0.0000 -0.0337  0.0226
     4. (0.99823) BD ( 1) C   2 - H   4  
                ( 60.98%)   0.7809* C   2 s( 34.42%)p 1.90( 65.52%)d 0.00(  0.06%)
                                            0.0000  0.5865  0.0156  0.0000  0.0000
                                           -0.7066 -0.0181 -0.3944  0.0002  0.0000
                                            0.0000  0.0181 -0.0150 -0.0063
                ( 39.02%)   0.6246* H   4 s( 99.84%)p 0.00(  0.16%)
                                            0.9992  0.0006  0.0000  0.0337  0.0226
     5. (0.99987) CR ( 1) O   1           s(100.00%)p 0.00(  0.00%)
                                            1.0000 -0.0002 -0.0000  0.0000  0.0000
                                            0.0000  0.0000 -0.0002  0.0000  0.0000
                                            0.0000  0.0000  0.0000  0.0000
     6. (0.99976) CR ( 1) C   2           s(100.00%)
                                            1.0000 -0.0001  0.0000  0.0000  0.0000
                                           -0.0000  0.0000 -0.0000  0.0000  0.0000
                                            0.0000  0.0000  0.0000 -0.0000
     7. (0.99584) LP ( 1) O   1           s( 61.98%)p 0.61( 37.99%)d 0.00(  0.04%)
                                            0.0003  0.7871  0.0168  0.0000  0.0000
                                            0.0000  0.0000  0.6163 -0.0030  0.0000
                                            0.0000  0.0000 -0.0073 -0.0176
     8. (0.96613) LP ( 2) O   1           s(  0.00%)p 1.00( 99.90%)d 0.00(  0.10%)
                                            0.0000  0.0000  0.0000  0.0000  0.0000
                                            0.9995  0.0053  0.0000  0.0000  0.0000
                                            0.0000 -0.0311  0.0000  0.0000
     9. (0.00163) RY*( 1) O   1           s(  0.00%)p 1.00( 95.46%)d 0.05(  4.54%)
                                            0.0000  0.0000  0.0000  0.0000  0.0000
                                            0.0014  0.9770  0.0000  0.0000  0.0000
                                            0.0000  0.2131  0.0000  0.0000
    10. (0.00011) RY*( 2) O   1           s( 17.31%)p 4.76( 82.31%)d 0.02(  0.39%)
                                            0.0000  0.0073  0.4159 -0.0000 -0.0000
                                           -0.0000 -0.0000 -0.0249 -0.9069 -0.0000
                                           -0.0000 -0.0000 -0.0535  0.0318
    11. (0.00000) RY*( 3) O   1           s( 82.48%)p 0.21( 17.52%)d 0.00(  0.00%)
    12. (0.00000) RY*( 4) O   1           s(  0.00%)p 1.00(100.00%)d 0.00(  0.00%)
    13. (0.00000) RY*( 5) O   1           s(  0.00%)p 0.00(  0.00%)d 1.00(100.00%)
    14. (0.00000) RY*( 6) O   1           s(  0.00%)p 1.00(  0.17%)d99.99( 99.83%)
    15. (0.00000) RY*( 7) O   1           s(  0.00%)p 1.00(  4.64%)d20.56( 95.36%)
    16. (0.00000) RY*( 8) O   1           s(  0.06%)p 4.15(  0.24%)d99.99( 99.71%)
    17. (0.00001) RY*( 9) O   1           s(  0.02%)p10.75(  0.20%)d99.99( 99.78%)
    18. (0.00340) RY*( 1) C   2           s( 27.00%)p 2.68( 72.42%)d 0.02(  0.58%)
                                           -0.0000  0.0549  0.5167  0.0000  0.0000
                                           -0.0000 -0.0000  0.1038  0.8446  0.0000
                                            0.0000  0.0000  0.0030 -0.0764
    19. (0.00237) RY*( 2) C   2           s(  0.00%)p 1.00( 18.72%)d 4.34( 81.28%)
                                           -0.0000  0.0000 -0.0000  0.0000  0.0000
                                            0.0342 -0.4313 -0.0000  0.0000  0.0000
                                            0.0000  0.9016 -0.0000  0.0000
    20. (0.00000) RY*( 3) C   2           s(  0.00%)p 1.00( 81.35%)d 0.23( 18.65%)
    21. (0.00000) RY*( 4) C   2           s( 72.48%)p 0.38( 27.52%)d 0.00(  0.00%)
    22. (0.00000) RY*( 5) C   2           s(  0.00%)p 0.00(  0.00%)d 1.00(100.00%)
    23. (0.00000) RY*( 6) C   2           s(  0.00%)p 1.00(  0.68%)d99.99( 99.32%)
    24. (0.00000) RY*( 7) C   2           s(  0.00%)p 1.00(100.00%)d 0.00(  0.00%)
    25. (0.00000) RY*( 8) C   2           s(  0.03%)p 0.48(  0.01%)d99.99( 99.95%)
    26. (0.00001) RY*( 9) C   2           s(  0.23%)p 3.05(  0.69%)d99.99( 99.08%)
    27. (0.00066) RY*( 1) H   3           s( 99.62%)p 0.00(  0.38%)
                                           -0.0027  0.9981  0.0000 -0.0612  0.0026
    28. (0.00006) RY*( 2) H   3           s(  0.49%)p99.99( 99.51%)
    29. (0.00001) RY*( 3) H   3           s(  0.00%)p 1.00(100.00%)
    30. (0.00001) RY*( 4) H   3           s(  0.05%)p99.99( 99.95%)
    31. (0.00066) RY*( 1) H   4           s( 99.62%)p 0.00(  0.38%)
                                           -0.0027  0.9981  0.0000  0.0612  0.0026
    32. (0.00006) RY*( 2) H   4           s(  0.49%)p99.99( 99.51%)
    33. (0.00001) RY*( 3) H   4           s(  0.00%)p 1.00(100.00%)
    34. (0.00001) RY*( 4) H   4           s(  0.05%)p99.99( 99.95%)
    35. (0.00000) BD*( 1) O   1 - C   2  
                ( 24.65%)   0.4965* O   1 s(  0.00%)p 1.00( 99.83%)d 0.00(  0.17%)
                ( 75.35%)  -0.8681* C   2 s(  0.00%)p 1.00( 99.32%)d 0.01(  0.68%)
    36. (0.00008) BD*( 2) O   1 - C   2  
                ( 31.70%)   0.5630* O   1 s( 38.16%)p 1.62( 61.75%)d 0.00(  0.09%)
                ( 68.30%)  -0.8264* C   2 s( 31.42%)p 2.17( 68.25%)d 0.01(  0.33%)
    37. (0.01647) BD*( 1) C   2 - H   3  
                ( 39.02%)   0.6246* C   2 s( 34.42%)p 1.90( 65.52%)d 0.00(  0.06%)
                                           -0.0000 -0.5865 -0.0156 -0.0000 -0.0000
                                           -0.7066 -0.0181  0.3944 -0.0002 -0.0000
                                           -0.0000  0.0181  0.0150  0.0063
                ( 60.98%)  -0.7809* H   3 s( 99.84%)p 0.00(  0.16%)
                                           -0.9992 -0.0006 -0.0000  0.0337 -0.0226
    38. (0.01647) BD*( 1) C   2 - H   4  
                ( 39.02%)   0.6246* C   2 s( 34.42%)p 1.90( 65.52%)d 0.00(  0.06%)
                                           -0.0000 -0.5865 -0.0156 -0.0000 -0.0000
                                            0.7066  0.0181  0.3944 -0.0002 -0.0000
                                           -0.0000 -0.0181  0.0150  0.0063
                ( 60.98%)  -0.7809* H   4 s( 99.84%)p 0.00(  0.16%)
                                           -0.9992 -0.0006 -0.0000 -0.0337 -0.0226


 NHO Directionality and "Bond Bending" (deviations from line of nuclear centers)

         [Thresholds for printing:  angular deviation  >  1.0 degree]
                                    hybrid p-character > 25.0%
                                    orbital occupancy  >  0.10e

                                Line of Centers        Hybrid 1              Hybrid 2
                                ---------------  -------------------   ------------------
                NBO               Theta   Phi    Theta   Phi    Dev    Theta   Phi    Dev
 ========================================================================================
     1. BD (   1) O   1 - C   2   180.0    0.0    90.0    0.0  90.0     90.0    0.0  90.0
     3. BD (   1) C   2 - H   3   122.6   90.0   118.5   90.0   4.0      --     --    --
     4. BD (   1) C   2 - H   4   122.6  270.0   118.5  270.0   4.0      --     --    --
     7. LP (   1) O   1             --     --      0.0    0.0   --       --     --    --
     8. LP (   2) O   1             --     --     90.0   90.0   --       --     --    --


 Second Order Perturbation Theory Analysis of Fock Matrix in NBO Basis

     Threshold for printing:   0.25 kcal/mol
                                                                              E(2)  E(j)-E(i) F(i,j)
         Donor NBO (i)                     Acceptor NBO (j)                 kcal/mol   a.u.    a.u. 
 ===================================================================================================

 within unit  1
   2. BD (   2) O   1 - C   2        / 18. RY*(   1) C   2                    0.52    1.54    0.036
   3. BD (   1) C   2 - H   3        /  9. RY*(   1) O   1                    0.76    1.66    0.045
   4. BD (   1) C   2 - H   4        /  9. RY*(   1) O   1                    0.76    1.66    0.045
   5. CR (   1) O   1                / 18. RY*(   1) C   2                    2.79   19.45    0.295
   6. CR (   1) C   2                / 27. RY*(   1) H   3                    0.52   10.63    0.094
   6. CR (   1) C   2                / 31. RY*(   1) H   4                    0.52   10.63    0.094
   7. LP (   1) O   1                / 18. RY*(   1) C   2                    3.81    1.20    0.085
   8. LP (   2) O   1                / 15. RY*(   7) O   1                    0.27    3.18    0.038
   8. LP (   2) O   1                / 19. RY*(   2) C   2                    2.16    2.56    0.095
   8. LP (   2) O   1                / 37. BD*(   1) C   2 - H   3            7.34    0.82    0.099
   8. LP (   2) O   1                / 38. BD*(   1) C   2 - H   4            7.34    0.82    0.099


 Natural Bond Orbitals (Summary):

                                                            Principal Delocalizations
           NBO                        Occupancy    Energy   (geminal,vicinal,remote)
 ====================================================================================
 Molecular unit  1  (CH2O)
     1. BD (   1) O   1 - C   2          0.99998    -0.79672   
     2. BD (   2) O   1 - C   2          0.99994    -1.47616  18(g)
     3. BD (   1) C   2 - H   3          0.99823    -0.90870  9(v)
     4. BD (   1) C   2 - H   4          0.99823    -0.90870  9(v)
     5. CR (   1) O   1                  0.99987   -19.38130  18(v)
     6. CR (   1) C   2                  0.99976   -10.56445  27(v),31(v)
     7. LP (   1) O   1                  0.99584    -1.13509  18(v)
     8. LP (   2) O   1                  0.96613    -0.75940  37(v),38(v),19(v),15(g)
     9. RY*(   1) O   1                  0.00163     0.75218   
    10. RY*(   2) O   1                  0.00011     0.77755   
    11. RY*(   3) O   1                  0.00000     0.74703   
    12. RY*(   4) O   1                  0.00000     0.63279   
    13. RY*(   5) O   1                  0.00000     2.17573   
    14. RY*(   6) O   1                  0.00000     2.44368   
    15. RY*(   7) O   1                  0.00000     2.42538   
    16. RY*(   8) O   1                  0.00000     2.17564   
    17. RY*(   9) O   1                  0.00001     3.00187   
    18. RY*(   1) C   2                  0.00340     0.06718   
    19. RY*(   2) C   2                  0.00237     1.80406   
    20. RY*(   3) C   2                  0.00000     0.59780   
    21. RY*(   4) C   2                  0.00000     0.22882   
    22. RY*(   5) C   2                  0.00000     1.44880   
    23. RY*(   6) C   2                  0.00000     1.58325   
    24. RY*(   7) C   2                  0.00000     0.14413   
    25. RY*(   8) C   2                  0.00000     1.78064   
    26. RY*(   9) C   2                  0.00001     1.96716   
    27. RY*(   1) H   3                  0.00066     0.06101   
    28. RY*(   2) H   3                  0.00006     1.77255   
    29. RY*(   3) H   3                  0.00001     1.23619   
    30. RY*(   4) H   3                  0.00001     1.57080   
    31. RY*(   1) H   4                  0.00066     0.06101   
    32. RY*(   2) H   4                  0.00006     1.77255   
    33. RY*(   3) H   4                  0.00001     1.23619   
    34. RY*(   4) H   4                  0.00001     1.57080   
    35. BD*(   1) O   1 - C   2          0.00000    -0.35386   
    36. BD*(   2) O   1 - C   2          0.00008     0.23826   
    37. BD*(   1) C   2 - H   3          0.01647     0.06405   
    38. BD*(   1) C   2 - H   4          0.01647     0.06405   
       -------------------------------
              Total Lewis    7.95797  ( 99.4746%)
        Valence non-Lewis    0.03302  (  0.4127%)
        Rydberg non-Lewis    0.00902  (  0.1127%)
       -------------------------------
            Total unit  1    8.00000  (100.0000%)
           Charge unit  1    0.00000


 ***************************************************
 *******         Beta  spin orbitals         *******
 ***************************************************


 NATURAL POPULATIONS:  Natural atomic orbital occupancies 
                                                          
   NAO  Atom  No  lang   Type(AO)    Occupancy      Energy
 ----------------------------------------------------------
     1    O    1  S      Cor( 1S)     0.99988     -19.35953
     2    O    1  S      Val( 2S)     0.86437      -1.26895
     3    O    1  S      Ryd( 3S)     0.00132       0.90898
     4    O    1  px     Val( 2p)     0.69720      -0.64853
     5    O    1  px     Ryd( 3p)     0.00009       0.64745
     6    O    1  py     Val( 2p)     0.21687      -0.54527
     7    O    1  py     Ryd( 3p)     0.00019       0.77543
     8    O    1  pz     Val( 2p)     0.79393      -0.70032
     9    O    1  pz     Ryd( 3p)     0.00023       0.63826
    10    O    1  dxy    Ryd( 3d)     0.00000       2.24665
    11    O    1  dxz    Ryd( 3d)     0.00132       2.45827
    12    O    1  dyz    Ryd( 3d)     0.00055       2.53038
    13    O    1  dx2y2  Ryd( 3d)     0.00005       2.25209
    14    O    1  dz2    Ryd( 3d)     0.00090       3.04617

    15    C    2  S      Cor( 1S)     0.99976     -10.56631
    16    C    2  S      Val( 2S)     0.56498      -0.64575
    17    C    2  S      Ryd( 3S)     0.00365       0.16932
    18    C    2  px     Val( 2p)     0.29946      -0.48810
    19    C    2  px     Ryd( 3p)     0.00013       0.14003
    20    C    2  py     Val( 2p)     0.56315      -0.44034
    21    C    2  py     Ryd( 3p)     0.00076       0.31094
    22    C    2  pz     Val( 2p)     0.42547      -0.36354
    23    C    2  pz     Ryd( 3p)     0.00500       0.14619
    24    C    2  dxy    Ryd( 3d)     0.00000       1.44441
    25    C    2  dxz    Ryd( 3d)     0.00178       1.58843
    26    C    2  dyz    Ryd( 3d)     0.00010       2.10647
    27    C    2  dx2y2  Ryd( 3d)     0.00021       1.77907
    28    C    2  dz2    Ryd( 3d)     0.00118       2.00005

    29    H    3  S      Val( 1S)     0.27804      -0.25856
    30    H    3  S      Ryd( 2S)     0.00024       0.06882
    31    H    3  px     Ryd( 2p)     0.00001       1.26412
    32    H    3  py     Ryd( 2p)     0.00031       1.80660
    33    H    3  pz     Ryd( 2p)     0.00013       1.60045

    34    H    4  S      Val( 1S)     0.27804      -0.25856
    35    H    4  S      Ryd( 2S)     0.00024       0.06882
    36    H    4  px     Ryd( 2p)     0.00001       1.26412
    37    H    4  py     Ryd( 2p)     0.00031       1.80660
    38    H    4  pz     Ryd( 2p)     0.00013       1.60045


 Summary of Natural Population Analysis:                  
                                                          
                                       Natural Population 
                Natural  -----------------------------------------------
    Atom  No    Charge         Core      Valence    Rydberg      Total
 -----------------------------------------------------------------------
      O    1    0.42310      0.99988     2.57238    0.00464     3.57690
      C    2    0.13437      0.99976     1.85306    0.01281     2.86563
      H    3    0.22127      0.00000     0.27804    0.00069     0.27873
      H    4    0.22127      0.00000     0.27804    0.00069     0.27873
 =======================================================================
   * Total *    1.00000      1.99964     4.98152    0.01884     7.00000

                                 Natural Population      
 --------------------------------------------------------
   Core                       1.99964 ( 99.9819% of   2)
   Valence                    4.98152 ( 99.6304% of   5)
   Natural Minimal Basis      6.98116 ( 99.7309% of   7)
   Natural Rydberg Basis      0.01884 (  0.2691% of   7)
 --------------------------------------------------------

    Atom  No          Natural Electron Configuration
 ----------------------------------------------------------------------------
      O    1      [core]2S( 0.86)2p( 1.71)
      C    2      [core]2S( 0.56)2p( 1.29)3p( 0.01)
      H    3            1S( 0.28)
      H    4            1S( 0.28)


 NATURAL BOND ORBITAL ANALYSIS, beta spin orbitals:

                       Occupancies       Lewis Structure    Low   High
           Occ.    -------------------  -----------------   occ   occ
  Cycle   Thresh.   Lewis   Non-Lewis     CR  BD  3C  LP    (L)   (NL)   Dev
 =============================================================================
   1(1)    0.90     6.77523   0.22477      2   4   0   1     2      0    0.02
   2(2)    0.90     6.77523   0.22477      2   4   0   1     2      0    0.02
   3(1)    0.80     6.77523   0.22477      2   4   0   1     0      0    0.02
 -----------------------------------------------------------------------------

 Structure accepted: No low occupancy Lewis orbitals

 --------------------------------------------------------
   Core                      1.99964 ( 99.982% of   2)
   Valence Lewis             4.77559 ( 95.512% of   5)
  ==================       ============================
   Total Lewis               6.77523 ( 96.789% of   7)
  -----------------------------------------------------
   Valence non-Lewis         0.22016 (  3.145% of   7)
   Rydberg non-Lewis         0.00461 (  0.066% of   7)
  ==================       ============================
   Total non-Lewis           0.22477 (  3.211% of   7)
 --------------------------------------------------------


       (Occupancy)   Bond orbital/ Coefficients/ Hybrids
 ---------------------------------------------------------------------------------
     1. (0.99998) BD ( 1) O   1 - C   2  
                ( 69.86%)   0.8358* O   1 s(  0.00%)p 1.00( 99.81%)d 0.00(  0.19%)
                                            0.0000  0.0000  0.0000  0.9990  0.0112
                                            0.0000  0.0000  0.0000  0.0000  0.0000
                                           -0.0434  0.0000  0.0000  0.0000
                ( 30.14%)   0.5490* C   2 s(  0.00%)p 1.00( 99.41%)d 0.01(  0.59%)
                                            0.0000  0.0000  0.0000  0.9968  0.0208
                                            0.0000  0.0000  0.0000  0.0000  0.0000
                                            0.0769  0.0000  0.0000  0.0000
     2. (0.99994) BD ( 2) O   1 - C   2  
                ( 66.53%)   0.8157* O   1 s( 39.69%)p 1.52( 60.19%)d 0.00(  0.12%)
                                            0.0000 -0.6290  0.0353  0.0000  0.0000
                                            0.0000  0.0000  0.7758 -0.0111  0.0000
                                            0.0000  0.0000 -0.0048 -0.0344
                ( 33.47%)   0.5785* C   2 s( 31.07%)p 2.21( 68.59%)d 0.01(  0.33%)
                                           -0.0001 -0.5522  0.0763  0.0000  0.0000
                                            0.0000  0.0000 -0.8240  0.0830  0.0000
                                            0.0000 -0.0000 -0.0008 -0.0577
     3. (0.89015) BD ( 1) C   2 - H   3  
                ( 68.82%)   0.8296* C   2 s( 34.63%)p 1.89( 65.34%)d 0.00(  0.03%)
                                           -0.0001  0.5880  0.0219  0.0000  0.0000
                                            0.7066  0.0259 -0.3918 -0.0022  0.0000
                                            0.0000  0.0094 -0.0125 -0.0059
                ( 31.18%)   0.5584* H   3 s( 99.86%)p 0.00(  0.14%)
                                            0.9992 -0.0088  0.0000 -0.0321  0.0203
     4. (0.89015) BD ( 1) C   2 - H   4  
                ( 68.82%)   0.8296* C   2 s( 34.63%)p 1.89( 65.34%)d 0.00(  0.03%)
                                           -0.0001  0.5880  0.0219  0.0000  0.0000
                                           -0.7066 -0.0259 -0.3918 -0.0022  0.0000
                                            0.0000 -0.0094 -0.0125 -0.0059
                ( 31.18%)   0.5584* H   4 s( 99.86%)p 0.00(  0.14%)
                                            0.9992 -0.0088  0.0000  0.0321  0.0203
     5. (0.99988) CR ( 1) O   1           s(100.00%)p 0.00(  0.00%)
                                            1.0000 -0.0003 -0.0000  0.0000  0.0000
                                            0.0000  0.0000 -0.0002 -0.0000  0.0000
                                            0.0000  0.0000 -0.0000  0.0000
     6. (0.99976) CR ( 1) C   2           s(100.00%)p 0.00(  0.00%)
                                            1.0000  0.0001  0.0000  0.0000  0.0000
                                            0.0000  0.0000 -0.0002  0.0000  0.0000
                                            0.0000 -0.0000 -0.0000 -0.0000
     7. (0.99538) LP ( 1) O   1           s( 60.44%)p 0.65( 39.55%)d 0.00(  0.01%)
                                            0.0003  0.7771  0.0215  0.0000  0.0000
                                            0.0000  0.0000  0.6288  0.0070  0.0000
                                            0.0000  0.0000  0.0058 -0.0103
     8. (0.21761) LP*( 2) O   1           s(  0.00%)p 1.00( 99.75%)d 0.00(  0.25%)
                                            0.0000  0.0000  0.0000  0.0000  0.0000
                                            0.9983 -0.0297  0.0000  0.0000  0.0000
                                            0.0000 -0.0504  0.0000  0.0000
     9. (0.00012) RY*( 1) O   1           s( 21.45%)p 3.61( 77.35%)d 0.06(  1.19%)
                                           -0.0000  0.0145  0.4630 -0.0000 -0.0000
                                           -0.0000 -0.0000 -0.0232 -0.8792 -0.0000
                                           -0.0000 -0.0000 -0.1085 -0.0134
    10. (0.00000) RY*( 2) O   1           s( 78.39%)p 0.27( 21.30%)d 0.00(  0.30%)
    11. (0.00000) RY*( 3) O   1           s(  0.00%)p 1.00(100.00%)
    12. (0.00000) RY*( 4) O   1           s(  0.00%)p 1.00(100.00%)d 0.00(  0.00%)
    13. (0.00000) RY*( 5) O   1           s(  0.00%)p 0.00(  0.00%)d 1.00(100.00%)
    14. (0.00000) RY*( 6) O   1           s(  0.00%)p 1.00(  0.19%)d99.99( 99.81%)
    15. (0.00000) RY*( 7) O   1           s(  0.00%)p 1.00(  0.25%)d99.99( 99.75%)
    16. (0.00000) RY*( 8) O   1           s(  0.00%)p 1.00(  1.48%)d66.47( 98.51%)
    17. (0.00001) RY*( 9) O   1           s(  0.02%)p 5.50(  0.12%)d99.99( 99.85%)
    18. (0.00386) RY*( 1) C   2           s( 29.22%)p 2.41( 70.50%)d 0.01(  0.28%)
                                           -0.0000  0.0513  0.5381  0.0000  0.0000
                                           -0.0000 -0.0000  0.1030  0.8333  0.0000
                                            0.0000 -0.0000  0.0083 -0.0523
    19. (0.00001) RY*( 2) C   2           s(  0.14%)p 3.36(  0.46%)d99.99( 99.40%)
    20. (0.00000) RY*( 3) C   2           s(  0.00%)p 1.00(100.00%)d 0.00(  0.00%)
    21. (0.00000) RY*( 4) C   2           s( 70.28%)p 0.42( 29.72%)d 0.00(  0.00%)
    22. (0.00000) RY*( 5) C   2           s(  0.00%)p 0.00(  0.00%)d 1.00(100.00%)
    23. (0.00000) RY*( 6) C   2           s(  0.00%)p 1.00(  0.59%)d99.99( 99.41%)
    24. (0.00000) RY*( 7) C   2           s(  0.00%)p 1.00(  0.02%)d99.99( 99.98%)
    25. (0.00000) RY*( 8) C   2           s(  0.04%)p 0.56(  0.02%)d99.99( 99.95%)
    26. (0.00000) RY*( 9) C   2           s(  0.00%)p 1.00(100.00%)d 0.00(  0.00%)
    27. (0.00023) RY*( 1) H   3           s( 95.19%)p 0.05(  4.81%)
                                            0.0119  0.9756  0.0000 -0.0346 -0.2166
    28. (0.00006) RY*( 2) H   3           s(  0.57%)p99.99( 99.43%)
    29. (0.00001) RY*( 3) H   3           s(  0.00%)p 1.00(100.00%)
    30. (0.00000) RY*( 4) H   3           s(  4.39%)p21.79( 95.61%)
    31. (0.00023) RY*( 1) H   4           s( 95.19%)p 0.05(  4.81%)
                                            0.0119  0.9756  0.0000  0.0346 -0.2166
    32. (0.00006) RY*( 2) H   4           s(  0.57%)p99.99( 99.43%)
    33. (0.00001) RY*( 3) H   4           s(  0.00%)p 1.00(100.00%)
    34. (0.00000) RY*( 4) H   4           s(  4.39%)p21.79( 95.61%)
    35. (0.00000) BD*( 1) O   1 - C   2  
                ( 30.14%)   0.5490* O   1 s(  0.00%)p 1.00( 99.81%)d 0.00(  0.19%)
                ( 69.86%)  -0.8358* C   2 s(  0.00%)p 1.00( 99.41%)d 0.01(  0.59%)
    36. (0.00004) BD*( 2) O   1 - C   2  
                ( 33.47%)   0.5785* O   1 s( 39.69%)p 1.52( 60.19%)d 0.00(  0.12%)
                ( 66.53%)  -0.8157* C   2 s( 31.07%)p 2.21( 68.59%)d 0.01(  0.33%)
    37. (0.00125) BD*( 1) C   2 - H   3  
                ( 31.18%)   0.5584* C   2 s( 34.63%)p 1.89( 65.34%)d 0.00(  0.03%)
                                            0.0001 -0.5880 -0.0219 -0.0000 -0.0000
                                           -0.7066 -0.0259  0.3918  0.0022 -0.0000
                                           -0.0000 -0.0094  0.0125  0.0059
                ( 68.82%)  -0.8296* H   3 s( 99.86%)p 0.00(  0.14%)
                                           -0.9992  0.0088 -0.0000  0.0321 -0.0203
    38. (0.00125) BD*( 1) C   2 - H   4  
                ( 31.18%)   0.5584* C   2 s( 34.63%)p 1.89( 65.34%)d 0.00(  0.03%)
                                            0.0001 -0.5880 -0.0219 -0.0000 -0.0000
                                            0.7066  0.0259  0.3918  0.0022 -0.0000
                                           -0.0000  0.0094  0.0125  0.0059
                ( 68.82%)  -0.8296* H   4 s( 99.86%)p 0.00(  0.14%)
                                           -0.9992  0.0088 -0.0000 -0.0321 -0.0203


 NHO Directionality and "Bond Bending" (deviations from line of nuclear centers)

         [Thresholds for printing:  angular deviation  >  1.0 degree]
                                    hybrid p-character > 25.0%
                                    orbital occupancy  >  0.10e

                                Line of Centers        Hybrid 1              Hybrid 2
                                ---------------  -------------------   ------------------
                NBO               Theta   Phi    Theta   Phi    Dev    Theta   Phi    Dev
 ========================================================================================
     1. BD (   1) O   1 - C   2   180.0    0.0    90.0    0.0  90.0     90.0    0.0  90.0
     3. BD (   1) C   2 - H   3   122.6   90.0   118.3   90.0   4.3      --     --    --
     4. BD (   1) C   2 - H   4   122.6  270.0   118.3  270.0   4.3      --     --    --
     7. LP (   1) O   1             --     --      0.0    0.0   --       --     --    --
     8. LP*(   2) O   1             --     --     90.0   90.0   --       --     --    --


 Second Order Perturbation Theory Analysis of Fock Matrix in NBO Basis

     Threshold for printing:   0.25 kcal/mol
                                                                              E(2)  E(j)-E(i) F(i,j)
         Donor NBO (i)                     Acceptor NBO (j)                 kcal/mol   a.u.    a.u. 
 ===================================================================================================

 within unit  1
   2. BD (   2) O   1 - C   2        / 18. RY*(   1) C   2                    0.51    1.52    0.035
   3. BD (   1) C   2 - H   3        /  8. LP*(   2) O   1                   17.97    0.34    0.104
   3. BD (   1) C   2 - H   3        / 11. RY*(   3) O   1                    0.64    1.65    0.044
   3. BD (   1) C   2 - H   3        / 24. RY*(   7) C   2                    0.44    2.98    0.048
   3. BD (   1) C   2 - H   3        / 37. BD*(   1) C   2 - H   3            0.74    0.96    0.036
   4. BD (   1) C   2 - H   4        /  8. LP*(   2) O   1                   17.97    0.34    0.104
   4. BD (   1) C   2 - H   4        / 11. RY*(   3) O   1                    0.64    1.65    0.044
   4. BD (   1) C   2 - H   4        / 24. RY*(   7) C   2                    0.44    2.98    0.048
   4. BD (   1) C   2 - H   4        / 38. BD*(   1) C   2 - H   4            0.74    0.96    0.036
   5. CR (   1) O   1                / 18. RY*(   1) C   2                    2.75   19.42    0.293
   6. CR (   1) C   2                / 27. RY*(   1) H   3                    0.58   10.71    0.100
   6. CR (   1) C   2                / 31. RY*(   1) H   4                    0.58   10.71    0.100
   7. LP (   1) O   1                / 18. RY*(   1) C   2                    4.04    1.14    0.086
   8. LP*(   2) O   1                / 11. RY*(   3) O   1                    1.41    1.31    0.116
   8. LP*(   2) O   1                / 15. RY*(   7) O   1                    0.40    3.07    0.095
   8. LP*(   2) O   1                / 24. RY*(   7) C   2                    0.62    2.65    0.110
   8. LP*(   2) O   1                / 37. BD*(   1) C   2 - H   3            2.15    0.62    0.099
   8. LP*(   2) O   1                / 38. BD*(   1) C   2 - H   4            2.15    0.62    0.099


 Natural Bond Orbitals (Summary):

                                                            Principal Delocalizations
           NBO                        Occupancy    Energy   (geminal,vicinal,remote)
 ====================================================================================
 Molecular unit  1  (CH2O)
     1. BD (   1) O   1 - C   2          0.99998    -0.77667   
     2. BD (   2) O   1 - C   2          0.99994    -1.45771  18(g)
     3. BD (   1) C   2 - H   3          0.89015    -0.87644  8(v),37(g),11(v),24(g)
     4. BD (   1) C   2 - H   4          0.89015    -0.87644  8(v),38(g),11(v),24(g)
     5. CR (   1) O   1                  0.99988   -19.36052  18(v)
     6. CR (   1) C   2                  0.99976   -10.56648  27(v),31(v)
     7. LP (   1) O   1                  0.99538    -1.07450  18(v)
     8. LP*(   2) O   1                  0.21761    -0.53749  37(v),38(v),11(g),24(v)
                                                    15(g)
     9. RY*(   1) O   1                  0.00012     0.80586   
    10. RY*(   2) O   1                  0.00000     0.75709   
    11. RY*(   3) O   1                  0.00000     0.76941   
    12. RY*(   4) O   1                  0.00000     0.64852   
    13. RY*(   5) O   1                  0.00000     2.24665   
    14. RY*(   6) O   1                  0.00000     2.45795   
    15. RY*(   7) O   1                  0.00000     2.52861   
    16. RY*(   8) O   1                  0.00000     2.22775   
    17. RY*(   9) O   1                  0.00001     3.04712   
    18. RY*(   1) C   2                  0.00386     0.06288   
    19. RY*(   2) C   2                  0.00001     1.99158   
    20. RY*(   3) C   2                  0.00000     0.31316   
    21. RY*(   4) C   2                  0.00000     0.23270   
    22. RY*(   5) C   2                  0.00000     1.44441   
    23. RY*(   6) C   2                  0.00000     1.57796   
    24. RY*(   7) C   2                  0.00000     2.10805   
    25. RY*(   8) C   2                  0.00000     1.75605   
    26. RY*(   9) C   2                  0.00000     0.14329   
    27. RY*(   1) H   3                  0.00023     0.14428   
    28. RY*(   2) H   3                  0.00006     1.71503   
    29. RY*(   3) H   3                  0.00001     1.26412   
    30. RY*(   4) H   3                  0.00000     1.60513   
    31. RY*(   1) H   4                  0.00023     0.14428   
    32. RY*(   2) H   4                  0.00006     1.71503   
    33. RY*(   3) H   4                  0.00001     1.26412   
    34. RY*(   4) H   4                  0.00000     1.60513   
    35. BD*(   1) O   1 - C   2          0.00000    -0.35350   
    36. BD*(   2) O   1 - C   2          0.00004     0.25600   
    37. BD*(   1) C   2 - H   3          0.00125     0.08619   
    38. BD*(   1) C   2 - H   4          0.00125     0.08619   
       -------------------------------
              Total Lewis    6.77523  ( 96.7890%)
        Valence non-Lewis    0.22016  (  3.1452%)
        Rydberg non-Lewis    0.00461  (  0.0658%)
       -------------------------------
            Total unit  1    7.00000  (100.0000%)
           Charge unit  1    1.00000
 Unable to Open any file for archive entry.
 1\1\GINC-COMPUTE-0-10\SP\UB3LYP\def2SVP\C1H2O1(1+,2)\ZAHRT2\08-Jan-202
 1\0\\# b3lyp/def2svp geom=NewRedundant pop=NBO\\68\\1,2\O,0,1.18255042
 78,-0.2068206394,0.0508138275\C,0,0.001878354,-0.0003285124,0.00008071
 24\H,0,-0.7546829064,-0.827015268,-0.0320983688\H,0,-0.4297458652,1.03
 41644179,-0.0187961703\\Version=ES64L-G16RevC.01\State=2-B2\HF=-114.01
 94632\S2=0.758359\S2-1=0.\S2A=0.750051\RMSD=1.496e-09\Dipole=-1.256236
 5,0.2197079,-0.0539801\Quadrupole=1.1043909,0.4001552,-1.5045461,-0.12
 76505,0.1121988,-0.0061347\PG=C02V [C2(C1O1),SGV(H2)]\\@
 The archive entry for this job was punched.


 NECESSARY EVIL: ONE WE LIKE TOO MUCH TO RELINQUISH.
 File lengths (MBytes):  RWF=      6 Int=      0 D2E=      0 Chk=      1 Scr=      1
 Normal termination of Gaussian 16
