# Supplementary material for: Machine-Learning-Guided Discovery of Electrochemical Reactions
Source: J Am Chem Soc. 2022 Dec 2;144(49):22599–610. doi: 10.1021/jacs.2c08997 (PMC9756344; doi:10.1021/jacs.2c08997)
Supplement: Supplementary file 3 — ja2c08997_si_003.zip [file ja2c08997_si_003.zip › Oxidation Site Selectivity/Ologs_notimes/19.log]

 Entering Gaussian System, Link 0=g16
 Input=19.com
 Output=19.log
 Initial command:
  
 Copyright (c) 1988-2019, Gaussian, Inc.  All Rights Reserved.
  
 This is part of the Gaussian(R) 16 program.  It is based on
 the Gaussian(R) 09 system (copyright 2009, Gaussian, Inc.),
 the Gaussian(R) 03 system (copyright 2003, Gaussian, Inc.),
 the Gaussian(R) 98 system (copyright 1998, Gaussian, Inc.),
 the Gaussian(R) 94 system (copyright 1995, Gaussian, Inc.),
 the Gaussian 92(TM) system (copyright 1992, Gaussian, Inc.),
 the Gaussian 90(TM) system (copyright 1990, Gaussian, Inc.),
 the Gaussian 88(TM) system (copyright 1988, Gaussian, Inc.),
 the Gaussian 86(TM) system (copyright 1986, Carnegie Mellon
 University), and the Gaussian 82(TM) system (copyright 1983,
 Carnegie Mellon University). Gaussian is a federally registered
 trademark of Gaussian, Inc.
  
 This software contains proprietary and confidential information,
 including trade secrets, belonging to Gaussian, Inc.
  
 This software is provided under written license and may be
 used, copied, transmitted, or stored only in accord with that
 written license.
  
 The following legend is applicable only to US Government
 contracts under FAR:
  
                    RESTRICTED RIGHTS LEGEND
  
 Use, reproduction and disclosure by the US Government is
 subject to restrictions as set forth in subparagraphs (a)
 and (c) of the Commercial Computer Software - Restricted
 Rights clause in FAR 52.227-19.
  
 Gaussian, Inc.
 340 Quinnipiac St., Bldg. 40, Wallingford CT 06492
  
  
 ---------------------------------------------------------------
 Warning -- This program may not be used in any manner that
 competes with the business of Gaussian, Inc. or will provide
 assistance to any competitor of Gaussian, Inc.  The licensee
 of this program is prohibited from giving any competitor of
 Gaussian, Inc. access to this program.  By using this program,
 the user acknowledges that Gaussian, Inc. is engaged in the
 business of creating and licensing software in the field of
 computational chemistry and represents and warrants to the
 licensee that it is not a competitor of Gaussian, Inc. and that
 it will not use this program in any manner prohibited above.
 ---------------------------------------------------------------
  

 Cite this work as:
 Gaussian 16, Revision C.01,
 M. J. Frisch, G. W. Trucks, H. B. Schlegel, G. E. Scuseria, 
 M. A. Robb, J. R. Cheeseman, G. Scalmani, V. Barone, 
 G. A. Petersson, H. Nakatsuji, X. Li, M. Caricato, A. V. Marenich, 
 J. Bloino, B. G. Janesko, R. Gomperts, B. Mennucci, H. P. Hratchian, 
 J. V. Ortiz, A. F. Izmaylov, J. L. Sonnenberg, D. Williams-Young, 
 F. Ding, F. Lipparini, F. Egidi, J. Goings, B. Peng, A. Petrone, 
 T. Henderson, D. Ranasinghe, V. G. Zakrzewski, J. Gao, N. Rega, 
 G. Zheng, W. Liang, M. Hada, M. Ehara, K. Toyota, R. Fukuda, 
 J. Hasegawa, M. Ishida, T. Nakajima, Y. Honda, O. Kitao, H. Nakai, 
 T. Vreven, K. Throssell, J. A. Montgomery, Jr., J. E. Peralta, 
 F. Ogliaro, M. J. Bearpark, J. J. Heyd, E. N. Brothers, K. N. Kudin, 
 V. N. Staroverov, T. A. Keith, R. Kobayashi, J. Normand, 
 K. Raghavachari, A. P. Rendell, J. C. Burant, S. S. Iyengar, 
 J. Tomasi, M. Cossi, J. M. Millam, M. Klene, C. Adamo, R. Cammi, 
 J. W. Ochterski, R. L. Martin, K. Morokuma, O. Farkas, 
 J. B. Foresman, and D. J. Fox, Gaussian, Inc., Wallingford CT, 2019.
 
 ******************************************
 Gaussian 16:  ES64L-G16RevC.01  3-Jul-2019
                 8-Jan-2021 
 ******************************************
 %nprocshared=16
 Will use up to   16 processors via shared memory.
 %mem=7GB
 -----------------------------------------
 # b3lyp/def2svp geom=NewRedundant pop=NBO
 -----------------------------------------
 1/29=4000,38=1,172=1/1;
 2/12=2,17=6,18=5,40=1/2;
 3/5=43,7=101,11=2,25=1,30=1,74=-5/1,2,3;
 4//1;
 5/5=2,38=5/2;
 6/7=2,8=2,9=2,10=2,28=1,40=1/1,7;
 99/5=1,9=1/99;
 --
 19
 --
 Symbolic Z-matrix:
 Charge =  1 Multiplicity = 2
 C                    -1.56757  -0.10195   0.04134 
 C                    -0.14724  -0.28612  -0.4871 
 C                     0.91406   0.24195   0.46468 
 O                     2.18457   0.02505  -0.11355 
 H                    -1.71338  -0.62942   0.99898 
 H                    -2.3122   -0.49335  -0.66869 
 H                    -1.79976   0.96272   0.21193 
 H                     0.06075  -1.35331  -0.67503 
 H                    -0.02499   0.22701  -1.45623 
 H                     0.81743  -0.27398   1.44384 
 H                     0.73089   1.32101   0.65539 
 H                     2.85745   0.36038   0.49095 
 
                          Input orientation:                          
 ---------------------------------------------------------------------
 Center     Atomic      Atomic             Coordinates (Angstroms)
 Number     Number       Type             X           Y           Z
 ---------------------------------------------------------------------
      1          6           0       -1.567573   -0.101955    0.041343
      2          6           0       -0.147236   -0.286123   -0.487105
      3          6           0        0.914059    0.241954    0.464675
      4          8           0        2.184570    0.025052   -0.113546
      5          1           0       -1.713382   -0.629425    0.998978
      6          1           0       -2.312204   -0.493347   -0.668688
      7          1           0       -1.799764    0.962723    0.211926
      8          1           0        0.060748   -1.353305   -0.675029
      9          1           0       -0.024992    0.227006   -1.456230
     10          1           0        0.817429   -0.273976    1.443844
     11          1           0        0.730893    1.321015    0.655386
     12          1           0        2.857453    0.360381    0.490947
 ---------------------------------------------------------------------
                    Distance matrix (angstroms):
                    1          2          3          4          5
     1  C    0.000000
     2  C    1.526609   0.000000
     3  C    2.540862   1.520229   0.000000
     4  O    3.757486   2.381952   1.412652   0.000000
     5  H    1.102973   2.186118   2.819259   4.106103   0.000000
     6  H    1.100821   2.182430   3.497707   4.560471   1.777137
     7  H    1.102973   2.186118   2.819259   4.106103   1.778159
     8  H    2.174971   1.103381   2.138205   2.593405   2.544374
     9  H    2.174971   1.103381   2.138205   2.593405   3.100352
    10  H    2.772154   2.158538   1.110987   2.093790   2.594080
    11  H    2.772154   2.158538   1.110987   2.093790   3.145910
    12  H    4.471773   3.225322   1.947176   0.964691   4.704289
                    6          7          8          9         10
     6  H    0.000000
     7  H    1.777137   0.000000
     8  H    2.523979   3.100352   0.000000
     9  H    2.523979   2.544374   1.764939   0.000000
    10  H    3.782263   3.145909   2.495424   3.061223   0.000000
    11  H    3.782264   2.594080   3.061223   2.495424   1.781334
    12  H    5.366466   4.704289   3.481060   3.481059   2.339256
                   11         12
    11  H    0.000000
    12  H    2.339255   0.000000
 Stoichiometry    C3H8O(1+,2)
 Framework group  C1[X(C3H8O)]
 Deg. of freedom    30
 Full point group                 C1      NOp   1
 Largest Abelian subgroup         C1      NOp   1
 Largest concise Abelian subgroup C1      NOp   1
                         Standard orientation:                         
 ---------------------------------------------------------------------
 Center     Atomic      Atomic             Coordinates (Angstroms)
 Number     Number       Type             X           Y           Z
 ---------------------------------------------------------------------
      1          6           0       -1.896444    0.143118    0.000000
      2          6           0       -0.522453   -0.522227   -0.000000
      3          6           0        0.622231    0.478170    0.000000
      4          8           0        1.842036   -0.234333    0.000000
      5          1           0       -2.036000    0.780779    0.889079
      6          1           0       -2.703284   -0.605758   -0.000000
      7          1           0       -2.036000    0.780779   -0.889079
      8          1           0       -0.408046   -1.174614    0.882469
      9          1           0       -0.408046   -1.174614   -0.882470
     10          1           0        0.533600    1.136311    0.890667
     11          1           0        0.533601    1.136311   -0.890667
     12          1           0        2.567881    0.401103   -0.000001
 ---------------------------------------------------------------------
 Rotational constants (GHZ):          26.6007261           3.7954080           3.5432839
 Standard basis: def2SVP (5D, 7F)
 There are   100 symmetry adapted cartesian basis functions of A   symmetry.
 There are    96 symmetry adapted basis functions of A   symmetry.
    96 basis functions,   156 primitive gaussians,   100 cartesian basis functions
    17 alpha electrons       16 beta electrons
       nuclear repulsion energy       130.2194487310 Hartrees.
 NAtoms=   12 NActive=   12 NUniq=   12 SFac= 1.00D+00 NAtFMM=   60 NAOKFM=F Big=F
 Integral buffers will be    131072 words long.
 Raffenetti 2 integral format.
 Two-electron integral symmetry is turned on.
 One-electron integrals computed using PRISM.
   1 Symmetry operations used in ECPInt.
 ECPInt:  NShTT=    1176 NPrTT=    3992 LenC2=    1176 LenP2D=    3519.
 LDataN:  DoStor=T MaxTD1= 4 Len=   56
 NBasis=    96 RedAO= T EigKep=  2.52D-03  NBF=    96
 NBsUse=    96 1.00D-06 EigRej= -1.00D+00 NBFU=    96
 ExpMin= 1.22D-01 ExpMax= 2.27D+03 ExpMxC= 3.41D+02 IAcc=3 IRadAn=         5 AccDes= 0.00D+00
 Harris functional with IExCor=  402 and IRadAn=       5 diagonalized for initial guess.
 HarFok:  IExCor=  402 AccDes= 0.00D+00 IRadAn=         5 IDoV= 1 UseB2=F ITyADJ=14
 ICtDFT=  3500011 ScaDFX=  1.000000  1.000000  1.000000  1.000000
 FoFCou: FMM=F IPFlag=           0 FMFlag=      100000 FMFlg1=           0
         NFxFlg=           0 DoJE=T BraDBF=F KetDBF=T FulRan=T
         wScrn=  0.000000 ICntrl=       500 IOpCl=  0 I1Cent=   200000004 NGrid=           0
         NMat0=    1 NMatS0=      1 NMatT0=    0 NMatD0=    1 NMtDS0=    0 NMtDT0=    0
 Petite list used in FoFCou.
 Initial guess <Sx>= 0.0000 <Sy>= 0.0000 <Sz>= 0.5000 <S**2>= 0.7500 S= 0.5000
 Keep R1 and R2 ints in memory in canonical form, NReq=36511364.
 Requested convergence on RMS density matrix=1.00D-08 within 128 cycles.
 Requested convergence on MAX density matrix=1.00D-06.
 Requested convergence on             energy=1.00D-06.
 No special actions if energy rises.
 Integral accuracy reduced to 1.0D-05 until final iterations.
 Initial convergence to 1.0D-05 achieved.  Increase integral accuracy.
 SCF Done:  E(UB3LYP) =  -193.833069344     A.U. after   18 cycles
            NFock= 18  Conv=0.72D-08     -V/T= 2.0104
 <Sx>= 0.0000 <Sy>= 0.0000 <Sz>= 0.5000 <S**2>= 0.7536 S= 0.5018
 <L.S>= 0.000000000000E+00
 Annihilation of the first spin contaminant:
 S**2 before annihilation     0.7536,   after     0.7500

 **********************************************************************

            Population analysis using the SCF Density.

 **********************************************************************

 Orbital symmetries:
 Alpha Orbitals:
       Occupied  (A) (A) (A) (A) (A) (A) (A) (A) (A) (A) (A) (A)
                 (A) (A) (A) (A) (A)
       Virtual   (A) (A) (A) (A) (A) (A) (A) (A) (A) (A) (A) (A)
                 (A) (A) (A) (A) (A) (A) (A) (A) (A) (A) (A) (A)
                 (A) (A) (A) (A) (A) (A) (A) (A) (A) (A) (A) (A)
                 (A) (A) (A) (A) (A) (A) (A) (A) (A) (A) (A) (A)
                 (A) (A) (A) (A) (A) (A) (A) (A) (A) (A) (A) (A)
                 (A) (A) (A) (A) (A) (A) (A) (A) (A) (A) (A) (A)
                 (A) (A) (A) (A) (A) (A) (A)
 Beta  Orbitals:
       Occupied  (A) (A) (A) (A) (A) (A) (A) (A) (A) (A) (A) (A)
                 (A) (A) (A) (A)
       Virtual   (A) (A) (A) (A) (A) (A) (A) (A) (A) (A) (A) (A)
                 (A) (A) (A) (A) (A) (A) (A) (A) (A) (A) (A) (A)
                 (A) (A) (A) (A) (A) (A) (A) (A) (A) (A) (A) (A)
                 (A) (A) (A) (A) (A) (A) (A) (A) (A) (A) (A) (A)
                 (A) (A) (A) (A) (A) (A) (A) (A) (A) (A) (A) (A)
                 (A) (A) (A) (A) (A) (A) (A) (A) (A) (A) (A) (A)
                 (A) (A) (A) (A) (A) (A) (A) (A)
 The electronic state is 2-A.
 Alpha  occ. eigenvalues --  -19.50353 -10.50983 -10.40443 -10.36053  -1.35296
 Alpha  occ. eigenvalues --   -1.01681  -0.90697  -0.83056  -0.79590  -0.76554
 Alpha  occ. eigenvalues --   -0.70295  -0.65298  -0.62188  -0.60281  -0.57301
 Alpha  occ. eigenvalues --   -0.54325  -0.53776
 Alpha virt. eigenvalues --   -0.18193  -0.13498  -0.10606  -0.08352  -0.06920
 Alpha virt. eigenvalues --   -0.04390  -0.03868  -0.01415  -0.00846   0.01618
 Alpha virt. eigenvalues --    0.04010   0.20446   0.20741   0.22639   0.25352
 Alpha virt. eigenvalues --    0.25833   0.30097   0.35730   0.38396   0.40411
 Alpha virt. eigenvalues --    0.41077   0.43503   0.44259   0.47590   0.50770
 Alpha virt. eigenvalues --    0.50881   0.51556   0.51752   0.54249   0.68889
 Alpha virt. eigenvalues --    0.73568   0.75058   0.80627   0.83100   0.92521
 Alpha virt. eigenvalues --    1.01404   1.10913   1.11816   1.15965   1.17648
 Alpha virt. eigenvalues --    1.18129   1.36725   1.41506   1.44456   1.45991
 Alpha virt. eigenvalues --    1.50922   1.55088   1.55984   1.56524   1.60930
 Alpha virt. eigenvalues --    1.62124   1.63333   1.65211   1.66253   1.67051
 Alpha virt. eigenvalues --    1.76241   1.84954   1.85182   1.93065   2.00227
 Alpha virt. eigenvalues --    2.10580   2.11739   2.13354   2.20044   2.29571
 Alpha virt. eigenvalues --    2.34698   2.37206   2.40288   2.53420   2.58016
 Alpha virt. eigenvalues --    2.60638   2.68149   2.70186   2.75692   2.80675
 Alpha virt. eigenvalues --    2.86260   2.86657   3.00961   3.44553
  Beta  occ. eigenvalues --  -19.48787 -10.50912 -10.40384 -10.36047  -1.31938
  Beta  occ. eigenvalues --   -1.00727  -0.89935  -0.81419  -0.78976  -0.71995
  Beta  occ. eigenvalues --   -0.68984  -0.61504  -0.61330  -0.57139  -0.54112
  Beta  occ. eigenvalues --   -0.53004
  Beta virt. eigenvalues --   -0.47890  -0.17690  -0.12971  -0.09682  -0.07876
  Beta virt. eigenvalues --   -0.06497  -0.04151  -0.03228  -0.01270  -0.00653
  Beta virt. eigenvalues --    0.01911   0.04171   0.21243   0.21895   0.22819
  Beta virt. eigenvalues --    0.25610   0.26779   0.30512   0.36004   0.39464
  Beta virt. eigenvalues --    0.41625   0.41780   0.43755   0.45309   0.47835
  Beta virt. eigenvalues --    0.51105   0.51540   0.51648   0.52310   0.54526
  Beta virt. eigenvalues --    0.69941   0.75790   0.77273   0.80984   0.83698
  Beta virt. eigenvalues --    0.93926   1.01966   1.11413   1.13283   1.16522
  Beta virt. eigenvalues --    1.18830   1.19362   1.36895   1.42282   1.46650
  Beta virt. eigenvalues --    1.46683   1.51386   1.56283   1.56870   1.57428
  Beta virt. eigenvalues --    1.61222   1.62595   1.63930   1.66028   1.67145
  Beta virt. eigenvalues --    1.67915   1.76753   1.85655   1.85737   1.94135
  Beta virt. eigenvalues --    2.01313   2.10918   2.12581   2.14475   2.20385
  Beta virt. eigenvalues --    2.30243   2.35207   2.37638   2.42066   2.55834
  Beta virt. eigenvalues --    2.58152   2.64007   2.70459   2.70568   2.76546
  Beta virt. eigenvalues --    2.81539   2.87380   2.87859   3.03164   3.45613
          Condensed to atoms (all electrons):
               1          2          3          4          5          6
     1  C    4.519674   0.391927  -0.042490   0.003195   0.398382   0.385269
     2  C    0.391927   4.752340   0.378701  -0.057318  -0.025420  -0.002648
     3  C   -0.042490   0.378701   4.658884   0.290063  -0.008193   0.005907
     4  O    0.003195  -0.057318   0.290063   7.456675   0.000049  -0.000096
     5  H    0.398382  -0.025420  -0.008193   0.000049   0.601929  -0.014820
     6  H    0.385269  -0.002648   0.005907  -0.000096  -0.014820   0.565075
     7  H    0.398382  -0.025420  -0.008193   0.000049  -0.020509  -0.014820
     8  H   -0.009727   0.363230  -0.020860  -0.000095  -0.005290  -0.005781
     9  H   -0.009727   0.363230  -0.020860  -0.000095   0.005440  -0.005781
    10  H    0.002581  -0.022898   0.351540  -0.009226   0.004178  -0.000236
    11  H    0.002581  -0.022898   0.351540  -0.009226  -0.000730  -0.000236
    12  H   -0.000366   0.005687  -0.007409   0.313638   0.000011   0.000010
               7          8          9         10         11         12
     1  C    0.398382  -0.009727  -0.009727   0.002581   0.002581  -0.000366
     2  C   -0.025420   0.363230   0.363230  -0.022898  -0.022898   0.005687
     3  C   -0.008193  -0.020860  -0.020860   0.351540   0.351540  -0.007409
     4  O    0.000049  -0.000095  -0.000095  -0.009226  -0.009226   0.313638
     5  H   -0.020509  -0.005290   0.005440   0.004178  -0.000730   0.000011
     6  H   -0.014820  -0.005781  -0.005781  -0.000236  -0.000236   0.000010
     7  H    0.601929   0.005440  -0.005290  -0.000730   0.004178   0.000011
     8  H    0.005440   0.564508  -0.010012  -0.003893   0.005060  -0.000165
     9  H   -0.005290  -0.010012   0.564508   0.005060  -0.003893  -0.000165
    10  H   -0.000730  -0.003893   0.005060   0.510467  -0.007149  -0.003328
    11  H    0.004178   0.005060  -0.003893  -0.007149   0.510467  -0.003329
    12  H    0.000011  -0.000165  -0.000165  -0.003328  -0.003329   0.441513
          Atomic-Atomic Spin Densities.
               1          2          3          4          5          6
     1  C   -0.004711   0.002771   0.000214  -0.000149   0.002250   0.000221
     2  C    0.002771  -0.008699   0.003603   0.003166  -0.000372   0.000128
     3  C    0.000214   0.003603  -0.023875  -0.040065   0.000345  -0.000026
     4  O   -0.000149   0.003166  -0.040065   0.625933  -0.000050   0.000001
     5  H    0.002250  -0.000372   0.000345  -0.000050   0.013318  -0.000017
     6  H    0.000221   0.000128  -0.000026   0.000001  -0.000017  -0.000777
     7  H    0.002250  -0.000372   0.000345  -0.000050  -0.002798  -0.000017
     8  H   -0.000795   0.010772  -0.002352   0.003108  -0.002272  -0.000051
     9  H   -0.000795   0.010772  -0.002352   0.003108   0.000972  -0.000051
    10  H    0.000516  -0.002233   0.030845  -0.011605   0.002850  -0.000003
    11  H    0.000515  -0.002233   0.030845  -0.011605  -0.001167  -0.000003
    12  H    0.000017  -0.000097   0.000983   0.001323  -0.000000  -0.000000
               7          8          9         10         11         12
     1  C    0.002250  -0.000795  -0.000795   0.000516   0.000515   0.000017
     2  C   -0.000372   0.010772   0.010772  -0.002233  -0.002233  -0.000097
     3  C    0.000345  -0.002352  -0.002352   0.030845   0.030845   0.000983
     4  O   -0.000050   0.003108   0.003108  -0.011605  -0.011605   0.001323
     5  H   -0.002798  -0.002272   0.000972   0.002850  -0.001167  -0.000000
     6  H   -0.000017  -0.000051  -0.000051  -0.000003  -0.000003  -0.000000
     7  H    0.013318   0.000972  -0.002272  -0.001167   0.002850  -0.000000
     8  H    0.000972   0.064299  -0.013054  -0.006607   0.002746   0.000006
     9  H   -0.002272  -0.013054   0.064300   0.002746  -0.006607   0.000006
    10  H   -0.001167  -0.006607   0.002746   0.149396  -0.022726  -0.000028
    11  H    0.002850   0.002746  -0.006607  -0.022726   0.149395  -0.000028
    12  H   -0.000000   0.000006   0.000006  -0.000028  -0.000028  -0.016355
 Mulliken charges and spin densities:
               1          2
     1  C   -0.039680   0.002306
     2  C   -0.098512   0.017207
     3  C    0.071367  -0.001491
     4  O    0.012388   0.573115
     5  H    0.064975   0.013059
     6  H    0.088159  -0.000595
     7  H    0.064975   0.013059
     8  H    0.117585   0.056774
     9  H    0.117585   0.056774
    10  H    0.173634   0.141983
    11  H    0.173634   0.141982
    12  H    0.253891  -0.014173
 Sum of Mulliken charges =   1.00000   1.00000
 Mulliken charges and spin densities with hydrogens summed into heavy atoms:
               1          2
     1  C    0.178428   0.027828
     2  C    0.136658   0.130755
     3  C    0.418635   0.282474
     4  O    0.266279   0.558943
 Electronic spatial extent (au):  <R**2>=            364.5605
 Charge=              1.0000 electrons
 Dipole moment (field-independent basis, Debye):
    X=              3.1349    Y=              2.1535    Z=             -0.0000  Tot=              3.8033
 Quadrupole moment (field-independent basis, Debye-Ang):
   XX=             -9.6916   YY=            -20.9774   ZZ=            -21.7997
   XY=              4.2539   XZ=             -0.0000   YZ=              0.0000
 Traceless Quadrupole moment (field-independent basis, Debye-Ang):
   XX=              7.7980   YY=             -3.4878   ZZ=             -4.3102
   XY=              4.2539   XZ=             -0.0000   YZ=              0.0000
 Octapole moment (field-independent basis, Debye-Ang**2):
  XXX=             32.8218  YYY=              1.1389  ZZZ=              0.0000  XYY=              3.5425
  XXY=              6.8902  XXZ=             -0.0000  XZZ=              3.7739  YZZ=              1.4685
  YYZ=              0.0000  XYZ=             -0.0000
 Hexadecapole moment (field-independent basis, Debye-Ang**3):
 XXXX=           -227.1746 YYYY=            -63.2385 ZZZZ=            -37.2423 XXXY=             21.8131
 XXXZ=             -0.0000 YYYX=              3.1269 YYYZ=              0.0000 ZZZX=             -0.0000
 ZZZY=              0.0000 XXYY=            -62.2556 XXZZ=            -60.4408 YYZZ=            -12.7362
 XXYZ=             -0.0000 YYXZ=             -0.0000 ZZXY=              0.1501
 N-N= 1.302194487310D+02 E-N=-7.034241163227D+02  KE= 1.918406412943D+02
                          Isotropic Fermi Contact Couplings
        Atom                 a.u.       MegaHertz       Gauss      10(-4) cm-1
     1  C(13)             -0.00378      -4.24410      -1.51440      -1.41568
     2  C(13)             -0.00947     -10.64214      -3.79738      -3.54984
     3  C(13)             -0.04498     -50.56503     -18.04286     -16.86668
     4  O(17)              0.21000    -127.29862     -45.42331     -42.46225
     5  H(1)               0.00481      21.49671       7.67056       7.17053
     6  H(1)              -0.00027      -1.22750      -0.43800      -0.40945
     7  H(1)               0.00481      21.49661       7.67052       7.17050
     8  H(1)               0.02334     104.31954      37.22380      34.79725
     9  H(1)               0.02334     104.31982      37.22391      34.79735
    10  H(1)               0.06534     292.06030     104.21438      97.42083
    11  H(1)               0.06534     292.05962     104.21413      97.42060
    12  H(1)              -0.00791     -35.36972     -12.62079     -11.79807
 --------------------------------------------------------
       Center         ----  Spin Dipole Couplings  ----
                      3XX-RR        3YY-RR        3ZZ-RR
 --------------------------------------------------------
     1   Atom       -0.002409     -0.011072      0.013481
     2   Atom       -0.033362     -0.047180      0.080542
     3   Atom       -0.076689     -0.100820      0.177509
     4   Atom       -1.130667     -1.170227      2.300893
     5   Atom        0.004366     -0.001769     -0.002596
     6   Atom        0.004310     -0.001783     -0.002527
     7   Atom        0.004366     -0.001769     -0.002596
     8   Atom       -0.001936      0.004348     -0.002412
     9   Atom       -0.001936      0.004348     -0.002412
    10   Atom       -0.015170      0.012605      0.002565
    11   Atom       -0.015170      0.012605      0.002565
    12   Atom        0.030691     -0.000254     -0.030437
 --------------------------------------------------------
                        XY            XZ            YZ
 --------------------------------------------------------
     1   Atom        0.000006      0.000000      0.000000
     2   Atom        0.006023      0.000000      0.000000
     3   Atom       -0.018694      0.000000      0.000000
     4   Atom       -0.000414      0.000002      0.000003
     5   Atom       -0.001724     -0.002433      0.002681
     6   Atom        0.001700     -0.000000     -0.000000
     7   Atom       -0.001724      0.002433     -0.002681
     8   Atom        0.003735     -0.001771     -0.014173
     9   Atom        0.003735      0.001771      0.014173
    10   Atom       -0.007188     -0.005166      0.031288
    11   Atom       -0.007188      0.005166     -0.031288
    12   Atom        0.088373     -0.000000     -0.000000
 --------------------------------------------------------


 ---------------------------------------------------------------------------------
              Anisotropic Spin Dipole Couplings in Principal Axis System
 ---------------------------------------------------------------------------------

       Atom             a.u.   MegaHertz   Gauss  10(-4) cm-1        Axes

              Baa    -0.0111    -1.486    -0.530    -0.496 -0.0007  1.0000 -0.0000
     1 C(13)  Bbb    -0.0024    -0.323    -0.115    -0.108  1.0000  0.0007 -0.0000
              Bcc     0.0135     1.809     0.645     0.603  0.0000  0.0000  1.0000
 
              Baa    -0.0494    -6.634    -2.367    -2.213 -0.3508  0.9364 -0.0000
     2 C(13)  Bbb    -0.0311    -4.174    -1.489    -1.392  0.9364  0.3508 -0.0000
              Bcc     0.0805    10.808     3.857     3.605  0.0000  0.0000  1.0000
 
              Baa    -0.1110   -14.896    -5.315    -4.969  0.4784  0.8781 -0.0000
     3 C(13)  Bbb    -0.0665    -8.924    -3.184    -2.977  0.8781 -0.4784 -0.0000
              Bcc     0.1775    23.820     8.500     7.945  0.0000  0.0000  1.0000
 
              Baa    -1.1702    84.677    30.215    28.245  0.0105  0.9999 -0.0000
     4 O(17)  Bbb    -1.1307    81.814    29.193    27.290  0.9999 -0.0105 -0.0000
              Bcc     2.3009  -166.491   -59.408   -55.535  0.0000  0.0000  1.0000
 
              Baa    -0.0050    -2.648    -0.945    -0.883  0.0923 -0.6105  0.7866
     5 H(1)   Bbb    -0.0010    -0.530    -0.189    -0.177  0.4642  0.7253  0.5085
              Bcc     0.0060     3.178     1.134     1.060  0.8809 -0.3182 -0.3504
 
              Baa    -0.0025    -1.349    -0.481    -0.450 -0.0000  0.0000  1.0000
     6 H(1)   Bbb    -0.0022    -1.187    -0.424    -0.396 -0.2517  0.9678 -0.0000
              Bcc     0.0048     2.536     0.905     0.846  0.9678  0.2517 -0.0000
 
              Baa    -0.0050    -2.648    -0.945    -0.883 -0.0923  0.6105  0.7866
     7 H(1)   Bbb    -0.0010    -0.530    -0.189    -0.177  0.4642  0.7253 -0.5085
              Bcc     0.0060     3.178     1.134     1.060  0.8809 -0.3182  0.3504
 
              Baa    -0.0137    -7.298    -2.604    -2.434 -0.0823  0.6264  0.7751
     8 H(1)   Bbb    -0.0027    -1.465    -0.523    -0.489  0.9732 -0.1170  0.1979
              Bcc     0.0164     8.763     3.127     2.923  0.2147  0.7706 -0.6000
 
              Baa    -0.0137    -7.298    -2.604    -2.434  0.0823 -0.6264  0.7751
     9 H(1)   Bbb    -0.0027    -1.465    -0.523    -0.489  0.9732 -0.1170 -0.1979
              Bcc     0.0164     8.763     3.127     2.923  0.2147  0.7706  0.6000
 
              Baa    -0.0242   -12.897    -4.602    -4.302 -0.0937 -0.6557  0.7492
    10 H(1)   Bbb    -0.0165    -8.801    -3.140    -2.936  0.9833  0.0570  0.1728
              Bcc     0.0407    21.698     7.742     7.238 -0.1561  0.7529  0.6394
 
              Baa    -0.0242   -12.897    -4.602    -4.302  0.0937  0.6557  0.7492
    11 H(1)   Bbb    -0.0165    -8.801    -3.140    -2.936  0.9833  0.0570 -0.1728
              Bcc     0.0407    21.698     7.742     7.238 -0.1561  0.7529 -0.6394
 
              Baa    -0.0745   -39.749   -14.183   -13.259 -0.6433  0.7657 -0.0000
    12 H(1)   Bbb    -0.0304   -16.240    -5.795    -5.417  0.0000  0.0000  1.0000
              Bcc     0.1049    55.989    19.978    18.676  0.7657  0.6433 -0.0000
 

 ---------------------------------------------------------------------------------

 ******************************Gaussian NBO Version 3.1******************************
             N A T U R A L   A T O M I C   O R B I T A L   A N D
          N A T U R A L   B O N D   O R B I T A L   A N A L Y S I S
 ******************************Gaussian NBO Version 3.1******************************
       /RESON  / : Allow strongly delocalized NBO set

 Analyzing the SCF density

 Job title: 19                                                              

 Storage needed:     28188 in NPA,     37310 in NBO ( 939523256 available)
 GSVD:  LWork=        4806 too small for GESVD, short by        3609 words or        3609 for optimal perf.


 NATURAL POPULATIONS:  Natural atomic orbital occupancies 
                                                          
   NAO  Atom  No  lang   Type(AO)    Occupancy
 --------------------------------------------
     1    C    1  S      Cor( 1S)     1.99924
     2    C    1  S      Val( 2S)     1.10108
     3    C    1  S      Ryd( 3S)     0.00045
     4    C    1  px     Val( 2p)     1.09178
     5    C    1  px     Ryd( 3p)     0.00250
     6    C    1  py     Val( 2p)     1.21536
     7    C    1  py     Ryd( 3p)     0.00251
     8    C    1  pz     Val( 2p)     1.22477
     9    C    1  pz     Ryd( 3p)     0.00154
    10    C    1  dxy    Ryd( 3d)     0.00064
    11    C    1  dxz    Ryd( 3d)     0.00015
    12    C    1  dyz    Ryd( 3d)     0.00076
    13    C    1  dx2y2  Ryd( 3d)     0.00038
    14    C    1  dz2    Ryd( 3d)     0.00049

    15    C    2  S      Cor( 1S)     1.99910
    16    C    2  S      Val( 2S)     1.05049
    17    C    2  S      Ryd( 3S)     0.00122
    18    C    2  px     Val( 2p)     1.04969
    19    C    2  px     Ryd( 3p)     0.00365
    20    C    2  py     Val( 2p)     1.13797
    21    C    2  py     Ryd( 3p)     0.00136
    22    C    2  pz     Val( 2p)     1.20368
    23    C    2  pz     Ryd( 3p)     0.00262
    24    C    2  dxy    Ryd( 3d)     0.00097
    25    C    2  dxz    Ryd( 3d)     0.00049
    26    C    2  dyz    Ryd( 3d)     0.00075
    27    C    2  dx2y2  Ryd( 3d)     0.00040
    28    C    2  dz2    Ryd( 3d)     0.00056

    29    C    3  S      Cor( 1S)     1.99896
    30    C    3  S      Val( 2S)     1.05131
    31    C    3  S      Ryd( 3S)     0.00243
    32    C    3  px     Val( 2p)     0.78754
    33    C    3  px     Ryd( 3p)     0.00249
    34    C    3  py     Val( 2p)     1.08680
    35    C    3  py     Ryd( 3p)     0.00192
    36    C    3  pz     Val( 2p)     1.14315
    37    C    3  pz     Ryd( 3p)     0.00107
    38    C    3  dxy    Ryd( 3d)     0.00189
    39    C    3  dxz    Ryd( 3d)     0.00118
    40    C    3  dyz    Ryd( 3d)     0.00093
    41    C    3  dx2y2  Ryd( 3d)     0.00174
    42    C    3  dz2    Ryd( 3d)     0.00082

    43    O    4  S      Cor( 1S)     1.99975
    44    O    4  S      Val( 2S)     1.70022
    45    O    4  S      Ryd( 3S)     0.00114
    46    O    4  px     Val( 2p)     1.45330
    47    O    4  px     Ryd( 3p)     0.00193
    48    O    4  py     Val( 2p)     1.73383
    49    O    4  py     Ryd( 3p)     0.00110
    50    O    4  pz     Val( 2p)     1.41851
    51    O    4  pz     Ryd( 3p)     0.00114
    52    O    4  dxy    Ryd( 3d)     0.00178
    53    O    4  dxz    Ryd( 3d)     0.00013
    54    O    4  dyz    Ryd( 3d)     0.00101
    55    O    4  dx2y2  Ryd( 3d)     0.00100
    56    O    4  dz2    Ryd( 3d)     0.00095

    57    H    5  S      Val( 1S)     0.75805
    58    H    5  S      Ryd( 2S)     0.00123
    59    H    5  px     Ryd( 2p)     0.00019
    60    H    5  py     Ryd( 2p)     0.00036
    61    H    5  pz     Ryd( 2p)     0.00052

    62    H    6  S      Val( 1S)     0.73376
    63    H    6  S      Ryd( 2S)     0.00092
    64    H    6  px     Ryd( 2p)     0.00050
    65    H    6  py     Ryd( 2p)     0.00036
    66    H    6  pz     Ryd( 2p)     0.00016

    67    H    7  S      Val( 1S)     0.75805
    68    H    7  S      Ryd( 2S)     0.00123
    69    H    7  px     Ryd( 2p)     0.00019
    70    H    7  py     Ryd( 2p)     0.00036
    71    H    7  pz     Ryd( 2p)     0.00052

    72    H    8  S      Val( 1S)     0.70510
    73    H    8  S      Ryd( 2S)     0.00235
    74    H    8  px     Ryd( 2p)     0.00013
    75    H    8  py     Ryd( 2p)     0.00042
    76    H    8  pz     Ryd( 2p)     0.00054

    77    H    9  S      Val( 1S)     0.70510
    78    H    9  S      Ryd( 2S)     0.00235
    79    H    9  px     Ryd( 2p)     0.00013
    80    H    9  py     Ryd( 2p)     0.00042
    81    H    9  pz     Ryd( 2p)     0.00054

    82    H   10  S      Val( 1S)     0.67000
    83    H   10  S      Ryd( 2S)     0.00193
    84    H   10  px     Ryd( 2p)     0.00016
    85    H   10  py     Ryd( 2p)     0.00045
    86    H   10  pz     Ryd( 2p)     0.00071

    87    H   11  S      Val( 1S)     0.67000
    88    H   11  S      Ryd( 2S)     0.00193
    89    H   11  px     Ryd( 2p)     0.00016
    90    H   11  py     Ryd( 2p)     0.00045
    91    H   11  pz     Ryd( 2p)     0.00071

    92    H   12  S      Val( 1S)     0.48204
    93    H   12  S      Ryd( 2S)     0.00095
    94    H   12  px     Ryd( 2p)     0.00188
    95    H   12  py     Ryd( 2p)     0.00155
    96    H   12  pz     Ryd( 2p)     0.00101

 WARNING:  1 low occupancy (<1.9990e) core orbital  found on  C    3


 Summary of Natural Population Analysis:                  
                                                          
                                       Natural Population 
                Natural  -----------------------------------------------
    Atom  No    Charge         Core      Valence    Rydberg      Total
 -----------------------------------------------------------------------
      C    1   -0.64164      1.99924     4.63299    0.00941     6.64164
      C    2   -0.45294      1.99910     4.44183    0.01201     6.45294
      C    3   -0.08223      1.99896     4.06880    0.01446     6.08223
      O    4   -0.31579      1.99975     6.30585    0.01018     8.31579
      H    5    0.23965      0.00000     0.75805    0.00230     0.76035
      H    6    0.26431      0.00000     0.73376    0.00193     0.73569
      H    7    0.23965      0.00000     0.75805    0.00230     0.76035
      H    8    0.29146      0.00000     0.70510    0.00344     0.70854
      H    9    0.29146      0.00000     0.70510    0.00344     0.70854
      H   10    0.32674      0.00000     0.67000    0.00325     0.67326
      H   11    0.32674      0.00000     0.67000    0.00325     0.67326
      H   12    0.51258      0.00000     0.48204    0.00538     0.48742
 =======================================================================
   * Total *    1.00000      7.99706    24.93158    0.07137    33.00000

                                 Natural Population      
 --------------------------------------------------------
   Core                       7.99706 ( 99.9632% of   8)
   Valence                   24.93158 ( 99.7263% of  25)
   Natural Minimal Basis     32.92863 ( 99.7837% of  33)
   Natural Rydberg Basis      0.07137 (  0.2163% of  33)
 --------------------------------------------------------

    Atom  No          Natural Electron Configuration
 ----------------------------------------------------------------------------
      C    1      [core]2S( 1.10)2p( 3.53)3p( 0.01)
      C    2      [core]2S( 1.05)2p( 3.39)3p( 0.01)
      C    3      [core]2S( 1.05)2p( 3.02)3p( 0.01)3d( 0.01)
      O    4      [core]2S( 1.70)2p( 4.61)
      H    5            1S( 0.76)
      H    6            1S( 0.73)
      H    7            1S( 0.76)
      H    8            1S( 0.71)
      H    9            1S( 0.71)
      H   10            1S( 0.67)
      H   11            1S( 0.67)
      H   12            1S( 0.48)


 ***************************************************
 *******         Alpha spin orbitals         *******
 ***************************************************


 NATURAL POPULATIONS:  Natural atomic orbital occupancies 
                                                          
   NAO  Atom  No  lang   Type(AO)    Occupancy      Energy
 ----------------------------------------------------------
     1    C    1  S      Cor( 1S)     0.99962     -10.24646
     2    C    1  S      Val( 2S)     0.55025      -0.41459
     3    C    1  S      Ryd( 3S)     0.00022       0.67745
     4    C    1  px     Val( 2p)     0.54536      -0.24505
     5    C    1  px     Ryd( 3p)     0.00125       0.37805
     6    C    1  py     Val( 2p)     0.60707      -0.25160
     7    C    1  py     Ryd( 3p)     0.00126       0.41849
     8    C    1  pz     Val( 2p)     0.61863      -0.25295
     9    C    1  pz     Ryd( 3p)     0.00086       0.41974
    10    C    1  dxy    Ryd( 3d)     0.00032       2.18376
    11    C    1  dxz    Ryd( 3d)     0.00008       1.89120
    12    C    1  dyz    Ryd( 3d)     0.00041       2.26425
    13    C    1  dx2y2  Ryd( 3d)     0.00019       1.96132
    14    C    1  dz2    Ryd( 3d)     0.00025       2.13220

    15    C    2  S      Cor( 1S)     0.99955     -10.28580
    16    C    2  S      Val( 2S)     0.52445      -0.44573
    17    C    2  S      Ryd( 3S)     0.00059       0.66057
    18    C    2  px     Val( 2p)     0.52496      -0.29045
    19    C    2  px     Ryd( 3p)     0.00177       0.38014
    20    C    2  py     Val( 2p)     0.56624      -0.29134
    21    C    2  py     Ryd( 3p)     0.00069       0.35638
    22    C    2  pz     Val( 2p)     0.62886      -0.30004
    23    C    2  pz     Ryd( 3p)     0.00139       0.48272
    24    C    2  dxy    Ryd( 3d)     0.00048       2.05496
    25    C    2  dxz    Ryd( 3d)     0.00023       1.82061
    26    C    2  dyz    Ryd( 3d)     0.00049       2.25386
    27    C    2  dx2y2  Ryd( 3d)     0.00020       1.91080
    28    C    2  dz2    Ryd( 3d)     0.00029       2.04482

    29    C    3  S      Cor( 1S)     0.99947     -10.40571
    30    C    3  S      Val( 2S)     0.52149      -0.51864
    31    C    3  S      Ryd( 3S)     0.00113       0.52165
    32    C    3  px     Val( 2p)     0.38915      -0.34055
    33    C    3  px     Ryd( 3p)     0.00122       0.32494
    34    C    3  py     Val( 2p)     0.53547      -0.35174
    35    C    3  py     Ryd( 3p)     0.00096       0.29128
    36    C    3  pz     Val( 2p)     0.61908      -0.37721
    37    C    3  pz     Ryd( 3p)     0.00039       0.41437
    38    C    3  dxy    Ryd( 3d)     0.00091       2.00033
    39    C    3  dxz    Ryd( 3d)     0.00057       1.72080
    40    C    3  dyz    Ryd( 3d)     0.00084       2.14565
    41    C    3  dx2y2  Ryd( 3d)     0.00085       1.82540
    42    C    3  dz2    Ryd( 3d)     0.00044       1.96136

    43    O    4  S      Cor( 1S)     0.99988     -19.31775
    44    O    4  S      Val( 2S)     0.85569      -1.22651
    45    O    4  S      Ryd( 3S)     0.00055       1.27940
    46    O    4  px     Val( 2p)     0.73308      -0.60843
    47    O    4  px     Ryd( 3p)     0.00101       0.87653
    48    O    4  py     Val( 2p)     0.86902      -0.62961
    49    O    4  py     Ryd( 3p)     0.00048       0.79733
    50    O    4  pz     Val( 2p)     0.98702      -0.67118
    51    O    4  pz     Ryd( 3p)     0.00065       0.73619
    52    O    4  dxy    Ryd( 3d)     0.00090       3.02299
    53    O    4  dxz    Ryd( 3d)     0.00005       2.42835
    54    O    4  dyz    Ryd( 3d)     0.00060       2.39233
    55    O    4  dx2y2  Ryd( 3d)     0.00051       2.57078
    56    O    4  dz2    Ryd( 3d)     0.00042       2.61126

    57    H    5  S      Val( 1S)     0.38368      -0.09224
    58    H    5  S      Ryd( 2S)     0.00065       0.20624
    59    H    5  px     Ryd( 2p)     0.00010       1.58621
    60    H    5  py     Ryd( 2p)     0.00018       1.79828
    61    H    5  pz     Ryd( 2p)     0.00026       1.98498

    62    H    6  S      Val( 1S)     0.36662      -0.06552
    63    H    6  S      Ryd( 2S)     0.00046       0.20519
    64    H    6  px     Ryd( 2p)     0.00025       1.92504
    65    H    6  py     Ryd( 2p)     0.00018       1.86913
    66    H    6  pz     Ryd( 2p)     0.00008       1.61870

    67    H    7  S      Val( 1S)     0.38368      -0.09224
    68    H    7  S      Ryd( 2S)     0.00065       0.20624
    69    H    7  px     Ryd( 2p)     0.00010       1.58621
    70    H    7  py     Ryd( 2p)     0.00018       1.79828
    71    H    7  pz     Ryd( 2p)     0.00026       1.98498

    72    H    8  S      Val( 1S)     0.37271      -0.11435
    73    H    8  S      Ryd( 2S)     0.00137       0.17576
    74    H    8  px     Ryd( 2p)     0.00007       1.60736
    75    H    8  py     Ryd( 2p)     0.00025       1.77272
    76    H    8  pz     Ryd( 2p)     0.00028       1.95747

    77    H    9  S      Val( 1S)     0.37271      -0.11435
    78    H    9  S      Ryd( 2S)     0.00137       0.17576
    79    H    9  px     Ryd( 2p)     0.00007       1.60736
    80    H    9  py     Ryd( 2p)     0.00025       1.77272
    81    H    9  pz     Ryd( 2p)     0.00028       1.95747

    82    H   10  S      Val( 1S)     0.38719      -0.20244
    83    H   10  S      Ryd( 2S)     0.00118       0.13039
    84    H   10  px     Ryd( 2p)     0.00007       1.48948
    85    H   10  py     Ryd( 2p)     0.00030       1.70270
    86    H   10  pz     Ryd( 2p)     0.00038       1.86397

    87    H   11  S      Val( 1S)     0.38719      -0.20244
    88    H   11  S      Ryd( 2S)     0.00118       0.13039
    89    H   11  px     Ryd( 2p)     0.00007       1.48948
    90    H   11  py     Ryd( 2p)     0.00030       1.70270
    91    H   11  pz     Ryd( 2p)     0.00038       1.86397

    92    H   12  S      Val( 1S)     0.23453      -0.14451
    93    H   12  S      Ryd( 2S)     0.00046       0.17654
    94    H   12  px     Ryd( 2p)     0.00092       1.89642
    95    H   12  py     Ryd( 2p)     0.00075       1.77578
    96    H   12  pz     Ryd( 2p)     0.00065       1.35673


 Summary of Natural Population Analysis:                  
                                                          
                                       Natural Population 
                Natural  -----------------------------------------------
    Atom  No    Charge         Core      Valence    Rydberg      Total
 -----------------------------------------------------------------------
      C    1   -0.32575      0.99962     2.32131    0.00482     3.32575
      C    2   -0.25021      0.99955     2.24452    0.00614     3.25021
      C    3   -0.07197      0.99947     2.06519    0.00730     3.07197
      O    4   -0.44984      0.99988     3.44480    0.00516     4.44984
      H    5    0.11513      0.00000     0.38368    0.00119     0.38487
      H    6    0.13241      0.00000     0.36662    0.00097     0.36759
      H    7    0.11513      0.00000     0.38368    0.00119     0.38487
      H    8    0.12532      0.00000     0.37271    0.00197     0.37468
      H    9    0.12532      0.00000     0.37271    0.00197     0.37468
      H   10    0.11088      0.00000     0.38719    0.00194     0.38912
      H   11    0.11088      0.00000     0.38719    0.00194     0.38912
      H   12    0.26269      0.00000     0.23453    0.00278     0.23731
 =======================================================================
   * Total *   -0.00000      3.99852    12.96413    0.03735    17.00000

                                 Natural Population      
 --------------------------------------------------------
   Core                       3.99852 ( 99.9629% of   4)
   Valence                   12.96413 ( 99.7241% of  13)
   Natural Minimal Basis     16.96265 ( 99.7803% of  17)
   Natural Rydberg Basis      0.03735 (  0.2197% of  17)
 --------------------------------------------------------

    Atom  No          Natural Electron Configuration
 ----------------------------------------------------------------------------
      C    1      [core]2S( 0.55)2p( 1.77)
      C    2      [core]2S( 0.52)2p( 1.72)
      C    3      [core]2S( 0.52)2p( 1.54)
      O    4      [core]2S( 0.86)2p( 2.59)
      H    5            1S( 0.38)
      H    6            1S( 0.37)
      H    7            1S( 0.38)
      H    8            1S( 0.37)
      H    9            1S( 0.37)
      H   10            1S( 0.39)
      H   11            1S( 0.39)
      H   12            1S( 0.23)


 NATURAL BOND ORBITAL ANALYSIS, alpha spin orbitals:

                       Occupancies       Lewis Structure    Low   High
           Occ.    -------------------  -----------------   occ   occ
  Cycle   Thresh.   Lewis   Non-Lewis     CR  BD  3C  LP    (L)   (NL)   Dev
 =============================================================================
   1(1)    0.90    16.90163   0.09837      4  11   0   2     0      0    0.00
 -----------------------------------------------------------------------------

 Structure accepted: No low occupancy Lewis orbitals

 --------------------------------------------------------
   Core                      3.99852 ( 99.963% of   4)
   Valence Lewis            12.90311 ( 99.255% of  13)
  ==================       ============================
   Total Lewis              16.90163 ( 99.421% of  17)
  -----------------------------------------------------
   Valence non-Lewis         0.07558 (  0.445% of  17)
   Rydberg non-Lewis         0.02280 (  0.134% of  17)
  ==================       ============================
   Total non-Lewis           0.09837 (  0.579% of  17)
 --------------------------------------------------------


       (Occupancy)   Bond orbital/ Coefficients/ Hybrids
 ---------------------------------------------------------------------------------
     1. (0.99085) BD ( 1) C   1 - C   2  
                ( 47.25%)   0.6874* C   1 s( 28.42%)p 2.52( 71.52%)d 0.00(  0.05%)
                                            0.0004  0.5331  0.0083  0.7631  0.0023
                                           -0.3640 -0.0193 -0.0000 -0.0000 -0.0137
                                           -0.0000  0.0000  0.0143 -0.0112
                ( 52.75%)   0.7263* C   2 s( 29.22%)p 2.42( 70.75%)d 0.00(  0.03%)
                                            0.0001  0.5405  0.0079 -0.7547 -0.0071
                                            0.3710 -0.0154  0.0000 -0.0000 -0.0149
                                            0.0000  0.0000  0.0050 -0.0095
     2. (0.99402) BD ( 1) C   1 - H   5  
                ( 61.58%)   0.7847* C   1 s( 23.51%)p 3.25( 76.44%)d 0.00(  0.04%)
                                            0.0000  0.4849 -0.0055 -0.0977 -0.0236
                                            0.5046  0.0005  0.7069 -0.0040 -0.0005
                                           -0.0006  0.0170 -0.0057  0.0102
                ( 38.42%)   0.6198* H   5 s( 99.91%)p 0.00(  0.09%)
                                            0.9995 -0.0005  0.0098 -0.0168 -0.0230
     3. (0.99175) BD ( 1) C   1 - H   6  
                ( 63.13%)   0.7946* C   1 s( 24.51%)p 3.08( 75.46%)d 0.00(  0.03%)
                                           -0.0000  0.4950  0.0042 -0.6302 -0.0020
                                           -0.5976  0.0173 -0.0000  0.0000  0.0161
                                            0.0000  0.0000 -0.0018 -0.0093
                ( 36.87%)   0.6072* H   6 s( 99.91%)p 0.00(  0.09%)
                                            0.9995 -0.0006  0.0244  0.0177  0.0000
     4. (0.99402) BD ( 1) C   1 - H   7  
                ( 61.58%)   0.7847* C   1 s( 23.51%)p 3.25( 76.44%)d 0.00(  0.04%)
                                            0.0000  0.4849 -0.0055 -0.0977 -0.0236
                                            0.5046  0.0005 -0.7069  0.0040 -0.0005
                                            0.0006 -0.0170 -0.0057  0.0102
                ( 38.42%)   0.6198* H   7 s( 99.91%)p 0.00(  0.09%)
                                            0.9995 -0.0005  0.0098 -0.0168  0.0230
     5. (0.99322) BD ( 1) C   2 - C   3  
                ( 47.51%)   0.6893* C   2 s( 25.68%)p 2.89( 74.26%)d 0.00(  0.06%)
                                            0.0003  0.5066  0.0140  0.6439  0.0189
                                            0.5724  0.0012  0.0000  0.0000  0.0207
                                            0.0000  0.0000  0.0044 -0.0116
                ( 52.49%)   0.7245* C   3 s( 31.09%)p 2.22( 68.87%)d 0.00(  0.03%)
                                            0.0002  0.5576  0.0012 -0.6083  0.0199
                                           -0.5642  0.0011 -0.0000 -0.0000  0.0172
                                            0.0000  0.0000 -0.0018 -0.0063
     6. (0.98788) BD ( 1) C   2 - H   8  
                ( 62.73%)   0.7920* C   2 s( 22.55%)p 3.43( 77.40%)d 0.00(  0.05%)
                                            0.0001 -0.4748  0.0075 -0.0863  0.0099
                                            0.5164  0.0096 -0.7067  0.0145  0.0037
                                           -0.0067  0.0166  0.0040 -0.0116
                ( 37.27%)   0.6105* H   8 s( 99.89%)p 0.00(  0.11%)
                                           -0.9995  0.0007 -0.0000 -0.0228  0.0238
     7. (0.98788) BD ( 1) C   2 - H   9  
                ( 62.73%)   0.7920* C   2 s( 22.55%)p 3.43( 77.40%)d 0.00(  0.05%)
                                            0.0001 -0.4748  0.0075 -0.0863  0.0099
                                            0.5164  0.0096  0.7067 -0.0145  0.0037
                                            0.0067 -0.0166  0.0040 -0.0116
                ( 37.27%)   0.6105* H   9 s( 99.89%)p 0.00(  0.11%)
                                           -0.9995  0.0007 -0.0000 -0.0228 -0.0238
     8. (0.99811) BD ( 1) C   3 - O   4  
                ( 29.66%)   0.5446* C   3 s( 19.88%)p 4.02( 79.84%)d 0.01(  0.29%)
                                           -0.0000 -0.4434 -0.0466 -0.7907 -0.0364
                                            0.4139  0.0231 -0.0000 -0.0000  0.0379
                                           -0.0000  0.0000 -0.0285  0.0251
                ( 70.34%)   0.8387* O   4 s( 32.35%)p 2.09( 67.58%)d 0.00(  0.06%)
                                            0.0000 -0.5688  0.0058  0.6950 -0.0036
                                           -0.4391  0.0069  0.0000 -0.0000  0.0220
                                           -0.0000  0.0000  0.0012  0.0127
     9. (0.99461) BD ( 1) C   3 - H  10  
                ( 61.80%)   0.7861* C   3 s( 24.57%)p 3.07( 75.36%)d 0.00(  0.07%)
                                           -0.0000  0.4956 -0.0082 -0.0129  0.0029
                                            0.5038  0.0050  0.7068 -0.0053  0.0013
                                            0.0002  0.0208 -0.0082  0.0133
                ( 38.20%)   0.6181* H  10 s( 99.87%)p 0.00(  0.13%)
                                            0.9993 -0.0016  0.0056 -0.0228 -0.0277
    10. (0.99461) BD ( 1) C   3 - H  11  
                ( 61.80%)   0.7861* C   3 s( 24.57%)p 3.07( 75.36%)d 0.00(  0.07%)
                                           -0.0000  0.4956 -0.0082 -0.0129  0.0029
                                            0.5038  0.0050 -0.7068  0.0053  0.0013
                                           -0.0002 -0.0208 -0.0082  0.0133
                ( 38.20%)   0.6181* H  11 s( 99.87%)p 0.00(  0.13%)
                                            0.9993 -0.0016  0.0056 -0.0228  0.0277
    11. (0.99533) BD ( 1) O   4 - H  12  
                ( 76.53%)   0.8748* O   4 s( 19.92%)p 4.02( 79.99%)d 0.00(  0.09%)
                                            0.0001  0.4459 -0.0183  0.7088  0.0336
                                            0.5445 -0.0043 -0.0000 -0.0000  0.0254
                                           -0.0000 -0.0000 -0.0092 -0.0132
                ( 23.47%)   0.4844* H  12 s( 99.53%)p 0.00(  0.47%)
                                            0.9976 -0.0055 -0.0557 -0.0402  0.0000
    12. (0.99962) CR ( 1) C   1           s(100.00%)p 0.00(  0.00%)
                                            1.0000 -0.0002 -0.0000 -0.0003 -0.0000
                                            0.0001  0.0000  0.0000  0.0000  0.0000
                                            0.0000  0.0000 -0.0000  0.0000
    13. (0.99955) CR ( 1) C   2           s(100.00%)p 0.00(  0.00%)
                                            1.0000 -0.0001 -0.0000 -0.0001 -0.0000
                                           -0.0003  0.0000 -0.0000  0.0000 -0.0000
                                           -0.0000  0.0000 -0.0000  0.0000
    14. (0.99947) CR ( 1) C   3           s(100.00%)p 0.00(  0.00%)
                                            1.0000 -0.0001 -0.0000  0.0001 -0.0000
                                            0.0001  0.0000  0.0000  0.0000 -0.0000
                                           -0.0000  0.0000 -0.0000  0.0000
    15. (0.99988) CR ( 1) O   4           s(100.00%)p 0.00(  0.00%)
                                            1.0000 -0.0001  0.0000 -0.0001 -0.0000
                                           -0.0000  0.0000  0.0000  0.0000 -0.0000
                                            0.0000  0.0000  0.0000  0.0000
    16. (0.99324) LP ( 1) O   4           s( 47.73%)p 1.09( 52.22%)d 0.00(  0.05%)
                                            0.0000  0.6908  0.0106  0.1140  0.0043
                                           -0.7135  0.0046  0.0000 -0.0000  0.0053
                                           -0.0000  0.0000  0.0188  0.0128
    17. (0.98760) LP ( 2) O   4           s(  0.00%)p 1.00( 99.94%)d 0.00(  0.06%)
                                           -0.0000 -0.0000 -0.0000  0.0000 -0.0000
                                            0.0000 -0.0000  0.9997 -0.0041  0.0000
                                           -0.0016  0.0238 -0.0000 -0.0000
    18. (0.00152) RY*( 1) C   1           s(  6.68%)p13.15( 87.83%)d 0.82(  5.50%)
                                           -0.0000  0.0133  0.2581  0.0150  0.5709
                                            0.0216  0.7427  0.0000  0.0000  0.1754
                                           -0.0000  0.0000  0.1496 -0.0426
    19. (0.00099) RY*( 2) C   1           s(  0.00%)p 1.00( 86.07%)d 0.16( 13.93%)
                                           -0.0000 -0.0000 -0.0000  0.0000  0.0000
                                           -0.0000 -0.0000  0.0115  0.9277 -0.0000
                                            0.2765 -0.2506 -0.0000 -0.0000
    20. (0.00019) RY*( 3) C   1           s(  0.48%)p99.99( 96.87%)d 5.57(  2.65%)
                                            0.0000  0.0158  0.0671 -0.0234  0.7451
                                            0.0191 -0.6424  0.0000 -0.0000  0.0613
                                            0.0000 -0.0000  0.1440 -0.0447
    21. (0.00006) RY*( 4) C   1           s( 64.97%)p 0.01(  0.69%)d 0.53( 34.34%)
    22. (0.00000) RY*( 5) C   1           s( 21.61%)p 0.42(  9.08%)d 3.21( 69.31%)
    23. (0.00000) RY*( 6) C   1           s(  0.00%)p 1.00(  8.16%)d11.26( 91.84%)
    24. (0.00000) RY*( 7) C   1           s(  0.00%)p 1.00(  5.83%)d16.17( 94.17%)
    25. (0.00001) RY*( 8) C   1           s(  6.13%)p 0.86(  5.24%)d14.47( 88.63%)
    26. (0.00000) RY*( 9) C   1           s(  0.17%)p 2.10(  0.36%)d99.99( 99.46%)
    27. (0.00182) RY*( 1) C   2           s(  8.27%)p10.76( 88.98%)d 0.33(  2.74%)
                                            0.0000 -0.0038  0.2876 -0.0100  0.8834
                                           -0.0219 -0.3298  0.0000  0.0000 -0.0295
                                           -0.0000  0.0000  0.1581 -0.0396
    28. (0.00139) RY*( 2) C   2           s(  0.00%)p 1.00( 87.28%)d 0.15( 12.72%)
                                            0.0000  0.0000  0.0000 -0.0000 -0.0000
                                           -0.0000  0.0000  0.0279  0.9338  0.0000
                                           -0.0451  0.3537  0.0000  0.0000
    29. (0.00047) RY*( 3) C   2           s( 32.49%)p 1.09( 35.50%)d 0.99( 32.02%)
                                            0.0000 -0.0112  0.5699  0.0019 -0.4109
                                           -0.0109 -0.4313 -0.0000 -0.0000  0.3827
                                           -0.0000 -0.0000  0.3987 -0.1213
    30. (0.00027) RY*( 4) C   2           s( 43.59%)p 1.26( 54.73%)d 0.04(  1.67%)
                                            0.0000  0.0097  0.6602 -0.0069  0.0511
                                           -0.0156  0.7379 -0.0000 -0.0000 -0.1247
                                            0.0000 -0.0000  0.0312  0.0146
    31. (0.00019) RY*( 5) C   2           s(  0.00%)p 1.00(  1.08%)d91.32( 98.92%)
                                           -0.0000 -0.0000 -0.0000 -0.0000  0.0000
                                            0.0000 -0.0000 -0.0107  0.1035  0.0000
                                            0.9836 -0.1471  0.0000 -0.0000
    32. (0.00015) RY*( 6) C   2           s( 12.40%)p 1.61( 19.93%)d 5.46( 67.67%)
                                           -0.0000 -0.0092  0.3520  0.0219 -0.1987
                                            0.0134 -0.3989 -0.0000 -0.0000 -0.6726
                                            0.0000 -0.0000 -0.4420  0.1700
    33. (0.00003) RY*( 7) C   2           s(  3.20%)p 0.30(  0.95%)d29.96( 95.85%)
    34. (0.00000) RY*( 8) C   2           s(  0.00%)p 1.00( 11.70%)d 7.55( 88.30%)
    35. (0.00000) RY*( 9) C   2           s(  0.04%)p 0.85(  0.04%)d99.99( 99.92%)
    36. (0.00119) RY*( 1) C   3           s( 37.52%)p 0.26(  9.87%)d 1.40( 52.61%)
                                           -0.0000 -0.0014  0.6126 -0.0314 -0.2961
                                            0.0273 -0.0964  0.0000  0.0000  0.1622
                                            0.0000 -0.0000  0.6957 -0.1254
    37. (0.00103) RY*( 2) C   3           s(  0.70%)p99.99( 98.23%)d 1.52(  1.07%)
                                            0.0000 -0.0214  0.0811 -0.0251  0.5605
                                            0.0273 -0.8165  0.0000  0.0000  0.0977
                                            0.0000 -0.0000  0.0248 -0.0233
    38. (0.00081) RY*( 3) C   3           s(  0.00%)p 1.00( 33.73%)d 1.96( 66.27%)
                                            0.0000 -0.0000  0.0000 -0.0000  0.0000
                                            0.0000 -0.0000 -0.0244 -0.5803  0.0000
                                           -0.4431  0.6828  0.0000  0.0000
    39. (0.00053) RY*( 4) C   3           s(  0.00%)p 1.00( 19.53%)d 4.12( 80.47%)
                                            0.0000 -0.0000  0.0000  0.0000  0.0000
                                            0.0000 -0.0000 -0.0093 -0.4418  0.0000
                                            0.8761  0.1928  0.0000  0.0000
    40. (0.00038) RY*( 5) C   3           s(  1.78%)p 1.06(  1.89%)d54.24( 96.34%)
                                           -0.0000 -0.0119  0.1327 -0.0520  0.1250
                                            0.0232  0.0005 -0.0000  0.0000 -0.9368
                                            0.0000  0.0000  0.1020 -0.2746
    41. (0.00015) RY*( 6) C   3           s( 11.46%)p 4.68( 53.61%)d 3.05( 34.92%)
                                           -0.0000  0.0133  0.3383  0.0000 -0.6042
                                           -0.0102 -0.4135  0.0000 -0.0000 -0.1079
                                            0.0000  0.0000 -0.5797  0.0391
    42. (0.00012) RY*( 7) C   3           s( 46.82%)p 0.78( 36.62%)d 0.35( 16.56%)
                                            0.0000 -0.0190  0.6840 -0.0114  0.4619
                                            0.0172  0.3904 -0.0000  0.0000  0.1252
                                            0.0000 -0.0000 -0.3864 -0.0247
    43. (0.00000) RY*( 8) C   3           s(  0.00%)p 1.00( 46.83%)d 1.14( 53.17%)
    44. (0.00000) RY*( 9) C   3           s(  1.60%)p 0.17(  0.27%)d61.43( 98.13%)
    45. (0.00073) RY*( 1) O   4           s( 15.09%)p 4.46( 67.32%)d 1.17( 17.60%)
                                           -0.0000  0.0006  0.3884  0.0005  0.3383
                                            0.0046  0.7475 -0.0000  0.0000 -0.2320
                                           -0.0000  0.0000 -0.3335  0.1044
    46. (0.00071) RY*( 2) O   4           s(  0.00%)p 1.00( 88.63%)d 0.13( 11.37%)
                                            0.0000 -0.0000 -0.0000 -0.0000 -0.0000
                                           -0.0000 -0.0000 -0.0015  0.9414  0.0000
                                           -0.2677  0.2049  0.0000 -0.0000
    47. (0.00008) RY*( 3) O   4           s( 83.91%)p 0.14( 12.10%)d 0.05(  3.99%)
    48. (0.00002) RY*( 4) O   4           s(  0.05%)p99.99( 78.92%)d99.99( 21.03%)
    49. (0.00001) RY*( 5) O   4           s(  0.49%)p46.92( 22.92%)d99.99( 76.59%)
    50. (0.00000) RY*( 6) O   4           s(  0.00%)p 1.00(  7.48%)d12.36( 92.52%)
    51. (0.00000) RY*( 7) O   4           s(  0.00%)p 1.00(  3.94%)d24.37( 96.06%)
    52. (0.00000) RY*( 8) O   4           s(  0.32%)p44.90( 14.35%)d99.99( 85.33%)
    53. (0.00000) RY*( 9) O   4           s(  0.15%)p31.24(  4.60%)d99.99( 95.25%)
    54. (0.00066) RY*( 1) H   5           s( 97.93%)p 0.02(  2.07%)
                                            0.0044  0.9896 -0.0011  0.1181  0.0824
    55. (0.00009) RY*( 2) H   5           s(  0.17%)p99.99( 99.83%)
    56. (0.00007) RY*( 3) H   5           s(  0.27%)p99.99( 99.73%)
    57. (0.00001) RY*( 4) H   5           s(  1.73%)p56.96( 98.27%)
    58. (0.00047) RY*( 1) H   6           s( 98.14%)p 0.02(  1.86%)
                                            0.0047  0.9907 -0.1047 -0.0872  0.0000
    59. (0.00008) RY*( 2) H   6           s(  0.00%)p 1.00(100.00%)
    60. (0.00006) RY*( 3) H   6           s(  0.14%)p99.99( 99.86%)
    61. (0.00002) RY*( 4) H   6           s(  1.81%)p54.34( 98.19%)
    62. (0.00066) RY*( 1) H   7           s( 97.93%)p 0.02(  2.07%)
                                            0.0044  0.9896 -0.0011  0.1181 -0.0824
    63. (0.00009) RY*( 2) H   7           s(  0.17%)p99.99( 99.83%)
    64. (0.00007) RY*( 3) H   7           s(  0.27%)p99.99( 99.73%)
    65. (0.00001) RY*( 4) H   7           s(  1.73%)p56.96( 98.27%)
    66. (0.00138) RY*( 1) H   8           s( 99.77%)p 0.00(  0.23%)
                                            0.0022  0.9989  0.0128 -0.0361  0.0284
    67. (0.00009) RY*( 2) H   8           s(  0.00%)p 1.00(100.00%)
    68. (0.00006) RY*( 3) H   8           s(  0.01%)p99.99( 99.99%)
    69. (0.00002) RY*( 4) H   8           s(  0.32%)p99.99( 99.68%)
    70. (0.00138) RY*( 1) H   9           s( 99.77%)p 0.00(  0.23%)
                                            0.0022  0.9989  0.0128 -0.0361 -0.0284
    71. (0.00009) RY*( 2) H   9           s(  0.00%)p 1.00(100.00%)
    72. (0.00006) RY*( 3) H   9           s(  0.01%)p99.99( 99.99%)
    73. (0.00002) RY*( 4) H   9           s(  0.32%)p99.99( 99.68%)
    74. (0.00120) RY*( 1) H  10           s( 98.51%)p 0.02(  1.49%)
                                            0.0027  0.9925  0.0939  0.0781 -0.0059
    75. (0.00013) RY*( 2) H  10           s(  0.55%)p99.99( 99.45%)
                                           -0.0000  0.0743 -0.0987 -0.7790  0.6148
    76. (0.00006) RY*( 3) H  10           s(  0.96%)p99.99( 99.04%)
    77. (0.00002) RY*( 4) H  10           s(  0.12%)p99.99( 99.88%)
    78. (0.00120) RY*( 1) H  11           s( 98.51%)p 0.02(  1.49%)
                                            0.0027  0.9925  0.0939  0.0781  0.0059
    79. (0.00013) RY*( 2) H  11           s(  0.55%)p99.99( 99.45%)
                                           -0.0000  0.0743 -0.0987 -0.7790 -0.6148
    80. (0.00006) RY*( 3) H  11           s(  0.96%)p99.99( 99.04%)
    81. (0.00002) RY*( 4) H  11           s(  0.12%)p99.99( 99.88%)
    82. (0.00065) RY*( 1) H  12           s(  0.00%)p 1.00(100.00%)
                                            0.0000  0.0000  0.0000  0.0000  1.0000
    83. (0.00062) RY*( 2) H  12           s( 29.21%)p 2.42( 70.79%)
                                            0.0099  0.5404  0.5704 -0.6185 -0.0000
    84. (0.00040) RY*( 3) H  12           s( 68.62%)p 0.46( 31.38%)
                                            0.0122  0.8283 -0.2321  0.5098 -0.0000
    85. (0.00001) RY*( 4) H  12           s(  2.64%)p36.88( 97.36%)
    86. (0.00256) BD*( 1) C   1 - C   2  
                ( 52.75%)   0.7263* C   1 s( 28.42%)p 2.52( 71.52%)d 0.00(  0.05%)
                                            0.0004  0.5331  0.0083  0.7631  0.0023
                                           -0.3640 -0.0193 -0.0000 -0.0000 -0.0137
                                           -0.0000  0.0000  0.0143 -0.0112
                ( 47.25%)  -0.6874* C   2 s( 29.22%)p 2.42( 70.75%)d 0.00(  0.03%)
                                            0.0001  0.5405  0.0079 -0.7547 -0.0071
                                            0.3710 -0.0154  0.0000 -0.0000 -0.0149
                                            0.0000  0.0000  0.0050 -0.0095
    87. (0.00347) BD*( 1) C   1 - H   5  
                ( 38.42%)   0.6198* C   1 s( 23.51%)p 3.25( 76.44%)d 0.00(  0.04%)
                                           -0.0000 -0.4849  0.0055  0.0977  0.0236
                                           -0.5046 -0.0005 -0.7069  0.0040  0.0005
                                            0.0006 -0.0170  0.0057 -0.0102
                ( 61.58%)  -0.7847* H   5 s( 99.91%)p 0.00(  0.09%)
                                           -0.9995  0.0005 -0.0098  0.0168  0.0230
    88. (0.00211) BD*( 1) C   1 - H   6  
                ( 36.87%)   0.6072* C   1 s( 24.51%)p 3.08( 75.46%)d 0.00(  0.03%)
                                            0.0000 -0.4950 -0.0042  0.6302  0.0020
                                            0.5976 -0.0173  0.0000 -0.0000 -0.0161
                                           -0.0000 -0.0000  0.0018  0.0093
                ( 63.13%)  -0.7946* H   6 s( 99.91%)p 0.00(  0.09%)
                                           -0.9995  0.0006 -0.0244 -0.0177 -0.0000
    89. (0.00347) BD*( 1) C   1 - H   7  
                ( 38.42%)   0.6198* C   1 s( 23.51%)p 3.25( 76.44%)d 0.00(  0.04%)
                                           -0.0000 -0.4849  0.0055  0.0977  0.0236
                                           -0.5046 -0.0005  0.7069 -0.0040  0.0005
                                           -0.0006  0.0170  0.0057 -0.0102
                ( 61.58%)  -0.7847* H   7 s( 99.91%)p 0.00(  0.09%)
                                           -0.9995  0.0005 -0.0098  0.0168 -0.0230
    90. (0.01002) BD*( 1) C   2 - C   3  
                ( 52.49%)   0.7245* C   2 s( 25.68%)p 2.89( 74.26%)d 0.00(  0.06%)
                                            0.0003  0.5066  0.0140  0.6439  0.0189
                                            0.5724  0.0012  0.0000  0.0000  0.0207
                                            0.0000  0.0000  0.0044 -0.0116
                ( 47.51%)  -0.6893* C   3 s( 31.09%)p 2.22( 68.87%)d 0.00(  0.03%)
                                            0.0002  0.5576  0.0012 -0.6083  0.0199
                                           -0.5642  0.0011 -0.0000 -0.0000  0.0172
                                            0.0000  0.0000 -0.0018 -0.0063
    91. (0.00793) BD*( 1) C   2 - H   8  
                ( 37.27%)   0.6105* C   2 s( 22.55%)p 3.43( 77.40%)d 0.00(  0.05%)
                                           -0.0001  0.4748 -0.0075  0.0863 -0.0099
                                           -0.5164 -0.0096  0.7067 -0.0145 -0.0037
                                            0.0067 -0.0166 -0.0040  0.0116
                ( 62.73%)  -0.7920* H   8 s( 99.89%)p 0.00(  0.11%)
                                            0.9995 -0.0007  0.0000  0.0228 -0.0238
    92. (0.00793) BD*( 1) C   2 - H   9  
                ( 37.27%)   0.6105* C   2 s( 22.55%)p 3.43( 77.40%)d 0.00(  0.05%)
                                           -0.0001  0.4748 -0.0075  0.0863 -0.0099
                                           -0.5164 -0.0096 -0.7067  0.0145 -0.0037
                                           -0.0067  0.0166 -0.0040  0.0116
                ( 62.73%)  -0.7920* H   9 s( 99.89%)p 0.00(  0.11%)
                                            0.9995 -0.0007  0.0000  0.0228  0.0238
    93. (0.01046) BD*( 1) C   3 - O   4  
                ( 70.34%)   0.8387* C   3 s( 19.88%)p 4.02( 79.84%)d 0.01(  0.29%)
                                           -0.0000 -0.4434 -0.0466 -0.7907 -0.0364
                                            0.4139  0.0231 -0.0000 -0.0000  0.0379
                                           -0.0000  0.0000 -0.0285  0.0251
                ( 29.66%)  -0.5446* O   4 s( 32.35%)p 2.09( 67.58%)d 0.00(  0.06%)
                                            0.0000 -0.5688  0.0058  0.6950 -0.0036
                                           -0.4391  0.0069  0.0000 -0.0000  0.0220
                                           -0.0000  0.0000  0.0012  0.0127
    94. (0.01249) BD*( 1) C   3 - H  10  
                ( 38.20%)   0.6181* C   3 s( 24.57%)p 3.07( 75.36%)d 0.00(  0.07%)
                                            0.0000 -0.4956  0.0082  0.0129 -0.0029
                                           -0.5038 -0.0050 -0.7068  0.0053 -0.0013
                                           -0.0002 -0.0208  0.0082 -0.0133
                ( 61.80%)  -0.7861* H  10 s( 99.87%)p 0.00(  0.13%)
                                           -0.9993  0.0016 -0.0056  0.0228  0.0277
    95. (0.01249) BD*( 1) C   3 - H  11  
                ( 38.20%)   0.6181* C   3 s( 24.57%)p 3.07( 75.36%)d 0.00(  0.07%)
                                            0.0000 -0.4956  0.0082  0.0129 -0.0029
                                           -0.5038 -0.0050  0.7068 -0.0053 -0.0013
                                            0.0002  0.0208  0.0082 -0.0133
                ( 61.80%)  -0.7861* H  11 s( 99.87%)p 0.00(  0.13%)
                                           -0.9993  0.0016 -0.0056  0.0228 -0.0277
    96. (0.00265) BD*( 1) O   4 - H  12  
                ( 23.47%)   0.4844* O   4 s( 19.92%)p 4.02( 79.99%)d 0.00(  0.09%)
                                           -0.0001 -0.4459  0.0183 -0.7088 -0.0336
                                           -0.5445  0.0043  0.0000  0.0000 -0.0254
                                            0.0000  0.0000  0.0092  0.0132
                ( 76.53%)  -0.8748* H  12 s( 99.53%)p 0.00(  0.47%)
                                           -0.9976  0.0055  0.0557  0.0402 -0.0000


 NHO Directionality and "Bond Bending" (deviations from line of nuclear centers)

         [Thresholds for printing:  angular deviation  >  1.0 degree]
                                    hybrid p-character > 25.0%
                                    orbital occupancy  >  0.10e

                                Line of Centers        Hybrid 1              Hybrid 2
                                ---------------  -------------------   ------------------
                NBO               Theta   Phi    Theta   Phi    Dev    Theta   Phi    Dev
 ========================================================================================
     5. BD (   1) C   2 - C   3    90.0   41.2     --     --    --      90.0  223.7   2.6
     6. BD (   1) C   2 - H   8    36.9  279.9    37.5  278.3   1.2      --     --    --
     7. BD (   1) C   2 - H   9   143.1  279.9   142.5  278.3   1.2      --     --    --
     8. BD (   1) C   3 - O   4    90.0  329.7    90.0  332.2   2.4     90.0  148.0   1.7
     9. BD (   1) C   3 - H  10    36.7   97.7    36.0   91.1   3.9      --     --    --
    10. BD (   1) C   3 - H  11   143.3   97.7   144.0   91.1   3.9      --     --    --
    11. BD (   1) O   4 - H  12    90.0   41.2    90.0   36.0   5.2      --     --    --
    16. LP (   1) O   4             --     --     90.0  279.5   --       --     --    --
    17. LP (   2) O   4             --     --      0.0    0.0   --       --     --    --


 Second Order Perturbation Theory Analysis of Fock Matrix in NBO Basis

     Threshold for printing:   0.25 kcal/mol
                                                                              E(2)  E(j)-E(i) F(i,j)
         Donor NBO (i)                     Acceptor NBO (j)                 kcal/mol   a.u.    a.u. 
 ===================================================================================================

 within unit  1
   1. BD (   1) C   1 - C   2        / 37. RY*(   2) C   3                    0.39    1.14    0.027
   1. BD (   1) C   1 - C   2        / 90. BD*(   1) C   2 - C   3            0.27    0.95    0.020
   1. BD (   1) C   1 - C   2        / 91. BD*(   1) C   2 - H   8            0.36    1.04    0.025
   1. BD (   1) C   1 - C   2        / 92. BD*(   1) C   2 - H   9            0.36    1.04    0.025
   1. BD (   1) C   1 - C   2        / 93. BD*(   1) C   3 - O   4            1.67    0.79    0.046
   2. BD (   1) C   1 - H   5        / 92. BD*(   1) C   2 - H   9            1.64    0.91    0.049
   3. BD (   1) C   1 - H   6        / 90. BD*(   1) C   2 - C   3            2.11    0.81    0.052
   4. BD (   1) C   1 - H   7        / 91. BD*(   1) C   2 - H   8            1.64    0.91    0.049
   5. BD (   1) C   2 - C   3        / 18. RY*(   1) C   1                    0.75    1.42    0.041
   5. BD (   1) C   2 - C   3        / 45. RY*(   1) O   4                    0.43    2.04    0.037
   5. BD (   1) C   2 - C   3        / 86. BD*(   1) C   1 - C   2            0.40    1.06    0.026
   5. BD (   1) C   2 - C   3        / 88. BD*(   1) C   1 - H   6            0.72    1.15    0.036
   5. BD (   1) C   2 - C   3        / 94. BD*(   1) C   3 - H  10            0.26    1.02    0.020
   5. BD (   1) C   2 - C   3        / 95. BD*(   1) C   3 - H  11            0.26    1.02    0.020
   5. BD (   1) C   2 - C   3        / 96. BD*(   1) O   4 - H  12            0.80    1.01    0.036
   6. BD (   1) C   2 - H   8        / 19. RY*(   2) C   1                    0.32    1.35    0.026
   6. BD (   1) C   2 - H   8        / 89. BD*(   1) C   1 - H   7            1.40    0.97    0.047
   6. BD (   1) C   2 - H   8        / 93. BD*(   1) C   3 - O   4            0.35    0.69    0.020
   6. BD (   1) C   2 - H   8        / 95. BD*(   1) C   3 - H  11            1.69    0.86    0.048
   7. BD (   1) C   2 - H   9        / 19. RY*(   2) C   1                    0.32    1.35    0.026
   7. BD (   1) C   2 - H   9        / 87. BD*(   1) C   1 - H   5            1.40    0.97    0.047
   7. BD (   1) C   2 - H   9        / 93. BD*(   1) C   3 - O   4            0.35    0.69    0.020
   7. BD (   1) C   2 - H   9        / 94. BD*(   1) C   3 - H  10            1.69    0.86    0.048
   8. BD (   1) C   3 - O   4        / 86. BD*(   1) C   1 - C   2            0.77    1.36    0.041
   9. BD (   1) C   3 - H  10        / 28. RY*(   2) C   2                    0.34    1.54    0.029
   9. BD (   1) C   3 - H  10        / 46. RY*(   2) O   4                    0.33    1.66    0.029
   9. BD (   1) C   3 - H  10        / 92. BD*(   1) C   2 - H   9            1.33    1.04    0.047
   9. BD (   1) C   3 - H  10        / 93. BD*(   1) C   3 - O   4            0.32    0.78    0.020
  10. BD (   1) C   3 - H  11        / 28. RY*(   2) C   2                    0.34    1.54    0.029
  10. BD (   1) C   3 - H  11        / 46. RY*(   2) O   4                    0.33    1.66    0.029
  10. BD (   1) C   3 - H  11        / 91. BD*(   1) C   2 - H   8            1.33    1.04    0.047
  10. BD (   1) C   3 - H  11        / 93. BD*(   1) C   3 - O   4            0.32    0.78    0.020
  11. BD (   1) O   4 - H  12        / 27. RY*(   1) C   2                    0.45    1.49    0.033
  11. BD (   1) O   4 - H  12        / 37. RY*(   2) C   3                    0.29    1.37    0.025
  11. BD (   1) O   4 - H  12        / 40. RY*(   5) C   3                    0.35    2.94    0.041
  11. BD (   1) O   4 - H  12        / 90. BD*(   1) C   2 - C   3            1.26    1.18    0.049
  12. CR (   1) C   1                / 27. RY*(   1) C   2                    0.39   10.72    0.082
  12. CR (   1) C   1                / 54. RY*(   1) H   5                    0.37   10.52    0.079
  12. CR (   1) C   1                / 58. RY*(   1) H   6                    0.40   10.52    0.082
  12. CR (   1) C   1                / 62. RY*(   1) H   7                    0.37   10.52    0.079
  13. CR (   1) C   2                / 20. RY*(   3) C   1                    0.61   10.66    0.102
  13. CR (   1) C   2                / 41. RY*(   6) C   3                    0.36   11.14    0.080
  13. CR (   1) C   2                / 66. RY*(   1) H   8                    0.43   10.47    0.085
  13. CR (   1) C   2                / 70. RY*(   1) H   9                    0.43   10.47    0.085
  14. CR (   1) C   3                / 27. RY*(   1) C   2                    0.29   10.88    0.071
  14. CR (   1) C   3                / 30. RY*(   4) C   2                    0.38   10.88    0.082
  14. CR (   1) C   3                / 74. RY*(   1) H  10                    0.52   10.56    0.093
  14. CR (   1) C   3                / 78. RY*(   1) H  11                    0.52   10.56    0.093
  14. CR (   1) C   3                / 90. BD*(   1) C   2 - C   3            0.27   10.56    0.068
  14. CR (   1) C   3                / 93. BD*(   1) C   3 - O   4            0.74   10.40    0.111
  15. CR (   1) O   4                / 37. RY*(   2) C   3                    0.87   19.66    0.165
  16. LP (   1) O   4                / 36. RY*(   1) C   3                    0.28    2.16    0.031
  16. LP (   1) O   4                / 37. RY*(   2) C   3                    0.78    1.26    0.040
  16. LP (   1) O   4                / 83. RY*(   2) H  12                    0.36    1.99    0.034
  16. LP (   1) O   4                / 84. RY*(   3) H  12                    0.26    1.57    0.025
  16. LP (   1) O   4                / 86. BD*(   1) C   1 - C   2            0.25    1.13    0.021
  16. LP (   1) O   4                / 90. BD*(   1) C   2 - C   3            0.37    1.07    0.025
  16. LP (   1) O   4                / 94. BD*(   1) C   3 - H  10            0.60    1.08    0.032
  16. LP (   1) O   4                / 95. BD*(   1) C   3 - H  11            0.60    1.08    0.032
  17. LP (   2) O   4                / 38. RY*(   3) C   3                    0.48    2.24    0.042
  17. LP (   2) O   4                / 39. RY*(   4) C   3                    0.29    2.13    0.032
  17. LP (   2) O   4                / 82. RY*(   1) H  12                    0.92    2.03    0.055
  17. LP (   2) O   4                / 94. BD*(   1) C   3 - H  10            2.60    0.84    0.059
  17. LP (   2) O   4                / 95. BD*(   1) C   3 - H  11            2.60    0.84    0.059


 Natural Bond Orbitals (Summary):

                                                            Principal Delocalizations
           NBO                        Occupancy    Energy   (geminal,vicinal,remote)
 ====================================================================================
 Molecular unit  1  (C3H8O)
     1. BD (   1) C   1 - C   2          0.99085    -0.79293  93(v),37(v),91(g),92(g)
                                                    90(g)
     2. BD (   1) C   1 - H   5          0.99402    -0.65824  92(v)
     3. BD (   1) C   1 - H   6          0.99175    -0.65005  90(v)
     4. BD (   1) C   1 - H   7          0.99402    -0.65824  91(v)
     5. BD (   1) C   2 - C   3          0.99322    -0.84905  96(v),18(v),88(v),45(v)
                                                    86(g),94(g),95(g)
     6. BD (   1) C   2 - H   8          0.98788    -0.69385  95(v),89(v),93(v),19(v)
     7. BD (   1) C   2 - H   9          0.98788    -0.69385  94(v),87(v),93(v),19(v)
     8. BD (   1) C   3 - O   4          0.99811    -1.14821  86(v)
     9. BD (   1) C   3 - H  10          0.99461    -0.78447  92(v),28(v),46(v),93(g)
    10. BD (   1) C   3 - H  11          0.99461    -0.78447  91(v),28(v),46(v),93(g)
    11. BD (   1) O   4 - H  12          0.99533    -1.02308  90(v),27(r),40(v),37(v)
    12. CR (   1) C   1                  0.99962   -10.24613  58(v),27(v),54(v),62(v)
    13. CR (   1) C   2                  0.99955   -10.28558  20(v),66(v),70(v),41(v)
    14. CR (   1) C   3                  0.99947   -10.40561  93(g),74(v),78(v),30(v)
                                                    27(v),90(g)
    15. CR (   1) O   4                  0.99988   -19.31799  37(v)
    16. LP (   1) O   4                  0.99324    -0.91594  37(v),94(v),95(v),90(v)
                                                    83(v),36(v),84(v),86(r)
    17. LP (   2) O   4                  0.98760    -0.67213  94(v),95(v),82(v),38(v)
                                                    39(v)
    18. RY*(   1) C   1                  0.00152     0.57235   
    19. RY*(   2) C   1                  0.00099     0.65802   
    20. RY*(   3) C   1                  0.00019     0.37922   
    21. RY*(   4) C   1                  0.00006     1.15145   
    22. RY*(   5) C   1                  0.00000     1.67505   
    23. RY*(   6) C   1                  0.00000     1.79554   
    24. RY*(   7) C   1                  0.00000     2.11723   
    25. RY*(   8) C   1                  0.00001     1.84099   
    26. RY*(   9) C   1                  0.00000     2.12012   
    27. RY*(   1) C   2                  0.00182     0.47127   
    28. RY*(   2) C   2                  0.00139     0.75704   
    29. RY*(   3) C   2                  0.00047     1.01514   
    30. RY*(   4) C   2                  0.00027     0.47823   
    31. RY*(   5) C   2                  0.00019     1.83268   
    32. RY*(   6) C   2                  0.00015     1.51570   
    33. RY*(   7) C   2                  0.00003     1.96607   
    34. RY*(   8) C   2                  0.00000     1.96301   
    35. RY*(   9) C   2                  0.00000     1.94713   
    36. RY*(   1) C   3                  0.00119     1.24826   
    37. RY*(   2) C   3                  0.00103     0.34517   
    38. RY*(   3) C   3                  0.00081     1.56746   
    39. RY*(   4) C   3                  0.00053     1.45639   
    40. RY*(   5) C   3                  0.00038     1.91755   
    41. RY*(   6) C   3                  0.00015     0.85284   
    42. RY*(   7) C   3                  0.00012     0.63133   
    43. RY*(   8) C   3                  0.00000     1.25160   
    44. RY*(   9) C   3                  0.00000     1.90960   
    45. RY*(   1) O   4                  0.00073     1.19147   
    46. RY*(   2) O   4                  0.00071     0.87242   
    47. RY*(   3) O   4                  0.00008     1.36118   
    48. RY*(   4) O   4                  0.00002     1.13567   
    49. RY*(   5) O   4                  0.00001     2.54691   
    50. RY*(   6) O   4                  0.00000     2.33657   
    51. RY*(   7) O   4                  0.00000     2.34882   
    52. RY*(   8) O   4                  0.00000     2.36412   
    53. RY*(   9) O   4                  0.00000     2.55636   
    54. RY*(   1) H   5                  0.00066     0.27367   
    55. RY*(   2) H   5                  0.00009     1.59160   
    56. RY*(   3) H   5                  0.00007     1.61183   
    57. RY*(   4) H   5                  0.00001     2.09122   
    58. RY*(   1) H   6                  0.00047     0.27031   
    59. RY*(   2) H   6                  0.00008     1.61870   
    60. RY*(   3) H   6                  0.00006     1.63108   
    61. RY*(   4) H   6                  0.00002     2.09014   
    62. RY*(   1) H   7                  0.00066     0.27367   
    63. RY*(   2) H   7                  0.00009     1.59160   
    64. RY*(   3) H   7                  0.00007     1.61183   
    65. RY*(   4) H   7                  0.00001     2.09122   
    66. RY*(   1) H   8                  0.00138     0.18879   
    67. RY*(   2) H   8                  0.00009     1.57653   
    68. RY*(   3) H   8                  0.00006     1.61667   
    69. RY*(   4) H   8                  0.00002     2.12297   
    70. RY*(   1) H   9                  0.00138     0.18879   
    71. RY*(   2) H   9                  0.00009     1.57653   
    72. RY*(   3) H   9                  0.00006     1.61667   
    73. RY*(   4) H   9                  0.00002     2.12297   
    74. RY*(   1) H  10                  0.00120     0.15571   
    75. RY*(   2) H  10                  0.00013     1.49002   
    76. RY*(   3) H  10                  0.00006     1.58946   
    77. RY*(   4) H  10                  0.00002     1.94203   
    78. RY*(   1) H  11                  0.00120     0.15571   
    79. RY*(   2) H  11                  0.00013     1.49002   
    80. RY*(   3) H  11                  0.00006     1.58946   
    81. RY*(   4) H  11                  0.00002     1.94203   
    82. RY*(   1) H  12                  0.00065     1.35673   
    83. RY*(   2) H  12                  0.00062     1.07867   
    84. RY*(   3) H  12                  0.00040     0.65143   
    85. RY*(   4) H  12                  0.00001     2.08723   
    86. BD*(   1) C   1 - C   2          0.00256     0.20990   
    87. BD*(   1) C   1 - H   5          0.00347     0.28016   
    88. BD*(   1) C   1 - H   6          0.00211     0.30084   
    89. BD*(   1) C   1 - H   7          0.00347     0.28016   
    90. BD*(   1) C   2 - C   3          0.01002     0.15890   
    91. BD*(   1) C   2 - H   8          0.00793     0.25148   
    92. BD*(   1) C   2 - H   9          0.00793     0.25148   
    93. BD*(   1) C   3 - O   4          0.01046    -0.00143   
    94. BD*(   1) C   3 - H  10          0.01249     0.16796   
    95. BD*(   1) C   3 - H  11          0.01249     0.16796   
    96. BD*(   1) O   4 - H  12          0.00265     0.16457   
       -------------------------------
              Total Lewis   16.90163  ( 99.4213%)
        Valence non-Lewis    0.07558  (  0.4446%)
        Rydberg non-Lewis    0.02280  (  0.1341%)
       -------------------------------
            Total unit  1   17.00000  (100.0000%)
           Charge unit  1    0.00000


 ***************************************************
 *******         Beta  spin orbitals         *******
 ***************************************************


 NATURAL POPULATIONS:  Natural atomic orbital occupancies 
                                                          
   NAO  Atom  No  lang   Type(AO)    Occupancy      Energy
 ----------------------------------------------------------
     1    C    1  S      Cor( 1S)     0.99962     -10.24640
     2    C    1  S      Val( 2S)     0.55083      -0.41417
     3    C    1  S      Ryd( 3S)     0.00022       0.67787
     4    C    1  px     Val( 2p)     0.54641      -0.24517
     5    C    1  px     Ryd( 3p)     0.00125       0.37824
     6    C    1  py     Val( 2p)     0.60830      -0.25175
     7    C    1  py     Ryd( 3p)     0.00126       0.41865
     8    C    1  pz     Val( 2p)     0.60614      -0.25067
     9    C    1  pz     Ryd( 3p)     0.00068       0.42056
    10    C    1  dxy    Ryd( 3d)     0.00032       2.18361
    11    C    1  dxz    Ryd( 3d)     0.00007       1.89186
    12    C    1  dyz    Ryd( 3d)     0.00036       2.26494
    13    C    1  dx2y2  Ryd( 3d)     0.00019       1.96114
    14    C    1  dz2    Ryd( 3d)     0.00024       2.13312

    15    C    2  S      Cor( 1S)     0.99955     -10.28527
    16    C    2  S      Val( 2S)     0.52603      -0.44282
    17    C    2  S      Ryd( 3S)     0.00063       0.66252
    18    C    2  px     Val( 2p)     0.52473      -0.28960
    19    C    2  px     Ryd( 3p)     0.00187       0.38148
    20    C    2  py     Val( 2p)     0.57173      -0.29165
    21    C    2  py     Ryd( 3p)     0.00067       0.35725
    22    C    2  pz     Val( 2p)     0.57482      -0.28837
    23    C    2  pz     Ryd( 3p)     0.00122       0.48631
    24    C    2  dxy    Ryd( 3d)     0.00049       2.05485
    25    C    2  dxz    Ryd( 3d)     0.00025       1.82429
    26    C    2  dyz    Ryd( 3d)     0.00026       2.25774
    27    C    2  dx2y2  Ryd( 3d)     0.00020       1.91051
    28    C    2  dz2    Ryd( 3d)     0.00027       2.04992

    29    C    3  S      Cor( 1S)     0.99949     -10.40505
    30    C    3  S      Val( 2S)     0.52982      -0.51479
    31    C    3  S      Ryd( 3S)     0.00130       0.52764
    32    C    3  px     Val( 2p)     0.39839      -0.34157
    33    C    3  px     Ryd( 3p)     0.00126       0.32700
    34    C    3  py     Val( 2p)     0.55133      -0.35390
    35    C    3  py     Ryd( 3p)     0.00096       0.29421
    36    C    3  pz     Val( 2p)     0.52407      -0.35495
    37    C    3  pz     Ryd( 3p)     0.00068       0.42368
    38    C    3  dxy    Ryd( 3d)     0.00098       1.99857
    39    C    3  dxz    Ryd( 3d)     0.00061       1.72641
    40    C    3  dyz    Ryd( 3d)     0.00009       2.15317
    41    C    3  dx2y2  Ryd( 3d)     0.00089       1.82332
    42    C    3  dz2    Ryd( 3d)     0.00038       1.97092

    43    O    4  S      Cor( 1S)     0.99987     -19.30356
    44    O    4  S      Val( 2S)     0.84453      -1.17295
    45    O    4  S      Ryd( 3S)     0.00059       1.29431
    46    O    4  px     Val( 2p)     0.72022      -0.58707
    47    O    4  px     Ryd( 3p)     0.00093       0.88483
    48    O    4  py     Val( 2p)     0.86481      -0.61124
    49    O    4  py     Ryd( 3p)     0.00062       0.80619
    50    O    4  pz     Val( 2p)     0.43149      -0.52430
    51    O    4  pz     Ryd( 3p)     0.00050       0.78545
    52    O    4  dxy    Ryd( 3d)     0.00088       3.03210
    53    O    4  dxz    Ryd( 3d)     0.00007       2.47625
    54    O    4  dyz    Ryd( 3d)     0.00041       2.43952
    55    O    4  dx2y2  Ryd( 3d)     0.00049       2.57979
    56    O    4  dz2    Ryd( 3d)     0.00054       2.67111

    57    H    5  S      Val( 1S)     0.37437      -0.08839
    58    H    5  S      Ryd( 2S)     0.00058       0.20673
    59    H    5  px     Ryd( 2p)     0.00009       1.58819
    60    H    5  py     Ryd( 2p)     0.00017       1.80023
    61    H    5  pz     Ryd( 2p)     0.00026       1.98679

    62    H    6  S      Val( 1S)     0.36714      -0.06573
    63    H    6  S      Ryd( 2S)     0.00046       0.20515
    64    H    6  px     Ryd( 2p)     0.00025       1.92495
    65    H    6  py     Ryd( 2p)     0.00018       1.86903
    66    H    6  pz     Ryd( 2p)     0.00008       1.61869

    67    H    7  S      Val( 1S)     0.37437      -0.08839
    68    H    7  S      Ryd( 2S)     0.00058       0.20673
    69    H    7  px     Ryd( 2p)     0.00009       1.58819
    70    H    7  py     Ryd( 2p)     0.00017       1.80023
    71    H    7  pz     Ryd( 2p)     0.00026       1.98679

    72    H    8  S      Val( 1S)     0.33239      -0.09662
    73    H    8  S      Ryd( 2S)     0.00097       0.17841
    74    H    8  px     Ryd( 2p)     0.00006       1.61615
    75    H    8  py     Ryd( 2p)     0.00017       1.78176
    76    H    8  pz     Ryd( 2p)     0.00027       1.96590

    77    H    9  S      Val( 1S)     0.33239      -0.09662
    78    H    9  S      Ryd( 2S)     0.00097       0.17841
    79    H    9  px     Ryd( 2p)     0.00006       1.61615
    80    H    9  py     Ryd( 2p)     0.00017       1.78176
    81    H    9  pz     Ryd( 2p)     0.00027       1.96590

    82    H   10  S      Val( 1S)     0.28282      -0.15278
    83    H   10  S      Ryd( 2S)     0.00075       0.13815
    84    H   10  px     Ryd( 2p)     0.00009       1.51381
    85    H   10  py     Ryd( 2p)     0.00015       1.72823
    86    H   10  pz     Ryd( 2p)     0.00033       1.88818

    87    H   11  S      Val( 1S)     0.28282      -0.15278
    88    H   11  S      Ryd( 2S)     0.00075       0.13815
    89    H   11  px     Ryd( 2p)     0.00009       1.51381
    90    H   11  py     Ryd( 2p)     0.00015       1.72823
    91    H   11  pz     Ryd( 2p)     0.00033       1.88818

    92    H   12  S      Val( 1S)     0.24751      -0.14872
    93    H   12  S      Ryd( 2S)     0.00049       0.17651
    94    H   12  px     Ryd( 2p)     0.00095       1.89550
    95    H   12  py     Ryd( 2p)     0.00080       1.77453
    96    H   12  pz     Ryd( 2p)     0.00036       1.35924


 Summary of Natural Population Analysis:                  
                                                          
                                       Natural Population 
                Natural  -----------------------------------------------
    Atom  No    Charge         Core      Valence    Rydberg      Total
 -----------------------------------------------------------------------
      C    1   -0.31589      0.99962     2.31168    0.00460     3.31589
      C    2   -0.20273      0.99955     2.19731    0.00587     3.20273
      C    3   -0.01026      0.99949     2.00361    0.00716     3.01026
      O    4    0.13405      0.99987     2.86105    0.00502     3.86595
      H    5    0.12452      0.00000     0.37437    0.00111     0.37548
      H    6    0.13190      0.00000     0.36714    0.00096     0.36810
      H    7    0.12452      0.00000     0.37437    0.00111     0.37548
      H    8    0.16614      0.00000     0.33239    0.00148     0.33386
      H    9    0.16614      0.00000     0.33239    0.00148     0.33386
      H   10    0.21586      0.00000     0.28282    0.00132     0.28414
      H   11    0.21586      0.00000     0.28282    0.00132     0.28414
      H   12    0.24989      0.00000     0.24751    0.00261     0.25011
 =======================================================================
   * Total *    1.00000      3.99854    11.96745    0.03401    16.00000

                                 Natural Population      
 --------------------------------------------------------
   Core                       3.99854 ( 99.9634% of   4)
   Valence                   11.96745 ( 99.7287% of  12)
   Natural Minimal Basis     15.96599 ( 99.7874% of  16)
   Natural Rydberg Basis      0.03401 (  0.2126% of  16)
 --------------------------------------------------------

    Atom  No          Natural Electron Configuration
 ----------------------------------------------------------------------------
      C    1      [core]2S( 0.55)2p( 1.76)
      C    2      [core]2S( 0.53)2p( 1.67)
      C    3      [core]2S( 0.53)2p( 1.47)
      O    4      [core]2S( 0.84)2p( 2.02)
      H    5            1S( 0.37)
      H    6            1S( 0.37)
      H    7            1S( 0.37)
      H    8            1S( 0.33)
      H    9            1S( 0.33)
      H   10            1S( 0.28)
      H   11            1S( 0.28)
      H   12            1S( 0.25)


 NATURAL BOND ORBITAL ANALYSIS, beta spin orbitals:

                       Occupancies       Lewis Structure    Low   High
           Occ.    -------------------  -----------------   occ   occ
  Cycle   Thresh.   Lewis   Non-Lewis     CR  BD  3C  LP    (L)   (NL)   Dev
 =============================================================================
   1(1)    0.90    14.93079   1.06921      4   9   0   3     2      0    0.17
   2(2)    0.90    14.93079   1.06921      4   9   0   3     2      0    0.17

    The hybrids on atom  3 are linearly dependent.  An eigenvalue (  0.000054)
    of the hybrid overlap matrix is too small (<0.00010).

    PRJTHR will be raised from  0.200 to 0.250 and the NBO search repeated.


    The hybrids on atom  3 are linearly dependent.  An eigenvalue (  0.000054)
    of the hybrid overlap matrix is too small (<0.00010).

    PRJTHR will be raised from  0.250 to 0.300 and the NBO search repeated.

   3(1)    0.80    15.45067   0.54933      4  11   0   1     0      0    0.17
   4(2)    0.80    15.45067   0.54933      4  11   0   1     0      0    0.17
   5(1)    0.70    15.20458   0.79542      4  10   0   2     0      0    0.18
   6(2)    0.70    15.20458   0.79542      4  10   0   2     0      0    0.18
   7(1)    0.60    12.89226   3.10774      4   5   0   7     0      1    0.32
   8(2)    0.60    13.13841   2.86159      4   4   0   8     0      0    0.23
   9(3)    0.60    13.13841   2.86159      4   4   0   8     0      0    0.23
  10(1)    0.50    11.99156   4.00844      4   2   0  10     0      2    0.32
  11(2)    0.50    11.99156   4.00844      4   2   0  10     0      2    0.32
  12(1)    0.80    15.45067   0.54933      4  11   0   1     0      0    0.17
 -----------------------------------------------------------------------------

 Structure accepted: RESONANCE keyword permits strongly delocalized structure

 --------------------------------------------------------
   Core                      3.99854 ( 99.963% of   4)
   Valence Lewis            11.45213 ( 95.434% of  12)
  ==================       ============================
   Total Lewis              15.45067 ( 96.567% of  16)
  -----------------------------------------------------
   Valence non-Lewis         0.52933 (  3.308% of  16)
   Rydberg non-Lewis         0.02000 (  0.125% of  16)
  ==================       ============================
   Total non-Lewis           0.54933 (  3.433% of  16)
 --------------------------------------------------------


       (Occupancy)   Bond orbital/ Coefficients/ Hybrids
 ---------------------------------------------------------------------------------
     1. (0.99104) BD ( 1) C   1 - C   2  
                ( 47.40%)   0.6885* C   1 s( 28.51%)p 2.51( 71.43%)d 0.00(  0.05%)
                                            0.0004  0.5339  0.0081  0.7628  0.0023
                                           -0.3636 -0.0192 -0.0000  0.0000 -0.0138
                                            0.0000 -0.0000  0.0143 -0.0113
                ( 52.60%)   0.7253* C   2 s( 29.65%)p 2.37( 70.31%)d 0.00(  0.04%)
                                            0.0001  0.5445  0.0078 -0.7543 -0.0077
                                            0.3659 -0.0154  0.0000 -0.0000 -0.0151
                                           -0.0000 -0.0000  0.0049 -0.0101
     2. (0.97937) BD ( 1) C   1 - H   5  
                ( 61.95%)   0.7871* C   1 s( 23.45%)p 3.26( 76.51%)d 0.00(  0.04%)
                                            0.0000  0.4842 -0.0058 -0.0977 -0.0234
                                            0.5053  0.0001  0.7069 -0.0032 -0.0005
                                            0.0000  0.0162 -0.0058  0.0099
                ( 38.05%)   0.6168* H   5 s( 99.91%)p 0.00(  0.09%)
                                            0.9995 -0.0021  0.0096 -0.0162 -0.0233
     3. (0.99191) BD ( 1) C   1 - H   6  
                ( 63.09%)   0.7943* C   1 s( 24.56%)p 3.07( 75.41%)d 0.00(  0.04%)
                                           -0.0000  0.4955  0.0042 -0.6307 -0.0021
                                           -0.5967  0.0173 -0.0000 -0.0000  0.0162
                                           -0.0000  0.0000 -0.0018 -0.0094
                ( 36.91%)   0.6075* H   6 s( 99.91%)p 0.00(  0.09%)
                                            0.9995 -0.0005  0.0244  0.0177  0.0000
     4. (0.97937) BD ( 1) C   1 - H   7  
                ( 61.95%)   0.7871* C   1 s( 23.45%)p 3.26( 76.51%)d 0.00(  0.04%)
                                            0.0000  0.4842 -0.0058 -0.0977 -0.0234
                                            0.5053  0.0001 -0.7069  0.0032 -0.0005
                                           -0.0000 -0.0162 -0.0058  0.0099
                ( 38.05%)   0.6168* H   7 s( 99.91%)p 0.00(  0.09%)
                                            0.9995 -0.0021  0.0096 -0.0162  0.0233
     5. (0.99302) BD ( 1) C   2 - C   3  
                ( 47.60%)   0.6900* C   2 s( 25.83%)p 2.87( 74.11%)d 0.00(  0.06%)
                                            0.0003  0.5080  0.0139  0.6436  0.0195
                                            0.5714  0.0013  0.0000  0.0000  0.0210
                                            0.0000  0.0000  0.0043 -0.0120
                ( 52.40%)   0.7239* C   3 s( 31.11%)p 2.21( 68.86%)d 0.00(  0.04%)
                                            0.0002  0.5577  0.0011 -0.6117  0.0196
                                           -0.5604  0.0002 -0.0055 -0.0001  0.0171
                                            0.0001 -0.0000 -0.0026 -0.0077
     6. (0.92549) BD ( 1) C   2 - H   8  
                ( 64.49%)   0.8031* C   2 s( 22.27%)p 3.49( 77.70%)d 0.00(  0.03%)
                                            0.0002 -0.4718  0.0091 -0.0890  0.0100
                                            0.5187  0.0076 -0.7068  0.0148  0.0036
                                           -0.0075  0.0124  0.0042 -0.0102
                ( 35.51%)   0.5959* H   8 s( 99.90%)p 0.00(  0.10%)
                                           -0.9995  0.0081 -0.0001 -0.0192  0.0256
     7. (0.92549) BD ( 1) C   2 - H   9  
                ( 64.49%)   0.8031* C   2 s( 22.27%)p 3.49( 77.70%)d 0.00(  0.03%)
                                            0.0002 -0.4718  0.0091 -0.0890  0.0100
                                            0.5187  0.0076  0.7068 -0.0148  0.0036
                                            0.0075 -0.0124  0.0042 -0.0102
                ( 35.51%)   0.5959* H   9 s( 99.90%)p 0.00(  0.10%)
                                           -0.9995  0.0081 -0.0001 -0.0192 -0.0256
     8. (0.99801) BD ( 1) C   3 - O   4  
                ( 31.13%)   0.5579* C   3 s( 20.07%)p 3.97( 79.62%)d 0.02(  0.31%)
                                           -0.0000 -0.4457 -0.0456 -0.7881 -0.0372
                                            0.4162  0.0216 -0.0040 -0.0000  0.0392
                                            0.0001 -0.0000 -0.0293  0.0257
                ( 68.87%)   0.8299* O   4 s( 32.87%)p 2.04( 67.04%)d 0.00(  0.09%)
                                            0.0000 -0.5733  0.0046  0.6948 -0.0054
                                           -0.4331  0.0076 -0.0000 -0.0000  0.0224
                                           -0.0000  0.0000  0.0008  0.0194
     9. (0.80495) BD ( 2) C   3 - O   4  
                ( 57.53%)   0.7585* C   3 s(  2.31%)p42.24( 97.60%)d 0.04(  0.09%)
                                           -0.0000  0.1519 -0.0041 -0.0099  0.0004
                                            0.1525  0.0001  0.9755 -0.0313  0.0007
                                            0.0273  0.0125 -0.0026  0.0031
                ( 42.47%)   0.6517* O   4 s(  0.00%)p 1.00( 99.88%)d 0.00(  0.12%)
                                            0.0000 -0.0000  0.0000  0.0000 -0.0000
                                            0.0000 -0.0000  0.9994 -0.0064  0.0000
                                           -0.0139  0.0324 -0.0000 -0.0000
    10. (0.87524) BD ( 1) C   3 - H  11  
                ( 71.08%)   0.8431* C   3 s( 46.64%)p 1.14( 53.33%)d 0.00(  0.03%)
                                           -0.0004  0.6827 -0.0178 -0.0147  0.0022
                                            0.6975  0.0000 -0.2156  0.0022  0.0022
                                           -0.0011 -0.0018 -0.0112  0.0139
                ( 28.92%)   0.5378* H  11 s( 99.87%)p 0.00(  0.13%)
                                            0.9993 -0.0078  0.0081 -0.0151  0.0317
    11. (0.99532) BD ( 1) O   4 - H  12  
                ( 75.22%)   0.8673* O   4 s( 20.53%)p 3.87( 79.37%)d 0.01(  0.11%)
                                            0.0001  0.4527 -0.0183  0.7092  0.0323
                                            0.5382 -0.0045 -0.0000 -0.0000  0.0252
                                           -0.0000 -0.0000 -0.0091 -0.0183
                ( 24.78%)   0.4978* H  12 s( 99.53%)p 0.00(  0.47%)
                                            0.9976 -0.0016 -0.0556 -0.0403  0.0000
    12. (0.99962) CR ( 1) C   1           s(100.00%)p 0.00(  0.00%)
                                            1.0000 -0.0002 -0.0000 -0.0003 -0.0000
                                            0.0001  0.0000 -0.0000 -0.0000  0.0000
                                           -0.0000 -0.0000 -0.0000  0.0000
    13. (0.99955) CR ( 1) C   2           s(100.00%)p 0.00(  0.00%)
                                            1.0000 -0.0001 -0.0000 -0.0001 -0.0000
                                           -0.0004 -0.0000 -0.0000  0.0000 -0.0000
                                           -0.0000  0.0000 -0.0000  0.0000
    14. (0.99949) CR ( 1) C   3           s(100.00%)p 0.00(  0.00%)
                                            1.0000  0.0002 -0.0000  0.0001 -0.0000
                                            0.0004  0.0000 -0.0000 -0.0000 -0.0000
                                            0.0000 -0.0000 -0.0000  0.0000
    15. (0.99987) CR ( 1) O   4           s(100.00%)p 0.00(  0.00%)
                                            1.0000 -0.0001  0.0000 -0.0001 -0.0000
                                           -0.0000 -0.0000 -0.0000  0.0000 -0.0000
                                            0.0000 -0.0000  0.0000  0.0000
    16. (0.99292) LP ( 1) O   4           s( 46.58%)p 1.15( 53.39%)d 0.00(  0.04%)
                                            0.0000  0.6824  0.0128  0.1127  0.0026
                                           -0.7218  0.0119  0.0000 -0.0000  0.0050
                                           -0.0000  0.0000  0.0184  0.0037
    17. (0.28318) LP*( 1) H  10           s( 99.88%)p 0.00(  0.12%)
                                            0.9994 -0.0055  0.0089 -0.0161 -0.0301
    18. (0.00153) RY*( 1) C   1           s(  6.85%)p12.78( 87.48%)d 0.83(  5.68%)
                                           -0.0000  0.0136  0.2613  0.0148  0.5730
                                            0.0220  0.7387 -0.0000 -0.0000  0.1790
                                           -0.0000  0.0000  0.1513 -0.0426
    19. (0.00080) RY*( 2) C   1           s(  0.00%)p 1.00( 85.02%)d 0.18( 14.98%)
                                           -0.0000  0.0000  0.0000 -0.0000  0.0000
                                            0.0000  0.0000  0.0099  0.9220  0.0000
                                            0.2937 -0.2521  0.0000 -0.0000
    20. (0.00019) RY*( 3) C   1           s(  0.48%)p99.99( 96.79%)d 5.62(  2.72%)
                                            0.0000  0.0153  0.0679 -0.0233  0.7406
                                            0.0185 -0.6470  0.0000 -0.0000  0.0659
                                           -0.0000  0.0000  0.1448 -0.0434
    21. (0.00006) RY*( 4) C   1           s( 64.32%)p 0.01(  0.67%)d 0.54( 35.01%)
    22. (0.00000) RY*( 5) C   1           s( 22.12%)p 0.43(  9.54%)d 3.09( 68.34%)
    23. (0.00000) RY*( 6) C   1           s(  0.00%)p 1.00(  9.21%)d 9.85( 90.79%)
    24. (0.00000) RY*( 7) C   1           s(  0.00%)p 1.00(  5.82%)d16.18( 94.18%)
    25. (0.00001) RY*( 8) C   1           s(  6.05%)p 0.87(  5.24%)d14.66( 88.71%)
    26. (0.00000) RY*( 9) C   1           s(  0.22%)p 1.63(  0.35%)d99.99( 99.43%)
    27. (0.00191) RY*( 1) C   2           s(  8.03%)p11.11( 89.18%)d 0.35(  2.79%)
                                            0.0000 -0.0025  0.2833 -0.0105  0.8869
                                           -0.0234 -0.3232  0.0000  0.0000 -0.0267
                                           -0.0000  0.0000  0.1604 -0.0389
    28. (0.00114) RY*( 2) C   2           s(  0.00%)p 1.00( 90.53%)d 0.10(  9.47%)
                                            0.0000 -0.0000 -0.0000 -0.0000 -0.0000
                                           -0.0000 -0.0000  0.0260  0.9511  0.0000
                                           -0.0886  0.2946 -0.0000  0.0000
    29. (0.00048) RY*( 3) C   2           s( 30.60%)p 1.23( 37.65%)d 1.04( 31.75%)
                                            0.0000 -0.0101  0.5531  0.0027 -0.4095
                                           -0.0120 -0.4567 -0.0000 -0.0000  0.3790
                                            0.0000  0.0000  0.4004 -0.1166
    30. (0.00029) RY*( 4) C   2           s( 43.94%)p 1.23( 54.25%)d 0.04(  1.81%)
                                            0.0000  0.0091  0.6628 -0.0069  0.0396
                                           -0.0157  0.7353 -0.0000  0.0000 -0.1133
                                            0.0000 -0.0000  0.0722  0.0053
    31. (0.00019) RY*( 5) C   2           s(  0.00%)p 1.00(  1.73%)d56.80( 98.27%)
                                           -0.0000  0.0000 -0.0000 -0.0000  0.0000
                                           -0.0000  0.0000 -0.0100  0.1312  0.0000
                                            0.9832 -0.1268  0.0000 -0.0000
    32. (0.00014) RY*( 6) C   2           s( 12.74%)p 1.43( 18.23%)d 5.42( 69.03%)
                                           -0.0000 -0.0074  0.3569  0.0230 -0.1921
                                            0.0118 -0.3804 -0.0000  0.0000 -0.7043
                                            0.0000 -0.0000 -0.4088  0.1647
    33. (0.00003) RY*( 7) C   2           s(  4.59%)p 0.17(  0.80%)d20.60( 94.61%)
    34. (0.00000) RY*( 8) C   2           s(  0.00%)p 1.00(  7.78%)d11.86( 92.22%)
    35. (0.00000) RY*( 9) C   2           s(  0.08%)p 0.43(  0.03%)d99.99( 99.89%)
    36. (0.00128) RY*( 1) C   3           s( 38.84%)p 0.28( 10.98%)d 1.29( 50.18%)
                                            0.0000  0.0008  0.6232 -0.0296 -0.3007
                                            0.0280 -0.1300  0.0017  0.0280  0.1957
                                           -0.0289 -0.0070  0.6726 -0.1009
    37. (0.00111) RY*( 2) C   3           s(  0.07%)p99.99( 47.26%)d99.99( 52.67%)
                                           -0.0000 -0.0044  0.0257 -0.0004 -0.0191
                                           -0.0038  0.0041 -0.0424 -0.6858  0.0076
                                            0.7041  0.1736  0.0266 -0.0038
    38. (0.00107) RY*( 3) C   3           s(  0.66%)p99.99( 97.14%)d 3.36(  2.21%)
                                           -0.0000 -0.0235  0.0775 -0.0197  0.5502
                                            0.0218 -0.8171 -0.0005 -0.0079  0.1458
                                            0.0081  0.0020 -0.0269  0.0022
    39. (0.00039) RY*( 4) C   3           s(  3.21%)p 1.32(  4.24%)d28.82( 92.54%)
                                            0.0000 -0.0153  0.1785 -0.0559  0.1956
                                            0.0283 -0.0167 -0.0001 -0.0010 -0.9107
                                            0.0010  0.0003  0.1386 -0.2773
    40. (0.00014) RY*( 5) C   3           s(  3.49%)p19.28( 67.31%)d 8.36( 29.20%)
                                           -0.0000  0.0147  0.1863  0.0026 -0.6804
                                           -0.0155 -0.4581  0.0000  0.0007 -0.1872
                                           -0.0006 -0.0004 -0.5062  0.0263
    41. (0.00011) RY*( 6) C   3           s( 52.23%)p 0.40( 20.66%)d 0.52( 27.11%)
                                            0.0000 -0.0095  0.7226 -0.0080  0.3185
                                            0.0181  0.3237  0.0001  0.0011  0.1299
                                           -0.0008 -0.0006 -0.5042 -0.0042
    42. (0.00001) RY*( 7) C   3           s(  0.00%)p 1.00(  1.48%)d66.72( 98.52%)
    43. (0.00000) RY*( 8) C   3           s(  0.00%)p 1.00( 51.31%)d 0.95( 48.69%)
    44. (0.00000) RY*( 9) C   3           s(  1.37%)p 0.16(  0.23%)d71.57( 98.40%)
    45. (0.00074) RY*( 1) O   4           s( 15.08%)p 4.47( 67.35%)d 1.17( 17.57%)
                                           -0.0000 -0.0021  0.3883  0.0009  0.3320
                                            0.0090  0.7505 -0.0000 -0.0000 -0.2358
                                            0.0000 -0.0000 -0.3317  0.1005
    46. (0.00044) RY*( 2) O   4           s(  0.00%)p 1.00( 90.65%)d 0.10(  9.35%)
                                           -0.0000 -0.0000  0.0000 -0.0000  0.0000
                                            0.0000  0.0000 -0.0016  0.9521 -0.0000
                                           -0.2825  0.1172 -0.0000  0.0000
    47. (0.00008) RY*( 3) O   4           s( 83.90%)p 0.14( 11.85%)d 0.05(  4.25%)
    48. (0.00002) RY*( 4) O   4           s(  0.11%)p99.99( 80.23%)d99.99( 19.66%)
    49. (0.00001) RY*( 5) O   4           s(  0.38%)p64.01( 24.48%)d99.99( 75.14%)
    50. (0.00000) RY*( 6) O   4           s(  0.00%)p 1.00(  8.11%)d11.33( 91.89%)
    51. (0.00000) RY*( 7) O   4           s(  0.00%)p 1.00(  1.37%)d72.18( 98.63%)
    52. (0.00000) RY*( 8) O   4           s(  0.39%)p37.21( 14.63%)d99.99( 84.98%)
    53. (0.00000) RY*( 9) O   4           s(  0.16%)p10.53(  1.67%)d99.99( 98.17%)
    54. (0.00060) RY*( 1) H   5           s( 97.35%)p 0.03(  2.65%)
                                            0.0062  0.9866 -0.0048  0.1416  0.0803
    55. (0.00009) RY*( 2) H   5           s(  0.28%)p99.99( 99.72%)
    56. (0.00007) RY*( 3) H   5           s(  0.33%)p99.99( 99.67%)
    57. (0.00001) RY*( 4) H   5           s(  2.14%)p45.82( 97.86%)
    58. (0.00047) RY*( 1) H   6           s( 98.13%)p 0.02(  1.87%)
                                            0.0046  0.9906 -0.1061 -0.0864  0.0000
    59. (0.00008) RY*( 2) H   6           s(  0.00%)p 1.00(100.00%)
    60. (0.00006) RY*( 3) H   6           s(  0.13%)p99.99( 99.87%)
    61. (0.00002) RY*( 4) H   6           s(  1.83%)p53.69( 98.17%)
    62. (0.00060) RY*( 1) H   7           s( 97.35%)p 0.03(  2.65%)
                                            0.0062  0.9866 -0.0048  0.1416 -0.0803
    63. (0.00009) RY*( 2) H   7           s(  0.28%)p99.99( 99.72%)
    64. (0.00007) RY*( 3) H   7           s(  0.33%)p99.99( 99.67%)
    65. (0.00001) RY*( 4) H   7           s(  2.14%)p45.82( 97.86%)
    66. (0.00098) RY*( 1) H   8           s( 98.95%)p 0.01(  1.05%)
                                            0.0101  0.9947  0.0072 -0.1025  0.0010
    67. (0.00008) RY*( 2) H   8           s(  0.23%)p99.99( 99.77%)
    68. (0.00006) RY*( 3) H   8           s(  0.09%)p99.99( 99.91%)
    69. (0.00002) RY*( 4) H   8           s(  0.83%)p99.99( 99.17%)
    70. (0.00098) RY*( 1) H   9           s( 98.95%)p 0.01(  1.05%)
                                            0.0101  0.9947  0.0072 -0.1025 -0.0010
    71. (0.00008) RY*( 2) H   9           s(  0.23%)p99.99( 99.77%)
    72. (0.00006) RY*( 3) H   9           s(  0.09%)p99.99( 99.91%)
    73. (0.00002) RY*( 4) H   9           s(  0.83%)p99.99( 99.17%)
    74. (0.00080) RY*( 1) H  10           s( 93.13%)p 0.07(  6.87%)
                                            0.0048  0.9650  0.1820  0.1791 -0.0593
    75. (0.00011) RY*( 2) H  10           s(  0.51%)p99.99( 99.49%)
                                            0.0100  0.0711  0.4007 -0.5480  0.7308
    76. (0.00002) RY*( 3) H  10           s(  2.87%)p33.87( 97.13%)
    77. (0.00002) RY*( 4) H  10           s(  3.61%)p26.67( 96.39%)
    78. (0.00080) RY*( 1) H  11           s( 93.17%)p 0.07(  6.83%)
                                            0.0069  0.9652  0.1824  0.1780  0.0580
    79. (0.00011) RY*( 2) H  11           s(  0.51%)p99.99( 99.49%)
                                            0.0122  0.0701  0.3971 -0.5494 -0.7317
    80. (0.00002) RY*( 3) H  11           s(  2.85%)p34.13( 97.15%)
    81. (0.00002) RY*( 4) H  11           s(  3.61%)p26.72( 96.39%)
    82. (0.00066) RY*( 1) H  12           s( 35.98%)p 1.78( 64.02%)
                                            0.0075  0.5998  0.5429 -0.5877 -0.0000
    83. (0.00043) RY*( 2) H  12           s( 60.62%)p 0.65( 39.38%)
                                            0.0122  0.7785 -0.2270  0.5850 -0.0000
    84. (0.00036) RY*( 3) H  12           s(  0.00%)p 1.00(100.00%)
                                            0.0000  0.0000  0.0000  0.0000  1.0000
    85. (0.00001) RY*( 4) H  12           s(  3.87%)p24.87( 96.13%)
    86. (0.00257) BD*( 1) C   1 - C   2  
                ( 52.60%)   0.7253* C   1 s( 28.51%)p 2.51( 71.43%)d 0.00(  0.05%)
                                            0.0004  0.5339  0.0081  0.7628  0.0023
                                           -0.3636 -0.0192 -0.0000  0.0000 -0.0138
                                            0.0000 -0.0000  0.0143 -0.0113
                ( 47.40%)  -0.6885* C   2 s( 29.65%)p 2.37( 70.31%)d 0.00(  0.04%)
                                            0.0001  0.5445  0.0078 -0.7543 -0.0077
                                            0.3659 -0.0154  0.0000 -0.0000 -0.0151
                                           -0.0000 -0.0000  0.0049 -0.0101
    87. (0.00335) BD*( 1) C   1 - H   5  
                ( 38.05%)   0.6168* C   1 s( 23.45%)p 3.26( 76.51%)d 0.00(  0.04%)
                                           -0.0000 -0.4842  0.0058  0.0977  0.0234
                                           -0.5053 -0.0001 -0.7069  0.0032  0.0005
                                           -0.0000 -0.0162  0.0058 -0.0099
                ( 61.95%)  -0.7871* H   5 s( 99.91%)p 0.00(  0.09%)
                                           -0.9995  0.0021 -0.0096  0.0162  0.0233
    88. (0.00214) BD*( 1) C   1 - H   6  
                ( 36.91%)   0.6075* C   1 s( 24.56%)p 3.07( 75.41%)d 0.00(  0.04%)
                                            0.0000 -0.4955 -0.0042  0.6307  0.0021
                                            0.5967 -0.0173  0.0000  0.0000 -0.0162
                                            0.0000 -0.0000  0.0018  0.0094
                ( 63.09%)  -0.7943* H   6 s( 99.91%)p 0.00(  0.09%)
                                           -0.9995  0.0005 -0.0244 -0.0177 -0.0000
    89. (0.00335) BD*( 1) C   1 - H   7  
                ( 38.05%)   0.6168* C   1 s( 23.45%)p 3.26( 76.51%)d 0.00(  0.04%)
                                           -0.0000 -0.4842  0.0058  0.0977  0.0234
                                           -0.5053 -0.0001  0.7069 -0.0032  0.0005
                                            0.0000  0.0162  0.0058 -0.0099
                ( 61.95%)  -0.7871* H   7 s( 99.91%)p 0.00(  0.09%)
                                           -0.9995  0.0021 -0.0096  0.0162 -0.0233
    90. (0.01032) BD*( 1) C   2 - C   3  
                ( 52.40%)   0.7239* C   2 s( 25.83%)p 2.87( 74.11%)d 0.00(  0.06%)
                                            0.0003  0.5080  0.0139  0.6436  0.0195
                                            0.5714  0.0013  0.0000  0.0000  0.0210
                                            0.0000  0.0000  0.0043 -0.0120
                ( 47.60%)  -0.6900* C   3 s( 31.11%)p 2.21( 68.86%)d 0.00(  0.04%)
                                            0.0002  0.5577  0.0011 -0.6117  0.0196
                                           -0.5604  0.0002 -0.0055 -0.0001  0.0171
                                            0.0001 -0.0000 -0.0026 -0.0077
    91. (0.00640) BD*( 1) C   2 - H   8  
                ( 35.51%)   0.5959* C   2 s( 22.27%)p 3.49( 77.70%)d 0.00(  0.03%)
                                           -0.0002  0.4718 -0.0091  0.0890 -0.0100
                                           -0.5187 -0.0076  0.7068 -0.0148 -0.0036
                                            0.0075 -0.0124 -0.0042  0.0102
                ( 64.49%)  -0.8031* H   8 s( 99.90%)p 0.00(  0.10%)
                                            0.9995 -0.0081  0.0001  0.0192 -0.0256
    92. (0.00640) BD*( 1) C   2 - H   9  
                ( 35.51%)   0.5959* C   2 s( 22.27%)p 3.49( 77.70%)d 0.00(  0.03%)
                                           -0.0002  0.4718 -0.0091  0.0890 -0.0100
                                           -0.5187 -0.0076 -0.7068  0.0148 -0.0036
                                           -0.0075  0.0124 -0.0042  0.0102
                ( 64.49%)  -0.8031* H   9 s( 99.90%)p 0.00(  0.10%)
                                            0.9995 -0.0081  0.0001  0.0192  0.0256
    93. (0.00993) BD*( 1) C   3 - O   4  
                ( 68.87%)   0.8299* C   3 s( 20.07%)p 3.97( 79.62%)d 0.02(  0.31%)
                                           -0.0000 -0.4457 -0.0456 -0.7881 -0.0372
                                            0.4162  0.0216 -0.0040 -0.0000  0.0392
                                            0.0001 -0.0000 -0.0293  0.0257
                ( 31.13%)  -0.5579* O   4 s( 32.87%)p 2.04( 67.04%)d 0.00(  0.09%)
                                            0.0000 -0.5733  0.0046  0.6948 -0.0054
                                           -0.4331  0.0076 -0.0000 -0.0000  0.0224
                                           -0.0000  0.0000  0.0008  0.0194
    94. (0.15668) BD*( 2) C   3 - O   4  
                ( 42.47%)   0.6517* C   3 s(  2.31%)p42.24( 97.60%)d 0.04(  0.09%)
                                            0.0000 -0.1519  0.0041  0.0099 -0.0004
                                           -0.1525 -0.0001 -0.9755  0.0313 -0.0007
                                           -0.0273 -0.0125  0.0026 -0.0031
                ( 57.53%)  -0.7585* O   4 s(  0.00%)p 1.00( 99.88%)d 0.00(  0.12%)
                                           -0.0000  0.0000 -0.0000 -0.0000  0.0000
                                           -0.0000  0.0000 -0.9994  0.0064 -0.0000
                                            0.0139 -0.0324  0.0000  0.0000
    95. (0.04229) BD*( 1) C   3 - H  11  
                ( 28.92%)   0.5378* C   3 s( 46.64%)p 1.14( 53.33%)d 0.00(  0.03%)
                                            0.0004 -0.6827  0.0178  0.0147 -0.0022
                                           -0.6975 -0.0000  0.2156 -0.0022 -0.0022
                                            0.0011  0.0018  0.0112 -0.0139
                ( 71.08%)  -0.8431* H  11 s( 99.87%)p 0.00(  0.13%)
                                           -0.9993  0.0078 -0.0081  0.0151 -0.0317
    96. (0.00272) BD*( 1) O   4 - H  12  
                ( 24.78%)   0.4978* O   4 s( 20.53%)p 3.87( 79.37%)d 0.01(  0.11%)
                                           -0.0001 -0.4527  0.0183 -0.7092 -0.0323
                                           -0.5382  0.0045  0.0000  0.0000 -0.0252
                                            0.0000  0.0000  0.0091  0.0183
                ( 75.22%)  -0.8673* H  12 s( 99.53%)p 0.00(  0.47%)
                                           -0.9976  0.0016  0.0556  0.0403 -0.0000


 NHO Directionality and "Bond Bending" (deviations from line of nuclear centers)

         [Thresholds for printing:  angular deviation  >  1.0 degree]
                                    hybrid p-character > 25.0%
                                    orbital occupancy  >  0.10e

                                Line of Centers        Hybrid 1              Hybrid 2
                                ---------------  -------------------   ------------------
                NBO               Theta   Phi    Theta   Phi    Dev    Theta   Phi    Dev
 ========================================================================================
     1. BD (   1) C   1 - C   2    90.0  334.2     --     --    --      90.0  155.3   1.1
     5. BD (   1) C   2 - C   3    90.0   41.2     --     --    --      90.4  223.4   2.3
     6. BD (   1) C   2 - H   8    36.9  279.9    37.6  278.5   1.1      --     --    --
     7. BD (   1) C   2 - H   9   143.1  279.9   142.4  278.5   1.1      --     --    --
     8. BD (   1) C   3 - O   4    90.0  329.7    89.8  332.1   2.4     90.0  148.3   1.4
     9. BD (   2) C   3 - O   4    90.0  329.7     9.2   93.5  95.1      0.0    0.0  90.0
    10. BD (   1) C   3 - H  11   143.3   97.7   107.0   91.0  36.7      --     --    --
    11. BD (   1) O   4 - H  12    90.0   41.2    90.0   35.7   5.5      --     --    --
    16. LP (   1) O   4             --     --     90.0  279.2   --       --     --    --
    94. BD*(   2) C   3 - O   4    90.0  329.7     9.2   93.5  95.1      0.0    0.0  90.0

 The molecular units found in the alpha and beta manifolds are inequivalent.
 For labelling purposes, the molecular units of the beta system will be used.


 Second Order Perturbation Theory Analysis of Fock Matrix in NBO Basis

     Threshold for printing:   0.25 kcal/mol
    (Intermolecular threshold: 0.03 kcal/mol)
                                                                              E(2)  E(j)-E(i) F(i,j)
         Donor NBO (i)                     Acceptor NBO (j)                 kcal/mol   a.u.    a.u. 
 ===================================================================================================

 within unit  1
   1. BD (   1) C   1 - C   2        / 38. RY*(   3) C   3                    0.43    1.17    0.028
   1. BD (   1) C   1 - C   2        / 90. BD*(   1) C   2 - C   3            0.27    0.95    0.020
   1. BD (   1) C   1 - C   2        / 91. BD*(   1) C   2 - H   8            0.50    1.06    0.029
   1. BD (   1) C   1 - C   2        / 92. BD*(   1) C   2 - H   9            0.50    1.06    0.029
   1. BD (   1) C   1 - C   2        / 93. BD*(   1) C   3 - O   4            1.56    0.80    0.045
   2. BD (   1) C   1 - H   5        / 92. BD*(   1) C   2 - H   9            1.59    0.92    0.049
   3. BD (   1) C   1 - H   6        / 90. BD*(   1) C   2 - C   3            2.09    0.81    0.052
   4. BD (   1) C   1 - H   7        / 91. BD*(   1) C   2 - H   8            1.59    0.92    0.049
   5. BD (   1) C   2 - C   3        / 18. RY*(   1) C   1                    0.74    1.42    0.041
   5. BD (   1) C   2 - C   3        / 45. RY*(   1) O   4                    0.42    2.05    0.037
   5. BD (   1) C   2 - C   3        / 86. BD*(   1) C   1 - C   2            0.39    1.06    0.026
   5. BD (   1) C   2 - C   3        / 88. BD*(   1) C   1 - H   6            0.73    1.15    0.037
   5. BD (   1) C   2 - C   3        / 96. BD*(   1) O   4 - H  12            0.82    1.02    0.037
   6. BD (   1) C   2 - H   8        / 19. RY*(   2) C   1                    0.30    1.35    0.026
   6. BD (   1) C   2 - H   8        / 89. BD*(   1) C   1 - H   7            1.38    0.96    0.048
   6. BD (   1) C   2 - H   8        / 93. BD*(   1) C   3 - O   4            0.37    0.69    0.021
   6. BD (   1) C   2 - H   8        / 94. BD*(   2) C   3 - O   4            2.32    0.35    0.037
   6. BD (   1) C   2 - H   8        / 95. BD*(   1) C   3 - H  11            0.87    0.82    0.034
   7. BD (   1) C   2 - H   9        / 19. RY*(   2) C   1                    0.30    1.35    0.026
   7. BD (   1) C   2 - H   9        / 87. BD*(   1) C   1 - H   5            1.38    0.96    0.048
   7. BD (   1) C   2 - H   9        / 93. BD*(   1) C   3 - O   4            0.35    0.69    0.020
   7. BD (   1) C   2 - H   9        / 94. BD*(   2) C   3 - O   4            3.36    0.35    0.045
   8. BD (   1) C   3 - O   4        / 86. BD*(   1) C   1 - C   2            0.80    1.35    0.042
   9. BD (   2) C   3 - O   4        / 42. RY*(   7) C   3                    1.47    2.67    0.088
   9. BD (   2) C   3 - O   4        / 78. RY*(   1) H  11                    1.40    0.79    0.047
   9. BD (   2) C   3 - O   4        / 84. RY*(   3) H  12                    0.26    1.91    0.031
   9. BD (   2) C   3 - O   4        / 91. BD*(   1) C   2 - H   8            0.64    0.82    0.032
   9. BD (   2) C   3 - O   4        / 92. BD*(   1) C   2 - H   9            0.95    0.82    0.039
   9. BD (   2) C   3 - O   4        / 94. BD*(   2) C   3 - O   4           27.40    0.22    0.100
   9. BD (   2) C   3 - O   4        / 95. BD*(   1) C   3 - H  11           10.43    0.69    0.116
  10. BD (   1) C   3 - H  11        / 27. RY*(   1) C   2                    0.31    1.22    0.026
  10. BD (   1) C   3 - H  11        / 42. RY*(   7) C   3                    0.65    2.87    0.058
  10. BD (   1) C   3 - H  11        / 90. BD*(   1) C   2 - C   3            0.42    0.91    0.026
  10. BD (   1) C   3 - H  11        / 91. BD*(   1) C   2 - H   8            0.55    1.01    0.032
  10. BD (   1) C   3 - H  11        / 93. BD*(   1) C   3 - O   4            0.36    0.76    0.022
  10. BD (   1) C   3 - H  11        / 94. BD*(   2) C   3 - O   4            2.35    0.42    0.040
  10. BD (   1) C   3 - H  11        / 95. BD*(   1) C   3 - H  11            0.42    0.88    0.025
  11. BD (   1) O   4 - H  12        / 27. RY*(   1) C   2                    0.42    1.48    0.032
  11. BD (   1) O   4 - H  12        / 39. RY*(   4) C   3                    0.34    2.86    0.039
  11. BD (   1) O   4 - H  12        / 90. BD*(   1) C   2 - C   3            1.29    1.17    0.049
  12. CR (   1) C   1                / 27. RY*(   1) C   2                    0.39   10.72    0.082
  12. CR (   1) C   1                / 54. RY*(   1) H   5                    0.37   10.53    0.079
  12. CR (   1) C   1                / 58. RY*(   1) H   6                    0.40   10.52    0.082
  12. CR (   1) C   1                / 62. RY*(   1) H   7                    0.37   10.53    0.079
  13. CR (   1) C   2                / 20. RY*(   3) C   1                    0.61   10.67    0.102
  13. CR (   1) C   2                / 40. RY*(   5) C   3                    0.37   11.04    0.081
  13. CR (   1) C   2                / 66. RY*(   1) H   8                    0.45   10.49    0.087
  13. CR (   1) C   2                / 70. RY*(   1) H   9                    0.45   10.49    0.087
  14. CR (   1) C   3                / 27. RY*(   1) C   2                    0.30   10.88    0.072
  14. CR (   1) C   3                / 30. RY*(   4) C   2                    0.38   10.89    0.081
  14. CR (   1) C   3                / 78. RY*(   1) H  11                    0.49   10.64    0.091
  14. CR (   1) C   3                / 90. BD*(   1) C   2 - C   3            0.27   10.57    0.068
  14. CR (   1) C   3                / 93. BD*(   1) C   3 - O   4            0.66   10.42    0.105
  15. CR (   1) O   4                / 38. RY*(   3) C   3                    0.81   19.68    0.159
  15. CR (   1) O   4                / 39. RY*(   4) C   3                    0.29   21.15    0.099
  16. LP (   1) O   4                / 36. RY*(   1) C   3                    0.31    2.09    0.032
  16. LP (   1) O   4                / 38. RY*(   3) C   3                    0.71    1.25    0.038
  16. LP (   1) O   4                / 82. RY*(   1) H  12                    0.33    1.87    0.031
  16. LP (   1) O   4                / 83. RY*(   2) H  12                    0.31    1.66    0.029
  16. LP (   1) O   4                / 86. BD*(   1) C   1 - C   2            0.26    1.09    0.021
  16. LP (   1) O   4                / 90. BD*(   1) C   2 - C   3            0.41    1.04    0.026
  16. LP (   1) O   4                / 95. BD*(   1) C   3 - H  11            0.84    1.02    0.038
  94. BD*(   2) C   3 - O   4        / 46. RY*(   2) O   4                    0.39    1.23    0.070
  94. BD*(   2) C   3 - O   4        / 78. RY*(   1) H  11                    0.53    0.57    0.055
  94. BD*(   2) C   3 - O   4        / 92. BD*(   1) C   2 - H   9            0.30    0.59    0.042
  94. BD*(   2) C   3 - O   4        / 95. BD*(   1) C   3 - H  11            4.61    0.47    0.132
  95. BD*(   1) C   3 - H  11        / 78. RY*(   1) H  11                   15.98    0.10    0.242
  95. BD*(   1) C   3 - H  11        / 81. RY*(   4) H  11                    0.36    1.44    0.139
  95. BD*(   1) C   3 - H  11        / 86. BD*(   1) C   1 - C   2            0.29    0.07    0.027
  95. BD*(   1) C   3 - H  11        / 96. BD*(   1) O   4 - H  12            0.34    0.03    0.020

 from unit  1 to unit  2
   1. BD (   1) C   1 - C   2        / 17. LP*(   1) H  10                    0.03    0.65    0.006
   2. BD (   1) C   1 - H   5        / 17. LP*(   1) H  10                    0.05    0.51    0.008
   5. BD (   1) C   2 - C   3        / 17. LP*(   1) H  10                    4.30    0.71    0.082
   5. BD (   1) C   2 - C   3        / 74. RY*(   1) H  10                    0.05    1.09    0.009
   5. BD (   1) C   2 - C   3        / 76. RY*(   3) H  10                    0.04    2.73    0.013
   6. BD (   1) C   2 - H   8        / 17. LP*(   1) H  10                    0.03    0.54    0.006
   7. BD (   1) C   2 - H   9        / 17. LP*(   1) H  10                    0.20    0.54    0.015
   8. BD (   1) C   3 - O   4        / 17. LP*(   1) H  10                    1.31    0.99    0.054
   9. BD (   2) C   3 - O   4        / 17. LP*(   1) H  10                   90.81    0.41    0.255
   9. BD (   2) C   3 - O   4        / 74. RY*(   1) H  10                    4.36    0.79    0.083
   9. BD (   2) C   3 - O   4        / 76. RY*(   3) H  10                    0.32    2.43    0.039
   9. BD (   2) C   3 - O   4        / 77. RY*(   4) H  10                    0.46    2.13    0.044
  10. BD (   1) C   3 - H  11        / 17. LP*(   1) H  10                   62.90    0.60    0.268
  10. BD (   1) C   3 - H  11        / 74. RY*(   1) H  10                    2.58    0.98    0.068
  10. BD (   1) C   3 - H  11        / 75. RY*(   2) H  10                    0.25    2.31    0.032
  10. BD (   1) C   3 - H  11        / 76. RY*(   3) H  10                    0.27    2.62    0.036
  10. BD (   1) C   3 - H  11        / 77. RY*(   4) H  10                    0.40    2.33    0.041
  13. CR (   1) C   2                / 17. LP*(   1) H  10                    0.04   10.14    0.031
  14. CR (   1) C   3                / 17. LP*(   1) H  10                    3.81   10.26    0.295
  14. CR (   1) C   3                / 74. RY*(   1) H  10                    0.49   10.64    0.091
  14. CR (   1) C   3                / 77. RY*(   4) H  10                    0.08   11.99    0.039
  15. CR (   1) O   4                / 17. LP*(   1) H  10                    0.04   19.16    0.040
  16. LP (   1) O   4                / 17. LP*(   1) H  10                    0.09    0.74    0.012
  94. BD*(   2) C   3 - O   4        / 17. LP*(   1) H  10                   79.90    0.19    0.234
  94. BD*(   2) C   3 - O   4        / 74. RY*(   1) H  10                    1.28    0.57    0.086
  94. BD*(   2) C   3 - O   4        / 76. RY*(   3) H  10                    0.11    2.21    0.050
  94. BD*(   2) C   3 - O   4        / 77. RY*(   4) H  10                    0.10    1.91    0.044
  95. BD*(   1) C   3 - H  11        / 74. RY*(   1) H  10                    0.66    0.10    0.050
  95. BD*(   1) C   3 - H  11        / 75. RY*(   2) H  10                    0.11    1.42    0.076
  95. BD*(   1) C   3 - H  11        / 77. RY*(   4) H  10                    0.03    1.44    0.041

 from unit  2 to unit  1
  17. LP*(   1) H  10                / 18. RY*(   1) C   1                    0.08    0.72    0.018
  17. LP*(   1) H  10                / 19. RY*(   2) C   1                    0.07    0.82    0.018
  17. LP*(   1) H  10                / 28. RY*(   2) C   2                    0.16    0.84    0.027
  17. LP*(   1) H  10                / 29. RY*(   3) C   2                    0.03    1.15    0.015
  17. LP*(   1) H  10                / 34. RY*(   8) C   2                    0.03    2.19    0.019
  17. LP*(   1) H  10                / 36. RY*(   1) C   3                    0.55    1.35    0.065
  17. LP*(   1) H  10                / 38. RY*(   3) C   3                    0.04    0.51    0.011
  17. LP*(   1) H  10                / 41. RY*(   6) C   3                    0.04    0.96    0.014
  17. LP*(   1) H  10                / 42. RY*(   7) C   3                    1.52    2.26    0.139
  17. LP*(   1) H  10                / 44. RY*(   9) C   3                    0.37    2.07    0.066
  17. LP*(   1) H  10                / 46. RY*(   2) O   4                    0.04    1.04    0.015
  17. LP*(   1) H  10                / 47. RY*(   3) O   4                    0.08    1.52    0.025
  17. LP*(   1) H  10                / 50. RY*(   6) O   4                    0.05    2.52    0.028
  17. LP*(   1) H  10                / 70. RY*(   1) H   9                    0.04    0.35    0.009
  17. LP*(   1) H  10                / 79. RY*(   2) H  11                    0.23    1.70    0.047
  17. LP*(   1) H  10                / 83. RY*(   2) H  12                    0.05    0.92    0.016
  17. LP*(   1) H  10                / 86. BD*(   1) C   1 - C   2            0.17    0.35    0.018
  17. LP*(   1) H  10                / 87. BD*(   1) C   1 - H   5            0.03    0.42    0.008
  17. LP*(   1) H  10                / 90. BD*(   1) C   2 - C   3            0.04    0.30    0.008
  17. LP*(   1) H  10                / 91. BD*(   1) C   2 - H   8            0.13    0.40    0.017
  17. LP*(   1) H  10                / 92. BD*(   1) C   2 - H   9            0.03    0.40    0.009
  17. LP*(   1) H  10                / 93. BD*(   1) C   3 - O   4            0.16    0.15    0.012
  17. LP*(   1) H  10                / 95. BD*(   1) C   3 - H  11           11.13    0.28    0.123
  17. LP*(   1) H  10                / 96. BD*(   1) O   4 - H  12            0.07    0.31    0.011

 within unit  2
  17. LP*(   1) H  10                / 74. RY*(   1) H  10                   19.93    0.38    0.206
  17. LP*(   1) H  10                / 75. RY*(   2) H  10                    0.30    1.70    0.054
  17. LP*(   1) H  10                / 76. RY*(   3) H  10                    0.84    2.02    0.098
  17. LP*(   1) H  10                / 77. RY*(   4) H  10                    1.42    1.72    0.117


 Natural Bond Orbitals (Summary):

                                                            Principal Delocalizations
           NBO                        Occupancy    Energy   (geminal,vicinal,remote)
 ====================================================================================
 Molecular unit  1  (C3H7O)
     1. BD (   1) C   1 - C   2          0.99104    -0.79355  93(v),91(g),92(g),38(v)
                                                    90(g),17(r)
     2. BD (   1) C   1 - H   5          0.97937    -0.65483  92(v),17(r)
     3. BD (   1) C   1 - H   6          0.99191    -0.65015  90(v)
     4. BD (   1) C   1 - H   7          0.97937    -0.65483  91(v)
     5. BD (   1) C   2 - C   3          0.99302    -0.84844  17(r),96(v),18(v),88(v)
                                                    45(v),86(g),94(g),74(r)
                                                    76(r)
     6. BD (   1) C   2 - H   8          0.92549    -0.67786  94(v),89(v),95(v),93(v)
                                                    19(v),17(r)
     7. BD (   1) C   2 - H   9          0.92549    -0.67786  94(v),87(v),93(v),19(v)
                                                    17(r)
     8. BD (   1) C   3 - O   4          0.99801    -1.13403  17(r),86(v)
     9. BD (   2) C   3 - O   4          0.80495    -0.55337  17(r),94(g),95(g),74(r)
                                                    42(g),78(v),92(v),91(v)
                                                    77(r),76(r),84(v)
    10. BD (   1) C   3 - H  11          0.87524    -0.74632  17(r),74(r),94(g),42(g)
                                                    91(v),90(g),95(g),77(r)
                                                    93(g),27(v),76(r),75(r)
    11. BD (   1) O   4 - H  12          0.99532    -1.00955  90(v),27(r),39(v)
    12. CR (   1) C   1                  0.99962   -10.24610  58(v),27(v),54(v),62(v)
    13. CR (   1) C   2                  0.99955   -10.28517  20(v),66(v),70(v),40(v)
                                                    17(r)
    14. CR (   1) C   3                  0.99949   -10.40531  17(r),93(g),78(v),74(r)
                                                    30(v),27(v),94(g),90(g)
                                                    77(r)
    15. CR (   1) O   4                  0.99987   -19.30376  38(v),39(v),17(r)
    16. LP (   1) O   4                  0.99292    -0.87874  95(v),38(v),90(v),82(v)
                                                    83(v),36(v),86(r),17(r)
    18. RY*(   1) C   1                  0.00153     0.57602   
    19. RY*(   2) C   1                  0.00080     0.67383   
    20. RY*(   3) C   1                  0.00019     0.38092   
    21. RY*(   4) C   1                  0.00006     1.16001   
    22. RY*(   5) C   1                  0.00000     1.65890   
    23. RY*(   6) C   1                  0.00000     1.78224   
    24. RY*(   7) C   1                  0.00000     2.11713   
    25. RY*(   8) C   1                  0.00001     1.84287   
    26. RY*(   9) C   1                  0.00000     2.12188   
    27. RY*(   1) C   2                  0.00191     0.47224   
    28. RY*(   2) C   2                  0.00114     0.69701   
    29. RY*(   3) C   2                  0.00048     1.00499   
    30. RY*(   4) C   2                  0.00029     0.48223   
    31. RY*(   5) C   2                  0.00019     1.82068   
    32. RY*(   6) C   2                  0.00014     1.54207   
    33. RY*(   7) C   2                  0.00003     1.94983   
    34. RY*(   8) C   2                  0.00000     2.04770   
    35. RY*(   9) C   2                  0.00000     1.95089   
    36. RY*(   1) C   3                  0.00128     1.20719   
    37. RY*(   2) C   3                  0.00111     1.10399   
    38. RY*(   3) C   3                  0.00107     0.37156   
    39. RY*(   4) C   3                  0.00039     1.84977   
    40. RY*(   5) C   3                  0.00014     0.75241   
    41. RY*(   6) C   3                  0.00011     0.81513   
    42. RY*(   7) C   3                  0.00001     2.11901   
    43. RY*(   8) C   3                  0.00000     1.07944   
    44. RY*(   9) C   3                  0.00000     1.92571   
    45. RY*(   1) O   4                  0.00074     1.19983   
    46. RY*(   2) O   4                  0.00044     0.89557   
    47. RY*(   3) O   4                  0.00008     1.37904   
    48. RY*(   4) O   4                  0.00002     1.14211   
    49. RY*(   5) O   4                  0.00001     2.52499   
    50. RY*(   6) O   4                  0.00000     2.37520   
    51. RY*(   7) O   4                  0.00000     2.43095   
    52. RY*(   8) O   4                  0.00000     2.36716   
    53. RY*(   9) O   4                  0.00000     2.65248   
    54. RY*(   1) H   5                  0.00060     0.28626   
    55. RY*(   2) H   5                  0.00009     1.59365   
    56. RY*(   3) H   5                  0.00007     1.61413   
    57. RY*(   4) H   5                  0.00001     2.07988   
    58. RY*(   1) H   6                  0.00047     0.27070   
    59. RY*(   2) H   6                  0.00008     1.61869   
    60. RY*(   3) H   6                  0.00006     1.63216   
    61. RY*(   4) H   6                  0.00002     2.08850   
    62. RY*(   1) H   7                  0.00060     0.28626   
    63. RY*(   2) H   7                  0.00009     1.59365   
    64. RY*(   3) H   7                  0.00007     1.61413   
    65. RY*(   4) H   7                  0.00001     2.07988   
    66. RY*(   1) H   8                  0.00098     0.20459   
    67. RY*(   2) H   8                  0.00008     1.61394   
    68. RY*(   3) H   8                  0.00006     1.64448   
    69. RY*(   4) H   8                  0.00002     2.06789   
    70. RY*(   1) H   9                  0.00098     0.20459   
    71. RY*(   2) H   9                  0.00008     1.61394   
    72. RY*(   3) H   9                  0.00006     1.64448   
    73. RY*(   4) H   9                  0.00002     2.06789   
    78. RY*(   1) H  11                  0.00080     0.23690   
    79. RY*(   2) H  11                  0.00011     1.56164   
    80. RY*(   3) H  11                  0.00002     1.87957   
    81. RY*(   4) H  11                  0.00002     1.57856   
    82. RY*(   1) H  12                  0.00066     0.98871   
    83. RY*(   2) H  12                  0.00043     0.77782   
    84. RY*(   3) H  12                  0.00036     1.35924   
    85. RY*(   4) H  12                  0.00001     2.05025   
    86. BD*(   1) C   1 - C   2          0.00257     0.21099   
    87. BD*(   1) C   1 - H   5          0.00335     0.28247   
    88. BD*(   1) C   1 - H   6          0.00214     0.30087   
    89. BD*(   1) C   1 - H   7          0.00335     0.28247   
    90. BD*(   1) C   2 - C   3          0.01032     0.16106   
    91. BD*(   1) C   2 - H   8          0.00640     0.26247   
    92. BD*(   1) C   2 - H   9          0.00640     0.26247   
    93. BD*(   1) C   3 - O   4          0.00993     0.01013   
    94. BD*(   2) C   3 - O   4          0.15668    -0.33102  17(r),95(g),74(r),78(v)
                                                    46(g),92(v),76(r),77(r)
    95. BD*(   1) C   3 - H  11          0.04229     0.13760   
    96. BD*(   1) O   4 - H  12          0.00272     0.17215   
       -------------------------------
              Total Lewis   15.45067  ( 98.3126%)
        Valence non-Lewis    0.24615  (  1.5663%)
        Rydberg non-Lewis    0.01904  (  0.1211%)
       -------------------------------
            Total unit  1   15.71586  (100.0000%)
           Charge unit  1    0.78414

 Molecular unit  2  (H)
    17. LP*(   1) H  10                  0.28318    -0.14225  94(r),74(g),95(r),42(r)
                                                    77(g),76(g),36(r),44(r)
                                                    75(g),79(r),86(r),28(r)
                                                    93(r),91(r),18(r),47(r)
                                                    19(r),96(r),50(r),83(r)
                                                    38(r),70(r),46(r),41(r)
                                                    90(r),29(r),92(r),87(r)
                                                    34(r)
    74. RY*(   1) H  10                  0.00080     0.23821   
    75. RY*(   2) H  10                  0.00011     1.56174   
    76. RY*(   3) H  10                  0.00002     1.87791   
    77. RY*(   4) H  10                  0.00002     1.57997   
       -------------------------------
              Total Lewis    0.00000  (  0.0000%)
        Valence non-Lewis    0.28318  ( 99.6637%)
        Rydberg non-Lewis    0.00096  (  0.3363%)
       -------------------------------
            Total unit  2    0.28414  (100.0000%)
           Charge unit  2    0.21586
 Unable to Open any file for archive entry.
 1\1\GINC-COMPUTE-0-11\SP\UB3LYP\def2SVP\C3H8O1(1+,2)\ZAHRT2\08-Jan-202
 1\0\\# b3lyp/def2svp geom=NewRedundant pop=NBO\\19\\1,2\C,0,-1.5675734
 318,-0.101954606,0.041343476\C,0,-0.1472358879,-0.2861234047,-0.487104
 5494\C,0,0.914058799,0.241954266,0.4646754828\O,0,2.1845701971,0.02505
 15327,-0.1135462994\H,0,-1.7133815664,-0.6294248846,0.9989782955\H,0,-
 2.3122039631,-0.49334703,-0.6686878153\H,0,-1.7997639814,0.9627230249,
 0.211926149\H,0,0.0607479877,-1.3533052069,-0.6750291151\H,0,-0.024992
 2422,0.2270062038,-1.4562301486\H,0,0.8174290299,-0.2739759586,1.44384
 4022\H,0,0.7308925544,1.3210148926,0.6553862864\H,0,2.8574525048,0.360
 3811704,0.4909466726\\Version=ES64L-G16RevC.01\State=2-A\HF=-193.83306
 93\S2=0.753594\S2-1=0.\S2A=0.75001\RMSD=7.199e-09\Dipole=1.1615988,0.4
 678771,0.8189887\Quadrupole=5.2304558,-2.815022,-2.4154338,2.0412603,3
 .203535,0.5638765\PG=C01 [X(C3H8O1)]\\@
 The archive entry for this job was punched.


 NOTHING WILL BE ATTEMPTED IF ALL POSSIBLE OBJECTIONS
 MUST FIRST BE OVERCOME.

                               -- THE GOLDEN PRINCIPLE,
                    PAUL DICKSON'S "THE OFFICIAL RULES"
 File lengths (MBytes):  RWF=     10 Int=      0 D2E=      0 Chk=      2 Scr=      1
 Normal termination of Gaussian 16
