# Supplementary material for: Machine-Learning-Guided Discovery of Electrochemical Reactions
Source: J Am Chem Soc. 2022 Dec 2;144(49):22599–610. doi: 10.1021/jacs.2c08997 (PMC9756344; doi:10.1021/jacs.2c08997)
Supplement: Supplementary file 3 — ja2c08997_si_003.zip [file ja2c08997_si_003.zip › Oxidation Site Selectivity/Ologs_notimes/16.log]

 Entering Gaussian System, Link 0=g16
 Input=16.com
 Output=16.log
 Initial command:
  
 Copyright (c) 1988-2019, Gaussian, Inc.  All Rights Reserved.
  
 This is part of the Gaussian(R) 16 program.  It is based on
 the Gaussian(R) 09 system (copyright 2009, Gaussian, Inc.),
 the Gaussian(R) 03 system (copyright 2003, Gaussian, Inc.),
 the Gaussian(R) 98 system (copyright 1998, Gaussian, Inc.),
 the Gaussian(R) 94 system (copyright 1995, Gaussian, Inc.),
 the Gaussian 92(TM) system (copyright 1992, Gaussian, Inc.),
 the Gaussian 90(TM) system (copyright 1990, Gaussian, Inc.),
 the Gaussian 88(TM) system (copyright 1988, Gaussian, Inc.),
 the Gaussian 86(TM) system (copyright 1986, Carnegie Mellon
 University), and the Gaussian 82(TM) system (copyright 1983,
 Carnegie Mellon University). Gaussian is a federally registered
 trademark of Gaussian, Inc.
  
 This software contains proprietary and confidential information,
 including trade secrets, belonging to Gaussian, Inc.
  
 This software is provided under written license and may be
 used, copied, transmitted, or stored only in accord with that
 written license.
  
 The following legend is applicable only to US Government
 contracts under FAR:
  
                    RESTRICTED RIGHTS LEGEND
  
 Use, reproduction and disclosure by the US Government is
 subject to restrictions as set forth in subparagraphs (a)
 and (c) of the Commercial Computer Software - Restricted
 Rights clause in FAR 52.227-19.
  
 Gaussian, Inc.
 340 Quinnipiac St., Bldg. 40, Wallingford CT 06492
  
  
 ---------------------------------------------------------------
 Warning -- This program may not be used in any manner that
 competes with the business of Gaussian, Inc. or will provide
 assistance to any competitor of Gaussian, Inc.  The licensee
 of this program is prohibited from giving any competitor of
 Gaussian, Inc. access to this program.  By using this program,
 the user acknowledges that Gaussian, Inc. is engaged in the
 business of creating and licensing software in the field of
 computational chemistry and represents and warrants to the
 licensee that it is not a competitor of Gaussian, Inc. and that
 it will not use this program in any manner prohibited above.
 ---------------------------------------------------------------
  

 Cite this work as:
 Gaussian 16, Revision C.01,
 M. J. Frisch, G. W. Trucks, H. B. Schlegel, G. E. Scuseria, 
 M. A. Robb, J. R. Cheeseman, G. Scalmani, V. Barone, 
 G. A. Petersson, H. Nakatsuji, X. Li, M. Caricato, A. V. Marenich, 
 J. Bloino, B. G. Janesko, R. Gomperts, B. Mennucci, H. P. Hratchian, 
 J. V. Ortiz, A. F. Izmaylov, J. L. Sonnenberg, D. Williams-Young, 
 F. Ding, F. Lipparini, F. Egidi, J. Goings, B. Peng, A. Petrone, 
 T. Henderson, D. Ranasinghe, V. G. Zakrzewski, J. Gao, N. Rega, 
 G. Zheng, W. Liang, M. Hada, M. Ehara, K. Toyota, R. Fukuda, 
 J. Hasegawa, M. Ishida, T. Nakajima, Y. Honda, O. Kitao, H. Nakai, 
 T. Vreven, K. Throssell, J. A. Montgomery, Jr., J. E. Peralta, 
 F. Ogliaro, M. J. Bearpark, J. J. Heyd, E. N. Brothers, K. N. Kudin, 
 V. N. Staroverov, T. A. Keith, R. Kobayashi, J. Normand, 
 K. Raghavachari, A. P. Rendell, J. C. Burant, S. S. Iyengar, 
 J. Tomasi, M. Cossi, J. M. Millam, M. Klene, C. Adamo, R. Cammi, 
 J. W. Ochterski, R. L. Martin, K. Morokuma, O. Farkas, 
 J. B. Foresman, and D. J. Fox, Gaussian, Inc., Wallingford CT, 2019.
 
 ******************************************
 Gaussian 16:  ES64L-G16RevC.01  3-Jul-2019
                 8-Jan-2021 
 ******************************************
 %nprocshared=16
 Will use up to   16 processors via shared memory.
 %mem=7GB
 -----------------------------------------
 # b3lyp/def2svp geom=NewRedundant pop=NBO
 -----------------------------------------
 1/29=4000,38=1,172=1/1;
 2/12=2,17=6,18=5,40=1/2;
 3/5=43,7=101,11=2,25=1,30=1,74=-5/1,2,3;
 4//1;
 5/5=2,38=5/2;
 6/7=2,8=2,9=2,10=2,28=1,40=1/1,7;
 99/5=1,9=1/99;
 --
 16
 --
 Symbolic Z-matrix:
 Charge =  1 Multiplicity = 2
 C                     2.02261  -0.01778  -0.10563 
 C                     0.6371   -0.65044   0.00003 
 C                    -0.48684   0.37293   0.14139 
 C                    -1.857    -0.28302   0.2929 
 O                    -0.44316   1.20072  -1.01376 
 H                     2.80427  -0.78234  -0.23674 
 H                     2.26675   0.55963   0.80199 
 H                     2.06332   0.67145  -0.9614 
 H                     0.59214  -1.33687   0.86282 
 H                     0.42993  -1.25732  -0.89914 
 H                    -0.28254   0.98162   1.04924 
 H                    -2.65045   0.47753   0.38809 
 H                    -2.08222  -0.90166  -0.59043 
 H                    -1.89923  -0.92201   1.18942 
 H                    -1.11468   1.88757  -0.91878 
 
                          Input orientation:                          
 ---------------------------------------------------------------------
 Center     Atomic      Atomic             Coordinates (Angstroms)
 Number     Number       Type             X           Y           Z
 ---------------------------------------------------------------------
      1          6           0        2.022608   -0.017780   -0.105626
      2          6           0        0.637103   -0.650443    0.000033
      3          6           0       -0.486843    0.372926    0.141391
      4          6           0       -1.856996   -0.283017    0.292898
      5          8           0       -0.443161    1.200716   -1.013755
      6          1           0        2.804268   -0.782337   -0.236742
      7          1           0        2.266746    0.559633    0.801988
      8          1           0        2.063320    0.671453   -0.961399
      9          1           0        0.592139   -1.336873    0.862824
     10          1           0        0.429935   -1.257319   -0.899136
     11          1           0       -0.282545    0.981616    1.049236
     12          1           0       -2.650451    0.477527    0.388085
     13          1           0       -2.082217   -0.901663   -0.590433
     14          1           0       -1.899225   -0.922013    1.189419
     15          1           0       -1.114682    1.887574   -0.918782
 ---------------------------------------------------------------------
                    Distance matrix (angstroms):
                    1          2          3          4          5
     1  C    0.000000
     2  C    1.526777   0.000000
     3  C    2.551669   1.526604   0.000000
     4  C    3.909029   2.537973   1.526609   0.000000
     5  O    2.896455   2.370976   1.421797   2.430584   0.000000
     6  H    1.101240   2.184047   3.508422   4.717756   3.883560
     7  H    1.103074   2.182465   2.837869   4.239633   3.324381
     8  H    1.099567   2.169298   2.794386   4.225299   2.562285
     9  H    2.173509   1.103457   2.146644   2.726481   3.321559
    10  H    2.168576   1.104410   2.140298   2.756858   2.611009
    11  H    2.765182   2.147137   1.111947   2.156442   2.080802
    12  H    4.725099   3.497272   2.180137   1.103203   2.712985
    13  H    4.226805   2.794005   2.169184   1.101690   2.699204
    14  H    4.227950   2.814490   2.184045   1.101749   3.388227
    15  H    3.759547   3.217842   1.952514   2.594352   0.965264
                    6          7          8          9         10
     6  H    0.000000
     7  H    1.780105   0.000000
     8  H    1.785396   1.778601   0.000000
     9  H    2.531811   2.530760   3.086347   0.000000
    10  H    2.510344   3.093382   2.528237   1.771198   0.000000
    11  H    3.780699   2.595782   3.105147   2.484998   3.052312
    12  H    5.633083   4.935269   4.906969   3.745907   3.762367
    13  H    4.900721   4.794549   4.449470   3.074662   2.555914
    14  H    4.916939   4.438547   4.781936   2.546698   3.146344
    15  H    4.790801   4.019768   3.403008   4.060101   3.503795
                   11         12         13         14         15
    11  H    0.000000
    12  H    2.509622   0.000000
    13  H    3.077999   1.783971   0.000000
    14  H    2.501422   1.779097   1.789351   0.000000
    15  H    2.320843   2.460634   2.970485   3.599139   0.000000
 Stoichiometry    C4H10O(1+,2)
 Framework group  C1[X(C4H10O)]
 Deg. of freedom    39
 Full point group                 C1      NOp   1
 Largest Abelian subgroup         C1      NOp   1
 Largest concise Abelian subgroup C1      NOp   1
                         Standard orientation:                         
 ---------------------------------------------------------------------
 Center     Atomic      Atomic             Coordinates (Angstroms)
 Number     Number       Type             X           Y           Z
 ---------------------------------------------------------------------
      1          6           0        2.061584   -0.029317    0.103626
      2          6           0        0.733211   -0.693755   -0.249924
      3          6           0       -0.479931    0.035814    0.321509
      4          6           0       -1.792758   -0.671883   -0.004352
      5          8           0       -0.464031    1.352440   -0.214915
      6          1           0        2.911121   -0.563884   -0.349425
      7          1           0        2.219692   -0.011673    1.195167
      8          1           0        2.075079    1.010720   -0.253011
      9          1           0        0.714970   -1.735385    0.113793
     10          1           0        0.614139   -0.738820   -1.346971
     11          1           0       -0.364207    0.077640    1.426626
     12          1           0       -2.652312   -0.122207    0.415269
     13          1           0       -1.929386   -0.736283   -1.095639
     14          1           0       -1.813689   -1.691249    0.413145
     15          1           0       -1.195796    1.846461    0.175211
 ---------------------------------------------------------------------
 Rotational constants (GHZ):           8.1327871           3.4463577           2.6749177
 Standard basis: def2SVP (5D, 7F)
 There are   125 symmetry adapted cartesian basis functions of A   symmetry.
 There are   120 symmetry adapted basis functions of A   symmetry.
   120 basis functions,   195 primitive gaussians,   125 cartesian basis functions
    21 alpha electrons       20 beta electrons
       nuclear repulsion energy       193.3212098067 Hartrees.
 NAtoms=   15 NActive=   15 NUniq=   15 SFac= 1.00D+00 NAtFMM=   60 NAOKFM=F Big=F
 Integral buffers will be    131072 words long.
 Raffenetti 2 integral format.
 Two-electron integral symmetry is turned on.
 One-electron integrals computed using PRISM.
   1 Symmetry operations used in ECPInt.
 ECPInt:  NShTT=    1830 NPrTT=    6200 LenC2=    1829 LenP2D=    5366.
 LDataN:  DoStor=T MaxTD1= 4 Len=   56
 NBasis=   120 RedAO= T EigKep=  1.84D-03  NBF=   120
 NBsUse=   120 1.00D-06 EigRej= -1.00D+00 NBFU=   120
 ExpMin= 1.22D-01 ExpMax= 2.27D+03 ExpMxC= 3.41D+02 IAcc=3 IRadAn=         5 AccDes= 0.00D+00
 Harris functional with IExCor=  402 and IRadAn=       5 diagonalized for initial guess.
 HarFok:  IExCor=  402 AccDes= 0.00D+00 IRadAn=         5 IDoV= 1 UseB2=F ITyADJ=14
 ICtDFT=  3500011 ScaDFX=  1.000000  1.000000  1.000000  1.000000
 FoFCou: FMM=F IPFlag=           0 FMFlag=      100000 FMFlg1=           0
         NFxFlg=           0 DoJE=T BraDBF=F KetDBF=T FulRan=T
         wScrn=  0.000000 ICntrl=       500 IOpCl=  0 I1Cent=   200000004 NGrid=           0
         NMat0=    1 NMatS0=      1 NMatT0=    0 NMatD0=    1 NMtDS0=    0 NMtDT0=    0
 Petite list used in FoFCou.
 Initial guess <Sx>= 0.0000 <Sy>= 0.0000 <Sz>= 0.5000 <S**2>= 0.7500 S= 0.5000
 Requested convergence on RMS density matrix=1.00D-08 within 128 cycles.
 Requested convergence on MAX density matrix=1.00D-06.
 Requested convergence on             energy=1.00D-06.
 No special actions if energy rises.
 Integral accuracy reduced to 1.0D-05 until final iterations.
 Initial convergence to 1.0D-05 achieved.  Increase integral accuracy.
 SCF Done:  E(UB3LYP) =  -233.132842426     A.U. after   25 cycles
            NFock= 25  Conv=0.84D-08     -V/T= 2.0107
 <Sx>= 0.0000 <Sy>= 0.0000 <Sz>= 0.5000 <S**2>= 0.7535 S= 0.5017
 <L.S>= 0.000000000000E+00
 Annihilation of the first spin contaminant:
 S**2 before annihilation     0.7535,   after     0.7500

 **********************************************************************

            Population analysis using the SCF Density.

 **********************************************************************

 Orbital symmetries:
 Alpha Orbitals:
       Occupied  (A) (A) (A) (A) (A) (A) (A) (A) (A) (A) (A) (A)
                 (A) (A) (A) (A) (A) (A) (A) (A) (A)
       Virtual   (A) (A) (A) (A) (A) (A) (A) (A) (A) (A) (A) (A)
                 (A) (A) (A) (A) (A) (A) (A) (A) (A) (A) (A) (A)
                 (A) (A) (A) (A) (A) (A) (A) (A) (A) (A) (A) (A)
                 (A) (A) (A) (A) (A) (A) (A) (A) (A) (A) (A) (A)
                 (A) (A) (A) (A) (A) (A) (A) (A) (A) (A) (A) (A)
                 (A) (A) (A) (A) (A) (A) (A) (A) (A) (A) (A) (A)
                 (A) (A) (A) (A) (A) (A) (A) (A) (A) (A) (A) (A)
                 (A) (A) (A) (A) (A) (A) (A) (A) (A) (A) (A) (A)
                 (A) (A) (A)
 Beta  Orbitals:
       Occupied  (A) (A) (A) (A) (A) (A) (A) (A) (A) (A) (A) (A)
                 (A) (A) (A) (A) (A) (A) (A) (A)
       Virtual   (A) (A) (A) (A) (A) (A) (A) (A) (A) (A) (A) (A)
                 (A) (A) (A) (A) (A) (A) (A) (A) (A) (A) (A) (A)
                 (A) (A) (A) (A) (A) (A) (A) (A) (A) (A) (A) (A)
                 (A) (A) (A) (A) (A) (A) (A) (A) (A) (A) (A) (A)
                 (A) (A) (A) (A) (A) (A) (A) (A) (A) (A) (A) (A)
                 (A) (A) (A) (A) (A) (A) (A) (A) (A) (A) (A) (A)
                 (A) (A) (A) (A) (A) (A) (A) (A) (A) (A) (A) (A)
                 (A) (A) (A) (A) (A) (A) (A) (A) (A) (A) (A) (A)
                 (A) (A) (A) (A)
 The electronic state is 2-A.
 Alpha  occ. eigenvalues --  -19.49161 -10.49895 -10.41415 -10.38628 -10.35360
 Alpha  occ. eigenvalues --   -1.34140  -1.02152  -0.93383  -0.86523  -0.80021
 Alpha  occ. eigenvalues --   -0.79444  -0.72268  -0.68420  -0.63726  -0.62235
 Alpha  occ. eigenvalues --   -0.61539  -0.60070  -0.57876  -0.54649  -0.53192
 Alpha  occ. eigenvalues --   -0.52455
 Alpha virt. eigenvalues --   -0.17256  -0.11134  -0.09636  -0.08804  -0.07298
 Alpha virt. eigenvalues --   -0.04387  -0.03459  -0.03084  -0.01853  -0.00346
 Alpha virt. eigenvalues --    0.00844   0.02034   0.02464   0.05309   0.20905
 Alpha virt. eigenvalues --    0.21242   0.23190   0.24889   0.26400   0.27770
 Alpha virt. eigenvalues --    0.31668   0.37141   0.37900   0.40205   0.42830
 Alpha virt. eigenvalues --    0.45423   0.46409   0.47004   0.48038   0.49230
 Alpha virt. eigenvalues --    0.49853   0.51398   0.51907   0.52927   0.53582
 Alpha virt. eigenvalues --    0.54340   0.56399   0.65099   0.73611   0.75542
 Alpha virt. eigenvalues --    0.79699   0.86120   0.90285   0.97881   1.04023
 Alpha virt. eigenvalues --    1.05456   1.12583   1.16064   1.18308   1.22894
 Alpha virt. eigenvalues --    1.27143   1.32641   1.36216   1.38833   1.46118
 Alpha virt. eigenvalues --    1.49414   1.53674   1.54596   1.56659   1.57720
 Alpha virt. eigenvalues --    1.59758   1.59954   1.62244   1.62790   1.65210
 Alpha virt. eigenvalues --    1.67263   1.68605   1.69786   1.75619   1.77471
 Alpha virt. eigenvalues --    1.82270   1.87026   1.90419   1.92409   1.96894
 Alpha virt. eigenvalues --    2.04394   2.10607   2.16747   2.19333   2.22489
 Alpha virt. eigenvalues --    2.24795   2.29569   2.35043   2.36562   2.39998
 Alpha virt. eigenvalues --    2.49032   2.56290   2.58429   2.64360   2.65820
 Alpha virt. eigenvalues --    2.69506   2.71743   2.75715   2.78287   2.81405
 Alpha virt. eigenvalues --    2.86591   2.88787   3.06547   3.46609
  Beta  occ. eigenvalues --  -19.47566 -10.49763 -10.41147 -10.38585 -10.35281
  Beta  occ. eigenvalues --   -1.30738  -1.00933  -0.92658  -0.85699  -0.79391
  Beta  occ. eigenvalues --   -0.77476  -0.69305  -0.65938  -0.62076  -0.61639
  Beta  occ. eigenvalues --   -0.60622  -0.57949  -0.54441  -0.53002  -0.52165
  Beta virt. eigenvalues --   -0.46359  -0.16789  -0.10475  -0.09225  -0.08414
  Beta virt. eigenvalues --   -0.07018  -0.04155  -0.03238  -0.02857  -0.01631
  Beta virt. eigenvalues --   -0.00080   0.01038   0.02587   0.02798   0.05626
  Beta virt. eigenvalues --    0.21239   0.21693   0.23886   0.25653   0.26734
  Beta virt. eigenvalues --    0.28105   0.32138   0.37595   0.38670   0.40946
  Beta virt. eigenvalues --    0.43313   0.45767   0.46764   0.47287   0.48291
  Beta virt. eigenvalues --    0.49524   0.50215   0.51639   0.52092   0.53171
  Beta virt. eigenvalues --    0.53790   0.54679   0.56657   0.66953   0.74841
  Beta virt. eigenvalues --    0.76027   0.80662   0.88203   0.90683   0.98715
  Beta virt. eigenvalues --    1.04515   1.05939   1.13309   1.16588   1.18990
  Beta virt. eigenvalues --    1.23780   1.27750   1.32761   1.36608   1.39326
  Beta virt. eigenvalues --    1.46741   1.49710   1.54345   1.55120   1.56993
  Beta virt. eigenvalues --    1.58101   1.60107   1.60485   1.62982   1.63013
  Beta virt. eigenvalues --    1.65423   1.67639   1.69402   1.70481   1.75999
  Beta virt. eigenvalues --    1.78162   1.82624   1.87870   1.90936   1.93457
  Beta virt. eigenvalues --    1.97643   2.04901   2.10972   2.17271   2.19919
  Beta virt. eigenvalues --    2.23049   2.25197   2.30118   2.35979   2.36956
  Beta virt. eigenvalues --    2.40331   2.49724   2.57956   2.60913   2.65090
  Beta virt. eigenvalues --    2.66581   2.71346   2.73206   2.76264   2.79440
  Beta virt. eigenvalues --    2.81840   2.87329   2.90054   3.08721   3.47693
          Condensed to atoms (all electrons):
               1          2          3          4          5          6
     1  C    4.490196   0.393899  -0.045792   0.007195  -0.001361   0.386966
     2  C    0.393899   4.779908   0.338860  -0.046728  -0.064567  -0.005889
     3  C   -0.045792   0.338860   4.847976   0.357442   0.263623   0.006053
     4  C    0.007195  -0.046728   0.357442   4.541351  -0.019141  -0.000321
     5  O   -0.001361  -0.064567   0.263623  -0.019141   7.509507  -0.000026
     6  H    0.386966  -0.005889   0.006053  -0.000321  -0.000026   0.571257
     7  H    0.397186  -0.026338  -0.004791   0.000270  -0.000576  -0.016049
     8  H    0.395025  -0.025993  -0.012030   0.000727   0.011642  -0.015132
     9  H   -0.010553   0.370422  -0.015465  -0.000406   0.003727  -0.004829
    10  H   -0.012382   0.361530  -0.005849  -0.006129  -0.004555  -0.005562
    11  H   -0.002179  -0.028219   0.354088  -0.012986  -0.017679  -0.000092
    12  H   -0.000402   0.007748  -0.017731   0.380688  -0.001897   0.000011
    13  H    0.000352  -0.013373  -0.001690   0.388936  -0.005141  -0.000005
    14  H    0.000393  -0.003506  -0.003358   0.385722   0.002981  -0.000008
    15  H   -0.000178   0.007424  -0.014874  -0.000769   0.314962   0.000023
               7          8          9         10         11         12
     1  C    0.397186   0.395025  -0.010553  -0.012382  -0.002179  -0.000402
     2  C   -0.026338  -0.025993   0.370422   0.361530  -0.028219   0.007748
     3  C   -0.004791  -0.012030  -0.015465  -0.005849   0.354088  -0.017731
     4  C    0.000270   0.000727  -0.000406  -0.006129  -0.012986   0.380688
     5  O   -0.000576   0.011642   0.003727  -0.004555  -0.017679  -0.001897
     6  H   -0.016049  -0.015132  -0.004829  -0.005562  -0.000092   0.000011
     7  H    0.619114  -0.024324  -0.008412   0.006538   0.006005   0.000005
     8  H   -0.024324   0.614258   0.007016  -0.008307  -0.001775  -0.000007
     9  H   -0.008412   0.007016   0.609832  -0.021504  -0.007038   0.000041
    10  H    0.006538  -0.008307  -0.021504   0.603244   0.006318  -0.000114
    11  H    0.006005  -0.001775  -0.007038   0.006318   0.556669  -0.006703
    12  H    0.000005  -0.000007   0.000041  -0.000114  -0.006703   0.583145
    13  H    0.000017  -0.000046  -0.001299   0.005495   0.005394  -0.019646
    14  H   -0.000076  -0.000013   0.003118  -0.001698  -0.006660  -0.010488
    15  H   -0.000084  -0.000362  -0.000300  -0.000254  -0.004373   0.005098
              13         14         15
     1  C    0.000352   0.000393  -0.000178
     2  C   -0.013373  -0.003506   0.007424
     3  C   -0.001690  -0.003358  -0.014874
     4  C    0.388936   0.385722  -0.000769
     5  O   -0.005141   0.002981   0.314962
     6  H   -0.000005  -0.000008   0.000023
     7  H    0.000017  -0.000076  -0.000084
     8  H   -0.000046  -0.000013  -0.000362
     9  H   -0.001299   0.003118  -0.000300
    10  H    0.005495  -0.001698  -0.000254
    11  H    0.005394  -0.006660  -0.004373
    12  H   -0.019646  -0.010488   0.005098
    13  H    0.550358  -0.014541  -0.001135
    14  H   -0.014541   0.535880  -0.000080
    15  H   -0.001135  -0.000080   0.448997
          Atomic-Atomic Spin Densities.
               1          2          3          4          5          6
     1  C    0.043813   0.011866   0.000808   0.000948   0.000617   0.001552
     2  C    0.011866  -0.002167   0.000753  -0.001649   0.002482  -0.000006
     3  C    0.000808   0.000753   0.028860   0.049554  -0.052849  -0.000017
     4  C    0.000948  -0.001649   0.049554   0.109833  -0.011298   0.000017
     5  O    0.000617   0.002482  -0.052849  -0.011298   0.645844   0.000018
     6  H    0.001552  -0.000006  -0.000017   0.000017   0.000018  -0.001180
     7  H   -0.001348  -0.000221   0.000213  -0.000117  -0.000388  -0.000324
     8  H    0.002182   0.002143  -0.000136  -0.000127  -0.002485  -0.000294
     9  H   -0.002894   0.001819  -0.000545  -0.001342  -0.000011  -0.000104
    10  H   -0.006126   0.005292  -0.006504  -0.003021   0.002625  -0.000483
    11  H   -0.003543  -0.002772   0.021055  -0.017706  -0.009560  -0.000090
    12  H    0.000000  -0.000074   0.001833   0.000414  -0.000018  -0.000000
    13  H   -0.000190   0.000824  -0.005666  -0.003522   0.004334  -0.000005
    14  H   -0.000142   0.000565  -0.002884  -0.001525   0.000285  -0.000003
    15  H   -0.000021  -0.000051   0.001140   0.000395   0.001309   0.000000
               7          8          9         10         11         12
     1  C   -0.001348   0.002182  -0.002894  -0.006126  -0.003543   0.000000
     2  C   -0.000221   0.002143   0.001819   0.005292  -0.002772  -0.000074
     3  C    0.000213  -0.000136  -0.000545  -0.006504   0.021055   0.001833
     4  C   -0.000117  -0.000127  -0.001342  -0.003021  -0.017706   0.000414
     5  O   -0.000388  -0.002485  -0.000011   0.002625  -0.009560  -0.000018
     6  H   -0.000324  -0.000294  -0.000104  -0.000483  -0.000090  -0.000000
     7  H    0.001111   0.000828   0.000270   0.000328   0.001356  -0.000000
     8  H    0.000828   0.007776  -0.000005   0.000900   0.000689  -0.000001
     9  H    0.000270  -0.000005   0.001766   0.002166   0.001471  -0.000006
    10  H    0.000328   0.000900   0.002166   0.030264   0.001889  -0.000011
    11  H    0.001356   0.000689   0.001471   0.001889   0.145569  -0.000344
    12  H   -0.000000  -0.000001  -0.000006  -0.000011  -0.000344  -0.006398
    13  H    0.000011   0.000024   0.000329   0.001788   0.001462  -0.000064
    14  H    0.000023   0.000014   0.000534   0.000677   0.002736  -0.000013
    15  H   -0.000005   0.000008   0.000008  -0.000036  -0.000392  -0.000076
              13         14         15
     1  C   -0.000190  -0.000142  -0.000021
     2  C    0.000824   0.000565  -0.000051
     3  C   -0.005666  -0.002884   0.001140
     4  C   -0.003522  -0.001525   0.000395
     5  O    0.004334   0.000285   0.001309
     6  H   -0.000005  -0.000003   0.000000
     7  H    0.000011   0.000023  -0.000005
     8  H    0.000024   0.000014   0.000008
     9  H    0.000329   0.000534   0.000008
    10  H    0.001788   0.000677  -0.000036
    11  H    0.001462   0.002736  -0.000392
    12  H   -0.000064  -0.000013  -0.000076
    13  H    0.013575   0.003804  -0.000028
    14  H    0.003804   0.007246  -0.000023
    15  H   -0.000028  -0.000023  -0.016501
 Mulliken charges and spin densities:
               1          2
     1  C    0.001635   0.047523
     2  C   -0.045179   0.018806
     3  C   -0.046462   0.035614
     4  C    0.024146   0.120852
     5  O    0.008500   0.580906
     6  H    0.083603  -0.000920
     7  H    0.051514   0.001737
     8  H    0.059320   0.011516
     9  H    0.075651   0.003455
    10  H    0.083228   0.029749
    11  H    0.159230   0.141820
    12  H    0.080252  -0.004757
    13  H    0.106324   0.016675
    14  H    0.112334   0.011295
    15  H    0.245904  -0.014270
 Sum of Mulliken charges =   1.00000   1.00000
 Mulliken charges and spin densities with hydrogens summed into heavy atoms:
               1          2
     1  C    0.196072   0.059855
     2  C    0.113700   0.052010
     3  C    0.112768   0.177433
     4  C    0.323056   0.144065
     5  O    0.254404   0.566636
 Electronic spatial extent (au):  <R**2>=            501.3565
 Charge=              1.0000 electrons
 Dipole moment (field-independent basis, Debye):
    X=             -2.8930    Y=              0.8197    Z=              1.2746  Tot=              3.2659
 Quadrupole moment (field-independent basis, Debye-Ang):
   XX=            -19.1800   YY=            -23.1247   ZZ=            -27.9266
   XY=             -2.7104   XZ=             -0.9240   YZ=              1.4469
 Traceless Quadrupole moment (field-independent basis, Debye-Ang):
   XX=              4.2304   YY=              0.2858   ZZ=             -4.5162
   XY=             -2.7104   XZ=             -0.9240   YZ=              1.4469
 Octapole moment (field-independent basis, Debye-Ang**2):
  XXX=             -8.2693  YYY=             12.9776  ZZZ=              0.9134  XYY=            -10.9220
  XXY=              2.3986  XXZ=             -0.3457  XZZ=             -2.2925  YZZ=              1.2313
  YYZ=              2.3535  XYZ=             -0.7454
 Hexadecapole moment (field-independent basis, Debye-Ang**3):
 XXXX=           -362.9330 YYYY=           -120.7731 ZZZZ=            -54.6001 XXXY=             -8.9437
 XXXZ=             -4.1931 YYYX=            -15.2725 YYYZ=              0.3561 ZZZX=              1.9852
 ZZZY=              1.3715 XXYY=            -76.9369 XXZZ=            -76.1247 YYZZ=            -35.5249
 XXYZ=              2.4006 YYXZ=             -3.6862 ZZXY=             -1.0639
 N-N= 1.933212098067D+02 E-N=-9.188747048757D+02  KE= 2.306583134979D+02
                          Isotropic Fermi Contact Couplings
        Atom                 a.u.       MegaHertz       Gauss      10(-4) cm-1
     1  C(13)              0.00625       7.03017       2.50854       2.34501
     2  C(13)             -0.00224      -2.51766      -0.89836      -0.83980
     3  C(13)             -0.02254     -25.34156      -9.04250      -8.45303
     4  C(13)              0.06352      71.40753      25.47998      23.81899
     5  O(17)              0.21531    -130.52154     -46.57333     -43.53730
     6  H(1)              -0.00006      -0.27088      -0.09666      -0.09036
     7  H(1)               0.00040       1.78292       0.63619       0.59472
     8  H(1)               0.00702      31.38838      11.20015      10.47004
     9  H(1)               0.00122       5.44808       1.94401       1.81728
    10  H(1)               0.01074      47.98881      17.12360      16.00734
    11  H(1)               0.06472     289.28312     103.22341      96.49446
    12  H(1)              -0.00184      -8.23526      -2.93855      -2.74699
    13  H(1)               0.00454      20.29956       7.24339       6.77121
    14  H(1)               0.00351      15.69820       5.60151       5.23636
    15  H(1)              -0.00792     -35.39667     -12.63041     -11.80706
 --------------------------------------------------------
       Center         ----  Spin Dipole Couplings  ----
                      3XX-RR        3YY-RR        3ZZ-RR
 --------------------------------------------------------
     1   Atom       -0.000991      0.040042     -0.039051
     2   Atom       -0.008329      0.007589      0.000740
     3   Atom       -0.041194     -0.032794      0.073988
     4   Atom        0.072376      0.010477     -0.082853
     5   Atom        0.060652     -0.739462      0.678810
     6   Atom        0.008483     -0.003280     -0.005203
     7   Atom        0.002111     -0.004734      0.002623
     8   Atom        0.005809      0.000644     -0.006453
     9   Atom       -0.002964      0.006231     -0.003267
    10   Atom       -0.004766     -0.001113      0.005879
    11   Atom       -0.022000     -0.015905      0.037905
    12   Atom        0.019104     -0.007629     -0.011475
    13   Atom       -0.006343     -0.005489      0.011831
    14   Atom       -0.007023      0.012666     -0.005643
    15   Atom        0.046944     -0.020521     -0.026422
 --------------------------------------------------------
                        XY            XZ            YZ
 --------------------------------------------------------
     1   Atom        0.044364      0.007556      0.014959
     2   Atom        0.014163      0.021523      0.038800
     3   Atom        0.068049      0.121680      0.092981
     4   Atom        0.144317      0.068906      0.057199
     5   Atom        0.706191      1.523339      0.878027
     6   Atom       -0.003369     -0.003879      0.001241
     7   Atom       -0.001028      0.003650     -0.002619
     8   Atom       -0.003250      0.000249     -0.006395
     9   Atom       -0.005043      0.000242     -0.002711
    10   Atom       -0.005024     -0.004340      0.002045
    11   Atom       -0.000894     -0.001283     -0.009861
    12   Atom       -0.000412     -0.007271      0.002572
    13   Atom        0.008950      0.004335      0.001682
    14   Atom        0.004573      0.003212     -0.010594
    15   Atom       -0.062968     -0.033498      0.047436
 --------------------------------------------------------


 ---------------------------------------------------------------------------------
              Anisotropic Spin Dipole Couplings in Principal Axis System
 ---------------------------------------------------------------------------------

       Atom             a.u.   MegaHertz   Gauss  10(-4) cm-1        Axes

              Baa    -0.0418    -5.610    -2.002    -1.871  0.0323 -0.1966  0.9799
     1 C(13)  Bbb    -0.0291    -3.909    -1.395    -1.304  0.8471 -0.5149 -0.1313
              Bcc     0.0709     9.518     3.396     3.175  0.5304  0.8344  0.1499
 
              Baa    -0.0367    -4.928    -1.758    -1.644 -0.2920 -0.5756  0.7639
     2 C(13)  Bbb    -0.0166    -2.226    -0.794    -0.743  0.8786 -0.4769 -0.0235
              Bcc     0.0533     7.154     2.553     2.386  0.3778  0.6643  0.6449
 
              Baa    -0.1198   -16.076    -5.736    -5.362  0.8701 -0.1984 -0.4512
     3 C(13)  Bbb    -0.0865   -11.611    -4.143    -3.873 -0.0456  0.8790 -0.4746
              Bcc     0.2063    27.687     9.880     9.236  0.4907  0.4335  0.7558
 
              Baa    -0.1100   -14.764    -5.268    -4.925 -0.0385 -0.3905  0.9198
     4 C(13)  Bbb    -0.1058   -14.204    -5.068    -4.738 -0.6667  0.6957  0.2674
              Bcc     0.2159    28.967    10.336     9.662  0.7443  0.6030  0.2871
 
              Baa    -1.1867    85.869    30.640    28.643  0.7012  0.2226 -0.6773
     5 O(17)  Bbb    -1.1501    83.221    29.695    27.759 -0.3949  0.9122 -0.1090
              Bcc     2.3368  -169.090   -60.335   -56.402  0.5936  0.3439  0.7275
 
              Baa    -0.0063    -3.350    -1.195    -1.117  0.2181 -0.1538  0.9637
     6 H(1)   Bbb    -0.0042    -2.219    -0.792    -0.740  0.2818  0.9554  0.0887
              Bcc     0.0104     5.569     1.987     1.858  0.9343 -0.2523 -0.2517
 
              Baa    -0.0056    -2.974    -1.061    -0.992 -0.0216  0.9495  0.3130
     7 H(1)   Bbb    -0.0011    -0.566    -0.202    -0.189  0.7662  0.2168 -0.6049
              Bcc     0.0066     3.540     1.263     1.181  0.6422 -0.2268  0.7322
 
              Baa    -0.0104    -5.522    -1.971    -1.842  0.0917  0.5208  0.8487
     8 H(1)   Bbb     0.0022     1.154     0.412     0.385  0.6074  0.6462 -0.4621
              Bcc     0.0082     4.369     1.559     1.457  0.7891 -0.5579  0.2571
 
              Baa    -0.0056    -2.988    -1.066    -0.997  0.7943  0.4356  0.4236
     9 H(1)   Bbb    -0.0034    -1.814    -0.647    -0.605 -0.4712  0.0015  0.8820
              Bcc     0.0090     4.803     1.714     1.602 -0.3836  0.9001 -0.2064
 
              Baa    -0.0087    -4.653    -1.660    -1.552  0.8424  0.5082  0.1792
    10 H(1)   Bbb    -0.0002    -0.088    -0.032    -0.029 -0.3577  0.7761 -0.5194
              Bcc     0.0089     4.741     1.692     1.581 -0.4031  0.3734  0.8355
 
              Baa    -0.0223   -11.889    -4.242    -3.966  0.9726  0.2254  0.0577
    11 H(1)   Bbb    -0.0174    -9.280    -3.311    -3.095 -0.2320  0.9585  0.1655
              Bcc     0.0397    21.169     7.554     7.061 -0.0180 -0.1744  0.9845
 
              Baa    -0.0140    -7.487    -2.672    -2.497  0.1962 -0.3545  0.9142
    12 H(1)   Bbb    -0.0067    -3.599    -1.284    -1.201  0.1102  0.9344  0.3387
              Bcc     0.0208    11.086     3.956     3.698  0.9744 -0.0343 -0.2224
 
              Baa    -0.0150    -8.017    -2.861    -2.674  0.7338 -0.6751 -0.0762
    13 H(1)   Bbb     0.0014     0.740     0.264     0.247  0.6092  0.7035 -0.3661
              Bcc     0.0136     7.278     2.597     2.428  0.3007  0.2222  0.9274
 
              Baa    -0.0140    -7.452    -2.659    -2.486 -0.5840  0.3846  0.7149
    14 H(1)   Bbb    -0.0039    -2.069    -0.738    -0.690  0.8034  0.1474  0.5770
              Bcc     0.0178     9.521     3.397     3.176  0.1165  0.9112 -0.3951
 
              Baa    -0.0757   -40.369   -14.405   -13.466  0.2385  0.7754 -0.5848
    15 H(1)   Bbb    -0.0308   -16.415    -5.857    -5.475  0.5984  0.3569  0.7173
              Bcc     0.1064    56.784    20.262    18.941  0.7649 -0.5210 -0.3789
 

 ---------------------------------------------------------------------------------

 ******************************Gaussian NBO Version 3.1******************************
             N A T U R A L   A T O M I C   O R B I T A L   A N D
          N A T U R A L   B O N D   O R B I T A L   A N A L Y S I S
 ******************************Gaussian NBO Version 3.1******************************
       /RESON  / : Allow strongly delocalized NBO set

 Analyzing the SCF density

 Job title: 16                                                              

 Storage needed:     44010 in NPA,     58199 in NBO ( 939522821 available)
 GSVD:  LWork=        7910 too small for GESVD, short by        4575 words or        4575 for optimal perf.


 NATURAL POPULATIONS:  Natural atomic orbital occupancies 
                                                          
   NAO  Atom  No  lang   Type(AO)    Occupancy
 --------------------------------------------
     1    C    1  S      Cor( 1S)     1.99924
     2    C    1  S      Val( 2S)     1.10144
     3    C    1  S      Ryd( 3S)     0.00055
     4    C    1  px     Val( 2p)     1.10183
     5    C    1  px     Ryd( 3p)     0.00311
     6    C    1  py     Val( 2p)     1.17758
     7    C    1  py     Ryd( 3p)     0.00218
     8    C    1  pz     Val( 2p)     1.22996
     9    C    1  pz     Ryd( 3p)     0.00204
    10    C    1  dxy    Ryd( 3d)     0.00052
    11    C    1  dxz    Ryd( 3d)     0.00035
    12    C    1  dyz    Ryd( 3d)     0.00027
    13    C    1  dx2y2  Ryd( 3d)     0.00058
    14    C    1  dz2    Ryd( 3d)     0.00076

    15    C    2  S      Cor( 1S)     1.99908
    16    C    2  S      Val( 2S)     1.03518
    17    C    2  S      Ryd( 3S)     0.00193
    18    C    2  px     Val( 2p)     1.02900
    19    C    2  px     Ryd( 3p)     0.00310
    20    C    2  py     Val( 2p)     1.17128
    21    C    2  py     Ryd( 3p)     0.00334
    22    C    2  pz     Val( 2p)     1.20182
    23    C    2  pz     Ryd( 3p)     0.00264
    24    C    2  dxy    Ryd( 3d)     0.00069
    25    C    2  dxz    Ryd( 3d)     0.00059
    26    C    2  dyz    Ryd( 3d)     0.00039
    27    C    2  dx2y2  Ryd( 3d)     0.00068
    28    C    2  dz2    Ryd( 3d)     0.00078

    29    C    3  S      Cor( 1S)     1.99884
    30    C    3  S      Val( 2S)     0.97132
    31    C    3  S      Ryd( 3S)     0.00198
    32    C    3  px     Val( 2p)     1.08345
    33    C    3  px     Ryd( 3p)     0.00277
    34    C    3  py     Val( 2p)     0.73092
    35    C    3  py     Ryd( 3p)     0.00369
    36    C    3  pz     Val( 2p)     1.09454
    37    C    3  pz     Ryd( 3p)     0.00190
    38    C    3  dxy    Ryd( 3d)     0.00149
    39    C    3  dxz    Ryd( 3d)     0.00081
    40    C    3  dyz    Ryd( 3d)     0.00152
    41    C    3  dx2y2  Ryd( 3d)     0.00230
    42    C    3  dz2    Ryd( 3d)     0.00133

    43    C    4  S      Cor( 1S)     1.99914
    44    C    4  S      Val( 2S)     1.12053
    45    C    4  S      Ryd( 3S)     0.00069
    46    C    4  px     Val( 2p)     1.05099
    47    C    4  px     Ryd( 3p)     0.00243
    48    C    4  py     Val( 2p)     1.19713
    49    C    4  py     Ryd( 3p)     0.00285
    50    C    4  pz     Val( 2p)     1.24648
    51    C    4  pz     Ryd( 3p)     0.00187
    52    C    4  dxy    Ryd( 3d)     0.00065
    53    C    4  dxz    Ryd( 3d)     0.00036
    54    C    4  dyz    Ryd( 3d)     0.00038
    55    C    4  dx2y2  Ryd( 3d)     0.00039
    56    C    4  dz2    Ryd( 3d)     0.00070

    57    O    5  S      Cor( 1S)     1.99974
    58    O    5  S      Val( 2S)     1.69632
    59    O    5  S      Ryd( 3S)     0.00174
    60    O    5  px     Val( 2p)     1.57367
    61    O    5  px     Ryd( 3p)     0.00167
    62    O    5  py     Val( 2p)     1.47706
    63    O    5  py     Ryd( 3p)     0.00176
    64    O    5  pz     Val( 2p)     1.56714
    65    O    5  pz     Ryd( 3p)     0.00096
    66    O    5  dxy    Ryd( 3d)     0.00086
    67    O    5  dxz    Ryd( 3d)     0.00118
    68    O    5  dyz    Ryd( 3d)     0.00091
    69    O    5  dx2y2  Ryd( 3d)     0.00079
    70    O    5  dz2    Ryd( 3d)     0.00085

    71    H    6  S      Val( 1S)     0.73685
    72    H    6  S      Ryd( 2S)     0.00090
    73    H    6  px     Ryd( 2p)     0.00053
    74    H    6  py     Ryd( 2p)     0.00025
    75    H    6  pz     Ryd( 2p)     0.00024

    76    H    7  S      Val( 1S)     0.76726
    77    H    7  S      Ryd( 2S)     0.00136
    78    H    7  px     Ryd( 2p)     0.00020
    79    H    7  py     Ryd( 2p)     0.00017
    80    H    7  pz     Ryd( 2p)     0.00069

    81    H    8  S      Val( 1S)     0.75703
    82    H    8  S      Ryd( 2S)     0.00173
    83    H    8  px     Ryd( 2p)     0.00018
    84    H    8  py     Ryd( 2p)     0.00068
    85    H    8  pz     Ryd( 2p)     0.00025

    86    H    9  S      Val( 1S)     0.73456
    87    H    9  S      Ryd( 2S)     0.00185
    88    H    9  px     Ryd( 2p)     0.00011
    89    H    9  py     Ryd( 2p)     0.00073
    90    H    9  pz     Ryd( 2p)     0.00019

    91    H   10  S      Val( 1S)     0.72622
    92    H   10  S      Ryd( 2S)     0.00248
    93    H   10  px     Ryd( 2p)     0.00012
    94    H   10  py     Ryd( 2p)     0.00016
    95    H   10  pz     Ryd( 2p)     0.00076

    96    H   11  S      Val( 1S)     0.66011
    97    H   11  S      Ryd( 2S)     0.00333
    98    H   11  px     Ryd( 2p)     0.00022
    99    H   11  py     Ryd( 2p)     0.00011
   100    H   11  pz     Ryd( 2p)     0.00090

   101    H   12  S      Val( 1S)     0.74766
   102    H   12  S      Ryd( 2S)     0.00140
   103    H   12  px     Ryd( 2p)     0.00061
   104    H   12  py     Ryd( 2p)     0.00023
   105    H   12  pz     Ryd( 2p)     0.00024

   106    H   13  S      Val( 1S)     0.72438
   107    H   13  S      Ryd( 2S)     0.00146
   108    H   13  px     Ryd( 2p)     0.00017
   109    H   13  py     Ryd( 2p)     0.00014
   110    H   13  pz     Ryd( 2p)     0.00074

   111    H   14  S      Val( 1S)     0.71191
   112    H   14  S      Ryd( 2S)     0.00080
   113    H   14  px     Ryd( 2p)     0.00015
   114    H   14  py     Ryd( 2p)     0.00070
   115    H   14  pz     Ryd( 2p)     0.00022

   116    H   15  S      Val( 1S)     0.48623
   117    H   15  S      Ryd( 2S)     0.00108
   118    H   15  px     Ryd( 2p)     0.00184
   119    H   15  py     Ryd( 2p)     0.00167
   120    H   15  pz     Ryd( 2p)     0.00122

 WARNING:  1 low occupancy (<1.9990e) core orbital  found on  C    3


 Summary of Natural Population Analysis:                  
                                                          
                                       Natural Population 
                Natural  -----------------------------------------------
    Atom  No    Charge         Core      Valence    Rydberg      Total
 -----------------------------------------------------------------------
      C    1   -0.62040      1.99924     4.61081    0.01036     6.62040
      C    2   -0.45050      1.99908     4.43728    0.01414     6.45050
      C    3    0.10314      1.99884     3.88023    0.01779     5.89686
      C    4   -0.62459      1.99914     4.61512    0.01033     6.62459
      O    5   -0.32464      1.99974     6.31419    0.01071     8.32464
      H    6    0.26122      0.00000     0.73685    0.00193     0.73878
      H    7    0.23032      0.00000     0.76726    0.00242     0.76968
      H    8    0.24014      0.00000     0.75703    0.00283     0.75986
      H    9    0.26256      0.00000     0.73456    0.00288     0.73744
      H   10    0.27026      0.00000     0.72622    0.00352     0.72974
      H   11    0.33533      0.00000     0.66011    0.00456     0.66467
      H   12    0.24987      0.00000     0.74766    0.00248     0.75013
      H   13    0.27311      0.00000     0.72438    0.00251     0.72689
      H   14    0.28623      0.00000     0.71191    0.00186     0.71377
      H   15    0.50796      0.00000     0.48623    0.00581     0.49204
 =======================================================================
   * Total *    1.00000      9.99604    30.90984    0.09412    41.00000

                                 Natural Population      
 --------------------------------------------------------
   Core                       9.99604 ( 99.9604% of  10)
   Valence                   30.90984 ( 99.7092% of  31)
   Natural Minimal Basis     40.90588 ( 99.7704% of  41)
   Natural Rydberg Basis      0.09412 (  0.2296% of  41)
 --------------------------------------------------------

    Atom  No          Natural Electron Configuration
 ----------------------------------------------------------------------------
      C    1      [core]2S( 1.10)2p( 3.51)3p( 0.01)
      C    2      [core]2S( 1.04)2p( 3.40)3p( 0.01)
      C    3      [core]2S( 0.97)2p( 2.91)3p( 0.01)3d( 0.01)
      C    4      [core]2S( 1.12)2p( 3.49)3p( 0.01)
      O    5      [core]2S( 1.70)2p( 4.62)
      H    6            1S( 0.74)
      H    7            1S( 0.77)
      H    8            1S( 0.76)
      H    9            1S( 0.73)
      H   10            1S( 0.73)
      H   11            1S( 0.66)
      H   12            1S( 0.75)
      H   13            1S( 0.72)
      H   14            1S( 0.71)
      H   15            1S( 0.49)


 ***************************************************
 *******         Alpha spin orbitals         *******
 ***************************************************


 NATURAL POPULATIONS:  Natural atomic orbital occupancies 
                                                          
   NAO  Atom  No  lang   Type(AO)    Occupancy      Energy
 ----------------------------------------------------------
     1    C    1  S      Cor( 1S)     0.99962     -10.23806
     2    C    1  S      Val( 2S)     0.55103      -0.40739
     3    C    1  S      Ryd( 3S)     0.00027       0.70363
     4    C    1  px     Val( 2p)     0.55609      -0.23861
     5    C    1  px     Ryd( 3p)     0.00154       0.40364
     6    C    1  py     Val( 2p)     0.60529      -0.24543
     7    C    1  py     Ryd( 3p)     0.00113       0.42384
     8    C    1  pz     Val( 2p)     0.61560      -0.24363
     9    C    1  pz     Ryd( 3p)     0.00103       0.43427
    10    C    1  dxy    Ryd( 3d)     0.00027       2.08871
    11    C    1  dxz    Ryd( 3d)     0.00018       2.01269
    12    C    1  dyz    Ryd( 3d)     0.00014       2.01477
    13    C    1  dx2y2  Ryd( 3d)     0.00031       2.12711
    14    C    1  dz2    Ryd( 3d)     0.00039       2.24740

    15    C    2  S      Cor( 1S)     0.99954     -10.26483
    16    C    2  S      Val( 2S)     0.51714      -0.41894
    17    C    2  S      Ryd( 3S)     0.00105       0.69400
    18    C    2  px     Val( 2p)     0.51609      -0.27386
    19    C    2  px     Ryd( 3p)     0.00168       0.43775
    20    C    2  py     Val( 2p)     0.59221      -0.27697
    21    C    2  py     Ryd( 3p)     0.00164       0.45676
    22    C    2  pz     Val( 2p)     0.60741      -0.27829
    23    C    2  pz     Ryd( 3p)     0.00130       0.48424
    24    C    2  dxy    Ryd( 3d)     0.00035       1.99924
    25    C    2  dxz    Ryd( 3d)     0.00030       1.91582
    26    C    2  dyz    Ryd( 3d)     0.00019       1.95504
    27    C    2  dx2y2  Ryd( 3d)     0.00036       2.09716
    28    C    2  dz2    Ryd( 3d)     0.00043       2.23459

    29    C    3  S      Cor( 1S)     0.99942     -10.38775
    30    C    3  S      Val( 2S)     0.48265      -0.47252
    31    C    3  S      Ryd( 3S)     0.00101       0.55498
    32    C    3  px     Val( 2p)     0.54761      -0.34516
    33    C    3  px     Ryd( 3p)     0.00137       0.42986
    34    C    3  py     Val( 2p)     0.36723      -0.32491
    35    C    3  py     Ryd( 3p)     0.00176       0.37565
    36    C    3  pz     Val( 2p)     0.57672      -0.35379
    37    C    3  pz     Ryd( 3p)     0.00088       0.49394
    38    C    3  dxy    Ryd( 3d)     0.00083       1.92728
    39    C    3  dxz    Ryd( 3d)     0.00042       1.82493
    40    C    3  dyz    Ryd( 3d)     0.00075       1.83322
    41    C    3  dx2y2  Ryd( 3d)     0.00112       1.92789
    42    C    3  dz2    Ryd( 3d)     0.00092       2.14266

    43    C    4  S      Cor( 1S)     0.99959     -10.29839
    44    C    4  S      Val( 2S)     0.56269      -0.47685
    45    C    4  S      Ryd( 3S)     0.00035       0.64545
    46    C    4  px     Val( 2p)     0.55485      -0.30171
    47    C    4  px     Ryd( 3p)     0.00125       0.35963
    48    C    4  py     Val( 2p)     0.61811      -0.31109
    49    C    4  py     Ryd( 3p)     0.00152       0.37509
    50    C    4  pz     Val( 2p)     0.63079      -0.30573
    51    C    4  pz     Ryd( 3p)     0.00098       0.39508
    52    C    4  dxy    Ryd( 3d)     0.00037       2.03744
    53    C    4  dxz    Ryd( 3d)     0.00018       1.94199
    54    C    4  dyz    Ryd( 3d)     0.00019       1.98133
    55    C    4  dx2y2  Ryd( 3d)     0.00023       2.04028
    56    C    4  dz2    Ryd( 3d)     0.00039       2.18773

    57    O    5  S      Cor( 1S)     0.99987     -19.29532
    58    O    5  S      Val( 2S)     0.85393      -1.21755
    59    O    5  S      Ryd( 3S)     0.00088       1.10033
    60    O    5  px     Val( 2p)     0.88815      -0.62526
    61    O    5  px     Ryd( 3p)     0.00082       0.89907
    62    O    5  py     Val( 2p)     0.77699      -0.61221
    63    O    5  py     Ryd( 3p)     0.00094       0.84943
    64    O    5  pz     Val( 2p)     0.93495      -0.64188
    65    O    5  pz     Ryd( 3p)     0.00059       0.80105
    66    O    5  dxy    Ryd( 3d)     0.00041       2.71715
    67    O    5  dxz    Ryd( 3d)     0.00061       2.63361
    68    O    5  dyz    Ryd( 3d)     0.00047       2.61586
    69    O    5  dx2y2  Ryd( 3d)     0.00041       2.68847
    70    O    5  dz2    Ryd( 3d)     0.00046       2.49310

    71    H    6  S      Val( 1S)     0.36823      -0.06043
    72    H    6  S      Ryd( 2S)     0.00046       0.21166
    73    H    6  px     Ryd( 2p)     0.00027       1.97052
    74    H    6  py     Ryd( 2p)     0.00012       1.74839
    75    H    6  pz     Ryd( 2p)     0.00012       1.72639

    76    H    7  S      Val( 1S)     0.38410      -0.08445
    77    H    7  S      Ryd( 2S)     0.00068       0.21738
    78    H    7  px     Ryd( 2p)     0.00010       1.60982
    79    H    7  py     Ryd( 2p)     0.00009       1.60191
    80    H    7  pz     Ryd( 2p)     0.00034       2.19935

    81    H    8  S      Val( 1S)     0.38308      -0.08442
    82    H    8  S      Ryd( 2S)     0.00083       0.22040
    83    H    8  px     Ryd( 2p)     0.00009       1.58248
    84    H    8  py     Ryd( 2p)     0.00035       2.15569
    85    H    8  pz     Ryd( 2p)     0.00013       1.67239

    86    H    9  S      Val( 1S)     0.36874      -0.09364
    87    H    9  S      Ryd( 2S)     0.00094       0.20413
    88    H    9  px     Ryd( 2p)     0.00006       1.63191
    89    H    9  py     Ryd( 2p)     0.00036       2.12807
    90    H    9  pz     Ryd( 2p)     0.00011       1.67504

    91    H   10  S      Val( 1S)     0.37454      -0.09965
    92    H   10  S      Ryd( 2S)     0.00137       0.20245
    93    H   10  px     Ryd( 2p)     0.00006       1.63687
    94    H   10  py     Ryd( 2p)     0.00008       1.64927
    95    H   10  pz     Ryd( 2p)     0.00040       2.18187

    96    H   11  S      Val( 1S)     0.38359      -0.17608
    97    H   11  S      Ryd( 2S)     0.00189       0.13921
    98    H   11  px     Ryd( 2p)     0.00011       1.59711
    99    H   11  py     Ryd( 2p)     0.00005       1.56544
   100    H   11  pz     Ryd( 2p)     0.00054       2.08580

   101    H   12  S      Val( 1S)     0.37175      -0.12277
   102    H   12  S      Ryd( 2S)     0.00069       0.17566
   103    H   12  px     Ryd( 2p)     0.00031       1.92986
   104    H   12  py     Ryd( 2p)     0.00011       1.70992
   105    H   12  pz     Ryd( 2p)     0.00012       1.66140

   106    H   13  S      Val( 1S)     0.36808      -0.11437
   107    H   13  S      Ryd( 2S)     0.00081       0.18308
   108    H   13  px     Ryd( 2p)     0.00008       1.58433
   109    H   13  py     Ryd( 2p)     0.00007       1.57724
   110    H   13  pz     Ryd( 2p)     0.00037       2.15934

   111    H   14  S      Val( 1S)     0.35913      -0.11062
   112    H   14  S      Ryd( 2S)     0.00037       0.18271
   113    H   14  px     Ryd( 2p)     0.00007       1.55731
   114    H   14  py     Ryd( 2p)     0.00034       2.09016
   115    H   14  pz     Ryd( 2p)     0.00012       1.65845

   116    H   15  S      Val( 1S)     0.23654      -0.13941
   117    H   15  S      Ryd( 2S)     0.00052       0.19510
   118    H   15  px     Ryd( 2p)     0.00097       1.85115
   119    H   15  py     Ryd( 2p)     0.00084       1.70174
   120    H   15  pz     Ryd( 2p)     0.00067       1.55233


 Summary of Natural Population Analysis:                  
                                                          
                                       Natural Population 
                Natural  -----------------------------------------------
    Atom  No    Charge         Core      Valence    Rydberg      Total
 -----------------------------------------------------------------------
      C    1   -0.33288      0.99962     2.32801    0.00525     3.33288
      C    2   -0.23970      0.99954     2.23286    0.00730     3.23970
      C    3    0.01731      0.99942     1.97421    0.00906     2.98269
      C    4   -0.37149      0.99959     2.36644    0.00546     3.37149
      O    5   -0.45947      0.99987     3.45402    0.00558     4.45947
      H    6    0.13080      0.00000     0.36823    0.00097     0.36920
      H    7    0.11469      0.00000     0.38410    0.00121     0.38531
      H    8    0.11552      0.00000     0.38308    0.00140     0.38448
      H    9    0.12979      0.00000     0.36874    0.00147     0.37021
      H   10    0.12356      0.00000     0.37454    0.00190     0.37644
      H   11    0.11381      0.00000     0.38359    0.00259     0.38619
      H   12    0.12703      0.00000     0.37175    0.00122     0.37297
      H   13    0.13059      0.00000     0.36808    0.00133     0.36941
      H   14    0.13996      0.00000     0.35913    0.00091     0.36004
      H   15    0.26046      0.00000     0.23654    0.00300     0.23954
 =======================================================================
   * Total *   -0.00000      4.99804    15.95331    0.04865    21.00000

                                 Natural Population      
 --------------------------------------------------------
   Core                       4.99804 ( 99.9607% of   5)
   Valence                   15.95331 ( 99.7082% of  16)
   Natural Minimal Basis     20.95135 ( 99.7683% of  21)
   Natural Rydberg Basis      0.04865 (  0.2317% of  21)
 --------------------------------------------------------

    Atom  No          Natural Electron Configuration
 ----------------------------------------------------------------------------
      C    1      [core]2S( 0.55)2p( 1.78)
      C    2      [core]2S( 0.52)2p( 1.72)
      C    3      [core]2S( 0.48)2p( 1.49)
      C    4      [core]2S( 0.56)2p( 1.80)
      O    5      [core]2S( 0.85)2p( 2.60)
      H    6            1S( 0.37)
      H    7            1S( 0.38)
      H    8            1S( 0.38)
      H    9            1S( 0.37)
      H   10            1S( 0.37)
      H   11            1S( 0.38)
      H   12            1S( 0.37)
      H   13            1S( 0.37)
      H   14            1S( 0.36)
      H   15            1S( 0.24)


 NATURAL BOND ORBITAL ANALYSIS, alpha spin orbitals:

                       Occupancies       Lewis Structure    Low   High
           Occ.    -------------------  -----------------   occ   occ
  Cycle   Thresh.   Lewis   Non-Lewis     CR  BD  3C  LP    (L)   (NL)   Dev
 =============================================================================
   1(1)    0.90    20.86405   0.13595      5  14   0   2     0      0    0.01
 -----------------------------------------------------------------------------

 Structure accepted: No low occupancy Lewis orbitals

 --------------------------------------------------------
   Core                      4.99804 ( 99.961% of   5)
   Valence Lewis            15.86601 ( 99.163% of  16)
  ==================       ============================
   Total Lewis              20.86405 ( 99.353% of  21)
  -----------------------------------------------------
   Valence non-Lewis         0.10401 (  0.495% of  21)
   Rydberg non-Lewis         0.03195 (  0.152% of  21)
  ==================       ============================
   Total non-Lewis           0.13595 (  0.647% of  21)
 --------------------------------------------------------


       (Occupancy)   Bond orbital/ Coefficients/ Hybrids
 ---------------------------------------------------------------------------------
     1. (0.99332) BD ( 1) C   1 - C   2  
                ( 47.83%)   0.6916* C   1 s( 28.52%)p 2.50( 71.42%)d 0.00(  0.05%)
                                            0.0003  0.5340  0.0079 -0.7354 -0.0006
                                           -0.3693 -0.0179 -0.1911 -0.0115  0.0145
                                            0.0072  0.0034  0.0126 -0.0106
                ( 52.17%)   0.7223* C   2 s( 28.79%)p 2.47( 71.16%)d 0.00(  0.04%)
                                            0.0002  0.5365  0.0109  0.7313  0.0110
                                            0.3696 -0.0158  0.1994 -0.0088  0.0144
                                            0.0086  0.0059  0.0069 -0.0083
     2. (0.99219) BD ( 1) C   1 - H   6  
                ( 62.99%)   0.7937* C   1 s( 24.57%)p 3.07( 75.39%)d 0.00(  0.04%)
                                           -0.0000  0.4957  0.0045  0.6661  0.0017
                                           -0.4244  0.0136 -0.3604  0.0098 -0.0124
                                           -0.0104  0.0079  0.0033 -0.0039
                ( 37.01%)   0.6084* H   6 s( 99.91%)p 0.00(  0.09%)
                                            0.9995 -0.0008 -0.0252  0.0122  0.0110
     3. (0.99405) BD ( 1) C   1 - H   7  
                ( 61.55%)   0.7845* C   1 s( 23.26%)p 3.30( 76.70%)d 0.00(  0.04%)
                                           -0.0000  0.4823 -0.0058  0.1182  0.0232
                                            0.0122  0.0035  0.8673 -0.0037  0.0003
                                            0.0015  0.0004 -0.0000  0.0203
                ( 38.45%)   0.6201* H   7 s( 99.91%)p 0.00(  0.09%)
                                            0.9996 -0.0016 -0.0097 -0.0003 -0.0281
     4. (0.99408) BD ( 1) C   1 - H   8  
                ( 61.65%)   0.7852* C   1 s( 23.60%)p 3.23( 76.35%)d 0.00(  0.04%)
                                            0.0000  0.4858 -0.0045  0.0113  0.0228
                                            0.8260  0.0022 -0.2837  0.0019 -0.0026
                                            0.0010 -0.0109 -0.0159 -0.0074
                ( 38.35%)   0.6192* H   8 s( 99.91%)p 0.00(  0.09%)
                                            0.9995 -0.0039 -0.0046 -0.0281  0.0103
     5. (0.98842) BD ( 1) C   2 - C   3  
                ( 47.03%)   0.6858* C   2 s( 26.39%)p 2.79( 73.56%)d 0.00(  0.06%)
                                            0.0004  0.5136  0.0110 -0.6754 -0.0082
                                            0.4157  0.0053  0.3262  0.0063 -0.0166
                                           -0.0116  0.0078  0.0071 -0.0072
                ( 52.97%)   0.7278* C   3 s( 29.80%)p 2.36( 70.17%)d 0.00(  0.03%)
                                            0.0001  0.5459 -0.0004  0.6692 -0.0116
                                           -0.3836  0.0051 -0.3265  0.0026 -0.0103
                                           -0.0109  0.0066  0.0084 -0.0032
     6. (0.98456) BD ( 1) C   2 - H   9  
                ( 62.92%)   0.7932* C   2 s( 22.61%)p 3.42( 77.35%)d 0.00(  0.04%)
                                            0.0002 -0.4754  0.0066  0.0091 -0.0128
                                            0.8295 -0.0001 -0.2913  0.0176 -0.0036
                                            0.0021  0.0123  0.0145  0.0052
                ( 37.08%)   0.6089* H   9 s( 99.90%)p 0.00(  0.10%)
                                           -0.9995  0.0023  0.0029 -0.0299  0.0075
     7. (0.98755) BD ( 1) C   2 - H  10  
                ( 62.55%)   0.7909* C   2 s( 22.20%)p 3.50( 77.76%)d 0.00(  0.04%)
                                            0.0001 -0.4711  0.0086  0.0884 -0.0152
                                            0.0367  0.0165  0.8763 -0.0046  0.0006
                                           -0.0073  0.0004  0.0001 -0.0199
                ( 37.45%)   0.6120* H  10 s( 99.90%)p 0.00(  0.10%)
                                           -0.9995  0.0016  0.0002 -0.0032 -0.0310
     8. (0.99428) BD ( 1) C   3 - C   4  
                ( 51.64%)   0.7186* C   3 s( 29.22%)p 2.42( 70.71%)d 0.00(  0.08%)
                                            0.0002  0.5405  0.0077 -0.7379 -0.0070
                                           -0.3543  0.0007 -0.1924  0.0078  0.0158
                                            0.0106  0.0051  0.0162 -0.0107
                ( 48.36%)   0.6954* C   4 s( 28.61%)p 2.49( 71.31%)d 0.00(  0.08%)
                                            0.0004  0.5347  0.0120  0.7221  0.0087
                                            0.3969  0.0198  0.1830  0.0108  0.0213
                                            0.0085  0.0052  0.0109 -0.0130
     9. (0.99707) BD ( 1) C   3 - O   5  
                ( 28.89%)   0.5375* C   3 s( 17.97%)p 4.55( 81.69%)d 0.02(  0.34%)
                                           -0.0001  0.4229  0.0292 -0.0143  0.0079
                                            0.8454  0.0374 -0.3169 -0.0104 -0.0036
                                            0.0026 -0.0323 -0.0450 -0.0184
                ( 71.11%)   0.8433* O   5 s( 34.00%)p 1.94( 65.95%)d 0.00(  0.06%)
                                           -0.0000  0.5830  0.0040 -0.0146  0.0036
                                           -0.7421  0.0062  0.3294 -0.0038  0.0092
                                           -0.0043 -0.0173 -0.0130 -0.0016
    10. (0.99026) BD ( 1) C   3 - H  11  
                ( 62.28%)   0.7892* C   3 s( 23.07%)p 3.33( 76.86%)d 0.00(  0.07%)
                                           -0.0002  0.4801 -0.0142  0.0826 -0.0022
                                            0.0880  0.0006  0.8684 -0.0013  0.0002
                                            0.0030  0.0067  0.0005  0.0253
                ( 37.72%)   0.6141* H  11 s( 99.87%)p 0.00(  0.13%)
                                            0.9993 -0.0033 -0.0039  0.0025 -0.0360
    11. (0.99243) BD ( 1) C   4 - H  12  
                ( 62.68%)   0.7917* C   4 s( 23.26%)p 3.30( 76.70%)d 0.00(  0.04%)
                                           -0.0000  0.4823 -0.0012 -0.6812 -0.0097
                                            0.4397 -0.0209  0.3301 -0.0078 -0.0137
                                           -0.0100  0.0093  0.0007 -0.0052
                ( 37.32%)   0.6109* H  12 s( 99.91%)p 0.00(  0.09%)
                                            0.9995 -0.0020  0.0274 -0.0098 -0.0100
    12. (0.99317) BD ( 1) C   4 - H  13  
                ( 63.12%)   0.7945* C   4 s( 23.59%)p 3.24( 76.37%)d 0.00(  0.04%)
                                            0.0000 -0.4857  0.0049  0.1098  0.0196
                                            0.0541  0.0095  0.8650 -0.0041 -0.0007
                                           -0.0004  0.0007  0.0005 -0.0194
                ( 36.88%)   0.6073* H  13 s( 99.91%)p 0.00(  0.09%)
                                           -0.9995  0.0001 -0.0066 -0.0035 -0.0299
    13. (0.98878) BD ( 1) C   4 - H  14  
                ( 63.78%)   0.7986* C   4 s( 24.51%)p 3.08( 75.45%)d 0.00(  0.03%)
                                            0.0001 -0.4951  0.0012  0.0080  0.0192
                                            0.8034  0.0005 -0.3296  0.0059  0.0031
                                           -0.0022  0.0125  0.0121  0.0043
                ( 36.22%)   0.6018* H  14 s( 99.90%)p 0.00(  0.10%)
                                           -0.9995  0.0006 -0.0039 -0.0290  0.0106
    14. (0.99535) BD ( 1) O   5 - H  15  
                ( 76.37%)   0.8739* O   5 s( 19.77%)p 4.05( 80.14%)d 0.00(  0.09%)
                                            0.0002  0.4443 -0.0175 -0.6607 -0.0108
                                            0.5068  0.0303  0.3271 -0.0022 -0.0113
                                           -0.0189  0.0105  0.0160 -0.0014
                ( 23.63%)   0.4861* H  15 s( 99.46%)p 0.01(  0.54%)
                                            0.9973 -0.0062  0.0529 -0.0444 -0.0244
    15. (0.99962) CR ( 1) C   1           s(100.00%)p 0.00(  0.00%)
                                            1.0000 -0.0002 -0.0000  0.0002 -0.0000
                                            0.0001  0.0000  0.0001  0.0000 -0.0000
                                           -0.0000 -0.0000 -0.0000  0.0000
    16. (0.99954) CR ( 1) C   2           s(100.00%)p 0.00(  0.00%)
                                            1.0000 -0.0001 -0.0000  0.0001  0.0000
                                           -0.0004 -0.0000 -0.0002 -0.0000  0.0000
                                            0.0000 -0.0000 -0.0000  0.0000
    17. (0.99942) CR ( 1) C   3           s(100.00%)p 0.00(  0.00%)
                                            1.0000 -0.0000 -0.0000  0.0001  0.0000
                                            0.0002  0.0000  0.0002 -0.0000 -0.0000
                                           -0.0000 -0.0000 -0.0000  0.0000
    18. (0.99959) CR ( 1) C   4           s(100.00%)p 0.00(  0.00%)
                                            1.0000 -0.0001 -0.0000 -0.0003 -0.0000
                                           -0.0002 -0.0000 -0.0000 -0.0000 -0.0000
                                           -0.0000 -0.0000 -0.0000  0.0000
    19. (0.99987) CR ( 1) O   5           s(100.00%)p 0.00(  0.00%)
                                            1.0000 -0.0001  0.0000  0.0001  0.0000
                                           -0.0001 -0.0000 -0.0000 -0.0000  0.0000
                                            0.0000 -0.0000 -0.0000  0.0000
    20. (0.99260) LP ( 1) O   5           s( 46.19%)p 1.16( 53.75%)d 0.00(  0.05%)
                                            0.0001  0.6796  0.0035  0.4297 -0.0049
                                            0.2968  0.0008 -0.5145  0.0031 -0.0079
                                            0.0178  0.0111 -0.0041 -0.0035
    21. (0.98791) LP ( 2) O   5           s(  0.03%)p99.99( 99.91%)d 1.79(  0.05%)
                                            0.0000  0.0169 -0.0044  0.6142 -0.0031
                                            0.3209 -0.0024  0.7204 -0.0020 -0.0095
                                           -0.0020  0.0000 -0.0074  0.0199
    22. (0.00190) RY*( 1) C   1           s(  8.40%)p10.38( 87.26%)d 0.52(  4.34%)
                                           -0.0000  0.0156  0.2895 -0.0151 -0.6679
                                            0.0151  0.5233  0.0138  0.3898 -0.1027
                                           -0.0940 -0.0377  0.1421 -0.0489
    23. (0.00100) RY*( 2) C   1           s(  0.00%)p 1.00( 84.40%)d 0.18( 15.60%)
                                            0.0000  0.0001  0.0008  0.0007  0.0544
                                           -0.0044 -0.5023  0.0088  0.7672  0.1511
                                           -0.2409 -0.1164 -0.1499 -0.1978
    24. (0.00021) RY*( 3) C   1           s(  3.09%)p31.28( 96.73%)d 0.06(  0.17%)
                                            0.0000  0.0135  0.1753  0.0244 -0.6421
                                            0.0165 -0.6437  0.0087 -0.3738  0.0160
                                            0.0088  0.0064  0.0324 -0.0177
    25. (0.00007) RY*( 4) C   1           s( 53.28%)p 0.04(  2.26%)d 0.83( 44.46%)
    26. (0.00001) RY*( 5) C   1           s( 15.57%)p 0.47(  7.37%)d 4.95( 77.06%)
    27. (0.00000) RY*( 6) C   1           s(  6.32%)p 1.47(  9.30%)d13.36( 84.38%)
    28. (0.00000) RY*( 7) C   1           s(  1.98%)p 0.85(  1.68%)d48.74( 96.34%)
    29. (0.00001) RY*( 8) C   1           s(  9.88%)p 0.69(  6.77%)d 8.44( 83.35%)
    30. (0.00000) RY*( 9) C   1           s(  1.53%)p 2.84(  4.35%)d61.57( 94.13%)
    31. (0.00218) RY*( 1) C   2           s( 23.42%)p 3.06( 71.55%)d 0.21(  5.03%)
                                            0.0000  0.0044  0.4839  0.0003 -0.6777
                                           -0.0072  0.0339 -0.0208 -0.5046  0.0586
                                            0.0230 -0.0991  0.0872 -0.1699
    32. (0.00192) RY*( 2) C   2           s(  0.74%)p99.99( 94.74%)d 6.10(  4.52%)
                                            0.0000 -0.0035  0.0860 -0.0034 -0.3086
                                           -0.0164 -0.8146  0.0132  0.4337  0.0081
                                            0.0514  0.0394  0.1752  0.1010
    33. (0.00056) RY*( 3) C   2           s( 65.38%)p 0.36( 23.72%)d 0.17( 10.91%)
                                            0.0000 -0.0078  0.8085  0.0018  0.4489
                                           -0.0140  0.0597 -0.0037  0.1786 -0.2064
                                           -0.0826 -0.0123  0.2402  0.0426
    34. (0.00039) RY*( 4) C   2           s(  2.84%)p22.66( 64.45%)d11.50( 32.71%)
                                           -0.0000  0.0150  0.1680  0.0109 -0.3680
                                           -0.0093  0.4612  0.0031  0.5442  0.0607
                                            0.3989  0.1495 -0.2501  0.2817
    35. (0.00017) RY*( 5) C   2           s(  6.02%)p 0.56(  3.36%)d15.05( 90.62%)
                                           -0.0000 -0.0041  0.2453 -0.0118  0.1079
                                            0.0115 -0.1452 -0.0011  0.0245  0.6289
                                           -0.3636 -0.0689 -0.6082  0.0621
    36. (0.00012) RY*( 6) C   2           s(  0.86%)p36.70( 31.69%)d78.11( 67.45%)
                                           -0.0000 -0.0120  0.0921 -0.0235  0.2881
                                            0.0096 -0.2652  0.0147 -0.4033  0.1180
                                            0.7451  0.0732 -0.1683  0.2677
    37. (0.00001) RY*( 7) C   2           s(  0.16%)p10.33(  1.61%)d99.99( 98.24%)
    38. (0.00001) RY*( 8) C   2           s(  0.37%)p 8.62(  3.22%)d99.99( 96.40%)
    39. (0.00002) RY*( 9) C   2           s(  0.22%)p26.43(  5.83%)d99.99( 93.95%)
    40. (0.00232) RY*( 1) C   3           s( 14.35%)p 5.71( 81.86%)d 0.26(  3.79%)
                                           -0.0000 -0.0116  0.3786  0.0039  0.6241
                                           -0.0389  0.6405  0.0218 -0.1294 -0.0725
                                            0.0726 -0.0377  0.0234 -0.1595
    41. (0.00124) RY*( 2) C   3           s( 10.50%)p 6.11( 64.10%)d 2.42( 25.40%)
                                            0.0000  0.0044  0.3240  0.0129  0.2307
                                            0.0132 -0.3528  0.0145  0.6803  0.2017
                                           -0.0980  0.0664  0.0923 -0.4368
    42. (0.00081) RY*( 3) C   3           s(  2.59%)p 9.65( 25.03%)d27.89( 72.37%)
                                            0.0000  0.0130  0.1606 -0.0031  0.2469
                                            0.0332 -0.4070 -0.0143 -0.1496 -0.5160
                                            0.1617  0.0510  0.6202  0.2101
    43. (0.00074) RY*( 4) C   3           s(  1.50%)p 2.87(  4.31%)d62.80( 94.19%)
                                           -0.0000 -0.0046  0.1224 -0.0085 -0.1980
                                           -0.0225 -0.0418  0.0161  0.0359 -0.6824
                                            0.2454  0.1924 -0.4923 -0.3696
    44. (0.00056) RY*( 5) C   3           s(  1.35%)p25.46( 34.28%)d47.82( 64.38%)
                                            0.0000 -0.0104  0.1156 -0.0031 -0.3221
                                           -0.0160  0.2760  0.0113  0.4031 -0.2742
                                           -0.0043 -0.7247  0.1699  0.1203
    45. (0.00037) RY*( 6) C   3           s( 19.88%)p 1.88( 37.45%)d 2.15( 42.67%)
                                            0.0000 -0.0091  0.4458 -0.0016 -0.5387
                                            0.0162  0.2320  0.0130 -0.1734  0.0202
                                           -0.3743  0.3496  0.3585 -0.1884
    46. (0.00022) RY*( 7) C   3           s(  3.99%)p 8.16( 32.56%)d15.90( 63.45%)
                                           -0.0000  0.0039  0.1997 -0.0077  0.1433
                                           -0.0273 -0.3512  0.0156 -0.4251 -0.0649
                                           -0.5699 -0.4609 -0.2468 -0.1793
    47. (0.00017) RY*( 8) C   3           s( 10.40%)p 1.75( 18.19%)d 6.87( 71.41%)
                                            0.0000 -0.0049  0.3224  0.0204 -0.2049
                                           -0.0118 -0.1731  0.0135 -0.3305  0.3691
                                            0.6579 -0.2805  0.0501 -0.2526
    48. (0.00009) RY*( 9) C   3           s( 35.39%)p 0.08(  2.79%)d 1.75( 61.82%)
    49. (0.00181) RY*( 1) C   4           s(  2.88%)p31.35( 90.25%)d 2.39(  6.87%)
                                           -0.0000  0.0088  0.1694  0.0147  0.5647
                                           -0.0088 -0.5472 -0.0091 -0.5327 -0.0953
                                           -0.1423 -0.0690  0.1546 -0.1036
    50. (0.00087) RY*( 2) C   4           s(  2.54%)p35.34( 89.79%)d 3.02(  7.67%)
                                            0.0000  0.0047  0.1593 -0.0177  0.0779
                                            0.0022  0.7493 -0.0119 -0.5744  0.0680
                                           -0.1973 -0.0974 -0.0623 -0.1405
    51. (0.00028) RY*( 3) C   4           s( 50.93%)p 0.91( 46.13%)d 0.06(  2.95%)
                                            0.0000  0.0073  0.7136 -0.0258  0.4615
                                           -0.0142  0.2066 -0.0044  0.4524 -0.0338
                                            0.1053  0.0971  0.0022  0.0884
    52. (0.00014) RY*( 4) C   4           s( 39.60%)p 1.34( 52.97%)d 0.19(  7.43%)
                                           -0.0000 -0.0139  0.6292  0.0201 -0.6310
                                            0.0123 -0.2499  0.0044 -0.2617 -0.1396
                                           -0.0073 -0.0320 -0.1823  0.1431
    53. (0.00003) RY*( 5) C   4           s(  0.12%)p49.53(  5.98%)d99.99( 93.89%)
    54. (0.00000) RY*( 6) C   4           s(  0.48%)p15.78(  7.56%)d99.99( 91.96%)
    55. (0.00000) RY*( 7) C   4           s(  0.25%)p 5.65(  1.42%)d99.99( 98.33%)
    56. (0.00001) RY*( 8) C   4           s(  1.80%)p 1.17(  2.12%)d53.30( 96.08%)
    57. (0.00000) RY*( 9) C   4           s(  1.42%)p 2.78(  3.95%)d66.58( 94.63%)
    58. (0.00103) RY*( 1) O   5           s( 46.21%)p 0.99( 45.97%)d 0.17(  7.82%)
                                           -0.0000 -0.0026  0.6797 -0.0005 -0.3034
                                            0.0052  0.3099  0.0021  0.5212  0.1589
                                           -0.0228 -0.1567  0.0698  0.1517
    59. (0.00092) RY*( 2) O   5           s(  1.53%)p58.43( 89.27%)d 6.02(  9.20%)
                                           -0.0000  0.0006  0.1236 -0.0013 -0.7730
                                            0.0007 -0.2692  0.0017 -0.4719  0.2601
                                           -0.0674  0.0907 -0.0350 -0.1020
    60. (0.00026) RY*( 3) O   5           s( 41.38%)p 1.07( 44.36%)d 0.34( 14.26%)
                                           -0.0000 -0.0022  0.6433 -0.0019  0.3472
                                            0.0055  0.1745  0.0063 -0.5409 -0.2327
                                            0.0073  0.1673 -0.0763 -0.2337
    61. (0.00003) RY*( 4) O   5           s(  8.64%)p 8.33( 72.04%)d 2.23( 19.32%)
    62. (0.00001) RY*( 5) O   5           s(  0.01%)p 1.00( 14.63%)d 5.83( 85.36%)
    63. (0.00000) RY*( 6) O   5           s(  0.04%)p13.05(  0.49%)d99.99( 99.48%)
    64. (0.00001) RY*( 7) O   5           s(  0.75%)p17.62( 13.26%)d99.99( 85.99%)
    65. (0.00001) RY*( 8) O   5           s(  1.23%)p 8.37( 10.31%)d71.80( 88.46%)
    66. (0.00001) RY*( 9) O   5           s(  0.22%)p45.52(  9.91%)d99.99( 89.87%)
    67. (0.00047) RY*( 1) H   6           s( 98.02%)p 0.02(  1.98%)
                                            0.0050  0.9900  0.1273 -0.0378 -0.0465
    68. (0.00008) RY*( 2) H   6           s(  0.00%)p 1.00(100.00%)
    69. (0.00006) RY*( 3) H   6           s(  0.01%)p99.99( 99.99%)
    70. (0.00002) RY*( 4) H   6           s(  2.05%)p47.69( 97.95%)
    71. (0.00069) RY*( 1) H   7           s( 98.23%)p 0.02(  1.77%)
                                            0.0053  0.9911  0.0260  0.0441  0.1226
    72. (0.00009) RY*( 2) H   7           s(  0.14%)p99.99( 99.86%)
    73. (0.00007) RY*( 3) H   7           s(  0.04%)p99.99( 99.96%)
    74. (0.00001) RY*( 4) H   7           s(  1.68%)p58.39( 98.32%)
    75. (0.00084) RY*( 1) H   8           s( 99.08%)p 0.01(  0.92%)
                                            0.0065  0.9954  0.0008  0.0959  0.0041
    76. (0.00009) RY*( 2) H   8           s(  0.09%)p99.99( 99.91%)
    77. (0.00009) RY*( 3) H   8           s(  0.08%)p99.99( 99.92%)
    78. (0.00002) RY*( 4) H   8           s(  0.85%)p99.99( 99.15%)
    79. (0.00096) RY*( 1) H   9           s( 99.11%)p 0.01(  0.89%)
                                            0.0041  0.9955 -0.0699 -0.0627  0.0073
    80. (0.00009) RY*( 2) H   9           s(  0.01%)p99.99( 99.99%)
    81. (0.00005) RY*( 3) H   9           s(  0.35%)p99.99( 99.65%)
    82. (0.00002) RY*( 4) H   9           s(  0.62%)p99.99( 99.38%)
    83. (0.00138) RY*( 1) H  10           s( 99.52%)p 0.00(  0.48%)
                                            0.0031  0.9976 -0.0330 -0.0403 -0.0451
    84. (0.00008) RY*( 2) H  10           s(  0.02%)p99.99( 99.98%)
    85. (0.00006) RY*( 3) H  10           s(  0.10%)p99.99( 99.90%)
    86. (0.00002) RY*( 4) H  10           s(  0.46%)p99.99( 99.54%)
    87. (0.00192) RY*( 1) H  11           s( 99.47%)p 0.01(  0.53%)
                                            0.0039  0.9973 -0.0361  0.0575  0.0265
    88. (0.00010) RY*( 2) H  11           s(  0.13%)p99.99( 99.87%)
                                           -0.0006  0.0355  0.9899  0.0620 -0.1223
    89. (0.00005) RY*( 3) H  11           s(  0.42%)p99.99( 99.58%)
    90. (0.00002) RY*( 4) H  11           s(  0.12%)p99.99( 99.88%)
    91. (0.00069) RY*( 1) H  12           s( 98.91%)p 0.01(  1.09%)
                                            0.0052  0.9945 -0.0974  0.0188  0.0328
    92. (0.00009) RY*( 2) H  12           s(  0.00%)p 1.00(100.00%)
    93. (0.00007) RY*( 3) H  12           s(  0.00%)p 1.00(100.00%)
    94. (0.00001) RY*( 4) H  12           s(  1.18%)p83.70( 98.82%)
    95. (0.00082) RY*( 1) H  13           s( 99.17%)p 0.01(  0.83%)
                                            0.0026  0.9958 -0.0305 -0.0488 -0.0707
    96. (0.00007) RY*( 2) H  13           s(  0.01%)p 1.00( 99.99%)
    97. (0.00007) RY*( 3) H  13           s(  0.04%)p99.99( 99.96%)
    98. (0.00001) RY*( 4) H  13           s(  0.88%)p99.99( 99.12%)
    99. (0.00038) RY*( 1) H  14           s( 97.68%)p 0.02(  2.32%)
                                            0.0053  0.9883 -0.0069 -0.1486  0.0333
   100. (0.00009) RY*( 2) H  14           s(  0.05%)p99.99( 99.95%)
   101. (0.00007) RY*( 3) H  14           s(  0.17%)p99.99( 99.83%)
   102. (0.00002) RY*( 4) H  14           s(  2.20%)p44.50( 97.80%)
   103. (0.00068) RY*( 1) H  15           s( 17.65%)p 4.67( 82.35%)
                                            0.0099  0.4200 -0.4977 -0.0121 -0.7587
   104. (0.00062) RY*( 2) H  15           s( 31.07%)p 2.22( 68.93%)
                                            0.0123  0.5572  0.4335  0.7080  0.0130
   105. (0.00044) RY*( 3) H  15           s( 48.91%)p 1.04( 51.09%)
                                            0.0089  0.6993 -0.2056 -0.4344  0.5290
   106. (0.00001) RY*( 4) H  15           s(  2.91%)p33.42( 97.09%)
   107. (0.00323) BD*( 1) C   1 - C   2  
                ( 52.17%)   0.7223* C   1 s( 28.52%)p 2.50( 71.42%)d 0.00(  0.05%)
                                            0.0003  0.5340  0.0079 -0.7354 -0.0006
                                           -0.3693 -0.0179 -0.1911 -0.0115  0.0145
                                            0.0072  0.0034  0.0126 -0.0106
                ( 47.83%)  -0.6916* C   2 s( 28.79%)p 2.47( 71.16%)d 0.00(  0.04%)
                                            0.0002  0.5365  0.0109  0.7313  0.0110
                                            0.3696 -0.0158  0.1994 -0.0088  0.0144
                                            0.0086  0.0059  0.0069 -0.0083
   108. (0.00215) BD*( 1) C   1 - H   6  
                ( 37.01%)   0.6084* C   1 s( 24.57%)p 3.07( 75.39%)d 0.00(  0.04%)
                                            0.0000 -0.4957 -0.0045 -0.6661 -0.0017
                                            0.4244 -0.0136  0.3604 -0.0098  0.0124
                                            0.0104 -0.0079 -0.0033  0.0039
                ( 62.99%)  -0.7937* H   6 s( 99.91%)p 0.00(  0.09%)
                                           -0.9995  0.0008  0.0252 -0.0122 -0.0110
   109. (0.00360) BD*( 1) C   1 - H   7  
                ( 38.45%)   0.6201* C   1 s( 23.26%)p 3.30( 76.70%)d 0.00(  0.04%)
                                            0.0000 -0.4823  0.0058 -0.1182 -0.0232
                                           -0.0122 -0.0035 -0.8673  0.0037 -0.0003
                                           -0.0015 -0.0004  0.0000 -0.0203
                ( 61.55%)  -0.7845* H   7 s( 99.91%)p 0.00(  0.09%)
                                           -0.9996  0.0016  0.0097  0.0003  0.0281
   110. (0.00365) BD*( 1) C   1 - H   8  
                ( 38.35%)   0.6192* C   1 s( 23.60%)p 3.23( 76.35%)d 0.00(  0.04%)
                                           -0.0000 -0.4858  0.0045 -0.0113 -0.0228
                                           -0.8260 -0.0022  0.2837 -0.0019  0.0026
                                           -0.0010  0.0109  0.0159  0.0074
                ( 61.65%)  -0.7852* H   8 s( 99.91%)p 0.00(  0.09%)
                                           -0.9995  0.0039  0.0046  0.0281 -0.0103
   111. (0.01444) BD*( 1) C   2 - C   3  
                ( 52.97%)   0.7278* C   2 s( 26.39%)p 2.79( 73.56%)d 0.00(  0.06%)
                                            0.0004  0.5136  0.0110 -0.6754 -0.0082
                                            0.4157  0.0053  0.3262  0.0063 -0.0166
                                           -0.0116  0.0078  0.0071 -0.0072
                ( 47.03%)  -0.6858* C   3 s( 29.80%)p 2.36( 70.17%)d 0.00(  0.03%)
                                            0.0001  0.5459 -0.0004  0.6692 -0.0116
                                           -0.3836  0.0051 -0.3265  0.0026 -0.0103
                                           -0.0109  0.0066  0.0084 -0.0032
   112. (0.00639) BD*( 1) C   2 - H   9  
                ( 37.08%)   0.6089* C   2 s( 22.61%)p 3.42( 77.35%)d 0.00(  0.04%)
                                           -0.0002  0.4754 -0.0066 -0.0091  0.0128
                                           -0.8295  0.0001  0.2913 -0.0176  0.0036
                                           -0.0021 -0.0123 -0.0145 -0.0052
                ( 62.92%)  -0.7932* H   9 s( 99.90%)p 0.00(  0.10%)
                                            0.9995 -0.0023 -0.0029  0.0299 -0.0075
   113. (0.00806) BD*( 1) C   2 - H  10  
                ( 37.45%)   0.6120* C   2 s( 22.20%)p 3.50( 77.76%)d 0.00(  0.04%)
                                           -0.0001  0.4711 -0.0086 -0.0884  0.0152
                                           -0.0367 -0.0165 -0.8763  0.0046 -0.0006
                                            0.0073 -0.0004 -0.0001  0.0199
                ( 62.55%)  -0.7909* H  10 s( 99.90%)p 0.00(  0.10%)
                                            0.9995 -0.0016 -0.0002  0.0032  0.0310
   114. (0.01000) BD*( 1) C   3 - C   4  
                ( 48.36%)   0.6954* C   3 s( 29.22%)p 2.42( 70.71%)d 0.00(  0.08%)
                                           -0.0002 -0.5405 -0.0077  0.7379  0.0070
                                            0.3543 -0.0007  0.1924 -0.0078 -0.0158
                                           -0.0106 -0.0051 -0.0162  0.0107
                ( 51.64%)  -0.7186* C   4 s( 28.61%)p 2.49( 71.31%)d 0.00(  0.08%)
                                           -0.0004 -0.5347 -0.0120 -0.7221 -0.0087
                                           -0.3969 -0.0198 -0.1830 -0.0108 -0.0213
                                           -0.0085 -0.0052 -0.0109  0.0130
   115. (0.02365) BD*( 1) C   3 - O   5  
                ( 71.11%)   0.8433* C   3 s( 17.97%)p 4.55( 81.69%)d 0.02(  0.34%)
                                           -0.0001  0.4229  0.0292 -0.0143  0.0079
                                            0.8454  0.0374 -0.3169 -0.0104 -0.0036
                                            0.0026 -0.0323 -0.0450 -0.0184
                ( 28.89%)  -0.5375* O   5 s( 34.00%)p 1.94( 65.95%)d 0.00(  0.06%)
                                           -0.0000  0.5830  0.0040 -0.0146  0.0036
                                           -0.7421  0.0062  0.3294 -0.0038  0.0092
                                           -0.0043 -0.0173 -0.0130 -0.0016
   116. (0.01704) BD*( 1) C   3 - H  11  
                ( 37.72%)   0.6141* C   3 s( 23.07%)p 3.33( 76.86%)d 0.00(  0.07%)
                                            0.0002 -0.4801  0.0142 -0.0826  0.0022
                                           -0.0880 -0.0006 -0.8684  0.0013 -0.0002
                                           -0.0030 -0.0067 -0.0005 -0.0253
                ( 62.28%)  -0.7892* H  11 s( 99.87%)p 0.00(  0.13%)
                                           -0.9993  0.0033  0.0039 -0.0025  0.0360
   117. (0.00280) BD*( 1) C   4 - H  12  
                ( 37.32%)   0.6109* C   4 s( 23.26%)p 3.30( 76.70%)d 0.00(  0.04%)
                                            0.0000 -0.4823  0.0012  0.6812  0.0097
                                           -0.4397  0.0209 -0.3301  0.0078  0.0137
                                            0.0100 -0.0093 -0.0007  0.0052
                ( 62.68%)  -0.7917* H  12 s( 99.91%)p 0.00(  0.09%)
                                           -0.9995  0.0020 -0.0274  0.0098  0.0100
   118. (0.00346) BD*( 1) C   4 - H  13  
                ( 36.88%)   0.6073* C   4 s( 23.59%)p 3.24( 76.37%)d 0.00(  0.04%)
                                           -0.0000  0.4857 -0.0049 -0.1098 -0.0196
                                           -0.0541 -0.0095 -0.8650  0.0041  0.0007
                                            0.0004 -0.0007 -0.0005  0.0194
                ( 63.12%)  -0.7945* H  13 s( 99.91%)p 0.00(  0.09%)
                                            0.9995 -0.0001  0.0066  0.0035  0.0299
   119. (0.00216) BD*( 1) C   4 - H  14  
                ( 36.22%)   0.6018* C   4 s( 24.51%)p 3.08( 75.45%)d 0.00(  0.03%)
                                           -0.0001  0.4951 -0.0012 -0.0080 -0.0192
                                           -0.8034 -0.0005  0.3296 -0.0059 -0.0031
                                            0.0022 -0.0125 -0.0121 -0.0043
                ( 63.78%)  -0.7986* H  14 s( 99.90%)p 0.00(  0.10%)
                                            0.9995 -0.0006  0.0039  0.0290 -0.0106
   120. (0.00338) BD*( 1) O   5 - H  15  
                ( 23.63%)   0.4861* O   5 s( 19.77%)p 4.05( 80.14%)d 0.00(  0.09%)
                                           -0.0002 -0.4443  0.0175  0.6607  0.0108
                                           -0.5068 -0.0303 -0.3271  0.0022  0.0113
                                            0.0189 -0.0105 -0.0160  0.0014
                ( 76.37%)  -0.8739* H  15 s( 99.46%)p 0.01(  0.54%)
                                           -0.9973  0.0062 -0.0529  0.0444  0.0244


 NHO Directionality and "Bond Bending" (deviations from line of nuclear centers)

         [Thresholds for printing:  angular deviation  >  1.0 degree]
                                    hybrid p-character > 25.0%
                                    orbital occupancy  >  0.10e

                                Line of Centers        Hybrid 1              Hybrid 2
                                ---------------  -------------------   ------------------
                NBO               Theta   Phi    Theta   Phi    Dev    Theta   Phi    Dev
 ========================================================================================
     1. BD (   1) C   1 - C   2   103.4  206.6   103.7  207.8   1.2     77.0   25.5   1.1
     3. BD (   1) C   1 - H   7     8.3    6.4     9.4    6.3   1.1      --     --    --
     4. BD (   1) C   1 - H   8   108.9   89.3   108.8   87.6   1.5      --     --    --
     5. BD (   1) C   2 - C   3    68.0  149.0     --     --    --     113.1  330.1   1.5
     6. BD (   1) C   2 - H   9    70.8  269.0    71.7  270.3   1.5      --     --    --
     7. BD (   1) C   2 - H  10   173.4  200.7   174.1  216.0   1.8      --     --    --
     8. BD (   1) C   3 - C   4   102.3  208.3   102.6  205.4   2.9     77.0   29.7   1.5
     9. BD (   1) C   3 - O   5   112.2   89.3   110.3   90.4   2.1     66.1  269.1   1.7
    10. BD (   1) C   3 - H  11     6.4   19.9     7.9   47.8   3.7      --     --    --
    11. BD (   1) C   4 - H  12    67.6  147.4    68.3  148.8   1.4      --     --    --
    12. BD (   1) C   4 - H  13   172.1  205.2   170.5  206.2   1.6      --     --    --
    14. BD (   1) O   5 - H  15    66.2  146.0    69.3  141.3   5.3      --     --    --
    20. LP (   1) O   5             --     --    134.6   35.0   --       --     --    --
    21. LP (   2) O   5             --     --     43.8   27.5   --       --     --    --


 Second Order Perturbation Theory Analysis of Fock Matrix in NBO Basis

     Threshold for printing:   0.25 kcal/mol
                                                                              E(2)  E(j)-E(i) F(i,j)
         Donor NBO (i)                     Acceptor NBO (j)                 kcal/mol   a.u.    a.u. 
 ===================================================================================================

 within unit  1
   1. BD (   1) C   1 - C   2        / 40. RY*(   1) C   3                    0.34    1.27    0.026
   1. BD (   1) C   1 - C   2        /111. BD*(   1) C   2 - C   3            0.39    0.95    0.024
   1. BD (   1) C   1 - C   2        /112. BD*(   1) C   2 - H   9            0.40    1.06    0.026
   1. BD (   1) C   1 - C   2        /113. BD*(   1) C   2 - H  10            0.35    1.05    0.024
   1. BD (   1) C   1 - C   2        /114. BD*(   1) C   3 - C   4            1.27    0.93    0.044
   2. BD (   1) C   1 - H   6        /111. BD*(   1) C   2 - C   3            2.12    0.81    0.053
   3. BD (   1) C   1 - H   7        /113. BD*(   1) C   2 - H  10            1.64    0.91    0.049
   4. BD (   1) C   1 - H   8        /112. BD*(   1) C   2 - H   9            1.66    0.93    0.050
   5. BD (   1) C   2 - C   3        / 22. RY*(   1) C   1                    0.65    1.42    0.039
   5. BD (   1) C   2 - C   3        / 49. RY*(   1) C   4                    0.76    1.40    0.041
   5. BD (   1) C   2 - C   3        / 58. RY*(   1) O   5                    0.44    1.91    0.037
   5. BD (   1) C   2 - C   3        /107. BD*(   1) C   1 - C   2            0.39    1.05    0.026
   5. BD (   1) C   2 - C   3        /108. BD*(   1) C   1 - H   6            0.66    1.14    0.035
   5. BD (   1) C   2 - C   3        /114. BD*(   1) C   3 - C   4            0.66    0.98    0.032
   5. BD (   1) C   2 - C   3        /116. BD*(   1) C   3 - H  11            0.35    1.02    0.024
   5. BD (   1) C   2 - C   3        /117. BD*(   1) C   4 - H  12            0.87    1.07    0.039
   5. BD (   1) C   2 - C   3        /120. BD*(   1) O   5 - H  15            0.86    1.00    0.037
   6. BD (   1) C   2 - H   9        / 23. RY*(   2) C   1                    0.32    1.36    0.026
   6. BD (   1) C   2 - H   9        /110. BD*(   1) C   1 - H   8            1.41    0.96    0.047
   6. BD (   1) C   2 - H   9        /115. BD*(   1) C   3 - O   5            2.81    0.68    0.055
   7. BD (   1) C   2 - H  10        / 23. RY*(   2) C   1                    0.32    1.36    0.026
   7. BD (   1) C   2 - H  10        /109. BD*(   1) C   1 - H   7            1.44    0.96    0.047
   7. BD (   1) C   2 - H  10        /115. BD*(   1) C   3 - O   5            0.35    0.68    0.019
   7. BD (   1) C   2 - H  10        /116. BD*(   1) C   3 - H  11            1.75    0.86    0.049
   8. BD (   1) C   3 - C   4        / 31. RY*(   1) C   2                    0.50    1.52    0.035
   8. BD (   1) C   3 - C   4        / 59. RY*(   2) O   5                    0.43    1.77    0.035
   8. BD (   1) C   3 - C   4        /107. BD*(   1) C   1 - C   2            1.04    1.09    0.043
   8. BD (   1) C   3 - C   4        /111. BD*(   1) C   2 - C   3            0.83    1.04    0.037
   8. BD (   1) C   3 - C   4        /116. BD*(   1) C   3 - H  11            0.26    1.06    0.021
   9. BD (   1) C   3 - O   5        / 32. RY*(   2) C   2                    0.27    1.78    0.027
   9. BD (   1) C   3 - O   5        /112. BD*(   1) C   2 - H   9            0.62    1.41    0.037
   9. BD (   1) C   3 - O   5        /119. BD*(   1) C   4 - H  14            0.51    1.39    0.034
  10. BD (   1) C   3 - H  11        / 31. RY*(   1) C   2                    0.36    1.41    0.028
  10. BD (   1) C   3 - H  11        / 50. RY*(   2) C   4                    0.31    1.27    0.025
  10. BD (   1) C   3 - H  11        /111. BD*(   1) C   2 - C   3            0.28    0.93    0.020
  10. BD (   1) C   3 - H  11        /113. BD*(   1) C   2 - H  10            1.33    1.02    0.047
  10. BD (   1) C   3 - H  11        /115. BD*(   1) C   3 - O   5            0.32    0.77    0.020
  10. BD (   1) C   3 - H  11        /118. BD*(   1) C   4 - H  13            1.33    1.01    0.046
  11. BD (   1) C   4 - H  12        /111. BD*(   1) C   2 - C   3            1.73    0.87    0.049
  11. BD (   1) C   4 - H  12        /115. BD*(   1) C   3 - O   5            0.32    0.71    0.019
  12. BD (   1) C   4 - H  13        /115. BD*(   1) C   3 - O   5            0.27    0.71    0.018
  12. BD (   1) C   4 - H  13        /116. BD*(   1) C   3 - H  11            1.66    0.89    0.049
  13. BD (   1) C   4 - H  14        /115. BD*(   1) C   3 - O   5            3.03    0.71    0.059
  14. BD (   1) O   5 - H  15        / 40. RY*(   1) C   3                    0.42    1.50    0.032
  14. BD (   1) O   5 - H  15        /111. BD*(   1) C   2 - C   3            1.31    1.18    0.050
  15. CR (   1) C   1                / 33. RY*(   3) C   2                    0.35   11.03    0.078
  15. CR (   1) C   1                / 67. RY*(   1) H   6                    0.40   10.52    0.082
  15. CR (   1) C   1                / 71. RY*(   1) H   7                    0.35   10.51    0.077
  15. CR (   1) C   1                / 75. RY*(   1) H   8                    0.38   10.49    0.080
  16. CR (   1) C   2                / 24. RY*(   3) C   1                    0.65   10.62    0.105
  16. CR (   1) C   2                / 79. RY*(   1) H   9                    0.36   10.50    0.078
  16. CR (   1) C   2                / 83. RY*(   1) H  10                    0.37   10.49    0.079
  17. CR (   1) C   3                / 34. RY*(   4) C   2                    0.34   11.31    0.078
  17. CR (   1) C   3                / 51. RY*(   3) C   4                    0.53   10.90    0.096
  17. CR (   1) C   3                / 87. RY*(   1) H  11                    0.50   10.54    0.092
  17. CR (   1) C   3                /111. BD*(   1) C   2 - C   3            0.27   10.56    0.068
  17. CR (   1) C   3                /115. BD*(   1) C   3 - O   5            0.74   10.40    0.112
  18. CR (   1) C   4                / 40. RY*(   1) C   3                    0.38   10.79    0.081
  18. CR (   1) C   4                / 45. RY*(   6) C   3                    0.30   11.38    0.074
  18. CR (   1) C   4                / 91. RY*(   1) H  12                    0.37   10.51    0.079
  18. CR (   1) C   4                / 95. RY*(   1) H  13                    0.39   10.51    0.081
  18. CR (   1) C   4                / 99. RY*(   1) H  14                    0.43   10.55    0.085
  19. CR (   1) O   5                / 40. RY*(   1) C   3                    0.90   19.78    0.169
  20. LP (   1) O   5                / 40. RY*(   1) C   3                    1.05    1.39    0.048
  20. LP (   1) O   5                /105. RY*(   3) H  15                    0.31    1.83    0.030
  20. LP (   1) O   5                /111. BD*(   1) C   2 - C   3            0.33    1.07    0.024
  20. LP (   1) O   5                /114. BD*(   1) C   3 - C   4            0.53    1.05    0.030
  20. LP (   1) O   5                /116. BD*(   1) C   3 - H  11            0.70    1.09    0.035
  21. LP (   2) O   5                / 44. RY*(   5) C   3                    0.36    1.93    0.034
  21. LP (   2) O   5                /103. RY*(   1) H  15                    0.71    1.85    0.046
  21. LP (   2) O   5                /104. RY*(   2) H  15                    0.28    1.72    0.028
  21. LP (   2) O   5                /114. BD*(   1) C   3 - C   4            2.36    0.81    0.055
  21. LP (   2) O   5                /116. BD*(   1) C   3 - H  11            2.38    0.85    0.057
  21. LP (   2) O   5                /119. BD*(   1) C   4 - H  14            0.28    0.91    0.020


 Natural Bond Orbitals (Summary):

                                                            Principal Delocalizations
           NBO                        Occupancy    Energy   (geminal,vicinal,remote)
 ====================================================================================
 Molecular unit  1  (C4H10O)
     1. BD (   1) C   1 - C   2          0.99332    -0.78358  114(v),112(g),111(g),113(g)
                                                    40(v)
     2. BD (   1) C   1 - H   6          0.99219    -0.64398  111(v)
     3. BD (   1) C   1 - H   7          0.99405    -0.64817  113(v)
     4. BD (   1) C   1 - H   8          0.99408    -0.65272  112(v)
     5. BD (   1) C   2 - C   3          0.98842    -0.82902  117(v),120(v),49(v),108(v)
                                                    22(v),114(g),58(v),107(g)
                                                    116(g)
     6. BD (   1) C   2 - H   9          0.98456    -0.66930  115(v),110(v),23(v)
     7. BD (   1) C   2 - H  10          0.98755    -0.67133  116(v),109(v),115(v),23(v)
     8. BD (   1) C   3 - C   4          0.99428    -0.86802  107(v),111(g),31(v),59(v)
                                                    116(g)
     9. BD (   1) C   3 - O   5          0.99707    -1.13981  112(v),119(v),32(v)
    10. BD (   1) C   3 - H  11          0.99026    -0.76050  113(v),118(v),31(v),115(g)
                                                    50(v),111(g)
    11. BD (   1) C   4 - H  12          0.99243    -0.70015  111(v),115(v)
    12. BD (   1) C   4 - H  13          0.99317    -0.70001  116(v),115(v)
    13. BD (   1) C   4 - H  14          0.98878    -0.70123  115(v)
    14. BD (   1) O   5 - H  15          0.99535    -1.01296  111(v),40(v)
    15. CR (   1) C   1                  0.99962   -10.23779  67(v),75(v),71(v),33(v)
    16. CR (   1) C   2                  0.99954   -10.26463  24(v),83(v),79(v)
    17. CR (   1) C   3                  0.99942   -10.38771  115(g),51(v),87(v),34(v)
                                                    111(g)
    18. CR (   1) C   4                  0.99959   -10.29821  99(v),95(v),40(v),91(v)
                                                    45(v)
    19. CR (   1) O   5                  0.99987   -19.29568  40(v)
    20. LP (   1) O   5                  0.99260    -0.90012  40(v),116(v),114(v),111(v)
                                                    105(v)
    21. LP (   2) O   5                  0.98791    -0.66138  116(v),114(v),103(v),44(v)
                                                    119(r),104(v)
    22. RY*(   1) C   1                  0.00190     0.58873   
    23. RY*(   2) C   1                  0.00100     0.68998   
    24. RY*(   3) C   1                  0.00021     0.35364   
    25. RY*(   4) C   1                  0.00007     1.31716   
    26. RY*(   5) C   1                  0.00001     1.73563   
    27. RY*(   6) C   1                  0.00000     1.76931   
    28. RY*(   7) C   1                  0.00000     2.00710   
    29. RY*(   8) C   1                  0.00001     1.86788   
    30. RY*(   9) C   1                  0.00000     2.10962   
    31. RY*(   1) C   2                  0.00218     0.64715   
    32. RY*(   2) C   2                  0.00192     0.63835   
    33. RY*(   3) C   2                  0.00056     0.79196   
    34. RY*(   4) C   2                  0.00039     0.92097   
    35. RY*(   5) C   2                  0.00017     1.83516   
    36. RY*(   6) C   2                  0.00012     1.45479   
    37. RY*(   7) C   2                  0.00001     1.93691   
    38. RY*(   8) C   2                  0.00001     1.99687   
    39. RY*(   9) C   2                  0.00002     2.03398   
    40. RY*(   1) C   3                  0.00232     0.48885   
    41. RY*(   2) C   3                  0.00124     1.00423   
    42. RY*(   3) C   3                  0.00081     1.47824   
    43. RY*(   4) C   3                  0.00074     1.80965   
    44. RY*(   5) C   3                  0.00056     1.26389   
    45. RY*(   6) C   3                  0.00037     1.08348   
    46. RY*(   7) C   3                  0.00022     1.36342   
    47. RY*(   8) C   3                  0.00017     1.49608   
    48. RY*(   9) C   3                  0.00009     1.49751   
    49. RY*(   1) C   4                  0.00181     0.57070   
    50. RY*(   2) C   4                  0.00087     0.51191   
    51. RY*(   3) C   4                  0.00028     0.51428   
    52. RY*(   4) C   4                  0.00014     0.56296   
    53. RY*(   5) C   4                  0.00003     1.96967   
    54. RY*(   6) C   4                  0.00000     1.86539   
    55. RY*(   7) C   4                  0.00000     1.88588   
    56. RY*(   8) C   4                  0.00001     2.00018   
    57. RY*(   9) C   4                  0.00000     2.06333   
    58. RY*(   1) O   5                  0.00103     1.08017   
    59. RY*(   2) O   5                  0.00092     0.89973   
    60. RY*(   3) O   5                  0.00026     1.39128   
    61. RY*(   4) O   5                  0.00003     1.12269   
    62. RY*(   5) O   5                  0.00001     2.43346   
    63. RY*(   6) O   5                  0.00000     2.63969   
    64. RY*(   7) O   5                  0.00001     2.38811   
    65. RY*(   8) O   5                  0.00001     2.50570   
    66. RY*(   9) O   5                  0.00001     2.33596   
    67. RY*(   1) H   6                  0.00047     0.27852   
    68. RY*(   2) H   6                  0.00008     1.63766   
    69. RY*(   3) H   6                  0.00006     1.64551   
    70. RY*(   4) H   6                  0.00002     2.08738   
    71. RY*(   1) H   7                  0.00069     0.27706   
    72. RY*(   2) H   7                  0.00009     1.61845   
    73. RY*(   3) H   7                  0.00007     1.62906   
    74. RY*(   4) H   7                  0.00001     2.09612   
    75. RY*(   1) H   8                  0.00084     0.25458   
    76. RY*(   2) H   8                  0.00009     1.63306   
    77. RY*(   3) H   8                  0.00009     1.60549   
    78. RY*(   4) H   8                  0.00002     2.12883   
    79. RY*(   1) H   9                  0.00096     0.23155   
    80. RY*(   2) H   9                  0.00009     1.61708   
    81. RY*(   3) H   9                  0.00005     1.65895   
    82. RY*(   4) H   9                  0.00002     2.12308   
    83. RY*(   1) H  10                  0.00138     0.22062   
    84. RY*(   2) H  10                  0.00008     1.67406   
    85. RY*(   3) H  10                  0.00006     1.65653   
    86. RY*(   4) H  10                  0.00002     2.11104   
    87. RY*(   1) H  11                  0.00192     0.14980   
    88. RY*(   2) H  11                  0.00010     1.59782   
    89. RY*(   3) H  11                  0.00005     1.70803   
    90. RY*(   4) H  11                  0.00002     1.92179   
    91. RY*(   1) H  12                  0.00069     0.21562   
    92. RY*(   2) H  12                  0.00009     1.59373   
    93. RY*(   3) H  12                  0.00007     1.61608   
    94. RY*(   4) H  12                  0.00001     2.04324   
    95. RY*(   1) H  13                  0.00082     0.21272   
    96. RY*(   2) H  13                  0.00007     1.62866   
    97. RY*(   3) H  13                  0.00007     1.62948   
    98. RY*(   4) H  13                  0.00001     2.02563   
    99. RY*(   1) H  14                  0.00038     0.25667   
   100. RY*(   2) H  14                  0.00009     1.60185   
   101. RY*(   3) H  14                  0.00007     1.60711   
   102. RY*(   4) H  14                  0.00002     2.01512   
   103. RY*(   1) H  15                  0.00068     1.19085   
   104. RY*(   2) H  15                  0.00062     1.05859   
   105. RY*(   3) H  15                  0.00044     0.92615   
   106. RY*(   4) H  15                  0.00001     2.09096   
   107. BD*(   1) C   1 - C   2          0.00323     0.22109   
   108. BD*(   1) C   1 - H   6          0.00215     0.30604   
   109. BD*(   1) C   1 - H   7          0.00360     0.28721   
   110. BD*(   1) C   1 - H   8          0.00365     0.29102   
   111. BD*(   1) C   2 - C   3          0.01444     0.17005   
   112. BD*(   1) C   2 - H   9          0.00639     0.27231   
   113. BD*(   1) C   2 - H  10          0.00806     0.26426   
   114. BD*(   1) C   3 - C   4          0.01000     0.15124   
   115. BD*(   1) C   3 - O   5          0.02365     0.00808   
   116. BD*(   1) C   3 - H  11          0.01704     0.18939   
   117. BD*(   1) C   4 - H  12          0.00280     0.24339   
   118. BD*(   1) C   4 - H  13          0.00346     0.24747   
   119. BD*(   1) C   4 - H  14          0.00216     0.25072   
   120. BD*(   1) O   5 - H  15          0.00338     0.17236   
       -------------------------------
              Total Lewis   20.86405  ( 99.3526%)
        Valence non-Lewis    0.10401  (  0.4953%)
        Rydberg non-Lewis    0.03195  (  0.1521%)
       -------------------------------
            Total unit  1   21.00000  (100.0000%)
           Charge unit  1    0.00000


 ***************************************************
 *******         Beta  spin orbitals         *******
 ***************************************************


 NATURAL POPULATIONS:  Natural atomic orbital occupancies 
                                                          
   NAO  Atom  No  lang   Type(AO)    Occupancy      Energy
 ----------------------------------------------------------
     1    C    1  S      Cor( 1S)     0.99962     -10.23735
     2    C    1  S      Val( 2S)     0.55041      -0.40373
     3    C    1  S      Ryd( 3S)     0.00027       0.70442
     4    C    1  px     Val( 2p)     0.54574      -0.23504
     5    C    1  px     Ryd( 3p)     0.00157       0.40460
     6    C    1  py     Val( 2p)     0.57229      -0.23704
     7    C    1  py     Ryd( 3p)     0.00104       0.42571
     8    C    1  pz     Val( 2p)     0.61436      -0.24227
     9    C    1  pz     Ryd( 3p)     0.00101       0.43478
    10    C    1  dxy    Ryd( 3d)     0.00025       2.09263
    11    C    1  dxz    Ryd( 3d)     0.00018       2.01408
    12    C    1  dyz    Ryd( 3d)     0.00013       2.01791
    13    C    1  dx2y2  Ryd( 3d)     0.00027       2.13120
    14    C    1  dz2    Ryd( 3d)     0.00037       2.24922

    15    C    2  S      Cor( 1S)     0.99954     -10.26444
    16    C    2  S      Val( 2S)     0.51803      -0.41690
    17    C    2  S      Ryd( 3S)     0.00088       0.69494
    18    C    2  px     Val( 2p)     0.51291      -0.27247
    19    C    2  px     Ryd( 3p)     0.00142       0.43878
    20    C    2  py     Val( 2p)     0.57908      -0.27349
    21    C    2  py     Ryd( 3p)     0.00170       0.45802
    22    C    2  pz     Val( 2p)     0.59441      -0.27507
    23    C    2  pz     Ryd( 3p)     0.00134       0.48549
    24    C    2  dxy    Ryd( 3d)     0.00034       2.00067
    25    C    2  dxz    Ryd( 3d)     0.00029       1.91734
    26    C    2  dyz    Ryd( 3d)     0.00020       1.95700
    27    C    2  dx2y2  Ryd( 3d)     0.00031       2.09896
    28    C    2  dz2    Ryd( 3d)     0.00035       2.23658

    29    C    3  S      Cor( 1S)     0.99943     -10.38652
    30    C    3  S      Val( 2S)     0.48867      -0.46662
    31    C    3  S      Ryd( 3S)     0.00097       0.55940
    32    C    3  px     Val( 2p)     0.53584      -0.33919
    33    C    3  px     Ryd( 3p)     0.00140       0.43427
    34    C    3  py     Val( 2p)     0.36369      -0.32125
    35    C    3  py     Ryd( 3p)     0.00193       0.37885
    36    C    3  pz     Val( 2p)     0.51781      -0.33854
    37    C    3  pz     Ryd( 3p)     0.00102       0.50113
    38    C    3  dxy    Ryd( 3d)     0.00065       1.93034
    39    C    3  dxz    Ryd( 3d)     0.00039       1.83131
    40    C    3  dyz    Ryd( 3d)     0.00077       1.83875
    41    C    3  dx2y2  Ryd( 3d)     0.00118       1.93102
    42    C    3  dz2    Ryd( 3d)     0.00041       2.15126

    43    C    4  S      Cor( 1S)     0.99955     -10.29593
    44    C    4  S      Val( 2S)     0.55783      -0.46547
    45    C    4  S      Ryd( 3S)     0.00034       0.64657
    46    C    4  px     Val( 2p)     0.49614      -0.28352
    47    C    4  px     Ryd( 3p)     0.00119       0.36358
    48    C    4  py     Val( 2p)     0.57902      -0.29811
    49    C    4  py     Ryd( 3p)     0.00133       0.37806
    50    C    4  pz     Val( 2p)     0.61569      -0.29950
    51    C    4  pz     Ryd( 3p)     0.00089       0.39650
    52    C    4  dxy    Ryd( 3d)     0.00028       2.04819
    53    C    4  dxz    Ryd( 3d)     0.00018       1.94982
    54    C    4  dyz    Ryd( 3d)     0.00018       1.98762
    55    C    4  dx2y2  Ryd( 3d)     0.00016       2.05144
    56    C    4  dz2    Ryd( 3d)     0.00032       2.19420

    57    O    5  S      Cor( 1S)     0.99987     -19.28091
    58    O    5  S      Val( 2S)     0.84239      -1.16311
    59    O    5  S      Ryd( 3S)     0.00086       1.11649
    60    O    5  px     Val( 2p)     0.68552      -0.55985
    61    O    5  px     Ryd( 3p)     0.00084       0.92179
    62    O    5  py     Val( 2p)     0.70007      -0.57608
    63    O    5  py     Ryd( 3p)     0.00082       0.86250
    64    O    5  pz     Val( 2p)     0.63219      -0.55406
    65    O    5  pz     Ryd( 3p)     0.00037       0.83161
    66    O    5  dxy    Ryd( 3d)     0.00045       2.74422
    67    O    5  dxz    Ryd( 3d)     0.00057       2.67759
    68    O    5  dyz    Ryd( 3d)     0.00044       2.65105
    69    O    5  dx2y2  Ryd( 3d)     0.00038       2.71641
    70    O    5  dz2    Ryd( 3d)     0.00039       2.53558

    71    H    6  S      Val( 1S)     0.36862      -0.06042
    72    H    6  S      Ryd( 2S)     0.00045       0.21166
    73    H    6  px     Ryd( 2p)     0.00026       1.97087
    74    H    6  py     Ryd( 2p)     0.00013       1.74849
    75    H    6  pz     Ryd( 2p)     0.00012       1.72644

    76    H    7  S      Val( 1S)     0.38316      -0.08399
    77    H    7  S      Ryd( 2S)     0.00068       0.21730
    78    H    7  px     Ryd( 2p)     0.00010       1.61007
    79    H    7  py     Ryd( 2p)     0.00009       1.60233
    80    H    7  pz     Ryd( 2p)     0.00035       2.19977

    81    H    8  S      Val( 1S)     0.37395      -0.07944
    82    H    8  S      Ryd( 2S)     0.00089       0.22130
    83    H    8  px     Ryd( 2p)     0.00009       1.58502
    84    H    8  py     Ryd( 2p)     0.00033       2.15833
    85    H    8  pz     Ryd( 2p)     0.00012       1.67523

    86    H    9  S      Val( 1S)     0.36582      -0.09255
    87    H    9  S      Ryd( 2S)     0.00090       0.20423
    88    H    9  px     Ryd( 2p)     0.00006       1.63244
    89    H    9  py     Ryd( 2p)     0.00037       2.12859
    90    H    9  pz     Ryd( 2p)     0.00009       1.67586

    91    H   10  S      Val( 1S)     0.35168      -0.09096
    92    H   10  S      Ryd( 2S)     0.00111       0.20374
    93    H   10  px     Ryd( 2p)     0.00006       1.64088
    94    H   10  py     Ryd( 2p)     0.00008       1.65362
    95    H   10  pz     Ryd( 2p)     0.00037       2.18627

    96    H   11  S      Val( 1S)     0.27652      -0.12627
    97    H   11  S      Ryd( 2S)     0.00144       0.14655
    98    H   11  px     Ryd( 2p)     0.00011       1.62052
    99    H   11  py     Ryd( 2p)     0.00006       1.58878
   100    H   11  pz     Ryd( 2p)     0.00036       2.11126

   101    H   12  S      Val( 1S)     0.37591      -0.12399
   102    H   12  S      Ryd( 2S)     0.00072       0.17546
   103    H   12  px     Ryd( 2p)     0.00030       1.92992
   104    H   12  py     Ryd( 2p)     0.00012       1.70961
   105    H   12  pz     Ryd( 2p)     0.00012       1.66093

   106    H   13  S      Val( 1S)     0.35631      -0.10973
   107    H   13  S      Ryd( 2S)     0.00065       0.18366
   108    H   13  px     Ryd( 2p)     0.00009       1.58679
   109    H   13  py     Ryd( 2p)     0.00007       1.57964
   110    H   13  pz     Ryd( 2p)     0.00036       2.16220

   111    H   14  S      Val( 1S)     0.35278      -0.10738
   112    H   14  S      Ryd( 2S)     0.00042       0.18307
   113    H   14  px     Ryd( 2p)     0.00007       1.55912
   114    H   14  py     Ryd( 2p)     0.00036       2.09192
   115    H   14  pz     Ryd( 2p)     0.00010       1.66046

   116    H   15  S      Val( 1S)     0.24969      -0.14354
   117    H   15  S      Ryd( 2S)     0.00056       0.19506
   118    H   15  px     Ryd( 2p)     0.00087       1.85214
   119    H   15  py     Ryd( 2p)     0.00083       1.70067
   120    H   15  pz     Ryd( 2p)     0.00055       1.55280


 Summary of Natural Population Analysis:                  
                                                          
                                       Natural Population 
                Natural  -----------------------------------------------
    Atom  No    Charge         Core      Valence    Rydberg      Total
 -----------------------------------------------------------------------
      C    1   -0.28752      0.99962     2.28280    0.00510     3.28752
      C    2   -0.21081      0.99954     2.20442    0.00684     3.21081
      C    3    0.08583      0.99943     1.90602    0.00873     2.91417
      C    4   -0.25311      0.99955     2.24868    0.00487     3.25311
      O    5    0.13483      0.99987     2.86017    0.00513     3.86517
      H    6    0.13042      0.00000     0.36862    0.00096     0.36958
      H    7    0.11562      0.00000     0.38316    0.00121     0.38438
      H    8    0.12462      0.00000     0.37395    0.00143     0.37538
      H    9    0.13277      0.00000     0.36582    0.00141     0.36723
      H   10    0.14670      0.00000     0.35168    0.00162     0.35330
      H   11    0.22151      0.00000     0.27652    0.00197     0.27849
      H   12    0.12284      0.00000     0.37591    0.00126     0.37716
      H   13    0.14252      0.00000     0.35631    0.00117     0.35748
      H   14    0.14627      0.00000     0.35278    0.00095     0.35373
      H   15    0.24750      0.00000     0.24969    0.00281     0.25250
 =======================================================================
   * Total *    1.00000      4.99800    14.95653    0.04547    20.00000

                                 Natural Population      
 --------------------------------------------------------
   Core                       4.99800 ( 99.9600% of   5)
   Valence                   14.95653 ( 99.7102% of  15)
   Natural Minimal Basis     19.95453 ( 99.7727% of  20)
   Natural Rydberg Basis      0.04547 (  0.2273% of  20)
 --------------------------------------------------------

    Atom  No          Natural Electron Configuration
 ----------------------------------------------------------------------------
      C    1      [core]2S( 0.55)2p( 1.73)
      C    2      [core]2S( 0.52)2p( 1.69)
      C    3      [core]2S( 0.49)2p( 1.42)
      C    4      [core]2S( 0.56)2p( 1.69)
      O    5      [core]2S( 0.84)2p( 2.02)
      H    6            1S( 0.37)
      H    7            1S( 0.38)
      H    8            1S( 0.37)
      H    9            1S( 0.37)
      H   10            1S( 0.35)
      H   11            1S( 0.28)
      H   12            1S( 0.38)
      H   13            1S( 0.36)
      H   14            1S( 0.35)
      H   15            1S( 0.25)


 NATURAL BOND ORBITAL ANALYSIS, beta spin orbitals:

                       Occupancies       Lewis Structure    Low   High
           Occ.    -------------------  -----------------   occ   occ
  Cycle   Thresh.   Lewis   Non-Lewis     CR  BD  3C  LP    (L)   (NL)   Dev
 =============================================================================
   1(1)    0.90    19.17647   0.82353      5  13   0   2     2      0    0.16
   2(2)    0.90    19.17647   0.82353      5  13   0   2     2      0    0.16
   3(1)    0.80    19.45594   0.54406      5  14   0   1     0      0    0.04
 -----------------------------------------------------------------------------

 Structure accepted: No low occupancy Lewis orbitals

 --------------------------------------------------------
   Core                      4.99798 ( 99.960% of   5)
   Valence Lewis            14.45796 ( 96.386% of  15)
  ==================       ============================
   Total Lewis              19.45594 ( 97.280% of  20)
  -----------------------------------------------------
   Valence non-Lewis         0.51473 (  2.574% of  20)
   Rydberg non-Lewis         0.02933 (  0.147% of  20)
  ==================       ============================
   Total non-Lewis           0.54406 (  2.720% of  20)
 --------------------------------------------------------


       (Occupancy)   Bond orbital/ Coefficients/ Hybrids
 ---------------------------------------------------------------------------------
     1. (0.95624) BD ( 1) C   1 - C   2  
                ( 47.24%)   0.6873* C   1 s( 29.16%)p 2.43( 70.80%)d 0.00(  0.05%)
                                            0.0006  0.5399  0.0099 -0.7359 -0.0001
                                           -0.3542 -0.0142 -0.2016 -0.0116  0.0135
                                            0.0078  0.0033  0.0118 -0.0089
                ( 52.76%)   0.7264* C   2 s( 29.09%)p 2.44( 70.87%)d 0.00(  0.03%)
                                            0.0003  0.5393  0.0071  0.7322  0.0102
                                            0.3705 -0.0167  0.1867 -0.0103  0.0144
                                            0.0069  0.0058  0.0043 -0.0063
     2. (0.99091) BD ( 1) C   1 - H   6  
                ( 62.90%)   0.7931* C   1 s( 24.74%)p 3.04( 75.22%)d 0.00(  0.04%)
                                            0.0001  0.4974  0.0050  0.6662  0.0010
                                           -0.4214  0.0140 -0.3613  0.0101 -0.0127
                                           -0.0105  0.0075  0.0039 -0.0036
                ( 37.10%)   0.6091* H   6 s( 99.91%)p 0.00(  0.09%)
                                            0.9995 -0.0002 -0.0248  0.0129  0.0111
     3. (0.99121) BD ( 1) C   1 - H   7  
                ( 61.53%)   0.7844* C   1 s( 23.52%)p 3.25( 76.44%)d 0.00(  0.04%)
                                           -0.0001  0.4850 -0.0066  0.1137  0.0240
                                            0.0090  0.0031  0.8664 -0.0041 -0.0002
                                            0.0015  0.0003  0.0005  0.0204
                ( 38.47%)   0.6203* H   7 s( 99.91%)p 0.00(  0.09%)
                                            0.9996 -0.0012 -0.0100 -0.0012 -0.0281
     4. (0.96672) BD ( 1) C   1 - H   8  
                ( 61.53%)   0.7844* C   1 s( 22.54%)p 3.43( 77.41%)d 0.00(  0.04%)
                                           -0.0002  0.4747 -0.0078  0.0226  0.0251
                                            0.8341 -0.0006 -0.2779  0.0020 -0.0037
                                            0.0008 -0.0114 -0.0155 -0.0073
                ( 38.47%)   0.6203* H   8 s( 99.91%)p 0.00(  0.09%)
                                            0.9995 -0.0004 -0.0069 -0.0279  0.0092
     5. (0.98471) BD ( 1) C   2 - C   3  
                ( 47.29%)   0.6877* C   2 s( 26.60%)p 2.76( 73.35%)d 0.00(  0.06%)
                                            0.0004  0.5156  0.0101 -0.6732 -0.0067
                                            0.4150  0.0050  0.3286  0.0069 -0.0166
                                           -0.0121  0.0078  0.0068 -0.0065
                ( 52.71%)   0.7260* C   3 s( 31.19%)p 2.20( 68.77%)d 0.00(  0.04%)
                                            0.0002  0.5585 -0.0010  0.6551 -0.0106
                                           -0.3933  0.0071 -0.3220  0.0035 -0.0115
                                           -0.0112  0.0038  0.0092 -0.0024
     6. (0.97782) BD ( 1) C   2 - H   9  
                ( 62.96%)   0.7935* C   2 s( 22.82%)p 3.38( 77.14%)d 0.00(  0.04%)
                                            0.0003 -0.4777  0.0059  0.0057 -0.0120
                                            0.8295 -0.0002 -0.2878  0.0179 -0.0034
                                            0.0019  0.0130  0.0136  0.0058
                ( 37.04%)   0.6086* H   9 s( 99.90%)p 0.00(  0.10%)
                                           -0.9995  0.0029  0.0022 -0.0303  0.0063
     7. (0.95378) BD ( 1) C   2 - H  10  
                ( 63.58%)   0.7974* C   2 s( 21.47%)p 3.66( 78.49%)d 0.00(  0.04%)
                                            0.0004 -0.4633  0.0073  0.0982 -0.0132
                                            0.0377  0.0160  0.8794 -0.0058  0.0010
                                           -0.0075  0.0017 -0.0017 -0.0182
                ( 36.42%)   0.6035* H  10 s( 99.90%)p 0.00(  0.10%)
                                           -0.9995  0.0074 -0.0007 -0.0051 -0.0307
     8. (0.88056) BD ( 1) C   3 - C   4  
                ( 55.80%)   0.7470* C   3 s( 30.76%)p 2.25( 69.21%)d 0.00(  0.03%)
                                            0.0006  0.5546 -0.0003 -0.7465  0.0079
                                           -0.3361  0.0129 -0.1464  0.0137  0.0047
                                            0.0095 -0.0051  0.0141 -0.0001
                ( 44.20%)   0.6648* C   4 s( 29.52%)p 2.39( 70.43%)d 0.00(  0.05%)
                                            0.0018  0.5432  0.0125  0.7097 -0.0036
                                            0.3917  0.0080  0.2162  0.0212  0.0169
                                            0.0106  0.0057  0.0052 -0.0072
     9. (0.99689) BD ( 1) C   3 - O   5  
                ( 30.33%)   0.5507* C   3 s( 18.08%)p 4.51( 81.56%)d 0.02(  0.36%)
                                            0.0001 -0.4243 -0.0282  0.0054 -0.0058
                                           -0.8471 -0.0369  0.3107  0.0106  0.0023
                                           -0.0024  0.0319  0.0467  0.0196
                ( 69.67%)   0.8347* O   5 s( 34.46%)p 1.90( 65.47%)d 0.00(  0.08%)
                                            0.0001 -0.5870 -0.0045 -0.0182 -0.0026
                                            0.7242 -0.0078 -0.3603  0.0051 -0.0060
                                            0.0094  0.0207  0.0152  0.0027
    10. (0.83541) BD ( 1) C   3 - H  11  
                ( 67.86%)   0.8237* C   3 s( 20.01%)p 4.00( 79.95%)d 0.00(  0.04%)
                                           -0.0015  0.4470 -0.0156  0.1130 -0.0083
                                            0.1017 -0.0114  0.8809 -0.0118  0.0083
                                           -0.0018  0.0140 -0.0003  0.0133
                ( 32.14%)   0.5670* H  11 s( 99.87%)p 0.00(  0.13%)
                                            0.9992 -0.0156 -0.0090  0.0020 -0.0344
    11. (0.99261) BD ( 1) C   4 - H  12  
                ( 62.27%)   0.7891* C   4 s( 22.52%)p 3.44( 77.43%)d 0.00(  0.04%)
                                           -0.0001  0.4746 -0.0016 -0.6971 -0.0090
                                            0.4282 -0.0213  0.3231 -0.0087 -0.0149
                                           -0.0109  0.0079  0.0020 -0.0050
                ( 37.73%)   0.6142* H  12 s( 99.90%)p 0.00(  0.10%)
                                            0.9995 -0.0003  0.0273 -0.0102 -0.0103
    12. (0.97088) BD ( 1) C   4 - H  13  
                ( 63.46%)   0.7966* C   4 s( 24.50%)p 3.08( 75.47%)d 0.00(  0.04%)
                                            0.0007 -0.4949  0.0066  0.0906  0.0199
                                            0.0457  0.0062  0.8625 -0.0026  0.0003
                                            0.0001  0.0010 -0.0006 -0.0194
                ( 36.54%)   0.6045* H  13 s( 99.90%)p 0.00(  0.10%)
                                           -0.9995  0.0034 -0.0089 -0.0057 -0.0300
    13. (0.97277) BD ( 1) C   4 - H  14  
                ( 63.87%)   0.7992* C   4 s( 23.41%)p 3.27( 76.56%)d 0.00(  0.04%)
                                            0.0006 -0.4838  0.0030  0.0198  0.0193
                                            0.8126 -0.0028 -0.3231  0.0093  0.0042
                                           -0.0006  0.0135  0.0120  0.0046
                ( 36.13%)   0.6011* H  14 s( 99.90%)p 0.00(  0.10%)
                                           -0.9995  0.0004 -0.0061 -0.0299  0.0089
    14. (0.99531) BD ( 1) O   5 - H  15  
                ( 75.04%)   0.8663* O   5 s( 20.40%)p 3.90( 79.51%)d 0.00(  0.10%)
                                            0.0002  0.4513 -0.0176 -0.6703 -0.0098
                                            0.5011  0.0294  0.3061 -0.0018 -0.0129
                                           -0.0226  0.0081  0.0150 -0.0034
                ( 24.96%)   0.4996* H  15 s( 99.47%)p 0.01(  0.53%)
                                            0.9973 -0.0023  0.0517 -0.0446 -0.0258
    15. (0.99962) CR ( 1) C   1           s(100.00%)p 0.00(  0.00%)
                                            1.0000 -0.0002 -0.0000  0.0004  0.0000
                                            0.0004  0.0000  0.0001  0.0000 -0.0000
                                           -0.0000 -0.0000 -0.0000  0.0000
    16. (0.99954) CR ( 1) C   2           s(100.00%)p 0.00(  0.00%)
                                            1.0000 -0.0001 -0.0000  0.0000  0.0000
                                           -0.0005 -0.0000 -0.0004 -0.0000  0.0000
                                            0.0000 -0.0000 -0.0000  0.0000
    17. (0.99942) CR ( 1) C   3           s(100.00%)p 0.00(  0.00%)
                                            1.0000  0.0003 -0.0000  0.0005 -0.0000
                                            0.0005 -0.0000  0.0014 -0.0000  0.0000
                                           -0.0000  0.0000 -0.0000  0.0000
    18. (0.99954) CR ( 1) C   4           s(100.00%)p 0.00(  0.00%)
                                            1.0000 -0.0003 -0.0000 -0.0014 -0.0000
                                           -0.0012 -0.0000 -0.0007 -0.0000 -0.0000
                                           -0.0000 -0.0000 -0.0000  0.0000
    19. (0.99987) CR ( 1) O   5           s(100.00%)p 0.00(  0.00%)
                                            1.0000 -0.0001  0.0000  0.0001  0.0000
                                           -0.0001 -0.0000  0.0000 -0.0000  0.0000
                                            0.0000 -0.0000 -0.0000  0.0000
    20. (0.99214) LP ( 1) O   5           s( 45.09%)p 1.22( 54.88%)d 0.00(  0.04%)
                                            0.0001  0.6714  0.0059  0.4519 -0.0094
                                            0.3061 -0.0026 -0.5008  0.0078 -0.0111
                                            0.0107  0.0069 -0.0060 -0.0057
    21. (0.42212) LP*( 2) O   5           s(  0.04%)p99.99( 99.86%)d 2.72(  0.10%)
                                           -0.0000  0.0189  0.0033 -0.5870  0.0135
                                           -0.3597  0.0044 -0.7242  0.0082  0.0142
                                            0.0003  0.0057  0.0023 -0.0275
    22. (0.00182) RY*( 1) C   1           s(  7.29%)p12.00( 87.47%)d 0.72(  5.24%)
                                           -0.0000  0.0162  0.2695 -0.0142 -0.6663
                                            0.0193  0.5143  0.0148  0.4066 -0.1077
                                           -0.1077 -0.0458  0.1520 -0.0635
    23. (0.00100) RY*( 2) C   1           s(  0.00%)p 1.00( 84.66%)d 0.18( 15.34%)
                                           -0.0000  0.0007  0.0060 -0.0007  0.0678
                                           -0.0069 -0.5187  0.0084  0.7569  0.1532
                                           -0.2358 -0.1146 -0.1565 -0.1914
    24. (0.00021) RY*( 3) C   1           s(  2.26%)p43.02( 97.34%)d 0.18(  0.40%)
                                            0.0000  0.0148  0.1497  0.0223 -0.6471
                                            0.0160 -0.6404  0.0087 -0.3789 -0.0030
                                           -0.0049 -0.0078  0.0571 -0.0260
    25. (0.00003) RY*( 4) C   1           s( 55.33%)p 0.03(  1.44%)d 0.78( 43.24%)
    26. (0.00001) RY*( 5) C   1           s( 18.01%)p 0.41(  7.38%)d 4.14( 74.61%)
    27. (0.00000) RY*( 6) C   1           s(  8.33%)p 1.16(  9.67%)d 9.84( 82.00%)
    28. (0.00000) RY*( 7) C   1           s(  4.90%)p 0.41(  2.01%)d19.01( 93.10%)
    29. (0.00000) RY*( 8) C   1           s(  3.79%)p 1.72(  6.51%)d23.64( 89.70%)
    30. (0.00000) RY*( 9) C   1           s(  0.12%)p31.61(  3.67%)d99.99( 96.21%)
    31. (0.00201) RY*( 1) C   2           s(  4.31%)p21.08( 90.85%)d 1.12(  4.84%)
                                           -0.0000  0.0053  0.2075  0.0021 -0.1290
                                            0.0106  0.6830 -0.0222 -0.6518  0.0258
                                           -0.0265 -0.0870 -0.0983 -0.1727
    32. (0.00179) RY*( 2) C   2           s( 18.66%)p 4.16( 77.61%)d 0.20(  3.73%)
                                            0.0000  0.0010  0.4320 -0.0026 -0.7269
                                           -0.0122 -0.4579 -0.0069 -0.1944  0.0635
                                            0.0365 -0.0606  0.1536 -0.0681
    33. (0.00052) RY*( 3) C   2           s( 69.65%)p 0.33( 22.73%)d 0.11(  7.61%)
                                            0.0000 -0.0019  0.8346  0.0084  0.3187
                                           -0.0146  0.1642 -0.0022  0.3138 -0.1836
                                           -0.0308  0.0252  0.1804  0.0912
    34. (0.00042) RY*( 4) C   2           s(  0.08%)p99.99( 70.15%)d99.99( 29.77%)
                                            0.0000 -0.0172  0.0216 -0.0109  0.4911
                                            0.0064 -0.4447 -0.0030 -0.5122 -0.1127
                                           -0.3785 -0.1315  0.2781 -0.2171
    35. (0.00017) RY*( 5) C   2           s(  4.12%)p 0.68(  2.78%)d22.61( 93.10%)
                                           -0.0000 -0.0024  0.2029 -0.0103  0.0832
                                            0.0092 -0.0956 -0.0053  0.1072  0.6416
                                           -0.4387 -0.1061 -0.5579 -0.0661
    36. (0.00013) RY*( 6) C   2           s(  2.54%)p10.63( 26.99%)d27.75( 70.47%)
                                           -0.0000 -0.0106  0.1590 -0.0240  0.3057
                                            0.0102 -0.2525  0.0133 -0.3344  0.2039
                                            0.7082  0.0530 -0.2828  0.2806
    37. (0.00001) RY*( 7) C   2           s(  0.16%)p10.49(  1.64%)d99.99( 98.20%)
    38. (0.00002) RY*( 8) C   2           s(  0.38%)p 7.65(  2.90%)d99.99( 96.72%)
    39. (0.00001) RY*( 9) C   2           s(  0.13%)p35.13(  4.50%)d99.99( 95.37%)
    40. (0.00249) RY*( 1) C   3           s( 16.33%)p 4.80( 78.38%)d 0.32(  5.29%)
                                            0.0000 -0.0140  0.4039  0.0141  0.6272
                                           -0.0279  0.6191  0.0332 -0.0710 -0.1105
                                            0.0834 -0.0681  0.0882 -0.1461
    41. (0.00109) RY*( 2) C   3           s(  4.30%)p18.27( 78.50%)d 4.00( 17.20%)
                                            0.0000  0.0071  0.2072  0.0102  0.1975
                                            0.0203 -0.3672  0.0113  0.7813 -0.1135
                                            0.0091 -0.2518  0.2749 -0.1420
    42. (0.00081) RY*( 3) C   3           s(  2.92%)p 9.91( 28.90%)d23.37( 68.18%)
                                           -0.0000  0.0116  0.1704 -0.0094  0.1632
                                            0.0104 -0.4366 -0.0089 -0.2674 -0.6305
                                            0.2255  0.4545 -0.0052 -0.1637
    43. (0.00075) RY*( 4) C   3           s(  1.24%)p16.45( 20.46%)d62.96( 78.30%)
                                            0.0000 -0.0130  0.1108 -0.0032 -0.2893
                                           -0.0441  0.2019  0.0267  0.2783 -0.1873
                                            0.0868 -0.0460 -0.7412 -0.4347
    44. (0.00045) RY*( 5) C   3           s(  0.04%)p99.99( 45.11%)d99.99( 54.85%)
                                            0.0000 -0.0085  0.0168 -0.0059 -0.5479
                                            0.0132  0.3854  0.0109  0.0445 -0.5579
                                            0.0772 -0.1789  0.4313  0.1154
    45. (0.00028) RY*( 6) C   3           s( 31.41%)p 0.18(  5.70%)d 2.00( 62.89%)
                                           -0.0000 -0.0006  0.5605 -0.0142 -0.2307
                                           -0.0005 -0.0316  0.0041 -0.0506  0.0784
                                           -0.7367  0.2521  0.0824 -0.0983
    46. (0.00016) RY*( 7) C   3           s(  1.72%)p12.58( 21.70%)d44.41( 76.58%)
                                           -0.0000  0.0019  0.1313  0.0059 -0.1508
                                            0.0226  0.2246 -0.0116  0.3782  0.2722
                                            0.3670  0.7124  0.0906  0.2034
    47. (0.00012) RY*( 8) C   3           s( 34.83%)p 0.56( 19.60%)d 1.31( 45.57%)
                                            0.0000 -0.0003  0.5902  0.0070 -0.2674
                                           -0.0198 -0.2130  0.0069 -0.2804  0.3160
                                            0.4981 -0.3195  0.0572 -0.0481
    48. (0.00002) RY*( 9) C   3           s(  7.17%)p 0.30(  2.17%)d12.65( 90.66%)
    49. (0.00187) RY*( 1) C   4           s(  2.05%)p45.01( 92.27%)d 2.77(  5.68%)
                                           -0.0000  0.0117  0.1427  0.0218  0.5510
                                           -0.0068 -0.6138 -0.0081 -0.4917 -0.0835
                                           -0.1387 -0.0687  0.1269 -0.0988
    50. (0.00072) RY*( 2) C   4           s( 14.64%)p 5.31( 77.76%)d 0.52(  7.60%)
                                            0.0000  0.0103  0.3825 -0.0060  0.1300
                                            0.0101  0.6870 -0.0090 -0.5371  0.0377
                                           -0.2061 -0.1003 -0.0958 -0.1134
    51. (0.00025) RY*( 3) C   4           s( 29.13%)p 2.03( 59.19%)d 0.40( 11.68%)
                                            0.0000  0.0118  0.5396 -0.0242  0.5311
                                           -0.0194  0.1468 -0.0034  0.5360 -0.0916
                                            0.1939  0.1614  0.1889  0.0951
    52. (0.00010) RY*( 4) C   4           s( 34.97%)p 1.27( 44.29%)d 0.59( 20.74%)
                                           -0.0000 -0.0166  0.5911  0.0099 -0.5882
                                            0.0002 -0.2297  0.0037 -0.2099 -0.2770
                                            0.2011  0.1190  0.2082  0.1809
    53. (0.00001) RY*( 5) C   4           s(  7.30%)p 0.50(  3.66%)d12.19( 89.04%)
    54. (0.00001) RY*( 6) C   4           s(  3.67%)p 3.39( 12.44%)d22.83( 83.88%)
    55. (0.00000) RY*( 7) C   4           s(  1.81%)p 1.75(  3.18%)d52.42( 95.01%)
    56. (0.00001) RY*( 8) C   4           s(  5.25%)p 0.69(  3.62%)d17.37( 91.13%)
    57. (0.00000) RY*( 9) C   4           s(  1.22%)p 3.04(  3.71%)d77.94( 95.07%)
    58. (0.00101) RY*( 1) O   5           s( 42.75%)p 1.12( 48.00%)d 0.22(  9.25%)
                                           -0.0000 -0.0049  0.6538 -0.0075 -0.6320
                                            0.0023  0.1418  0.0008  0.2456  0.2640
                                           -0.0542 -0.1022  0.0436  0.0867
    59. (0.00045) RY*( 2) O   5           s( 21.21%)p 3.44( 72.90%)d 0.28(  5.88%)
                                            0.0000 -0.0024  0.4605  0.0042  0.6431
                                            0.0082  0.3855  0.0076  0.4083 -0.2216
                                            0.0437 -0.0844  0.0110  0.0241
    60. (0.00020) RY*( 3) O   5           s( 24.00%)p 2.55( 61.31%)d 0.61( 14.69%)
                                            0.0000 -0.0019  0.4899  0.0000  0.0813
                                            0.0037  0.0773  0.0013 -0.7749 -0.1634
                                           -0.0314  0.2292 -0.0760 -0.2468
    61. (0.00003) RY*( 4) O   5           s(  9.92%)p 7.19( 71.31%)d 1.89( 18.77%)
    62. (0.00001) RY*( 5) O   5           s(  0.01%)p99.99( 14.40%)d99.99( 85.59%)
    63. (0.00000) RY*( 6) O   5           s(  0.02%)p31.82(  0.79%)d99.99( 99.18%)
    64. (0.00000) RY*( 7) O   5           s(  0.59%)p22.69( 13.48%)d99.99( 85.93%)
    65. (0.00001) RY*( 8) O   5           s(  1.45%)p 7.56( 10.93%)d60.55( 87.62%)
    66. (0.00000) RY*( 9) O   5           s(  0.07%)p99.99(  7.16%)d99.99( 92.77%)
    67. (0.00046) RY*( 1) H   6           s( 97.79%)p 0.02(  2.21%)
                                            0.0045  0.9889  0.1363 -0.0304 -0.0509
    68. (0.00008) RY*( 2) H   6           s(  0.01%)p99.99( 99.99%)
    69. (0.00006) RY*( 3) H   6           s(  0.01%)p 1.00( 99.99%)
    70. (0.00002) RY*( 4) H   6           s(  2.28%)p42.85( 97.72%)
    71. (0.00069) RY*( 1) H   7           s( 98.15%)p 0.02(  1.85%)
                                            0.0050  0.9907  0.0290  0.0458  0.1246
    72. (0.00008) RY*( 2) H   7           s(  0.06%)p99.99( 99.94%)
    73. (0.00008) RY*( 3) H   7           s(  0.10%)p99.99( 99.90%)
    74. (0.00001) RY*( 4) H   7           s(  1.77%)p55.37( 98.23%)
    75. (0.00090) RY*( 1) H   8           s( 98.81%)p 0.01(  1.19%)
                                            0.0032  0.9940 -0.0049  0.1069  0.0216
    76. (0.00008) RY*( 2) H   8           s(  0.16%)p99.99( 99.84%)
    77. (0.00009) RY*( 3) H   8           s(  0.19%)p99.99( 99.81%)
    78. (0.00002) RY*( 4) H   8           s(  0.93%)p99.99( 99.07%)
    79. (0.00091) RY*( 1) H   9           s( 99.21%)p 0.01(  0.79%)
                                            0.0046  0.9960 -0.0620 -0.0546  0.0335
    80. (0.00007) RY*( 2) H   9           s(  0.25%)p99.99( 99.75%)
    81. (0.00005) RY*( 3) H   9           s(  0.11%)p99.99( 99.89%)
    82. (0.00002) RY*( 4) H   9           s(  0.53%)p99.99( 99.47%)
    83. (0.00112) RY*( 1) H  10           s( 99.59%)p 0.00(  0.41%)
                                            0.0092  0.9979 -0.0265 -0.0233 -0.0537
    84. (0.00008) RY*( 2) H  10           s(  0.00%)p 1.00(100.00%)
    85. (0.00006) RY*( 3) H  10           s(  0.04%)p99.99( 99.96%)
    86. (0.00002) RY*( 4) H  10           s(  0.47%)p99.99( 99.53%)
    87. (0.00146) RY*( 1) H  11           s( 98.91%)p 0.01(  1.09%)
                                            0.0156  0.9944 -0.0686  0.0750  0.0236
    88. (0.00009) RY*( 2) H  11           s(  0.16%)p99.99( 99.84%)
    89. (0.00005) RY*( 3) H  11           s(  0.90%)p99.99( 99.10%)
    90. (0.00002) RY*( 4) H  11           s(  0.16%)p99.99( 99.84%)
    91. (0.00072) RY*( 1) H  12           s( 98.82%)p 0.01(  1.18%)
                                            0.0037  0.9941 -0.0997  0.0216  0.0366
    92. (0.00009) RY*( 2) H  12           s(  0.00%)p 1.00(100.00%)
    93. (0.00006) RY*( 3) H  12           s(  0.03%)p99.99( 99.97%)
    94. (0.00001) RY*( 4) H  12           s(  1.23%)p80.16( 98.77%)
    95. (0.00065) RY*( 1) H  13           s( 99.20%)p 0.01(  0.80%)
                                            0.0062  0.9960 -0.0059 -0.0057 -0.0888
    96. (0.00008) RY*( 2) H  13           s(  0.01%)p 1.00( 99.99%)
    97. (0.00006) RY*( 3) H  13           s(  0.17%)p99.99( 99.83%)
    98. (0.00002) RY*( 4) H  13           s(  0.71%)p99.99( 99.29%)
    99. (0.00043) RY*( 1) H  14           s( 98.39%)p 0.02(  1.61%)
                                            0.0043  0.9919  0.0018 -0.1104  0.0628
   100. (0.00009) RY*( 2) H  14           s(  0.00%)p 1.00(100.00%)
   101. (0.00006) RY*( 3) H  14           s(  0.49%)p99.99( 99.51%)
   102. (0.00002) RY*( 4) H  14           s(  1.22%)p81.03( 98.78%)
   103. (0.00069) RY*( 1) H  15           s( 52.06%)p 0.92( 47.94%)
                                            0.0127  0.7214  0.0585  0.5528 -0.4128
   104. (0.00046) RY*( 2) H  15           s( 44.03%)p 1.27( 55.97%)
                                            0.0094  0.6635 -0.3269 -0.4774  0.4743
   105. (0.00034) RY*( 3) H  15           s(  0.52%)p99.99( 99.48%)
                                            0.0011  0.0722  0.6297  0.3530  0.6882
   106. (0.00001) RY*( 4) H  15           s(  3.92%)p24.52( 96.08%)
   107. (0.00300) BD*( 1) C   1 - C   2  
                ( 52.76%)   0.7264* C   1 s( 29.16%)p 2.43( 70.80%)d 0.00(  0.05%)
                                            0.0006  0.5399  0.0099 -0.7359 -0.0001
                                           -0.3542 -0.0142 -0.2016 -0.0116  0.0135
                                            0.0078  0.0033  0.0118 -0.0089
                ( 47.24%)  -0.6873* C   2 s( 29.09%)p 2.44( 70.87%)d 0.00(  0.03%)
                                            0.0003  0.5393  0.0071  0.7322  0.0102
                                            0.3705 -0.0167  0.1867 -0.0103  0.0144
                                            0.0069  0.0058  0.0043 -0.0063
   108. (0.00210) BD*( 1) C   1 - H   6  
                ( 37.10%)   0.6091* C   1 s( 24.74%)p 3.04( 75.22%)d 0.00(  0.04%)
                                           -0.0001 -0.4974 -0.0050 -0.6662 -0.0010
                                            0.4214 -0.0140  0.3613 -0.0101  0.0127
                                            0.0105 -0.0075 -0.0039  0.0036
                ( 62.90%)  -0.7931* H   6 s( 99.91%)p 0.00(  0.09%)
                                           -0.9995  0.0002  0.0248 -0.0129 -0.0111
   109. (0.00349) BD*( 1) C   1 - H   7  
                ( 38.47%)   0.6203* C   1 s( 23.52%)p 3.25( 76.44%)d 0.00(  0.04%)
                                            0.0001 -0.4850  0.0066 -0.1137 -0.0240
                                           -0.0090 -0.0031 -0.8664  0.0041  0.0002
                                           -0.0015 -0.0003 -0.0005 -0.0204
                ( 61.53%)  -0.7844* H   7 s( 99.91%)p 0.00(  0.09%)
                                           -0.9996  0.0012  0.0100  0.0012  0.0281
   110. (0.00386) BD*( 1) C   1 - H   8  
                ( 38.47%)   0.6203* C   1 s( 22.54%)p 3.43( 77.41%)d 0.00(  0.04%)
                                            0.0002 -0.4747  0.0078 -0.0226 -0.0251
                                           -0.8341  0.0006  0.2779 -0.0020  0.0037
                                           -0.0008  0.0114  0.0155  0.0073
                ( 61.53%)  -0.7844* H   8 s( 99.91%)p 0.00(  0.09%)
                                           -0.9995  0.0004  0.0069  0.0279 -0.0092
   111. (0.01418) BD*( 1) C   2 - C   3  
                ( 52.71%)   0.7260* C   2 s( 26.60%)p 2.76( 73.35%)d 0.00(  0.06%)
                                            0.0004  0.5156  0.0101 -0.6732 -0.0067
                                            0.4150  0.0050  0.3286  0.0069 -0.0166
                                           -0.0121  0.0078  0.0068 -0.0065
                ( 47.29%)  -0.6877* C   3 s( 31.19%)p 2.20( 68.77%)d 0.00(  0.04%)
                                            0.0002  0.5585 -0.0010  0.6551 -0.0106
                                           -0.3933  0.0071 -0.3220  0.0035 -0.0115
                                           -0.0112  0.0038  0.0092 -0.0024
   112. (0.00635) BD*( 1) C   2 - H   9  
                ( 37.04%)   0.6086* C   2 s( 22.82%)p 3.38( 77.14%)d 0.00(  0.04%)
                                           -0.0003  0.4777 -0.0059 -0.0057  0.0120
                                           -0.8295  0.0002  0.2878 -0.0179  0.0034
                                           -0.0019 -0.0130 -0.0136 -0.0058
                ( 62.96%)  -0.7935* H   9 s( 99.90%)p 0.00(  0.10%)
                                            0.9995 -0.0029 -0.0022  0.0303 -0.0063
   113. (0.00732) BD*( 1) C   2 - H  10  
                ( 36.42%)   0.6035* C   2 s( 21.47%)p 3.66( 78.49%)d 0.00(  0.04%)
                                           -0.0004  0.4633 -0.0073 -0.0982  0.0132
                                           -0.0377 -0.0160 -0.8794  0.0058 -0.0010
                                            0.0075 -0.0017  0.0017  0.0182
                ( 63.58%)  -0.7974* H  10 s( 99.90%)p 0.00(  0.10%)
                                            0.9995 -0.0074  0.0007  0.0051  0.0307
   114. (0.00518) BD*( 1) C   3 - C   4  
                ( 44.20%)   0.6648* C   3 s( 30.76%)p 2.25( 69.21%)d 0.00(  0.03%)
                                           -0.0006 -0.5546  0.0003  0.7465 -0.0079
                                            0.3361 -0.0129  0.1464 -0.0137 -0.0047
                                           -0.0095  0.0051 -0.0141  0.0001
                ( 55.80%)  -0.7470* C   4 s( 29.52%)p 2.39( 70.43%)d 0.00(  0.05%)
                                           -0.0018 -0.5432 -0.0125 -0.7097  0.0036
                                           -0.3917 -0.0080 -0.2162 -0.0212 -0.0169
                                           -0.0106 -0.0057 -0.0052  0.0072
   115. (0.02303) BD*( 1) C   3 - O   5  
                ( 69.67%)   0.8347* C   3 s( 18.08%)p 4.51( 81.56%)d 0.02(  0.36%)
                                            0.0001 -0.4243 -0.0282  0.0054 -0.0058
                                           -0.8471 -0.0369  0.3107  0.0106  0.0023
                                           -0.0024  0.0319  0.0467  0.0196
                ( 30.33%)  -0.5507* O   5 s( 34.46%)p 1.90( 65.47%)d 0.00(  0.08%)
                                            0.0001 -0.5870 -0.0045 -0.0182 -0.0026
                                            0.7242 -0.0078 -0.3603  0.0051 -0.0060
                                            0.0094  0.0207  0.0152  0.0027
   116. (0.01227) BD*( 1) C   3 - H  11  
                ( 32.14%)   0.5670* C   3 s( 20.01%)p 4.00( 79.95%)d 0.00(  0.04%)
                                            0.0015 -0.4470  0.0156 -0.1130  0.0083
                                           -0.1017  0.0114 -0.8809  0.0118 -0.0083
                                            0.0018 -0.0140  0.0003 -0.0133
                ( 67.86%)  -0.8237* H  11 s( 99.87%)p 0.00(  0.13%)
                                           -0.9992  0.0156  0.0090 -0.0020  0.0344
   117. (0.00282) BD*( 1) C   4 - H  12  
                ( 37.73%)   0.6142* C   4 s( 22.52%)p 3.44( 77.43%)d 0.00(  0.04%)
                                            0.0001 -0.4746  0.0016  0.6971  0.0090
                                           -0.4282  0.0213 -0.3231  0.0087  0.0149
                                            0.0109 -0.0079 -0.0020  0.0050
                ( 62.27%)  -0.7891* H  12 s( 99.90%)p 0.00(  0.10%)
                                           -0.9995  0.0003 -0.0273  0.0102  0.0103
   118. (0.00295) BD*( 1) C   4 - H  13  
                ( 36.54%)   0.6045* C   4 s( 24.50%)p 3.08( 75.47%)d 0.00(  0.04%)
                                           -0.0007  0.4949 -0.0066 -0.0906 -0.0199
                                           -0.0457 -0.0062 -0.8625  0.0026 -0.0003
                                           -0.0001 -0.0010  0.0006  0.0194
                ( 63.46%)  -0.7966* H  13 s( 99.90%)p 0.00(  0.10%)
                                            0.9995 -0.0034  0.0089  0.0057  0.0300
   119. (0.00258) BD*( 1) C   4 - H  14  
                ( 36.13%)   0.6011* C   4 s( 23.41%)p 3.27( 76.56%)d 0.00(  0.04%)
                                           -0.0006  0.4838 -0.0030 -0.0198 -0.0193
                                           -0.8126  0.0028  0.3231 -0.0093 -0.0042
                                            0.0006 -0.0135 -0.0120 -0.0046
                ( 63.87%)  -0.7992* H  14 s( 99.90%)p 0.00(  0.10%)
                                            0.9995 -0.0004  0.0061  0.0299 -0.0089
   120. (0.00347) BD*( 1) O   5 - H  15  
                ( 24.96%)   0.4996* O   5 s( 20.40%)p 3.90( 79.51%)d 0.00(  0.10%)
                                           -0.0002 -0.4513  0.0176  0.6703  0.0098
                                           -0.5011 -0.0294 -0.3061  0.0018  0.0129
                                            0.0226 -0.0081 -0.0150  0.0034
                ( 75.04%)  -0.8663* H  15 s( 99.47%)p 0.01(  0.53%)
                                           -0.9973  0.0023 -0.0517  0.0446  0.0258


 NHO Directionality and "Bond Bending" (deviations from line of nuclear centers)

         [Thresholds for printing:  angular deviation  >  1.0 degree]
                                    hybrid p-character > 25.0%
                                    orbital occupancy  >  0.10e

                                Line of Centers        Hybrid 1              Hybrid 2
                                ---------------  -------------------   ------------------
                NBO               Theta   Phi    Theta   Phi    Dev    Theta   Phi    Dev
 ========================================================================================
     1. BD (   1) C   1 - C   2   103.4  206.6   104.5  206.6   1.1     77.9   25.5   1.7
     4. BD (   1) C   1 - H   8   108.9   89.3   108.3   86.7   2.5      --     --    --
     5. BD (   1) C   2 - C   3    68.0  149.0    67.2  148.3   1.0      --     --    --
     6. BD (   1) C   2 - H   9    70.8  269.0    72.0  270.4   1.8      --     --    --
     7. BD (   1) C   2 - H  10   173.4  200.7   173.4  212.3   1.3      --     --    --
     8. BD (   1) C   3 - C   4   102.3  208.3    99.3  203.6   5.5     73.7   29.5   4.1
     9. BD (   1) C   3 - O   5   112.2   89.3   110.0   90.0   2.3     63.6  271.7   4.7
    10. BD (   1) C   3 - H  11     6.4   19.9     9.0   40.8   3.8      --     --    --
    11. BD (   1) C   4 - H  12    67.6  147.4    68.9  150.1   2.8      --     --    --
    13. BD (   1) C   4 - H  14    67.7  268.8    68.8  267.2   1.8      --     --    --
    14. BD (   1) O   5 - H  15    66.2  146.0    70.6  142.0   5.7      --     --    --
    20. LP (   1) O   5             --     --    132.6   34.4   --       --     --    --
    21. LP*(   2) O   5             --     --    136.7  211.8   --       --     --    --


 Second Order Perturbation Theory Analysis of Fock Matrix in NBO Basis

     Threshold for printing:   0.25 kcal/mol
                                                                              E(2)  E(j)-E(i) F(i,j)
         Donor NBO (i)                     Acceptor NBO (j)                 kcal/mol   a.u.    a.u. 
 ===================================================================================================

 within unit  1
   1. BD (   1) C   1 - C   2        / 40. RY*(   1) C   3                    0.39    1.29    0.029
   1. BD (   1) C   1 - C   2        /110. BD*(   1) C   1 - H   8            0.30    1.07    0.023
   1. BD (   1) C   1 - C   2        /111. BD*(   1) C   2 - C   3            0.35    0.95    0.023
   1. BD (   1) C   1 - C   2        /112. BD*(   1) C   2 - H   9            0.39    1.05    0.026
   1. BD (   1) C   1 - C   2        /113. BD*(   1) C   2 - H  10            0.54    1.05    0.031
   1. BD (   1) C   1 - C   2        /114. BD*(   1) C   3 - C   4            1.21    0.93    0.043
   2. BD (   1) C   1 - H   6        /111. BD*(   1) C   2 - C   3            2.09    0.82    0.052
   3. BD (   1) C   1 - H   7        /113. BD*(   1) C   2 - H  10            1.65    0.92    0.049
   4. BD (   1) C   1 - H   8        / 21. LP*(   2) O   5                    0.43    0.13    0.012
   4. BD (   1) C   1 - H   8        /112. BD*(   1) C   2 - H   9            1.62    0.92    0.049
   5. BD (   1) C   2 - C   3        / 22. RY*(   1) C   1                    0.65    1.43    0.039
   5. BD (   1) C   2 - C   3        / 49. RY*(   1) C   4                    0.79    1.38    0.042
   5. BD (   1) C   2 - C   3        / 58. RY*(   1) O   5                    0.46    1.95    0.038
   5. BD (   1) C   2 - C   3        /107. BD*(   1) C   1 - C   2            0.49    1.05    0.029
   5. BD (   1) C   2 - C   3        /108. BD*(   1) C   1 - H   6            0.64    1.14    0.034
   5. BD (   1) C   2 - C   3        /114. BD*(   1) C   3 - C   4            1.32    0.99    0.046
   5. BD (   1) C   2 - C   3        /116. BD*(   1) C   3 - H  11            0.76    1.04    0.036
   5. BD (   1) C   2 - C   3        /117. BD*(   1) C   4 - H  12            0.91    1.07    0.040
   5. BD (   1) C   2 - C   3        /120. BD*(   1) O   5 - H  15            0.86    1.01    0.037
   6. BD (   1) C   2 - H   9        / 23. RY*(   2) C   1                    0.33    1.35    0.027
   6. BD (   1) C   2 - H   9        /110. BD*(   1) C   1 - H   8            1.48    0.96    0.048
   6. BD (   1) C   2 - H   9        /115. BD*(   1) C   3 - O   5            2.71    0.69    0.054
   7. BD (   1) C   2 - H  10        / 23. RY*(   2) C   1                    0.29    1.35    0.026
   7. BD (   1) C   2 - H  10        /109. BD*(   1) C   1 - H   7            1.40    0.95    0.047
   7. BD (   1) C   2 - H  10        /115. BD*(   1) C   3 - O   5            0.33    0.68    0.019
   7. BD (   1) C   2 - H  10        /116. BD*(   1) C   3 - H  11            1.62    0.88    0.048
   8. BD (   1) C   3 - C   4        / 21. LP*(   2) O   5                    4.94    0.33    0.061
   8. BD (   1) C   3 - C   4        / 32. RY*(   2) C   2                    0.56    1.43    0.038
   8. BD (   1) C   3 - C   4        / 59. RY*(   2) O   5                    0.36    1.86    0.035
   8. BD (   1) C   3 - C   4        /107. BD*(   1) C   1 - C   2            0.97    1.07    0.043
   8. BD (   1) C   3 - C   4        /111. BD*(   1) C   2 - C   3            0.57    1.01    0.032
   8. BD (   1) C   3 - C   4        /114. BD*(   1) C   3 - C   4            0.51    1.00    0.030
   8. BD (   1) C   3 - C   4        /116. BD*(   1) C   3 - H  11            1.23    1.06    0.048
   8. BD (   1) C   3 - C   4        /117. BD*(   1) C   4 - H  12            0.32    1.09    0.025
   8. BD (   1) C   3 - C   4        /119. BD*(   1) C   4 - H  14            0.40    1.10    0.028
   9. BD (   1) C   3 - O   5        /112. BD*(   1) C   2 - H   9            0.66    1.40    0.038
   9. BD (   1) C   3 - O   5        /119. BD*(   1) C   4 - H  14            0.52    1.38    0.034
  10. BD (   1) C   3 - H  11        / 21. LP*(   2) O   5                   10.86    0.20    0.068
  10. BD (   1) C   3 - H  11        / 31. RY*(   1) C   2                    0.30    1.39    0.028
  10. BD (   1) C   3 - H  11        /113. BD*(   1) C   2 - H  10            1.29    0.98    0.049
  10. BD (   1) C   3 - H  11        /115. BD*(   1) C   3 - O   5            0.28    0.73    0.020
  10. BD (   1) C   3 - H  11        /116. BD*(   1) C   3 - H  11            0.50    0.93    0.029
  10. BD (   1) C   3 - H  11        /118. BD*(   1) C   4 - H  13            1.21    0.97    0.047
  11. BD (   1) C   4 - H  12        /111. BD*(   1) C   2 - C   3            1.58    0.87    0.047
  11. BD (   1) C   4 - H  12        /115. BD*(   1) C   3 - O   5            0.28    0.72    0.018
  12. BD (   1) C   4 - H  13        /116. BD*(   1) C   3 - H  11            1.67    0.91    0.050
  13. BD (   1) C   4 - H  14        / 21. LP*(   2) O   5                    0.72    0.18    0.019
  13. BD (   1) C   4 - H  14        / 44. RY*(   5) C   3                    0.27    1.88    0.029
  13. BD (   1) C   4 - H  14        /115. BD*(   1) C   3 - O   5            3.09    0.71    0.059
  14. BD (   1) O   5 - H  15        / 31. RY*(   1) C   2                    0.33    1.68    0.030
  14. BD (   1) O   5 - H  15        / 40. RY*(   1) C   3                    0.32    1.51    0.028
  14. BD (   1) O   5 - H  15        / 42. RY*(   3) C   3                    0.38    2.36    0.038
  14. BD (   1) O   5 - H  15        /111. BD*(   1) C   2 - C   3            1.33    1.17    0.050
  15. CR (   1) C   1                / 32. RY*(   2) C   2                    0.25   10.83    0.066
  15. CR (   1) C   1                / 33. RY*(   3) C   2                    0.29   10.98    0.071
  15. CR (   1) C   1                / 67. RY*(   1) H   6                    0.40   10.52    0.081
  15. CR (   1) C   1                / 71. RY*(   1) H   7                    0.35   10.52    0.077
  15. CR (   1) C   1                / 75. RY*(   1) H   8                    0.37   10.50    0.079
  16. CR (   1) C   2                / 24. RY*(   3) C   1                    0.62   10.62    0.103
  16. CR (   1) C   2                / 79. RY*(   1) H   9                    0.37   10.49    0.078
  16. CR (   1) C   2                / 83. RY*(   1) H  10                    0.39   10.48    0.081
  17. CR (   1) C   3                / 34. RY*(   4) C   2                    0.33   11.26    0.077
  17. CR (   1) C   3                / 51. RY*(   3) C   4                    0.51   11.00    0.094
  17. CR (   1) C   3                / 87. RY*(   1) H  11                    0.53   10.55    0.094
  17. CR (   1) C   3                /115. BD*(   1) C   3 - O   5            0.67   10.41    0.106
  17. CR (   1) C   3                /116. BD*(   1) C   3 - H  11            0.27   10.60    0.068
  18. CR (   1) C   4                / 40. RY*(   1) C   3                    0.31   10.81    0.074
  18. CR (   1) C   4                / 47. RY*(   8) C   3                    0.30   11.44    0.074
  18. CR (   1) C   4                / 91. RY*(   1) H  12                    0.37   10.51    0.079
  18. CR (   1) C   4                / 95. RY*(   1) H  13                    0.40   10.51    0.082
  18. CR (   1) C   4                / 99. RY*(   1) H  14                    0.43   10.53    0.085
  19. CR (   1) O   5                / 40. RY*(   1) C   3                    0.82   19.80    0.161
  19. CR (   1) O   5                / 41. RY*(   2) C   3                    0.37   20.07    0.109
  20. LP (   1) O   5                / 40. RY*(   1) C   3                    0.95    1.38    0.046
  20. LP (   1) O   5                / 41. RY*(   2) C   3                    0.36    1.65    0.031
  20. LP (   1) O   5                /103. RY*(   1) H  15                    0.27    1.68    0.027
  20. LP (   1) O   5                /104. RY*(   2) H  15                    0.36    1.87    0.033
  20. LP (   1) O   5                /111. BD*(   1) C   2 - C   3            0.37    1.04    0.025
  20. LP (   1) O   5                /112. BD*(   1) C   2 - H   9            0.25    1.14    0.021
  20. LP (   1) O   5                /114. BD*(   1) C   3 - C   4            0.63    1.02    0.032
  20. LP (   1) O   5                /116. BD*(   1) C   3 - H  11            0.58    1.08    0.032
  21. LP*(   2) O   5                /105. RY*(   3) H  15                    0.44    1.89    0.056
  21. LP*(   2) O   5                /114. BD*(   1) C   3 - C   4            1.16    0.67    0.054
  21. LP*(   2) O   5                /116. BD*(   1) C   3 - H  11            1.48    0.73    0.063


 Natural Bond Orbitals (Summary):

                                                            Principal Delocalizations
           NBO                        Occupancy    Energy   (geminal,vicinal,remote)
 ====================================================================================
 Molecular unit  1  (C4H10O)
     1. BD (   1) C   1 - C   2          0.95624    -0.77697  114(v),113(g),40(v),112(g)
                                                    111(g),110(g)
     2. BD (   1) C   1 - H   6          0.99091    -0.64323  111(v)
     3. BD (   1) C   1 - H   7          0.99121    -0.64732  113(v)
     4. BD (   1) C   1 - H   8          0.96672    -0.64386  112(v),21(r)
     5. BD (   1) C   2 - C   3          0.98471    -0.82921  114(g),117(v),120(v),49(v)
                                                    116(g),22(v),108(v),107(g)
                                                    58(v)
     6. BD (   1) C   2 - H   9          0.97782    -0.66813  115(v),110(v),23(v)
     7. BD (   1) C   2 - H  10          0.95378    -0.66231  116(v),109(v),115(v),23(v)
     8. BD (   1) C   3 - C   4          0.88056    -0.84150  21(v),116(g),107(v),111(g)
                                                    32(v),114(g),119(g),59(v)
                                                    117(g)
     9. BD (   1) C   3 - O   5          0.99689    -1.12357  112(v),119(v),21(g)
    10. BD (   1) C   3 - H  11          0.83541    -0.71321  21(v),113(v),118(v),116(g)
                                                    31(v),115(g)
    11. BD (   1) C   4 - H  12          0.99261    -0.69663  111(v),115(v)
    12. BD (   1) C   4 - H  13          0.97088    -0.69556  116(v)
    13. BD (   1) C   4 - H  14          0.97277    -0.69348  115(v),21(r),44(v)
    14. BD (   1) O   5 - H  15          0.99531    -0.99902  111(v),42(v),31(r),40(v)
    15. CR (   1) C   1                  0.99962   -10.23706  67(v),75(v),71(v),33(v)
                                                    32(v)
    16. CR (   1) C   2                  0.99954   -10.26431  24(v),83(v),79(v)
    17. CR (   1) C   3                  0.99942   -10.38688  115(g),87(v),51(v),34(v)
                                                    116(g)
    18. CR (   1) C   4                  0.99954   -10.29552  99(v),95(v),91(v),40(v)
                                                    47(v)
    19. CR (   1) O   5                  0.99987   -19.28123  40(v),41(v)
    20. LP (   1) O   5                  0.99214    -0.86305  40(v),114(v),116(v),111(v)
                                                    41(v),104(v),103(v),112(r)
    21. LP*(   2) O   5                  0.42212    -0.51302  116(v),114(v),105(v)
    22. RY*(   1) C   1                  0.00182     0.60120   
    23. RY*(   2) C   1                  0.00100     0.68642   
    24. RY*(   3) C   1                  0.00021     0.35768   
    25. RY*(   4) C   1                  0.00003     1.29349   
    26. RY*(   5) C   1                  0.00001     1.70023   
    27. RY*(   6) C   1                  0.00000     1.73483   
    28. RY*(   7) C   1                  0.00000     1.95084   
    29. RY*(   8) C   1                  0.00000     1.98255   
    30. RY*(   9) C   1                  0.00000     2.15042   
    31. RY*(   1) C   2                  0.00201     0.67916   
    32. RY*(   2) C   2                  0.00179     0.58945   
    33. RY*(   3) C   2                  0.00052     0.74225   
    34. RY*(   4) C   2                  0.00042     0.87089   
    35. RY*(   5) C   2                  0.00017     1.86996   
    36. RY*(   6) C   2                  0.00013     1.52882   
    37. RY*(   7) C   2                  0.00001     1.92716   
    38. RY*(   8) C   2                  0.00002     2.01169   
    39. RY*(   9) C   2                  0.00001     2.05180   
    40. RY*(   1) C   3                  0.00249     0.51560   
    41. RY*(   2) C   3                  0.00109     0.78519   
    42. RY*(   3) C   3                  0.00081     1.36500   
    43. RY*(   4) C   3                  0.00075     1.66384   
    44. RY*(   5) C   3                  0.00045     1.18988   
    45. RY*(   6) C   3                  0.00028     1.36380   
    46. RY*(   7) C   3                  0.00016     1.55279   
    47. RY*(   8) C   3                  0.00012     1.14680   
    48. RY*(   9) C   3                  0.00002     1.95622   
    49. RY*(   1) C   4                  0.00187     0.55075   
    50. RY*(   2) C   4                  0.00072     0.53642   
    51. RY*(   3) C   4                  0.00025     0.60883   
    52. RY*(   4) C   4                  0.00010     0.79064   
    53. RY*(   5) C   4                  0.00001     1.90524   
    54. RY*(   6) C   4                  0.00001     1.73638   
    55. RY*(   7) C   4                  0.00000     1.90817   
    56. RY*(   8) C   4                  0.00001     1.89170   
    57. RY*(   9) C   4                  0.00000     2.07125   
    58. RY*(   1) O   5                  0.00101     1.12375   
    59. RY*(   2) O   5                  0.00045     1.01420   
    60. RY*(   3) O   5                  0.00020     1.28490   
    61. RY*(   4) O   5                  0.00003     1.14062   
    62. RY*(   5) O   5                  0.00001     2.44719   
    63. RY*(   6) O   5                  0.00000     2.66923   
    64. RY*(   7) O   5                  0.00000     2.43302   
    65. RY*(   8) O   5                  0.00001     2.52810   
    66. RY*(   9) O   5                  0.00000     2.41533   
    67. RY*(   1) H   6                  0.00046     0.28391   
    68. RY*(   2) H   6                  0.00008     1.63764   
    69. RY*(   3) H   6                  0.00006     1.65204   
    70. RY*(   4) H   6                  0.00002     2.07621   
    71. RY*(   1) H   7                  0.00069     0.27915   
    72. RY*(   2) H   7                  0.00008     1.63615   
    73. RY*(   3) H   7                  0.00008     1.60824   
    74. RY*(   4) H   7                  0.00001     2.09829   
    75. RY*(   1) H   8                  0.00090     0.26226   
    76. RY*(   2) H   8                  0.00008     1.64122   
    77. RY*(   3) H   8                  0.00009     1.61042   
    78. RY*(   4) H   8                  0.00002     2.11849   
    79. RY*(   1) H   9                  0.00091     0.23017   
    80. RY*(   2) H   9                  0.00007     1.60425   
    81. RY*(   3) H   9                  0.00005     1.69952   
    82. RY*(   4) H   9                  0.00002     2.09843   
    83. RY*(   1) H  10                  0.00112     0.22035   
    84. RY*(   2) H  10                  0.00008     1.66895   
    85. RY*(   3) H  10                  0.00006     1.66350   
    86. RY*(   4) H  10                  0.00002     2.12109   
    87. RY*(   1) H  11                  0.00146     0.15930   
    88. RY*(   2) H  11                  0.00009     1.64489   
    89. RY*(   3) H  11                  0.00005     1.65876   
    90. RY*(   4) H  11                  0.00002     1.98907   
    91. RY*(   1) H  12                  0.00072     0.21881   
    92. RY*(   2) H  12                  0.00009     1.59268   
    93. RY*(   3) H  12                  0.00006     1.65464   
    94. RY*(   4) H  12                  0.00001     2.00223   
    95. RY*(   1) H  13                  0.00065     0.21532   
    96. RY*(   2) H  13                  0.00008     1.58868   
    97. RY*(   3) H  13                  0.00006     1.66918   
    98. RY*(   4) H  13                  0.00002     2.03005   
    99. RY*(   1) H  14                  0.00043     0.23911   
   100. RY*(   2) H  14                  0.00009     1.60731   
   101. RY*(   3) H  14                  0.00006     1.64210   
   102. RY*(   4) H  14                  0.00002     1.99816   
   103. RY*(   1) H  15                  0.00069     0.82137   
   104. RY*(   2) H  15                  0.00046     1.00893   
   105. RY*(   3) H  15                  0.00034     1.37746   
   106. RY*(   4) H  15                  0.00001     2.06091   
   107. BD*(   1) C   1 - C   2          0.00300     0.22406   
   108. BD*(   1) C   1 - H   6          0.00210     0.30683   
   109. BD*(   1) C   1 - H   7          0.00349     0.28837   
   110. BD*(   1) C   1 - H   8          0.00386     0.29288   
   111. BD*(   1) C   2 - C   3          0.01418     0.17298   
   112. BD*(   1) C   2 - H   9          0.00635     0.27369   
   113. BD*(   1) C   2 - H  10          0.00732     0.27008   
   114. BD*(   1) C   3 - C   4          0.00518     0.15594   
   115. BD*(   1) C   3 - O   5          0.02303     0.01935   
   116. BD*(   1) C   3 - H  11          0.01227     0.21450   
   117. BD*(   1) C   4 - H  12          0.00282     0.24495   
   118. BD*(   1) C   4 - H  13          0.00295     0.25403   
   119. BD*(   1) C   4 - H  14          0.00258     0.25456   
   120. BD*(   1) O   5 - H  15          0.00347     0.17999   
       -------------------------------
              Total Lewis   19.45594  ( 97.2797%)
        Valence non-Lewis    0.51473  (  2.5736%)
        Rydberg non-Lewis    0.02933  (  0.1467%)
       -------------------------------
            Total unit  1   20.00000  (100.0000%)
           Charge unit  1    1.00000
 Unable to Open any file for archive entry.
 1\1\GINC-COMPUTE-1-15\SP\UB3LYP\def2SVP\C4H10O1(1+,2)\ZAHRT2\08-Jan-20
 21\0\\# b3lyp/def2svp geom=NewRedundant pop=NBO\\16\\1,2\C,0,2.0226083
 784,-0.0177804096,-0.1056257699\C,0,0.6371033971,-0.6504427553,0.00003
 29452\C,0,-0.4868429551,0.3729256651,0.1413907171\C,0,-1.8569964216,-0
 .2830166928,0.2928978597\O,0,-0.443160601,1.200716249,-1.0137552858\H,
 0,2.8042675848,-0.7823374929,-0.2367423501\H,0,2.2667463039,0.55963294
 35,0.8019881461\H,0,2.0633196274,0.6714526956,-0.9613994279\H,0,0.5921
 394711,-1.3368734861,0.8628237721\H,0,0.4299347487,-1.2573189067,-0.89
 91358563\H,0,-0.2825446575,0.9816158768,1.0492363799\H,0,-2.6504506285
 ,0.4775272692,0.3880852302\H,0,-2.0822168394,-0.901662633,-0.590433452
 5\H,0,-1.8992253312,-0.9220127431,1.1894192139\H,0,-1.114682077,1.8875
 744203,-0.9187821218\\Version=ES64L-G16RevC.01\State=2-A\HF=-233.13284
 24\S2=0.753467\S2-1=0.\S2A=0.750009\RMSD=8.441e-09\Dipole=-1.0764983,0
 .6360008,0.2960374\Quadrupole=2.7848636,0.5577784,-3.342642,-2.3418003
 ,0.1498977,-1.0813307\PG=C01 [X(C4H10O1)]\\@
 The archive entry for this job was punched.


     SCHOPENHAUER'S LAW OF ENTROPY
 IF YOU PUT A SPOONFUL OF WINE IN A BARREL FULL
 OF SEWAGE, YOU GET SEWAGE.
 IF YOU PUT A SPOONFUL OF SEWAGE IN A BARREL FULL
 OF WINE, YOU GET SEWAGE.
 File lengths (MBytes):  RWF=     20 Int=      0 D2E=      0 Chk=      2 Scr=      1
 Normal termination of Gaussian 16
