# Supplementary material for: Machine-Learning-Guided Discovery of Electrochemical Reactions
Source: J Am Chem Soc. 2022 Dec 2;144(49):22599–610. doi: 10.1021/jacs.2c08997 (PMC9756344; doi:10.1021/jacs.2c08997)
Supplement: Supplementary file 3 — ja2c08997_si_003.zip [file ja2c08997_si_003.zip › Oxidation Site Selectivity/Ologs_notimes/18.log]

 Entering Gaussian System, Link 0=g16
 Input=18.com
 Output=18.log
 Initial command:
  
 Copyright (c) 1988-2019, Gaussian, Inc.  All Rights Reserved.
  
 This is part of the Gaussian(R) 16 program.  It is based on
 the Gaussian(R) 09 system (copyright 2009, Gaussian, Inc.),
 the Gaussian(R) 03 system (copyright 2003, Gaussian, Inc.),
 the Gaussian(R) 98 system (copyright 1998, Gaussian, Inc.),
 the Gaussian(R) 94 system (copyright 1995, Gaussian, Inc.),
 the Gaussian 92(TM) system (copyright 1992, Gaussian, Inc.),
 the Gaussian 90(TM) system (copyright 1990, Gaussian, Inc.),
 the Gaussian 88(TM) system (copyright 1988, Gaussian, Inc.),
 the Gaussian 86(TM) system (copyright 1986, Carnegie Mellon
 University), and the Gaussian 82(TM) system (copyright 1983,
 Carnegie Mellon University). Gaussian is a federally registered
 trademark of Gaussian, Inc.
  
 This software contains proprietary and confidential information,
 including trade secrets, belonging to Gaussian, Inc.
  
 This software is provided under written license and may be
 used, copied, transmitted, or stored only in accord with that
 written license.
  
 The following legend is applicable only to US Government
 contracts under FAR:
  
                    RESTRICTED RIGHTS LEGEND
  
 Use, reproduction and disclosure by the US Government is
 subject to restrictions as set forth in subparagraphs (a)
 and (c) of the Commercial Computer Software - Restricted
 Rights clause in FAR 52.227-19.
  
 Gaussian, Inc.
 340 Quinnipiac St., Bldg. 40, Wallingford CT 06492
  
  
 ---------------------------------------------------------------
 Warning -- This program may not be used in any manner that
 competes with the business of Gaussian, Inc. or will provide
 assistance to any competitor of Gaussian, Inc.  The licensee
 of this program is prohibited from giving any competitor of
 Gaussian, Inc. access to this program.  By using this program,
 the user acknowledges that Gaussian, Inc. is engaged in the
 business of creating and licensing software in the field of
 computational chemistry and represents and warrants to the
 licensee that it is not a competitor of Gaussian, Inc. and that
 it will not use this program in any manner prohibited above.
 ---------------------------------------------------------------
  

 Cite this work as:
 Gaussian 16, Revision C.01,
 M. J. Frisch, G. W. Trucks, H. B. Schlegel, G. E. Scuseria, 
 M. A. Robb, J. R. Cheeseman, G. Scalmani, V. Barone, 
 G. A. Petersson, H. Nakatsuji, X. Li, M. Caricato, A. V. Marenich, 
 J. Bloino, B. G. Janesko, R. Gomperts, B. Mennucci, H. P. Hratchian, 
 J. V. Ortiz, A. F. Izmaylov, J. L. Sonnenberg, D. Williams-Young, 
 F. Ding, F. Lipparini, F. Egidi, J. Goings, B. Peng, A. Petrone, 
 T. Henderson, D. Ranasinghe, V. G. Zakrzewski, J. Gao, N. Rega, 
 G. Zheng, W. Liang, M. Hada, M. Ehara, K. Toyota, R. Fukuda, 
 J. Hasegawa, M. Ishida, T. Nakajima, Y. Honda, O. Kitao, H. Nakai, 
 T. Vreven, K. Throssell, J. A. Montgomery, Jr., J. E. Peralta, 
 F. Ogliaro, M. J. Bearpark, J. J. Heyd, E. N. Brothers, K. N. Kudin, 
 V. N. Staroverov, T. A. Keith, R. Kobayashi, J. Normand, 
 K. Raghavachari, A. P. Rendell, J. C. Burant, S. S. Iyengar, 
 J. Tomasi, M. Cossi, J. M. Millam, M. Klene, C. Adamo, R. Cammi, 
 J. W. Ochterski, R. L. Martin, K. Morokuma, O. Farkas, 
 J. B. Foresman, and D. J. Fox, Gaussian, Inc., Wallingford CT, 2019.
 
 ******************************************
 Gaussian 16:  ES64L-G16RevC.01  3-Jul-2019
                 8-Jan-2021 
 ******************************************
 %nprocshared=16
 Will use up to   16 processors via shared memory.
 %mem=7GB
 -----------------------------------------
 # b3lyp/def2svp geom=NewRedundant pop=NBO
 -----------------------------------------
 1/29=4000,38=1,172=1/1;
 2/12=2,17=6,18=5,40=1/2;
 3/5=43,7=101,11=2,25=1,30=1,74=-5/1,2,3;
 4//1;
 5/5=2,38=5/2;
 6/7=2,8=2,9=2,10=2,28=1,40=1/1,7;
 99/5=1,9=1/99;
 --
 18
 --
 Symbolic Z-matrix:
 Charge =  1 Multiplicity = 2
 C                    -1.08972  -0.66964   0.26594 
 C                    -0.00662   0.40318   0.36379 
 C                     1.38091  -0.14312   0.0626 
 O                    -0.24068   1.4545   -0.56292 
 H                    -2.08534  -0.24772   0.48594 
 H                    -0.91084  -1.48815   0.98153 
 H                    -1.11512  -1.09193  -0.75153 
 H                    -0.00479   0.80531   1.39983 
 H                     2.12838   0.66191   0.12342 
 H                     1.40966  -0.55935  -0.95723 
 H                     1.65664  -0.93578   0.77488 
 H                    -1.12249   1.81079  -0.39564 
 
                          Input orientation:                          
 ---------------------------------------------------------------------
 Center     Atomic      Atomic             Coordinates (Angstroms)
 Number     Number       Type             X           Y           Z
 ---------------------------------------------------------------------
      1          6           0       -1.089718   -0.669639    0.265943
      2          6           0       -0.006616    0.403185    0.363786
      3          6           0        1.380911   -0.143124    0.062598
      4          8           0       -0.240676    1.454500   -0.562922
      5          1           0       -2.085338   -0.247721    0.485940
      6          1           0       -0.910843   -1.488148    0.981528
      7          1           0       -1.115123   -1.091935   -0.751533
      8          1           0       -0.004786    0.805313    1.399826
      9          1           0        2.128379    0.661914    0.123424
     10          1           0        1.409659   -0.559354   -0.957232
     11          1           0        1.656641   -0.935781    0.774882
     12          1           0       -1.122490    1.810790   -0.395642
 ---------------------------------------------------------------------
                    Distance matrix (angstroms):
                    1          2          3          4          5
     1  C    0.000000
     2  C    1.527624   0.000000
     3  C    2.534279   1.521314   0.000000
     4  O    2.433075   1.420857   2.360767   0.000000
     5  H    1.103483   2.181671   3.493571   2.720376   0.000000
     6  H    1.101824   2.185492   2.811700   3.390226   1.778681
     7  H    1.101924   2.169817   2.791636   2.698993   1.784756
     8  H    2.153659   1.111346   2.146594   2.080737   2.504549
     9  H    3.485612   2.164005   1.100226   2.590692   4.325999
    10  H    2.784816   2.162730   1.101874   2.633380   3.794056
    11  H    2.805768   2.174455   1.100764   3.332113   3.815668
    12  H    2.567351   1.950194   3.208548   0.965672   2.437566
                    6          7          8          9         10
     6  H    0.000000
     7  H    1.789474   0.000000
     8  H    2.501175   3.075832   0.000000
     9  H    3.820470   3.789702   2.490012   0.000000
    10  H    3.163255   2.588528   3.068989   1.782098   0.000000
    11  H    2.634348   3.168123   2.486424   1.788733   1.789670
    12  H    3.581115   2.924469   2.341783   3.486760   3.513508
                   11         12
    11  H    0.000000
    12  H    4.078890   0.000000
 Stoichiometry    C3H8O(1+,2)
 Framework group  C1[X(C3H8O)]
 Deg. of freedom    30
 Full point group                 C1      NOp   1
 Largest Abelian subgroup         C1      NOp   1
 Largest concise Abelian subgroup C1      NOp   1
                         Standard orientation:                         
 ---------------------------------------------------------------------
 Center     Atomic      Atomic             Coordinates (Angstroms)
 Number     Number       Type             X           Y           Z
 ---------------------------------------------------------------------
      1          6           0       -1.191279   -0.786712   -0.102091
      2          6           0        0.002651    0.046031    0.361270
      3          6           0        1.331233   -0.543168   -0.088297
      4          8           0       -0.056910    1.364850   -0.164090
      5          1           0       -2.141325   -0.337229    0.234138
      6          1           0       -1.147915   -1.811112    0.301321
      7          1           0       -1.210826   -0.843079   -1.202399
      8          1           0       -0.004535    0.080430    1.472060
      9          1           0        2.163087    0.094217    0.246749
     10          1           0        1.366225   -0.600011   -1.188148
     11          1           0        1.473842   -1.554685    0.321797
     12          1           0       -0.898902    1.755765    0.101912
 ---------------------------------------------------------------------
 Rotational constants (GHZ):           8.6845179           8.0168979           4.7646367
 Standard basis: def2SVP (5D, 7F)
 There are   100 symmetry adapted cartesian basis functions of A   symmetry.
 There are    96 symmetry adapted basis functions of A   symmetry.
    96 basis functions,   156 primitive gaussians,   100 cartesian basis functions
    17 alpha electrons       16 beta electrons
       nuclear repulsion energy       134.5648125876 Hartrees.
 NAtoms=   12 NActive=   12 NUniq=   12 SFac= 1.00D+00 NAtFMM=   60 NAOKFM=F Big=F
 Integral buffers will be    131072 words long.
 Raffenetti 2 integral format.
 Two-electron integral symmetry is turned on.
 One-electron integrals computed using PRISM.
   1 Symmetry operations used in ECPInt.
 ECPInt:  NShTT=    1176 NPrTT=    3992 LenC2=    1177 LenP2D=    3563.
 LDataN:  DoStor=T MaxTD1= 4 Len=   56
 NBasis=    96 RedAO= T EigKep=  2.45D-03  NBF=    96
 NBsUse=    96 1.00D-06 EigRej= -1.00D+00 NBFU=    96
 ExpMin= 1.22D-01 ExpMax= 2.27D+03 ExpMxC= 3.41D+02 IAcc=3 IRadAn=         5 AccDes= 0.00D+00
 Harris functional with IExCor=  402 and IRadAn=       5 diagonalized for initial guess.
 HarFok:  IExCor=  402 AccDes= 0.00D+00 IRadAn=         5 IDoV= 1 UseB2=F ITyADJ=14
 ICtDFT=  3500011 ScaDFX=  1.000000  1.000000  1.000000  1.000000
 FoFCou: FMM=F IPFlag=           0 FMFlag=      100000 FMFlg1=           0
         NFxFlg=           0 DoJE=T BraDBF=F KetDBF=T FulRan=T
         wScrn=  0.000000 ICntrl=       500 IOpCl=  0 I1Cent=   200000004 NGrid=           0
         NMat0=    1 NMatS0=      1 NMatT0=    0 NMatD0=    1 NMtDS0=    0 NMtDT0=    0
 Petite list used in FoFCou.
 Initial guess <Sx>= 0.0000 <Sy>= 0.0000 <Sz>= 0.5000 <S**2>= 0.7500 S= 0.5000
 Keep R1 and R2 ints in memory in canonical form, NReq=36511364.
 Requested convergence on RMS density matrix=1.00D-08 within 128 cycles.
 Requested convergence on MAX density matrix=1.00D-06.
 Requested convergence on             energy=1.00D-06.
 No special actions if energy rises.
 Integral accuracy reduced to 1.0D-05 until final iterations.
 Initial convergence to 1.0D-05 achieved.  Increase integral accuracy.
 SCF Done:  E(UB3LYP) =  -193.843447639     A.U. after   20 cycles
            NFock= 20  Conv=0.59D-08     -V/T= 2.0103
 <Sx>= 0.0000 <Sy>= 0.0000 <Sz>= 0.5000 <S**2>= 0.7537 S= 0.5018
 <L.S>= 0.000000000000E+00
 Annihilation of the first spin contaminant:
 S**2 before annihilation     0.7537,   after     0.7500

 **********************************************************************

            Population analysis using the SCF Density.

 **********************************************************************

 Orbital symmetries:
 Alpha Orbitals:
       Occupied  (A) (A) (A) (A) (A) (A) (A) (A) (A) (A) (A) (A)
                 (A) (A) (A) (A) (A)
       Virtual   (A) (A) (A) (A) (A) (A) (A) (A) (A) (A) (A) (A)
                 (A) (A) (A) (A) (A) (A) (A) (A) (A) (A) (A) (A)
                 (A) (A) (A) (A) (A) (A) (A) (A) (A) (A) (A) (A)
                 (A) (A) (A) (A) (A) (A) (A) (A) (A) (A) (A) (A)
                 (A) (A) (A) (A) (A) (A) (A) (A) (A) (A) (A) (A)
                 (A) (A) (A) (A) (A) (A) (A) (A) (A) (A) (A) (A)
                 (A) (A) (A) (A) (A) (A) (A)
 Beta  Orbitals:
       Occupied  (A) (A) (A) (A) (A) (A) (A) (A) (A) (A) (A) (A)
                 (A) (A) (A) (A)
       Virtual   (A) (A) (A) (A) (A) (A) (A) (A) (A) (A) (A) (A)
                 (A) (A) (A) (A) (A) (A) (A) (A) (A) (A) (A) (A)
                 (A) (A) (A) (A) (A) (A) (A) (A) (A) (A) (A) (A)
                 (A) (A) (A) (A) (A) (A) (A) (A) (A) (A) (A) (A)
                 (A) (A) (A) (A) (A) (A) (A) (A) (A) (A) (A) (A)
                 (A) (A) (A) (A) (A) (A) (A) (A) (A) (A) (A) (A)
                 (A) (A) (A) (A) (A) (A) (A) (A)
 The electronic state is 2-A.
 Alpha  occ. eigenvalues --  -19.50713 -10.51291 -10.42360 -10.38704  -1.35582
 Alpha  occ. eigenvalues --   -1.02708  -0.91788  -0.85129  -0.80799  -0.73680
 Alpha  occ. eigenvalues --   -0.70237  -0.65122  -0.61953  -0.61577  -0.59284
 Alpha  occ. eigenvalues --   -0.57597  -0.57032
 Alpha virt. eigenvalues --   -0.18047  -0.12098  -0.10064  -0.08893  -0.06816
 Alpha virt. eigenvalues --   -0.05431  -0.03930  -0.02512  -0.01771  -0.00363
 Alpha virt. eigenvalues --    0.02022   0.18405   0.20753   0.23265   0.23627
 Alpha virt. eigenvalues --    0.25743   0.33615   0.34930   0.38316   0.39303
 Alpha virt. eigenvalues --    0.41635   0.42995   0.45024   0.46049   0.47243
 Alpha virt. eigenvalues --    0.49438   0.50131   0.50493   0.50807   0.62314
 Alpha virt. eigenvalues --    0.72059   0.72611   0.79468   0.85727   0.93251
 Alpha virt. eigenvalues --    1.03474   1.07722   1.10373   1.16126   1.21953
 Alpha virt. eigenvalues --    1.31805   1.32896   1.33755   1.38416   1.46904
 Alpha virt. eigenvalues --    1.48566   1.53254   1.55798   1.57635   1.59419
 Alpha virt. eigenvalues --    1.61128   1.61733   1.64230   1.66024   1.73358
 Alpha virt. eigenvalues --    1.75725   1.85959   1.89894   1.91600   1.95938
 Alpha virt. eigenvalues --    2.02905   2.13341   2.17052   2.24167   2.25706
 Alpha virt. eigenvalues --    2.32145   2.34266   2.45768   2.55087   2.56387
 Alpha virt. eigenvalues --    2.60432   2.67620   2.68706   2.71859   2.73868
 Alpha virt. eigenvalues --    2.82496   2.86539   3.03780   3.44747
  Beta  occ. eigenvalues --  -19.49034 -10.51151 -10.42084 -10.38686  -1.31988
  Beta  occ. eigenvalues --   -1.01313  -0.91047  -0.84313  -0.78428  -0.70138
  Beta  occ. eigenvalues --   -0.68462  -0.62355  -0.61268  -0.59092  -0.57780
  Beta  occ. eigenvalues --   -0.56804
  Beta virt. eigenvalues --   -0.47318  -0.17554  -0.11397  -0.09493  -0.08469
  Beta virt. eigenvalues --   -0.06599  -0.05143  -0.03620  -0.02232  -0.01623
  Beta virt. eigenvalues --    0.00390   0.02391   0.18855   0.21115   0.23680
  Beta virt. eigenvalues --    0.24824   0.26374   0.34034   0.35776   0.38995
  Beta virt. eigenvalues --    0.39784   0.42013   0.43639   0.45381   0.46442
  Beta virt. eigenvalues --    0.47556   0.49858   0.50406   0.50773   0.51097
  Beta virt. eigenvalues --    0.64033   0.72969   0.73846   0.81943   0.86433
  Beta virt. eigenvalues --    0.94569   1.04035   1.08361   1.11132   1.17020
  Beta virt. eigenvalues --    1.23264   1.31938   1.33538   1.34051   1.39085
  Beta virt. eigenvalues --    1.47163   1.49520   1.53834   1.56260   1.58330
  Beta virt. eigenvalues --    1.59892   1.61785   1.62238   1.65081   1.66965
  Beta virt. eigenvalues --    1.73888   1.76576   1.86953   1.90432   1.92410
  Beta virt. eigenvalues --    1.96886   2.03510   2.14005   2.17528   2.25110
  Beta virt. eigenvalues --    2.26216   2.33135   2.34794   2.46594   2.56312
  Beta virt. eigenvalues --    2.59499   2.61720   2.68161   2.70916   2.72597
  Beta virt. eigenvalues --    2.75171   2.83894   2.87985   3.06094   3.45891
          Condensed to atoms (all electrons):
               1          2          3          4          5          6
     1  C    4.576316   0.370649  -0.058932  -0.020199   0.378912   0.387958
     2  C    0.370649   4.766343   0.389658   0.258848  -0.017836  -0.006268
     3  C   -0.058932   0.389658   4.598014  -0.057446   0.007873  -0.002295
     4  O   -0.020199   0.258848  -0.057446   7.492686  -0.001825   0.002902
     5  H    0.378912  -0.017836   0.007873  -0.001825   0.576422  -0.009490
     6  H    0.387958  -0.006268  -0.002295   0.002902  -0.009490   0.526733
     7  H    0.390928  -0.005239  -0.011217  -0.005282  -0.018873  -0.014510
     8  H   -0.013078   0.349483  -0.023844  -0.013972  -0.006223  -0.006536
     9  H    0.006035  -0.009671   0.376084  -0.000242  -0.000409   0.000184
    10  H   -0.007253  -0.008947   0.386292  -0.003296   0.000046  -0.001563
    11  H   -0.002649  -0.011837   0.387374   0.003325   0.000054   0.002612
    12  H   -0.001163  -0.014004   0.006751   0.313529   0.005382  -0.000097
               7          8          9         10         11         12
     1  C    0.390928  -0.013078   0.006035  -0.007253  -0.002649  -0.001163
     2  C   -0.005239   0.349483  -0.009671  -0.008947  -0.011837  -0.014004
     3  C   -0.011217  -0.023844   0.376084   0.386292   0.387374   0.006751
     4  O   -0.005282  -0.013972  -0.000242  -0.003296   0.003325   0.313529
     5  H   -0.018873  -0.006223  -0.000409   0.000046   0.000054   0.005382
     6  H   -0.014510  -0.006536   0.000184  -0.001563   0.002612  -0.000097
     7  H    0.542777   0.005090   0.000212   0.004581  -0.000762  -0.001182
     8  H    0.005090   0.534507  -0.002881   0.004664  -0.003852  -0.003615
     9  H    0.000212  -0.002881   0.554266  -0.011116  -0.011296  -0.000245
    10  H    0.004581   0.004664  -0.011116   0.551063  -0.013144  -0.000156
    11  H   -0.000762  -0.003852  -0.011296  -0.013144   0.561169  -0.000327
    12  H   -0.001182  -0.003615  -0.000245  -0.000156  -0.000327   0.446385
          Atomic-Atomic Spin Densities.
               1          2          3          4          5          6
     1  C    0.120012   0.047092   0.001009  -0.012244   0.000620  -0.001946
     2  C    0.047092   0.016739   0.002455  -0.052386   0.002075  -0.001524
     3  C    0.001009   0.002455  -0.002871   0.001978  -0.000085  -0.000017
     4  O   -0.012244  -0.052386   0.001978   0.676999  -0.000081   0.000234
     5  H    0.000620   0.002075  -0.000085  -0.000081  -0.006425  -0.000142
     6  H   -0.001946  -0.001524  -0.000017   0.000234  -0.000142   0.007715
     7  H   -0.004998  -0.004228  -0.000002   0.004670  -0.000331   0.004094
     8  H   -0.020470   0.030849  -0.005797  -0.011213  -0.000543   0.002796
     9  H    0.001160  -0.001119   0.005489   0.001495   0.000008  -0.000131
    10  H   -0.003628  -0.003299   0.004301   0.002705  -0.000020   0.000650
    11  H    0.000058   0.000279   0.000568  -0.000071   0.000006  -0.000105
    12  H    0.000296   0.001148  -0.000065   0.001243  -0.000081  -0.000016
               7          8          9         10         11         12
     1  C   -0.004998  -0.020470   0.001160  -0.003628   0.000058   0.000296
     2  C   -0.004228   0.030849  -0.001119  -0.003299   0.000279   0.001148
     3  C   -0.000002  -0.005797   0.005489   0.004301   0.000568  -0.000065
     4  O    0.004670  -0.011213   0.001495   0.002705  -0.000071   0.001243
     5  H   -0.000331  -0.000543   0.000008  -0.000020   0.000006  -0.000081
     6  H    0.004094   0.002796  -0.000131   0.000650  -0.000105  -0.000016
     7  H    0.016418   0.001649  -0.000215   0.001921   0.000022   0.000009
     8  H    0.001649   0.160305  -0.003768   0.001932  -0.000099  -0.000228
     9  H   -0.000215  -0.003768   0.019946  -0.005385   0.000074   0.000014
    10  H    0.001921   0.001932  -0.005385   0.033392   0.000028  -0.000017
    11  H    0.000022  -0.000099   0.000074   0.000028  -0.002151   0.000012
    12  H    0.000009  -0.000228   0.000014  -0.000017   0.000012  -0.017442
 Mulliken charges and spin densities:
               1          2
     1  C   -0.007525   0.126960
     2  C   -0.061180   0.038080
     3  C    0.001688   0.006963
     4  O    0.030970   0.613328
     5  H    0.085967  -0.004999
     6  H    0.120369   0.011606
     7  H    0.113476   0.019007
     8  H    0.180255   0.155413
     9  H    0.099078   0.017568
    10  H    0.098831   0.032580
    11  H    0.089331  -0.001379
    12  H    0.248741  -0.015126
 Sum of Mulliken charges =   1.00000   1.00000
 Mulliken charges and spin densities with hydrogens summed into heavy atoms:
               1          2
     1  C    0.312287   0.152574
     2  C    0.119074   0.193493
     3  C    0.288928   0.055732
     4  O    0.279711   0.598202
 Electronic spatial extent (au):  <R**2>=            301.8838
 Charge=              1.0000 electrons
 Dipole moment (field-independent basis, Debye):
    X=             -1.7913    Y=              0.6855    Z=              1.2316  Tot=              2.2793
 Quadrupole moment (field-independent basis, Debye-Ang):
   XX=            -17.5773   YY=            -17.0711   ZZ=            -21.2415
   XY=             -2.4924   XZ=              0.0080   YZ=              1.1339
 Traceless Quadrupole moment (field-independent basis, Debye-Ang):
   XX=              1.0526   YY=              1.5589   ZZ=             -2.6116
   XY=             -2.4924   XZ=              0.0080   YZ=              1.1339
 Octapole moment (field-independent basis, Debye-Ang**2):
  XXX=             -2.1279  YYY=             10.2914  ZZZ=              0.8471  XYY=             -7.5755
  XXY=              2.2755  XXZ=             -0.1554  XZZ=             -0.4261  YZZ=              1.2754
  YYZ=              2.1270  XYZ=             -0.3249
 Hexadecapole moment (field-independent basis, Debye-Ang**3):
 XXXX=           -162.8453 YYYY=           -110.7138 ZZZZ=            -37.9767 XXXY=             -2.7227
 XXXZ=             -0.0821 YYYX=            -11.0686 YYYZ=             -0.8337 ZZZX=              0.1438
 ZZZY=              1.6447 XXYY=            -43.1477 XXZZ=            -36.8425 YYZZ=            -30.2365
 XXYZ=              1.0947 YYXZ=             -0.0156 ZZXY=             -0.4686
 N-N= 1.345648125876D+02 E-N=-7.118276395903D+02  KE= 1.918765345622D+02
                          Isotropic Fermi Contact Couplings
        Atom                 a.u.       MegaHertz       Gauss      10(-4) cm-1
     1  C(13)              0.06066      68.19129      24.33235      22.74617
     2  C(13)             -0.03067     -34.47476     -12.30145     -11.49954
     3  C(13)             -0.00547      -6.14423      -2.19241      -2.04949
     4  O(17)              0.22502    -136.40693     -48.67338     -45.50045
     5  H(1)              -0.00186      -8.31952      -2.96861      -2.77509
     6  H(1)               0.00394      17.59688       6.27900       5.86969
     7  H(1)               0.00526      23.52447       8.39412       7.84692
     8  H(1)               0.07249     324.02105     115.61877     108.08179
     9  H(1)               0.00697      31.14556      11.11351      10.38904
    10  H(1)               0.01224      54.69463      19.51640      18.24417
    11  H(1)              -0.00059      -2.63663      -0.94082      -0.87949
    12  H(1)              -0.00844     -37.73072     -13.46326     -12.58561
 --------------------------------------------------------
       Center         ----  Spin Dipole Couplings  ----
                      3XX-RR        3YY-RR        3ZZ-RR
 --------------------------------------------------------
     1   Atom        0.024625      0.043744     -0.068368
     2   Atom       -0.072234     -0.034455      0.106688
     3   Atom       -0.011237     -0.008657      0.019895
     4   Atom       -0.555225     -0.695981      1.251205
     5   Atom        0.020920     -0.007839     -0.013080
     6   Atom       -0.009409      0.014444     -0.005035
     7   Atom       -0.009638     -0.003882      0.013519
     8   Atom       -0.023855     -0.018129      0.041984
     9   Atom        0.012459     -0.003569     -0.008889
    10   Atom       -0.001651     -0.002211      0.003862
    11   Atom       -0.000404      0.004813     -0.004410
    12   Atom        0.073363     -0.038798     -0.034565
 --------------------------------------------------------
                        XY            XZ            YZ
 --------------------------------------------------------
     1   Atom        0.145141      0.079489      0.086220
     2   Atom        0.060036      0.118831      0.108090
     3   Atom       -0.006718      0.003212      0.019306
     4   Atom        0.582691      1.312346      1.138159
     5   Atom        0.002476     -0.004425      0.002363
     6   Atom        0.003077      0.004593     -0.010229
     7   Atom        0.008858      0.001771      0.002345
     8   Atom       -0.000163     -0.008890     -0.011003
     9   Atom       -0.001694      0.000419     -0.000730
    10   Atom       -0.006236     -0.005896      0.003279
    11   Atom       -0.006418      0.000069     -0.000765
    12   Atom       -0.061884     -0.026956      0.035699
 --------------------------------------------------------


 ---------------------------------------------------------------------------------
              Anisotropic Spin Dipole Couplings in Principal Axis System
 ---------------------------------------------------------------------------------

       Atom             a.u.   MegaHertz   Gauss  10(-4) cm-1        Axes

              Baa    -0.1152   -15.461    -5.517    -5.157 -0.0949 -0.4063  0.9088
     1 C(13)  Bbb    -0.1111   -14.908    -5.319    -4.973  0.7672 -0.6115 -0.1933
              Bcc     0.2263    30.368    10.836    10.130  0.6343  0.6789  0.3698
 
              Baa    -0.1322   -17.734    -6.328    -5.916  0.9092 -0.1166 -0.3996
     2 C(13)  Bbb    -0.0927   -12.436    -4.438    -4.148 -0.0780  0.8952 -0.4388
              Bcc     0.2248    30.170    10.766    10.064  0.4089  0.4302  0.8048
 
              Baa    -0.0231    -3.096    -1.105    -1.033  0.5324  0.7565 -0.3797
     3 C(13)  Bbb    -0.0066    -0.880    -0.314    -0.293  0.8465 -0.4737  0.2430
              Bcc     0.0296     3.976     1.419     1.326 -0.0039  0.4508  0.8926
 
              Baa    -1.2498    90.432    32.268    30.165  0.7742  0.3143 -0.5493
     4 O(17)  Bbb    -1.2095    87.516    31.228    29.192 -0.4644  0.8719 -0.1556
              Bcc     2.4592  -177.948   -63.496   -59.357  0.4300  0.3756  0.8210
 
              Baa    -0.0147    -7.841    -2.798    -2.616  0.1398 -0.3673  0.9195
     5 H(1)   Bbb    -0.0069    -3.707    -1.323    -1.237 -0.0230  0.9272  0.3738
              Bcc     0.0216    11.549     4.121     3.852  0.9899  0.0734 -0.1211
 
              Baa    -0.0149    -7.931    -2.830    -2.645  0.7076 -0.2979 -0.6407
     6 H(1)   Bbb    -0.0040    -2.136    -0.762    -0.713  0.7056  0.2499  0.6630
              Bcc     0.0189    10.067     3.592     3.358  0.0374  0.9213 -0.3871
 
              Baa    -0.0161    -8.576    -3.060    -2.861  0.8092 -0.5876 -0.0019
     7 H(1)   Bbb     0.0018     0.969     0.346     0.323  0.5695  0.7851 -0.2435
              Bcc     0.0143     7.607     2.714     2.537  0.1445  0.1960  0.9699
 
              Baa    -0.0255   -13.602    -4.853    -4.537  0.9467  0.2741  0.1694
     8 H(1)   Bbb    -0.0195   -10.429    -3.721    -3.479 -0.2967  0.9466  0.1264
              Bcc     0.0450    24.031     8.575     8.016 -0.1257 -0.1699  0.9774
 
              Baa    -0.0090    -4.796    -1.711    -1.600 -0.0091  0.1308  0.9914
     9 H(1)   Bbb    -0.0037    -1.951    -0.696    -0.651  0.1070  0.9859 -0.1291
              Bcc     0.0126     6.748     2.408     2.251  0.9942 -0.1049  0.0229
 
              Baa    -0.0085    -4.532    -1.617    -1.512  0.7441  0.6421  0.1846
    10 H(1)   Bbb    -0.0022    -1.173    -0.418    -0.391  0.3653 -0.6224  0.6922
              Bcc     0.0107     5.705     2.036     1.903 -0.5594  0.4476  0.6977
 
              Baa    -0.0050    -2.656    -0.948    -0.886  0.6675  0.4818  0.5677
    11 H(1)   Bbb    -0.0042    -2.234    -0.797    -0.745 -0.4947 -0.2829  0.8217
              Bcc     0.0092     4.890     1.745     1.631 -0.5565  0.8293 -0.0495
 
              Baa    -0.0793   -42.287   -15.089   -14.105  0.2439  0.8241 -0.5112
    12 H(1)   Bbb    -0.0322   -17.186    -6.132    -5.733  0.4316  0.3798  0.8182
              Bcc     0.1115    59.473    21.221    19.838  0.8685 -0.4202 -0.2630
 

 ---------------------------------------------------------------------------------

 ******************************Gaussian NBO Version 3.1******************************
             N A T U R A L   A T O M I C   O R B I T A L   A N D
          N A T U R A L   B O N D   O R B I T A L   A N A L Y S I S
 ******************************Gaussian NBO Version 3.1******************************
       /RESON  / : Allow strongly delocalized NBO set

 Analyzing the SCF density

 Job title: 18                                                              

 Storage needed:     28188 in NPA,     37310 in NBO ( 939523256 available)
 GSVD:  LWork=        4992 too small for GESVD, short by        3060 words or        3060 for optimal perf.


 NATURAL POPULATIONS:  Natural atomic orbital occupancies 
                                                          
   NAO  Atom  No  lang   Type(AO)    Occupancy
 --------------------------------------------
     1    C    1  S      Cor( 1S)     1.99914
     2    C    1  S      Val( 2S)     1.12501
     3    C    1  S      Ryd( 3S)     0.00088
     4    C    1  px     Val( 2p)     1.09067
     5    C    1  px     Ryd( 3p)     0.00268
     6    C    1  py     Val( 2p)     1.17106
     7    C    1  py     Ryd( 3p)     0.00250
     8    C    1  pz     Val( 2p)     1.23007
     9    C    1  pz     Ryd( 3p)     0.00162
    10    C    1  dxy    Ryd( 3d)     0.00068
    11    C    1  dxz    Ryd( 3d)     0.00036
    12    C    1  dyz    Ryd( 3d)     0.00039
    13    C    1  dx2y2  Ryd( 3d)     0.00037
    14    C    1  dz2    Ryd( 3d)     0.00071

    15    C    2  S      Cor( 1S)     1.99888
    16    C    2  S      Val( 2S)     0.97936
    17    C    2  S      Ryd( 3S)     0.00128
    18    C    2  px     Val( 2p)     1.09488
    19    C    2  px     Ryd( 3p)     0.00217
    20    C    2  py     Val( 2p)     0.72801
    21    C    2  py     Ryd( 3p)     0.00374
    22    C    2  pz     Val( 2p)     1.08803
    23    C    2  pz     Ryd( 3p)     0.00155
    24    C    2  dxy    Ryd( 3d)     0.00157
    25    C    2  dxz    Ryd( 3d)     0.00086
    26    C    2  dyz    Ryd( 3d)     0.00151
    27    C    2  dx2y2  Ryd( 3d)     0.00238
    28    C    2  dz2    Ryd( 3d)     0.00128

    29    C    3  S      Cor( 1S)     1.99918
    30    C    3  S      Val( 2S)     1.11166
    31    C    3  S      Ryd( 3S)     0.00130
    32    C    3  px     Val( 2p)     1.08539
    33    C    3  px     Ryd( 3p)     0.00283
    34    C    3  py     Val( 2p)     1.22801
    35    C    3  py     Ryd( 3p)     0.00328
    36    C    3  pz     Val( 2p)     1.21781
    37    C    3  pz     Ryd( 3p)     0.00211
    38    C    3  dxy    Ryd( 3d)     0.00054
    39    C    3  dxz    Ryd( 3d)     0.00028
    40    C    3  dyz    Ryd( 3d)     0.00034
    41    C    3  dx2y2  Ryd( 3d)     0.00046
    42    C    3  dz2    Ryd( 3d)     0.00066

    43    O    4  S      Cor( 1S)     1.99974
    44    O    4  S      Val( 2S)     1.69899
    45    O    4  S      Ryd( 3S)     0.00167
    46    O    4  px     Val( 2p)     1.59331
    47    O    4  px     Ryd( 3p)     0.00156
    48    O    4  py     Val( 2p)     1.49511
    49    O    4  py     Ryd( 3p)     0.00162
    50    O    4  pz     Val( 2p)     1.49556
    51    O    4  pz     Ryd( 3p)     0.00099
    52    O    4  dxy    Ryd( 3d)     0.00092
    53    O    4  dxz    Ryd( 3d)     0.00099
    54    O    4  dyz    Ryd( 3d)     0.00083
    55    O    4  dx2y2  Ryd( 3d)     0.00110
    56    O    4  dz2    Ryd( 3d)     0.00084

    57    H    5  S      Val( 1S)     0.74722
    58    H    5  S      Ryd( 2S)     0.00136
    59    H    5  px     Ryd( 2p)     0.00069
    60    H    5  py     Ryd( 2p)     0.00019
    61    H    5  pz     Ryd( 2p)     0.00021

    62    H    6  S      Val( 1S)     0.70826
    63    H    6  S      Ryd( 2S)     0.00080
    64    H    6  px     Ryd( 2p)     0.00014
    65    H    6  py     Ryd( 2p)     0.00072
    66    H    6  pz     Ryd( 2p)     0.00020

    67    H    7  S      Val( 1S)     0.72149
    68    H    7  S      Ryd( 2S)     0.00141
    69    H    7  px     Ryd( 2p)     0.00015
    70    H    7  py     Ryd( 2p)     0.00013
    71    H    7  pz     Ryd( 2p)     0.00076

    72    H    8  S      Val( 1S)     0.64652
    73    H    8  S      Ryd( 2S)     0.00297
    74    H    8  px     Ryd( 2p)     0.00023
    75    H    8  py     Ryd( 2p)     0.00011
    76    H    8  pz     Ryd( 2p)     0.00093

    77    H    9  S      Val( 1S)     0.72747
    78    H    9  S      Ryd( 2S)     0.00106
    79    H    9  px     Ryd( 2p)     0.00055
    80    H    9  py     Ryd( 2p)     0.00030
    81    H    9  pz     Ryd( 2p)     0.00019

    82    H   10  S      Val( 1S)     0.72526
    83    H   10  S      Ryd( 2S)     0.00121
    84    H   10  px     Ryd( 2p)     0.00016
    85    H   10  py     Ryd( 2p)     0.00016
    86    H   10  pz     Ryd( 2p)     0.00074

    87    H   11  S      Val( 1S)     0.73593
    88    H   11  S      Ryd( 2S)     0.00068
    89    H   11  px     Ryd( 2p)     0.00017
    90    H   11  py     Ryd( 2p)     0.00066
    91    H   11  pz     Ryd( 2p)     0.00020

    92    H   12  S      Val( 1S)     0.48616
    93    H   12  S      Ryd( 2S)     0.00113
    94    H   12  px     Ryd( 2p)     0.00215
    95    H   12  py     Ryd( 2p)     0.00152
    96    H   12  pz     Ryd( 2p)     0.00108

 WARNING:  1 low occupancy (<1.9990e) core orbital  found on  C    2


 Summary of Natural Population Analysis:                  
                                                          
                                       Natural Population 
                Natural  -----------------------------------------------
    Atom  No    Charge         Core      Valence    Rydberg      Total
 -----------------------------------------------------------------------
      C    1   -0.62613      1.99914     4.61680    0.01019     6.62613
      C    2    0.09450      1.99888     3.89028    0.01634     5.90550
      C    3   -0.65386      1.99918     4.64287    0.01181     6.65386
      O    4   -0.29323      1.99974     6.28297    0.01053     8.29323
      H    5    0.25035      0.00000     0.74722    0.00244     0.74965
      H    6    0.28987      0.00000     0.70826    0.00187     0.71013
      H    7    0.27606      0.00000     0.72149    0.00245     0.72394
      H    8    0.34924      0.00000     0.64652    0.00424     0.65076
      H    9    0.27042      0.00000     0.72747    0.00211     0.72958
      H   10    0.27246      0.00000     0.72526    0.00228     0.72754
      H   11    0.26235      0.00000     0.73593    0.00172     0.73765
      H   12    0.50797      0.00000     0.48616    0.00587     0.49203
 =======================================================================
   * Total *    1.00000      7.99693    24.93123    0.07184    33.00000

                                 Natural Population      
 --------------------------------------------------------
   Core                       7.99693 ( 99.9616% of   8)
   Valence                   24.93123 ( 99.7249% of  25)
   Natural Minimal Basis     32.92816 ( 99.7823% of  33)
   Natural Rydberg Basis      0.07184 (  0.2177% of  33)
 --------------------------------------------------------

    Atom  No          Natural Electron Configuration
 ----------------------------------------------------------------------------
      C    1      [core]2S( 1.13)2p( 3.49)3p( 0.01)
      C    2      [core]2S( 0.98)2p( 2.91)3p( 0.01)3d( 0.01)
      C    3      [core]2S( 1.11)2p( 3.53)3p( 0.01)
      O    4      [core]2S( 1.70)2p( 4.58)
      H    5            1S( 0.75)
      H    6            1S( 0.71)
      H    7            1S( 0.72)
      H    8            1S( 0.65)
      H    9            1S( 0.73)
      H   10            1S( 0.73)
      H   11            1S( 0.74)
      H   12            1S( 0.49)


 ***************************************************
 *******         Alpha spin orbitals         *******
 ***************************************************


 NATURAL POPULATIONS:  Natural atomic orbital occupancies 
                                                          
   NAO  Atom  No  lang   Type(AO)    Occupancy      Energy
 ----------------------------------------------------------
     1    C    1  S      Cor( 1S)     0.99959     -10.30842
     2    C    1  S      Val( 2S)     0.56480      -0.48814
     3    C    1  S      Ryd( 3S)     0.00045       0.61255
     4    C    1  px     Val( 2p)     0.56750      -0.31168
     5    C    1  px     Ryd( 3p)     0.00134       0.36512
     6    C    1  py     Val( 2p)     0.61103      -0.32102
     7    C    1  py     Ryd( 3p)     0.00136       0.34894
     8    C    1  pz     Val( 2p)     0.62649      -0.31496
     9    C    1  pz     Ryd( 3p)     0.00086       0.37412
    10    C    1  dxy    Ryd( 3d)     0.00041       2.01615
    11    C    1  dxz    Ryd( 3d)     0.00019       1.90815
    12    C    1  dyz    Ryd( 3d)     0.00020       1.95071
    13    C    1  dx2y2  Ryd( 3d)     0.00020       2.05229
    14    C    1  dz2    Ryd( 3d)     0.00039       2.19703

    15    C    2  S      Cor( 1S)     0.99943     -10.40378
    16    C    2  S      Val( 2S)     0.48650      -0.49076
    17    C    2  S      Ryd( 3S)     0.00063       0.54084
    18    C    2  px     Val( 2p)     0.55060      -0.35860
    19    C    2  px     Ryd( 3p)     0.00113       0.33743
    20    C    2  py     Val( 2p)     0.36556      -0.33650
    21    C    2  py     Ryd( 3p)     0.00184       0.34055
    22    C    2  pz     Val( 2p)     0.57856      -0.36786
    23    C    2  pz     Ryd( 3p)     0.00066       0.46174
    24    C    2  dxy    Ryd( 3d)     0.00086       1.90827
    25    C    2  dxz    Ryd( 3d)     0.00044       1.79333
    26    C    2  dyz    Ryd( 3d)     0.00076       1.81013
    27    C    2  dx2y2  Ryd( 3d)     0.00114       1.90998
    28    C    2  dz2    Ryd( 3d)     0.00094       2.13905

    29    C    3  S      Cor( 1S)     0.99959     -10.27116
    30    C    3  S      Val( 2S)     0.55535      -0.45092
    31    C    3  S      Ryd( 3S)     0.00067       0.64078
    32    C    3  px     Val( 2p)     0.54179      -0.27821
    33    C    3  px     Ryd( 3p)     0.00150       0.36248
    34    C    3  py     Val( 2p)     0.61564      -0.28376
    35    C    3  py     Ryd( 3p)     0.00162       0.40958
    36    C    3  pz     Val( 2p)     0.61814      -0.28621
    37    C    3  pz     Ryd( 3p)     0.00112       0.39028
    38    C    3  dxy    Ryd( 3d)     0.00027       2.08643
    39    C    3  dxz    Ryd( 3d)     0.00015       1.93147
    40    C    3  dyz    Ryd( 3d)     0.00017       1.99935
    41    C    3  dx2y2  Ryd( 3d)     0.00023       2.05732
    42    C    3  dz2    Ryd( 3d)     0.00037       2.22772

    43    O    4  S      Cor( 1S)     0.99987     -19.31120
    44    O    4  S      Val( 2S)     0.85551      -1.23299
    45    O    4  S      Ryd( 3S)     0.00083       1.06945
    46    O    4  px     Val( 2p)     0.85527      -0.62850
    47    O    4  px     Ryd( 3p)     0.00080       0.89706
    48    O    4  py     Val( 2p)     0.79495      -0.62986
    49    O    4  py     Ryd( 3p)     0.00087       0.81241
    50    O    4  pz     Val( 2p)     0.94978      -0.66291
    51    O    4  pz     Ryd( 3p)     0.00064       0.76369
    52    O    4  dxy    Ryd( 3d)     0.00045       2.66331
    53    O    4  dxz    Ryd( 3d)     0.00055       2.55208
    54    O    4  dyz    Ryd( 3d)     0.00041       2.54137
    55    O    4  dx2y2  Ryd( 3d)     0.00056       2.77963
    56    O    4  dz2    Ryd( 3d)     0.00043       2.51991

    57    H    5  S      Val( 1S)     0.37148      -0.13061
    58    H    5  S      Ryd( 2S)     0.00067       0.16943
    59    H    5  px     Ryd( 2p)     0.00034       2.00336
    60    H    5  py     Ryd( 2p)     0.00009       1.64770
    61    H    5  pz     Ryd( 2p)     0.00010       1.61071

    62    H    6  S      Val( 1S)     0.35748      -0.11683
    63    H    6  S      Ryd( 2S)     0.00037       0.17287
    64    H    6  px     Ryd( 2p)     0.00007       1.55392
    65    H    6  py     Ryd( 2p)     0.00035       2.08447
    66    H    6  pz     Ryd( 2p)     0.00011       1.63378

    67    H    7  S      Val( 1S)     0.36732      -0.12202
    68    H    7  S      Ryd( 2S)     0.00081       0.17384
    69    H    7  px     Ryd( 2p)     0.00007       1.55958
    70    H    7  py     Ryd( 2p)     0.00007       1.56109
    71    H    7  pz     Ryd( 2p)     0.00038       2.16106

    72    H    8  S      Val( 1S)     0.38173      -0.18608
    73    H    8  S      Ryd( 2S)     0.00173       0.12059
    74    H    8  px     Ryd( 2p)     0.00012       1.52770
    75    H    8  py     Ryd( 2p)     0.00005       1.52141
    76    H    8  pz     Ryd( 2p)     0.00057       2.07147

    77    H    9  S      Val( 1S)     0.37020      -0.10057
    78    H    9  S      Ryd( 2S)     0.00061       0.18543
    79    H    9  px     Ryd( 2p)     0.00029       1.92704
    80    H    9  py     Ryd( 2p)     0.00015       1.78472
    81    H    9  pz     Ryd( 2p)     0.00010       1.63499

    82    H   10  S      Val( 1S)     0.37475      -0.11116
    83    H   10  S      Ryd( 2S)     0.00072       0.19175
    84    H   10  px     Ryd( 2p)     0.00008       1.57024
    85    H   10  py     Ryd( 2p)     0.00008       1.60167
    86    H   10  pz     Ryd( 2p)     0.00039       2.17824

    87    H   11  S      Val( 1S)     0.36733      -0.10253
    88    H   11  S      Ryd( 2S)     0.00034       0.19414
    89    H   11  px     Ryd( 2p)     0.00009       1.58189
    90    H   11  py     Ryd( 2p)     0.00033       2.09852
    91    H   11  pz     Ryd( 2p)     0.00010       1.66046

    92    H   12  S      Val( 1S)     0.23612      -0.15050
    93    H   12  S      Ryd( 2S)     0.00055       0.18703
    94    H   12  px     Ryd( 2p)     0.00108       1.99061
    95    H   12  py     Ryd( 2p)     0.00077       1.60560
    96    H   12  pz     Ryd( 2p)     0.00064       1.46469


 Summary of Natural Population Analysis:                  
                                                          
                                       Natural Population 
                Natural  -----------------------------------------------
    Atom  No    Charge         Core      Valence    Rydberg      Total
 -----------------------------------------------------------------------
      C    1   -0.37479      0.99959     2.36981    0.00539     3.37479
      C    2    0.01095      0.99943     1.98122    0.00839     2.98905
      C    3   -0.33660      0.99959     2.33092    0.00609     3.33660
      O    4   -0.46093      0.99987     3.45551    0.00554     4.46093
      H    5    0.12732      0.00000     0.37148    0.00120     0.37268
      H    6    0.14161      0.00000     0.35748    0.00091     0.35839
      H    7    0.13135      0.00000     0.36732    0.00133     0.36865
      H    8    0.11580      0.00000     0.38173    0.00247     0.38420
      H    9    0.12865      0.00000     0.37020    0.00115     0.37135
      H   10    0.12398      0.00000     0.37475    0.00128     0.37602
      H   11    0.13181      0.00000     0.36733    0.00086     0.36819
      H   12    0.26084      0.00000     0.23612    0.00304     0.23916
 =======================================================================
   * Total *    0.00000      3.99848    12.96386    0.03766    17.00000

                                 Natural Population      
 --------------------------------------------------------
   Core                       3.99848 ( 99.9620% of   4)
   Valence                   12.96386 ( 99.7220% of  13)
   Natural Minimal Basis     16.96234 ( 99.7785% of  17)
   Natural Rydberg Basis      0.03766 (  0.2215% of  17)
 --------------------------------------------------------

    Atom  No          Natural Electron Configuration
 ----------------------------------------------------------------------------
      C    1      [core]2S( 0.56)2p( 1.81)
      C    2      [core]2S( 0.49)2p( 1.49)
      C    3      [core]2S( 0.56)2p( 1.78)
      O    4      [core]2S( 0.86)2p( 2.60)
      H    5            1S( 0.37)
      H    6            1S( 0.36)
      H    7            1S( 0.37)
      H    8            1S( 0.38)
      H    9            1S( 0.37)
      H   10            1S( 0.37)
      H   11            1S( 0.37)
      H   12            1S( 0.24)


 NATURAL BOND ORBITAL ANALYSIS, alpha spin orbitals:

                       Occupancies       Lewis Structure    Low   High
           Occ.    -------------------  -----------------   occ   occ
  Cycle   Thresh.   Lewis   Non-Lewis     CR  BD  3C  LP    (L)   (NL)   Dev
 =============================================================================
   1(1)    0.90    16.89596   0.10404      4  11   0   2     0      0    0.01
 -----------------------------------------------------------------------------

 Structure accepted: No low occupancy Lewis orbitals

 --------------------------------------------------------
   Core                      3.99848 ( 99.962% of   4)
   Valence Lewis            12.89748 ( 99.211% of  13)
  ==================       ============================
   Total Lewis              16.89596 ( 99.388% of  17)
  -----------------------------------------------------
   Valence non-Lewis         0.08052 (  0.474% of  17)
   Rydberg non-Lewis         0.02351 (  0.138% of  17)
  ==================       ============================
   Total non-Lewis           0.10404 (  0.612% of  17)
 --------------------------------------------------------


       (Occupancy)   Bond orbital/ Coefficients/ Hybrids
 ---------------------------------------------------------------------------------
     1. (0.99467) BD ( 1) C   1 - C   2  
                ( 48.36%)   0.6954* C   1 s( 28.43%)p 2.51( 71.48%)d 0.00(  0.09%)
                                            0.0003  0.5331  0.0118  0.6555  0.0073
                                            0.4665  0.0190  0.2588  0.0111  0.0226
                                            0.0111  0.0087  0.0054 -0.0113
                ( 51.64%)   0.7186* C   2 s( 29.17%)p 2.43( 70.75%)d 0.00(  0.07%)
                                            0.0002  0.5401  0.0030 -0.6733 -0.0088
                                           -0.4249 -0.0037 -0.2712  0.0051  0.0175
                                            0.0131  0.0078  0.0115 -0.0084
     2. (0.99239) BD ( 1) C   1 - H   5  
                ( 62.72%)   0.7919* C   1 s( 23.27%)p 3.30( 76.69%)d 0.00(  0.04%)
                                            0.0000 -0.4824  0.0016  0.7524  0.0075
                                           -0.3615  0.0217 -0.2639  0.0084  0.0140
                                            0.0098 -0.0071 -0.0045  0.0067
                ( 37.28%)   0.6106* H   5 s( 99.90%)p 0.00(  0.10%)
                                           -0.9995  0.0021 -0.0294  0.0064  0.0073
     3. (0.98864) BD ( 1) C   1 - H   6  
                ( 63.94%)   0.7996* C   1 s( 24.65%)p 3.06( 75.32%)d 0.00(  0.03%)
                                            0.0001 -0.4965  0.0006 -0.0438  0.0178
                                            0.8053  0.0020 -0.3198  0.0081  0.0043
                                           -0.0032  0.0123  0.0116  0.0041
                ( 36.06%)   0.6005* H   6 s( 99.90%)p 0.00(  0.10%)
                                           -0.9995  0.0007 -0.0018 -0.0297  0.0099
     4. (0.99318) BD ( 1) C   1 - H   7  
                ( 63.20%)   0.7950* C   1 s( 23.63%)p 3.23( 76.33%)d 0.00(  0.04%)
                                            0.0000 -0.4861  0.0044  0.0165  0.0183
                                            0.0471  0.0120  0.8720 -0.0019 -0.0008
                                            0.0029  0.0014  0.0006 -0.0192
                ( 36.80%)   0.6067* H   7 s( 99.90%)p 0.00(  0.10%)
                                           -0.9995 -0.0003 -0.0031 -0.0038 -0.0306
     5. (0.99126) BD ( 1) C   2 - C   3  
                ( 53.46%)   0.7312* C   2 s( 29.40%)p 2.40( 70.57%)d 0.00(  0.04%)
                                            0.0001  0.5422  0.0040  0.7357 -0.0002
                                           -0.3116  0.0124 -0.2589  0.0071 -0.0088
                                           -0.0095  0.0048  0.0117 -0.0051
                ( 46.54%)   0.6822* C   3 s( 27.87%)p 2.59( 72.07%)d 0.00(  0.06%)
                                            0.0005  0.5278  0.0137 -0.7407 -0.0075
                                            0.3266  0.0147  0.2550  0.0109 -0.0146
                                           -0.0098  0.0046  0.0120 -0.0090
     6. (0.99721) BD ( 1) C   2 - O   4  
                ( 28.88%)   0.5374* C   2 s( 18.14%)p 4.49( 81.52%)d 0.02(  0.35%)
                                           -0.0001  0.4249  0.0286 -0.0663  0.0087
                                            0.8433  0.0354 -0.3135 -0.0077 -0.0095
                                            0.0044 -0.0320 -0.0447 -0.0182
                ( 71.12%)   0.8433* O   4 s( 33.74%)p 1.96( 66.21%)d 0.00(  0.06%)
                                           -0.0000  0.5808  0.0036  0.0232  0.0047
                                           -0.7471  0.0071  0.3213 -0.0031  0.0088
                                           -0.0035 -0.0163 -0.0147 -0.0029
     7. (0.99061) BD ( 1) C   2 - H   8  
                ( 62.46%)   0.7903* C   2 s( 23.34%)p 3.28( 76.59%)d 0.00(  0.07%)
                                           -0.0001  0.4828 -0.0144 -0.0149  0.0044
                                            0.0806  0.0023  0.8713 -0.0033 -0.0003
                                           -0.0020  0.0063  0.0006  0.0261
                ( 37.54%)   0.6127* H   8 s( 99.86%)p 0.00(  0.14%)
                                            0.9993 -0.0026 -0.0000  0.0026 -0.0372
     8. (0.99183) BD ( 1) C   3 - H   9  
                ( 62.78%)   0.7924* C   3 s( 23.98%)p 3.17( 75.98%)d 0.00(  0.04%)
                                           -0.0000  0.4896  0.0002  0.6609  0.0073
                                            0.5016 -0.0173  0.2664 -0.0109  0.0149
                                            0.0084  0.0081 -0.0002 -0.0065
                ( 37.22%)   0.6100* H   9 s( 99.90%)p 0.00(  0.10%)
                                            0.9995  0.0008 -0.0266 -0.0147 -0.0069
     9. (0.99275) BD ( 1) C   3 - H  10  
                ( 62.41%)   0.7900* C   3 s( 23.80%)p 3.20( 76.16%)d 0.00(  0.04%)
                                            0.0000 -0.4878  0.0049 -0.0259 -0.0238
                                            0.0483  0.0071  0.8706 -0.0039  0.0004
                                           -0.0030 -0.0001  0.0001 -0.0202
                ( 37.59%)   0.6131* H  10 s( 99.90%)p 0.00(  0.10%)
                                           -0.9995 -0.0013  0.0060 -0.0029 -0.0304
    10. (0.98863) BD ( 1) C   3 - H  11  
                ( 62.92%)   0.7932* C   3 s( 24.33%)p 3.11( 75.64%)d 0.00(  0.04%)
                                            0.0001 -0.4932  0.0030 -0.1102 -0.0209
                                            0.7991 -0.0020 -0.3244  0.0093 -0.0000
                                            0.0003  0.0128  0.0133  0.0043
                ( 37.08%)   0.6090* H  11 s( 99.91%)p 0.00(  0.09%)
                                           -0.9995  0.0001  0.0087 -0.0280  0.0092
    11. (0.99534) BD ( 1) O   4 - H  12  
                ( 76.42%)   0.8742* O   4 s( 19.72%)p 4.07( 80.19%)d 0.00(  0.09%)
                                            0.0002  0.4438 -0.0169 -0.7628 -0.0142
                                            0.4144  0.0281  0.2175 -0.0044 -0.0078
                                           -0.0159  0.0066  0.0217 -0.0061
                ( 23.58%)   0.4856* H  12 s( 99.46%)p 0.01(  0.54%)
                                            0.9973 -0.0065  0.0615 -0.0375 -0.0157
    12. (0.99959) CR ( 1) C   1           s(100.00%)p 0.00(  0.00%)
                                            1.0000 -0.0001 -0.0000 -0.0002 -0.0000
                                           -0.0002 -0.0000 -0.0001 -0.0000 -0.0000
                                           -0.0000 -0.0000 -0.0000  0.0000
    13. (0.99944) CR ( 1) C   2           s(100.00%)p 0.00(  0.00%)
                                            1.0000 -0.0000 -0.0000  0.0001  0.0000
                                            0.0002  0.0000  0.0002 -0.0000 -0.0000
                                           -0.0000 -0.0000 -0.0000  0.0000
    14. (0.99959) CR ( 1) C   3           s(100.00%)p 0.00(  0.00%)
                                            1.0000 -0.0002 -0.0000  0.0004  0.0000
                                           -0.0002 -0.0000 -0.0001 -0.0000  0.0000
                                            0.0000 -0.0000 -0.0000  0.0000
    15. (0.99987) CR ( 1) O   4           s(100.00%)p 0.00(  0.00%)
                                            1.0000 -0.0001  0.0000  0.0001  0.0000
                                           -0.0001 -0.0000  0.0000  0.0000  0.0000
                                            0.0000 -0.0000 -0.0000  0.0000
    16. (0.99290) LP ( 1) O   4           s( 46.53%)p 1.15( 53.41%)d 0.00(  0.06%)
                                            0.0001  0.6821  0.0031  0.4779 -0.0052
                                            0.3668 -0.0000 -0.4138  0.0028 -0.0114
                                            0.0161  0.0118 -0.0044  0.0022
    17. (0.98807) LP ( 2) O   4           s(  0.00%)p 1.00( 99.94%)d 0.00(  0.06%)
                                           -0.0000  0.0012  0.0047 -0.4331  0.0019
                                           -0.3665  0.0027 -0.8231  0.0029  0.0105
                                            0.0089  0.0029  0.0039 -0.0186
    18. (0.00174) RY*( 1) C   1           s(  6.57%)p13.11( 86.08%)d 1.12(  7.35%)
                                           -0.0000  0.0080  0.2561  0.0117  0.6854
                                           -0.0082 -0.4183 -0.0088 -0.4646 -0.0543
                                           -0.1047 -0.0928  0.1835 -0.1316
    19. (0.00082) RY*( 2) C   1           s(  1.51%)p60.32( 91.13%)d 4.87(  7.35%)
                                            0.0000  0.0046  0.1228 -0.0168  0.0184
                                            0.0021  0.7846 -0.0131 -0.5431  0.0718
                                           -0.1573 -0.1031 -0.0679 -0.1686
    20. (0.00036) RY*( 3) C   1           s( 56.97%)p 0.70( 39.84%)d 0.06(  3.18%)
                                            0.0000  0.0052  0.7548 -0.0235  0.2673
                                           -0.0140  0.2791 -0.0058  0.4983 -0.0541
                                            0.0791  0.0882  0.0074  0.1217
    21. (0.00014) RY*( 4) C   1           s( 31.32%)p 1.97( 61.71%)d 0.22(  6.97%)
                                           -0.0000 -0.0144  0.5595  0.0204 -0.6181
                                            0.0158 -0.3133  0.0075 -0.3689 -0.1683
                                           -0.0492 -0.0606 -0.1333  0.1325
    22. (0.00003) RY*( 5) C   1           s(  0.00%)p 1.00(  5.90%)d15.94( 94.09%)
    23. (0.00000) RY*( 6) C   1           s(  0.01%)p99.99(  5.30%)d99.99( 94.69%)
    24. (0.00000) RY*( 7) C   1           s(  0.01%)p 1.00(  2.52%)d38.69( 97.47%)
    25. (0.00001) RY*( 8) C   1           s(  2.23%)p 0.90(  2.01%)d42.99( 95.77%)
    26. (0.00000) RY*( 9) C   1           s(  1.41%)p 4.04(  5.68%)d66.11( 92.92%)
    27. (0.00209) RY*( 1) C   2           s(  2.77%)p33.04( 91.39%)d 2.11(  5.84%)
                                           -0.0000 -0.0185  0.1653 -0.0101  0.5172
                                           -0.0436  0.7531  0.0132 -0.2776 -0.1760
                                            0.0751 -0.0372 -0.1329 -0.0526
    28. (0.00096) RY*( 2) C   2           s(  7.69%)p 3.94( 30.29%)d 8.07( 62.03%)
                                            0.0000 -0.0050  0.2772  0.0032  0.1953
                                           -0.0124 -0.0624  0.0283  0.5098  0.1430
                                           -0.0599  0.2126 -0.3248 -0.6675
    29. (0.00078) RY*( 3) C   2           s(  2.14%)p19.84( 42.42%)d25.93( 55.44%)
                                            0.0000  0.0103  0.1459 -0.0058  0.4944
                                            0.0244 -0.4230 -0.0077 -0.0123 -0.5021
                                            0.2018  0.2333  0.4536 -0.0375
    30. (0.00071) RY*( 4) C   2           s(  3.08%)p11.80( 36.38%)d19.63( 60.53%)
                                           -0.0000 -0.0069  0.1755 -0.0058 -0.5615
                                           -0.0199  0.1741  0.0189  0.1322 -0.6800
                                            0.2614 -0.1763 -0.0715 -0.1961
    31. (0.00062) RY*( 5) C   2           s( 11.44%)p 0.78(  8.88%)d 6.96( 79.68%)
                                            0.0000 -0.0053  0.3382  0.0014 -0.0982
                                            0.0155  0.2292  0.0152  0.1617  0.3169
                                           -0.0178 -0.3452  0.7367 -0.1848
    32. (0.00042) RY*( 6) C   2           s(  3.49%)p 9.05( 31.58%)d18.61( 64.93%)
                                            0.0000  0.0001  0.1868  0.0030 -0.3525
                                            0.0239  0.1359  0.0003 -0.4153  0.1178
                                           -0.0252  0.7577  0.1760 -0.1727
    33. (0.00022) RY*( 7) C   2           s(  0.68%)p 0.15(  0.10%)d99.99( 99.22%)
                                           -0.0000  0.0020  0.0824 -0.0213 -0.0107
                                           -0.0028  0.0198 -0.0023  0.0075 -0.3291
                                           -0.9376 -0.0175  0.0664  0.0107
    34. (0.00017) RY*( 8) C   2           s( 13.36%)p 4.16( 55.60%)d 2.32( 31.04%)
                                           -0.0000  0.0021  0.3655  0.0082  0.0035
                                           -0.0282 -0.3789  0.0184 -0.6413  0.0795
                                           -0.0199 -0.4055 -0.2104 -0.3082
    35. (0.00002) RY*( 9) C   2           s( 55.31%)p 0.07(  3.93%)d 0.74( 40.76%)
    36. (0.00192) RY*( 1) C   3           s( 10.32%)p 8.26( 85.25%)d 0.43(  4.43%)
                                           -0.0000  0.0096  0.3211 -0.0094 -0.6211
                                           -0.0145 -0.5275 -0.0125 -0.4336  0.1106
                                            0.0985 -0.0503  0.1013 -0.0976
    37. (0.00133) RY*( 2) C   3           s(  5.89%)p15.43( 90.88%)d 0.55(  3.23%)
                                            0.0000  0.0032  0.2427  0.0122 -0.1346
                                            0.0042  0.7707 -0.0137 -0.5443 -0.0641
                                            0.1113 -0.0454 -0.0660 -0.0967
    38. (0.00051) RY*( 3) C   3           s( 55.03%)p 0.72( 39.87%)d 0.09(  5.10%)
                                            0.0000  0.0037  0.7418  0.0219 -0.2074
                                           -0.0095  0.1641 -0.0017  0.5729  0.0505
                                           -0.0826  0.0383 -0.1119  0.1664
    39. (0.00014) RY*( 4) C   3           s( 22.53%)p 3.12( 70.39%)d 0.31(  7.08%)
                                           -0.0000 -0.0185  0.4743 -0.0208  0.7017
                                            0.0126 -0.2767  0.0087 -0.3664  0.1022
                                           -0.0098 -0.0450 -0.1951  0.1421
    40. (0.00000) RY*( 5) C   3           s(  1.09%)p 1.66(  1.81%)d89.17( 97.10%)
    41. (0.00001) RY*( 6) C   3           s(  0.01%)p 1.00(  2.90%)d33.45( 97.09%)
    42. (0.00001) RY*( 7) C   3           s(  0.04%)p21.61(  0.77%)d99.99( 99.19%)
    43. (0.00001) RY*( 8) C   3           s(  3.21%)p 1.23(  3.95%)d28.91( 92.83%)
    44. (0.00000) RY*( 9) C   3           s(  1.92%)p 2.25(  4.32%)d48.93( 93.77%)
    45. (0.00101) RY*( 1) O   4           s( 37.20%)p 1.48( 54.95%)d 0.21(  7.85%)
                                           -0.0000 -0.0022  0.6099 -0.0016 -0.2061
                                            0.0051  0.3362  0.0020  0.6276  0.1285
                                           -0.0131 -0.1682  0.0406  0.1786
    46. (0.00088) RY*( 2) O   4           s(  8.30%)p 9.76( 81.04%)d 1.28( 10.66%)
                                           -0.0000  0.0011  0.2881 -0.0012 -0.7584
                                            0.0011 -0.2854  0.0022 -0.3922  0.2920
                                           -0.0699  0.0757 -0.0763 -0.0700
    47. (0.00028) RY*( 3) O   4           s( 45.53%)p 0.92( 42.03%)d 0.27( 12.43%)
                                           -0.0000 -0.0018  0.6748 -0.0046  0.3721
                                            0.0059  0.1983  0.0052 -0.4924 -0.2545
                                            0.0261  0.1338 -0.0453 -0.1972
    48. (0.00003) RY*( 4) O   4           s(  6.52%)p10.94( 71.32%)d 3.40( 22.16%)
    49. (0.00000) RY*( 5) O   4           s(  0.01%)p 1.00( 17.80%)d 4.62( 82.20%)
    50. (0.00000) RY*( 6) O   4           s(  0.01%)p48.95(  0.54%)d99.99( 99.45%)
    51. (0.00000) RY*( 7) O   4           s(  0.70%)p21.00( 14.64%)d99.99( 84.66%)
    52. (0.00000) RY*( 8) O   4           s(  1.65%)p 6.56( 10.85%)d52.92( 87.50%)
    53. (0.00001) RY*( 9) O   4           s(  0.08%)p84.78(  7.09%)d99.99( 92.83%)
    54. (0.00067) RY*( 1) H   5           s( 98.97%)p 0.01(  1.03%)
                                            0.0052  0.9948 -0.0965  0.0168  0.0270
    55. (0.00009) RY*( 2) H   5           s(  0.00%)p 1.00(100.00%)
    56. (0.00007) RY*( 3) H   5           s(  0.02%)p99.99( 99.98%)
    57. (0.00001) RY*( 4) H   5           s(  1.10%)p89.65( 98.90%)
    58. (0.00038) RY*( 1) H   6           s( 97.93%)p 0.02(  2.07%)
                                            0.0052  0.9896 -0.0027 -0.1397  0.0347
    59. (0.00009) RY*( 2) H   6           s(  0.02%)p99.99( 99.98%)
    60. (0.00006) RY*( 3) H   6           s(  0.16%)p99.99( 99.84%)
    61. (0.00002) RY*( 4) H   6           s(  1.99%)p49.22( 98.01%)
    62. (0.00082) RY*( 1) H   7           s( 99.22%)p 0.01(  0.78%)
                                            0.0022  0.9961 -0.0203 -0.0463 -0.0727
    63. (0.00007) RY*( 2) H   7           s(  0.01%)p 1.00( 99.99%)
    64. (0.00007) RY*( 3) H   7           s(  0.02%)p99.99( 99.98%)
    65. (0.00001) RY*( 4) H   7           s(  0.85%)p99.99( 99.15%)
    66. (0.00175) RY*( 1) H   8           s( 99.22%)p 0.01(  0.78%)
                                            0.0032  0.9961 -0.0559  0.0650  0.0219
    67. (0.00012) RY*( 2) H   8           s(  0.16%)p99.99( 99.84%)
                                           -0.0005  0.0401  0.9738  0.2240 -0.0017
    68. (0.00005) RY*( 3) H   8           s(  0.60%)p99.99( 99.40%)
    69. (0.00002) RY*( 4) H   8           s(  0.16%)p99.99( 99.84%)
    70. (0.00062) RY*( 1) H   9           s( 98.46%)p 0.02(  1.54%)
                                            0.0029  0.9923  0.1159  0.0180  0.0404
    71. (0.00007) RY*( 2) H   9           s(  0.02%)p99.99( 99.98%)
    72. (0.00008) RY*( 3) H   9           s(  0.03%)p99.99( 99.97%)
    73. (0.00001) RY*( 4) H   9           s(  1.58%)p62.20( 98.42%)
    74. (0.00073) RY*( 1) H  10           s( 98.41%)p 0.02(  1.59%)
                                            0.0023  0.9920  0.0320 -0.0592 -0.1068
    75. (0.00008) RY*( 2) H  10           s(  0.01%)p 1.00( 99.99%)
    76. (0.00008) RY*( 3) H  10           s(  0.10%)p99.99( 99.90%)
    77. (0.00001) RY*( 4) H  10           s(  1.59%)p61.90( 98.41%)
    78. (0.00035) RY*( 1) H  11           s( 95.55%)p 0.05(  4.45%)
                                            0.0064  0.9775  0.0035 -0.2007  0.0648
    79. (0.00007) RY*( 2) H  11           s(  0.49%)p99.99( 99.51%)
    80. (0.00007) RY*( 3) H  11           s(  0.04%)p99.99( 99.96%)
    81. (0.00001) RY*( 4) H  11           s(  4.02%)p23.88( 95.98%)
    82. (0.00067) RY*( 1) H  12           s( 31.97%)p 2.13( 68.03%)
                                            0.0130  0.5653 -0.2566  0.1495 -0.7695
    83. (0.00064) RY*( 2) H  12           s( 21.25%)p 3.70( 78.75%)
                                            0.0102  0.4609  0.4048  0.7117  0.3420
    84. (0.00045) RY*( 3) H  12           s( 44.44%)p 1.25( 55.56%)
                                            0.0082  0.6666 -0.2549 -0.5150  0.4748
    85. (0.00001) RY*( 4) H  12           s(  2.88%)p33.76( 97.12%)
    86. (0.01124) BD*( 1) C   1 - C   2  
                ( 51.64%)   0.7186* C   1 s( 28.43%)p 2.51( 71.48%)d 0.00(  0.09%)
                                            0.0003  0.5331  0.0118  0.6555  0.0073
                                            0.4665  0.0190  0.2588  0.0111  0.0226
                                            0.0111  0.0087  0.0054 -0.0113
                ( 48.36%)  -0.6954* C   2 s( 29.17%)p 2.43( 70.75%)d 0.00(  0.07%)
                                            0.0002  0.5401  0.0030 -0.6733 -0.0088
                                           -0.4249 -0.0037 -0.2712  0.0051  0.0175
                                            0.0131  0.0078  0.0115 -0.0084
    87. (0.00295) BD*( 1) C   1 - H   5  
                ( 37.28%)   0.6106* C   1 s( 23.27%)p 3.30( 76.69%)d 0.00(  0.04%)
                                           -0.0000  0.4824 -0.0016 -0.7524 -0.0075
                                            0.3615 -0.0217  0.2639 -0.0084 -0.0140
                                           -0.0098  0.0071  0.0045 -0.0067
                ( 62.72%)  -0.7919* H   5 s( 99.90%)p 0.00(  0.10%)
                                            0.9995 -0.0021  0.0294 -0.0064 -0.0073
    88. (0.00210) BD*( 1) C   1 - H   6  
                ( 36.06%)   0.6005* C   1 s( 24.65%)p 3.06( 75.32%)d 0.00(  0.03%)
                                           -0.0001  0.4965 -0.0006  0.0438 -0.0178
                                           -0.8053 -0.0020  0.3198 -0.0081 -0.0043
                                            0.0032 -0.0123 -0.0116 -0.0041
                ( 63.94%)  -0.7996* H   6 s( 99.90%)p 0.00(  0.10%)
                                            0.9995 -0.0007  0.0018  0.0297 -0.0099
    89. (0.00338) BD*( 1) C   1 - H   7  
                ( 36.80%)   0.6067* C   1 s( 23.63%)p 3.23( 76.33%)d 0.00(  0.04%)
                                           -0.0000  0.4861 -0.0044 -0.0165 -0.0183
                                           -0.0471 -0.0120 -0.8720  0.0019  0.0008
                                           -0.0029 -0.0014 -0.0006  0.0192
                ( 63.20%)  -0.7950* H   7 s( 99.90%)p 0.00(  0.10%)
                                            0.9995  0.0003  0.0031  0.0038  0.0306
    90. (0.00889) BD*( 1) C   2 - C   3  
                ( 46.54%)   0.6822* C   2 s( 29.40%)p 2.40( 70.57%)d 0.00(  0.04%)
                                           -0.0001 -0.5422 -0.0040 -0.7357  0.0002
                                            0.3116 -0.0124  0.2589 -0.0071  0.0088
                                            0.0095 -0.0048 -0.0117  0.0051
                ( 53.46%)  -0.7312* C   3 s( 27.87%)p 2.59( 72.07%)d 0.00(  0.06%)
                                           -0.0005 -0.5278 -0.0137  0.7407  0.0075
                                           -0.3266 -0.0147 -0.2550 -0.0109  0.0146
                                            0.0098 -0.0046 -0.0120  0.0090
    91. (0.02464) BD*( 1) C   2 - O   4  
                ( 71.12%)   0.8433* C   2 s( 18.14%)p 4.49( 81.52%)d 0.02(  0.35%)
                                           -0.0001  0.4249  0.0286 -0.0663  0.0087
                                            0.8433  0.0354 -0.3135 -0.0077 -0.0095
                                            0.0044 -0.0320 -0.0447 -0.0182
                ( 28.88%)  -0.5374* O   4 s( 33.74%)p 1.96( 66.21%)d 0.00(  0.06%)
                                           -0.0000  0.5808  0.0036  0.0232  0.0047
                                           -0.7471  0.0071  0.3213 -0.0031  0.0088
                                           -0.0035 -0.0163 -0.0147 -0.0029
    92. (0.01658) BD*( 1) C   2 - H   8  
                ( 37.54%)   0.6127* C   2 s( 23.34%)p 3.28( 76.59%)d 0.00(  0.07%)
                                            0.0001 -0.4828  0.0144  0.0149 -0.0044
                                           -0.0806 -0.0023 -0.8713  0.0033  0.0003
                                            0.0020 -0.0063 -0.0006 -0.0261
                ( 62.46%)  -0.7903* H   8 s( 99.86%)p 0.00(  0.14%)
                                           -0.9993  0.0026  0.0000 -0.0026  0.0372
    93. (0.00231) BD*( 1) C   3 - H   9  
                ( 37.22%)   0.6100* C   3 s( 23.98%)p 3.17( 75.98%)d 0.00(  0.04%)
                                            0.0000 -0.4896 -0.0002 -0.6609 -0.0073
                                           -0.5016  0.0173 -0.2664  0.0109 -0.0149
                                           -0.0084 -0.0081  0.0002  0.0065
                ( 62.78%)  -0.7924* H   9 s( 99.90%)p 0.00(  0.10%)
                                           -0.9995 -0.0008  0.0266  0.0147  0.0069
    94. (0.00318) BD*( 1) C   3 - H  10  
                ( 37.59%)   0.6131* C   3 s( 23.80%)p 3.20( 76.16%)d 0.00(  0.04%)
                                           -0.0000  0.4878 -0.0049  0.0259  0.0238
                                           -0.0483 -0.0071 -0.8706  0.0039 -0.0004
                                            0.0030  0.0001 -0.0001  0.0202
                ( 62.41%)  -0.7900* H  10 s( 99.90%)p 0.00(  0.10%)
                                            0.9995  0.0013 -0.0060  0.0029  0.0304
    95. (0.00170) BD*( 1) C   3 - H  11  
                ( 37.08%)   0.6090* C   3 s( 24.33%)p 3.11( 75.64%)d 0.00(  0.04%)
                                           -0.0001  0.4932 -0.0030  0.1102  0.0209
                                           -0.7991  0.0020  0.3244 -0.0093  0.0000
                                           -0.0003 -0.0128 -0.0133 -0.0043
                ( 62.92%)  -0.7932* H  11 s( 99.91%)p 0.00(  0.09%)
                                            0.9995 -0.0001 -0.0087  0.0280 -0.0092
    96. (0.00355) BD*( 1) O   4 - H  12  
                ( 23.58%)   0.4856* O   4 s( 19.72%)p 4.07( 80.19%)d 0.00(  0.09%)
                                           -0.0002 -0.4438  0.0169  0.7628  0.0142
                                           -0.4144 -0.0281 -0.2175  0.0044  0.0078
                                            0.0159 -0.0066 -0.0217  0.0061
                ( 76.42%)  -0.8742* H  12 s( 99.46%)p 0.01(  0.54%)
                                           -0.9973  0.0065 -0.0615  0.0375  0.0157


 NHO Directionality and "Bond Bending" (deviations from line of nuclear centers)

         [Thresholds for printing:  angular deviation  >  1.0 degree]
                                    hybrid p-character > 25.0%
                                    orbital occupancy  >  0.10e

                                Line of Centers        Hybrid 1              Hybrid 2
                                ---------------  -------------------   ------------------
                NBO               Theta   Phi    Theta   Phi    Dev    Theta   Phi    Dev
 ========================================================================================
     1. BD (   1) C   1 - C   2    72.3   34.9    71.8   36.2   1.4    108.3  212.1   2.7
     2. BD (   1) C   1 - H   5    72.3  154.7    72.9  155.9   1.4      --     --    --
     4. BD (   1) C   1 - H   7   176.9  250.9   175.5  239.6   1.6      --     --    --
     5. BD (   1) C   2 - C   3   107.2  336.1   107.6  337.9   1.7      --     --    --
     6. BD (   1) C   2 - O   4   111.7   92.6   110.0   93.7   2.0     66.7  272.2   1.6
     7. BD (   1) C   2 - H   8     1.8  101.8     5.5   97.2   3.7      --     --    --
     8. BD (   1) C   3 - H   9    72.3   37.5    72.8   35.9   1.5      --     --    --
     9. BD (   1) C   3 - H  10   176.5  301.6   175.1  311.9   1.6      --     --    --
    10. BD (   1) C   3 - H  11    68.1  278.0    68.7  279.3   1.3      --     --    --
    11. BD (   1) O   4 - H  12    74.0  155.1    76.6  150.3   5.3      --     --    --
    16. LP (   1) O   4             --     --    124.5   37.8   --       --     --    --
    17. LP (   2) O   4             --     --    145.5  220.1   --       --     --    --


 Second Order Perturbation Theory Analysis of Fock Matrix in NBO Basis

     Threshold for printing:   0.25 kcal/mol
                                                                              E(2)  E(j)-E(i) F(i,j)
         Donor NBO (i)                     Acceptor NBO (j)                 kcal/mol   a.u.    a.u. 
 ===================================================================================================

 within unit  1
   1. BD (   1) C   1 - C   2        / 36. RY*(   1) C   3                    0.80    1.43    0.043
   1. BD (   1) C   1 - C   2        / 46. RY*(   2) O   4                    0.33    1.82    0.031
   1. BD (   1) C   1 - C   2        / 90. BD*(   1) C   2 - C   3            0.74    1.04    0.035
   1. BD (   1) C   1 - C   2        / 93. BD*(   1) C   3 - H   9            0.81    1.15    0.039
   2. BD (   1) C   1 - H   5        / 90. BD*(   1) C   2 - C   3            1.75    0.87    0.049
   2. BD (   1) C   1 - H   5        / 91. BD*(   1) C   2 - O   4            0.31    0.71    0.019
   3. BD (   1) C   1 - H   6        / 91. BD*(   1) C   2 - O   4            3.02    0.71    0.059
   4. BD (   1) C   1 - H   7        / 27. RY*(   1) C   2                    0.29    1.14    0.023
   4. BD (   1) C   1 - H   7        / 91. BD*(   1) C   2 - O   4            0.28    0.71    0.018
   4. BD (   1) C   1 - H   7        / 92. BD*(   1) C   2 - H   8            1.64    0.89    0.048
   5. BD (   1) C   2 - C   3        / 18. RY*(   1) C   1                    0.73    1.41    0.041
   5. BD (   1) C   2 - C   3        / 45. RY*(   1) O   4                    0.35    1.85    0.032
   5. BD (   1) C   2 - C   3        / 86. BD*(   1) C   1 - C   2            0.66    0.98    0.032
   5. BD (   1) C   2 - C   3        / 87. BD*(   1) C   1 - H   5            0.96    1.08    0.041
   5. BD (   1) C   2 - C   3        / 92. BD*(   1) C   2 - H   8            0.34    1.02    0.024
   5. BD (   1) C   2 - C   3        / 96. BD*(   1) O   4 - H  12            0.88    1.01    0.038
   6. BD (   1) C   2 - O   4        / 88. BD*(   1) C   1 - H   6            0.51    1.40    0.034
   6. BD (   1) C   2 - O   4        / 95. BD*(   1) C   3 - H  11            0.62    1.42    0.038
   7. BD (   1) C   2 - H   8        / 19. RY*(   2) C   1                    0.27    1.27    0.023
   7. BD (   1) C   2 - H   8        / 89. BD*(   1) C   1 - H   7            1.33    1.02    0.047
   7. BD (   1) C   2 - H   8        / 91. BD*(   1) C   2 - O   4            0.31    0.77    0.020
   7. BD (   1) C   2 - H   8        / 94. BD*(   1) C   3 - H  10            1.32    1.03    0.047
   8. BD (   1) C   3 - H   9        / 86. BD*(   1) C   1 - C   2            1.92    0.82    0.050
   8. BD (   1) C   3 - H   9        / 91. BD*(   1) C   2 - O   4            0.42    0.68    0.021
   9. BD (   1) C   3 - H  10        / 91. BD*(   1) C   2 - O   4            0.30    0.68    0.018
   9. BD (   1) C   3 - H  10        / 92. BD*(   1) C   2 - H   8            1.66    0.87    0.048
  10. BD (   1) C   3 - H  11        / 30. RY*(   4) C   2                    0.29    1.98    0.031
  10. BD (   1) C   3 - H  11        / 91. BD*(   1) C   2 - O   4            2.68    0.68    0.054
  11. BD (   1) O   4 - H  12        / 27. RY*(   1) C   2                    0.62    1.46    0.038
  11. BD (   1) O   4 - H  12        / 29. RY*(   3) C   2                    0.34    2.21    0.035
  11. BD (   1) O   4 - H  12        / 37. RY*(   2) C   3                    0.33    1.50    0.028
  11. BD (   1) O   4 - H  12        / 90. BD*(   1) C   2 - C   3            1.32    1.19    0.050
  12. CR (   1) C   1                / 27. RY*(   1) C   2                    0.47   10.74    0.090
  12. CR (   1) C   1                / 54. RY*(   1) H   5                    0.38   10.52    0.080
  12. CR (   1) C   1                / 58. RY*(   1) H   6                    0.44   10.55    0.086
  12. CR (   1) C   1                / 62. RY*(   1) H   7                    0.40   10.51    0.082
  13. CR (   1) C   2                / 20. RY*(   3) C   1                    0.47   10.91    0.091
  13. CR (   1) C   2                / 38. RY*(   3) C   3                    0.34   10.98    0.077
  13. CR (   1) C   2                / 39. RY*(   4) C   3                    0.28   10.91    0.070
  13. CR (   1) C   2                / 66. RY*(   1) H   8                    0.53   10.54    0.095
  13. CR (   1) C   2                / 91. BD*(   1) C   2 - O   4            0.73   10.40    0.111
  14. CR (   1) C   3                / 29. RY*(   3) C   2                    0.44   11.46    0.089
  14. CR (   1) C   3                / 70. RY*(   1) H   9                    0.41   10.51    0.083
  14. CR (   1) C   3                / 74. RY*(   1) H  10                    0.41   10.51    0.083
  14. CR (   1) C   3                / 78. RY*(   1) H  11                    0.42   10.59    0.084
  15. CR (   1) O   4                / 27. RY*(   1) C   2                    1.08   19.75    0.184
  16. LP (   1) O   4                / 27. RY*(   1) C   2                    1.49    1.35    0.057
  16. LP (   1) O   4                / 84. RY*(   3) H  12                    0.33    1.89    0.032
  16. LP (   1) O   4                / 86. BD*(   1) C   1 - C   2            0.69    1.05    0.034
  16. LP (   1) O   4                / 90. BD*(   1) C   2 - C   3            0.35    1.08    0.025
  16. LP (   1) O   4                / 92. BD*(   1) C   2 - H   8            0.56    1.10    0.031
  17. LP (   2) O   4                / 28. RY*(   2) C   2                    0.39    2.17    0.037
  17. LP (   2) O   4                / 82. RY*(   1) H  12                    0.49    1.70    0.037
  17. LP (   2) O   4                / 83. RY*(   2) H  12                    0.52    1.82    0.039
  17. LP (   2) O   4                / 86. BD*(   1) C   1 - C   2            2.16    0.81    0.053
  17. LP (   2) O   4                / 88. BD*(   1) C   1 - H   6            0.25    0.92    0.019
  17. LP (   2) O   4                / 92. BD*(   1) C   2 - H   8            2.64    0.86    0.060


 Natural Bond Orbitals (Summary):

                                                            Principal Delocalizations
           NBO                        Occupancy    Energy   (geminal,vicinal,remote)
 ====================================================================================
 Molecular unit  1  (C3H8O)
     1. BD (   1) C   1 - C   2          0.99467    -0.87891  93(v),36(v),90(g),46(v)
     2. BD (   1) C   1 - H   5          0.99239    -0.70904  90(v),91(v)
     3. BD (   1) C   1 - H   6          0.98864    -0.71009  91(v)
     4. BD (   1) C   1 - H   7          0.99318    -0.70923  92(v),27(v),91(v)
     5. BD (   1) C   2 - C   3          0.99126    -0.84422  87(v),96(v),18(v),86(g)
                                                    45(v),92(g)
     6. BD (   1) C   2 - O   4          0.99721    -1.15302  95(v),88(v)
     7. BD (   1) C   2 - H   8          0.99061    -0.77628  89(v),94(v),91(g),19(v)
     8. BD (   1) C   3 - H   9          0.99183    -0.68387  86(v),91(v)
     9. BD (   1) C   3 - H  10          0.99275    -0.68771  92(v),91(v)
    10. BD (   1) C   3 - H  11          0.98863    -0.68383  91(v),30(v)
    11. BD (   1) O   4 - H  12          0.99534    -1.02581  90(v),27(v),29(v),37(r)
    12. CR (   1) C   1                  0.99959   -10.30827  27(v),58(v),62(v),54(v)
    13. CR (   1) C   2                  0.99944   -10.40376  91(g),66(v),20(v),38(v)
                                                    39(v)
    14. CR (   1) C   3                  0.99959   -10.27089  29(v),78(v),70(v),74(v)
    15. CR (   1) O   4                  0.99987   -19.31157  27(v)
    16. LP (   1) O   4                  0.99290    -0.91534  27(v),86(v),92(v),90(v)
                                                    84(v)
    17. LP (   2) O   4                  0.98807    -0.67733  92(v),86(v),83(v),82(v)
                                                    28(v),88(r)
    18. RY*(   1) C   1                  0.00174     0.57039   
    19. RY*(   2) C   1                  0.00082     0.49340   
    20. RY*(   3) C   1                  0.00036     0.50853   
    21. RY*(   4) C   1                  0.00014     0.51504   
    22. RY*(   5) C   1                  0.00003     1.94905   
    23. RY*(   6) C   1                  0.00000     1.91320   
    24. RY*(   7) C   1                  0.00000     1.84636   
    25. RY*(   8) C   1                  0.00001     1.96779   
    26. RY*(   9) C   1                  0.00000     2.04177   
    27. RY*(   1) C   2                  0.00209     0.43417   
    28. RY*(   2) C   2                  0.00096     1.48822   
    29. RY*(   3) C   2                  0.00078     1.18599   
    30. RY*(   4) C   2                  0.00071     1.29134   
    31. RY*(   5) C   2                  0.00062     1.51450   
    32. RY*(   6) C   2                  0.00042     1.34553   
    33. RY*(   7) C   2                  0.00022     1.87309   
    34. RY*(   8) C   2                  0.00017     0.90924   
    35. RY*(   9) C   2                  0.00002     1.17297   
    36. RY*(   1) C   3                  0.00192     0.54814   
    37. RY*(   2) C   3                  0.00133     0.47805   
    38. RY*(   3) C   3                  0.00051     0.57487   
    39. RY*(   4) C   3                  0.00014     0.50845   
    40. RY*(   5) C   3                  0.00000     2.04125   
    41. RY*(   6) C   3                  0.00001     1.89600   
    42. RY*(   7) C   3                  0.00001     1.98683   
    43. RY*(   8) C   3                  0.00001     1.95224   
    44. RY*(   9) C   3                  0.00000     2.10089   
    45. RY*(   1) O   4                  0.00101     1.00149   
    46. RY*(   2) O   4                  0.00088     0.94570   
    47. RY*(   3) O   4                  0.00028     1.32877   
    48. RY*(   4) O   4                  0.00003     1.16051   
    49. RY*(   5) O   4                  0.00000     2.35977   
    50. RY*(   6) O   4                  0.00000     2.55949   
    51. RY*(   7) O   4                  0.00000     2.28711   
    52. RY*(   8) O   4                  0.00000     2.58374   
    53. RY*(   9) O   4                  0.00001     2.37099   
    54. RY*(   1) H   5                  0.00067     0.20836   
    55. RY*(   2) H   5                  0.00009     1.57923   
    56. RY*(   3) H   5                  0.00007     1.60457   
    57. RY*(   4) H   5                  0.00001     2.03087   
    58. RY*(   1) H   6                  0.00038     0.24025   
    59. RY*(   2) H   6                  0.00009     1.58716   
    60. RY*(   3) H   6                  0.00006     1.60751   
    61. RY*(   4) H   6                  0.00002     2.00214   
    62. RY*(   1) H   7                  0.00082     0.20246   
    63. RY*(   2) H   7                  0.00007     1.60816   
    64. RY*(   3) H   7                  0.00007     1.62490   
    65. RY*(   4) H   7                  0.00001     2.01265   
    66. RY*(   1) H   8                  0.00175     0.13478   
    67. RY*(   2) H   8                  0.00012     1.52779   
    68. RY*(   3) H   8                  0.00005     1.67606   
    69. RY*(   4) H   8                  0.00002     1.89239   
    70. RY*(   1) H   9                  0.00062     0.23695   
    71. RY*(   2) H   9                  0.00007     1.65868   
    72. RY*(   3) H   9                  0.00008     1.58538   
    73. RY*(   4) H   9                  0.00001     2.04375   
    74. RY*(   1) H  10                  0.00073     0.24339   
    75. RY*(   2) H  10                  0.00008     1.61938   
    76. RY*(   3) H  10                  0.00008     1.61712   
    77. RY*(   4) H  10                  0.00001     2.05496   
    78. RY*(   1) H  11                  0.00035     0.32382   
    79. RY*(   2) H  11                  0.00007     1.59262   
    80. RY*(   3) H  11                  0.00007     1.58445   
    81. RY*(   4) H  11                  0.00001     2.02659   
    82. RY*(   1) H  12                  0.00067     1.02699   
    83. RY*(   2) H  12                  0.00064     1.13826   
    84. RY*(   3) H  12                  0.00045     0.97137   
    85. RY*(   4) H  12                  0.00001     2.07746   
    86. BD*(   1) C   1 - C   2          0.01124     0.13616   
    87. BD*(   1) C   1 - H   5          0.00295     0.23555   
    88. BD*(   1) C   1 - H   6          0.00210     0.24407   
    89. BD*(   1) C   1 - H   7          0.00338     0.23947   
    90. BD*(   1) C   2 - C   3          0.00889     0.16434   
    91. BD*(   1) C   2 - O   4          0.02464    -0.00334   
    92. BD*(   1) C   2 - H   8          0.01658     0.18064   
    93. BD*(   1) C   3 - H   9          0.00231     0.26751   
    94. BD*(   1) C   3 - H  10          0.00318     0.25569   
    95. BD*(   1) C   3 - H  11          0.00170     0.26588   
    96. BD*(   1) O   4 - H  12          0.00355     0.16082   
       -------------------------------
              Total Lewis   16.89596  ( 99.3880%)
        Valence non-Lewis    0.08052  (  0.4737%)
        Rydberg non-Lewis    0.02351  (  0.1383%)
       -------------------------------
            Total unit  1   17.00000  (100.0000%)
           Charge unit  1    0.00000


 ***************************************************
 *******         Beta  spin orbitals         *******
 ***************************************************


 NATURAL POPULATIONS:  Natural atomic orbital occupancies 
                                                          
   NAO  Atom  No  lang   Type(AO)    Occupancy      Energy
 ----------------------------------------------------------
     1    C    1  S      Cor( 1S)     0.99955     -10.30590
     2    C    1  S      Val( 2S)     0.56021      -0.47636
     3    C    1  S      Ryd( 3S)     0.00044       0.61378
     4    C    1  px     Val( 2p)     0.52317      -0.29661
     5    C    1  px     Ryd( 3p)     0.00134       0.36854
     6    C    1  py     Val( 2p)     0.56003      -0.30492
     7    C    1  py     Ryd( 3p)     0.00114       0.35255
     8    C    1  pz     Val( 2p)     0.60358      -0.30703
     9    C    1  pz     Ryd( 3p)     0.00076       0.37589
    10    C    1  dxy    Ryd( 3d)     0.00028       2.02699
    11    C    1  dxz    Ryd( 3d)     0.00017       1.91543
    12    C    1  dyz    Ryd( 3d)     0.00018       1.95864
    13    C    1  dx2y2  Ryd( 3d)     0.00017       2.06331
    14    C    1  dz2    Ryd( 3d)     0.00032       2.20421

    15    C    2  S      Cor( 1S)     0.99945     -10.40248
    16    C    2  S      Val( 2S)     0.49286      -0.48449
    17    C    2  S      Ryd( 3S)     0.00065       0.54561
    18    C    2  px     Val( 2p)     0.54428      -0.35407
    19    C    2  px     Ryd( 3p)     0.00103       0.34082
    20    C    2  py     Val( 2p)     0.36245      -0.33264
    21    C    2  py     Ryd( 3p)     0.00191       0.34410
    22    C    2  pz     Val( 2p)     0.50947      -0.34945
    23    C    2  pz     Ryd( 3p)     0.00090       0.46988
    24    C    2  dxy    Ryd( 3d)     0.00070       1.91078
    25    C    2  dxz    Ryd( 3d)     0.00042       1.80007
    26    C    2  dyz    Ryd( 3d)     0.00074       1.81689
    27    C    2  dx2y2  Ryd( 3d)     0.00124       1.91243
    28    C    2  dz2    Ryd( 3d)     0.00034       2.14917

    29    C    3  S      Cor( 1S)     0.99959     -10.27099
    30    C    3  S      Val( 2S)     0.55632      -0.44990
    31    C    3  S      Ryd( 3S)     0.00063       0.64157
    32    C    3  px     Val( 2p)     0.54360      -0.27837
    33    C    3  px     Ryd( 3p)     0.00134       0.36288
    34    C    3  py     Val( 2p)     0.61237      -0.28284
    35    C    3  py     Ryd( 3p)     0.00166       0.41036
    36    C    3  pz     Val( 2p)     0.59967      -0.28250
    37    C    3  pz     Ryd( 3p)     0.00100       0.39146
    38    C    3  dxy    Ryd( 3d)     0.00026       2.08651
    39    C    3  dxz    Ryd( 3d)     0.00014       1.93259
    40    C    3  dyz    Ryd( 3d)     0.00017       2.00070
    41    C    3  dx2y2  Ryd( 3d)     0.00023       2.05756
    42    C    3  dz2    Ryd( 3d)     0.00029       2.22950

    43    O    4  S      Cor( 1S)     0.99987     -19.29601
    44    O    4  S      Val( 2S)     0.84348      -1.17550
    45    O    4  S      Ryd( 3S)     0.00084       1.08655
    46    O    4  px     Val( 2p)     0.73805      -0.58174
    47    O    4  px     Ryd( 3p)     0.00076       0.91380
    48    O    4  py     Val( 2p)     0.70016      -0.58892
    49    O    4  py     Ryd( 3p)     0.00076       0.82731
    50    O    4  pz     Val( 2p)     0.54577      -0.55004
    51    O    4  pz     Ryd( 3p)     0.00035       0.80200
    52    O    4  dxy    Ryd( 3d)     0.00047       2.68607
    53    O    4  dxz    Ryd( 3d)     0.00044       2.59794
    54    O    4  dyz    Ryd( 3d)     0.00041       2.58528
    55    O    4  dx2y2  Ryd( 3d)     0.00054       2.80298
    56    O    4  dz2    Ryd( 3d)     0.00041       2.57075

    57    H    5  S      Val( 1S)     0.37574      -0.13184
    58    H    5  S      Ryd( 2S)     0.00069       0.16923
    59    H    5  px     Ryd( 2p)     0.00034       2.00344
    60    H    5  py     Ryd( 2p)     0.00009       1.64741
    61    H    5  pz     Ryd( 2p)     0.00011       1.61023

    62    H    6  S      Val( 1S)     0.35078      -0.11332
    63    H    6  S      Ryd( 2S)     0.00043       0.17330
    64    H    6  px     Ryd( 2p)     0.00007       1.55586
    65    H    6  py     Ryd( 2p)     0.00037       2.08633
    66    H    6  pz     Ryd( 2p)     0.00009       1.63605

    67    H    7  S      Val( 1S)     0.35417      -0.11680
    68    H    7  S      Ryd( 2S)     0.00060       0.17448
    69    H    7  px     Ryd( 2p)     0.00008       1.56234
    70    H    7  py     Ryd( 2p)     0.00007       1.56385
    71    H    7  pz     Ryd( 2p)     0.00038       2.16414

    72    H    8  S      Val( 1S)     0.26479      -0.13047
    73    H    8  S      Ryd( 2S)     0.00124       0.12855
    74    H    8  px     Ryd( 2p)     0.00011       1.55430
    75    H    8  py     Ryd( 2p)     0.00006       1.54740
    76    H    8  pz     Ryd( 2p)     0.00036       2.09982

    77    H    9  S      Val( 1S)     0.35727      -0.09518
    78    H    9  S      Ryd( 2S)     0.00045       0.18624
    79    H    9  px     Ryd( 2p)     0.00026       1.92992
    80    H    9  py     Ryd( 2p)     0.00015       1.78748
    81    H    9  pz     Ryd( 2p)     0.00010       1.63745

    82    H   10  S      Val( 1S)     0.35051      -0.10138
    83    H   10  S      Ryd( 2S)     0.00049       0.19322
    84    H   10  px     Ryd( 2p)     0.00008       1.57500
    85    H   10  py     Ryd( 2p)     0.00008       1.60650
    86    H   10  pz     Ryd( 2p)     0.00036       2.18316

    87    H   11  S      Val( 1S)     0.36860      -0.10299
    88    H   11  S      Ryd( 2S)     0.00034       0.19403
    89    H   11  px     Ryd( 2p)     0.00008       1.58171
    90    H   11  py     Ryd( 2p)     0.00033       2.09839
    91    H   11  pz     Ryd( 2p)     0.00010       1.66032

    92    H   12  S      Val( 1S)     0.25004      -0.15493
    93    H   12  S      Ryd( 2S)     0.00058       0.18697
    94    H   12  px     Ryd( 2p)     0.00107       1.99098
    95    H   12  py     Ryd( 2p)     0.00075       1.60437
    96    H   12  pz     Ryd( 2p)     0.00044       1.46588


 Summary of Natural Population Analysis:                  
                                                          
                                       Natural Population 
                Natural  -----------------------------------------------
    Atom  No    Charge         Core      Valence    Rydberg      Total
 -----------------------------------------------------------------------
      C    1   -0.25134      0.99955     2.24699    0.00480     3.25134
      C    2    0.08356      0.99945     1.90906    0.00794     2.91644
      C    3   -0.31726      0.99959     2.31196    0.00571     3.31726
      O    4    0.16769      0.99987     2.82745    0.00499     3.83231
      H    5    0.12303      0.00000     0.37574    0.00123     0.37697
      H    6    0.14826      0.00000     0.35078    0.00096     0.35174
      H    7    0.14471      0.00000     0.35417    0.00112     0.35529
      H    8    0.23344      0.00000     0.26479    0.00177     0.26656
      H    9    0.14176      0.00000     0.35727    0.00096     0.35824
      H   10    0.14849      0.00000     0.35051    0.00100     0.35151
      H   11    0.13054      0.00000     0.36860    0.00086     0.36946
      H   12    0.24712      0.00000     0.25004    0.00284     0.25288
 =======================================================================
   * Total *    1.00000      3.99845    11.96737    0.03418    16.00000

                                 Natural Population      
 --------------------------------------------------------
   Core                       3.99845 ( 99.9613% of   4)
   Valence                   11.96737 ( 99.7280% of  12)
   Natural Minimal Basis     15.96582 ( 99.7864% of  16)
   Natural Rydberg Basis      0.03418 (  0.2136% of  16)
 --------------------------------------------------------

    Atom  No          Natural Electron Configuration
 ----------------------------------------------------------------------------
      C    1      [core]2S( 0.56)2p( 1.69)
      C    2      [core]2S( 0.49)2p( 1.42)
      C    3      [core]2S( 0.56)2p( 1.76)
      O    4      [core]2S( 0.84)2p( 1.98)
      H    5            1S( 0.38)
      H    6            1S( 0.35)
      H    7            1S( 0.35)
      H    8            1S( 0.26)
      H    9            1S( 0.36)
      H   10            1S( 0.35)
      H   11            1S( 0.37)
      H   12            1S( 0.25)


 NATURAL BOND ORBITAL ANALYSIS, beta spin orbitals:

                       Occupancies       Lewis Structure    Low   High
           Occ.    -------------------  -----------------   occ   occ
  Cycle   Thresh.   Lewis   Non-Lewis     CR  BD  3C  LP    (L)   (NL)   Dev
 =============================================================================
   1(1)    0.90    15.25203   0.74797      4  10   0   2     2      0    0.15
   2(2)    0.90    15.25203   0.74797      4  10   0   2     2      0    0.15
   3(1)    0.80    15.52236   0.47764      4  11   0   1     0      0    0.05
 -----------------------------------------------------------------------------

 Structure accepted: No low occupancy Lewis orbitals

 --------------------------------------------------------
   Core                      3.99844 ( 99.961% of   4)
   Valence Lewis            11.52392 ( 96.033% of  12)
  ==================       ============================
   Total Lewis              15.52236 ( 97.015% of  16)
  -----------------------------------------------------
   Valence non-Lewis         0.45717 (  2.857% of  16)
   Rydberg non-Lewis         0.02047 (  0.128% of  16)
  ==================       ============================
   Total non-Lewis           0.47764 (  2.985% of  16)
 --------------------------------------------------------


       (Occupancy)   Bond orbital/ Coefficients/ Hybrids
 ---------------------------------------------------------------------------------
     1. (0.87672) BD ( 1) C   1 - C   2  
                ( 44.11%)   0.6641* C   1 s( 29.41%)p 2.40( 70.54%)d 0.00(  0.05%)
                                            0.0017  0.5422  0.0122  0.6414 -0.0048
                                            0.4563  0.0049  0.2919  0.0202  0.0169
                                            0.0118  0.0087  0.0008 -0.0049
                ( 55.89%)   0.7476* C   2 s( 30.97%)p 2.23( 68.99%)d 0.00(  0.04%)
                                            0.0004  0.5565 -0.0059 -0.6823  0.0060
                                           -0.4143  0.0119 -0.2289  0.0144  0.0081
                                            0.0104 -0.0044  0.0125  0.0029
     2. (0.99261) BD ( 1) C   1 - H   5  
                ( 62.29%)   0.7892* C   1 s( 22.61%)p 3.42( 77.35%)d 0.00(  0.04%)
                                           -0.0001  0.4755 -0.0019 -0.7655 -0.0066
                                            0.3489 -0.0220  0.2554 -0.0092 -0.0147
                                           -0.0104  0.0054  0.0061 -0.0068
                ( 37.71%)   0.6141* H   5 s( 99.90%)p 0.00(  0.10%)
                                            0.9995 -0.0003  0.0293 -0.0069 -0.0076
     3. (0.97094) BD ( 1) C   1 - H   6  
                ( 64.00%)   0.8000* C   1 s( 23.41%)p 3.27( 76.56%)d 0.00(  0.04%)
                                            0.0006 -0.4838  0.0025 -0.0318  0.0180
                                            0.8172 -0.0017 -0.3103  0.0118  0.0054
                                           -0.0016  0.0137  0.0110  0.0048
                ( 36.00%)   0.6000* H   6 s( 99.90%)p 0.00(  0.10%)
                                           -0.9995  0.0004 -0.0039 -0.0308  0.0077
     4. (0.96876) BD ( 1) C   1 - H   7  
                ( 63.59%)   0.7974* C   1 s( 24.52%)p 3.08( 75.44%)d 0.00(  0.04%)
                                            0.0007 -0.4952  0.0063 -0.0021  0.0188
                                            0.0358  0.0084  0.8676 -0.0002 -0.0001
                                            0.0035  0.0019 -0.0009 -0.0189
                ( 36.41%)   0.6034* H   7 s( 99.90%)p 0.00(  0.10%)
                                           -0.9995  0.0036 -0.0053 -0.0064 -0.0309
     5. (0.98902) BD ( 1) C   2 - C   3  
                ( 53.26%)   0.7298* C   2 s( 30.77%)p 2.25( 69.19%)d 0.00(  0.04%)
                                            0.0001  0.5547  0.0034  0.7282  0.0009
                                           -0.3182  0.0141 -0.2452  0.0075 -0.0092
                                           -0.0102  0.0022  0.0128 -0.0042
                ( 46.74%)   0.6836* C   3 s( 27.94%)p 2.58( 72.01%)d 0.00(  0.06%)
                                            0.0005  0.5284  0.0134 -0.7381 -0.0066
                                            0.3280  0.0151  0.2596  0.0117 -0.0148
                                           -0.0102  0.0048  0.0118 -0.0086
     6. (0.99699) BD ( 1) C   2 - O   4  
                ( 30.43%)   0.5516* C   2 s( 18.26%)p 4.46( 81.38%)d 0.02(  0.36%)
                                           -0.0001  0.4264  0.0277 -0.0608  0.0071
                                            0.8439  0.0353 -0.3108 -0.0080 -0.0090
                                            0.0043 -0.0320 -0.0463 -0.0190
                ( 69.57%)   0.8341* O   4 s( 34.27%)p 1.92( 65.65%)d 0.00(  0.08%)
                                           -0.0001  0.5854  0.0043  0.0397  0.0039
                                           -0.7343  0.0088  0.3400 -0.0045  0.0062
                                           -0.0081 -0.0207 -0.0155 -0.0062
     7. (0.82265) BD ( 1) C   2 - H   8  
                ( 68.69%)   0.8288* C   2 s( 20.03%)p 3.99( 79.93%)d 0.00(  0.04%)
                                           -0.0014  0.4472 -0.0155  0.0038 -0.0012
                                            0.1029 -0.0128  0.8878 -0.0174  0.0061
                                           -0.0055  0.0152 -0.0028  0.0113
                ( 31.31%)   0.5596* H   8 s( 99.87%)p 0.00(  0.13%)
                                            0.9992 -0.0145 -0.0065  0.0018 -0.0355
     8. (0.97202) BD ( 1) C   3 - H   9  
                ( 63.34%)   0.7959* C   3 s( 23.62%)p 3.23( 76.34%)d 0.00(  0.04%)
                                            0.0000  0.4860 -0.0003  0.6636  0.0076
                                            0.5017 -0.0172  0.2662 -0.0099  0.0143
                                            0.0072  0.0080 -0.0007 -0.0055
                ( 36.66%)   0.6055* H   9 s( 99.91%)p 0.00(  0.09%)
                                            0.9995 -0.0023 -0.0257 -0.0147 -0.0084
     9. (0.95730) BD ( 1) C   3 - H  10  
                ( 63.51%)   0.7969* C   3 s( 24.01%)p 3.16( 75.95%)d 0.00(  0.03%)
                                            0.0001 -0.4900  0.0057 -0.0241 -0.0217
                                            0.0455  0.0079  0.8697 -0.0039 -0.0002
                                           -0.0040  0.0006 -0.0009 -0.0181
                ( 36.49%)   0.6041* H  10 s( 99.90%)p 0.00(  0.10%)
                                           -0.9995  0.0044  0.0052 -0.0038 -0.0303
    10. (0.98911) BD ( 1) C   3 - H  11  
                ( 62.82%)   0.7926* C   3 s( 24.40%)p 3.10( 75.56%)d 0.00(  0.04%)
                                            0.0001 -0.4940  0.0030 -0.1120 -0.0210
                                            0.7987 -0.0020 -0.3236  0.0094 -0.0000
                                            0.0004  0.0129  0.0133  0.0045
                ( 37.18%)   0.6098* H  11 s( 99.91%)p 0.00(  0.09%)
                                           -0.9995 -0.0004  0.0086 -0.0280  0.0094
    11. (0.99530) BD ( 1) O   4 - H  12  
                ( 75.02%)   0.8661* O   4 s( 20.36%)p 3.91( 79.54%)d 0.00(  0.10%)
                                           -0.0002 -0.4509  0.0171  0.7607  0.0134
                                           -0.4149 -0.0271 -0.2089  0.0042  0.0092
                                            0.0191 -0.0035 -0.0213  0.0090
                ( 24.98%)   0.4998* H  12 s( 99.46%)p 0.01(  0.54%)
                                           -0.9973  0.0025 -0.0612  0.0374  0.0162
    12. (0.99954) CR ( 1) C   1           s(100.00%)p 0.00(  0.00%)
                                            1.0000 -0.0002 -0.0000 -0.0011 -0.0000
                                           -0.0013 -0.0000 -0.0009 -0.0000 -0.0000
                                           -0.0000 -0.0000 -0.0000  0.0000
    13. (0.99944) CR ( 1) C   2           s(100.00%)p 0.00(  0.00%)
                                            1.0000  0.0004 -0.0000  0.0002 -0.0000
                                            0.0004 -0.0000  0.0013 -0.0000  0.0000
                                           -0.0000  0.0000 -0.0000  0.0000
    14. (0.99959) CR ( 1) C   3           s(100.00%)p 0.00(  0.00%)
                                            1.0000 -0.0002 -0.0000  0.0003  0.0000
                                           -0.0002 -0.0000 -0.0002 -0.0000  0.0000
                                            0.0000 -0.0000 -0.0000  0.0000
    15. (0.99987) CR ( 1) O   4           s(100.00%)p 0.00(  0.00%)
                                            1.0000 -0.0001  0.0000  0.0001  0.0000
                                           -0.0001 -0.0000  0.0000 -0.0000  0.0000
                                            0.0000 -0.0000 -0.0000  0.0000
    16. (0.99250) LP ( 1) O   4           s( 45.32%)p 1.21( 54.64%)d 0.00(  0.04%)
                                            0.0001  0.6732  0.0057  0.4847 -0.0099
                                            0.3685 -0.0041 -0.4189  0.0070 -0.0138
                                            0.0100  0.0063 -0.0047 -0.0027
    17. (0.39007) LP*( 2) O   4           s(  0.02%)p99.99( 99.86%)d 4.86(  0.11%)
                                           -0.0000  0.0140  0.0063 -0.4279  0.0057
                                           -0.3892  0.0056 -0.8148  0.0103  0.0154
                                            0.0066  0.0102 -0.0008 -0.0275
    18. (0.00181) RY*( 1) C   1           s(  5.02%)p17.73( 89.02%)d 1.19(  5.96%)
                                           -0.0000  0.0111  0.2238  0.0191  0.6787
                                           -0.0056 -0.5011 -0.0070 -0.4220 -0.0478
                                           -0.1052 -0.0899  0.1499 -0.1252
    19. (0.00066) RY*( 2) C   1           s( 20.87%)p 3.53( 73.66%)d 0.26(  5.47%)
                                           -0.0000  0.0104  0.4567 -0.0092  0.0976
                                            0.0095  0.7417 -0.0089 -0.4204  0.0267
                                           -0.1556 -0.0974 -0.0831 -0.1157
    20. (0.00032) RY*( 3) C   1           s( 32.19%)p 1.64( 52.69%)d 0.47( 15.12%)
                                            0.0000  0.0072  0.5673 -0.0208  0.3154
                                           -0.0215  0.0932 -0.0041  0.6464 -0.0979
                                            0.2032  0.1697  0.2096  0.1660
    21. (0.00011) RY*( 4) C   1           s( 26.60%)p 2.16( 57.41%)d 0.60( 15.99%)
                                           -0.0000 -0.0184  0.5154  0.0123 -0.6047
                                            0.0042 -0.3210  0.0054 -0.3244 -0.2342
                                            0.1434  0.0635  0.2077  0.1932
    22. (0.00001) RY*( 5) C   1           s(  3.42%)p 0.65(  2.23%)d27.55( 94.34%)
    23. (0.00001) RY*( 6) C   1           s(  1.69%)p 5.11(  8.60%)d53.23( 89.71%)
    24. (0.00000) RY*( 7) C   1           s(  0.64%)p 5.98(  3.82%)d99.99( 95.54%)
    25. (0.00001) RY*( 8) C   1           s(  7.51%)p 0.72(  5.43%)d11.59( 87.06%)
    26. (0.00000) RY*( 9) C   1           s(  2.11%)p 3.43(  7.25%)d42.94( 90.64%)
    27. (0.00203) RY*( 1) C   2           s(  7.23%)p11.92( 86.19%)d 0.91(  6.58%)
                                            0.0000 -0.0226  0.2679 -0.0011  0.5140
                                           -0.0338  0.7253  0.0292 -0.2640 -0.1684
                                            0.0969  0.0032 -0.0821 -0.1458
    28. (0.00084) RY*( 2) C   2           s(  3.18%)p19.88( 63.25%)d10.55( 33.56%)
                                            0.0000 -0.0122  0.1779  0.0037 -0.3814
                                           -0.0134  0.3688  0.0397  0.5910  0.0294
                                            0.0852 -0.5058  0.0578 -0.2614
    29. (0.00083) RY*( 3) C   2           s(  4.93%)p 7.19( 35.50%)d12.07( 59.57%)
                                            0.0000  0.0073  0.2220 -0.0042  0.3451
                                            0.0195 -0.3728  0.0073  0.3106 -0.5824
                                            0.2445  0.0571  0.3993 -0.1846
    30. (0.00069) RY*( 4) C   2           s(  0.02%)p99.99(  6.49%)d99.99( 93.49%)
                                            0.0000  0.0024  0.0147  0.0043  0.2380
                                            0.0374  0.0700 -0.0059 -0.0441  0.4886
                                           -0.0920 -0.1856  0.7790  0.2152
    31. (0.00056) RY*( 5) C   2           s(  0.01%)p99.99( 57.27%)d99.99( 42.72%)
                                           -0.0000  0.0024  0.0107 -0.0073 -0.6063
                                            0.0135  0.2531 -0.0071 -0.3752 -0.4002
                                            0.2051  0.1640  0.4016  0.1919
    32. (0.00024) RY*( 6) C   2           s( 12.17%)p 0.15(  1.83%)d 7.07( 86.00%)
                                           -0.0000  0.0005  0.3488 -0.0189 -0.1307
                                            0.0020  0.0225  0.0009  0.0200 -0.1107
                                           -0.8416  0.2528  0.1297 -0.2424
    33. (0.00013) RY*( 7) C   2           s(  0.50%)p42.59( 21.12%)d99.99( 78.39%)
                                            0.0000  0.0022  0.0704  0.0032 -0.0583
                                            0.0244  0.1985 -0.0052  0.4096  0.3182
                                            0.2647  0.7801  0.0491 -0.0396
    34. (0.00008) RY*( 8) C   2           s( 52.58%)p 0.43( 22.51%)d 0.47( 24.91%)
    35. (0.00000) RY*( 9) C   2           s( 19.35%)p 0.33(  6.34%)d 3.84( 74.31%)
    36. (0.00168) RY*( 1) C   3           s(  8.08%)p10.98( 88.74%)d 0.39(  3.18%)
                                           -0.0000  0.0085  0.2842 -0.0118 -0.5609
                                           -0.0143 -0.7138 -0.0057 -0.2509  0.1176
                                            0.0585 -0.0394  0.1053 -0.0435
    37. (0.00137) RY*( 2) C   3           s( 12.78%)p 6.56( 83.88%)d 0.26(  3.35%)
                                            0.0000  0.0066  0.3574  0.0105 -0.3063
                                            0.0006  0.6061 -0.0159 -0.6142 -0.0390
                                            0.1292 -0.0557 -0.0427 -0.1016
    38. (0.00045) RY*( 3) C   3           s( 45.22%)p 1.13( 50.97%)d 0.08(  3.81%)
                                            0.0000  0.0045  0.6724  0.0230 -0.2202
                                           -0.0103  0.1899 -0.0028  0.6515  0.0608
                                           -0.0745  0.0486 -0.1036  0.1256
    39. (0.00013) RY*( 4) C   3           s( 27.84%)p 2.31( 64.21%)d 0.29(  7.95%)
                                           -0.0000 -0.0174  0.5274 -0.0189  0.6983
                                            0.0122 -0.2527  0.0065 -0.3002  0.1121
                                           -0.0006 -0.0473 -0.2200  0.1276
    40. (0.00003) RY*( 5) C   3           s(  1.48%)p 1.94(  2.86%)d64.80( 95.66%)
    41. (0.00000) RY*( 6) C   3           s(  1.38%)p 3.15(  4.34%)d68.51( 94.28%)
    42. (0.00000) RY*( 7) C   3           s(  0.19%)p 2.77(  0.52%)d99.99( 99.29%)
    43. (0.00000) RY*( 8) C   3           s(  1.38%)p 1.23(  1.69%)d70.21( 96.93%)
    44. (0.00000) RY*( 9) C   3           s(  1.68%)p 1.74(  2.92%)d56.61( 95.39%)
    45. (0.00097) RY*( 1) O   4           s( 44.58%)p 1.03( 45.75%)d 0.22(  9.67%)
                                           -0.0000 -0.0045  0.6677 -0.0047 -0.5768
                                            0.0043  0.1264  0.0060  0.3297  0.2653
                                           -0.0507 -0.1081 -0.0087  0.1095
    46. (0.00039) RY*( 2) O   4           s( 23.87%)p 2.79( 66.68%)d 0.40(  9.45%)
                                           -0.0000 -0.0025  0.4886  0.0012  0.6439
                                            0.0085  0.4537  0.0058  0.2151 -0.2905
                                            0.0611 -0.0337  0.0447 -0.0570
    47. (0.00017) RY*( 3) O   4           s( 22.63%)p 3.06( 69.13%)d 0.36(  8.24%)
                                           -0.0000  0.0001  0.4757 -0.0057 -0.0472
                                            0.0032 -0.1069 -0.0016 -0.8232 -0.1050
                                           -0.0550  0.1914 -0.1127 -0.1379
    48. (0.00003) RY*( 4) O   4           s(  6.49%)p11.35( 73.68%)d 3.06( 19.83%)
    49. (0.00000) RY*( 5) O   4           s(  0.02%)p99.99( 17.09%)d99.99( 82.90%)
    50. (0.00000) RY*( 6) O   4           s(  0.01%)p 1.00(  1.65%)d59.66( 98.34%)
    51. (0.00000) RY*( 7) O   4           s(  0.52%)p21.75( 11.22%)d99.99( 88.27%)
    52. (0.00000) RY*( 8) O   4           s(  1.91%)p 5.98( 11.40%)d45.48( 86.69%)
    53. (0.00000) RY*( 9) O   4           s(  0.01%)p 1.00(  3.71%)d25.94( 96.28%)
    54. (0.00070) RY*( 1) H   5           s( 98.85%)p 0.01(  1.15%)
                                            0.0037  0.9942 -0.1025  0.0169  0.0276
    55. (0.00009) RY*( 2) H   5           s(  0.00%)p 1.00(100.00%)
    56. (0.00006) RY*( 3) H   5           s(  0.07%)p99.99( 99.93%)
    57. (0.00001) RY*( 4) H   5           s(  1.18%)p83.78( 98.82%)
    58. (0.00043) RY*( 1) H   6           s( 98.57%)p 0.01(  1.43%)
                                            0.0040  0.9928  0.0014 -0.1037  0.0599
    59. (0.00009) RY*( 2) H   6           s(  0.00%)p 1.00(100.00%)
    60. (0.00005) RY*( 3) H   6           s(  0.47%)p99.99( 99.53%)
    61. (0.00002) RY*( 4) H   6           s(  1.06%)p93.22( 98.94%)
    62. (0.00060) RY*( 1) H   7           s( 99.00%)p 0.01(  1.00%)
                                            0.0065  0.9950  0.0031  0.0134 -0.0989
    63. (0.00008) RY*( 2) H   7           s(  0.00%)p 1.00(100.00%)
    64. (0.00006) RY*( 3) H   7           s(  0.35%)p99.99( 99.65%)
    65. (0.00002) RY*( 4) H   7           s(  0.74%)p99.99( 99.26%)
    66. (0.00126) RY*( 1) H   8           s( 98.20%)p 0.02(  1.80%)
                                            0.0144  0.9909 -0.1016  0.0848  0.0216
    67. (0.00010) RY*( 2) H   8           s(  0.21%)p99.99( 99.79%)
                                            0.0108  0.0445  0.8652  0.4762  0.1503
    68. (0.00004) RY*( 3) H   8           s(  1.53%)p64.24( 98.47%)
    69. (0.00002) RY*( 4) H   8           s(  0.19%)p99.99( 99.81%)
    70. (0.00047) RY*( 1) H   9           s( 96.61%)p 0.04(  3.39%)
                                            0.0071  0.9829  0.1818  0.0242 -0.0152
    71. (0.00007) RY*( 2) H   9           s(  0.04%)p99.99( 99.96%)
    72. (0.00007) RY*( 3) H   9           s(  0.09%)p99.99( 99.91%)
    73. (0.00001) RY*( 4) H   9           s(  3.35%)p28.85( 96.65%)
    74. (0.00050) RY*( 1) H  10           s( 96.63%)p 0.03(  3.37%)
                                            0.0095  0.9829  0.0894 -0.0647 -0.1468
    75. (0.00007) RY*( 2) H  10           s(  0.07%)p99.99( 99.93%)
    76. (0.00008) RY*( 3) H  10           s(  0.06%)p99.99( 99.94%)
    77. (0.00001) RY*( 4) H  10           s(  3.33%)p28.99( 96.67%)
    78. (0.00036) RY*( 1) H  11           s( 95.77%)p 0.04(  4.23%)
                                            0.0058  0.9786  0.0152 -0.1875  0.0830
    79. (0.00007) RY*( 2) H  11           s(  0.32%)p99.99( 99.68%)
    80. (0.00007) RY*( 3) H  11           s(  0.15%)p99.99( 99.85%)
    81. (0.00001) RY*( 4) H  11           s(  3.86%)p24.93( 96.14%)
    82. (0.00071) RY*( 1) H  12           s( 55.48%)p 0.80( 44.52%)
                                            0.0133  0.7447  0.0841  0.5807 -0.3176
    83. (0.00047) RY*( 2) H  12           s( 41.03%)p 1.44( 58.97%)
                                            0.0091  0.6404 -0.3561 -0.5535  0.3957
    84. (0.00032) RY*( 3) H  12           s(  0.10%)p99.99( 99.90%)
                                            0.0002  0.0311  0.4318  0.3516  0.8301
    85. (0.00001) RY*( 4) H  12           s(  3.94%)p24.39( 96.06%)
    86. (0.00595) BD*( 1) C   1 - C   2  
                ( 55.89%)   0.7476* C   1 s( 29.41%)p 2.40( 70.54%)d 0.00(  0.05%)
                                            0.0017  0.5422  0.0122  0.6414 -0.0048
                                            0.4563  0.0049  0.2919  0.0202  0.0169
                                            0.0118  0.0087  0.0008 -0.0049
                ( 44.11%)  -0.6641* C   2 s( 30.97%)p 2.23( 68.99%)d 0.00(  0.04%)
                                            0.0004  0.5565 -0.0059 -0.6823  0.0060
                                           -0.4143  0.0119 -0.2289  0.0144  0.0081
                                            0.0104 -0.0044  0.0125  0.0029
    87. (0.00289) BD*( 1) C   1 - H   5  
                ( 37.71%)   0.6141* C   1 s( 22.61%)p 3.42( 77.35%)d 0.00(  0.04%)
                                            0.0001 -0.4755  0.0019  0.7655  0.0066
                                           -0.3489  0.0220 -0.2554  0.0092  0.0147
                                            0.0104 -0.0054 -0.0061  0.0068
                ( 62.29%)  -0.7892* H   5 s( 99.90%)p 0.00(  0.10%)
                                           -0.9995  0.0003 -0.0293  0.0069  0.0076
    88. (0.00259) BD*( 1) C   1 - H   6  
                ( 36.00%)   0.6000* C   1 s( 23.41%)p 3.27( 76.56%)d 0.00(  0.04%)
                                           -0.0006  0.4838 -0.0025  0.0318 -0.0180
                                           -0.8172  0.0017  0.3103 -0.0118 -0.0054
                                            0.0016 -0.0137 -0.0110 -0.0048
                ( 64.00%)  -0.8000* H   6 s( 99.90%)p 0.00(  0.10%)
                                            0.9995 -0.0004  0.0039  0.0308 -0.0077
    89. (0.00285) BD*( 1) C   1 - H   7  
                ( 36.41%)   0.6034* C   1 s( 24.52%)p 3.08( 75.44%)d 0.00(  0.04%)
                                           -0.0007  0.4952 -0.0063  0.0021 -0.0188
                                           -0.0358 -0.0084 -0.8676  0.0002  0.0001
                                           -0.0035 -0.0019  0.0009  0.0189
                ( 63.59%)  -0.7974* H   7 s( 99.90%)p 0.00(  0.10%)
                                            0.9995 -0.0036  0.0053  0.0064  0.0309
    90. (0.00859) BD*( 1) C   2 - C   3  
                ( 46.74%)   0.6836* C   2 s( 30.77%)p 2.25( 69.19%)d 0.00(  0.04%)
                                           -0.0001 -0.5547 -0.0034 -0.7282 -0.0009
                                            0.3182 -0.0141  0.2452 -0.0075  0.0092
                                            0.0102 -0.0022 -0.0128  0.0042
                ( 53.26%)  -0.7298* C   3 s( 27.94%)p 2.58( 72.01%)d 0.00(  0.06%)
                                           -0.0005 -0.5284 -0.0134  0.7381  0.0066
                                           -0.3280 -0.0151 -0.2596 -0.0117  0.0148
                                            0.0102 -0.0048 -0.0118  0.0086
    91. (0.02342) BD*( 1) C   2 - O   4  
                ( 69.57%)   0.8341* C   2 s( 18.26%)p 4.46( 81.38%)d 0.02(  0.36%)
                                           -0.0001  0.4264  0.0277 -0.0608  0.0071
                                            0.8439  0.0353 -0.3108 -0.0080 -0.0090
                                            0.0043 -0.0320 -0.0463 -0.0190
                ( 30.43%)  -0.5516* O   4 s( 34.27%)p 1.92( 65.65%)d 0.00(  0.08%)
                                           -0.0001  0.5854  0.0043  0.0397  0.0039
                                           -0.7343  0.0088  0.3400 -0.0045  0.0062
                                           -0.0081 -0.0207 -0.0155 -0.0062
    92. (0.01099) BD*( 1) C   2 - H   8  
                ( 31.31%)   0.5596* C   2 s( 20.03%)p 3.99( 79.93%)d 0.00(  0.04%)
                                            0.0014 -0.4472  0.0155 -0.0038  0.0012
                                           -0.1029  0.0128 -0.8878  0.0174 -0.0061
                                            0.0055 -0.0152  0.0028 -0.0113
                ( 68.69%)  -0.8288* H   8 s( 99.87%)p 0.00(  0.13%)
                                           -0.9992  0.0145  0.0065 -0.0018  0.0355
    93. (0.00202) BD*( 1) C   3 - H   9  
                ( 36.66%)   0.6055* C   3 s( 23.62%)p 3.23( 76.34%)d 0.00(  0.04%)
                                           -0.0000 -0.4860  0.0003 -0.6636 -0.0076
                                           -0.5017  0.0172 -0.2662  0.0099 -0.0143
                                           -0.0072 -0.0080  0.0007  0.0055
                ( 63.34%)  -0.7959* H   9 s( 99.91%)p 0.00(  0.09%)
                                           -0.9995  0.0023  0.0257  0.0147  0.0084
    94. (0.00234) BD*( 1) C   3 - H  10  
                ( 36.49%)   0.6041* C   3 s( 24.01%)p 3.16( 75.95%)d 0.00(  0.03%)
                                           -0.0001  0.4900 -0.0057  0.0241  0.0217
                                           -0.0455 -0.0079 -0.8697  0.0039  0.0002
                                            0.0040 -0.0006  0.0009  0.0181
                ( 63.51%)  -0.7969* H  10 s( 99.90%)p 0.00(  0.10%)
                                            0.9995 -0.0044 -0.0052  0.0038  0.0303
    95. (0.00184) BD*( 1) C   3 - H  11  
                ( 37.18%)   0.6098* C   3 s( 24.40%)p 3.10( 75.56%)d 0.00(  0.04%)
                                           -0.0001  0.4940 -0.0030  0.1120  0.0210
                                           -0.7987  0.0020  0.3236 -0.0094  0.0000
                                           -0.0004 -0.0129 -0.0133 -0.0045
                ( 62.82%)  -0.7926* H  11 s( 99.91%)p 0.00(  0.09%)
                                            0.9995  0.0004 -0.0086  0.0280 -0.0094
    96. (0.00361) BD*( 1) O   4 - H  12  
                ( 24.98%)   0.4998* O   4 s( 20.36%)p 3.91( 79.54%)d 0.00(  0.10%)
                                            0.0002  0.4509 -0.0171 -0.7607 -0.0134
                                            0.4149  0.0271  0.2089 -0.0042 -0.0092
                                           -0.0191  0.0035  0.0213 -0.0090
                ( 75.02%)  -0.8661* H  12 s( 99.46%)p 0.01(  0.54%)
                                            0.9973 -0.0025  0.0612 -0.0374 -0.0162


 NHO Directionality and "Bond Bending" (deviations from line of nuclear centers)

         [Thresholds for printing:  angular deviation  >  1.0 degree]
                                    hybrid p-character > 25.0%
                                    orbital occupancy  >  0.10e

                                Line of Centers        Hybrid 1              Hybrid 2
                                ---------------  -------------------   ------------------
                NBO               Theta   Phi    Theta   Phi    Dev    Theta   Phi    Dev
 ========================================================================================
     1. BD (   1) C   1 - C   2    72.3   34.9    68.3   35.9   4.1    105.2  210.7   4.6
     2. BD (   1) C   1 - H   5    72.3  154.7    73.6  157.1   2.7      --     --    --
     3. BD (   1) C   1 - H   6    68.5  272.4    69.9  271.0   1.9      --     --    --
     5. BD (   1) C   2 - C   3   107.2  336.1   106.7  337.4   1.3     71.7  155.3   1.4
     6. BD (   1) C   2 - O   4   111.7   92.6   109.9   93.5   2.0     65.2  273.4   3.2
     7. BD (   1) C   2 - H   8     1.8  101.8     5.9   88.3   4.2      --     --    --
     8. BD (   1) C   3 - H   9    72.3   37.5    72.8   35.8   1.7      --     --    --
     9. BD (   1) C   3 - H  10   176.5  301.6   175.4  310.6   1.3      --     --    --
    10. BD (   1) C   3 - H  11    68.1  278.0    68.7  279.5   1.5      --     --    --
    11. BD (   1) O   4 - H  12    74.0  155.1    77.1  150.3   5.6      --     --    --
    16. LP (   1) O   4             --     --    124.5   37.5   --       --     --    --
    17. LP*(   2) O   4             --     --    144.7  222.3   --       --     --    --


 Second Order Perturbation Theory Analysis of Fock Matrix in NBO Basis

     Threshold for printing:   0.25 kcal/mol
                                                                              E(2)  E(j)-E(i) F(i,j)
         Donor NBO (i)                     Acceptor NBO (j)                 kcal/mol   a.u.    a.u. 
 ===================================================================================================

 within unit  1
   1. BD (   1) C   1 - C   2        / 17. LP*(   2) O   4                    4.81    0.33    0.059
   1. BD (   1) C   1 - C   2        / 36. RY*(   1) C   3                    0.63    1.38    0.040
   1. BD (   1) C   1 - C   2        / 46. RY*(   2) O   4                    0.28    1.99    0.032
   1. BD (   1) C   1 - C   2        / 86. BD*(   1) C   1 - C   2            0.52    0.99    0.030
   1. BD (   1) C   1 - C   2        / 87. BD*(   1) C   1 - H   5            0.30    1.09    0.024
   1. BD (   1) C   1 - C   2        / 88. BD*(   1) C   1 - H   6            0.41    1.10    0.029
   1. BD (   1) C   1 - C   2        / 90. BD*(   1) C   2 - C   3            0.57    1.02    0.032
   1. BD (   1) C   1 - C   2        / 92. BD*(   1) C   2 - H   8            1.19    1.06    0.048
   1. BD (   1) C   1 - C   2        / 93. BD*(   1) C   3 - H   9            0.77    1.12    0.039
   2. BD (   1) C   1 - H   5        / 90. BD*(   1) C   2 - C   3            1.63    0.87    0.048
   2. BD (   1) C   1 - H   5        / 91. BD*(   1) C   2 - O   4            0.28    0.71    0.018
   3. BD (   1) C   1 - H   6        / 17. LP*(   2) O   4                    0.77    0.18    0.019
   3. BD (   1) C   1 - H   6        / 31. RY*(   5) C   2                    0.37    1.75    0.033
   3. BD (   1) C   1 - H   6        / 91. BD*(   1) C   2 - O   4            3.03    0.71    0.059
   4. BD (   1) C   1 - H   7        / 91. BD*(   1) C   2 - O   4            0.27    0.71    0.017
   4. BD (   1) C   1 - H   7        / 92. BD*(   1) C   2 - H   8            1.62    0.91    0.049
   5. BD (   1) C   2 - C   3        / 18. RY*(   1) C   1                    0.77    1.39    0.042
   5. BD (   1) C   2 - C   3        / 45. RY*(   1) O   4                    0.48    1.95    0.039
   5. BD (   1) C   2 - C   3        / 86. BD*(   1) C   1 - C   2            1.12    0.99    0.042
   5. BD (   1) C   2 - C   3        / 87. BD*(   1) C   1 - H   5            0.99    1.08    0.041
   5. BD (   1) C   2 - C   3        / 92. BD*(   1) C   2 - H   8            0.99    1.05    0.041
   5. BD (   1) C   2 - C   3        / 96. BD*(   1) O   4 - H  12            0.88    1.01    0.038
   6. BD (   1) C   2 - O   4        / 88. BD*(   1) C   1 - H   6            0.54    1.38    0.035
   6. BD (   1) C   2 - O   4        / 95. BD*(   1) C   3 - H  11            0.66    1.40    0.039
   7. BD (   1) C   2 - H   8        / 17. LP*(   2) O   4                   12.94    0.20    0.073
   7. BD (   1) C   2 - H   8        / 37. RY*(   2) C   3                    0.31    1.21    0.027
   7. BD (   1) C   2 - H   8        / 47. RY*(   3) O   4                    0.32    1.79    0.033
   7. BD (   1) C   2 - H   8        / 89. BD*(   1) C   1 - H   7            1.22    0.97    0.048
   7. BD (   1) C   2 - H   8        / 92. BD*(   1) C   2 - H   8            0.66    0.93    0.034
   7. BD (   1) C   2 - H   8        / 94. BD*(   1) C   3 - H  10            1.27    0.99    0.049
   8. BD (   1) C   3 - H   9        / 86. BD*(   1) C   1 - C   2            1.81    0.82    0.049
   8. BD (   1) C   3 - H   9        / 91. BD*(   1) C   2 - O   4            0.44    0.69    0.022
   9. BD (   1) C   3 - H  10        / 91. BD*(   1) C   2 - O   4            0.31    0.69    0.019
   9. BD (   1) C   3 - H  10        / 92. BD*(   1) C   2 - H   8            1.54    0.89    0.047
  10. BD (   1) C   3 - H  11        / 91. BD*(   1) C   2 - O   4            2.54    0.69    0.053
  11. BD (   1) O   4 - H  12        / 27. RY*(   1) C   2                    0.48    1.46    0.034
  11. BD (   1) O   4 - H  12        / 29. RY*(   3) C   2                    0.46    2.29    0.041
  11. BD (   1) O   4 - H  12        / 37. RY*(   2) C   3                    0.29    1.50    0.026
  11. BD (   1) O   4 - H  12        / 90. BD*(   1) C   2 - C   3            1.33    1.18    0.050
  12. CR (   1) C   1                / 27. RY*(   1) C   2                    0.33   10.76    0.075
  12. CR (   1) C   1                / 34. RY*(   8) C   2                    0.33   11.17    0.077
  12. CR (   1) C   1                / 54. RY*(   1) H   5                    0.37   10.52    0.079
  12. CR (   1) C   1                / 58. RY*(   1) H   6                    0.43   10.53    0.085
  12. CR (   1) C   1                / 62. RY*(   1) H   7                    0.41   10.52    0.083
  13. CR (   1) C   2                / 20. RY*(   3) C   1                    0.38   11.07    0.082
  13. CR (   1) C   2                / 38. RY*(   3) C   3                    0.36   10.93    0.079
  13. CR (   1) C   2                / 66. RY*(   1) H   8                    0.56   10.56    0.097
  13. CR (   1) C   2                / 91. BD*(   1) C   2 - O   4            0.65   10.41    0.105
  13. CR (   1) C   2                / 92. BD*(   1) C   2 - H   8            0.29   10.61    0.071
  14. CR (   1) C   3                / 70. RY*(   1) H   9                    0.42   10.55    0.084
  14. CR (   1) C   3                / 74. RY*(   1) H  10                    0.43   10.55    0.085
  14. CR (   1) C   3                / 78. RY*(   1) H  11                    0.42   10.59    0.084
  15. CR (   1) O   4                / 27. RY*(   1) C   2                    1.09   19.75    0.186
  16. LP (   1) O   4                / 27. RY*(   1) C   2                    1.53    1.33    0.057
  16. LP (   1) O   4                / 82. RY*(   1) H  12                    0.27    1.64    0.027
  16. LP (   1) O   4                / 83. RY*(   2) H  12                    0.37    1.91    0.034
  16. LP (   1) O   4                / 86. BD*(   1) C   1 - C   2            0.73    1.02    0.035
  16. LP (   1) O   4                / 90. BD*(   1) C   2 - C   3            0.38    1.04    0.025
  16. LP (   1) O   4                / 92. BD*(   1) C   2 - H   8            0.49    1.08    0.029
  16. LP (   1) O   4                / 95. BD*(   1) C   3 - H  11            0.27    1.14    0.022
  17. LP*(   2) O   4                / 84. RY*(   3) H  12                    0.41    1.89    0.056
  17. LP*(   2) O   4                / 86. BD*(   1) C   1 - C   2            1.06    0.66    0.053
  17. LP*(   2) O   4                / 92. BD*(   1) C   2 - H   8            1.44    0.73    0.064


 Natural Bond Orbitals (Summary):

                                                            Principal Delocalizations
           NBO                        Occupancy    Energy   (geminal,vicinal,remote)
 ====================================================================================
 Molecular unit  1  (C3H8O)
     1. BD (   1) C   1 - C   2          0.87672    -0.85155  17(v),92(g),93(v),36(v)
                                                    90(g),86(g),88(g),87(g)
                                                    46(v)
     2. BD (   1) C   1 - H   5          0.99261    -0.70556  90(v),91(v)
     3. BD (   1) C   1 - H   6          0.97094    -0.70157  91(v),17(r),31(v)
     4. BD (   1) C   1 - H   7          0.96876    -0.70420  92(v),91(v)
     5. BD (   1) C   2 - C   3          0.98902    -0.84468  86(g),87(v),92(g),96(v)
                                                    18(v),45(v)
     6. BD (   1) C   2 - O   4          0.99699    -1.13663  95(v),88(v)
     7. BD (   1) C   2 - H   8          0.82265    -0.72345  17(v),94(v),89(v),92(g)
                                                    47(v),37(v)
     8. BD (   1) C   3 - H   9          0.97202    -0.67846  86(v),91(v)
     9. BD (   1) C   3 - H  10          0.95730    -0.68016  92(v),91(v)
    10. BD (   1) C   3 - H  11          0.98911    -0.68395  91(v)
    11. BD (   1) O   4 - H  12          0.99530    -1.01112  90(v),27(v),29(v),37(r)
    12. CR (   1) C   1                  0.99954   -10.30556  58(v),62(v),54(v),27(v)
                                                    34(v)
    13. CR (   1) C   2                  0.99944   -10.40298  91(g),66(v),20(v),38(v)
                                                    92(g)
    14. CR (   1) C   3                  0.99959   -10.27076  74(v),70(v),78(v)
    15. CR (   1) O   4                  0.99987   -19.29634  27(v)
    16. LP (   1) O   4                  0.99250    -0.87587  27(v),86(v),92(v),90(v)
                                                    83(v),82(v),95(r)
    17. LP*(   2) O   4                  0.39007    -0.51981  92(v),86(v),84(v)
    18. RY*(   1) C   1                  0.00181     0.54730   
    19. RY*(   2) C   1                  0.00066     0.48861   
    20. RY*(   3) C   1                  0.00032     0.66802   
    21. RY*(   4) C   1                  0.00011     0.66681   
    22. RY*(   5) C   1                  0.00001     1.95631   
    23. RY*(   6) C   1                  0.00001     1.78730   
    24. RY*(   7) C   1                  0.00000     1.88401   
    25. RY*(   8) C   1                  0.00001     1.85142   
    26. RY*(   9) C   1                  0.00000     2.01325   
    27. RY*(   1) C   2                  0.00203     0.45144   
    28. RY*(   2) C   2                  0.00084     0.91871   
    29. RY*(   3) C   2                  0.00083     1.28368   
    30. RY*(   4) C   2                  0.00069     1.75371   
    31. RY*(   5) C   2                  0.00056     1.05103   
    32. RY*(   6) C   2                  0.00024     1.68102   
    33. RY*(   7) C   2                  0.00013     1.57213   
    34. RY*(   8) C   2                  0.00008     0.86457   
    35. RY*(   9) C   2                  0.00000     1.69563   
    36. RY*(   1) C   3                  0.00168     0.52459   
    37. RY*(   2) C   3                  0.00137     0.49069   
    38. RY*(   3) C   3                  0.00045     0.52217   
    39. RY*(   4) C   3                  0.00013     0.54098   
    40. RY*(   5) C   3                  0.00003     2.05998   
    41. RY*(   6) C   3                  0.00000     1.88400   
    42. RY*(   7) C   3                  0.00000     1.91203   
    43. RY*(   8) C   3                  0.00000     2.03999   
    44. RY*(   9) C   3                  0.00000     2.12075   
    45. RY*(   1) O   4                  0.00097     1.10395   
    46. RY*(   2) O   4                  0.00039     1.13953   
    47. RY*(   3) O   4                  0.00017     1.06369   
    48. RY*(   4) O   4                  0.00003     1.13985   
    49. RY*(   5) O   4                  0.00000     2.36745   
    50. RY*(   6) O   4                  0.00000     2.57986   
    51. RY*(   7) O   4                  0.00000     2.38999   
    52. RY*(   8) O   4                  0.00000     2.60378   
    53. RY*(   9) O   4                  0.00000     2.48341   
    54. RY*(   1) H   5                  0.00070     0.21230   
    55. RY*(   2) H   5                  0.00009     1.57743   
    56. RY*(   3) H   5                  0.00006     1.65100   
    57. RY*(   4) H   5                  0.00001     1.98205   
    58. RY*(   1) H   6                  0.00043     0.22411   
    59. RY*(   2) H   6                  0.00009     1.59329   
    60. RY*(   3) H   6                  0.00005     1.65304   
    61. RY*(   4) H   6                  0.00002     1.97319   
    62. RY*(   1) H   7                  0.00060     0.21150   
    63. RY*(   2) H   7                  0.00008     1.57250   
    64. RY*(   3) H   7                  0.00006     1.65001   
    65. RY*(   4) H   7                  0.00002     2.02165   
    66. RY*(   1) H   8                  0.00126     0.15304   
    67. RY*(   2) H   8                  0.00010     1.56657   
    68. RY*(   3) H   8                  0.00004     1.62121   
    69. RY*(   4) H   8                  0.00002     1.97446   
    70. RY*(   1) H   9                  0.00047     0.27456   
    71. RY*(   2) H   9                  0.00007     1.67284   
    72. RY*(   3) H   9                  0.00007     1.61456   
    73. RY*(   4) H   9                  0.00001     1.97051   
    74. RY*(   1) H  10                  0.00050     0.28189   
    75. RY*(   2) H  10                  0.00007     1.64539   
    76. RY*(   3) H  10                  0.00008     1.61898   
    77. RY*(   4) H  10                  0.00001     2.00223   
    78. RY*(   1) H  11                  0.00036     0.31918   
    79. RY*(   2) H  11                  0.00007     1.59824   
    80. RY*(   3) H  11                  0.00007     1.58213   
    81. RY*(   4) H  11                  0.00001     2.02753   
    82. RY*(   1) H  12                  0.00071     0.76462   
    83. RY*(   2) H  12                  0.00047     1.03346   
    84. RY*(   3) H  12                  0.00032     1.37184   
    85. RY*(   4) H  12                  0.00001     2.04625   
    86. BD*(   1) C   1 - C   2          0.00595     0.14132   
    87. BD*(   1) C   1 - H   5          0.00289     0.23725   
    88. BD*(   1) C   1 - H   6          0.00259     0.24801   
    89. BD*(   1) C   1 - H   7          0.00285     0.24656   
    90. BD*(   1) C   2 - C   3          0.00859     0.16705   
    91. BD*(   1) C   2 - O   4          0.02342     0.00908   
    92. BD*(   1) C   2 - H   8          0.01099     0.20760   
    93. BD*(   1) C   3 - H   9          0.00202     0.27103   
    94. BD*(   1) C   3 - H  10          0.00234     0.26225   
    95. BD*(   1) C   3 - H  11          0.00184     0.26588   
    96. BD*(   1) O   4 - H  12          0.00361     0.16898   
       -------------------------------
              Total Lewis   15.52236  ( 97.0147%)
        Valence non-Lewis    0.45717  (  2.8573%)
        Rydberg non-Lewis    0.02047  (  0.1279%)
       -------------------------------
            Total unit  1   16.00000  (100.0000%)
           Charge unit  1    1.00000
 Unable to Open any file for archive entry.
 1\1\GINC-COMPUTE-0-10\SP\UB3LYP\def2SVP\C3H8O1(1+,2)\ZAHRT2\08-Jan-202
 1\0\\# b3lyp/def2svp geom=NewRedundant pop=NBO\\18\\1,2\C,0,-1.0897175
 301,-0.6696388528,0.2659430208\C,0,-0.0066156302,0.4031849681,0.363785
 6906\C,0,1.3809106666,-0.1431243549,0.0625981\O,0,-0.2406758091,1.4544
 999728,-0.5629220641\H,0,-2.0853381074,-0.2477206244,0.4859396335\H,0,
 -0.9108433451,-1.4881484719,0.9815284332\H,0,-1.1151226807,-1.09193465
 75,-0.7515332286\H,0,-0.0047861722,0.8053131422,1.3998255677\H,0,2.128
 3794127,0.6619141205,0.1234239915\H,0,1.4096585957,-0.5593536588,-0.95
 72323371\H,0,1.6566408675,-0.935781129,0.7748821848\H,0,-1.1224902677,
 1.8107895458,-0.3956417932\\Version=ES64L-G16RevC.01\State=2-A\HF=-193
 .8434476\S2=0.753673\S2-1=0.\S2A=0.75001\RMSD=5.856e-09\Dipole=-0.7275
 826,0.3318321,0.405828\Quadrupole=1.2560071,0.9311249,-2.1871321,-1.77
 18578,0.478572,-0.1574576\PG=C01 [X(C3H8O1)]\\@
 The archive entry for this job was punched.


 KNIGHT- SIRE, I'VE JUST RETURNED FROM THE FRONT
 KING-   HOW GOES THE BATTLE                    
 KNIGHT- THE SITUATION IS QUITE FLUID           
 KING-   WHAT DOES *THAT* MEAN                  
 KNIGHT- WE'RE UP THE CREEK                     
                THE WIZARD OF ID                
 File lengths (MBytes):  RWF=     10 Int=      0 D2E=      0 Chk=      2 Scr=      1
 Normal termination of Gaussian 16
