# Supplementary material for: Machine-Learning-Guided Discovery of Electrochemical Reactions
Source: J Am Chem Soc. 2022 Dec 2;144(49):22599–610. doi: 10.1021/jacs.2c08997 (PMC9756344; doi:10.1021/jacs.2c08997)
Supplement: Supplementary file 3 — ja2c08997_si_003.zip [file ja2c08997_si_003.zip › Oxidation Site Selectivity/Ologs_notimes/78.log]

 Entering Gaussian System, Link 0=g16
 Input=78.com
 Output=78.log
 Initial command:
  
 Copyright (c) 1988-2019, Gaussian, Inc.  All Rights Reserved.
  
 This is part of the Gaussian(R) 16 program.  It is based on
 the Gaussian(R) 09 system (copyright 2009, Gaussian, Inc.),
 the Gaussian(R) 03 system (copyright 2003, Gaussian, Inc.),
 the Gaussian(R) 98 system (copyright 1998, Gaussian, Inc.),
 the Gaussian(R) 94 system (copyright 1995, Gaussian, Inc.),
 the Gaussian 92(TM) system (copyright 1992, Gaussian, Inc.),
 the Gaussian 90(TM) system (copyright 1990, Gaussian, Inc.),
 the Gaussian 88(TM) system (copyright 1988, Gaussian, Inc.),
 the Gaussian 86(TM) system (copyright 1986, Carnegie Mellon
 University), and the Gaussian 82(TM) system (copyright 1983,
 Carnegie Mellon University). Gaussian is a federally registered
 trademark of Gaussian, Inc.
  
 This software contains proprietary and confidential information,
 including trade secrets, belonging to Gaussian, Inc.
  
 This software is provided under written license and may be
 used, copied, transmitted, or stored only in accord with that
 written license.
  
 The following legend is applicable only to US Government
 contracts under FAR:
  
                    RESTRICTED RIGHTS LEGEND
  
 Use, reproduction and disclosure by the US Government is
 subject to restrictions as set forth in subparagraphs (a)
 and (c) of the Commercial Computer Software - Restricted
 Rights clause in FAR 52.227-19.
  
 Gaussian, Inc.
 340 Quinnipiac St., Bldg. 40, Wallingford CT 06492
  
  
 ---------------------------------------------------------------
 Warning -- This program may not be used in any manner that
 competes with the business of Gaussian, Inc. or will provide
 assistance to any competitor of Gaussian, Inc.  The licensee
 of this program is prohibited from giving any competitor of
 Gaussian, Inc. access to this program.  By using this program,
 the user acknowledges that Gaussian, Inc. is engaged in the
 business of creating and licensing software in the field of
 computational chemistry and represents and warrants to the
 licensee that it is not a competitor of Gaussian, Inc. and that
 it will not use this program in any manner prohibited above.
 ---------------------------------------------------------------
  

 Cite this work as:
 Gaussian 16, Revision C.01,
 M. J. Frisch, G. W. Trucks, H. B. Schlegel, G. E. Scuseria, 
 M. A. Robb, J. R. Cheeseman, G. Scalmani, V. Barone, 
 G. A. Petersson, H. Nakatsuji, X. Li, M. Caricato, A. V. Marenich, 
 J. Bloino, B. G. Janesko, R. Gomperts, B. Mennucci, H. P. Hratchian, 
 J. V. Ortiz, A. F. Izmaylov, J. L. Sonnenberg, D. Williams-Young, 
 F. Ding, F. Lipparini, F. Egidi, J. Goings, B. Peng, A. Petrone, 
 T. Henderson, D. Ranasinghe, V. G. Zakrzewski, J. Gao, N. Rega, 
 G. Zheng, W. Liang, M. Hada, M. Ehara, K. Toyota, R. Fukuda, 
 J. Hasegawa, M. Ishida, T. Nakajima, Y. Honda, O. Kitao, H. Nakai, 
 T. Vreven, K. Throssell, J. A. Montgomery, Jr., J. E. Peralta, 
 F. Ogliaro, M. J. Bearpark, J. J. Heyd, E. N. Brothers, K. N. Kudin, 
 V. N. Staroverov, T. A. Keith, R. Kobayashi, J. Normand, 
 K. Raghavachari, A. P. Rendell, J. C. Burant, S. S. Iyengar, 
 J. Tomasi, M. Cossi, J. M. Millam, M. Klene, C. Adamo, R. Cammi, 
 J. W. Ochterski, R. L. Martin, K. Morokuma, O. Farkas, 
 J. B. Foresman, and D. J. Fox, Gaussian, Inc., Wallingford CT, 2019.
 
 ******************************************
 Gaussian 16:  ES64L-G16RevC.01  3-Jul-2019
                 8-Jan-2021 
 ******************************************
 %nprocshared=16
 Will use up to   16 processors via shared memory.
 %mem=7GB
 -----------------------------------------
 # b3lyp/def2svp geom=NewRedundant pop=NBO
 -----------------------------------------
 1/29=4000,38=1,172=1/1;
 2/12=2,17=6,18=5,40=1/2;
 3/5=43,7=101,11=2,25=1,30=1,74=-5/1,2,3;
 4//1;
 5/5=2,38=5/2;
 6/7=2,8=2,9=2,10=2,28=1,40=1/1,7;
 99/5=1,9=1/99;
 --
 78
 --
 Symbolic Z-matrix:
 Charge =  1 Multiplicity = 2
 O                     2.50863  -0.91541  -0.01183 
 C                     2.0565    0.14497  -0.364 
 C                     0.5997    0.5291   -0.2852 
 C                    -0.31052  -0.54994   0.2919 
 C                    -1.77553  -0.12351   0.35507 
 H                     2.72747   0.94005  -0.78928 
 H                     0.28573   0.82459  -1.30583 
 H                     0.54218   1.46757   0.30091 
 H                    -0.20424  -1.46537  -0.3133 
 H                     0.05277  -0.82096   1.29695 
 H                    -2.40705  -0.92167   0.77528 
 H                    -2.16807   0.11869  -0.6468 
 H                    -1.90756   0.77188   0.98543 
 
                          Input orientation:                          
 ---------------------------------------------------------------------
 Center     Atomic      Atomic             Coordinates (Angstroms)
 Number     Number       Type             X           Y           Z
 ---------------------------------------------------------------------
      1          8           0        2.508630   -0.915407   -0.011832
      2          6           0        2.056497    0.144974   -0.364002
      3          6           0        0.599696    0.529102   -0.285200
      4          6           0       -0.310517   -0.549937    0.291895
      5          6           0       -1.775529   -0.123510    0.355073
      6          1           0        2.727465    0.940046   -0.789277
      7          1           0        0.285734    0.824589   -1.305828
      8          1           0        0.542177    1.467573    0.300915
      9          1           0       -0.204239   -1.465368   -0.313299
     10          1           0        0.052767   -0.820961    1.296952
     11          1           0       -2.407054   -0.921670    0.775282
     12          1           0       -2.168071    0.118686   -0.646801
     13          1           0       -1.907555    0.771882    0.985425
 ---------------------------------------------------------------------
                    Distance matrix (angstroms):
                    1          2          3          4          5
     1  O    0.000000
     2  C    1.205345   0.000000
     3  C    2.409434   1.508653   0.000000
     4  C    2.858918   2.552618   1.525075   0.000000
     5  C    4.372156   3.908142   2.545103   1.527119   0.000000
     6  H    2.023615   1.123920   2.224943   3.552227   4.766304
     7  H    3.105364   2.117667   1.107956   2.190333   2.811813
     8  H    3.105373   2.117674   1.107956   2.190323   2.811804
     9  H    2.784420   2.776094   2.150584   1.102528   2.171695
    10  H    2.784438   2.776099   2.150583   1.102528   2.171691
    11  H    4.978307   4.728529   3.502843   2.183418   1.101117
    12  H    4.831570   4.234104   2.821299   2.186027   1.102951
    13  H    4.831580   4.234108   2.821301   2.186028   1.102951
                    6          7          8          9         10
     6  H    0.000000
     7  H    2.498441   0.000000
     8  H    2.498457   1.749519   0.000000
     9  H    3.821970   2.543440   3.088128   0.000000
    10  H    3.821976   3.088134   2.543423   1.753345   0.000000
    11  H    5.681296   3.825121   3.825111   2.516548   2.516546
    12  H    4.966005   2.637001   3.172240   2.545012   3.097295
    13  H    4.966011   3.172245   2.636993   3.097298   2.545007
                   11         12         13
    11  H    0.000000
    12  H    1.778138   0.000000
    13  H    1.778138   1.777272   0.000000
 Stoichiometry    C4H8O(1+,2)
 Framework group  C1[X(C4H8O)]
 Deg. of freedom    33
 Full point group                 C1      NOp   1
 Largest Abelian subgroup         C1      NOp   1
 Largest concise Abelian subgroup C1      NOp   1
                         Standard orientation:                         
 ---------------------------------------------------------------------
 Center     Atomic      Atomic             Coordinates (Angstroms)
 Number     Number       Type             X           Y           Z
 ---------------------------------------------------------------------
      1          8           0        2.011708   -0.719153   -0.000003
      2          6           0        1.568023    0.401561    0.000003
      3          6           0        0.099339    0.746525    0.000001
      4          6           0       -0.835310   -0.458583    0.000005
      5          6           0       -2.311754   -0.068447   -0.000004
      6          1           0        2.257001    1.289540   -0.000005
      7          1           0       -0.080585    1.402260   -0.874760
      8          1           0       -0.080598    1.402259    0.874759
      9          1           0       -0.605461   -1.086433   -0.876660
     10          1           0       -0.605472   -1.086416    0.876685
     11          1           0       -2.960871   -0.957888   -0.000002
     12          1           0       -2.569729    0.531775   -0.888645
     13          1           0       -2.569737    0.531787    0.888627
 ---------------------------------------------------------------------
 Rotational constants (GHZ):          15.0747534           2.5401913           2.2651406
 Standard basis: def2SVP (5D, 7F)
 There are   115 symmetry adapted cartesian basis functions of A   symmetry.
 There are   110 symmetry adapted basis functions of A   symmetry.
   110 basis functions,   181 primitive gaussians,   115 cartesian basis functions
    20 alpha electrons       19 beta electrons
       nuclear repulsion energy       171.5923290105 Hartrees.
 NAtoms=   13 NActive=   13 NUniq=   13 SFac= 1.00D+00 NAtFMM=   60 NAOKFM=F Big=F
 Integral buffers will be    131072 words long.
 Raffenetti 2 integral format.
 Two-electron integral symmetry is turned on.
 One-electron integrals computed using PRISM.
   1 Symmetry operations used in ECPInt.
 ECPInt:  NShTT=    1485 NPrTT=    5139 LenC2=    1479 LenP2D=    4387.
 LDataN:  DoStor=T MaxTD1= 4 Len=   56
 NBasis=   110 RedAO= T EigKep=  1.74D-03  NBF=   110
 NBsUse=   110 1.00D-06 EigRej= -1.00D+00 NBFU=   110
 ExpMin= 1.22D-01 ExpMax= 2.27D+03 ExpMxC= 3.41D+02 IAcc=3 IRadAn=         5 AccDes= 0.00D+00
 Harris functional with IExCor=  402 and IRadAn=       5 diagonalized for initial guess.
 HarFok:  IExCor=  402 AccDes= 0.00D+00 IRadAn=         5 IDoV= 1 UseB2=F ITyADJ=14
 ICtDFT=  3500011 ScaDFX=  1.000000  1.000000  1.000000  1.000000
 FoFCou: FMM=F IPFlag=           0 FMFlag=      100000 FMFlg1=           0
         NFxFlg=           0 DoJE=T BraDBF=F KetDBF=T FulRan=T
         wScrn=  0.000000 ICntrl=       500 IOpCl=  0 I1Cent=   200000004 NGrid=           0
         NMat0=    1 NMatS0=      1 NMatT0=    0 NMatD0=    1 NMtDS0=    0 NMtDT0=    0
 Petite list used in FoFCou.
 Initial guess <Sx>= 0.0000 <Sy>= 0.0000 <Sz>= 0.5000 <S**2>= 0.7500 S= 0.5000
 Requested convergence on RMS density matrix=1.00D-08 within 128 cycles.
 Requested convergence on MAX density matrix=1.00D-06.
 Requested convergence on             energy=1.00D-06.
 No special actions if energy rises.
 Integral accuracy reduced to 1.0D-05 until final iterations.
 Initial convergence to 1.0D-05 achieved.  Increase integral accuracy.
 SCF Done:  E(UB3LYP) =  -231.929825759     A.U. after   19 cycles
            NFock= 19  Conv=0.74D-08     -V/T= 2.0106
 <Sx>= 0.0000 <Sy>= 0.0000 <Sz>= 0.5000 <S**2>= 0.7567 S= 0.5033
 <L.S>= 0.000000000000E+00
 Annihilation of the first spin contaminant:
 S**2 before annihilation     0.7567,   after     0.7500

 **********************************************************************

            Population analysis using the SCF Density.

 **********************************************************************

 Orbital symmetries:
 Alpha Orbitals:
       Occupied  (A) (A) (A) (A) (A) (A) (A) (A) (A) (A) (A) (A)
                 (A) (A) (A) (A) (A) (A) (A) (A)
       Virtual   (A) (A) (A) (A) (A) (A) (A) (A) (A) (A) (A) (A)
                 (A) (A) (A) (A) (A) (A) (A) (A) (A) (A) (A) (A)
                 (A) (A) (A) (A) (A) (A) (A) (A) (A) (A) (A) (A)
                 (A) (A) (A) (A) (A) (A) (A) (A) (A) (A) (A) (A)
                 (A) (A) (A) (A) (A) (A) (A) (A) (A) (A) (A) (A)
                 (A) (A) (A) (A) (A) (A) (A) (A) (A) (A) (A) (A)
                 (A) (A) (A) (A) (A) (A) (A) (A) (A) (A) (A) (A)
                 (A) (A) (A) (A) (A) (A)
 Beta  Orbitals:
       Occupied  (A) (A) (A) (A) (A) (A) (A) (A) (A) (A) (A) (A)
                 (A) (A) (A) (A) (A) (A) (A)
       Virtual   (A) (A) (A) (A) (A) (A) (A) (A) (A) (A) (A) (A)
                 (A) (A) (A) (A) (A) (A) (A) (A) (A) (A) (A) (A)
                 (A) (A) (A) (A) (A) (A) (A) (A) (A) (A) (A) (A)
                 (A) (A) (A) (A) (A) (A) (A) (A) (A) (A) (A) (A)
                 (A) (A) (A) (A) (A) (A) (A) (A) (A) (A) (A) (A)
                 (A) (A) (A) (A) (A) (A) (A) (A) (A) (A) (A) (A)
                 (A) (A) (A) (A) (A) (A) (A) (A) (A) (A) (A) (A)
                 (A) (A) (A) (A) (A) (A) (A)
 The electronic state is 2-A.
 Alpha  occ. eigenvalues --  -19.51937 -10.58211 -10.45442 -10.38555 -10.35065
 Alpha  occ. eigenvalues --   -1.39535  -1.03395  -0.93171  -0.85663  -0.79694
 Alpha  occ. eigenvalues --   -0.77851  -0.74238  -0.73448  -0.66596  -0.61939
 Alpha  occ. eigenvalues --   -0.61499  -0.58924  -0.55288  -0.53156  -0.51595
 Alpha virt. eigenvalues --   -0.31726  -0.14104  -0.11871  -0.08676  -0.06921
 Alpha virt. eigenvalues --   -0.05108  -0.03254  -0.02665  -0.00900   0.00347
 Alpha virt. eigenvalues --    0.02423   0.05063   0.05798   0.20632   0.21301
 Alpha virt. eigenvalues --    0.23403   0.23951   0.25026   0.29326   0.31874
 Alpha virt. eigenvalues --    0.34684   0.37126   0.39252   0.42781   0.43561
 Alpha virt. eigenvalues --    0.43799   0.48662   0.49125   0.51031   0.52361
 Alpha virt. eigenvalues --    0.52596   0.53780   0.56068   0.58530   0.60494
 Alpha virt. eigenvalues --    0.65459   0.72856   0.78625   0.83447   0.88050
 Alpha virt. eigenvalues --    0.90257   1.00783   1.10201   1.10715   1.14476
 Alpha virt. eigenvalues --    1.18565   1.22534   1.34357   1.37846   1.39008
 Alpha virt. eigenvalues --    1.43436   1.50729   1.53747   1.54726   1.57067
 Alpha virt. eigenvalues --    1.58404   1.59245   1.61375   1.62732   1.64855
 Alpha virt. eigenvalues --    1.66419   1.70282   1.70540   1.78721   1.80102
 Alpha virt. eigenvalues --    1.86122   1.89353   1.97709   2.07915   2.10535
 Alpha virt. eigenvalues --    2.17073   2.18909   2.21451   2.24115   2.27695
 Alpha virt. eigenvalues --    2.32394   2.33756   2.39455   2.40058   2.55011
 Alpha virt. eigenvalues --    2.56242   2.65327   2.66694   2.73441   2.80446
 Alpha virt. eigenvalues --    2.81435   2.83553   2.87938   3.08112   3.25447
  Beta  occ. eigenvalues --  -19.49998 -10.58307 -10.45152 -10.38522 -10.35012
  Beta  occ. eigenvalues --   -1.35942  -1.02195  -0.92241  -0.83576  -0.78088
  Beta  occ. eigenvalues --   -0.75090  -0.72435  -0.71689  -0.65876  -0.61107
  Beta  occ. eigenvalues --   -0.58747  -0.55484  -0.52898  -0.51550
  Beta virt. eigenvalues --   -0.45760  -0.31236  -0.13396  -0.11465  -0.08591
  Beta virt. eigenvalues --   -0.06652  -0.04860  -0.02886  -0.02621  -0.00499
  Beta virt. eigenvalues --    0.00368   0.03382   0.05525   0.06221   0.21123
  Beta virt. eigenvalues --    0.21418   0.23910   0.24848   0.25541   0.29843
  Beta virt. eigenvalues --    0.31916   0.35690   0.37755   0.39787   0.43121
  Beta virt. eigenvalues --    0.43940   0.43968   0.48882   0.49190   0.51499
  Beta virt. eigenvalues --    0.52558   0.52667   0.54030   0.56330   0.58822
  Beta virt. eigenvalues --    0.61489   0.66020   0.74151   0.79974   0.83904
  Beta virt. eigenvalues --    0.90846   0.91068   1.01358   1.11193   1.12134
  Beta virt. eigenvalues --    1.14560   1.18647   1.23193   1.34439   1.38052
  Beta virt. eigenvalues --    1.40147   1.44836   1.51659   1.54856   1.54925
  Beta virt. eigenvalues --    1.57434   1.58692   1.59506   1.61482   1.62862
  Beta virt. eigenvalues --    1.65158   1.66801   1.70719   1.70816   1.79052
  Beta virt. eigenvalues --    1.80474   1.86581   1.90050   1.98334   2.08457
  Beta virt. eigenvalues --    2.10986   2.17772   2.19934   2.21806   2.27257
  Beta virt. eigenvalues --    2.28806   2.33852   2.36558   2.40981   2.41627
  Beta virt. eigenvalues --    2.55891   2.57873   2.65519   2.67331   2.73711
  Beta virt. eigenvalues --    2.80815   2.81837   2.83957   2.88155   3.11471
  Beta virt. eigenvalues --    3.27518
          Condensed to atoms (all electrons):
               1          2          3          4          5          6
     1  O    7.365550   0.572859  -0.066240   0.004877   0.000383  -0.014843
     2  C    0.572859   4.666955   0.245737  -0.031312   0.007786   0.359136
     3  C   -0.066240   0.245737   4.977241   0.349520  -0.045229  -0.027151
     4  C    0.004877  -0.031312   0.349520   4.602162   0.436945   0.003499
     5  C    0.000383   0.007786  -0.045229   0.436945   4.462836  -0.000063
     6  H   -0.014843   0.359136  -0.027151   0.003499  -0.000063   0.472077
     7  H    0.000575  -0.001586   0.348618  -0.014459  -0.000419  -0.002252
     8  H    0.000575  -0.001586   0.348619  -0.014460  -0.000419  -0.002252
     9  H    0.002597  -0.006480  -0.030464   0.387688  -0.013535   0.000140
    10  H    0.002597  -0.006480  -0.030463   0.387688  -0.013535   0.000140
    11  H   -0.000027  -0.000430   0.006823  -0.003743   0.377082   0.000002
    12  H    0.000001   0.000409  -0.008411  -0.023124   0.398054   0.000005
    13  H    0.000001   0.000409  -0.008411  -0.023124   0.398053   0.000005
               7          8          9         10         11         12
     1  O    0.000575   0.000575   0.002597   0.002597  -0.000027   0.000001
     2  C   -0.001586  -0.001586  -0.006480  -0.006480  -0.000430   0.000409
     3  C    0.348618   0.348619  -0.030464  -0.030463   0.006823  -0.008411
     4  C   -0.014459  -0.014460   0.387688   0.387688  -0.003743  -0.023124
     5  C   -0.000419  -0.000419  -0.013535  -0.013535   0.377082   0.398054
     6  H   -0.002252  -0.002252   0.000140   0.000140   0.000002   0.000005
     7  H    0.548468  -0.011662  -0.008562   0.007040  -0.000197   0.006478
     8  H   -0.011662   0.548469   0.007040  -0.008562  -0.000197  -0.001463
     9  H   -0.008562   0.007040   0.631016  -0.028589  -0.005585  -0.008077
    10  H    0.007040  -0.008562  -0.028589   0.631016  -0.005585   0.006604
    11  H   -0.000197  -0.000197  -0.005585  -0.005585   0.572411  -0.015690
    12  H    0.006478  -0.001463  -0.008077   0.006604  -0.015690   0.612612
    13  H   -0.001463   0.006478   0.006603  -0.008077  -0.015690  -0.022876
              13
     1  O    0.000001
     2  C    0.000409
     3  C   -0.008411
     4  C   -0.023124
     5  C    0.398053
     6  H    0.000005
     7  H   -0.001463
     8  H    0.006478
     9  H    0.006603
    10  H   -0.008077
    11  H   -0.015690
    12  H   -0.022876
    13  H    0.612611
          Atomic-Atomic Spin Densities.
               1          2          3          4          5          6
     1  O    0.776007  -0.060884  -0.015158   0.008083  -0.000165  -0.014300
     2  C   -0.060884  -0.119777   0.080916  -0.003551  -0.001334   0.033978
     3  C   -0.015158   0.080916   0.123706  -0.009255   0.000471  -0.027922
     4  C    0.008083  -0.003551  -0.009255   0.028294  -0.001321   0.001730
     5  C   -0.000165  -0.001334   0.000471  -0.001321   0.018367  -0.000103
     6  H   -0.014300   0.033978  -0.027922   0.001730  -0.000103   0.155379
     7  H    0.000352   0.001238  -0.003177   0.001537  -0.000924   0.001428
     8  H    0.000352   0.001237  -0.003177   0.001537  -0.000924   0.001428
     9  H   -0.000094  -0.000656   0.001844  -0.000001  -0.000310   0.000002
    10  H   -0.000093  -0.000656   0.001843  -0.000001  -0.000310   0.000002
    11  H    0.000025   0.000082  -0.000028  -0.005253   0.011230   0.000006
    12  H   -0.000009  -0.000042  -0.000408   0.000821   0.000835  -0.000009
    13  H   -0.000009  -0.000042  -0.000408   0.000821   0.000835  -0.000009
               7          8          9         10         11         12
     1  O    0.000352   0.000352  -0.000094  -0.000093   0.000025  -0.000009
     2  C    0.001238   0.001237  -0.000656  -0.000656   0.000082  -0.000042
     3  C   -0.003177  -0.003177   0.001844   0.001843  -0.000028  -0.000408
     4  C    0.001537   0.001537  -0.000001  -0.000001  -0.005253   0.000821
     5  C   -0.000924  -0.000924  -0.000310  -0.000310   0.011230   0.000835
     6  H    0.001428   0.001428   0.000002   0.000002   0.000006  -0.000009
     7  H   -0.004285   0.001459   0.000073  -0.000079   0.000086  -0.000190
     8  H    0.001459  -0.004286  -0.000079   0.000073   0.000086  -0.000079
     9  H    0.000073  -0.000079  -0.001313  -0.000117   0.000191  -0.000032
    10  H   -0.000079   0.000073  -0.000117  -0.001313   0.000191  -0.000023
    11  H    0.000086   0.000086   0.000191   0.000191   0.024380  -0.001040
    12  H   -0.000190  -0.000079  -0.000032  -0.000023  -0.001040   0.000831
    13  H   -0.000079  -0.000190  -0.000023  -0.000032  -0.001040   0.000340
              13
     1  O   -0.000009
     2  C   -0.000042
     3  C   -0.000408
     4  C    0.000821
     5  C    0.000835
     6  H   -0.000009
     7  H   -0.000079
     8  H   -0.000190
     9  H   -0.000023
    10  H   -0.000032
    11  H   -0.001040
    12  H    0.000340
    13  H    0.000832
 Mulliken charges and spin densities:
               1          2
     1  O    0.131094   0.694106
     2  C    0.194585  -0.069490
     3  C   -0.060189   0.149246
     4  C   -0.062156   0.023439
     5  C   -0.007939   0.026348
     6  H    0.211560   0.151607
     7  H    0.129422  -0.002564
     8  H    0.129422  -0.002564
     9  H    0.066207  -0.000516
    10  H    0.066207  -0.000516
    11  H    0.090827   0.028916
    12  H    0.055480   0.000994
    13  H    0.055481   0.000994
 Sum of Mulliken charges =   1.00000   1.00000
 Mulliken charges and spin densities with hydrogens summed into heavy atoms:
               1          2
     1  O    0.131094   0.694106
     2  C    0.406145   0.082117
     3  C    0.198654   0.144118
     4  C    0.070258   0.022406
     5  C    0.193849   0.057252
 Electronic spatial extent (au):  <R**2>=            532.0847
 Charge=              1.0000 electrons
 Dipole moment (field-independent basis, Debye):
    X=              2.7706    Y=              2.7676    Z=              0.0000  Tot=              3.9161
 Quadrupole moment (field-independent basis, Debye-Ang):
   XX=            -14.3903   YY=            -24.6558   ZZ=            -27.8201
   XY=              5.0012   XZ=             -0.0000   YZ=             -0.0000
 Traceless Quadrupole moment (field-independent basis, Debye-Ang):
   XX=              7.8984   YY=             -2.3670   ZZ=             -5.5314
   XY=              5.0012   XZ=             -0.0000   YZ=             -0.0000
 Octapole moment (field-independent basis, Debye-Ang**2):
  XXX=             17.5890  YYY=              2.7592  ZZZ=             -0.0000  XYY=              6.2232
  XXY=              6.2540  XXZ=             -0.0000  XZZ=              3.2336  YZZ=              0.9876
  YYZ=             -0.0000  XYZ=             -0.0000
 Hexadecapole moment (field-independent basis, Debye-Ang**3):
 XXXX=           -420.9429 YYYY=            -98.3144 ZZZZ=            -44.2721 XXXY=             25.7925
 XXXZ=             -0.0001 YYYX=              4.5447 YYYZ=             -0.0000 ZZZX=             -0.0000
 ZZZY=             -0.0000 XXYY=            -86.0785 XXZZ=            -89.4833 YYZZ=            -21.6127
 XXYZ=             -0.0000 YYXZ=             -0.0001 ZZXY=             -2.7830
 N-N= 1.715923290105D+02 E-N=-8.729485097800D+02  KE= 2.294940001194D+02
                          Isotropic Fermi Contact Couplings
        Atom                 a.u.       MegaHertz       Gauss      10(-4) cm-1
     1  O(17)              0.23244    -140.90416     -50.27811     -47.00057
     2  C(13)             -0.08230     -92.52453     -33.01505     -30.86286
     3  C(13)              0.02428      27.29243       9.73862       9.10377
     4  C(13)             -0.00216      -2.42543      -0.86545      -0.80904
     5  C(13)              0.00285       3.19837       1.14126       1.06686
     6  H(1)               0.06815     304.64409     108.70459     101.61833
     7  H(1)              -0.00133      -5.93263      -2.11691      -1.97891
     8  H(1)              -0.00133      -5.93348      -2.11721      -1.97919
     9  H(1)              -0.00000      -0.00037      -0.00013      -0.00012
    10  H(1)              -0.00000      -0.00121      -0.00043      -0.00040
    11  H(1)               0.01356      60.60436      21.62514      20.21544
    12  H(1)               0.00071       3.17100       1.13149       1.05773
    13  H(1)               0.00071       3.17219       1.13192       1.05813
 --------------------------------------------------------
       Center         ----  Spin Dipole Couplings  ----
                      3XX-RR        3YY-RR        3ZZ-RR
 --------------------------------------------------------
     1   Atom        2.123396     -0.915407     -1.207989
     2   Atom        0.123170      0.021455     -0.144625
     3   Atom        0.254855     -0.120915     -0.133940
     4   Atom        0.025852      0.001273     -0.027125
     5   Atom        0.026483      0.002363     -0.028846
     6   Atom       -0.006846      0.023896     -0.017049
     7   Atom       -0.001045     -0.002029      0.003074
     8   Atom       -0.001045     -0.002029      0.003074
     9   Atom        0.007854     -0.003992     -0.003861
    10   Atom        0.007853     -0.003992     -0.003861
    11   Atom        0.000566      0.005187     -0.005753
    12   Atom        0.002209     -0.002667      0.000458
    13   Atom        0.002209     -0.002667      0.000458
 --------------------------------------------------------
                        XY            XZ            YZ
 --------------------------------------------------------
     1   Atom        1.403507     -0.000022     -0.000010
     2   Atom       -0.004256     -0.000002      0.000000
     3   Atom       -0.048240      0.000003     -0.000000
     4   Atom        0.030635      0.000001      0.000001
     5   Atom        0.039087      0.000001      0.000001
     6   Atom        0.014674     -0.000000     -0.000000
     7   Atom       -0.005769      0.003528     -0.015354
     8   Atom       -0.005769     -0.003529      0.015354
     9   Atom        0.002041      0.002990      0.004230
    10   Atom        0.002041     -0.002990     -0.004230
    11   Atom        0.006420     -0.000000     -0.000000
    12   Atom       -0.001311      0.004334     -0.002915
    13   Atom       -0.001311     -0.004334      0.002915
 --------------------------------------------------------


 ---------------------------------------------------------------------------------
              Anisotropic Spin Dipole Couplings in Principal Axis System
 ---------------------------------------------------------------------------------

       Atom             a.u.   MegaHertz   Gauss  10(-4) cm-1        Axes

              Baa    -1.4644   105.966    37.811    35.346 -0.3643  0.9313  0.0000
     1 O(17)  Bbb    -1.2080    87.409    31.190    29.157  0.0000 -0.0000  1.0000
              Bcc     2.6724  -193.375   -69.001   -64.503  0.9313  0.3643 -0.0000
 
              Baa    -0.1446   -19.407    -6.925    -6.474  0.0000 -0.0000  1.0000
     2 C(13)  Bbb     0.0213     2.855     1.019     0.952  0.0417  0.9991  0.0000
              Bcc     0.1233    16.552     5.906     5.521  0.9991 -0.0417 -0.0000
 
              Baa    -0.1339   -17.973    -6.413    -5.995 -0.0000 -0.0000  1.0000
     3 C(13)  Bbb    -0.1270   -17.043    -6.082    -5.685  0.1253  0.9921  0.0000
              Bcc     0.2609    35.017    12.495    11.680  0.9921 -0.1253  0.0000
 
              Baa    -0.0271    -3.640    -1.299    -1.214 -0.0000 -0.0000  1.0000
     4 C(13)  Bbb    -0.0194    -2.609    -0.931    -0.870 -0.5602  0.8283  0.0000
              Bcc     0.0466     6.249     2.230     2.085  0.8283  0.5602  0.0000
 
              Baa    -0.0288    -3.871    -1.381    -1.291  0.0000 -0.0000  1.0000
     5 C(13)  Bbb    -0.0265    -3.554    -1.268    -1.185 -0.5938  0.8046  0.0000
              Bcc     0.0553     7.425     2.649     2.477  0.8046  0.5938  0.0000
 
              Baa    -0.0170    -9.097    -3.246    -3.034  0.0000  0.0000  1.0000
     6 H(1)   Bbb    -0.0127    -6.790    -2.423    -2.265  0.9283 -0.3719 -0.0000
              Bcc     0.0298    15.887     5.669     5.299  0.3719  0.9283 -0.0000
 
              Baa    -0.0154    -8.210    -2.929    -2.738  0.1604  0.7737  0.6129
     7 H(1)   Bbb    -0.0029    -1.522    -0.543    -0.508  0.9345  0.0809 -0.3467
              Bcc     0.0182     9.732     3.473     3.246  0.3179 -0.6283  0.7100
 
              Baa    -0.0154    -8.210    -2.929    -2.738  0.1604  0.7737 -0.6129
     8 H(1)   Bbb    -0.0029    -1.522    -0.543    -0.508  0.9345  0.0809  0.3467
              Bcc     0.0182     9.732     3.473     3.246 -0.3179  0.6283  0.7100
 
              Baa    -0.0082    -4.368    -1.558    -1.457 -0.0442 -0.6987  0.7140
     9 H(1)   Bbb    -0.0011    -0.589    -0.210    -0.196 -0.3672  0.6760  0.6388
              Bcc     0.0093     4.956     1.769     1.653  0.9291  0.2340  0.2865
 
              Baa    -0.0082    -4.367    -1.558    -1.457  0.0442  0.6987  0.7140
    10 H(1)   Bbb    -0.0011    -0.589    -0.210    -0.196 -0.3673  0.6760 -0.6388
              Bcc     0.0093     4.956     1.769     1.653  0.9291  0.2340 -0.2865
 
              Baa    -0.0058    -3.070    -1.095    -1.024 -0.0000  0.0000  1.0000
    11 H(1)   Bbb    -0.0039    -2.106    -0.751    -0.702  0.8181 -0.5750  0.0000
              Bcc     0.0097     5.175     1.847     1.726  0.5750  0.8181 -0.0000
 
              Baa    -0.0047    -2.511    -0.896    -0.838 -0.2547  0.7349  0.6286
    12 H(1)   Bbb    -0.0019    -1.039    -0.371    -0.346  0.6565  0.6086 -0.4456
              Bcc     0.0067     3.550     1.267     1.184  0.7100 -0.2992  0.6375
 
              Baa    -0.0047    -2.511    -0.896    -0.838 -0.2547  0.7349 -0.6286
    13 H(1)   Bbb    -0.0019    -1.039    -0.371    -0.347  0.6565  0.6086  0.4456
              Bcc     0.0067     3.550     1.267     1.184  0.7100 -0.2992 -0.6375
 

 ---------------------------------------------------------------------------------

 ******************************Gaussian NBO Version 3.1******************************
             N A T U R A L   A T O M I C   O R B I T A L   A N D
          N A T U R A L   B O N D   O R B I T A L   A N A L Y S I S
 ******************************Gaussian NBO Version 3.1******************************
       /RESON  / : Allow strongly delocalized NBO set

 Analyzing the SCF density

 Job title: 78                                                              

 Storage needed:     36930 in NPA,     48913 in NBO ( 939523121 available)
 GSVD:  LWork=        6906 too small for GESVD, short by        3041 words or        3041 for optimal perf.


 NATURAL POPULATIONS:  Natural atomic orbital occupancies 
                                                          
   NAO  Atom  No  lang   Type(AO)    Occupancy
 --------------------------------------------
     1    O    1  S      Cor( 1S)     1.99973
     2    O    1  S      Val( 2S)     1.71980
     3    O    1  S      Ryd( 3S)     0.00157
     4    O    1  px     Val( 2p)     1.32481
     5    O    1  px     Ryd( 3p)     0.00204
     6    O    1  py     Val( 2p)     1.56654
     7    O    1  py     Ryd( 3p)     0.00064
     8    O    1  pz     Val( 2p)     1.47193
     9    O    1  pz     Ryd( 3p)     0.00043
    10    O    1  dxy    Ryd( 3d)     0.00148
    11    O    1  dxz    Ryd( 3d)     0.00034
    12    O    1  dyz    Ryd( 3d)     0.00208
    13    O    1  dx2y2  Ryd( 3d)     0.00143
    14    O    1  dz2    Ryd( 3d)     0.00042

    15    C    2  S      Cor( 1S)     1.99929
    16    C    2  S      Val( 2S)     0.97205
    17    C    2  S      Ryd( 3S)     0.00605
    18    C    2  px     Val( 2p)     1.02065
    19    C    2  px     Ryd( 3p)     0.00515
    20    C    2  py     Val( 2p)     0.87987
    21    C    2  py     Ryd( 3p)     0.01152
    22    C    2  pz     Val( 2p)     0.61340
    23    C    2  pz     Ryd( 3p)     0.00047
    24    C    2  dxy    Ryd( 3d)     0.00257
    25    C    2  dxz    Ryd( 3d)     0.00101
    26    C    2  dyz    Ryd( 3d)     0.00308
    27    C    2  dx2y2  Ryd( 3d)     0.00230
    28    C    2  dz2    Ryd( 3d)     0.00072

    29    C    3  S      Cor( 1S)     1.99905
    30    C    3  S      Val( 2S)     1.07647
    31    C    3  S      Ryd( 3S)     0.00160
    32    C    3  px     Val( 2p)     0.93329
    33    C    3  px     Ryd( 3p)     0.00227
    34    C    3  py     Val( 2p)     1.21120
    35    C    3  py     Ryd( 3p)     0.00227
    36    C    3  pz     Val( 2p)     1.26416
    37    C    3  pz     Ryd( 3p)     0.00120
    38    C    3  dxy    Ryd( 3d)     0.00037
    39    C    3  dxz    Ryd( 3d)     0.00027
    40    C    3  dyz    Ryd( 3d)     0.00112
    41    C    3  dx2y2  Ryd( 3d)     0.00102
    42    C    3  dz2    Ryd( 3d)     0.00054

    43    C    4  S      Cor( 1S)     1.99913
    44    C    4  S      Val( 2S)     1.02719
    45    C    4  S      Ryd( 3S)     0.00151
    46    C    4  px     Val( 2p)     1.05014
    47    C    4  px     Ryd( 3p)     0.00406
    48    C    4  py     Val( 2p)     1.09385
    49    C    4  py     Ryd( 3p)     0.00151
    50    C    4  pz     Val( 2p)     1.24988
    51    C    4  pz     Ryd( 3p)     0.00358
    52    C    4  dxy    Ryd( 3d)     0.00090
    53    C    4  dxz    Ryd( 3d)     0.00057
    54    C    4  dyz    Ryd( 3d)     0.00074
    55    C    4  dx2y2  Ryd( 3d)     0.00043
    56    C    4  dz2    Ryd( 3d)     0.00055

    57    C    5  S      Cor( 1S)     1.99923
    58    C    5  S      Val( 2S)     1.10096
    59    C    5  S      Ryd( 3S)     0.00053
    60    C    5  px     Val( 2p)     1.04617
    61    C    5  px     Ryd( 3p)     0.00204
    62    C    5  py     Val( 2p)     1.22680
    63    C    5  py     Ryd( 3p)     0.00266
    64    C    5  pz     Val( 2p)     1.23838
    65    C    5  pz     Ryd( 3p)     0.00175
    66    C    5  dxy    Ryd( 3d)     0.00053
    67    C    5  dxz    Ryd( 3d)     0.00028
    68    C    5  dyz    Ryd( 3d)     0.00070
    69    C    5  dx2y2  Ryd( 3d)     0.00046
    70    C    5  dz2    Ryd( 3d)     0.00050

    71    H    6  S      Val( 1S)     0.67993
    72    H    6  S      Ryd( 2S)     0.00183
    73    H    6  px     Ryd( 2p)     0.00048
    74    H    6  py     Ryd( 2p)     0.00066
    75    H    6  pz     Ryd( 2p)     0.00002

    76    H    7  S      Val( 1S)     0.68898
    77    H    7  S      Ryd( 2S)     0.00223
    78    H    7  px     Ryd( 2p)     0.00023
    79    H    7  py     Ryd( 2p)     0.00035
    80    H    7  pz     Ryd( 2p)     0.00058

    81    H    8  S      Val( 1S)     0.68898
    82    H    8  S      Ryd( 2S)     0.00223
    83    H    8  px     Ryd( 2p)     0.00023
    84    H    8  py     Ryd( 2p)     0.00035
    85    H    8  pz     Ryd( 2p)     0.00058

    86    H    9  S      Val( 1S)     0.75280
    87    H    9  S      Ryd( 2S)     0.00264
    88    H    9  px     Ryd( 2p)     0.00010
    89    H    9  py     Ryd( 2p)     0.00043
    90    H    9  pz     Ryd( 2p)     0.00053

    91    H   10  S      Val( 1S)     0.75280
    92    H   10  S      Ryd( 2S)     0.00264
    93    H   10  px     Ryd( 2p)     0.00010
    94    H   10  py     Ryd( 2p)     0.00043
    95    H   10  pz     Ryd( 2p)     0.00053

    96    H   11  S      Val( 1S)     0.72073
    97    H   11  S      Ryd( 2S)     0.00093
    98    H   11  px     Ryd( 2p)     0.00038
    99    H   11  py     Ryd( 2p)     0.00050
   100    H   11  pz     Ryd( 2p)     0.00018

   101    H   12  S      Val( 1S)     0.76527
   102    H   12  S      Ryd( 2S)     0.00134
   103    H   12  px     Ryd( 2p)     0.00021
   104    H   12  py     Ryd( 2p)     0.00032
   105    H   12  pz     Ryd( 2p)     0.00052

   106    H   13  S      Val( 1S)     0.76527
   107    H   13  S      Ryd( 2S)     0.00134
   108    H   13  px     Ryd( 2p)     0.00021
   109    H   13  py     Ryd( 2p)     0.00032
   110    H   13  pz     Ryd( 2p)     0.00052


 Summary of Natural Population Analysis:                  
                                                          
                                       Natural Population 
                Natural  -----------------------------------------------
    Atom  No    Charge         Core      Valence    Rydberg      Total
 -----------------------------------------------------------------------
      O    1   -0.09325      1.99973     6.08308    0.01044     8.09325
      C    2    0.48186      1.99929     3.48597    0.03288     5.51814
      C    3   -0.49482      1.99905     4.48511    0.01065     6.49482
      C    4   -0.43405      1.99913     4.42106    0.01385     6.43405
      C    5   -0.62101      1.99923     4.61232    0.00946     6.62101
      H    6    0.31708      0.00000     0.67993    0.00299     0.68292
      H    7    0.30763      0.00000     0.68898    0.00339     0.69237
      H    8    0.30763      0.00000     0.68898    0.00339     0.69237
      H    9    0.24350      0.00000     0.75280    0.00370     0.75650
      H   10    0.24350      0.00000     0.75280    0.00370     0.75650
      H   11    0.27727      0.00000     0.72073    0.00200     0.72273
      H   12    0.23233      0.00000     0.76527    0.00240     0.76767
      H   13    0.23233      0.00000     0.76527    0.00240     0.76767
 =======================================================================
   * Total *    1.00000      9.99644    28.90231    0.10125    39.00000

                                 Natural Population      
 --------------------------------------------------------
   Core                       9.99644 ( 99.9644% of  10)
   Valence                   28.90231 ( 99.6631% of  29)
   Natural Minimal Basis     38.89875 ( 99.7404% of  39)
   Natural Rydberg Basis      0.10125 (  0.2596% of  39)
 --------------------------------------------------------

    Atom  No          Natural Electron Configuration
 ----------------------------------------------------------------------------
      O    1      [core]2S( 1.72)2p( 4.36)3d( 0.01)
      C    2      [core]2S( 0.97)2p( 2.51)3S( 0.01)3p( 0.02)3d( 0.01)
      C    3      [core]2S( 1.08)2p( 3.41)3p( 0.01)
      C    4      [core]2S( 1.03)2p( 3.39)3p( 0.01)
      C    5      [core]2S( 1.10)2p( 3.51)3p( 0.01)
      H    6            1S( 0.68)
      H    7            1S( 0.69)
      H    8            1S( 0.69)
      H    9            1S( 0.75)
      H   10            1S( 0.75)
      H   11            1S( 0.72)
      H   12            1S( 0.77)
      H   13            1S( 0.77)


 ***************************************************
 *******         Alpha spin orbitals         *******
 ***************************************************


 NATURAL POPULATIONS:  Natural atomic orbital occupancies 
                                                          
   NAO  Atom  No  lang   Type(AO)    Occupancy      Energy
 ----------------------------------------------------------
     1    O    1  S      Cor( 1S)     0.99987     -19.26931
     2    O    1  S      Val( 2S)     0.86529      -1.25401
     3    O    1  S      Ryd( 3S)     0.00074       1.05615
     4    O    1  px     Val( 2p)     0.94314      -0.66431
     5    O    1  px     Ryd( 3p)     0.00152       0.82302
     6    O    1  py     Val( 2p)     0.82770      -0.65576
     7    O    1  py     Ryd( 3p)     0.00037       0.72836
     8    O    1  pz     Val( 2p)     0.75711      -0.60369
     9    O    1  pz     Ryd( 3p)     0.00019       0.72828
    10    O    1  dxy    Ryd( 3d)     0.00082       2.72100
    11    O    1  dxz    Ryd( 3d)     0.00017       2.29941
    12    O    1  dyz    Ryd( 3d)     0.00104       2.49218
    13    O    1  dx2y2  Ryd( 3d)     0.00080       2.72488
    14    O    1  dz2    Ryd( 3d)     0.00022       2.50835

    15    C    2  S      Cor( 1S)     0.99965     -10.47748
    16    C    2  S      Val( 2S)     0.47734      -0.50956
    17    C    2  S      Ryd( 3S)     0.00273       0.26641
    18    C    2  px     Val( 2p)     0.52439      -0.35241
    19    C    2  px     Ryd( 3p)     0.00220       0.33325
    20    C    2  py     Val( 2p)     0.43412      -0.30798
    21    C    2  py     Ryd( 3p)     0.00580       0.41072
    22    C    2  pz     Val( 2p)     0.28798      -0.40644
    23    C    2  pz     Ryd( 3p)     0.00019       0.23998
    24    C    2  dxy    Ryd( 3d)     0.00180       2.14004
    25    C    2  dxz    Ryd( 3d)     0.00051       1.59546
    26    C    2  dyz    Ryd( 3d)     0.00150       1.63806
    27    C    2  dx2y2  Ryd( 3d)     0.00150       2.03005
    28    C    2  dz2    Ryd( 3d)     0.00038       1.84134

    29    C    3  S      Cor( 1S)     0.99953     -10.33607
    30    C    3  S      Val( 2S)     0.53986      -0.49707
    31    C    3  S      Ryd( 3S)     0.00078       0.65909
    32    C    3  px     Val( 2p)     0.52884      -0.35627
    33    C    3  px     Ryd( 3p)     0.00125       0.40387
    34    C    3  py     Val( 2p)     0.60719      -0.33938
    35    C    3  py     Ryd( 3p)     0.00112       0.35036
    36    C    3  pz     Val( 2p)     0.63324      -0.34631
    37    C    3  pz     Ryd( 3p)     0.00058       0.47222
    38    C    3  dxy    Ryd( 3d)     0.00021       1.95329
    39    C    3  dxz    Ryd( 3d)     0.00014       1.76733
    40    C    3  dyz    Ryd( 3d)     0.00056       2.19235
    41    C    3  dx2y2  Ryd( 3d)     0.00065       1.95475
    42    C    3  dz2    Ryd( 3d)     0.00029       1.98673

    43    C    4  S      Cor( 1S)     0.99957     -10.26533
    44    C    4  S      Val( 2S)     0.51341      -0.41023
    45    C    4  S      Ryd( 3S)     0.00077       0.70321
    46    C    4  px     Val( 2p)     0.53421      -0.27272
    47    C    4  px     Ryd( 3p)     0.00236       0.44062
    48    C    4  py     Val( 2p)     0.54913      -0.26468
    49    C    4  py     Ryd( 3p)     0.00084       0.37085
    50    C    4  pz     Val( 2p)     0.62517      -0.26971
    51    C    4  pz     Ryd( 3p)     0.00180       0.52624
    52    C    4  dxy    Ryd( 3d)     0.00046       2.03102
    53    C    4  dxz    Ryd( 3d)     0.00029       1.88551
    54    C    4  dyz    Ryd( 3d)     0.00037       2.23803
    55    C    4  dx2y2  Ryd( 3d)     0.00022       1.98938
    56    C    4  dz2    Ryd( 3d)     0.00028       2.06600

    57    C    5  S      Cor( 1S)     0.99962     -10.23567
    58    C    5  S      Val( 2S)     0.55047      -0.40446
    59    C    5  S      Ryd( 3S)     0.00028       0.69878
    60    C    5  px     Val( 2p)     0.53278      -0.23158
    61    C    5  px     Ryd( 3p)     0.00106       0.37031
    62    C    5  py     Val( 2p)     0.62013      -0.24409
    63    C    5  py     Ryd( 3p)     0.00145       0.45926
    64    C    5  pz     Val( 2p)     0.61935      -0.23956
    65    C    5  pz     Ryd( 3p)     0.00087       0.43222
    66    C    5  dxy    Ryd( 3d)     0.00029       2.14049
    67    C    5  dxz    Ryd( 3d)     0.00014       1.94728
    68    C    5  dyz    Ryd( 3d)     0.00035       2.23257
    69    C    5  dx2y2  Ryd( 3d)     0.00023       2.02729
    70    C    5  dz2    Ryd( 3d)     0.00025       2.14422

    71    H    6  S      Val( 1S)     0.40247      -0.24827
    72    H    6  S      Ryd( 2S)     0.00121       0.10309
    73    H    6  px     Ryd( 2p)     0.00028       1.71216
    74    H    6  py     Ryd( 2p)     0.00042       1.86061
    75    H    6  pz     Ryd( 2p)     0.00001       1.33428

    76    H    7  S      Val( 1S)     0.34303      -0.13845
    77    H    7  S      Ryd( 2S)     0.00112       0.16134
    78    H    7  px     Ryd( 2p)     0.00011       1.58033
    79    H    7  py     Ryd( 2p)     0.00017       1.77181
    80    H    7  pz     Ryd( 2p)     0.00029       1.93234

    81    H    8  S      Val( 1S)     0.34303      -0.13845
    82    H    8  S      Ryd( 2S)     0.00112       0.16134
    83    H    8  px     Ryd( 2p)     0.00011       1.58033
    84    H    8  py     Ryd( 2p)     0.00017       1.77181
    85    H    8  pz     Ryd( 2p)     0.00029       1.93233

    86    H    9  S      Val( 1S)     0.37598      -0.09264
    87    H    9  S      Ryd( 2S)     0.00133       0.19495
    88    H    9  px     Ryd( 2p)     0.00005       1.65484
    89    H    9  py     Ryd( 2p)     0.00021       1.78565
    90    H    9  pz     Ryd( 2p)     0.00026       1.98199

    91    H   10  S      Val( 1S)     0.37598      -0.09264
    92    H   10  S      Ryd( 2S)     0.00133       0.19495
    93    H   10  px     Ryd( 2p)     0.00005       1.65484
    94    H   10  py     Ryd( 2p)     0.00021       1.78564
    95    H   10  pz     Ryd( 2p)     0.00026       1.98200

    96    H   11  S      Val( 1S)     0.37160      -0.06698
    97    H   11  S      Ryd( 2S)     0.00047       0.21066
    98    H   11  px     Ryd( 2p)     0.00019       1.80438
    99    H   11  py     Ryd( 2p)     0.00027       1.99304
   100    H   11  pz     Ryd( 2p)     0.00009       1.62188

   101    H   12  S      Val( 1S)     0.38300      -0.07825
   102    H   12  S      Ryd( 2S)     0.00068       0.21965
   103    H   12  px     Ryd( 2p)     0.00011       1.61902
   104    H   12  py     Ryd( 2p)     0.00016       1.80161
   105    H   12  pz     Ryd( 2p)     0.00026       2.00191

   106    H   13  S      Val( 1S)     0.38300      -0.07825
   107    H   13  S      Ryd( 2S)     0.00068       0.21965
   108    H   13  px     Ryd( 2p)     0.00011       1.61902
   109    H   13  py     Ryd( 2p)     0.00016       1.80161
   110    H   13  pz     Ryd( 2p)     0.00026       2.00190


 Summary of Natural Population Analysis:                  
                                                          
                                       Natural Population 
                Natural  -----------------------------------------------
    Atom  No    Charge         Core      Valence    Rydberg      Total
 -----------------------------------------------------------------------
      O    1   -0.39897      0.99987     3.39324    0.00586     4.39897
      C    2    0.25991      0.99965     1.72383    0.01661     2.74009
      C    3   -0.31422      0.99953     2.30913    0.00557     3.31422
      C    4   -0.22888      0.99957     2.22193    0.00739     3.22888
      C    5   -0.32728      0.99962     2.32273    0.00494     3.32728
      H    6    0.09561      0.00000     0.40247    0.00192     0.40439
      H    7    0.15528      0.00000     0.34303    0.00169     0.34472
      H    8    0.15528      0.00000     0.34303    0.00169     0.34472
      H    9    0.12216      0.00000     0.37598    0.00186     0.37784
      H   10    0.12216      0.00000     0.37598    0.00186     0.37784
      H   11    0.12737      0.00000     0.37160    0.00103     0.37263
      H   12    0.11579      0.00000     0.38300    0.00121     0.38421
      H   13    0.11579      0.00000     0.38300    0.00121     0.38421
 =======================================================================
   * Total *   -0.00000      4.99822    14.94894    0.05284    20.00000

                                 Natural Population      
 --------------------------------------------------------
   Core                       4.99822 ( 99.9644% of   5)
   Valence                   14.94894 ( 99.6596% of  15)
   Natural Minimal Basis     19.94716 ( 99.7358% of  20)
   Natural Rydberg Basis      0.05284 (  0.2642% of  20)
 --------------------------------------------------------

    Atom  No          Natural Electron Configuration
 ----------------------------------------------------------------------------
      O    1      [core]2S( 0.87)2p( 2.53)
      C    2      [core]2S( 0.48)2p( 1.25)3p( 0.01)3d( 0.01)
      C    3      [core]2S( 0.54)2p( 1.77)
      C    4      [core]2S( 0.51)2p( 1.71)3p( 0.01)
      C    5      [core]2S( 0.55)2p( 1.77)
      H    6            1S( 0.40)
      H    7            1S( 0.34)
      H    8            1S( 0.34)
      H    9            1S( 0.38)
      H   10            1S( 0.38)
      H   11            1S( 0.37)
      H   12            1S( 0.38)
      H   13            1S( 0.38)


 NATURAL BOND ORBITAL ANALYSIS, alpha spin orbitals:

                       Occupancies       Lewis Structure    Low   High
           Occ.    -------------------  -----------------   occ   occ
  Cycle   Thresh.   Lewis   Non-Lewis     CR  BD  3C  LP    (L)   (NL)   Dev
 =============================================================================
   1(1)    0.90    19.81850   0.18150      5  13   0   2     0      0    0.01
 -----------------------------------------------------------------------------

 Structure accepted: No low occupancy Lewis orbitals

 --------------------------------------------------------
   Core                      4.99822 ( 99.964% of   5)
   Valence Lewis            14.82028 ( 98.802% of  15)
  ==================       ============================
   Total Lewis              19.81850 ( 99.093% of  20)
  -----------------------------------------------------
   Valence non-Lewis         0.14713 (  0.736% of  20)
   Rydberg non-Lewis         0.03437 (  0.172% of  20)
  ==================       ============================
   Total non-Lewis           0.18150 (  0.907% of  20)
 --------------------------------------------------------


       (Occupancy)   Bond orbital/ Coefficients/ Hybrids
 ---------------------------------------------------------------------------------
     1. (0.99877) BD ( 1) O   1 - C   2  
                ( 68.13%)   0.8254* O   1 s( 41.12%)p 1.43( 58.79%)d 0.00(  0.08%)
                                           -0.0000  0.6407 -0.0270 -0.2745  0.0028
                                            0.7158 -0.0139  0.0000 -0.0000 -0.0158
                                           -0.0000  0.0000 -0.0171 -0.0172
                ( 31.87%)   0.5645* C   2 s( 29.72%)p 2.35( 69.97%)d 0.01(  0.31%)
                                            0.0000  0.5417 -0.0615  0.3096  0.0458
                                           -0.7733 -0.0621  0.0000 -0.0000 -0.0330
                                            0.0000 -0.0000 -0.0354 -0.0274
     2. (0.99774) BD ( 2) O   1 - C   2  
                ( 74.75%)   0.8646* O   1 s(  0.00%)p 1.00( 99.84%)d 0.00(  0.16%)
                                            0.0000 -0.0000  0.0000  0.0000 -0.0000
                                           -0.0000  0.0000  0.9992  0.0002  0.0000
                                           -0.0149  0.0372  0.0000  0.0000
                ( 25.25%)   0.5025* C   2 s(  0.00%)p 1.00( 99.37%)d 0.01(  0.63%)
                                            0.0000 -0.0000  0.0000  0.0000 -0.0000
                                            0.0000  0.0000  0.9968 -0.0067 -0.0000
                                            0.0280 -0.0740  0.0000 -0.0000
     3. (0.99541) BD ( 1) C   2 - C   3  
                ( 49.72%)   0.7051* C   2 s( 39.43%)p 1.53( 60.50%)d 0.00(  0.07%)
                                            0.0002  0.6279  0.0060 -0.7662  0.0151
                                            0.1320  0.0163  0.0000 -0.0000 -0.0072
                                            0.0000  0.0000  0.0209 -0.0128
                ( 50.28%)   0.7091* C   3 s( 24.65%)p 3.05( 75.25%)d 0.00(  0.10%)
                                            0.0002  0.4961  0.0192  0.8393  0.0240
                                           -0.2177  0.0085  0.0000  0.0000 -0.0120
                                            0.0000 -0.0000  0.0253 -0.0142
     4. (0.99544) BD ( 1) C   2 - H   6  
                ( 60.86%)   0.7801* C   2 s( 30.90%)p 2.23( 69.04%)d 0.00(  0.06%)
                                           -0.0002  0.5556  0.0178  0.5603 -0.0048
                                            0.6132 -0.0233 -0.0000  0.0000  0.0228
                                           -0.0000 -0.0000 -0.0030 -0.0092
                ( 39.14%)   0.6256* H   6 s( 99.85%)p 0.00(  0.15%)
                                            0.9993  0.0006 -0.0234 -0.0305  0.0000
     5. (0.99121) BD ( 1) C   3 - C   4  
                ( 53.73%)   0.7330* C   3 s( 31.05%)p 2.22( 68.93%)d 0.00(  0.03%)
                                            0.0002  0.5572 -0.0006 -0.5010  0.0051
                                           -0.6619  0.0083 -0.0000 -0.0000  0.0108
                                           -0.0000 -0.0000 -0.0071 -0.0101
                ( 46.27%)   0.6802* C   4 s( 25.98%)p 2.85( 73.96%)d 0.00(  0.06%)
                                            0.0002  0.5095  0.0132  0.5285  0.0027
                                            0.6783  0.0137 -0.0000 -0.0000  0.0205
                                           -0.0000 -0.0000 -0.0046 -0.0126
     6. (0.96801) BD ( 1) C   3 - H   7  
                ( 65.02%)   0.8063* C   3 s( 22.16%)p 3.51( 77.80%)d 0.00(  0.04%)
                                           -0.0002  0.4707 -0.0050 -0.1462 -0.0056
                                            0.5068  0.0031 -0.7068  0.0084  0.0000
                                           -0.0060 -0.0168 -0.0060  0.0097
                ( 34.98%)   0.5915* H   7 s( 99.89%)p 0.00(  0.11%)
                                            0.9994 -0.0051  0.0113 -0.0189  0.0255
     7. (0.96801) BD ( 1) C   3 - H   8  
                ( 65.02%)   0.8063* C   3 s( 22.16%)p 3.51( 77.80%)d 0.00(  0.04%)
                                           -0.0002  0.4707 -0.0050 -0.1462 -0.0056
                                            0.5068  0.0031  0.7068 -0.0084  0.0000
                                            0.0060  0.0168 -0.0060  0.0097
                ( 34.98%)   0.5915* H   8 s( 99.89%)p 0.00(  0.11%)
                                            0.9994 -0.0051  0.0113 -0.0189 -0.0255
     8. (0.99231) BD ( 1) C   4 - C   5  
                ( 52.44%)   0.7242* C   4 s( 29.43%)p 2.40( 70.53%)d 0.00(  0.04%)
                                            0.0002  0.5424  0.0122 -0.8094 -0.0013
                                            0.2235 -0.0172 -0.0000 -0.0000 -0.0114
                                            0.0000 -0.0000  0.0117 -0.0107
                ( 47.56%)   0.6896* C   5 s( 28.82%)p 2.47( 71.13%)d 0.00(  0.05%)
                                            0.0004  0.5368  0.0107  0.8162  0.0071
                                           -0.2117 -0.0178  0.0000  0.0000 -0.0077
                                            0.0000 -0.0000  0.0176 -0.0115
     9. (0.98803) BD ( 1) C   4 - H   9  
                ( 62.39%)   0.7899* C   4 s( 22.30%)p 3.48( 77.65%)d 0.00(  0.04%)
                                            0.0001 -0.4722  0.0100 -0.1800  0.0126
                                            0.4941  0.0120  0.7068 -0.0127  0.0049
                                            0.0091 -0.0144  0.0028 -0.0104
                ( 37.61%)   0.6132* H   9 s( 99.90%)p 0.00(  0.10%)
                                           -0.9995  0.0045  0.0023 -0.0204 -0.0230
    10. (0.98803) BD ( 1) C   4 - H  10  
                ( 62.39%)   0.7899* C   4 s( 22.30%)p 3.48( 77.65%)d 0.00(  0.04%)
                                            0.0001 -0.4722  0.0100 -0.1799  0.0126
                                            0.4941  0.0120 -0.7068  0.0127  0.0049
                                           -0.0091  0.0144  0.0028 -0.0104
                ( 37.61%)   0.6132* H  10 s( 99.90%)p 0.00(  0.10%)
                                           -0.9995  0.0045  0.0023 -0.0204  0.0230
    11. (0.99247) BD ( 1) C   5 - H  11  
                ( 62.66%)   0.7916* C   5 s( 24.25%)p 3.12( 75.71%)d 0.00(  0.04%)
                                           -0.0000  0.4924  0.0039 -0.5068 -0.0071
                                           -0.7071  0.0145  0.0000 -0.0000  0.0158
                                           -0.0000 -0.0000 -0.0074 -0.0099
                ( 37.34%)   0.6111* H  11 s( 99.90%)p 0.00(  0.10%)
                                            0.9995 -0.0008  0.0200  0.0234 -0.0000
    12. (0.99399) BD ( 1) C   5 - H  12  
                ( 61.66%)   0.7852* C   5 s( 23.45%)p 3.26( 76.51%)d 0.00(  0.04%)
                                            0.0000  0.4842 -0.0059 -0.1945 -0.0211
                                            0.4765 -0.0041 -0.7069  0.0054 -0.0026
                                            0.0045 -0.0162 -0.0050  0.0100
                ( 38.34%)   0.6192* H  12 s( 99.91%)p 0.00(  0.09%)
                                            0.9996 -0.0015  0.0118 -0.0146  0.0231
    13. (0.99399) BD ( 1) C   5 - H  13  
                ( 61.66%)   0.7852* C   5 s( 23.45%)p 3.26( 76.51%)d 0.00(  0.04%)
                                            0.0000  0.4842 -0.0059 -0.1945 -0.0211
                                            0.4765 -0.0041  0.7069 -0.0054 -0.0026
                                           -0.0045  0.0162 -0.0050  0.0100
                ( 38.34%)   0.6192* H  13 s( 99.91%)p 0.00(  0.09%)
                                            0.9996 -0.0015  0.0118 -0.0146 -0.0231
    14. (0.99986) CR ( 1) O   1           s(100.00%)p 0.00(  0.00%)
                                            1.0000 -0.0003 -0.0000 -0.0001  0.0000
                                            0.0003 -0.0000  0.0000 -0.0000 -0.0000
                                            0.0000  0.0000 -0.0000 -0.0000
    15. (0.99965) CR ( 1) C   2           s(100.00%)p 0.00(  0.00%)
                                            1.0000 -0.0000  0.0000  0.0003 -0.0000
                                            0.0001 -0.0000 -0.0000  0.0000  0.0000
                                           -0.0000 -0.0000 -0.0000  0.0000
    16. (0.99952) CR ( 1) C   3           s(100.00%)p 0.00(  0.00%)
                                            1.0000 -0.0000 -0.0000 -0.0001 -0.0000
                                            0.0003 -0.0000 -0.0000  0.0000  0.0000
                                           -0.0000 -0.0000 -0.0000  0.0000
    17. (0.99956) CR ( 1) C   4           s(100.00%)p 0.00(  0.00%)
                                            1.0000 -0.0001 -0.0000  0.0001 -0.0000
                                           -0.0003 -0.0000  0.0000  0.0000 -0.0000
                                            0.0000  0.0000 -0.0000  0.0000
    18. (0.99962) CR ( 1) C   5           s(100.00%)p 0.00(  0.00%)
                                            1.0000 -0.0002 -0.0000 -0.0003 -0.0000
                                            0.0001  0.0000 -0.0000 -0.0000  0.0000
                                           -0.0000  0.0000 -0.0000  0.0000
    19. (0.99307) LP ( 1) O   1           s( 58.95%)p 0.70( 41.02%)d 0.00(  0.03%)
                                            0.0004  0.7677  0.0137  0.2371 -0.0016
                                           -0.5949  0.0034 -0.0000  0.0000  0.0123
                                           -0.0000 -0.0000  0.0130  0.0033
    20. (0.96382) LP ( 2) O   1           s(  0.01%)p 1.00( 99.91%)d 0.00(  0.09%)
                                           -0.0000  0.0064  0.0037 -0.9313 -0.0081
                                           -0.3628 -0.0026  0.0000  0.0000 -0.0217
                                           -0.0000  0.0000  0.0203 -0.0006
    21. (0.00169) RY*( 1) O   1           s(  0.42%)p99.99( 95.64%)d 9.27(  3.94%)
                                            0.0000 -0.0011  0.0652  0.0021 -0.9243
                                            0.0018 -0.3195  0.0000  0.0000  0.1489
                                            0.0000 -0.0000 -0.1311 -0.0006
    22. (0.00020) RY*( 2) O   1           s(  0.00%)p 1.00( 97.73%)d 0.02(  2.27%)
                                            0.0000 -0.0000 -0.0000 -0.0000  0.0000
                                           -0.0000 -0.0000  0.0057  0.9886  0.0000
                                            0.0885 -0.1219 -0.0000 -0.0000
    23. (0.00006) RY*( 3) O   1           s(  0.30%)p99.99( 94.31%)d18.27(  5.39%)
    24. (0.00005) RY*( 4) O   1           s( 89.26%)p 0.01(  0.68%)d 0.11( 10.06%)
    25. (0.00000) RY*( 5) O   1           s(  1.35%)p 5.07(  6.83%)d68.24( 91.83%)
    26. (0.00000) RY*( 6) O   1           s(  0.00%)p 1.00(  0.82%)d99.99( 99.18%)
    27. (0.00000) RY*( 7) O   1           s(  0.00%)p 1.00(  1.61%)d60.99( 98.39%)
    28. (0.00000) RY*( 8) O   1           s(  8.59%)p 0.30(  2.60%)d10.33( 88.80%)
    29. (0.00000) RY*( 9) O   1           s(  0.01%)p 1.00(  0.22%)d99.99( 99.77%)
    30. (0.00574) RY*( 1) C   2           s( 17.64%)p 4.65( 82.05%)d 0.02(  0.31%)
                                            0.0000  0.0518  0.4168  0.0442 -0.3774
                                           -0.0705  0.8192 -0.0000  0.0000  0.0001
                                           -0.0000  0.0000  0.0442  0.0341
    31. (0.00263) RY*( 2) C   2           s( 10.37%)p 1.48( 15.30%)d 7.17( 74.33%)
                                           -0.0000  0.0091  0.3219 -0.0271 -0.2799
                                           -0.0342 -0.2697  0.0000  0.0000  0.7182
                                            0.0000 -0.0000 -0.4768  0.0109
    32. (0.00133) RY*( 3) C   2           s(  0.00%)p 1.00( 13.92%)d 6.18( 86.08%)
                                            0.0000 -0.0000  0.0000 -0.0000  0.0000
                                            0.0000  0.0000 -0.0708 -0.3663 -0.0000
                                            0.6281 -0.6828 -0.0000 -0.0000
    33. (0.00095) RY*( 4) C   2           s(  3.39%)p17.29( 58.66%)d11.18( 37.94%)
                                            0.0000 -0.0149  0.1836 -0.0020  0.7154
                                            0.0268  0.2722  0.0000  0.0000 -0.1031
                                           -0.0000  0.0000 -0.6073  0.0019
    34. (0.00015) RY*( 5) C   2           s( 54.71%)p 0.34( 18.54%)d 0.49( 26.75%)
                                            0.0000  0.0009  0.7396  0.0136  0.3476
                                           -0.0397 -0.2506  0.0000 -0.0000  0.0469
                                           -0.0000  0.0000  0.5112  0.0633
    35. (0.00004) RY*( 6) C   2           s(  0.00%)p 1.00( 75.57%)d 0.32( 24.43%)
    36. (0.00001) RY*( 7) C   2           s( 13.33%)p 1.94( 25.91%)d 4.56( 60.76%)
    37. (0.00000) RY*( 8) C   2           s(  0.00%)p 1.00( 11.13%)d 7.98( 88.87%)
    38. (0.00000) RY*( 9) C   2           s(  0.52%)p 0.04(  0.02%)d99.99( 99.46%)
    39. (0.00143) RY*( 1) C   3           s( 28.34%)p 2.05( 58.00%)d 0.48( 13.66%)
                                            0.0000 -0.0004  0.5324 -0.0048 -0.7049
                                            0.0001  0.2882  0.0000 -0.0000  0.1070
                                            0.0000  0.0000  0.3462 -0.0727
    40. (0.00107) RY*( 2) C   3           s(  6.70%)p13.60( 91.13%)d 0.32(  2.17%)
                                           -0.0000  0.0119  0.2586 -0.0008 -0.2090
                                           -0.0055 -0.9314 -0.0000 -0.0000 -0.1468
                                            0.0000  0.0000  0.0002  0.0130
    41. (0.00079) RY*( 3) C   3           s(  0.00%)p 1.00( 64.72%)d 0.55( 35.28%)
                                           -0.0000  0.0000  0.0000 -0.0000 -0.0000
                                           -0.0000 -0.0000  0.0245  0.8041 -0.0000
                                           -0.2285 -0.5483  0.0000  0.0000
    42. (0.00023) RY*( 4) C   3           s( 63.18%)p 0.55( 34.98%)d 0.03(  1.84%)
                                            0.0000 -0.0101  0.7948 -0.0238  0.5832
                                            0.0160  0.0945  0.0000 -0.0000 -0.0370
                                           -0.0000 -0.0000 -0.1152 -0.0611
    43. (0.00012) RY*( 5) C   3           s(  1.32%)p 7.98( 10.50%)d67.03( 88.19%)
                                           -0.0000  0.0049  0.1146  0.0326 -0.3138
                                           -0.0118  0.0729  0.0000 -0.0000  0.2006
                                           -0.0000 -0.0000 -0.9015  0.1704
    44. (0.00007) RY*( 6) C   3           s(  0.00%)p 1.00( 13.08%)d 6.65( 86.92%)
    45. (0.00002) RY*( 7) C   3           s(  0.10%)p48.12(  4.74%)d99.99( 95.16%)
    46. (0.00000) RY*( 8) C   3           s(  0.00%)p 1.00( 22.27%)d 3.49( 77.73%)
    47. (0.00000) RY*( 9) C   3           s(  0.35%)p 2.35(  0.82%)d99.99( 98.83%)
    48. (0.00266) RY*( 1) C   4           s( 13.81%)p 6.07( 83.85%)d 0.17(  2.33%)
                                            0.0000  0.0054  0.3716  0.0095  0.8907
                                           -0.0180 -0.2114  0.0000  0.0000  0.0240
                                            0.0000  0.0000  0.1496 -0.0198
    49. (0.00184) RY*( 2) C   4           s(  0.00%)p 1.00( 91.61%)d 0.09(  8.39%)
                                           -0.0000  0.0000  0.0000 -0.0000 -0.0000
                                            0.0000  0.0000  0.0239  0.9568 -0.0000
                                           -0.0862  0.2766 -0.0000 -0.0000
    50. (0.00049) RY*( 3) C   4           s( 21.24%)p 2.26( 47.95%)d 1.45( 30.81%)
                                            0.0000 -0.0144  0.4606  0.0059 -0.3787
                                           -0.0059 -0.5797  0.0000  0.0000  0.5051
                                           -0.0000  0.0000  0.1938 -0.1242
    51. (0.00023) RY*( 4) C   4           s( 17.80%)p 3.48( 61.89%)d 1.14( 20.30%)
                                            0.0000  0.0082  0.4219 -0.0136 -0.0409
                                           -0.0315  0.7849  0.0000 -0.0000  0.3650
                                           -0.0000 -0.0000  0.2245 -0.1392
    52. (0.00018) RY*( 5) C   4           s(  0.00%)p 1.00(  0.92%)d99.99( 99.08%)
                                            0.0000  0.0000  0.0000  0.0000 -0.0000
                                           -0.0000  0.0000 -0.0115  0.0950  0.0000
                                            0.9953 -0.0173 -0.0000  0.0000
    53. (0.00005) RY*( 6) C   4           s( 37.80%)p 0.15(  5.67%)d 1.50( 56.54%)
    54. (0.00004) RY*( 7) C   4           s(  8.12%)p 0.05(  0.38%)d11.28( 91.50%)
    55. (0.00000) RY*( 8) C   4           s(  0.00%)p 1.00(  7.54%)d12.27( 92.46%)
    56. (0.00000) RY*( 9) C   4           s(  1.22%)p 0.33(  0.40%)d80.83( 98.38%)
    57. (0.00165) RY*( 1) C   5           s(  7.38%)p11.79( 87.03%)d 0.76(  5.59%)
                                           -0.0000  0.0134  0.2713  0.0074  0.4479
                                            0.0226  0.8180 -0.0000 -0.0000  0.2204
                                           -0.0000  0.0000  0.0740 -0.0432
    58. (0.00101) RY*( 2) C   5           s(  0.00%)p 1.00( 84.57%)d 0.18( 15.43%)
                                            0.0000  0.0000 -0.0000 -0.0000 -0.0000
                                            0.0000  0.0000  0.0137  0.9195  0.0000
                                            0.3394 -0.1976 -0.0000  0.0000
    59. (0.00024) RY*( 3) C   5           s(  7.44%)p12.44( 92.52%)d 0.01(  0.04%)
                                            0.0000  0.0122  0.2725 -0.0277  0.8010
                                            0.0111 -0.5317 -0.0000  0.0000  0.0029
                                           -0.0000  0.0000  0.0098 -0.0165
    60. (0.00007) RY*( 4) C   5           s( 57.65%)p 0.09(  5.20%)d 0.64( 37.15%)
    61. (0.00000) RY*( 5) C   5           s( 25.04%)p 0.56( 13.90%)d 2.44( 61.05%)
    62. (0.00000) RY*( 6) C   5           s(  0.00%)p 1.00( 11.99%)d 7.34( 88.01%)
    63. (0.00000) RY*( 7) C   5           s(  0.00%)p 1.00(  3.49%)d27.66( 96.51%)
    64. (0.00001) RY*( 8) C   5           s(  2.51%)p 0.47(  1.19%)d38.30( 96.29%)
    65. (0.00000) RY*( 9) C   5           s(  0.00%)p 1.00(  0.25%)d99.99( 99.75%)
    66. (0.00121) RY*( 1) H   6           s( 99.74%)p 0.00(  0.26%)
                                           -0.0022  0.9987 -0.0028 -0.0511  0.0000
    67. (0.00005) RY*( 2) H   6           s(  0.17%)p99.99( 99.83%)
    68. (0.00002) RY*( 3) H   6           s(  0.24%)p99.99( 99.76%)
    69. (0.00001) RY*( 4) H   6           s(  0.00%)p 1.00(100.00%)
    70. (0.00113) RY*( 1) H   7           s( 99.58%)p 0.00(  0.42%)
                                            0.0059  0.9979  0.0238  0.0598  0.0048
    71. (0.00011) RY*( 2) H   7           s(  0.01%)p99.99( 99.99%)
                                            0.0020  0.0110  0.6492 -0.3891 -0.6534
    72. (0.00004) RY*( 3) H   7           s(  0.32%)p99.99( 99.68%)
    73. (0.00002) RY*( 4) H   7           s(  0.20%)p99.99( 99.80%)
    74. (0.00113) RY*( 1) H   8           s( 99.58%)p 0.00(  0.42%)
                                            0.0059  0.9979  0.0238  0.0598 -0.0048
    75. (0.00011) RY*( 2) H   8           s(  0.01%)p99.99( 99.99%)
                                            0.0020  0.0110  0.6492 -0.3891  0.6535
    76. (0.00004) RY*( 3) H   8           s(  0.32%)p99.99( 99.68%)
    77. (0.00002) RY*( 4) H   8           s(  0.20%)p99.99( 99.80%)
    78. (0.00134) RY*( 1) H   9           s( 99.51%)p 0.00(  0.49%)
                                            0.0057  0.9975  0.0612 -0.0262 -0.0218
    79. (0.00009) RY*( 2) H   9           s(  0.00%)p 1.00(100.00%)
    80. (0.00004) RY*( 3) H   9           s(  0.27%)p99.99( 99.73%)
    81. (0.00002) RY*( 4) H   9           s(  0.31%)p99.99( 99.69%)
    82. (0.00134) RY*( 1) H  10           s( 99.51%)p 0.00(  0.49%)
                                            0.0057  0.9975  0.0612 -0.0262  0.0218
    83. (0.00009) RY*( 2) H  10           s(  0.00%)p 1.00(100.00%)
    84. (0.00004) RY*( 3) H  10           s(  0.27%)p99.99( 99.73%)
    85. (0.00002) RY*( 4) H  10           s(  0.31%)p99.99( 99.69%)
    86. (0.00048) RY*( 1) H  11           s( 97.61%)p 0.02(  2.39%)
                                            0.0055  0.9880 -0.1213 -0.0958  0.0000
    87. (0.00009) RY*( 2) H  11           s(  0.00%)p 1.00(100.00%)
    88. (0.00007) RY*( 3) H  11           s(  0.01%)p 1.00( 99.99%)
    89. (0.00002) RY*( 4) H  11           s(  2.48%)p39.33( 97.52%)
    90. (0.00069) RY*( 1) H  12           s( 98.28%)p 0.02(  1.72%)
                                            0.0052  0.9913 -0.0526  0.0967 -0.0714
    91. (0.00009) RY*( 2) H  12           s(  0.13%)p99.99( 99.87%)
    92. (0.00007) RY*( 3) H  12           s(  0.01%)p99.99( 99.99%)
    93. (0.00001) RY*( 4) H  12           s(  1.67%)p58.83( 98.33%)
    94. (0.00069) RY*( 1) H  13           s( 98.28%)p 0.02(  1.72%)
                                            0.0052  0.9913 -0.0526  0.0967  0.0714
    95. (0.00009) RY*( 2) H  13           s(  0.13%)p99.99( 99.87%)
    96. (0.00007) RY*( 3) H  13           s(  0.01%)p99.99( 99.99%)
    97. (0.00001) RY*( 4) H  13           s(  1.67%)p58.83( 98.33%)
    98. (0.00445) BD*( 1) O   1 - C   2  
                ( 31.87%)   0.5645* O   1 s( 41.12%)p 1.43( 58.79%)d 0.00(  0.08%)
                                            0.0000 -0.6407  0.0270  0.2745 -0.0028
                                           -0.7158  0.0139 -0.0000  0.0000  0.0158
                                            0.0000 -0.0000  0.0171  0.0172
                ( 68.13%)  -0.8254* C   2 s( 29.72%)p 2.35( 69.97%)d 0.01(  0.31%)
                                           -0.0000 -0.5417  0.0615 -0.3096 -0.0458
                                            0.7733  0.0621 -0.0000  0.0000  0.0330
                                           -0.0000  0.0000  0.0354  0.0274
    99. (0.04937) BD*( 2) O   1 - C   2  
                ( 25.25%)   0.5025* O   1 s(  0.00%)p 1.00( 99.84%)d 0.00(  0.16%)
                                           -0.0000  0.0000 -0.0000 -0.0000  0.0000
                                            0.0000 -0.0000 -0.9992 -0.0002 -0.0000
                                            0.0149 -0.0372 -0.0000 -0.0000
                ( 74.75%)  -0.8646* C   2 s(  0.00%)p 1.00( 99.37%)d 0.01(  0.63%)
                                           -0.0000  0.0000 -0.0000 -0.0000  0.0000
                                           -0.0000 -0.0000 -0.9968  0.0067  0.0000
                                           -0.0280  0.0740 -0.0000  0.0000
   100. (0.01998) BD*( 1) C   2 - C   3  
                ( 50.28%)   0.7091* C   2 s( 39.43%)p 1.53( 60.50%)d 0.00(  0.07%)
                                            0.0002  0.6279  0.0060 -0.7662  0.0151
                                            0.1320  0.0163  0.0000 -0.0000 -0.0072
                                            0.0000  0.0000  0.0209 -0.0128
                ( 49.72%)  -0.7051* C   3 s( 24.65%)p 3.05( 75.25%)d 0.00(  0.10%)
                                            0.0002  0.4961  0.0192  0.8393  0.0240
                                           -0.2177  0.0085  0.0000  0.0000 -0.0120
                                            0.0000 -0.0000  0.0253 -0.0142
   101. (0.02215) BD*( 1) C   2 - H   6  
                ( 39.14%)   0.6256* C   2 s( 30.90%)p 2.23( 69.04%)d 0.00(  0.06%)
                                            0.0002 -0.5556 -0.0178 -0.5603  0.0048
                                           -0.6132  0.0233  0.0000 -0.0000 -0.0228
                                            0.0000  0.0000  0.0030  0.0092
                ( 60.86%)  -0.7801* H   6 s( 99.85%)p 0.00(  0.15%)
                                           -0.9993 -0.0006  0.0234  0.0305 -0.0000
   102. (0.00884) BD*( 1) C   3 - C   4  
                ( 46.27%)   0.6802* C   3 s( 31.05%)p 2.22( 68.93%)d 0.00(  0.03%)
                                           -0.0002 -0.5572  0.0006  0.5010 -0.0051
                                            0.6619 -0.0083  0.0000  0.0000 -0.0108
                                            0.0000  0.0000  0.0071  0.0101
                ( 53.73%)  -0.7330* C   4 s( 25.98%)p 2.85( 73.96%)d 0.00(  0.06%)
                                           -0.0002 -0.5095 -0.0132 -0.5285 -0.0027
                                           -0.6783 -0.0137  0.0000  0.0000 -0.0205
                                            0.0000  0.0000  0.0046  0.0126
   103. (0.00737) BD*( 1) C   3 - H   7  
                ( 34.98%)   0.5915* C   3 s( 22.16%)p 3.51( 77.80%)d 0.00(  0.04%)
                                            0.0002 -0.4707  0.0050  0.1462  0.0056
                                           -0.5068 -0.0031  0.7068 -0.0084 -0.0000
                                            0.0060  0.0168  0.0060 -0.0097
                ( 65.02%)  -0.8063* H   7 s( 99.89%)p 0.00(  0.11%)
                                           -0.9994  0.0051 -0.0113  0.0189 -0.0255
   104. (0.00737) BD*( 1) C   3 - H   8  
                ( 34.98%)   0.5915* C   3 s( 22.16%)p 3.51( 77.80%)d 0.00(  0.04%)
                                            0.0002 -0.4707  0.0050  0.1462  0.0056
                                           -0.5068 -0.0031 -0.7068  0.0084 -0.0000
                                           -0.0060 -0.0168  0.0060 -0.0097
                ( 65.02%)  -0.8063* H   8 s( 99.89%)p 0.00(  0.11%)
                                           -0.9994  0.0051 -0.0113  0.0189  0.0255
   105. (0.00288) BD*( 1) C   4 - C   5  
                ( 47.56%)   0.6896* C   4 s( 29.43%)p 2.40( 70.53%)d 0.00(  0.04%)
                                           -0.0002 -0.5424 -0.0122  0.8094  0.0013
                                           -0.2235  0.0172  0.0000  0.0000  0.0114
                                           -0.0000  0.0000 -0.0117  0.0107
                ( 52.44%)  -0.7242* C   5 s( 28.82%)p 2.47( 71.13%)d 0.00(  0.05%)
                                           -0.0004 -0.5368 -0.0107 -0.8162 -0.0071
                                            0.2117  0.0178 -0.0000 -0.0000  0.0077
                                           -0.0000  0.0000 -0.0176  0.0115
   106. (0.00766) BD*( 1) C   4 - H   9  
                ( 37.61%)   0.6132* C   4 s( 22.30%)p 3.48( 77.65%)d 0.00(  0.04%)
                                           -0.0001  0.4722 -0.0100  0.1800 -0.0126
                                           -0.4941 -0.0120 -0.7068  0.0127 -0.0049
                                           -0.0091  0.0144 -0.0028  0.0104
                ( 62.39%)  -0.7899* H   9 s( 99.90%)p 0.00(  0.10%)
                                            0.9995 -0.0045 -0.0023  0.0204  0.0230
   107. (0.00766) BD*( 1) C   4 - H  10  
                ( 37.61%)   0.6132* C   4 s( 22.30%)p 3.48( 77.65%)d 0.00(  0.04%)
                                           -0.0001  0.4722 -0.0100  0.1799 -0.0126
                                           -0.4941 -0.0120  0.7068 -0.0127 -0.0049
                                            0.0091 -0.0144 -0.0028  0.0104
                ( 62.39%)  -0.7899* H  10 s( 99.90%)p 0.00(  0.10%)
                                            0.9995 -0.0045 -0.0023  0.0204 -0.0230
   108. (0.00212) BD*( 1) C   5 - H  11  
                ( 37.34%)   0.6111* C   5 s( 24.25%)p 3.12( 75.71%)d 0.00(  0.04%)
                                            0.0000 -0.4924 -0.0039  0.5068  0.0071
                                            0.7071 -0.0145 -0.0000  0.0000 -0.0158
                                            0.0000  0.0000  0.0074  0.0099
                ( 62.66%)  -0.7916* H  11 s( 99.90%)p 0.00(  0.10%)
                                           -0.9995  0.0008 -0.0200 -0.0234  0.0000
   109. (0.00364) BD*( 1) C   5 - H  12  
                ( 38.34%)   0.6192* C   5 s( 23.45%)p 3.26( 76.51%)d 0.00(  0.04%)
                                           -0.0000 -0.4842  0.0059  0.1945  0.0211
                                           -0.4765  0.0041  0.7069 -0.0054  0.0026
                                           -0.0045  0.0162  0.0050 -0.0100
                ( 61.66%)  -0.7852* H  12 s( 99.91%)p 0.00(  0.09%)
                                           -0.9996  0.0015 -0.0118  0.0146 -0.0231
   110. (0.00364) BD*( 1) C   5 - H  13  
                ( 38.34%)   0.6192* C   5 s( 23.45%)p 3.26( 76.51%)d 0.00(  0.04%)
                                           -0.0000 -0.4842  0.0059  0.1945  0.0211
                                           -0.4765  0.0041 -0.7069  0.0054  0.0026
                                            0.0045 -0.0162  0.0050 -0.0100
                ( 61.66%)  -0.7852* H  13 s( 99.91%)p 0.00(  0.09%)
                                           -0.9996  0.0015 -0.0118  0.0146  0.0231


 NHO Directionality and "Bond Bending" (deviations from line of nuclear centers)

         [Thresholds for printing:  angular deviation  >  1.0 degree]
                                    hybrid p-character > 25.0%
                                    orbital occupancy  >  0.10e

                                Line of Centers        Hybrid 1              Hybrid 2
                                ---------------  -------------------   ------------------
                NBO               Theta   Phi    Theta   Phi    Dev    Theta   Phi    Dev
 ========================================================================================
     1. BD (   1) O   1 - C   2    90.0  111.6     --     --    --      90.0  293.0   1.4
     2. BD (   2) O   1 - C   2    90.0  111.6     0.0    0.0  90.0      0.0    0.0  90.0
     3. BD (   1) C   2 - C   3    90.0  166.8    90.0  168.8   2.1      --     --    --
     4. BD (   1) C   2 - H   6    90.0   52.2    90.0   46.7   5.5      --     --    --
     9. BD (   1) C   4 - H   9   142.7  290.1   142.5  288.3   1.1      --     --    --
    10. BD (   1) C   4 - H  10    37.3  290.1    37.5  288.3   1.1      --     --    --
    19. LP (   1) O   1             --     --     90.0  291.7   --       --     --    --
    20. LP (   2) O   1             --     --     90.0  201.3   --       --     --    --


 Second Order Perturbation Theory Analysis of Fock Matrix in NBO Basis

     Threshold for printing:   0.25 kcal/mol
                                                                              E(2)  E(j)-E(i) F(i,j)
         Donor NBO (i)                     Acceptor NBO (j)                 kcal/mol   a.u.    a.u. 
 ===================================================================================================

 within unit  1
   1. BD (   1) O   1 - C   2        / 30. RY*(   1) C   2                    0.74    1.64    0.044
   1. BD (   1) O   1 - C   2        / 40. RY*(   2) C   3                    0.38    1.80    0.033
   1. BD (   1) O   1 - C   2        /100. BD*(   1) C   2 - C   3            0.29    1.54    0.027
   2. BD (   2) O   1 - C   2        /103. BD*(   1) C   3 - H   7            0.48    0.93    0.027
   2. BD (   2) O   1 - C   2        /104. BD*(   1) C   3 - H   8            0.48    0.93    0.027
   3. BD (   1) C   2 - C   3        / 21. RY*(   1) O   1                    0.71    1.80    0.045
   3. BD (   1) C   2 - C   3        / 48. RY*(   1) C   4                    0.52    1.46    0.035
   3. BD (   1) C   2 - C   3        /102. BD*(   1) C   3 - C   4            0.40    1.11    0.027
   3. BD (   1) C   2 - C   3        /105. BD*(   1) C   4 - C   5            0.90    1.16    0.041
   4. BD (   1) C   2 - H   6        / 21. RY*(   1) O   1                    0.61    1.71    0.041
   4. BD (   1) C   2 - H   6        / 40. RY*(   2) C   3                    0.36    1.22    0.027
   4. BD (   1) C   2 - H   6        / 48. RY*(   1) C   4                    0.37    1.37    0.028
   4. BD (   1) C   2 - H   6        /102. BD*(   1) C   3 - C   4            1.36    1.01    0.047
   5. BD (   1) C   3 - C   4        / 30. RY*(   1) C   2                    0.53    1.05    0.030
   5. BD (   1) C   3 - C   4        / 57. RY*(   1) C   5                    0.61    1.43    0.037
   5. BD (   1) C   3 - C   4        /100. BD*(   1) C   2 - C   3            0.33    0.96    0.023
   5. BD (   1) C   3 - C   4        /101. BD*(   1) C   2 - H   6            1.01    0.95    0.039
   5. BD (   1) C   3 - C   4        /103. BD*(   1) C   3 - H   7            0.49    1.04    0.029
   5. BD (   1) C   3 - C   4        /104. BD*(   1) C   3 - H   8            0.49    1.04    0.029
   5. BD (   1) C   3 - C   4        /105. BD*(   1) C   4 - C   5            0.38    1.05    0.025
   5. BD (   1) C   3 - C   4        /108. BD*(   1) C   5 - H  11            0.69    1.13    0.035
   6. BD (   1) C   3 - H   7        / 32. RY*(   3) C   2                    0.33    2.19    0.035
   6. BD (   1) C   3 - H   7        / 49. RY*(   2) C   4                    0.39    1.44    0.030
   6. BD (   1) C   3 - H   7        / 98. BD*(   1) O   1 - C   2            1.05    1.02    0.042
   6. BD (   1) C   3 - H   7        / 99. BD*(   2) O   1 - C   2            3.90    0.44    0.053
   6. BD (   1) C   3 - H   7        /102. BD*(   1) C   3 - C   4            0.29    0.90    0.021
   6. BD (   1) C   3 - H   7        /107. BD*(   1) C   4 - H  10            1.31    1.00    0.046
   7. BD (   1) C   3 - H   8        / 32. RY*(   3) C   2                    0.33    2.19    0.035
   7. BD (   1) C   3 - H   8        / 49. RY*(   2) C   4                    0.39    1.44    0.030
   7. BD (   1) C   3 - H   8        / 98. BD*(   1) O   1 - C   2            1.05    1.02    0.042
   7. BD (   1) C   3 - H   8        / 99. BD*(   2) O   1 - C   2            3.90    0.44    0.053
   7. BD (   1) C   3 - H   8        /102. BD*(   1) C   3 - C   4            0.29    0.90    0.021
   7. BD (   1) C   3 - H   8        /106. BD*(   1) C   4 - H   9            1.31    1.00    0.046
   8. BD (   1) C   4 - C   5        / 39. RY*(   1) C   3                    0.62    1.53    0.039
   8. BD (   1) C   4 - C   5        /100. BD*(   1) C   2 - C   3            1.52    0.91    0.047
   8. BD (   1) C   4 - C   5        /102. BD*(   1) C   3 - C   4            0.52    0.96    0.028
   8. BD (   1) C   4 - C   5        /106. BD*(   1) C   4 - H   9            0.39    1.05    0.026
   8. BD (   1) C   4 - C   5        /107. BD*(   1) C   4 - H  10            0.39    1.05    0.026
   9. BD (   1) C   4 - H   9        / 58. RY*(   2) C   5                    0.32    1.36    0.027
   9. BD (   1) C   4 - H   9        /104. BD*(   1) C   3 - H   8            1.92    0.88    0.052
   9. BD (   1) C   4 - H   9        /110. BD*(   1) C   5 - H  13            1.44    0.96    0.047
  10. BD (   1) C   4 - H  10        / 58. RY*(   2) C   5                    0.32    1.36    0.027
  10. BD (   1) C   4 - H  10        /103. BD*(   1) C   3 - H   7            1.92    0.88    0.052
  10. BD (   1) C   4 - H  10        /109. BD*(   1) C   5 - H  12            1.44    0.96    0.047
  11. BD (   1) C   5 - H  11        /102. BD*(   1) C   3 - C   4            2.07    0.82    0.052
  12. BD (   1) C   5 - H  12        /107. BD*(   1) C   4 - H  10            1.63    0.92    0.049
  13. BD (   1) C   5 - H  13        /106. BD*(   1) C   4 - H   9            1.63    0.92    0.049
  14. CR (   1) O   1                / 30. RY*(   1) C   2                    3.22   19.50    0.317
  15. CR (   1) C   2                / 42. RY*(   4) C   3                    0.57   11.04    0.100
  15. CR (   1) C   2                / 66. RY*(   1) H   6                    0.44   10.58    0.086
  16. CR (   1) C   3                / 33. RY*(   4) C   2                    0.36   11.34    0.080
  16. CR (   1) C   3                / 51. RY*(   4) C   4                    0.53   11.08    0.097
  16. CR (   1) C   3                / 70. RY*(   1) H   7                    0.45   10.51    0.087
  16. CR (   1) C   3                / 74. RY*(   1) H   8                    0.45   10.51    0.087
  17. CR (   1) C   4                / 40. RY*(   2) C   3                    0.49   10.65    0.091
  17. CR (   1) C   4                / 59. RY*(   3) C   5                    0.68   10.63    0.107
  17. CR (   1) C   4                / 78. RY*(   1) H   9                    0.35   10.48    0.076
  17. CR (   1) C   4                / 82. RY*(   1) H  10                    0.35   10.48    0.076
  18. CR (   1) C   5                / 48. RY*(   1) C   4                    0.30   10.77    0.071
  18. CR (   1) C   5                / 86. RY*(   1) H  11                    0.42   10.52    0.084
  18. CR (   1) C   5                / 90. RY*(   1) H  12                    0.36   10.51    0.077
  18. CR (   1) C   5                / 94. RY*(   1) H  13                    0.36   10.51    0.077
  19. LP (   1) O   1                / 30. RY*(   1) C   2                    5.31    1.26    0.103
  19. LP (   1) O   1                /100. BD*(   1) C   2 - C   3            0.65    1.16    0.035
  19. LP (   1) O   1                /101. BD*(   1) C   2 - H   6            0.41    1.16    0.028
  20. LP (   2) O   1                / 31. RY*(   2) C   2                    1.91    2.40    0.087
  20. LP (   2) O   1                / 34. RY*(   5) C   2                    0.32    1.45    0.028
  20. LP (   2) O   1                /100. BD*(   1) C   2 - C   3            7.03    0.79    0.095
  20. LP (   2) O   1                /101. BD*(   1) C   2 - H   6            8.76    0.79    0.106


 Natural Bond Orbitals (Summary):

                                                            Principal Delocalizations
           NBO                        Occupancy    Energy   (geminal,vicinal,remote)
 ====================================================================================
 Molecular unit  1  (C4H8O)
     1. BD (   1) O   1 - C   2          0.99877    -1.40948  30(g),40(v),100(g)
     2. BD (   2) O   1 - C   2          0.99774    -0.71546  103(v),104(v)
     3. BD (   1) C   2 - C   3          0.99541    -0.93069  105(v),21(v),48(v),102(g)
     4. BD (   1) C   2 - H   6          0.99544    -0.83204  102(v),21(v),48(r),40(v)
     5. BD (   1) C   3 - C   4          0.99121    -0.82786  101(v),108(v),57(v),30(v)
                                                    103(g),104(g),105(g),100(g)
     6. BD (   1) C   3 - H   7          0.96801    -0.72504  99(v),107(v),98(v),49(v)
                                                    32(v),102(g)
     7. BD (   1) C   3 - H   8          0.96801    -0.72503  99(v),106(v),98(v),49(v)
                                                    32(v),102(g)
     8. BD (   1) C   4 - C   5          0.99231    -0.77763  100(v),39(v),102(g),106(g)
                                                    107(g)
     9. BD (   1) C   4 - H   9          0.98803    -0.66449  104(v),110(v),58(v)
    10. BD (   1) C   4 - H  10          0.98803    -0.66449  103(v),109(v),58(v)
    11. BD (   1) C   5 - H  11          0.99247    -0.64705  102(v)
    12. BD (   1) C   5 - H  12          0.99399    -0.64380  107(v)
    13. BD (   1) C   5 - H  13          0.99399    -0.64380  106(v)
    14. CR (   1) O   1                  0.99986   -19.27054  30(v)
    15. CR (   1) C   2                  0.99965   -10.47744  42(v),66(v)
    16. CR (   1) C   3                  0.99952   -10.33607  51(v),70(v),74(v),33(v)
    17. CR (   1) C   4                  0.99956   -10.26515  59(v),40(v),78(v),82(v)
    18. CR (   1) C   5                  0.99962   -10.23535  86(v),90(v),94(v),48(v)
    19. LP (   1) O   1                  0.99307    -1.03620  30(v),100(v),101(v)
    20. LP (   2) O   1                  0.96382    -0.66620  101(v),100(v),31(v),34(v)
    21. RY*(   1) O   1                  0.00169     0.87369   
    22. RY*(   2) O   1                  0.00020     0.75315   
    23. RY*(   3) O   1                  0.00006     0.79611   
    24. RY*(   4) O   1                  0.00005     1.29397   
    25. RY*(   5) O   1                  0.00000     2.57466   
    26. RY*(   6) O   1                  0.00000     2.28986   
    27. RY*(   7) O   1                  0.00000     2.47681   
    28. RY*(   8) O   1                  0.00000     2.50976   
    29. RY*(   9) O   1                  0.00000     2.50736   
    30. RY*(   1) C   2                  0.00574     0.22639   
    31. RY*(   2) C   2                  0.00263     1.73253   
    32. RY*(   3) C   2                  0.00133     1.46635   
    33. RY*(   4) C   2                  0.00095     1.00269   
    34. RY*(   5) C   2                  0.00015     0.78586   
    35. RY*(   6) C   2                  0.00004     0.54754   
    36. RY*(   7) C   2                  0.00001     1.39497   
    37. RY*(   8) C   2                  0.00000     1.44886   
    38. RY*(   9) C   2                  0.00000     1.83109   
    39. RY*(   1) C   3                  0.00143     0.75144   
    40. RY*(   2) C   3                  0.00107     0.38785   
    41. RY*(   3) C   3                  0.00079     1.07304   
    42. RY*(   4) C   3                  0.00023     0.56677   
    43. RY*(   5) C   3                  0.00012     1.79274   
    44. RY*(   6) C   3                  0.00007     1.59626   
    45. RY*(   7) C   3                  0.00002     1.93105   
    46. RY*(   8) C   3                  0.00000     1.75903   
    47. RY*(   9) C   3                  0.00000     1.86696   
    48. RY*(   1) C   4                  0.00266     0.53322   
    49. RY*(   2) C   4                  0.00184     0.71544   
    50. RY*(   3) C   4                  0.00049     0.99138   
    51. RY*(   4) C   4                  0.00023     0.74521   
    52. RY*(   5) C   4                  0.00018     1.87000   
    53. RY*(   6) C   4                  0.00005     1.40652   
    54. RY*(   7) C   4                  0.00004     1.93171   
    55. RY*(   8) C   4                  0.00000     2.05968   
    56. RY*(   9) C   4                  0.00000     1.97932   
    57. RY*(   1) C   5                  0.00165     0.60531   
    58. RY*(   2) C   5                  0.00101     0.69371   
    59. RY*(   3) C   5                  0.00024     0.36281   
    60. RY*(   4) C   5                  0.00007     1.19305   
    61. RY*(   5) C   5                  0.00000     1.52310   
    62. RY*(   6) C   5                  0.00000     1.78872   
    63. RY*(   7) C   5                  0.00000     2.12540   
    64. RY*(   8) C   5                  0.00001     2.01574   
    65. RY*(   9) C   5                  0.00000     2.12724   
    66. RY*(   1) H   6                  0.00121     0.10288   
    67. RY*(   2) H   6                  0.00005     1.89475   
    68. RY*(   3) H   6                  0.00002     1.66971   
    69. RY*(   4) H   6                  0.00001     1.33428   
    70. RY*(   1) H   7                  0.00113     0.17103   
    71. RY*(   2) H   7                  0.00011     1.60439   
    72. RY*(   3) H   7                  0.00004     1.56854   
    73. RY*(   4) H   7                  0.00002     2.09173   
    74. RY*(   1) H   8                  0.00113     0.17103   
    75. RY*(   2) H   8                  0.00011     1.60439   
    76. RY*(   3) H   8                  0.00004     1.56854   
    77. RY*(   4) H   8                  0.00002     2.09173   
    78. RY*(   1) H   9                  0.00134     0.21069   
    79. RY*(   2) H   9                  0.00009     1.61296   
    80. RY*(   3) H   9                  0.00004     1.63192   
    81. RY*(   4) H   9                  0.00002     2.15255   
    82. RY*(   1) H  10                  0.00134     0.21069   
    83. RY*(   2) H  10                  0.00009     1.61296   
    84. RY*(   3) H  10                  0.00004     1.63192   
    85. RY*(   4) H  10                  0.00002     2.15255   
    86. RY*(   1) H  11                  0.00048     0.28747   
    87. RY*(   2) H  11                  0.00009     1.62188   
    88. RY*(   3) H  11                  0.00007     1.62439   
    89. RY*(   4) H  11                  0.00002     2.08804   
    90. RY*(   1) H  12                  0.00069     0.27741   
    91. RY*(   2) H  12                  0.00009     1.62202   
    92. RY*(   3) H  12                  0.00007     1.62913   
    93. RY*(   4) H  12                  0.00001     2.10585   
    94. RY*(   1) H  13                  0.00069     0.27741   
    95. RY*(   2) H  13                  0.00009     1.62202   
    96. RY*(   3) H  13                  0.00007     1.62913   
    97. RY*(   4) H  13                  0.00001     2.10584   
    98. BD*(   1) O   1 - C   2          0.00445     0.29614   
    99. BD*(   2) O   1 - C   2          0.04937    -0.28388   
   100. BD*(   1) C   2 - C   3          0.01998     0.12837   
   101. BD*(   1) C   2 - H   6          0.02215     0.12365   
   102. BD*(   1) C   3 - C   4          0.00884     0.17794   
   103. BD*(   1) C   3 - H   7          0.00737     0.21231   
   104. BD*(   1) C   3 - H   8          0.00737     0.21231   
   105. BD*(   1) C   4 - C   5          0.00288     0.22526   
   106. BD*(   1) C   4 - H   9          0.00766     0.27618   
   107. BD*(   1) C   4 - H  10          0.00766     0.27618   
   108. BD*(   1) C   5 - H  11          0.00212     0.30248   
   109. BD*(   1) C   5 - H  12          0.00364     0.29294   
   110. BD*(   1) C   5 - H  13          0.00364     0.29294   
       -------------------------------
              Total Lewis   19.81850  ( 99.0925%)
        Valence non-Lewis    0.14713  (  0.7357%)
        Rydberg non-Lewis    0.03437  (  0.1718%)
       -------------------------------
            Total unit  1   20.00000  (100.0000%)
           Charge unit  1    0.00000


 ***************************************************
 *******         Beta  spin orbitals         *******
 ***************************************************


 NATURAL POPULATIONS:  Natural atomic orbital occupancies 
                                                          
   NAO  Atom  No  lang   Type(AO)    Occupancy      Energy
 ----------------------------------------------------------
     1    O    1  S      Cor( 1S)     0.99987     -19.25202
     2    O    1  S      Val( 2S)     0.85450      -1.18831
     3    O    1  S      Ryd( 3S)     0.00083       1.07441
     4    O    1  px     Val( 2p)     0.38167      -0.50616
     5    O    1  px     Ryd( 3p)     0.00052       0.87133
     6    O    1  py     Val( 2p)     0.73884      -0.61264
     7    O    1  py     Ryd( 3p)     0.00027       0.74338
     8    O    1  pz     Val( 2p)     0.71482      -0.57234
     9    O    1  pz     Ryd( 3p)     0.00023       0.74080
    10    O    1  dxy    Ryd( 3d)     0.00066       2.77605
    11    O    1  dxz    Ryd( 3d)     0.00017       2.35246
    12    O    1  dyz    Ryd( 3d)     0.00105       2.51049
    13    O    1  dx2y2  Ryd( 3d)     0.00063       2.78026
    14    O    1  dz2    Ryd( 3d)     0.00020       2.53838

    15    C    2  S      Cor( 1S)     0.99965     -10.47830
    16    C    2  S      Val( 2S)     0.49472      -0.51292
    17    C    2  S      Ryd( 3S)     0.00332       0.26692
    18    C    2  px     Val( 2p)     0.49626      -0.34329
    19    C    2  px     Ryd( 3p)     0.00295       0.34008
    20    C    2  py     Val( 2p)     0.44575      -0.31123
    21    C    2  py     Ryd( 3p)     0.00572       0.41546
    22    C    2  pz     Val( 2p)     0.32542      -0.41580
    23    C    2  pz     Ryd( 3p)     0.00029       0.23859
    24    C    2  dxy    Ryd( 3d)     0.00077       2.14562
    25    C    2  dxz    Ryd( 3d)     0.00051       1.59499
    26    C    2  dyz    Ryd( 3d)     0.00158       1.63272
    27    C    2  dx2y2  Ryd( 3d)     0.00079       2.03458
    28    C    2  dz2    Ryd( 3d)     0.00034       1.83690

    29    C    3  S      Cor( 1S)     0.99953     -10.33348
    30    C    3  S      Val( 2S)     0.53661      -0.48469
    31    C    3  S      Ryd( 3S)     0.00082       0.66083
    32    C    3  px     Val( 2p)     0.40445      -0.32130
    33    C    3  px     Ryd( 3p)     0.00102       0.41100
    34    C    3  py     Val( 2p)     0.60401      -0.33500
    35    C    3  py     Ryd( 3p)     0.00115       0.35143
    36    C    3  pz     Val( 2p)     0.63092      -0.34209
    37    C    3  pz     Ryd( 3p)     0.00063       0.47294
    38    C    3  dxy    Ryd( 3d)     0.00016       1.96624
    39    C    3  dxz    Ryd( 3d)     0.00013       1.78056
    40    C    3  dyz    Ryd( 3d)     0.00057       2.19445
    41    C    3  dx2y2  Ryd( 3d)     0.00037       1.96806
    42    C    3  dz2    Ryd( 3d)     0.00025       1.99211

    43    C    4  S      Cor( 1S)     0.99957     -10.26502
    44    C    4  S      Val( 2S)     0.51378      -0.40854
    45    C    4  S      Ryd( 3S)     0.00074       0.70371
    46    C    4  px     Val( 2p)     0.51592      -0.26900
    47    C    4  px     Ryd( 3p)     0.00170       0.44159
    48    C    4  py     Val( 2p)     0.54472      -0.26242
    49    C    4  py     Ryd( 3p)     0.00067       0.37147
    50    C    4  pz     Val( 2p)     0.62471      -0.26913
    51    C    4  pz     Ryd( 3p)     0.00178       0.52665
    52    C    4  dxy    Ryd( 3d)     0.00044       2.03291
    53    C    4  dxz    Ryd( 3d)     0.00029       1.88675
    54    C    4  dyz    Ryd( 3d)     0.00037       2.23886
    55    C    4  dx2y2  Ryd( 3d)     0.00021       1.99148
    56    C    4  dz2    Ryd( 3d)     0.00027       2.06681

    57    C    5  S      Cor( 1S)     0.99961     -10.23520
    58    C    5  S      Val( 2S)     0.55049      -0.40201
    59    C    5  S      Ryd( 3S)     0.00025       0.69954
    60    C    5  px     Val( 2p)     0.51339      -0.22669
    61    C    5  px     Ryd( 3p)     0.00098       0.37149
    62    C    5  py     Val( 2p)     0.60668      -0.24073
    63    C    5  py     Ryd( 3p)     0.00121       0.46029
    64    C    5  pz     Val( 2p)     0.61903      -0.23867
    65    C    5  pz     Ryd( 3p)     0.00088       0.43275
    66    C    5  dxy    Ryd( 3d)     0.00024       2.14332
    67    C    5  dxz    Ryd( 3d)     0.00014       1.94915
    68    C    5  dyz    Ryd( 3d)     0.00034       2.23381
    69    C    5  dx2y2  Ryd( 3d)     0.00023       2.02996
    70    C    5  dz2    Ryd( 3d)     0.00025       2.14534

    71    H    6  S      Val( 1S)     0.27746      -0.19375
    72    H    6  S      Ryd( 2S)     0.00062       0.11117
    73    H    6  px     Ryd( 2p)     0.00020       1.73819
    74    H    6  py     Ryd( 2p)     0.00024       1.88675
    75    H    6  pz     Ryd( 2p)     0.00001       1.36145

    76    H    7  S      Val( 1S)     0.34595      -0.13908
    77    H    7  S      Ryd( 2S)     0.00111       0.16120
    78    H    7  px     Ryd( 2p)     0.00012       1.58055
    79    H    7  py     Ryd( 2p)     0.00018       1.77169
    80    H    7  pz     Ryd( 2p)     0.00029       1.93260

    81    H    8  S      Val( 1S)     0.34595      -0.13908
    82    H    8  S      Ryd( 2S)     0.00111       0.16120
    83    H    8  px     Ryd( 2p)     0.00012       1.58055
    84    H    8  py     Ryd( 2p)     0.00018       1.77169
    85    H    8  pz     Ryd( 2p)     0.00029       1.93260

    86    H    9  S      Val( 1S)     0.37682      -0.09275
    87    H    9  S      Ryd( 2S)     0.00131       0.19496
    88    H    9  px     Ryd( 2p)     0.00005       1.65500
    89    H    9  py     Ryd( 2p)     0.00021       1.78562
    90    H    9  pz     Ryd( 2p)     0.00027       1.98202

    91    H   10  S      Val( 1S)     0.37682      -0.09275
    92    H   10  S      Ryd( 2S)     0.00131       0.19496
    93    H   10  px     Ryd( 2p)     0.00005       1.65500
    94    H   10  py     Ryd( 2p)     0.00021       1.78561
    95    H   10  pz     Ryd( 2p)     0.00027       1.98204

    96    H   11  S      Val( 1S)     0.34913      -0.05636
    97    H   11  S      Ryd( 2S)     0.00046       0.21226
    98    H   11  px     Ryd( 2p)     0.00019       1.80950
    99    H   11  py     Ryd( 2p)     0.00024       1.99868
   100    H   11  pz     Ryd( 2p)     0.00009       1.62718

   101    H   12  S      Val( 1S)     0.38227      -0.07775
   102    H   12  S      Ryd( 2S)     0.00066       0.21974
   103    H   12  px     Ryd( 2p)     0.00010       1.61939
   104    H   12  py     Ryd( 2p)     0.00016       1.80189
   105    H   12  pz     Ryd( 2p)     0.00026       2.00231

   106    H   13  S      Val( 1S)     0.38227      -0.07775
   107    H   13  S      Ryd( 2S)     0.00066       0.21974
   108    H   13  px     Ryd( 2p)     0.00010       1.61939
   109    H   13  py     Ryd( 2p)     0.00016       1.80190
   110    H   13  pz     Ryd( 2p)     0.00026       2.00230


 Summary of Natural Population Analysis:                  
                                                          
                                       Natural Population 
                Natural  -----------------------------------------------
    Atom  No    Charge         Core      Valence    Rydberg      Total
 -----------------------------------------------------------------------
      O    1    0.30572      0.99987     2.68984    0.00458     3.69428
      C    2    0.22194      0.99965     1.76214    0.01627     2.77806
      C    3   -0.18060      0.99953     2.17598    0.00509     3.18060
      C    4   -0.20517      0.99957     2.19914    0.00647     3.20517
      C    5   -0.29372      0.99961     2.28959    0.00452     3.29372
      H    6    0.22147      0.00000     0.27746    0.00107     0.27853
      H    7    0.15235      0.00000     0.34595    0.00170     0.34765
      H    8    0.15235      0.00000     0.34595    0.00170     0.34765
      H    9    0.12134      0.00000     0.37682    0.00184     0.37866
      H   10    0.12134      0.00000     0.37682    0.00184     0.37866
      H   11    0.14989      0.00000     0.34913    0.00097     0.35011
      H   12    0.11654      0.00000     0.38227    0.00119     0.38346
      H   13    0.11654      0.00000     0.38227    0.00119     0.38346
 =======================================================================
   * Total *    1.00000      4.99822    13.95337    0.04841    19.00000

                                 Natural Population      
 --------------------------------------------------------
   Core                       4.99822 ( 99.9645% of   5)
   Valence                   13.95337 ( 99.6669% of  14)
   Natural Minimal Basis     18.95159 ( 99.7452% of  19)
   Natural Rydberg Basis      0.04841 (  0.2548% of  19)
 --------------------------------------------------------

    Atom  No          Natural Electron Configuration
 ----------------------------------------------------------------------------
      O    1      [core]2S( 0.85)2p( 1.84)
      C    2      [core]2S( 0.49)2p( 1.27)3p( 0.01)
      C    3      [core]2S( 0.54)2p( 1.64)
      C    4      [core]2S( 0.51)2p( 1.69)
      C    5      [core]2S( 0.55)2p( 1.74)
      H    6            1S( 0.28)
      H    7            1S( 0.35)
      H    8            1S( 0.35)
      H    9            1S( 0.38)
      H   10            1S( 0.38)
      H   11            1S( 0.35)
      H   12            1S( 0.38)
      H   13            1S( 0.38)


 NATURAL BOND ORBITAL ANALYSIS, beta spin orbitals:

                       Occupancies       Lewis Structure    Low   High
           Occ.    -------------------  -----------------   occ   occ
  Cycle   Thresh.   Lewis   Non-Lewis     CR  BD  3C  LP    (L)   (NL)   Dev
 =============================================================================
   1(1)    0.90    18.24877   0.75123      5  12   0   2     1      0    0.17
   2(2)    0.90    18.24877   0.75123      5  12   0   2     1      0    0.17
   3(1)    0.80    18.52879   0.47121      5  13   0   1     0      0    0.04
 -----------------------------------------------------------------------------

 Structure accepted: No low occupancy Lewis orbitals

 --------------------------------------------------------
   Core                      4.99822 ( 99.964% of   5)
   Valence Lewis            13.53057 ( 96.647% of  14)
  ==================       ============================
   Total Lewis              18.52879 ( 97.520% of  19)
  -----------------------------------------------------
   Valence non-Lewis         0.44102 (  2.321% of  19)
   Rydberg non-Lewis         0.03019 (  0.159% of  19)
  ==================       ============================
   Total non-Lewis           0.47121 (  2.480% of  19)
 --------------------------------------------------------


       (Occupancy)   Bond orbital/ Coefficients/ Hybrids
 ---------------------------------------------------------------------------------
     1. (0.99865) BD ( 1) O   1 - C   2  
                ( 66.64%)   0.8164* O   1 s( 42.40%)p 1.36( 57.49%)d 0.00(  0.11%)
                                           -0.0000  0.6506 -0.0270 -0.2632  0.0034
                                            0.7110 -0.0135  0.0000 -0.0000 -0.0206
                                           -0.0000  0.0000 -0.0227 -0.0127
                ( 33.36%)   0.5775* C   2 s( 29.88%)p 2.34( 69.81%)d 0.01(  0.31%)
                                            0.0000  0.5432 -0.0611  0.3144  0.0450
                                           -0.7704 -0.0607  0.0000 -0.0000 -0.0337
                                            0.0000 -0.0000 -0.0356 -0.0273
     2. (0.99721) BD ( 2) O   1 - C   2  
                ( 70.47%)   0.8394* O   1 s(  0.00%)p 1.00( 99.83%)d 0.00(  0.17%)
                                            0.0000 -0.0000  0.0000  0.0000  0.0000
                                           -0.0000  0.0000  0.9991  0.0058  0.0000
                                           -0.0155  0.0384  0.0000  0.0000
                ( 29.53%)   0.5435* C   2 s(  0.00%)p 1.00( 99.43%)d 0.01(  0.57%)
                                            0.0000 -0.0000  0.0000  0.0000 -0.0000
                                            0.0000  0.0000  0.9970 -0.0158 -0.0000
                                            0.0274 -0.0703  0.0000 -0.0000
     3. (0.89049) BD ( 1) C   2 - C   3  
                ( 55.55%)   0.7453* C   2 s( 42.68%)p 1.34( 57.29%)d 0.00(  0.03%)
                                            0.0007  0.6531  0.0184 -0.7395  0.0307
                                            0.1584  0.0054  0.0000 -0.0000  0.0132
                                            0.0000 -0.0000  0.0008 -0.0105
                ( 44.45%)   0.6667* C   3 s( 24.01%)p 3.16( 75.94%)d 0.00(  0.05%)
                                            0.0002  0.4896  0.0193  0.8506  0.0146
                                           -0.1880  0.0166  0.0000  0.0000 -0.0084
                                            0.0000 -0.0000  0.0180 -0.0110
     4. (0.87580) BD ( 1) C   2 - H   6  
                ( 68.92%)   0.8302* C   2 s( 27.50%)p 2.64( 72.48%)d 0.00(  0.02%)
                                           -0.0014  0.5242  0.0171  0.5932 -0.0200
                                            0.6101 -0.0185 -0.0000  0.0000  0.0023
                                           -0.0000 -0.0000  0.0122 -0.0069
                ( 31.08%)   0.5575* H   6 s( 99.87%)p 0.00(  0.13%)
                                            0.9992 -0.0162 -0.0237 -0.0280  0.0000
     5. (0.96621) BD ( 1) C   3 - C   4  
                ( 53.76%)   0.7332* C   3 s( 31.80%)p 2.14( 68.17%)d 0.00(  0.03%)
                                            0.0001  0.5639 -0.0027 -0.4741  0.0055
                                           -0.6759  0.0092 -0.0000 -0.0000  0.0110
                                           -0.0000 -0.0000 -0.0072 -0.0096
                ( 46.24%)   0.6800* C   4 s( 26.51%)p 2.77( 73.43%)d 0.00(  0.06%)
                                            0.0002  0.5146  0.0155  0.5356  0.0124
                                            0.6687  0.0086 -0.0000 -0.0000  0.0202
                                           -0.0000 -0.0000 -0.0027 -0.0120
     6. (0.96416) BD ( 1) C   3 - H   7  
                ( 64.58%)   0.8036* C   3 s( 22.10%)p 3.52( 77.85%)d 0.00(  0.05%)
                                           -0.0002  0.4701 -0.0061 -0.1588 -0.0061
                                            0.5035  0.0021 -0.7068  0.0091  0.0000
                                           -0.0049 -0.0171 -0.0070  0.0106
                ( 35.42%)   0.5951* H   7 s( 99.88%)p 0.00(  0.12%)
                                            0.9994 -0.0041  0.0129 -0.0194  0.0252
     7. (0.96417) BD ( 1) C   3 - H   8  
                ( 64.58%)   0.8036* C   3 s( 22.10%)p 3.52( 77.85%)d 0.00(  0.05%)
                                           -0.0002  0.4701 -0.0061 -0.1588 -0.0061
                                            0.5035  0.0021  0.7068 -0.0091  0.0000
                                            0.0049  0.0171 -0.0070  0.0106
                ( 35.42%)   0.5951* H   8 s( 99.88%)p 0.00(  0.12%)
                                            0.9994 -0.0041  0.0129 -0.0194 -0.0252
     8. (0.97402) BD ( 1) C   4 - C   5  
                ( 52.46%)   0.7243* C   4 s( 29.59%)p 2.38( 70.37%)d 0.00(  0.04%)
                                            0.0001  0.5439  0.0105 -0.8071 -0.0068
                                            0.2282 -0.0161 -0.0000 -0.0000 -0.0108
                                            0.0000 -0.0000  0.0110 -0.0109
                ( 47.54%)   0.6895* C   5 s( 29.12%)p 2.43( 70.84%)d 0.00(  0.05%)
                                            0.0006  0.5395  0.0110  0.8111  0.0071
                                           -0.2240 -0.0150  0.0000  0.0000 -0.0068
                                            0.0000 -0.0000  0.0173 -0.0117
     9. (0.98764) BD ( 1) C   4 - H   9  
                ( 62.31%)   0.7893* C   4 s( 21.96%)p 3.55( 78.00%)d 0.00(  0.04%)
                                            0.0001 -0.4685  0.0103 -0.1746  0.0137
                                            0.4994  0.0115  0.7068 -0.0128  0.0053
                                            0.0093 -0.0143  0.0029 -0.0105
                ( 37.69%)   0.6140* H   9 s( 99.90%)p 0.00(  0.10%)
                                           -0.9995  0.0036  0.0020 -0.0204 -0.0230
    10. (0.98764) BD ( 1) C   4 - H  10  
                ( 62.31%)   0.7893* C   4 s( 21.96%)p 3.55( 78.00%)d 0.00(  0.04%)
                                            0.0001 -0.4685  0.0103 -0.1746  0.0137
                                            0.4994  0.0115 -0.7068  0.0128  0.0053
                                           -0.0093  0.0143  0.0029 -0.0105
                ( 37.69%)   0.6139* H  10 s( 99.90%)p 0.00(  0.10%)
                                           -0.9995  0.0036  0.0020 -0.0204  0.0230
    11. (0.94969) BD ( 1) C   5 - H  11  
                ( 63.35%)   0.7959* C   5 s( 23.47%)p 3.26( 76.50%)d 0.00(  0.03%)
                                           -0.0004  0.4844  0.0020 -0.5166 -0.0069
                                           -0.7056  0.0144  0.0000 -0.0000  0.0140
                                           -0.0000 -0.0000 -0.0082 -0.0091
                ( 36.65%)   0.6054* H  11 s( 99.91%)p 0.00(  0.09%)
                                            0.9995 -0.0009  0.0208  0.0226  0.0000
    12. (0.99118) BD ( 1) C   5 - H  12  
                ( 61.62%)   0.7850* C   5 s( 23.70%)p 3.22( 76.26%)d 0.00(  0.04%)
                                            0.0001  0.4868 -0.0057 -0.1922 -0.0207
                                            0.4749 -0.0038 -0.7069  0.0057 -0.0027
                                            0.0047 -0.0160 -0.0047  0.0101
                ( 38.38%)   0.6195* H  12 s( 99.91%)p 0.00(  0.09%)
                                            0.9996 -0.0013  0.0112 -0.0151  0.0229
    13. (0.99118) BD ( 1) C   5 - H  13  
                ( 61.62%)   0.7850* C   5 s( 23.70%)p 3.22( 76.26%)d 0.00(  0.04%)
                                            0.0001  0.4868 -0.0057 -0.1922 -0.0207
                                            0.4749 -0.0038  0.7069 -0.0057 -0.0027
                                           -0.0047  0.0160 -0.0047  0.0101
                ( 38.38%)   0.6195* H  13 s( 99.91%)p 0.00(  0.09%)
                                            0.9996 -0.0013  0.0112 -0.0151 -0.0229
    14. (0.99987) CR ( 1) O   1           s(100.00%)p 0.00(  0.00%)
                                            1.0000 -0.0003 -0.0000 -0.0001 -0.0000
                                            0.0003  0.0000  0.0000 -0.0000 -0.0000
                                           -0.0000  0.0000 -0.0000 -0.0000
    15. (0.99965) CR ( 1) C   2           s(100.00%)p 0.00(  0.00%)
                                            1.0000  0.0002  0.0000  0.0014 -0.0001
                                            0.0008 -0.0000 -0.0000  0.0000 -0.0000
                                           -0.0000 -0.0000  0.0000 -0.0000
    16. (0.99953) CR ( 1) C   3           s(100.00%)p 0.00(  0.00%)
                                            1.0000  0.0000 -0.0000 -0.0002 -0.0000
                                            0.0003 -0.0000 -0.0000 -0.0000  0.0000
                                           -0.0000 -0.0000 -0.0000  0.0000
    17. (0.99957) CR ( 1) C   4           s(100.00%)p 0.00(  0.00%)
                                            1.0000 -0.0001 -0.0000  0.0000 -0.0000
                                           -0.0003 -0.0000  0.0000  0.0000 -0.0000
                                           -0.0000  0.0000 -0.0000  0.0000
    18. (0.99961) CR ( 1) C   5           s(100.00%)p 0.00(  0.00%)
                                            1.0000 -0.0002 -0.0000 -0.0007 -0.0000
                                           -0.0003  0.0000 -0.0000 -0.0000  0.0000
                                           -0.0000 -0.0000 -0.0000  0.0000
    19. (0.99253) LP ( 1) O   1           s( 57.66%)p 0.73( 42.32%)d 0.00(  0.01%)
                                            0.0004  0.7592  0.0170  0.2346  0.0016
                                           -0.6068 -0.0045 -0.0000 -0.0000  0.0052
                                            0.0000 -0.0000  0.0052  0.0097
    20. (0.31793) LP*( 2) O   1           s(  0.01%)p 1.00( 99.81%)d 0.00(  0.18%)
                                           -0.0000  0.0071  0.0046 -0.9348  0.0065
                                           -0.3525 -0.0002  0.0000 -0.0000 -0.0323
                                           -0.0000  0.0000  0.0280 -0.0005
    21. (0.00062) RY*( 1) O   1           s(  3.91%)p23.73( 92.82%)d 0.84(  3.27%)
                                            0.0000 -0.0010  0.1978 -0.0130 -0.8895
                                           -0.0006 -0.3699  0.0000 -0.0000  0.1057
                                           -0.0000  0.0000 -0.1465  0.0090
    22. (0.00020) RY*( 2) O   1           s(  0.00%)p 1.00( 97.86%)d 0.02(  2.14%)
                                            0.0000 -0.0000  0.0000 -0.0000 -0.0000
                                           -0.0000 -0.0000  0.0002  0.9892  0.0000
                                            0.0859 -0.1185 -0.0000 -0.0000
    23. (0.00007) RY*( 3) O   1           s( 36.84%)p 1.67( 61.39%)d 0.05(  1.77%)
    24. (0.00003) RY*( 4) O   1           s( 50.92%)p 0.66( 33.65%)d 0.30( 15.43%)
    25. (0.00000) RY*( 5) O   1           s(  1.39%)p 5.76(  8.03%)d65.01( 90.58%)
    26. (0.00000) RY*( 6) O   1           s(  0.00%)p 1.00(  0.77%)d99.99( 99.23%)
    27. (0.00000) RY*( 7) O   1           s(  0.00%)p 1.00(  1.54%)d63.86( 98.46%)
    28. (0.00000) RY*( 8) O   1           s(  5.93%)p 0.73(  4.33%)d15.13( 89.74%)
    29. (0.00000) RY*( 9) O   1           s(  0.93%)p 0.17(  0.16%)d99.99( 98.90%)
    30. (0.00623) RY*( 1) C   2           s( 23.02%)p 3.33( 76.57%)d 0.02(  0.40%)
                                            0.0000  0.0505  0.4772  0.0324 -0.3470
                                           -0.0749  0.7992 -0.0000  0.0000  0.0539
                                            0.0000 -0.0000 -0.0160  0.0296
    31. (0.00135) RY*( 2) C   2           s(  2.81%)p27.33( 76.84%)d 7.23( 20.34%)
                                            0.0000 -0.0226  0.1662  0.0244  0.8326
                                            0.0354  0.2710 -0.0000 -0.0000 -0.1964
                                            0.0000 -0.0000 -0.4060  0.0036
    32. (0.00130) RY*( 3) C   2           s(  0.00%)p 1.00( 21.33%)d 3.69( 78.67%)
                                            0.0000  0.0000 -0.0000 -0.0000 -0.0000
                                           -0.0000 -0.0000 -0.0696 -0.4566 -0.0000
                                            0.6041 -0.6494  0.0000 -0.0000
    33. (0.00059) RY*( 4) C   2           s( 37.85%)p 0.43( 16.37%)d 1.21( 45.78%)
                                           -0.0000 -0.0056  0.6152  0.0126  0.0448
                                           -0.0324 -0.4006 -0.0000 -0.0000  0.6332
                                            0.0000 -0.0000 -0.2314  0.0567
    34. (0.00006) RY*( 5) C   2           s( 19.50%)p 0.50(  9.78%)d 3.63( 70.72%)
    35. (0.00003) RY*( 6) C   2           s(  0.00%)p 1.00( 67.96%)d 0.47( 32.04%)
    36. (0.00001) RY*( 7) C   2           s( 16.48%)p 1.26( 20.83%)d 3.80( 62.69%)
    37. (0.00000) RY*( 8) C   2           s(  0.00%)p 1.00( 11.28%)d 7.87( 88.72%)
    38. (0.00000) RY*( 9) C   2           s(  0.27%)p 0.10(  0.03%)d99.99( 99.70%)
    39. (0.00141) RY*( 1) C   3           s( 32.68%)p 1.67( 54.43%)d 0.39( 12.89%)
                                            0.0000 -0.0016  0.5717 -0.0116 -0.6938
                                            0.0015  0.2506  0.0000 -0.0000  0.1086
                                            0.0000  0.0000  0.3346 -0.0714
    40. (0.00111) RY*( 2) C   3           s( 10.19%)p 8.55( 87.14%)d 0.26(  2.67%)
                                           -0.0000  0.0143  0.3190  0.0029 -0.1223
                                           -0.0072 -0.9254 -0.0000 -0.0000 -0.1540
                                            0.0000  0.0000 -0.0512  0.0193
    41. (0.00081) RY*( 3) C   3           s(  0.00%)p 1.00( 67.14%)d 0.49( 32.86%)
                                           -0.0000  0.0000  0.0000 -0.0000 -0.0000
                                           -0.0000 -0.0000  0.0249  0.8190 -0.0000
                                           -0.1935 -0.5396  0.0000  0.0000
    42. (0.00024) RY*( 4) C   3           s( 53.19%)p 0.84( 44.94%)d 0.04(  1.86%)
                                            0.0000 -0.0072  0.7293 -0.0250  0.6437
                                            0.0158  0.1850  0.0000  0.0000 -0.1135
                                           -0.0000 -0.0000 -0.0291 -0.0701
    43. (0.00008) RY*( 5) C   3           s(  0.00%)p 1.00( 12.91%)d 6.75( 87.09%)
    44. (0.00008) RY*( 6) C   3           s(  3.17%)p 2.67(  8.48%)d27.86( 88.35%)
    45. (0.00003) RY*( 7) C   3           s(  0.13%)p34.06(  4.30%)d99.99( 95.57%)
    46. (0.00000) RY*( 8) C   3           s(  0.00%)p 1.00( 20.02%)d 4.00( 79.98%)
    47. (0.00000) RY*( 9) C   3           s(  0.61%)p 1.38(  0.84%)d99.99( 98.54%)
    48. (0.00191) RY*( 1) C   4           s( 20.61%)p 3.61( 74.35%)d 0.24(  5.05%)
                                            0.0000  0.0036  0.4539 -0.0014  0.8425
                                           -0.0287 -0.1809 -0.0000 -0.0001  0.1022
                                            0.0000 -0.0000  0.1941 -0.0485
    49. (0.00181) RY*( 2) C   4           s(  0.00%)p 1.00( 91.41%)d 0.09(  8.59%)
                                           -0.0000  0.0000  0.0000 -0.0000  0.0001
                                           -0.0000 -0.0000  0.0241  0.9558  0.0000
                                           -0.0883  0.2795  0.0000 -0.0000
    50. (0.00046) RY*( 3) C   4           s( 15.93%)p 3.49( 55.52%)d 1.79( 28.56%)
                                            0.0000 -0.0155  0.3988  0.0067 -0.4477
                                           -0.0028 -0.5955  0.0000  0.0000  0.4965
                                           -0.0000  0.0000  0.1684 -0.1032
    51. (0.00020) RY*( 4) C   4           s( 16.29%)p 3.89( 63.40%)d 1.25( 20.31%)
                                            0.0000  0.0081  0.4035 -0.0115 -0.1528
                                           -0.0264  0.7809  0.0000 -0.0000  0.3766
                                           -0.0000 -0.0000  0.2138 -0.1244
    52. (0.00018) RY*( 5) C   4           s(  0.00%)p 1.00(  0.92%)d99.99( 99.08%)
                                            0.0000  0.0000  0.0000 -0.0000 -0.0000
                                           -0.0000  0.0000 -0.0116  0.0954  0.0000
                                            0.9953 -0.0109 -0.0000  0.0000
    53. (0.00006) RY*( 6) C   4           s( 38.73%)p 0.16(  6.19%)d 1.42( 55.09%)
    54. (0.00005) RY*( 7) C   4           s(  7.70%)p 0.06(  0.46%)d11.93( 91.84%)
    55. (0.00000) RY*( 8) C   4           s(  0.00%)p 1.00(  7.72%)d11.95( 92.28%)
    56. (0.00000) RY*( 9) C   4           s(  0.73%)p 0.31(  0.23%)d99.99( 99.04%)
    57. (0.00138) RY*( 1) C   5           s(  7.41%)p11.66( 86.40%)d 0.84(  6.19%)
                                           -0.0000  0.0122  0.2720  0.0049  0.4520
                                            0.0219  0.8119 -0.0000 -0.0000  0.2308
                                           -0.0000  0.0000  0.0839 -0.0399
    58. (0.00102) RY*( 2) C   5           s(  0.00%)p 1.00( 84.72%)d 0.18( 15.28%)
                                            0.0000  0.0000  0.0000 -0.0000 -0.0000
                                            0.0000  0.0000  0.0141  0.9203  0.0000
                                            0.3374 -0.1972  0.0000  0.0000
    59. (0.00024) RY*( 3) C   5           s(  7.32%)p12.66( 92.65%)d 0.00(  0.03%)
                                            0.0000  0.0127  0.2702 -0.0266  0.7977
                                            0.0104 -0.5380 -0.0000  0.0000  0.0056
                                           -0.0000  0.0000  0.0078 -0.0145
    60. (0.00007) RY*( 4) C   5           s( 60.21%)p 0.09(  5.34%)d 0.57( 34.45%)
    61. (0.00000) RY*( 5) C   5           s( 22.84%)p 0.62( 14.19%)d 2.76( 62.97%)
    62. (0.00000) RY*( 6) C   5           s(  0.00%)p 1.00( 11.85%)d 7.44( 88.15%)
    63. (0.00000) RY*( 7) C   5           s(  0.00%)p 1.00(  3.48%)d27.75( 96.52%)
    64. (0.00001) RY*( 8) C   5           s(  2.24%)p 0.58(  1.30%)d43.03( 96.46%)
    65. (0.00000) RY*( 9) C   5           s(  0.00%)p 1.00(  0.21%)d99.99( 99.79%)
    66. (0.00057) RY*( 1) H   6           s( 99.62%)p 0.00(  0.38%)
                                            0.0151  0.9980 -0.0601  0.0126  0.0000
    67. (0.00005) RY*( 2) H   6           s(  0.39%)p99.99( 99.61%)
    68. (0.00002) RY*( 3) H   6           s(  0.12%)p99.99( 99.88%)
    69. (0.00001) RY*( 4) H   6           s(  0.00%)p 1.00(100.00%)
    70. (0.00112) RY*( 1) H   7           s( 99.45%)p 0.01(  0.55%)
                                            0.0050  0.9972  0.0403  0.0613 -0.0094
    71. (0.00010) RY*( 2) H   7           s(  0.00%)p 1.00(100.00%)
                                            0.0012 -0.0012  0.5640 -0.4571 -0.6877
    72. (0.00003) RY*( 3) H   7           s(  0.54%)p99.99( 99.46%)
    73. (0.00003) RY*( 4) H   7           s(  0.12%)p99.99( 99.88%)
    74. (0.00112) RY*( 1) H   8           s( 99.45%)p 0.01(  0.55%)
                                            0.0050  0.9972  0.0403  0.0613  0.0093
    75. (0.00010) RY*( 2) H   8           s(  0.00%)p 1.00(100.00%)
                                            0.0012 -0.0012  0.5640 -0.4571  0.6877
    76. (0.00003) RY*( 3) H   8           s(  0.54%)p99.99( 99.46%)
    77. (0.00003) RY*( 4) H   8           s(  0.12%)p99.99( 99.88%)
    78. (0.00132) RY*( 1) H   9           s( 99.61%)p 0.00(  0.39%)
                                            0.0048  0.9980  0.0504 -0.0332 -0.0167
    79. (0.00009) RY*( 2) H   9           s(  0.00%)p 1.00(100.00%)
    80. (0.00004) RY*( 3) H   9           s(  0.18%)p99.99( 99.82%)
    81. (0.00002) RY*( 4) H   9           s(  0.30%)p99.99( 99.70%)
    82. (0.00132) RY*( 1) H  10           s( 99.61%)p 0.00(  0.39%)
                                            0.0048  0.9980  0.0504 -0.0332  0.0167
    83. (0.00009) RY*( 2) H  10           s(  0.00%)p 1.00(100.00%)
    84. (0.00004) RY*( 3) H  10           s(  0.18%)p99.99( 99.82%)
    85. (0.00002) RY*( 4) H  10           s(  0.30%)p99.99( 99.70%)
    86. (0.00047) RY*( 1) H  11           s( 97.66%)p 0.02(  2.34%)
                                            0.0056  0.9882 -0.1195 -0.0956  0.0000
    87. (0.00009) RY*( 2) H  11           s(  0.00%)p 1.00(100.00%)
    88. (0.00007) RY*( 3) H  11           s(  0.00%)p 1.00(100.00%)
    89. (0.00002) RY*( 4) H  11           s(  2.43%)p40.14( 97.57%)
    90. (0.00067) RY*( 1) H  12           s( 98.09%)p 0.02(  1.91%)
                                            0.0052  0.9904 -0.0585  0.0978 -0.0782
    91. (0.00009) RY*( 2) H  12           s(  0.12%)p99.99( 99.88%)
    92. (0.00007) RY*( 3) H  12           s(  0.01%)p99.99( 99.99%)
    93. (0.00001) RY*( 4) H  12           s(  1.87%)p52.61( 98.13%)
    94. (0.00067) RY*( 1) H  13           s( 98.09%)p 0.02(  1.91%)
                                            0.0052  0.9904 -0.0585  0.0978  0.0782
    95. (0.00009) RY*( 2) H  13           s(  0.12%)p99.99( 99.88%)
    96. (0.00007) RY*( 3) H  13           s(  0.01%)p99.99( 99.99%)
    97. (0.00001) RY*( 4) H  13           s(  1.87%)p52.61( 98.13%)
    98. (0.00423) BD*( 1) O   1 - C   2  
                ( 33.36%)   0.5775* O   1 s( 42.40%)p 1.36( 57.49%)d 0.00(  0.11%)
                                            0.0000 -0.6506  0.0270  0.2632 -0.0034
                                           -0.7110  0.0135 -0.0000  0.0000  0.0206
                                            0.0000 -0.0000  0.0227  0.0127
                ( 66.64%)  -0.8164* C   2 s( 29.88%)p 2.34( 69.81%)d 0.01(  0.31%)
                                           -0.0000 -0.5432  0.0611 -0.3144 -0.0450
                                            0.7704  0.0607 -0.0000  0.0000  0.0337
                                           -0.0000  0.0000  0.0356  0.0273
    99. (0.04532) BD*( 2) O   1 - C   2  
                ( 29.53%)   0.5435* O   1 s(  0.00%)p 1.00( 99.83%)d 0.00(  0.17%)
                                           -0.0000  0.0000 -0.0000 -0.0000 -0.0000
                                            0.0000 -0.0000 -0.9991 -0.0058 -0.0000
                                            0.0155 -0.0384 -0.0000 -0.0000
                ( 70.47%)  -0.8394* C   2 s(  0.00%)p 1.00( 99.43%)d 0.01(  0.57%)
                                           -0.0000  0.0000 -0.0000 -0.0000  0.0000
                                           -0.0000 -0.0000 -0.9970  0.0158  0.0000
                                           -0.0274  0.0703 -0.0000  0.0000
   100. (0.01267) BD*( 1) C   2 - C   3  
                ( 44.45%)   0.6667* C   2 s( 42.68%)p 1.34( 57.29%)d 0.00(  0.03%)
                                           -0.0007 -0.6531 -0.0184  0.7395 -0.0307
                                           -0.1584 -0.0054 -0.0000  0.0000 -0.0132
                                           -0.0000  0.0000 -0.0008  0.0105
                ( 55.55%)  -0.7453* C   3 s( 24.01%)p 3.16( 75.94%)d 0.00(  0.05%)
                                           -0.0002 -0.4896 -0.0193 -0.8506 -0.0146
                                            0.1880 -0.0166 -0.0000 -0.0000  0.0084
                                           -0.0000  0.0000 -0.0180  0.0110
   101. (0.00819) BD*( 1) C   2 - H   6  
                ( 31.08%)   0.5575* C   2 s( 27.50%)p 2.64( 72.48%)d 0.00(  0.02%)
                                            0.0014 -0.5242 -0.0171 -0.5932  0.0200
                                           -0.6101  0.0185  0.0000 -0.0000 -0.0023
                                            0.0000  0.0000 -0.0122  0.0069
                ( 68.92%)  -0.8302* H   6 s( 99.87%)p 0.00(  0.13%)
                                           -0.9992  0.0162  0.0237  0.0280 -0.0000
   102. (0.00946) BD*( 1) C   3 - C   4  
                ( 46.24%)   0.6800* C   3 s( 31.80%)p 2.14( 68.17%)d 0.00(  0.03%)
                                           -0.0001 -0.5639  0.0027  0.4741 -0.0055
                                            0.6759 -0.0092  0.0000  0.0000 -0.0110
                                            0.0000  0.0000  0.0072  0.0096
                ( 53.76%)  -0.7332* C   4 s( 26.51%)p 2.77( 73.43%)d 0.00(  0.06%)
                                           -0.0002 -0.5146 -0.0155 -0.5356 -0.0124
                                           -0.6687 -0.0086  0.0000  0.0000 -0.0202
                                            0.0000  0.0000  0.0027  0.0120
   103. (0.00754) BD*( 1) C   3 - H   7  
                ( 35.42%)   0.5951* C   3 s( 22.10%)p 3.52( 77.85%)d 0.00(  0.05%)
                                            0.0002 -0.4701  0.0061  0.1588  0.0061
                                           -0.5035 -0.0021  0.7068 -0.0091 -0.0000
                                            0.0049  0.0171  0.0070 -0.0106
                ( 64.58%)  -0.8036* H   7 s( 99.88%)p 0.00(  0.12%)
                                           -0.9994  0.0041 -0.0129  0.0194 -0.0252
   104. (0.00754) BD*( 1) C   3 - H   8  
                ( 35.42%)   0.5951* C   3 s( 22.10%)p 3.52( 77.85%)d 0.00(  0.05%)
                                            0.0002 -0.4701  0.0061  0.1588  0.0061
                                           -0.5035 -0.0021 -0.7068  0.0091 -0.0000
                                           -0.0049 -0.0171  0.0070 -0.0106
                ( 64.58%)  -0.8036* H   8 s( 99.88%)p 0.00(  0.12%)
                                           -0.9994  0.0041 -0.0129  0.0194  0.0252
   105. (0.00307) BD*( 1) C   4 - C   5  
                ( 47.54%)   0.6895* C   4 s( 29.59%)p 2.38( 70.37%)d 0.00(  0.04%)
                                           -0.0001 -0.5439 -0.0105  0.8071  0.0068
                                           -0.2282  0.0161  0.0000  0.0000  0.0108
                                           -0.0000  0.0000 -0.0110  0.0109
                ( 52.46%)  -0.7243* C   5 s( 29.12%)p 2.43( 70.84%)d 0.00(  0.05%)
                                           -0.0006 -0.5395 -0.0110 -0.8111 -0.0071
                                            0.2240  0.0150 -0.0000 -0.0000  0.0068
                                           -0.0000  0.0000 -0.0173  0.0117
   106. (0.00787) BD*( 1) C   4 - H   9  
                ( 37.69%)   0.6140* C   4 s( 21.96%)p 3.55( 78.00%)d 0.00(  0.04%)
                                           -0.0001  0.4685 -0.0103  0.1746 -0.0137
                                           -0.4994 -0.0115 -0.7068  0.0128 -0.0053
                                           -0.0093  0.0143 -0.0029  0.0105
                ( 62.31%)  -0.7893* H   9 s( 99.90%)p 0.00(  0.10%)
                                            0.9995 -0.0036 -0.0020  0.0204  0.0230
   107. (0.00787) BD*( 1) C   4 - H  10  
                ( 37.69%)   0.6139* C   4 s( 21.96%)p 3.55( 78.00%)d 0.00(  0.04%)
                                           -0.0001  0.4685 -0.0103  0.1746 -0.0137
                                           -0.4994 -0.0115  0.7068 -0.0128 -0.0053
                                            0.0093 -0.0143 -0.0029  0.0105
                ( 62.31%)  -0.7893* H  10 s( 99.90%)p 0.00(  0.10%)
                                            0.9995 -0.0036 -0.0020  0.0204 -0.0230
   108. (0.00215) BD*( 1) C   5 - H  11  
                ( 36.65%)   0.6054* C   5 s( 23.47%)p 3.26( 76.50%)d 0.00(  0.03%)
                                            0.0004 -0.4844 -0.0020  0.5166  0.0069
                                            0.7056 -0.0144 -0.0000  0.0000 -0.0140
                                            0.0000  0.0000  0.0082  0.0091
                ( 63.35%)  -0.7959* H  11 s( 99.91%)p 0.00(  0.09%)
                                           -0.9995  0.0009 -0.0208 -0.0226 -0.0000
   109. (0.00360) BD*( 1) C   5 - H  12  
                ( 38.38%)   0.6195* C   5 s( 23.70%)p 3.22( 76.26%)d 0.00(  0.04%)
                                           -0.0001 -0.4868  0.0057  0.1922  0.0207
                                           -0.4749  0.0038  0.7069 -0.0057  0.0027
                                           -0.0047  0.0160  0.0047 -0.0101
                ( 61.62%)  -0.7850* H  12 s( 99.91%)p 0.00(  0.09%)
                                           -0.9996  0.0013 -0.0112  0.0151 -0.0229
   110. (0.00360) BD*( 1) C   5 - H  13  
                ( 38.38%)   0.6195* C   5 s( 23.70%)p 3.22( 76.26%)d 0.00(  0.04%)
                                           -0.0001 -0.4868  0.0057  0.1922  0.0207
                                           -0.4749  0.0038 -0.7069  0.0057  0.0027
                                            0.0047 -0.0160  0.0047 -0.0101
                ( 61.62%)  -0.7850* H  13 s( 99.91%)p 0.00(  0.09%)
                                           -0.9996  0.0013 -0.0112  0.0151  0.0229


 NHO Directionality and "Bond Bending" (deviations from line of nuclear centers)

         [Thresholds for printing:  angular deviation  >  1.0 degree]
                                    hybrid p-character > 25.0%
                                    orbital occupancy  >  0.10e

                                Line of Centers        Hybrid 1              Hybrid 2
                                ---------------  -------------------   ------------------
                NBO               Theta   Phi    Theta   Phi    Dev    Theta   Phi    Dev
 ========================================================================================
     1. BD (   1) O   1 - C   2    90.0  111.6    90.0  110.4   1.2     90.0  293.4   1.8
     2. BD (   2) O   1 - C   2    90.0  111.6     0.0    0.0  90.0      0.0    0.0  90.0
     3. BD (   1) C   2 - C   3    90.0  166.8     --     --    --      90.0  348.8   2.0
     4. BD (   1) C   2 - H   6    90.0   52.2    90.0   45.9   6.3      --     --    --
     5. BD (   1) C   3 - C   4    90.0  232.2    90.0  234.9   2.7     90.0   51.0   1.2
     6. BD (   1) C   3 - H   7   142.1  105.3   142.7  108.1   1.7      --     --    --
     7. BD (   1) C   3 - H   8    37.9  105.3    37.3  108.1   1.7      --     --    --
     8. BD (   1) C   4 - C   5    90.0  165.2     --     --    --      90.0  343.7   1.5
     9. BD (   1) C   4 - H   9   142.7  290.1   142.3  287.5   1.6      --     --    --
    10. BD (   1) C   4 - H  10    37.3  290.1    37.7  287.5   1.6      --     --    --
    11. BD (   1) C   5 - H  11    90.0  233.9    90.0  232.9   1.0      --     --    --
    19. LP (   1) O   1             --     --     90.0  291.1   --       --     --    --
    20. LP*(   2) O   1             --     --     90.0  200.8   --       --     --    --


 Second Order Perturbation Theory Analysis of Fock Matrix in NBO Basis

     Threshold for printing:   0.25 kcal/mol
                                                                              E(2)  E(j)-E(i) F(i,j)
         Donor NBO (i)                     Acceptor NBO (j)                 kcal/mol   a.u.    a.u. 
 ===================================================================================================

 within unit  1
   1. BD (   1) O   1 - C   2        / 30. RY*(   1) C   2                    0.75    1.62    0.044
   1. BD (   1) O   1 - C   2        / 40. RY*(   2) C   3                    0.39    1.79    0.034
   1. BD (   1) O   1 - C   2        /100. BD*(   1) C   2 - C   3            0.38    1.52    0.030
   2. BD (   2) O   1 - C   2        /103. BD*(   1) C   3 - H   7            0.57    0.91    0.029
   2. BD (   2) O   1 - C   2        /104. BD*(   1) C   3 - H   8            0.57    0.91    0.029
   3. BD (   1) C   2 - C   3        / 20. LP*(   2) O   1                    7.78    0.42    0.081
   3. BD (   1) C   2 - C   3        / 21. RY*(   1) O   1                    0.69    1.84    0.048
   3. BD (   1) C   2 - C   3        / 33. RY*(   4) C   2                    0.26    2.12    0.032
   3. BD (   1) C   2 - C   3        / 34. RY*(   5) C   2                    0.27    2.46    0.034
   3. BD (   1) C   2 - C   3        / 48. RY*(   1) C   4                    0.33    1.50    0.030
   3. BD (   1) C   2 - C   3        /100. BD*(   1) C   2 - C   3            0.67    1.03    0.035
   3. BD (   1) C   2 - C   3        /101. BD*(   1) C   2 - H   6            0.91    1.05    0.041
   3. BD (   1) C   2 - C   3        /105. BD*(   1) C   4 - C   5            0.75    1.13    0.039
   4. BD (   1) C   2 - H   6        / 20. LP*(   2) O   1                   18.56    0.31    0.106
   4. BD (   1) C   2 - H   6        / 21. RY*(   1) O   1                    0.76    1.72    0.049
   4. BD (   1) C   2 - H   6        / 40. RY*(   2) C   3                    0.37    1.19    0.028
   4. BD (   1) C   2 - H   6        / 48. RY*(   1) C   4                    0.31    1.38    0.028
   4. BD (   1) C   2 - H   6        /101. BD*(   1) C   2 - H   6            0.90    0.94    0.039
   4. BD (   1) C   2 - H   6        /102. BD*(   1) C   3 - C   4            1.33    0.97    0.048
   5. BD (   1) C   3 - C   4        / 30. RY*(   1) C   2                    0.50    1.05    0.029
   5. BD (   1) C   3 - C   4        / 57. RY*(   1) C   5                    0.56    1.44    0.036
   5. BD (   1) C   3 - C   4        /100. BD*(   1) C   2 - C   3            0.32    0.95    0.022
   5. BD (   1) C   3 - C   4        /101. BD*(   1) C   2 - H   6            0.99    0.97    0.040
   5. BD (   1) C   3 - C   4        /103. BD*(   1) C   3 - H   7            0.44    1.04    0.027
   5. BD (   1) C   3 - C   4        /104. BD*(   1) C   3 - H   8            0.44    1.04    0.027
   5. BD (   1) C   3 - C   4        /105. BD*(   1) C   4 - C   5            0.31    1.05    0.023
   5. BD (   1) C   3 - C   4        /108. BD*(   1) C   5 - H  11            0.68    1.13    0.036
   6. BD (   1) C   3 - H   7        / 20. LP*(   2) O   1                    0.35    0.24    0.014
   6. BD (   1) C   3 - H   7        / 32. RY*(   3) C   2                    0.34    2.08    0.034
   6. BD (   1) C   3 - H   7        / 49. RY*(   2) C   4                    0.38    1.44    0.030
   6. BD (   1) C   3 - H   7        / 98. BD*(   1) O   1 - C   2            0.99    1.03    0.041
   6. BD (   1) C   3 - H   7        / 99. BD*(   2) O   1 - C   2            3.64    0.44    0.051
   6. BD (   1) C   3 - H   7        /102. BD*(   1) C   3 - C   4            0.40    0.91    0.024
   6. BD (   1) C   3 - H   7        /107. BD*(   1) C   4 - H  10            1.34    1.00    0.047
   7. BD (   1) C   3 - H   8        / 20. LP*(   2) O   1                    0.35    0.24    0.014
   7. BD (   1) C   3 - H   8        / 32. RY*(   3) C   2                    0.34    2.08    0.034
   7. BD (   1) C   3 - H   8        / 49. RY*(   2) C   4                    0.38    1.44    0.030
   7. BD (   1) C   3 - H   8        / 98. BD*(   1) O   1 - C   2            0.99    1.03    0.041
   7. BD (   1) C   3 - H   8        / 99. BD*(   2) O   1 - C   2            3.64    0.44    0.051
   7. BD (   1) C   3 - H   8        /102. BD*(   1) C   3 - C   4            0.40    0.91    0.024
   7. BD (   1) C   3 - H   8        /106. BD*(   1) C   4 - H   9            1.34    1.00    0.047
   8. BD (   1) C   4 - C   5        / 39. RY*(   1) C   3                    0.64    1.53    0.040
   8. BD (   1) C   4 - C   5        /100. BD*(   1) C   2 - C   3            1.87    0.90    0.052
   8. BD (   1) C   4 - C   5        /102. BD*(   1) C   3 - C   4            0.51    0.96    0.028
   8. BD (   1) C   4 - C   5        /106. BD*(   1) C   4 - H   9            0.39    1.05    0.026
   8. BD (   1) C   4 - C   5        /107. BD*(   1) C   4 - H  10            0.39    1.05    0.026
   8. BD (   1) C   4 - C   5        /108. BD*(   1) C   5 - H  11            0.37    1.08    0.025
   9. BD (   1) C   4 - H   9        / 58. RY*(   2) C   5                    0.32    1.36    0.027
   9. BD (   1) C   4 - H   9        /104. BD*(   1) C   3 - H   8            1.90    0.88    0.052
   9. BD (   1) C   4 - H   9        /110. BD*(   1) C   5 - H  13            1.43    0.96    0.047
  10. BD (   1) C   4 - H  10        / 58. RY*(   2) C   5                    0.32    1.36    0.027
  10. BD (   1) C   4 - H  10        /103. BD*(   1) C   3 - H   7            1.90    0.88    0.052
  10. BD (   1) C   4 - H  10        /109. BD*(   1) C   5 - H  12            1.43    0.96    0.047
  11. BD (   1) C   5 - H  11        /102. BD*(   1) C   3 - C   4            2.09    0.82    0.053
  12. BD (   1) C   5 - H  12        /107. BD*(   1) C   4 - H  10            1.63    0.92    0.049
  13. BD (   1) C   5 - H  13        /106. BD*(   1) C   4 - H   9            1.63    0.92    0.049
  14. CR (   1) O   1                / 30. RY*(   1) C   2                    3.19   19.48    0.315
  15. CR (   1) C   2                / 42. RY*(   4) C   3                    0.62   11.02    0.104
  15. CR (   1) C   2                / 66. RY*(   1) H   6                    0.50   10.58    0.092
  16. CR (   1) C   3                / 31. RY*(   2) C   2                    0.34   11.08    0.078
  16. CR (   1) C   3                / 48. RY*(   1) C   4                    0.27   10.92    0.069
  16. CR (   1) C   3                / 51. RY*(   4) C   4                    0.42   11.08    0.087
  16. CR (   1) C   3                / 70. RY*(   1) H   7                    0.45   10.51    0.087
  16. CR (   1) C   3                / 74. RY*(   1) H   8                    0.45   10.51    0.087
  17. CR (   1) C   4                / 40. RY*(   2) C   3                    0.45   10.66    0.087
  17. CR (   1) C   4                / 59. RY*(   3) C   5                    0.66   10.63    0.106
  17. CR (   1) C   4                / 78. RY*(   1) H   9                    0.34   10.47    0.076
  17. CR (   1) C   4                / 82. RY*(   1) H  10                    0.34   10.47    0.076
  18. CR (   1) C   5                / 86. RY*(   1) H  11                    0.42   10.52    0.084
  18. CR (   1) C   5                / 90. RY*(   1) H  12                    0.36   10.52    0.078
  18. CR (   1) C   5                / 94. RY*(   1) H  13                    0.36   10.52    0.078
  19. LP (   1) O   1                / 30. RY*(   1) C   2                    5.60    1.21    0.104
  19. LP (   1) O   1                /100. BD*(   1) C   2 - C   3            0.66    1.11    0.034
  19. LP (   1) O   1                /101. BD*(   1) C   2 - H   6            0.36    1.14    0.026
  20. LP*(   2) O   1                / 21. RY*(   1) O   1                    1.11    1.42    0.089
  20. LP*(   2) O   1                / 33. RY*(   4) C   2                    0.53    1.70    0.067
  20. LP*(   2) O   1                / 34. RY*(   5) C   2                    0.49    2.04    0.071
  20. LP*(   2) O   1                /100. BD*(   1) C   2 - C   3            3.04    0.61    0.095
  20. LP*(   2) O   1                /101. BD*(   1) C   2 - H   6            3.74    0.63    0.108
  99. BD*(   2) O   1 - C   2        / 22. RY*(   2) O   1                    0.27    1.05    0.099
  99. BD*(   2) O   1 - C   2        / 35. RY*(   6) C   2                    0.68    0.94    0.149


 Natural Bond Orbitals (Summary):

                                                            Principal Delocalizations
           NBO                        Occupancy    Energy   (geminal,vicinal,remote)
 ====================================================================================
 Molecular unit  1  (C4H8O)
     1. BD (   1) O   1 - C   2          0.99865    -1.39357  30(g),40(v),100(g)
     2. BD (   2) O   1 - C   2          0.99721    -0.69902  103(v),104(v)
     3. BD (   1) C   2 - C   3          0.89049    -0.90518  20(v),101(g),105(v),21(v)
                                                    100(g),48(v),34(g),33(g)
     4. BD (   1) C   2 - H   6          0.87580    -0.79060  20(v),102(v),101(g),21(v)
                                                    40(v),48(r)
     5. BD (   1) C   3 - C   4          0.96621    -0.82309  101(v),108(v),57(v),30(v)
                                                    103(g),104(g),100(g),105(g)
     6. BD (   1) C   3 - H   7          0.96416    -0.72180  99(v),107(v),98(v),20(r)
                                                    102(g),49(v),32(v)
     7. BD (   1) C   3 - H   8          0.96417    -0.72180  99(v),106(v),98(v),20(r)
                                                    102(g),49(v),32(v)
     8. BD (   1) C   4 - C   5          0.97402    -0.77455  100(v),39(v),102(g),106(g)
                                                    107(g),108(g)
     9. BD (   1) C   4 - H   9          0.98764    -0.66316  104(v),110(v),58(v)
    10. BD (   1) C   4 - H  10          0.98764    -0.66316  103(v),109(v),58(v)
    11. BD (   1) C   5 - H  11          0.94969    -0.63542  102(v)
    12. BD (   1) C   5 - H  12          0.99118    -0.64314  107(v)
    13. BD (   1) C   5 - H  13          0.99118    -0.64314  106(v)
    14. CR (   1) O   1                  0.99987   -19.25325  30(v)
    15. CR (   1) C   2                  0.99965   -10.47864  42(v),66(v)
    16. CR (   1) C   3                  0.99953   -10.33353  70(v),74(v),51(v),31(v)
                                                    48(v)
    17. CR (   1) C   4                  0.99957   -10.26494  59(v),40(v),78(v),82(v)
    18. CR (   1) C   5                  0.99961   -10.23483  86(v),90(v),94(v)
    19. LP (   1) O   1                  0.99253    -0.98664  30(v),100(v),101(v)
    20. LP*(   2) O   1                  0.31793    -0.48461  101(v),100(v),21(g),33(v)
                                                    34(v)
    21. RY*(   1) O   1                  0.00062     0.93202   
    22. RY*(   2) O   1                  0.00020     0.76445   
    23. RY*(   3) O   1                  0.00007     0.98606   
    24. RY*(   4) O   1                  0.00003     1.18900   
    25. RY*(   5) O   1                  0.00000     2.60788   
    26. RY*(   6) O   1                  0.00000     2.34326   
    27. RY*(   7) O   1                  0.00000     2.49631   
    28. RY*(   8) O   1                  0.00000     2.56164   
    29. RY*(   9) O   1                  0.00000     2.49801   
    30. RY*(   1) C   2                  0.00623     0.22507   
    31. RY*(   2) C   2                  0.00135     0.74250   
    32. RY*(   3) C   2                  0.00130     1.35929   
    33. RY*(   4) C   2                  0.00059     1.21821   
    34. RY*(   5) C   2                  0.00006     1.55414   
    35. RY*(   6) C   2                  0.00003     0.65386   
    36. RY*(   7) C   2                  0.00001     1.42961   
    37. RY*(   8) C   2                  0.00000     1.44495   
    38. RY*(   9) C   2                  0.00000     1.83332   
    39. RY*(   1) C   3                  0.00141     0.75670   
    40. RY*(   2) C   3                  0.00111     0.39586   
    41. RY*(   3) C   3                  0.00081     1.04530   
    42. RY*(   4) C   3                  0.00024     0.54154   
    43. RY*(   5) C   3                  0.00008     1.60231   
    44. RY*(   6) C   3                  0.00008     1.81301   
    45. RY*(   7) C   3                  0.00003     1.95925   
    46. RY*(   8) C   3                  0.00000     1.79659   
    47. RY*(   9) C   3                  0.00000     1.87445   
    48. RY*(   1) C   4                  0.00191     0.59074   
    49. RY*(   2) C   4                  0.00181     0.71971   
    50. RY*(   3) C   4                  0.00046     0.93648   
    51. RY*(   4) C   4                  0.00020     0.74892   
    52. RY*(   5) C   4                  0.00018     1.86904   
    53. RY*(   6) C   4                  0.00006     1.38979   
    54. RY*(   7) C   4                  0.00005     1.93835   
    55. RY*(   8) C   4                  0.00000     2.05884   
    56. RY*(   9) C   4                  0.00000     1.98827   
    57. RY*(   1) C   5                  0.00138     0.61466   
    58. RY*(   2) C   5                  0.00102     0.69199   
    59. RY*(   3) C   5                  0.00024     0.36363   
    60. RY*(   4) C   5                  0.00007     1.15756   
    61. RY*(   5) C   5                  0.00000     1.55314   
    62. RY*(   6) C   5                  0.00000     1.79221   
    63. RY*(   7) C   5                  0.00000     2.12732   
    64. RY*(   8) C   5                  0.00001     2.01866   
    65. RY*(   9) C   5                  0.00000     2.12966   
    66. RY*(   1) H   6                  0.00057     0.10616   
    67. RY*(   2) H   6                  0.00005     1.84667   
    68. RY*(   3) H   6                  0.00002     1.76891   
    69. RY*(   4) H   6                  0.00001     1.36145   
    70. RY*(   1) H   7                  0.00112     0.17525   
    71. RY*(   2) H   7                  0.00010     1.60697   
    72. RY*(   3) H   7                  0.00003     1.85112   
    73. RY*(   4) H   7                  0.00003     1.80286   
    74. RY*(   1) H   8                  0.00112     0.17525   
    75. RY*(   2) H   8                  0.00010     1.60697   
    76. RY*(   3) H   8                  0.00003     1.85112   
    77. RY*(   4) H   8                  0.00003     1.80286   
    78. RY*(   1) H   9                  0.00132     0.20910   
    79. RY*(   2) H   9                  0.00009     1.61392   
    80. RY*(   3) H   9                  0.00004     1.63363   
    81. RY*(   4) H   9                  0.00002     2.15202   
    82. RY*(   1) H  10                  0.00132     0.20910   
    83. RY*(   2) H  10                  0.00009     1.61392   
    84. RY*(   3) H  10                  0.00004     1.63363   
    85. RY*(   4) H  10                  0.00002     2.15202   
    86. RY*(   1) H  11                  0.00047     0.28830   
    87. RY*(   2) H  11                  0.00009     1.62718   
    88. RY*(   3) H  11                  0.00007     1.62902   
    89. RY*(   4) H  11                  0.00002     2.09491   
    90. RY*(   1) H  12                  0.00067     0.28291   
    91. RY*(   2) H  12                  0.00009     1.62253   
    92. RY*(   3) H  12                  0.00007     1.63638   
    93. RY*(   4) H  12                  0.00001     2.09385   
    94. RY*(   1) H  13                  0.00067     0.28291   
    95. RY*(   2) H  13                  0.00009     1.62253   
    96. RY*(   3) H  13                  0.00007     1.63638   
    97. RY*(   4) H  13                  0.00001     2.09385   
    98. BD*(   1) O   1 - C   2          0.00423     0.31152   
    99. BD*(   2) O   1 - C   2          0.04532    -0.28118   
   100. BD*(   1) C   2 - C   3          0.01267     0.12814   
   101. BD*(   1) C   2 - H   6          0.00819     0.14874   
   102. BD*(   1) C   3 - C   4          0.00946     0.18323   
   103. BD*(   1) C   3 - H   7          0.00754     0.21524   
   104. BD*(   1) C   3 - H   8          0.00754     0.21524   
   105. BD*(   1) C   4 - C   5          0.00307     0.22815   
   106. BD*(   1) C   4 - H   9          0.00787     0.27614   
   107. BD*(   1) C   4 - H  10          0.00787     0.27614   
   108. BD*(   1) C   5 - H  11          0.00215     0.30767   
   109. BD*(   1) C   5 - H  12          0.00360     0.29379   
   110. BD*(   1) C   5 - H  13          0.00360     0.29379   
       -------------------------------
              Total Lewis   18.52879  ( 97.5199%)
        Valence non-Lewis    0.44102  (  2.3212%)
        Rydberg non-Lewis    0.03019  (  0.1589%)
       -------------------------------
            Total unit  1   19.00000  (100.0000%)
           Charge unit  1    1.00000
 Unable to Open any file for archive entry.
 1\1\GINC-COMPUTE-0-14\SP\UB3LYP\def2SVP\C4H8O1(1+,2)\ZAHRT2\08-Jan-202
 1\0\\# b3lyp/def2svp geom=NewRedundant pop=NBO\\78\\1,2\O,0,2.50863029
 43,-0.9154072935,-0.0118320576\C,0,2.0564966383,0.1449744227,-0.364001
 5011\C,0,0.5996955363,0.529102486,-0.2852003335\C,0,-0.3105172729,-0.5
 499370271,0.2918951961\C,0,-1.7755294744,-0.12351004,0.3550732712\H,0,
 2.7274650987,0.9400458046,-0.789277295\H,0,0.2857336778,0.824588834,-1
 .3058284501\H,0,0.5421774259,1.4675730206,0.300914868\H,0,-0.204238691
 2,-1.4653675966,-0.3132988649\H,0,0.0527674895,-0.820961003,1.29695167
 26\H,0,-2.4070543472,-0.9216696769,0.7752823631\H,0,-2.1680711722,0.11
 86862903,-0.6468009649\H,0,-1.907555203,0.7718817788,0.9854252362\\Ver
 sion=ES64L-G16RevC.01\State=2-A\HF=-231.9298258\S2=0.756703\S2-1=0.\S2
 A=0.750034\RMSD=7.406e-09\Dipole=1.0652836,0.964317,-0.5559306\Quadrup
 ole=5.569537,-2.3627018,-3.2068352,2.9646725,-2.7317854,-1.1734229\PG=
 C01 [X(C4H8O1)]\\@
 The archive entry for this job was punched.


 WE ARE PERHAPS NOT FAR REMOVED FROM THE TIME WHEN WE SHALL BE ABLE TO SUBMIT
 THE BULK OF CHEMICAL PHENOMENA TO CALCULATION.

            -- JOSEPH LOUIS GAY-LUSSAC
               MEMOIRES DE LA SOCIETE D'ARCUEIL, 2, 207 (1808)
 File lengths (MBytes):  RWF=     18 Int=      0 D2E=      0 Chk=      2 Scr=      1
 Normal termination of Gaussian 16
