# Supplementary material for: Machine-Learning-Guided Discovery of Electrochemical Reactions
Source: J Am Chem Soc. 2022 Dec 2;144(49):22599–610. doi: 10.1021/jacs.2c08997 (PMC9756344; doi:10.1021/jacs.2c08997)
Supplement: Supplementary file 3 — ja2c08997_si_003.zip [file ja2c08997_si_003.zip › Oxidation Site Selectivity/Ologs_notimes/86.log]

 Entering Gaussian System, Link 0=g16
 Input=86.com
 Output=86.log
 Initial command:
  
 Copyright (c) 1988-2019, Gaussian, Inc.  All Rights Reserved.
  
 This is part of the Gaussian(R) 16 program.  It is based on
 the Gaussian(R) 09 system (copyright 2009, Gaussian, Inc.),
 the Gaussian(R) 03 system (copyright 2003, Gaussian, Inc.),
 the Gaussian(R) 98 system (copyright 1998, Gaussian, Inc.),
 the Gaussian(R) 94 system (copyright 1995, Gaussian, Inc.),
 the Gaussian 92(TM) system (copyright 1992, Gaussian, Inc.),
 the Gaussian 90(TM) system (copyright 1990, Gaussian, Inc.),
 the Gaussian 88(TM) system (copyright 1988, Gaussian, Inc.),
 the Gaussian 86(TM) system (copyright 1986, Carnegie Mellon
 University), and the Gaussian 82(TM) system (copyright 1983,
 Carnegie Mellon University). Gaussian is a federally registered
 trademark of Gaussian, Inc.
  
 This software contains proprietary and confidential information,
 including trade secrets, belonging to Gaussian, Inc.
  
 This software is provided under written license and may be
 used, copied, transmitted, or stored only in accord with that
 written license.
  
 The following legend is applicable only to US Government
 contracts under FAR:
  
                    RESTRICTED RIGHTS LEGEND
  
 Use, reproduction and disclosure by the US Government is
 subject to restrictions as set forth in subparagraphs (a)
 and (c) of the Commercial Computer Software - Restricted
 Rights clause in FAR 52.227-19.
  
 Gaussian, Inc.
 340 Quinnipiac St., Bldg. 40, Wallingford CT 06492
  
  
 ---------------------------------------------------------------
 Warning -- This program may not be used in any manner that
 competes with the business of Gaussian, Inc. or will provide
 assistance to any competitor of Gaussian, Inc.  The licensee
 of this program is prohibited from giving any competitor of
 Gaussian, Inc. access to this program.  By using this program,
 the user acknowledges that Gaussian, Inc. is engaged in the
 business of creating and licensing software in the field of
 computational chemistry and represents and warrants to the
 licensee that it is not a competitor of Gaussian, Inc. and that
 it will not use this program in any manner prohibited above.
 ---------------------------------------------------------------
  

 Cite this work as:
 Gaussian 16, Revision C.01,
 M. J. Frisch, G. W. Trucks, H. B. Schlegel, G. E. Scuseria, 
 M. A. Robb, J. R. Cheeseman, G. Scalmani, V. Barone, 
 G. A. Petersson, H. Nakatsuji, X. Li, M. Caricato, A. V. Marenich, 
 J. Bloino, B. G. Janesko, R. Gomperts, B. Mennucci, H. P. Hratchian, 
 J. V. Ortiz, A. F. Izmaylov, J. L. Sonnenberg, D. Williams-Young, 
 F. Ding, F. Lipparini, F. Egidi, J. Goings, B. Peng, A. Petrone, 
 T. Henderson, D. Ranasinghe, V. G. Zakrzewski, J. Gao, N. Rega, 
 G. Zheng, W. Liang, M. Hada, M. Ehara, K. Toyota, R. Fukuda, 
 J. Hasegawa, M. Ishida, T. Nakajima, Y. Honda, O. Kitao, H. Nakai, 
 T. Vreven, K. Throssell, J. A. Montgomery, Jr., J. E. Peralta, 
 F. Ogliaro, M. J. Bearpark, J. J. Heyd, E. N. Brothers, K. N. Kudin, 
 V. N. Staroverov, T. A. Keith, R. Kobayashi, J. Normand, 
 K. Raghavachari, A. P. Rendell, J. C. Burant, S. S. Iyengar, 
 J. Tomasi, M. Cossi, J. M. Millam, M. Klene, C. Adamo, R. Cammi, 
 J. W. Ochterski, R. L. Martin, K. Morokuma, O. Farkas, 
 J. B. Foresman, and D. J. Fox, Gaussian, Inc., Wallingford CT, 2019.
 
 ******************************************
 Gaussian 16:  ES64L-G16RevC.01  3-Jul-2019
                 8-Jan-2021 
 ******************************************
 %nprocshared=16
 Will use up to   16 processors via shared memory.
 %mem=7GB
 -----------------------------------------
 # b3lyp/def2svp geom=NewRedundant pop=NBO
 -----------------------------------------
 1/29=4000,38=1,172=1/1;
 2/12=2,17=6,18=5,40=1/2;
 3/5=43,7=101,11=2,25=1,30=1,74=-5/1,2,3;
 4//1;
 5/5=2,38=5/2;
 6/7=2,8=2,9=2,10=2,28=1,40=1/1,7;
 99/5=1,9=1/99;
 --
 86
 --
 Symbolic Z-matrix:
 Charge =  1 Multiplicity = 2
 C                    -2.28291   0.73854   0.10241 
 C                    -1.16972  -0.30727   0.11968 
 C                     0.20951   0.27746  -0.19062 
 C                     1.33072  -0.76959  -0.16078 
 C                     2.66925  -0.19202  -0.54949 
 O                     3.67302  -0.25645   0.11329 
 H                    -2.35782   1.22615  -0.88381 
 H                    -2.09884   1.5295    0.84821 
 H                    -3.26264   0.28908   0.32777 
 H                    -1.39526  -1.10534  -0.61048 
 H                    -1.13818  -0.80225   1.1065 
 H                     0.44029   1.07847   0.53416 
 H                     0.18548   0.76343  -1.18329 
 H                     1.42908  -1.23405   0.83288 
 H                     1.09537  -1.57107  -0.88738 
 H                     2.67264   0.33542  -1.54409 
 
                          Input orientation:                          
 ---------------------------------------------------------------------
 Center     Atomic      Atomic             Coordinates (Angstroms)
 Number     Number       Type             X           Y           Z
 ---------------------------------------------------------------------
      1          6           0       -2.282908    0.738542    0.102407
      2          6           0       -1.169725   -0.307272    0.119676
      3          6           0        0.209511    0.277465   -0.190618
      4          6           0        1.330719   -0.769595   -0.160784
      5          6           0        2.669252   -0.192024   -0.549486
      6          8           0        3.673024   -0.256448    0.113287
      7          1           0       -2.357822    1.226145   -0.883811
      8          1           0       -2.098836    1.529502    0.848210
      9          1           0       -3.262640    0.289084    0.327766
     10          1           0       -1.395255   -1.105341   -0.610484
     11          1           0       -1.138181   -0.802250    1.106498
     12          1           0        0.440294    1.078468    0.534155
     13          1           0        0.185477    0.763427   -1.183293
     14          1           0        1.429076   -1.234049    0.832876
     15          1           0        1.095374   -1.571074   -0.887381
     16          1           0        2.672641    0.335422   -1.544093
 ---------------------------------------------------------------------
                    Distance matrix (angstroms):
                    1          2          3          4          5
     1  C    0.000000
     2  C    1.527482   0.000000
     3  C    2.551590   1.529867   0.000000
     4  C    3.924544   2.558245   1.534382   0.000000
     5  C    5.080827   3.898564   2.529729   1.508757   0.000000
     6  O    6.038481   4.843020   3.517576   2.413468   1.204565
     7  H    1.102722   2.184017   2.823422   4.255711   5.233971
     8  H    1.102598   2.183517   2.824044   4.250383   5.258504
     9  H    1.101214   2.186146   3.510654   4.739032   6.015677
    10  H    2.167036   1.104949   2.159564   2.783144   4.166304
    11  H    2.166250   1.104452   2.159761   2.775344   4.196570
    12  H    2.778090   2.164308   1.104610   2.165902   2.785082
    13  H    2.783266   2.163492   1.105505   2.169621   2.735641
    14  H    4.266559   2.849796   2.195348   1.101251   2.129502
    15  H    4.210320   2.782451   2.165024   1.107113   2.119680
    16  H    5.237455   4.236149   2.811096   2.221567   1.125812
                    6          7          8          9         10
     6  O    0.000000
     7  H    6.289944   0.000000
     8  H    6.086386   1.777357   0.000000
     9  H    6.960390   1.778959   1.778746   0.000000
    10  H    5.189597   2.537139   3.092767   2.512341   0.000000
    11  H    4.942880   3.092449   2.535081   2.512122   1.762378
    12  H    3.522737   3.140365   2.597930   3.791760   3.073835
    13  H    3.858010   2.602340   3.151501   3.794445   2.513786
    14  H    2.551238   4.831167   4.481474   4.958555   3.174382
    15  H    3.061675   4.443986   4.777952   4.891733   2.548885
    16  H    2.024348   5.151206   5.469546   6.223629   4.415338
                   11         12         13         14         15
    11  H    0.000000
    12  H    2.521162   0.000000
    13  H    3.073525   1.764599   0.000000
    14  H    2.617657   2.532718   3.098610   0.000000
    15  H    3.091183   3.077332   2.522968   1.784441   0.000000
    16  H    4.779361   3.139205   2.549382   3.108002   2.560033
                   16
    16  H    0.000000
 Stoichiometry    C5H10O(1+,2)
 Framework group  C1[X(C5H10O)]
 Deg. of freedom    42
 Full point group                 C1      NOp   1
 Largest Abelian subgroup         C1      NOp   1
 Largest concise Abelian subgroup C1      NOp   1
                         Standard orientation:                         
 ---------------------------------------------------------------------
 Center     Atomic      Atomic             Coordinates (Angstroms)
 Number     Number       Type             X           Y           Z
 ---------------------------------------------------------------------
      1          6           0       -2.988466   -0.365800   -0.115474
      2          6           0       -1.740503    0.509620   -0.018373
      3          6           0       -0.443694   -0.298401    0.058316
      4          6           0        0.811701    0.579772    0.142729
      5          6           0        2.073518   -0.232134    0.300759
      6          8           0        3.039109   -0.162700   -0.416034
      7          1           0       -3.078725   -1.031366    0.759095
      8          1           0       -2.959098   -1.004135   -1.014022
      9          1           0       -3.905066    0.242267   -0.168112
     10          1           0       -1.810679    1.163380    0.869650
     11          1           0       -1.692096    1.188033   -0.888561
     12          1           0       -0.368454   -0.956786   -0.825444
     13          1           0       -0.483083   -0.970228    0.935377
     14          1           0        0.921439    1.221391   -0.745549
     15          1           0        0.732117    1.238831    1.028735
     16          1           0        2.055443   -0.948131    1.169363
 ---------------------------------------------------------------------
 Rotational constants (GHZ):          15.0048191           1.2331479           1.2046150
 Standard basis: def2SVP (5D, 7F)
 There are   140 symmetry adapted cartesian basis functions of A   symmetry.
 There are   134 symmetry adapted basis functions of A   symmetry.
   134 basis functions,   220 primitive gaussians,   140 cartesian basis functions
    24 alpha electrons       23 beta electrons
       nuclear repulsion energy       227.2872263297 Hartrees.
 NAtoms=   16 NActive=   16 NUniq=   16 SFac= 1.00D+00 NAtFMM=   60 NAOKFM=F Big=F
 Integral buffers will be    131072 words long.
 Raffenetti 2 integral format.
 Two-electron integral symmetry is turned on.
 One-electron integrals computed using PRISM.
   1 Symmetry operations used in ECPInt.
 ECPInt:  NShTT=    2211 NPrTT=    7611 LenC2=    2176 LenP2D=    6247.
 LDataN:  DoStor=T MaxTD1= 4 Len=   56
 NBasis=   134 RedAO= T EigKep=  1.46D-03  NBF=   134
 NBsUse=   134 1.00D-06 EigRej= -1.00D+00 NBFU=   134
 ExpMin= 1.22D-01 ExpMax= 2.27D+03 ExpMxC= 3.41D+02 IAcc=3 IRadAn=         5 AccDes= 0.00D+00
 Harris functional with IExCor=  402 and IRadAn=       5 diagonalized for initial guess.
 HarFok:  IExCor=  402 AccDes= 0.00D+00 IRadAn=         5 IDoV= 1 UseB2=F ITyADJ=14
 ICtDFT=  3500011 ScaDFX=  1.000000  1.000000  1.000000  1.000000
 FoFCou: FMM=F IPFlag=           0 FMFlag=      100000 FMFlg1=           0
         NFxFlg=           0 DoJE=T BraDBF=F KetDBF=T FulRan=T
         wScrn=  0.000000 ICntrl=       500 IOpCl=  0 I1Cent=   200000004 NGrid=           0
         NMat0=    1 NMatS0=      1 NMatT0=    0 NMatD0=    1 NMtDS0=    0 NMtDT0=    0
 Petite list used in FoFCou.
 Initial guess <Sx>= 0.0000 <Sy>= 0.0000 <Sz>= 0.5000 <S**2>= 0.7500 S= 0.5000
 Requested convergence on RMS density matrix=1.00D-08 within 128 cycles.
 Requested convergence on MAX density matrix=1.00D-06.
 Requested convergence on             energy=1.00D-06.
 No special actions if energy rises.
 Integral accuracy reduced to 1.0D-05 until final iterations.
 EnCoef did     2 forward-backward iterations
 Initial convergence to 1.0D-05 achieved.  Increase integral accuracy.
 SCF Done:  E(UB3LYP) =  -271.219632646     A.U. after   24 cycles
            NFock= 24  Conv=0.35D-08     -V/T= 2.0109
 <Sx>= 0.0000 <Sy>= 0.0000 <Sz>= 0.5000 <S**2>= 0.7562 S= 0.5031
 <L.S>= 0.000000000000E+00
 Annihilation of the first spin contaminant:
 S**2 before annihilation     0.7562,   after     0.7500

 **********************************************************************

            Population analysis using the SCF Density.

 **********************************************************************

 Orbital symmetries:
 Alpha Orbitals:
       Occupied  (A) (A) (A) (A) (A) (A) (A) (A) (A) (A) (A) (A)
                 (A) (A) (A) (A) (A) (A) (A) (A) (A) (A) (A) (A)
       Virtual   (A) (A) (A) (A) (A) (A) (A) (A) (A) (A) (A) (A)
                 (A) (A) (A) (A) (A) (A) (A) (A) (A) (A) (A) (A)
                 (A) (A) (A) (A) (A) (A) (A) (A) (A) (A) (A) (A)
                 (A) (A) (A) (A) (A) (A) (A) (A) (A) (A) (A) (A)
                 (A) (A) (A) (A) (A) (A) (A) (A) (A) (A) (A) (A)
                 (A) (A) (A) (A) (A) (A) (A) (A) (A) (A) (A) (A)
                 (A) (A) (A) (A) (A) (A) (A) (A) (A) (A) (A) (A)
                 (A) (A) (A) (A) (A) (A) (A) (A) (A) (A) (A) (A)
                 (A) (A) (A) (A) (A) (A) (A) (A) (A) (A) (A) (A)
                 (A) (A)
 Beta  Orbitals:
       Occupied  (A) (A) (A) (A) (A) (A) (A) (A) (A) (A) (A) (A)
                 (A) (A) (A) (A) (A) (A) (A) (A) (A) (A) (A)
       Virtual   (A) (A) (A) (A) (A) (A) (A) (A) (A) (A) (A) (A)
                 (A) (A) (A) (A) (A) (A) (A) (A) (A) (A) (A) (A)
                 (A) (A) (A) (A) (A) (A) (A) (A) (A) (A) (A) (A)
                 (A) (A) (A) (A) (A) (A) (A) (A) (A) (A) (A) (A)
                 (A) (A) (A) (A) (A) (A) (A) (A) (A) (A) (A) (A)
                 (A) (A) (A) (A) (A) (A) (A) (A) (A) (A) (A) (A)
                 (A) (A) (A) (A) (A) (A) (A) (A) (A) (A) (A) (A)
                 (A) (A) (A) (A) (A) (A) (A) (A) (A) (A) (A) (A)
                 (A) (A) (A) (A) (A) (A) (A) (A) (A) (A) (A) (A)
                 (A) (A) (A)
 The electronic state is 2-A.
 Alpha  occ. eigenvalues --  -19.50143 -10.56845 -10.44365 -10.39493 -10.36036
 Alpha  occ. eigenvalues --  -10.32859  -1.37869  -1.02939  -0.94195  -0.86051
 Alpha  occ. eigenvalues --   -0.83095  -0.77150  -0.75590  -0.72705  -0.71047
 Alpha  occ. eigenvalues --   -0.66776  -0.61818  -0.60468  -0.59914  -0.56536
 Alpha  occ. eigenvalues --   -0.54284  -0.52382  -0.50425  -0.49092
 Alpha virt. eigenvalues --   -0.30610  -0.12923  -0.10786  -0.08300  -0.07561
 Alpha virt. eigenvalues --   -0.06012  -0.04702  -0.02125  -0.00730   0.00163
 Alpha virt. eigenvalues --    0.01184   0.02148   0.03037   0.04196   0.06871
 Alpha virt. eigenvalues --    0.09287   0.20390   0.22616   0.23703   0.24852
 Alpha virt. eigenvalues --    0.25878   0.28700   0.31093   0.34079   0.34696
 Alpha virt. eigenvalues --    0.37745   0.40005   0.42867   0.44160   0.45444
 Alpha virt. eigenvalues --    0.45960   0.47039   0.49437   0.51141   0.51681
 Alpha virt. eigenvalues --    0.52993   0.53922   0.54729   0.55485   0.56285
 Alpha virt. eigenvalues --    0.58309   0.61195   0.64679   0.73299   0.80152
 Alpha virt. eigenvalues --    0.82020   0.83464   0.84607   0.86121   0.97393
 Alpha virt. eigenvalues --    1.03058   1.07964   1.08840   1.15278   1.17689
 Alpha virt. eigenvalues --    1.19029   1.21262   1.29524   1.39886   1.40979
 Alpha virt. eigenvalues --    1.44002   1.47111   1.51866   1.53397   1.56232
 Alpha virt. eigenvalues --    1.56322   1.59997   1.60662   1.61045   1.63634
 Alpha virt. eigenvalues --    1.64528   1.65126   1.67552   1.68117   1.69793
 Alpha virt. eigenvalues --    1.71052   1.72008   1.76823   1.81689   1.82642
 Alpha virt. eigenvalues --    1.88485   1.91275   1.97441   2.06232   2.12977
 Alpha virt. eigenvalues --    2.14522   2.18321   2.21097   2.24111   2.25328
 Alpha virt. eigenvalues --    2.27107   2.30070   2.33664   2.36714   2.38395
 Alpha virt. eigenvalues --    2.42892   2.43813   2.51665   2.60239   2.66241
 Alpha virt. eigenvalues --    2.67559   2.69899   2.76957   2.77764   2.83495
 Alpha virt. eigenvalues --    2.86662   2.87819   2.90460   3.08291   3.27037
  Beta  occ. eigenvalues --  -19.48296 -10.56922 -10.44090 -10.39429 -10.35948
  Beta  occ. eigenvalues --  -10.32801  -1.34460  -1.01911  -0.93378  -0.84843
  Beta  occ. eigenvalues --   -0.81362  -0.75362  -0.74377  -0.70472  -0.69035
  Beta  occ. eigenvalues --   -0.66198  -0.61237  -0.60083  -0.56734  -0.54186
  Beta  occ. eigenvalues --   -0.52146  -0.50177  -0.49026
  Beta virt. eigenvalues --   -0.44513  -0.30095  -0.12287  -0.10535  -0.08148
  Beta virt. eigenvalues --   -0.07390  -0.05742  -0.04500  -0.01914  -0.00582
  Beta virt. eigenvalues --    0.00312   0.01384   0.02369   0.03561   0.04477
  Beta virt. eigenvalues --    0.07143   0.09868   0.20858   0.22806   0.23857
  Beta virt. eigenvalues --    0.25175   0.26847   0.28887   0.31593   0.34742
  Beta virt. eigenvalues --    0.35367   0.38305   0.40472   0.43166   0.44547
  Beta virt. eigenvalues --    0.45733   0.46199   0.47321   0.49571   0.51311
  Beta virt. eigenvalues --    0.51816   0.53080   0.54211   0.54919   0.55550
  Beta virt. eigenvalues --    0.56552   0.58788   0.61708   0.65330   0.73993
  Beta virt. eigenvalues --    0.80477   0.82519   0.84819   0.86093   0.88166
  Beta virt. eigenvalues --    0.97780   1.03313   1.08861   1.09620   1.15769
  Beta virt. eigenvalues --    1.18414   1.19277   1.21338   1.29831   1.40026
  Beta virt. eigenvalues --    1.41780   1.45341   1.47577   1.52399   1.53601
  Beta virt. eigenvalues --    1.56625   1.56740   1.60263   1.60949   1.61219
  Beta virt. eigenvalues --    1.63853   1.64819   1.65372   1.67872   1.68530
  Beta virt. eigenvalues --    1.70088   1.71354   1.72251   1.77135   1.82084
  Beta virt. eigenvalues --    1.82793   1.88783   1.91569   1.97923   2.06868
  Beta virt. eigenvalues --    2.13695   2.15045   2.18950   2.21648   2.24216
  Beta virt. eigenvalues --    2.26629   2.28802   2.31718   2.36509   2.36916
  Beta virt. eigenvalues --    2.41066   2.43472   2.44439   2.53276   2.61027
  Beta virt. eigenvalues --    2.66486   2.67918   2.70361   2.77179   2.78057
  Beta virt. eigenvalues --    2.84011   2.87104   2.87989   2.90569   3.11505
  Beta virt. eigenvalues --    3.29012
          Condensed to atoms (all electrons):
               1          2          3          4          5          6
     1  C    4.465991   0.432434  -0.041513   0.006759  -0.000297  -0.000000
     2  C    0.432434   4.591656   0.358351  -0.018430   0.004392  -0.000040
     3  C   -0.041513   0.358351   4.791890   0.316844  -0.022648  -0.000061
     4  C    0.006759  -0.018430   0.316844   4.866260   0.281228  -0.044141
     5  C   -0.000297   0.004392  -0.022648   0.281228   4.632898   0.569823
     6  O   -0.000000  -0.000040  -0.000061  -0.044141   0.569823   7.373701
     7  H    0.395330  -0.020686  -0.009563   0.000427   0.000011   0.000000
     8  H    0.394046  -0.019927  -0.009194   0.000447  -0.000004  -0.000000
     9  H    0.380746  -0.007830   0.007068  -0.000380   0.000009   0.000000
    10  H   -0.018872   0.380363  -0.024248  -0.008203   0.000355  -0.000005
    11  H   -0.016487   0.378241  -0.024758  -0.006865   0.000419   0.000002
    12  H   -0.003291  -0.017366   0.383080  -0.032872  -0.000757   0.000345
    13  H   -0.002087  -0.017525   0.378124  -0.031734  -0.005944   0.000034
    14  H    0.000006  -0.001683  -0.011292   0.370485  -0.017800   0.001043
    15  H    0.000160  -0.006654  -0.006192   0.350635  -0.000475   0.000068
    16  H   -0.000033   0.000077  -0.001589  -0.044377   0.365228  -0.019715
               7          8          9         10         11         12
     1  C    0.395330   0.394046   0.380746  -0.018872  -0.016487  -0.003291
     2  C   -0.020686  -0.019927  -0.007830   0.380363   0.378241  -0.017366
     3  C   -0.009563  -0.009194   0.007068  -0.024248  -0.024758   0.383080
     4  C    0.000427   0.000447  -0.000380  -0.008203  -0.006865  -0.032872
     5  C    0.000011  -0.000004   0.000009   0.000355   0.000419  -0.000757
     6  O    0.000000  -0.000000   0.000000  -0.000005   0.000002   0.000345
     7  H    0.625829  -0.022266  -0.018893  -0.008072   0.007000  -0.001643
     8  H   -0.022266   0.622361  -0.017260   0.006962  -0.008117   0.006602
     9  H   -0.018893  -0.017260   0.590516  -0.004992  -0.005846  -0.000008
    10  H   -0.008072   0.006962  -0.004992   0.653993  -0.026945   0.007876
    11  H    0.007000  -0.008117  -0.005846  -0.026945   0.651057  -0.009688
    12  H   -0.001643   0.006602  -0.000008   0.007876  -0.009688   0.631313
    13  H    0.007065  -0.001692  -0.000100  -0.010232   0.008162  -0.028795
    14  H    0.000025  -0.000056   0.000014  -0.001806   0.006491  -0.009576
    15  H   -0.000053   0.000027   0.000003   0.007621  -0.001663   0.007229
    16  H   -0.000004  -0.000001   0.000001  -0.000075   0.000025  -0.001879
              13         14         15         16
     1  C   -0.002087   0.000006   0.000160  -0.000033
     2  C   -0.017525  -0.001683  -0.006654   0.000077
     3  C    0.378124  -0.011292  -0.006192  -0.001589
     4  C   -0.031734   0.370485   0.350635  -0.044377
     5  C   -0.005944  -0.017800  -0.000475   0.365228
     6  O    0.000034   0.001043   0.000068  -0.019715
     7  H    0.007065   0.000025  -0.000053  -0.000004
     8  H   -0.001692  -0.000056   0.000027  -0.000001
     9  H   -0.000100   0.000014   0.000003   0.000001
    10  H   -0.010232  -0.001806   0.007621  -0.000075
    11  H    0.008162   0.006491  -0.001663   0.000025
    12  H   -0.028795  -0.009576   0.007229  -0.001879
    13  H    0.645147   0.006902  -0.008286   0.006845
    14  H    0.006902   0.562866  -0.017363   0.005766
    15  H   -0.008286  -0.017363   0.552206  -0.004462
    16  H    0.006845   0.005766  -0.004462   0.510543
          Atomic-Atomic Spin Densities.
               1          2          3          4          5          6
     1  C    0.027419   0.001641  -0.004869   0.000197   0.000068   0.000001
     2  C    0.001641   0.035849   0.018069  -0.004495  -0.000225  -0.000044
     3  C   -0.004869   0.018069   0.014969  -0.004146   0.000711   0.000674
     4  C    0.000197  -0.004495  -0.004146   0.116476   0.075175  -0.017836
     5  C    0.000068  -0.000225   0.000711   0.075175  -0.097727  -0.059750
     6  O    0.000001  -0.000044   0.000674  -0.017836  -0.059750   0.743441
     7  H    0.000109   0.000018   0.000199  -0.000010  -0.000001  -0.000000
     8  H    0.001421  -0.000114  -0.000297  -0.000012   0.000005   0.000000
     9  H    0.004607  -0.001404   0.000306  -0.000014  -0.000003  -0.000000
    10  H    0.001313  -0.000993  -0.000688   0.000501   0.000066   0.000004
    11  H   -0.000753   0.000996   0.001246  -0.000576   0.000005  -0.000007
    12  H    0.001371  -0.002326   0.000979  -0.002546   0.000165   0.000251
    13  H   -0.000015   0.000278   0.000500   0.000642  -0.000261   0.000003
    14  H    0.000161  -0.001618   0.000322  -0.005041  -0.002541   0.003853
    15  H    0.000133  -0.001484   0.000747  -0.007423   0.001639   0.000917
    16  H    0.000042  -0.000309   0.003076  -0.018778   0.022880  -0.011414
               7          8          9         10         11         12
     1  C    0.000109   0.001421   0.004607   0.001313  -0.000753   0.001371
     2  C    0.000018  -0.000114  -0.001404  -0.000993   0.000996  -0.002326
     3  C    0.000199  -0.000297   0.000306  -0.000688   0.001246   0.000979
     4  C   -0.000010  -0.000012  -0.000014   0.000501  -0.000576  -0.002546
     5  C   -0.000001   0.000005  -0.000003   0.000066   0.000005   0.000165
     6  O   -0.000000   0.000000  -0.000000   0.000004  -0.000007   0.000251
     7  H   -0.001588  -0.000054   0.000243  -0.000057  -0.000008  -0.000047
     8  H   -0.000054  -0.000117  -0.000788   0.000059  -0.000095   0.000220
     9  H    0.000243  -0.000788   0.019095  -0.000593   0.000367  -0.000096
    10  H   -0.000057   0.000059  -0.000593   0.001728  -0.000406   0.000170
    11  H   -0.000008  -0.000095   0.000367  -0.000406  -0.000858  -0.000308
    12  H   -0.000047   0.000220  -0.000096   0.000170  -0.000308   0.006218
    13  H    0.000015   0.000008  -0.000010   0.000017  -0.000006  -0.000045
    14  H   -0.000002   0.000014  -0.000016   0.000276  -0.000332   0.000959
    15  H   -0.000005   0.000006  -0.000014   0.000567  -0.000156   0.000294
    16  H   -0.000002   0.000003  -0.000001   0.000059  -0.000014   0.000841
              13         14         15         16
     1  C   -0.000015   0.000161   0.000133   0.000042
     2  C    0.000278  -0.001618  -0.001484  -0.000309
     3  C    0.000500   0.000322   0.000747   0.003076
     4  C    0.000642  -0.005041  -0.007423  -0.018778
     5  C   -0.000261  -0.002541   0.001639   0.022880
     6  O    0.000003   0.003853   0.000917  -0.011414
     7  H    0.000015  -0.000002  -0.000005  -0.000002
     8  H    0.000008   0.000014   0.000006   0.000003
     9  H   -0.000010  -0.000016  -0.000014  -0.000001
    10  H    0.000017   0.000276   0.000567   0.000059
    11  H   -0.000006  -0.000332  -0.000156  -0.000014
    12  H   -0.000045   0.000959   0.000294   0.000841
    13  H   -0.002013  -0.000111   0.000020  -0.000197
    14  H   -0.000111   0.000240   0.002997   0.001017
    15  H    0.000020   0.002997   0.005518   0.002450
    16  H   -0.000197   0.001017   0.002450   0.126272
 Mulliken charges and spin densities:
               1          2
     1  C    0.007107   0.032844
     2  C   -0.035372   0.043838
     3  C   -0.084299   0.031799
     4  C   -0.006083   0.132114
     5  C    0.193562  -0.059793
     6  O    0.118945   0.660094
     7  H    0.045494  -0.001190
     8  H    0.048072   0.000257
     9  H    0.076950   0.021679
    10  H    0.046282   0.002024
    11  H    0.048972  -0.000904
    12  H    0.069429   0.006099
    13  H    0.054114  -0.001175
    14  H    0.105979   0.000178
    15  H    0.127200   0.006209
    16  H    0.183648   0.125926
 Sum of Mulliken charges =   1.00000   1.00000
 Mulliken charges and spin densities with hydrogens summed into heavy atoms:
               1          2
     1  C    0.177623   0.053590
     2  C    0.059882   0.044958
     3  C    0.039244   0.036723
     4  C    0.227096   0.138501
     5  C    0.377210   0.066134
     6  O    0.118945   0.660094
 Electronic spatial extent (au):  <R**2>=            947.3549
 Charge=              1.0000 electrons
 Dipole moment (field-independent basis, Debye):
    X=              3.1031    Y=             -0.2497    Z=              1.6255  Tot=              3.5119
 Quadrupole moment (field-independent basis, Debye-Ang):
   XX=            -16.7880   YY=            -32.6051   ZZ=            -32.7674
   XY=             -1.7824   XZ=              3.7607   YZ=             -0.8887
 Traceless Quadrupole moment (field-independent basis, Debye-Ang):
   XX=             10.5988   YY=             -5.2183   ZZ=             -5.3805
   XY=             -1.7824   XZ=              3.7607   YZ=             -0.8887
 Octapole moment (field-independent basis, Debye-Ang**2):
  XXX=             12.2084  YYY=             -0.1532  ZZZ=              1.2119  XYY=              7.7823
  XXY=             -4.7304  XXZ=              6.3647  XZZ=              8.4696  YZZ=             -0.8803
  YYZ=              1.1284  XYZ=             -2.4895
 Hexadecapole moment (field-independent basis, Debye-Ang**3):
 XXXX=           -854.6557 YYYY=           -102.8516 ZZZZ=            -69.1768 XXXY=            -18.8204
 XXXZ=             17.1641 YYYX=             -4.7586 YYYZ=             -0.9959 ZZZX=              0.3878
 ZZZY=             -1.3912 XXYY=           -173.0814 XXZZ=           -168.7574 YYZZ=            -23.5383
 XXYZ=             -5.7608 YYXZ=              1.1105 ZZXY=             -2.0130
 N-N= 2.272872263297D+02 E-N=-1.073962583233D+03  KE= 2.682838105392D+02
                          Isotropic Fermi Contact Couplings
        Atom                 a.u.       MegaHertz       Gauss      10(-4) cm-1
     1  C(13)              0.00392       4.40720       1.57260       1.47008
     2  C(13)              0.00488       5.48139       1.95590       1.82839
     3  C(13)             -0.00317      -3.56844      -1.27331      -1.19030
     4  C(13)              0.02739      30.79422      10.98814      10.27185
     5  C(13)             -0.06686     -75.16826     -26.82191     -25.07343
     6  O(17)              0.22150    -134.26997     -47.91086     -44.78764
     7  H(1)              -0.00045      -2.03008      -0.72438      -0.67716
     8  H(1)               0.00030       1.31938       0.47079       0.44010
     9  H(1)               0.00990      44.24694      15.78841      14.75919
    10  H(1)               0.00058       2.59620       0.92639       0.86600
    11  H(1)              -0.00016      -0.70240      -0.25063      -0.23429
    12  H(1)               0.00214       9.57603       3.41696       3.19422
    13  H(1)              -0.00032      -1.40952      -0.50295      -0.47016
    14  H(1)              -0.00138      -6.15342      -2.19569      -2.05256
    15  H(1)               0.00184       8.20930       2.92928       2.73833
    16  H(1)               0.05540     247.62776      88.35974      82.59973
 --------------------------------------------------------
       Center         ----  Spin Dipole Couplings  ----
                      3XX-RR        3YY-RR        3ZZ-RR
 --------------------------------------------------------
     1   Atom        0.059232     -0.030097     -0.029135
     2   Atom        0.083412     -0.041570     -0.041842
     3   Atom        0.075177     -0.039137     -0.036041
     4   Atom        0.187117     -0.063401     -0.123716
     5   Atom        0.059623     -0.021477     -0.038146
     6   Atom       -0.507754      0.850361     -0.342607
     7   Atom        0.000937     -0.000545     -0.000392
     8   Atom        0.000435     -0.000795      0.000359
     9   Atom        0.002848      0.002190     -0.005038
    10   Atom        0.001172     -0.001035     -0.000137
    11   Atom        0.000653     -0.000211     -0.000442
    12   Atom        0.002685     -0.001526     -0.001158
    13   Atom        0.003560     -0.001225     -0.002335
    14   Atom        0.001899     -0.002103      0.000204
    15   Atom       -0.003241     -0.002378      0.005620
    16   Atom       -0.007213     -0.004651      0.011864
 --------------------------------------------------------
                        XY            XZ            YZ
 --------------------------------------------------------
     1   Atom        0.001315     -0.004418      0.000553
     2   Atom       -0.016914     -0.015630      0.001341
     3   Atom       -0.021145     -0.022202      0.002876
     4   Atom       -0.138839     -0.005278     -0.000708
     5   Atom       -0.096089     -0.017857     -0.079174
     6   Atom       -1.279761      0.966914     -1.341216
     7   Atom        0.001040     -0.000855     -0.004090
     8   Atom        0.001782      0.002184      0.004463
     9   Atom       -0.006367      0.000948     -0.000983
    10   Atom       -0.000607     -0.000046      0.005920
    11   Atom       -0.002785      0.002556     -0.006238
    12   Atom        0.002995      0.003371      0.006111
    13   Atom       -0.000075     -0.000166     -0.006221
    14   Atom       -0.009026     -0.000595     -0.014163
    15   Atom       -0.004584     -0.000012      0.014216
    16   Atom        0.003695     -0.008822     -0.016933
 --------------------------------------------------------


 ---------------------------------------------------------------------------------
              Anisotropic Spin Dipole Couplings in Principal Axis System
 ---------------------------------------------------------------------------------

       Atom             a.u.   MegaHertz   Gauss  10(-4) cm-1        Axes

              Baa    -0.0305    -4.088    -1.459    -1.363 -0.0368  0.8728 -0.4866
     1 C(13)  Bbb    -0.0290    -3.893    -1.389    -1.299  0.0364  0.4878  0.8722
              Bcc     0.0595     7.980     2.848     2.662  0.9987  0.0144 -0.0497
 
              Baa    -0.0445    -5.972    -2.131    -1.992  0.1772  0.7091  0.6825
     2 C(13)  Bbb    -0.0431    -5.777    -2.061    -1.927 -0.0036 -0.6930  0.7209
              Bcc     0.0876    11.749     4.193     3.919  0.9842 -0.1302 -0.1202
 
              Baa    -0.0433    -5.809    -2.073    -1.938  0.2246  0.9193  0.3231
     3 C(13)  Bbb    -0.0399    -5.350    -1.909    -1.784  0.1140 -0.3541  0.9282
              Bcc     0.0832    11.159     3.982     3.722  0.9677 -0.1717 -0.1844
 
              Baa    -0.1273   -17.086    -6.097    -5.699  0.3264  0.7156  0.6175
     4 C(13)  Bbb    -0.1216   -16.315    -5.822    -5.442 -0.2421 -0.5682  0.7865
              Bcc     0.2489    33.401    11.918    11.141  0.9137 -0.4062 -0.0122
 
              Baa    -0.1422   -19.084    -6.810    -6.366  0.3867  0.7008  0.5995
     5 C(13)  Bbb     0.0129     1.733     0.619     0.578 -0.4999 -0.3870  0.7748
              Bcc     0.1293    17.351     6.191     5.788  0.7750 -0.5993  0.2007
 
              Baa    -1.3982   101.175    36.102    33.748  0.7801  0.0734 -0.6213
     6 O(17)  Bbb    -1.1595    83.900    29.938    27.986  0.4207  0.6735  0.6078
              Bcc     2.5577  -185.075   -66.039   -61.734 -0.4631  0.7355 -0.4945
 
              Baa    -0.0046    -2.435    -0.869    -0.812 -0.0271  0.7165  0.6971
     7 H(1)   Bbb     0.0004     0.207     0.074     0.069  0.9237 -0.2487  0.2915
              Bcc     0.0042     2.228     0.795     0.743 -0.3822 -0.6518  0.6551
 
              Baa    -0.0047    -2.518    -0.899    -0.840  0.0242  0.7458 -0.6657
     8 H(1)   Bbb    -0.0010    -0.560    -0.200    -0.187  0.8839 -0.3270 -0.3342
              Bcc     0.0058     3.078     1.098     1.027  0.4670  0.5803  0.6672
 
              Baa    -0.0052    -2.760    -0.985    -0.921 -0.0386  0.0994  0.9943
     9 H(1)   Bbb    -0.0039    -2.056    -0.734    -0.686  0.6914  0.7210 -0.0452
              Bcc     0.0090     4.817     1.719     1.607  0.7214 -0.6857  0.0965
 
              Baa    -0.0065    -3.492    -1.246    -1.165  0.0537  0.7337 -0.6774
    10 H(1)   Bbb     0.0011     0.612     0.218     0.204  0.9930  0.0324  0.1137
              Bcc     0.0054     2.880     1.028     0.961 -0.1054  0.6787  0.7268
 
              Baa    -0.0066    -3.505    -1.251    -1.169  0.0209  0.7049  0.7090
    11 H(1)   Bbb    -0.0013    -0.703    -0.251    -0.235  0.8861  0.3154 -0.3396
              Bcc     0.0079     4.208     1.501     1.404 -0.4630  0.6354 -0.6180
 
              Baa    -0.0075    -3.981    -1.420    -1.328  0.0233  0.7114 -0.7023
    12 H(1)   Bbb    -0.0009    -0.476    -0.170    -0.159  0.7824 -0.4503 -0.4301
              Bcc     0.0084     4.457     1.590     1.487  0.6223  0.5395  0.5672
 
              Baa    -0.0080    -4.283    -1.528    -1.429  0.0149  0.6749  0.7378
    13 H(1)   Bbb     0.0036     1.899     0.678     0.633  0.9979 -0.0562  0.0312
              Bcc     0.0045     2.384     0.851     0.795  0.0625  0.7358 -0.6743
 
              Baa    -0.0178    -9.504    -3.391    -3.170  0.3520  0.7302  0.5856
    14 H(1)   Bbb     0.0019     1.037     0.370     0.346  0.8388  0.0316 -0.5436
              Bcc     0.0159     8.467     3.021     2.824 -0.4154  0.6825 -0.6013
 
              Baa    -0.0144    -7.667    -2.736    -2.557  0.3177  0.7728 -0.5494
    15 H(1)   Bbb    -0.0024    -1.287    -0.459    -0.429  0.9377 -0.1703  0.3028
              Bcc     0.0168     8.954     3.195     2.987 -0.1404  0.6114  0.7788
 
              Baa    -0.0156    -8.336    -2.974    -2.781  0.2457  0.7881  0.5643
    16 H(1)   Bbb    -0.0096    -5.109    -1.823    -1.704  0.9280 -0.3595  0.0980
              Bcc     0.0252    13.445     4.798     4.485 -0.2801 -0.4996  0.8197
 

 ---------------------------------------------------------------------------------

 ******************************Gaussian NBO Version 3.1******************************
             N A T U R A L   A T O M I C   O R B I T A L   A N D
          N A T U R A L   B O N D   O R B I T A L   A N A L Y S I S
 ******************************Gaussian NBO Version 3.1******************************
       /RESON  / : Allow strongly delocalized NBO set

 Analyzing the SCF density

 Job title: 86                                                              

 Storage needed:     54786 in NPA,     72496 in NBO ( 939522656 available)
 GSVD:  LWork=       10276 too small for GESVD, short by        4544 words or        4544 for optimal perf.


 NATURAL POPULATIONS:  Natural atomic orbital occupancies 
                                                          
   NAO  Atom  No  lang   Type(AO)    Occupancy
 --------------------------------------------
     1    C    1  S      Cor( 1S)     1.99923
     2    C    1  S      Val( 2S)     1.09894
     3    C    1  S      Ryd( 3S)     0.00046
     4    C    1  px     Val( 2p)     1.08871
     5    C    1  px     Ryd( 3p)     0.00257
     6    C    1  py     Val( 2p)     1.18110
     7    C    1  py     Ryd( 3p)     0.00196
     8    C    1  pz     Val( 2p)     1.23443
     9    C    1  pz     Ryd( 3p)     0.00165
    10    C    1  dxy    Ryd( 3d)     0.00068
    11    C    1  dxz    Ryd( 3d)     0.00015
    12    C    1  dyz    Ryd( 3d)     0.00083
    13    C    1  dx2y2  Ryd( 3d)     0.00033
    14    C    1  dz2    Ryd( 3d)     0.00050

    15    C    2  S      Cor( 1S)     1.99912
    16    C    2  S      Val( 2S)     1.02655
    17    C    2  S      Ryd( 3S)     0.00129
    18    C    2  px     Val( 2p)     0.98623
    19    C    2  px     Ryd( 3p)     0.00274
    20    C    2  py     Val( 2p)     1.14904
    21    C    2  py     Ryd( 3p)     0.00173
    22    C    2  pz     Val( 2p)     1.23891
    23    C    2  pz     Ryd( 3p)     0.00314
    24    C    2  dxy    Ryd( 3d)     0.00075
    25    C    2  dxz    Ryd( 3d)     0.00037
    26    C    2  dyz    Ryd( 3d)     0.00102
    27    C    2  dx2y2  Ryd( 3d)     0.00061
    28    C    2  dz2    Ryd( 3d)     0.00055

    29    C    3  S      Cor( 1S)     1.99910
    30    C    3  S      Val( 2S)     1.03007
    31    C    3  S      Ryd( 3S)     0.00196
    32    C    3  px     Val( 2p)     0.97733
    33    C    3  px     Ryd( 3p)     0.00276
    34    C    3  py     Val( 2p)     1.14686
    35    C    3  py     Ryd( 3p)     0.00169
    36    C    3  pz     Val( 2p)     1.24723
    37    C    3  pz     Ryd( 3p)     0.00334
    38    C    3  dxy    Ryd( 3d)     0.00079
    39    C    3  dxz    Ryd( 3d)     0.00041
    40    C    3  dyz    Ryd( 3d)     0.00102
    41    C    3  dx2y2  Ryd( 3d)     0.00054
    42    C    3  dz2    Ryd( 3d)     0.00054

    43    C    4  S      Cor( 1S)     1.99906
    44    C    4  S      Val( 2S)     1.07410
    45    C    4  S      Ryd( 3S)     0.00158
    46    C    4  px     Val( 2p)     0.97281
    47    C    4  px     Ryd( 3p)     0.00384
    48    C    4  py     Val( 2p)     1.15063
    49    C    4  py     Ryd( 3p)     0.00110
    50    C    4  pz     Val( 2p)     1.28144
    51    C    4  pz     Ryd( 3p)     0.00346
    52    C    4  dxy    Ryd( 3d)     0.00078
    53    C    4  dxz    Ryd( 3d)     0.00045
    54    C    4  dyz    Ryd( 3d)     0.00080
    55    C    4  dx2y2  Ryd( 3d)     0.00048
    56    C    4  dz2    Ryd( 3d)     0.00067

    57    C    5  S      Cor( 1S)     1.99930
    58    C    5  S      Val( 2S)     0.96804
    59    C    5  S      Ryd( 3S)     0.00719
    60    C    5  px     Val( 2p)     0.79660
    61    C    5  px     Ryd( 3p)     0.01013
    62    C    5  py     Val( 2p)     0.85758
    63    C    5  py     Ryd( 3p)     0.00137
    64    C    5  pz     Val( 2p)     0.85538
    65    C    5  pz     Ryd( 3p)     0.00443
    66    C    5  dxy    Ryd( 3d)     0.00221
    67    C    5  dxz    Ryd( 3d)     0.00207
    68    C    5  dyz    Ryd( 3d)     0.00159
    69    C    5  dx2y2  Ryd( 3d)     0.00180
    70    C    5  dz2    Ryd( 3d)     0.00215

    71    O    6  S      Cor( 1S)     1.99973
    72    O    6  S      Val( 2S)     1.71787
    73    O    6  S      Ryd( 3S)     0.00167
    74    O    6  px     Val( 2p)     1.52380
    75    O    6  px     Ryd( 3p)     0.00093
    76    O    6  py     Val( 2p)     1.36311
    77    O    6  py     Ryd( 3p)     0.00131
    78    O    6  pz     Val( 2p)     1.49550
    79    O    6  pz     Ryd( 3p)     0.00106
    80    O    6  dxy    Ryd( 3d)     0.00133
    81    O    6  dxz    Ryd( 3d)     0.00135
    82    O    6  dyz    Ryd( 3d)     0.00070
    83    O    6  dx2y2  Ryd( 3d)     0.00097
    84    O    6  dz2    Ryd( 3d)     0.00138

    85    H    7  S      Val( 1S)     0.77152
    86    H    7  S      Ryd( 2S)     0.00142
    87    H    7  px     Ryd( 2p)     0.00016
    88    H    7  py     Ryd( 2p)     0.00038
    89    H    7  pz     Ryd( 2p)     0.00050

    90    H    8  S      Val( 1S)     0.76898
    91    H    8  S      Ryd( 2S)     0.00140
    92    H    8  px     Ryd( 2p)     0.00014
    93    H    8  py     Ryd( 2p)     0.00037
    94    H    8  pz     Ryd( 2p)     0.00054

    95    H    9  S      Val( 1S)     0.73319
    96    H    9  S      Ryd( 2S)     0.00098
    97    H    9  px     Ryd( 2p)     0.00058
    98    H    9  py     Ryd( 2p)     0.00029
    99    H    9  pz     Ryd( 2p)     0.00019

   100    H   10  S      Val( 1S)     0.76237
   101    H   10  S      Ryd( 2S)     0.00250
   102    H   10  px     Ryd( 2p)     0.00014
   103    H   10  py     Ryd( 2p)     0.00038
   104    H   10  pz     Ryd( 2p)     0.00052

   105    H   11  S      Val( 1S)     0.76063
   106    H   11  S      Ryd( 2S)     0.00252
   107    H   11  px     Ryd( 2p)     0.00012
   108    H   11  py     Ryd( 2p)     0.00039
   109    H   11  pz     Ryd( 2p)     0.00052

   110    H   12  S      Val( 1S)     0.74693
   111    H   12  S      Ryd( 2S)     0.00279
   112    H   12  px     Ryd( 2p)     0.00010
   113    H   12  py     Ryd( 2p)     0.00039
   114    H   12  pz     Ryd( 2p)     0.00056

   115    H   13  S      Val( 1S)     0.75960
   116    H   13  S      Ryd( 2S)     0.00280
   117    H   13  px     Ryd( 2p)     0.00012
   118    H   13  py     Ryd( 2p)     0.00040
   119    H   13  pz     Ryd( 2p)     0.00052

   120    H   14  S      Val( 1S)     0.71621
   121    H   14  S      Ryd( 2S)     0.00276
   122    H   14  px     Ryd( 2p)     0.00011
   123    H   14  py     Ryd( 2p)     0.00037
   124    H   14  pz     Ryd( 2p)     0.00054

   125    H   15  S      Val( 1S)     0.68966
   126    H   15  S      Ryd( 2S)     0.00215
   127    H   15  px     Ryd( 2p)     0.00017
   128    H   15  py     Ryd( 2p)     0.00047
   129    H   15  pz     Ryd( 2p)     0.00052

   130    H   16  S      Val( 1S)     0.70929
   131    H   16  S      Ryd( 2S)     0.00263
   132    H   16  px     Ryd( 2p)     0.00006
   133    H   16  py     Ryd( 2p)     0.00047
   134    H   16  pz     Ryd( 2p)     0.00064


 Summary of Natural Population Analysis:                  
                                                          
                                       Natural Population 
                Natural  -----------------------------------------------
    Atom  No    Charge         Core      Valence    Rydberg      Total
 -----------------------------------------------------------------------
      C    1   -0.61155      1.99923     4.60318    0.00914     6.61155
      C    2   -0.41206      1.99912     4.40073    0.01220     6.41206
      C    3   -0.41364      1.99910     4.40149    0.01306     6.41364
      C    4   -0.49120      1.99906     4.47898    0.01316     6.49120
      C    5    0.49017      1.99930     3.47760    0.03294     5.50983
      O    6   -0.11070      1.99973     6.10028    0.01069     8.11070
      H    7    0.22602      0.00000     0.77152    0.00246     0.77398
      H    8    0.22857      0.00000     0.76898    0.00245     0.77143
      H    9    0.26477      0.00000     0.73319    0.00203     0.73523
      H   10    0.23408      0.00000     0.76237    0.00354     0.76592
      H   11    0.23581      0.00000     0.76063    0.00356     0.76419
      H   12    0.24924      0.00000     0.74693    0.00384     0.75076
      H   13    0.23656      0.00000     0.75960    0.00384     0.76344
      H   14    0.28001      0.00000     0.71621    0.00379     0.71999
      H   15    0.30702      0.00000     0.68966    0.00331     0.69298
      H   16    0.28690      0.00000     0.70929    0.00381     0.71310
 =======================================================================
   * Total *    1.00000     11.99554    34.88064    0.12382    47.00000

                                 Natural Population      
 --------------------------------------------------------
   Core                      11.99554 ( 99.9628% of  12)
   Valence                   34.88064 ( 99.6590% of  35)
   Natural Minimal Basis     46.87618 ( 99.7366% of  47)
   Natural Rydberg Basis      0.12382 (  0.2634% of  47)
 --------------------------------------------------------

    Atom  No          Natural Electron Configuration
 ----------------------------------------------------------------------------
      C    1      [core]2S( 1.10)2p( 3.50)3p( 0.01)
      C    2      [core]2S( 1.03)2p( 3.37)3p( 0.01)
      C    3      [core]2S( 1.03)2p( 3.37)3p( 0.01)
      C    4      [core]2S( 1.07)2p( 3.40)3p( 0.01)
      C    5      [core]2S( 0.97)2p( 2.51)3S( 0.01)3p( 0.02)3d( 0.01)
      O    6      [core]2S( 1.72)2p( 4.38)3d( 0.01)
      H    7            1S( 0.77)
      H    8            1S( 0.77)
      H    9            1S( 0.73)
      H   10            1S( 0.76)
      H   11            1S( 0.76)
      H   12            1S( 0.75)
      H   13            1S( 0.76)
      H   14            1S( 0.72)
      H   15            1S( 0.69)
      H   16            1S( 0.71)


 ***************************************************
 *******         Alpha spin orbitals         *******
 ***************************************************


 NATURAL POPULATIONS:  Natural atomic orbital occupancies 
                                                          
   NAO  Atom  No  lang   Type(AO)    Occupancy      Energy
 ----------------------------------------------------------
     1    C    1  S      Cor( 1S)     0.99962     -10.21307
     2    C    1  S      Val( 2S)     0.54954      -0.38154
     3    C    1  S      Ryd( 3S)     0.00024       0.72762
     4    C    1  px     Val( 2p)     0.56264      -0.21518
     5    C    1  px     Ryd( 3p)     0.00132       0.43795
     6    C    1  py     Val( 2p)     0.58982      -0.21496
     7    C    1  py     Ryd( 3p)     0.00106       0.43564
     8    C    1  pz     Val( 2p)     0.61764      -0.21726
     9    C    1  pz     Ryd( 3p)     0.00083       0.45300
    10    C    1  dxy    Ryd( 3d)     0.00037       2.21448
    11    C    1  dxz    Ryd( 3d)     0.00008       1.91749
    12    C    1  dyz    Ryd( 3d)     0.00042       2.31574
    13    C    1  dx2y2  Ryd( 3d)     0.00017       1.99937
    14    C    1  dz2    Ryd( 3d)     0.00025       2.16312

    15    C    2  S      Cor( 1S)     0.99956     -10.23910
    16    C    2  S      Val( 2S)     0.51356      -0.38424
    17    C    2  S      Ryd( 3S)     0.00066       0.74000
    18    C    2  px     Val( 2p)     0.51360      -0.24168
    19    C    2  px     Ryd( 3p)     0.00144       0.45645
    20    C    2  py     Val( 2p)     0.57419      -0.24067
    21    C    2  py     Ryd( 3p)     0.00092       0.42246
    22    C    2  pz     Val( 2p)     0.62040      -0.24285
    23    C    2  pz     Ryd( 3p)     0.00157       0.56340
    24    C    2  dxy    Ryd( 3d)     0.00042       2.10975
    25    C    2  dxz    Ryd( 3d)     0.00019       1.86721
    26    C    2  dyz    Ryd( 3d)     0.00052       2.32245
    27    C    2  dx2y2  Ryd( 3d)     0.00031       1.96077
    28    C    2  dz2    Ryd( 3d)     0.00028       2.08885

    29    C    3  S      Cor( 1S)     0.99955     -10.27320
    30    C    3  S      Val( 2S)     0.51473      -0.41736
    31    C    3  S      Ryd( 3S)     0.00098       0.69209
    32    C    3  px     Val( 2p)     0.50694      -0.27802
    33    C    3  px     Ryd( 3p)     0.00154       0.47784
    34    C    3  py     Val( 2p)     0.57220      -0.27604
    35    C    3  py     Ryd( 3p)     0.00089       0.41185
    36    C    3  pz     Val( 2p)     0.62455      -0.27984
    37    C    3  pz     Ryd( 3p)     0.00167       0.57540
    38    C    3  dxy    Ryd( 3d)     0.00044       2.07231
    39    C    3  dxz    Ryd( 3d)     0.00021       1.83780
    40    C    3  dyz    Ryd( 3d)     0.00052       2.28724
    41    C    3  dx2y2  Ryd( 3d)     0.00027       1.92753
    42    C    3  dz2    Ryd( 3d)     0.00028       2.05627

    43    C    4  S      Cor( 1S)     0.99953     -10.32517
    44    C    4  S      Val( 2S)     0.53863      -0.48579
    45    C    4  S      Ryd( 3S)     0.00079       0.66234
    46    C    4  px     Val( 2p)     0.53434      -0.34034
    47    C    4  px     Ryd( 3p)     0.00201       0.40612
    48    C    4  py     Val( 2p)     0.58692      -0.33365
    49    C    4  py     Ryd( 3p)     0.00058       0.35084
    50    C    4  pz     Val( 2p)     0.64179      -0.33491
    51    C    4  pz     Ryd( 3p)     0.00171       0.55612
    52    C    4  dxy    Ryd( 3d)     0.00050       2.02317
    53    C    4  dxz    Ryd( 3d)     0.00023       1.79432
    54    C    4  dyz    Ryd( 3d)     0.00039       2.23263
    55    C    4  dx2y2  Ryd( 3d)     0.00028       1.85551
    56    C    4  dz2    Ryd( 3d)     0.00037       2.01370

    57    C    5  S      Cor( 1S)     0.99965     -10.46360
    58    C    5  S      Val( 2S)     0.47622      -0.49350
    59    C    5  S      Ryd( 3S)     0.00326       0.30140
    60    C    5  px     Val( 2p)     0.39599      -0.30080
    61    C    5  px     Ryd( 3p)     0.00481       0.29506
    62    C    5  py     Val( 2p)     0.42677      -0.37519
    63    C    5  py     Ryd( 3p)     0.00060       0.34896
    64    C    5  pz     Val( 2p)     0.42111      -0.34737
    65    C    5  pz     Ryd( 3p)     0.00213       0.38642
    66    C    5  dxy    Ryd( 3d)     0.00139       1.83843
    67    C    5  dxz    Ryd( 3d)     0.00104       1.94584
    68    C    5  dyz    Ryd( 3d)     0.00095       1.91332
    69    C    5  dx2y2  Ryd( 3d)     0.00099       1.84562
    70    C    5  dz2    Ryd( 3d)     0.00129       1.77939

    71    O    6  S      Cor( 1S)     0.99986     -19.25102
    72    O    6  S      Val( 2S)     0.86408      -1.23605
    73    O    6  S      Ryd( 3S)     0.00079       1.06892
    74    O    6  px     Val( 2p)     0.83221      -0.63382
    75    O    6  px     Ryd( 3p)     0.00061       0.75219
    76    O    6  py     Val( 2p)     0.85734      -0.61897
    77    O    6  py     Ryd( 3p)     0.00096       0.79124
    78    O    6  pz     Val( 2p)     0.83197      -0.62085
    79    O    6  pz     Ryd( 3p)     0.00068       0.76689
    80    O    6  dxy    Ryd( 3d)     0.00071       2.45834
    81    O    6  dxz    Ryd( 3d)     0.00068       2.87504
    82    O    6  dyz    Ryd( 3d)     0.00038       2.40806
    83    O    6  dx2y2  Ryd( 3d)     0.00051       2.60469
    84    O    6  dz2    Ryd( 3d)     0.00073       2.47862

    85    H    7  S      Val( 1S)     0.38527      -0.05936
    86    H    7  S      Ryd( 2S)     0.00071       0.23881
    87    H    7  px     Ryd( 2p)     0.00008       1.63017
    88    H    7  py     Ryd( 2p)     0.00019       1.85025
    89    H    7  pz     Ryd( 2p)     0.00025       2.00789

    90    H    8  S      Val( 1S)     0.38463      -0.05866
    91    H    8  S      Ryd( 2S)     0.00071       0.23850
    92    H    8  px     Ryd( 2p)     0.00007       1.62097
    93    H    8  py     Ryd( 2p)     0.00018       1.83244
    94    H    8  pz     Ryd( 2p)     0.00027       2.03519

    95    H    9  S      Val( 1S)     0.37485      -0.04953
    96    H    9  S      Ryd( 2S)     0.00050       0.22789
    97    H    9  px     Ryd( 2p)     0.00029       2.05036
    98    H    9  py     Ryd( 2p)     0.00016       1.78978
    99    H    9  pz     Ryd( 2p)     0.00010       1.64555

   100    H   10  S      Val( 1S)     0.38168      -0.07514
   101    H   10  S      Ryd( 2S)     0.00126       0.22456
   102    H   10  px     Ryd( 2p)     0.00007       1.65479
   103    H   10  py     Ryd( 2p)     0.00019       1.83616
   104    H   10  pz     Ryd( 2p)     0.00026       2.01208

   105    H   11  S      Val( 1S)     0.37995      -0.07171
   106    H   11  S      Ryd( 2S)     0.00127       0.22444
   107    H   11  px     Ryd( 2p)     0.00006       1.64583
   108    H   11  py     Ryd( 2p)     0.00020       1.85454
   109    H   11  pz     Ryd( 2p)     0.00026       2.00459

   110    H   12  S      Val( 1S)     0.37552      -0.09831
   111    H   12  S      Ryd( 2S)     0.00143       0.20114
   112    H   12  px     Ryd( 2p)     0.00005       1.64793
   113    H   12  py     Ryd( 2p)     0.00019       1.81781
   114    H   12  pz     Ryd( 2p)     0.00028       1.98640

   115    H   13  S      Val( 1S)     0.37922      -0.10683
   116    H   13  S      Ryd( 2S)     0.00140       0.20844
   117    H   13  px     Ryd( 2p)     0.00006       1.64474
   118    H   13  py     Ryd( 2p)     0.00020       1.82924
   119    H   13  pz     Ryd( 2p)     0.00026       1.98212

   120    H   14  S      Val( 1S)     0.35750      -0.11748
   121    H   14  S      Ryd( 2S)     0.00149       0.17091
   122    H   14  px     Ryd( 2p)     0.00005       1.60209
   123    H   14  py     Ryd( 2p)     0.00018       1.76760
   124    H   14  pz     Ryd( 2p)     0.00027       1.95414

   125    H   15  S      Val( 1S)     0.34629      -0.13399
   126    H   15  S      Ryd( 2S)     0.00115       0.17089
   127    H   15  px     Ryd( 2p)     0.00009       1.58550
   128    H   15  py     Ryd( 2p)     0.00023       1.78096
   129    H   15  pz     Ryd( 2p)     0.00026       1.94260

   130    H   16  S      Val( 1S)     0.40626      -0.23707
   131    H   16  S      Ryd( 2S)     0.00132       0.13029
   132    H   16  px     Ryd( 2p)     0.00003       1.54948
   133    H   16  py     Ryd( 2p)     0.00027       1.63246
   134    H   16  pz     Ryd( 2p)     0.00039       1.77573


 Summary of Natural Population Analysis:                  
                                                          
                                       Natural Population 
                Natural  -----------------------------------------------
    Atom  No    Charge         Core      Valence    Rydberg      Total
 -----------------------------------------------------------------------
      C    1   -0.32398      0.99962     2.31963    0.00473     3.32398
      C    2   -0.22762      0.99956     2.22175    0.00631     3.22762
      C    3   -0.22475      0.99955     2.21842    0.00678     3.22475
      C    4   -0.30808      0.99953     2.30167    0.00688     3.30808
      C    5    0.26380      0.99965     1.72010    0.01645     2.73620
      O    6   -0.39153      0.99986     3.38561    0.00605     4.39153
      H    7    0.11351      0.00000     0.38527    0.00123     0.38649
      H    8    0.11413      0.00000     0.38463    0.00123     0.38587
      H    9    0.12411      0.00000     0.37485    0.00104     0.37589
      H   10    0.11655      0.00000     0.38168    0.00177     0.38345
      H   11    0.11825      0.00000     0.37995    0.00179     0.38175
      H   12    0.12253      0.00000     0.37552    0.00196     0.37747
      H   13    0.11885      0.00000     0.37922    0.00192     0.38115
      H   14    0.14051      0.00000     0.35750    0.00199     0.35949
      H   15    0.15199      0.00000     0.34629    0.00173     0.34801
      H   16    0.09173      0.00000     0.40626    0.00201     0.40827
 =======================================================================
   * Total *   -0.00000      5.99777    17.93834    0.06389    24.00000

                                 Natural Population      
 --------------------------------------------------------
   Core                       5.99777 ( 99.9628% of   6)
   Valence                   17.93834 ( 99.6575% of  18)
   Natural Minimal Basis     23.93611 ( 99.7338% of  24)
   Natural Rydberg Basis      0.06389 (  0.2662% of  24)
 --------------------------------------------------------

    Atom  No          Natural Electron Configuration
 ----------------------------------------------------------------------------
      C    1      [core]2S( 0.55)2p( 1.77)
      C    2      [core]2S( 0.51)2p( 1.71)
      C    3      [core]2S( 0.51)2p( 1.70)
      C    4      [core]2S( 0.54)2p( 1.76)
      C    5      [core]2S( 0.48)2p( 1.24)3p( 0.01)3d( 0.01)
      O    6      [core]2S( 0.86)2p( 2.52)
      H    7            1S( 0.39)
      H    8            1S( 0.38)
      H    9            1S( 0.37)
      H   10            1S( 0.38)
      H   11            1S( 0.38)
      H   12            1S( 0.38)
      H   13            1S( 0.38)
      H   14            1S( 0.36)
      H   15            1S( 0.35)
      H   16            1S( 0.41)


 NATURAL BOND ORBITAL ANALYSIS, alpha spin orbitals:

                       Occupancies       Lewis Structure    Low   High
           Occ.    -------------------  -----------------   occ   occ
  Cycle   Thresh.   Lewis   Non-Lewis     CR  BD  3C  LP    (L)   (NL)   Dev
 =============================================================================
   1(1)    0.90    23.79050   0.20950      6  16   0   2     0      0    0.01
 -----------------------------------------------------------------------------

 Structure accepted: No low occupancy Lewis orbitals

 --------------------------------------------------------
   Core                      5.99777 ( 99.963% of   6)
   Valence Lewis            17.79274 ( 98.849% of  18)
  ==================       ============================
   Total Lewis              23.79050 ( 99.127% of  24)
  -----------------------------------------------------
   Valence non-Lewis         0.16607 (  0.692% of  24)
   Rydberg non-Lewis         0.04343 (  0.181% of  24)
  ==================       ============================
   Total non-Lewis           0.20950 (  0.873% of  24)
 --------------------------------------------------------


       (Occupancy)   Bond orbital/ Coefficients/ Hybrids
 ---------------------------------------------------------------------------------
     1. (0.99186) BD ( 1) C   1 - C   2  
                ( 47.96%)   0.6925* C   1 s( 29.10%)p 2.43( 70.85%)d 0.00(  0.05%)
                                            0.0004  0.5394  0.0097  0.6877  0.0001
                                            0.4820  0.0177  0.0539  0.0001  0.0176
                                            0.0021  0.0014  0.0078 -0.0113
                ( 52.04%)   0.7214* C   2 s( 28.87%)p 2.46( 71.09%)d 0.00(  0.04%)
                                            0.0002  0.5371  0.0124 -0.6848 -0.0099
                                           -0.4887  0.0138 -0.0531 -0.0003  0.0168
                                            0.0015  0.0014  0.0031 -0.0108
     2. (0.99419) BD ( 1) C   1 - H   7  
                ( 61.45%)   0.7839* C   1 s( 23.38%)p 3.28( 76.58%)d 0.00(  0.04%)
                                           -0.0000 -0.4835  0.0054  0.0650  0.0194
                                            0.5256  0.0035 -0.6963  0.0069 -0.0002
                                            0.0006  0.0168  0.0058 -0.0097
                ( 38.55%)   0.6209* H   7 s( 99.91%)p 0.00(  0.09%)
                                           -0.9996  0.0017 -0.0062 -0.0180  0.0221
     3. (0.99404) BD ( 1) C   1 - H   8  
                ( 61.51%)   0.7843* C   1 s( 23.42%)p 3.27( 76.54%)d 0.00(  0.04%)
                                           -0.0000 -0.4839  0.0052 -0.0302  0.0201
                                            0.5041  0.0037  0.7141 -0.0040  0.0021
                                            0.0027 -0.0164  0.0051 -0.0103
                ( 38.49%)   0.6204* H   8 s( 99.91%)p 0.00(  0.09%)
                                           -0.9996  0.0017 -0.0034 -0.0173 -0.0234
     4. (0.99207) BD ( 1) C   1 - H   9  
                ( 62.31%)   0.7894* C   1 s( 24.07%)p 3.15( 75.89%)d 0.00(  0.04%)
                                            0.0000 -0.4906 -0.0034  0.7216  0.0019
                                           -0.4860  0.0155  0.0411  0.0004  0.0167
                                           -0.0011  0.0009 -0.0051  0.0099
                ( 37.69%)   0.6139* H   9 s( 99.91%)p 0.00(  0.09%)
                                           -0.9995  0.0007 -0.0261  0.0152 -0.0017
     5. (0.98754) BD ( 1) C   2 - C   3  
                ( 47.65%)   0.6903* C   2 s( 27.09%)p 2.69( 72.85%)d 0.00(  0.06%)
                                            0.0004  0.5204  0.0116  0.7246  0.0067
                                           -0.4487 -0.0089  0.0440 -0.0003 -0.0185
                                            0.0019 -0.0012  0.0102 -0.0122
                ( 52.35%)   0.7236* C   3 s( 29.81%)p 2.35( 70.14%)d 0.00(  0.04%)
                                            0.0002  0.5460  0.0066 -0.7011  0.0050
                                            0.4563 -0.0052 -0.0406  0.0009 -0.0167
                                            0.0008 -0.0011  0.0047 -0.0110
     6. (0.98851) BD ( 1) C   2 - H  10  
                ( 61.87%)   0.7866* C   2 s( 21.96%)p 3.55( 77.99%)d 0.00(  0.04%)
                                           -0.0001  0.4685 -0.0100 -0.0579 -0.0133
                                            0.5186  0.0069  0.7122 -0.0130  0.0000
                                            0.0004  0.0169 -0.0056  0.0111
                ( 38.13%)   0.6175* H  10 s( 99.91%)p 0.00(  0.09%)
                                            0.9995 -0.0041  0.0054 -0.0188 -0.0226
     7. (0.98861) BD ( 1) C   2 - H  11  
                ( 62.05%)   0.7877* C   2 s( 22.10%)p 3.52( 77.86%)d 0.00(  0.04%)
                                           -0.0001  0.4700 -0.0095  0.0387 -0.0143
                                            0.5381  0.0064 -0.6980  0.0112  0.0025
                                           -0.0040 -0.0170 -0.0058  0.0097
                ( 37.95%)   0.6161* H  11 s( 99.91%)p 0.00(  0.09%)
                                            0.9995 -0.0043  0.0028 -0.0195  0.0227
     8. (0.97809) BD ( 1) C   3 - C   4  
                ( 46.63%)   0.6829* C   3 s( 25.83%)p 2.87( 74.11%)d 0.00(  0.06%)
                                            0.0005  0.5080  0.0166  0.7087  0.0020
                                            0.4859  0.0071  0.0519 -0.0011  0.0192
                                            0.0028  0.0018  0.0086 -0.0122
                ( 53.37%)   0.7305* C   4 s( 29.85%)p 2.35( 70.12%)d 0.00(  0.03%)
                                            0.0002  0.5463  0.0011 -0.6796  0.0070
                                           -0.4869  0.0017 -0.0474 -0.0044  0.0135
                                           -0.0018  0.0013 -0.0029 -0.0110
     9. (0.98897) BD ( 1) C   3 - H  12  
                ( 62.52%)   0.7907* C   3 s( 22.34%)p 3.47( 77.62%)d 0.00(  0.04%)
                                            0.0001 -0.4726  0.0076 -0.0702  0.0083
                                            0.5202  0.0082  0.7074 -0.0089  0.0030
                                            0.0051 -0.0167  0.0050 -0.0099
                ( 37.48%)   0.6122* H  12 s( 99.90%)p 0.00(  0.10%)
                                           -0.9995  0.0044 -0.0024 -0.0193 -0.0240
    10. (0.98881) BD ( 1) C   3 - H  13  
                ( 62.15%)   0.7883* C   3 s( 22.05%)p 3.53( 77.91%)d 0.00(  0.04%)
                                            0.0001 -0.4695  0.0086  0.0221  0.0093
                                            0.5328  0.0095 -0.7031  0.0106  0.0009
                                           -0.0019  0.0171  0.0054 -0.0107
                ( 37.85%)   0.6152* H  13 s( 99.91%)p 0.00(  0.09%)
                                           -0.9995  0.0050 -0.0057 -0.0198  0.0224
    11. (0.99488) BD ( 1) C   4 - C   5  
                ( 50.36%)   0.7097* C   4 s( 24.75%)p 3.04( 75.15%)d 0.00(  0.10%)
                                            0.0002  0.4971  0.0193  0.7267  0.0221
                                           -0.4647 -0.0010  0.0832  0.0045 -0.0241
                                            0.0052 -0.0020  0.0118 -0.0152
                ( 49.64%)   0.7045* C   5 s( 39.07%)p 1.56( 60.86%)d 0.00(  0.07%)
                                            0.0002  0.6250  0.0067 -0.6288  0.0155
                                            0.4471  0.0012 -0.1145  0.0041 -0.0212
                                            0.0063 -0.0044  0.0067 -0.0119
    12. (0.98836) BD ( 1) C   4 - H  14  
                ( 64.29%)   0.8018* C   4 s( 23.60%)p 3.24( 76.37%)d 0.00(  0.04%)
                                           -0.0002  0.4857 -0.0066  0.0748 -0.0048
                                            0.5091  0.0077 -0.7061  0.0131  0.0034
                                           -0.0086 -0.0136 -0.0029  0.0090
                ( 35.71%)   0.5976* H  14 s( 99.90%)p 0.00(  0.10%)
                                            0.9995 -0.0047 -0.0004 -0.0203  0.0247
    13. (0.96915) BD ( 1) C   4 - H  15  
                ( 64.72%)   0.8045* C   4 s( 21.82%)p 3.58( 78.14%)d 0.00(  0.04%)
                                           -0.0002  0.4670 -0.0056 -0.0569  0.0026
                                            0.5353  0.0121  0.7009 -0.0135  0.0024
                                            0.0052  0.0147 -0.0016  0.0135
                ( 35.28%)   0.5940* H  15 s( 99.89%)p 0.00(  0.11%)
                                            0.9994 -0.0038  0.0053 -0.0229 -0.0234
    14. (0.99872) BD ( 1) C   5 - O   6  
                ( 31.89%)   0.5647* C   5 s( 30.16%)p 2.31( 69.53%)d 0.01(  0.31%)
                                            0.0000  0.5450 -0.0680  0.6656  0.0634
                                            0.0474 -0.0087 -0.4946 -0.0356  0.0051
                                           -0.0461 -0.0031  0.0302  0.0022
                ( 68.11%)   0.8253* O   6 s( 41.44%)p 1.41( 58.48%)d 0.00(  0.08%)
                                           -0.0000  0.6431 -0.0278 -0.6098  0.0098
                                           -0.0496  0.0015  0.4585 -0.0091  0.0003
                                           -0.0239 -0.0040  0.0159  0.0002
    15. (0.99764) BD ( 2) C   5 - O   6  
                ( 25.75%)   0.5074* C   5 s(  0.00%)p 1.00( 99.39%)d 0.01(  0.61%)
                                            0.0000 -0.0009 -0.0033  0.3899 -0.0075
                                            0.7016 -0.0080  0.5912 -0.0068  0.0456
                                            0.0180 -0.0300  0.0206 -0.0489
                ( 74.25%)   0.8617* O   6 s(  0.00%)p 1.00( 99.84%)d 0.00(  0.16%)
                                           -0.0000  0.0015  0.0001  0.3914  0.0001
                                            0.7013 -0.0003  0.5944  0.0001 -0.0235
                                           -0.0099  0.0153 -0.0110  0.0244
    16. (0.99525) BD ( 1) C   5 - H  16  
                ( 60.59%)   0.7784* C   5 s( 30.82%)p 2.24( 69.12%)d 0.00(  0.06%)
                                           -0.0002  0.5548  0.0211  0.0478  0.0128
                                           -0.5495  0.0085  0.6217 -0.0137  0.0012
                                            0.0025 -0.0188 -0.0109  0.0092
                ( 39.41%)   0.6278* H  16 s( 99.86%)p 0.00(  0.14%)
                                            0.9993 -0.0046 -0.0004  0.0234 -0.0290
    17. (0.99962) CR ( 1) C   1           s(100.00%)p 0.00(  0.00%)
                                            1.0000 -0.0002 -0.0000 -0.0003  0.0000
                                           -0.0002 -0.0000 -0.0000 -0.0000 -0.0000
                                           -0.0000 -0.0000 -0.0000  0.0000
    18. (0.99956) CR ( 1) C   2           s(100.00%)p 0.00(  0.00%)
                                            1.0000 -0.0002 -0.0000 -0.0002 -0.0000
                                            0.0004  0.0000  0.0000 -0.0000  0.0000
                                           -0.0000  0.0000 -0.0000  0.0000
    19. (0.99954) CR ( 1) C   3           s(100.00%)p 0.00(  0.00%)
                                            1.0000 -0.0002 -0.0000 -0.0002 -0.0000
                                           -0.0005 -0.0000 -0.0000  0.0000 -0.0000
                                           -0.0000 -0.0000 -0.0000  0.0000
    20. (0.99953) CR ( 1) C   4           s(100.00%)p 0.00(  0.00%)
                                            1.0000 -0.0000 -0.0000 -0.0000 -0.0000
                                            0.0004  0.0000  0.0000 -0.0000  0.0000
                                           -0.0000  0.0000 -0.0000  0.0000
    21. (0.99965) CR ( 1) C   5           s(100.00%)p 0.00(  0.00%)
                                            1.0000 -0.0000  0.0000  0.0001 -0.0000
                                           -0.0002  0.0000  0.0002 -0.0000  0.0000
                                            0.0000 -0.0000 -0.0000  0.0000
    22. (0.99986) CR ( 1) O   6           s(100.00%)p 0.00(  0.00%)
                                            1.0000 -0.0003 -0.0000 -0.0002  0.0000
                                           -0.0000  0.0000  0.0002 -0.0000  0.0000
                                           -0.0000  0.0000  0.0000  0.0000
    23. (0.99282) LP ( 1) O   6           s( 58.64%)p 0.70( 41.33%)d 0.00(  0.03%)
                                            0.0004  0.7656  0.0143  0.5124 -0.0024
                                            0.0398  0.0002 -0.3862  0.0014 -0.0050
                                            0.0138 -0.0033 -0.0095 -0.0014
    24. (0.96324) LP ( 2) O   6           s(  0.00%)p 1.00( 99.91%)d 0.00(  0.09%)
                                           -0.0000  0.0007  0.0030 -0.4589 -0.0046
                                            0.7091  0.0056 -0.5345 -0.0048 -0.0163
                                            0.0045  0.0130  0.0123 -0.0165
    25. (0.00164) RY*( 1) C   1           s(  6.41%)p13.63( 87.37%)d 0.97(  6.23%)
                                           -0.0000  0.0123  0.2528  0.0144  0.6968
                                           -0.0170 -0.6206  0.0009  0.0509 -0.1209
                                            0.0191 -0.0078  0.2130 -0.0430
    26. (0.00097) RY*( 2) C   1           s(  0.00%)p 1.00( 83.18%)d 0.20( 16.81%)
                                            0.0000 -0.0000  0.0012  0.0011  0.0709
                                           -0.0000  0.0054 -0.0140 -0.9092  0.0241
                                           -0.2604 -0.3129  0.0171 -0.0393
    27. (0.00022) RY*( 3) C   1           s(  6.05%)p15.52( 93.87%)d 0.01(  0.08%)
                                            0.0000  0.0125  0.2456 -0.0205  0.5855
                                           -0.0187  0.7698 -0.0017  0.0509  0.0009
                                            0.0033 -0.0003  0.0189 -0.0205
    28. (0.00006) RY*( 4) C   1           s( 63.30%)p 0.07(  4.30%)d 0.51( 32.40%)
    29. (0.00001) RY*( 5) C   1           s(  6.60%)p 0.69(  4.53%)d13.47( 88.87%)
    30. (0.00000) RY*( 6) C   1           s(  0.08%)p96.11(  7.59%)d99.99( 92.33%)
    31. (0.00000) RY*( 7) C   1           s(  0.01%)p 1.00(  9.13%)d 9.95( 90.86%)
    32. (0.00000) RY*( 8) C   1           s( 17.58%)p 0.56(  9.78%)d 4.13( 72.63%)
    33. (0.00000) RY*( 9) C   1           s(  0.00%)p 1.00(  0.38%)d99.99( 99.61%)
    34. (0.00185) RY*( 1) C   2           s( 14.75%)p 5.39( 79.50%)d 0.39(  5.75%)
                                            0.0000  0.0040  0.3840  0.0014  0.7128
                                            0.0186  0.5265  0.0018  0.0967  0.1146
                                            0.0196 -0.0081  0.2037 -0.0492
    35. (0.00166) RY*( 2) C   2           s(  0.04%)p99.99( 88.54%)d99.99( 11.43%)
                                            0.0000 -0.0000  0.0190  0.0011  0.0967
                                            0.0014  0.0301 -0.0240 -0.9352 -0.0152
                                           -0.0365  0.3353  0.0176  0.0006
    36. (0.00049) RY*( 3) C   2           s( 15.86%)p 3.60( 57.04%)d 1.71( 27.10%)
                                            0.0000 -0.0153  0.3979  0.0050 -0.6174
                                            0.0069  0.4333  0.0001 -0.0370 -0.2709
                                            0.0345 -0.0177  0.4293 -0.1088
    37. (0.00024) RY*( 4) C   2           s( 26.45%)p 2.11( 55.91%)d 0.67( 17.64%)
                                            0.0000  0.0065  0.5143 -0.0199  0.1686
                                            0.0236 -0.7278 -0.0005  0.0046 -0.1530
                                            0.0464 -0.0208  0.3719 -0.1100
    38. (0.00019) RY*( 5) C   2           s(  0.00%)p 1.00(  0.26%)d99.99( 99.74%)
                                           -0.0000  0.0002  0.0022  0.0004 -0.0033
                                           -0.0000  0.0086 -0.0081  0.0494 -0.0371
                                            0.9574  0.2435 -0.0701  0.1235
    39. (0.00006) RY*( 6) C   2           s( 41.77%)p 0.10(  4.21%)d 1.29( 54.01%)
    40. (0.00004) RY*( 7) C   2           s(  0.84%)p 4.06(  3.42%)d99.99( 95.74%)
    41. (0.00000) RY*( 8) C   2           s(  0.00%)p 1.00( 11.25%)d 7.89( 88.75%)
    42. (0.00000) RY*( 9) C   2           s(  0.27%)p 0.28(  0.08%)d99.99( 99.65%)
    43. (0.00181) RY*( 1) C   3           s(  0.35%)p99.99( 89.38%)d29.47( 10.27%)
                                            0.0000 -0.0013  0.0590 -0.0004 -0.0033
                                           -0.0002 -0.0335 -0.0207 -0.9446  0.0312
                                            0.0067 -0.3176  0.0273 -0.0070
    44. (0.00151) RY*( 2) C   3           s(  5.47%)p16.15( 88.43%)d 1.11(  6.10%)
                                            0.0000 -0.0061  0.2339 -0.0090 -0.9337
                                            0.0058 -0.1097 -0.0001  0.0165  0.2219
                                            0.0087  0.0461  0.0950 -0.0225
    45. (0.00146) RY*( 3) C   3           s( 42.76%)p 1.12( 47.99%)d 0.22(  9.26%)
                                            0.0000 -0.0072  0.6539  0.0010  0.2689
                                           -0.0146 -0.6349  0.0013  0.0655 -0.0137
                                            0.0241  0.0168  0.2954 -0.0654
    46. (0.00024) RY*( 4) C   3           s( 33.29%)p 1.77( 58.80%)d 0.24(  7.91%)
                                            0.0000  0.0028  0.5769 -0.0107  0.0826
                                           -0.0254  0.7616  0.0000  0.0188 -0.0048
                                            0.0889 -0.0049  0.2542 -0.0812
    47. (0.00020) RY*( 5) C   3           s(  0.06%)p16.60(  0.96%)d99.99( 98.98%)
                                            0.0000 -0.0001  0.0241 -0.0000  0.0073
                                           -0.0013  0.0497  0.0094 -0.0839 -0.0310
                                           -0.9547  0.2361  0.1054 -0.1025
    48. (0.00006) RY*( 6) C   3           s( 16.25%)p 0.04(  0.59%)d 5.12( 83.16%)
    49. (0.00004) RY*( 7) C   3           s(  1.51%)p 2.89(  4.37%)d62.21( 94.12%)
    50. (0.00000) RY*( 8) C   3           s(  0.02%)p99.99(  9.61%)d99.99( 90.37%)
    51. (0.00000) RY*( 9) C   3           s(  0.26%)p 0.36(  0.09%)d99.99( 99.65%)
    52. (0.00256) RY*( 1) C   4           s(  0.80%)p99.99( 96.30%)d 3.63(  2.90%)
                                            0.0000 -0.0097  0.0889 -0.0011  0.7080
                                            0.0112 -0.0303 -0.0202 -0.6784  0.0493
                                            0.0095  0.1597 -0.0319 -0.0010
    53. (0.00139) RY*( 2) C   4           s( 27.83%)p 2.13( 59.39%)d 0.46( 12.78%)
                                            0.0000 -0.0015  0.5275 -0.0043 -0.4576
                                            0.0012  0.4496 -0.0112 -0.4268 -0.1203
                                            0.1256  0.0938  0.2934 -0.0517
    54. (0.00053) RY*( 3) C   4           s( 25.03%)p 1.70( 42.61%)d 1.29( 32.36%)
                                            0.0000 -0.0114  0.5002 -0.0155  0.4321
                                            0.0151  0.2609  0.0131  0.4131  0.0568
                                           -0.3651 -0.3381  0.2430 -0.1172
    55. (0.00019) RY*( 4) C   4           s( 33.27%)p 1.91( 63.58%)d 0.09(  3.15%)
                                            0.0000  0.0077  0.5767 -0.0044 -0.1638
                                            0.0125 -0.7789  0.0019 -0.0460  0.0238
                                           -0.1284  0.0406 -0.1085  0.0319
    56. (0.00009) RY*( 5) C   4           s(  4.19%)p 3.94( 16.52%)d18.91( 79.28%)
    57. (0.00010) RY*( 6) C   4           s(  4.17%)p 2.10(  8.77%)d20.86( 87.05%)
                                           -0.0000  0.0007  0.2043  0.0233 -0.0825
                                           -0.0164  0.2830  0.0024 -0.0024  0.6453
                                            0.0043 -0.0229 -0.6138  0.2772
    58. (0.00004) RY*( 7) C   4           s(  4.03%)p 0.92(  3.70%)d22.92( 92.28%)
    59. (0.00002) RY*( 8) C   4           s(  0.66%)p13.20(  8.66%)d99.99( 90.69%)
    60. (0.00001) RY*( 9) C   4           s(  0.01%)p50.10(  0.68%)d99.99( 99.30%)
    61. (0.00546) RY*( 1) C   5           s( 20.10%)p 3.96( 79.56%)d 0.02(  0.34%)
                                            0.0000  0.0616  0.4441  0.0612 -0.7504
                                            0.0025  0.0162 -0.0472  0.4756  0.0102
                                            0.0547  0.0011 -0.0160 -0.0088
    62. (0.00259) RY*( 2) C   5           s( 14.17%)p 0.88( 12.41%)d 5.18( 73.42%)
                                           -0.0000  0.0009  0.3764  0.0080  0.1023
                                            0.0304  0.2643 -0.0245 -0.2054  0.3633
                                           -0.0867 -0.3823 -0.4432  0.5021
    63. (0.00155) RY*( 3) C   5           s(  4.65%)p 6.93( 32.22%)d13.59( 63.13%)
                                            0.0000 -0.0041  0.2155  0.0401  0.3109
                                            0.0398  0.3582  0.0307  0.3051 -0.5709
                                           -0.2278  0.3902 -0.2943  0.1208
    64. (0.00064) RY*( 4) C   5           s(  5.15%)p 6.66( 34.27%)d11.77( 60.58%)
                                            0.0000  0.0040  0.2269  0.0277 -0.0434
                                           -0.0094  0.4471 -0.0366 -0.3725 -0.2992
                                            0.6184 -0.1630  0.0286 -0.3262
    65. (0.00017) RY*( 5) C   5           s( 51.96%)p 0.70( 36.28%)d 0.23( 11.76%)
                                            0.0000 -0.0071  0.7208  0.0116  0.4055
                                           -0.0061 -0.4443 -0.0181 -0.0204  0.0630
                                            0.0610  0.0904  0.3043 -0.0958
    66. (0.00011) RY*( 6) C   5           s(  1.67%)p21.32( 35.51%)d37.73( 62.83%)
                                           -0.0000 -0.0052  0.1289 -0.0239 -0.0843
                                           -0.0077  0.5481  0.0056 -0.2165  0.3544
                                           -0.4010  0.3356  0.4647 -0.1154
    67. (0.00004) RY*( 7) C   5           s(  0.79%)p84.15( 66.69%)d41.04( 32.52%)
    68. (0.00001) RY*( 8) C   5           s(  0.17%)p11.69(  1.95%)d99.99( 97.88%)
    69. (0.00000) RY*( 9) C   5           s(  1.31%)p 1.69(  2.21%)d73.85( 96.48%)
    70. (0.00194) RY*( 1) O   6           s(  0.18%)p99.99( 96.54%)d17.80(  3.28%)
                                           -0.0000 -0.0006  0.0429  0.0007 -0.4939
                                           -0.0022  0.6696  0.0028 -0.5225  0.0956
                                           -0.0241 -0.0867 -0.0761  0.0989
    71. (0.00013) RY*( 2) O   6           s(  0.09%)p99.99( 95.86%)d44.70(  4.05%)
                                           -0.0000  0.0013  0.0301  0.0003  0.2267
                                            0.0050  0.6831  0.0061  0.6637  0.0816
                                            0.0771 -0.1045  0.1129 -0.0650
    72. (0.00007) RY*( 3) O   6           s( 77.93%)p 0.23( 18.30%)d 0.05(  3.77%)
    73. (0.00004) RY*( 4) O   6           s( 13.06%)p 5.74( 74.95%)d 0.92( 11.99%)
    74. (0.00000) RY*( 5) O   6           s(  2.70%)p 1.05(  2.83%)d34.97( 94.47%)
    75. (0.00000) RY*( 6) O   6           s(  4.76%)p 0.60(  2.86%)d19.39( 92.38%)
    76. (0.00000) RY*( 7) O   6           s(  0.07%)p47.42(  3.24%)d99.99( 96.70%)
    77. (0.00000) RY*( 8) O   6           s(  0.33%)p13.32(  4.44%)d99.99( 95.22%)
    78. (0.00000) RY*( 9) O   6           s(  0.79%)p 1.83(  1.44%)d99.99( 97.77%)
    79. (0.00072) RY*( 1) H   7           s( 98.27%)p 0.02(  1.73%)
                                            0.0053  0.9913 -0.0283 -0.1107  0.0650
    80. (0.00009) RY*( 2) H   7           s(  0.11%)p99.99( 99.89%)
    81. (0.00007) RY*( 3) H   7           s(  0.00%)p 1.00(100.00%)
    82. (0.00001) RY*( 4) H   7           s(  1.70%)p57.82( 98.30%)
    83. (0.00072) RY*( 1) H   8           s( 98.29%)p 0.02(  1.71%)
                                            0.0052  0.9914 -0.0222 -0.1088 -0.0694
    84. (0.00009) RY*( 2) H   8           s(  0.11%)p99.99( 99.89%)
    85. (0.00007) RY*( 3) H   8           s(  0.00%)p 1.00(100.00%)
    86. (0.00002) RY*( 4) H   8           s(  1.68%)p58.47( 98.32%)
    87. (0.00051) RY*( 1) H   9           s( 97.58%)p 0.02(  2.42%)
                                            0.0053  0.9878 -0.1481  0.0460 -0.0099
    88. (0.00010) RY*( 2) H   9           s(  0.00%)p 1.00(100.00%)
    89. (0.00007) RY*( 3) H   9           s(  0.00%)p 1.00(100.00%)
    90. (0.00002) RY*( 4) H   9           s(  2.50%)p38.96( 97.50%)
    91. (0.00127) RY*( 1) H  10           s( 99.47%)p 0.01(  0.53%)
                                            0.0057  0.9973  0.0318  0.0585  0.0288
    92. (0.00009) RY*( 2) H  10           s(  0.01%)p 1.00( 99.99%)
    93. (0.00005) RY*( 3) H  10           s(  0.15%)p99.99( 99.85%)
    94. (0.00002) RY*( 4) H  10           s(  0.46%)p99.99( 99.54%)
    95. (0.00129) RY*( 1) H  11           s( 99.56%)p 0.00(  0.44%)
                                            0.0057  0.9978  0.0316  0.0555 -0.0189
    96. (0.00009) RY*( 2) H  11           s(  0.01%)p99.99( 99.99%)
    97. (0.00005) RY*( 3) H  11           s(  0.13%)p99.99( 99.87%)
    98. (0.00002) RY*( 4) H  11           s(  0.39%)p99.99( 99.61%)
    99. (0.00145) RY*( 1) H  12           s( 99.57%)p 0.00(  0.43%)
                                            0.0053  0.9978  0.0389 -0.0530  0.0001
   100. (0.00009) RY*( 2) H  12           s(  0.04%)p99.99( 99.96%)
   101. (0.00004) RY*( 3) H  12           s(  0.28%)p99.99( 99.72%)
   102. (0.00002) RY*( 4) H  12           s(  0.20%)p99.99( 99.80%)
   103. (0.00141) RY*( 1) H  13           s( 99.46%)p 0.01(  0.54%)
                                            0.0062  0.9973  0.0467 -0.0536  0.0179
   104. (0.00009) RY*( 2) H  13           s(  0.01%)p99.99( 99.99%)
   105. (0.00005) RY*( 3) H  13           s(  0.34%)p99.99( 99.66%)
   106. (0.00002) RY*( 4) H  13           s(  0.28%)p99.99( 99.72%)
   107. (0.00151) RY*( 1) H  14           s( 99.82%)p 0.00(  0.18%)
                                            0.0055  0.9991  0.0005  0.0419  0.0016
   108. (0.00007) RY*( 2) H  14           s(  0.04%)p99.99( 99.96%)
   109. (0.00002) RY*( 3) H  14           s(  0.17%)p99.99( 99.83%)
   110. (0.00003) RY*( 4) H  14           s(  0.07%)p99.99( 99.93%)
   111. (0.00116) RY*( 1) H  15           s( 99.68%)p 0.00(  0.32%)
                                            0.0051  0.9984  0.0191  0.0531  0.0074
   112. (0.00010) RY*( 2) H  15           s(  0.01%)p 1.00( 99.99%)
   113. (0.00007) RY*( 3) H  15           s(  0.15%)p99.99( 99.85%)
   114. (0.00002) RY*( 4) H  15           s(  0.28%)p99.99( 99.72%)
   115. (0.00135) RY*( 1) H  16           s( 99.74%)p 0.00(  0.26%)
                                            0.0028  0.9987  0.0149  0.0252 -0.0421
   116. (0.00005) RY*( 2) H  16           s(  0.23%)p99.99( 99.77%)
   117. (0.00002) RY*( 3) H  16           s(  0.14%)p99.99( 99.86%)
   118. (0.00001) RY*( 4) H  16           s(  0.02%)p99.99( 99.98%)
   119. (0.00285) BD*( 1) C   1 - C   2  
                ( 52.04%)   0.7214* C   1 s( 29.10%)p 2.43( 70.85%)d 0.00(  0.05%)
                                            0.0004  0.5394  0.0097  0.6877  0.0001
                                            0.4820  0.0177  0.0539  0.0001  0.0176
                                            0.0021  0.0014  0.0078 -0.0113
                ( 47.96%)  -0.6925* C   2 s( 28.87%)p 2.46( 71.09%)d 0.00(  0.04%)
                                            0.0002  0.5371  0.0124 -0.6848 -0.0099
                                           -0.4887  0.0138 -0.0531 -0.0003  0.0168
                                            0.0015  0.0014  0.0031 -0.0108
   120. (0.00381) BD*( 1) C   1 - H   7  
                ( 38.55%)   0.6209* C   1 s( 23.38%)p 3.28( 76.58%)d 0.00(  0.04%)
                                            0.0000  0.4835 -0.0054 -0.0650 -0.0194
                                           -0.5256 -0.0035  0.6963 -0.0069  0.0002
                                           -0.0006 -0.0168 -0.0058  0.0097
                ( 61.45%)  -0.7839* H   7 s( 99.91%)p 0.00(  0.09%)
                                            0.9996 -0.0017  0.0062  0.0180 -0.0221
   121. (0.00379) BD*( 1) C   1 - H   8  
                ( 38.49%)   0.6204* C   1 s( 23.42%)p 3.27( 76.54%)d 0.00(  0.04%)
                                            0.0000  0.4839 -0.0052  0.0302 -0.0201
                                           -0.5041 -0.0037 -0.7141  0.0040 -0.0021
                                           -0.0027  0.0164 -0.0051  0.0103
                ( 61.51%)  -0.7843* H   8 s( 99.91%)p 0.00(  0.09%)
                                            0.9996 -0.0017  0.0034  0.0173  0.0234
   122. (0.00212) BD*( 1) C   1 - H   9  
                ( 37.69%)   0.6139* C   1 s( 24.07%)p 3.15( 75.89%)d 0.00(  0.04%)
                                           -0.0000  0.4906  0.0034 -0.7216 -0.0019
                                            0.4860 -0.0155 -0.0411 -0.0004 -0.0167
                                            0.0011 -0.0009  0.0051 -0.0099
                ( 62.31%)  -0.7894* H   9 s( 99.91%)p 0.00(  0.09%)
                                            0.9995 -0.0007  0.0261 -0.0152  0.0017
   123. (0.00790) BD*( 1) C   2 - C   3  
                ( 52.35%)   0.7236* C   2 s( 27.09%)p 2.69( 72.85%)d 0.00(  0.06%)
                                            0.0004  0.5204  0.0116  0.7246  0.0067
                                           -0.4487 -0.0089  0.0440 -0.0003 -0.0185
                                            0.0019 -0.0012  0.0102 -0.0122
                ( 47.65%)  -0.6903* C   3 s( 29.81%)p 2.35( 70.14%)d 0.00(  0.04%)
                                            0.0002  0.5460  0.0066 -0.7011  0.0050
                                            0.4563 -0.0052 -0.0406  0.0009 -0.0167
                                            0.0008 -0.0011  0.0047 -0.0110
   124. (0.00831) BD*( 1) C   2 - H  10  
                ( 38.13%)   0.6175* C   2 s( 21.96%)p 3.55( 77.99%)d 0.00(  0.04%)
                                            0.0001 -0.4685  0.0100  0.0579  0.0133
                                           -0.5186 -0.0069 -0.7122  0.0130 -0.0000
                                           -0.0004 -0.0169  0.0056 -0.0111
                ( 61.87%)  -0.7866* H  10 s( 99.91%)p 0.00(  0.09%)
                                           -0.9995  0.0041 -0.0054  0.0188  0.0226
   125. (0.00821) BD*( 1) C   2 - H  11  
                ( 37.95%)   0.6161* C   2 s( 22.10%)p 3.52( 77.86%)d 0.00(  0.04%)
                                            0.0001 -0.4700  0.0095 -0.0387  0.0143
                                           -0.5381 -0.0064  0.6980 -0.0112 -0.0025
                                            0.0040  0.0170  0.0058 -0.0097
                ( 62.05%)  -0.7877* H  11 s( 99.91%)p 0.00(  0.09%)
                                           -0.9995  0.0043 -0.0028  0.0195 -0.0227
   126. (0.00695) BD*( 1) C   3 - C   4  
                ( 53.37%)   0.7305* C   3 s( 25.83%)p 2.87( 74.11%)d 0.00(  0.06%)
                                            0.0005  0.5080  0.0166  0.7087  0.0020
                                            0.4859  0.0071  0.0519 -0.0011  0.0192
                                            0.0028  0.0018  0.0086 -0.0122
                ( 46.63%)  -0.6829* C   4 s( 29.85%)p 2.35( 70.12%)d 0.00(  0.03%)
                                            0.0002  0.5463  0.0011 -0.6796  0.0070
                                           -0.4869  0.0017 -0.0474 -0.0044  0.0135
                                           -0.0018  0.0013 -0.0029 -0.0110
   127. (0.00840) BD*( 1) C   3 - H  12  
                ( 37.48%)   0.6122* C   3 s( 22.34%)p 3.47( 77.62%)d 0.00(  0.04%)
                                           -0.0001  0.4726 -0.0076  0.0702 -0.0083
                                           -0.5202 -0.0082 -0.7074  0.0089 -0.0030
                                           -0.0051  0.0167 -0.0050  0.0099
                ( 62.52%)  -0.7907* H  12 s( 99.90%)p 0.00(  0.10%)
                                            0.9995 -0.0044  0.0024  0.0193  0.0240
   128. (0.00854) BD*( 1) C   3 - H  13  
                ( 37.85%)   0.6152* C   3 s( 22.05%)p 3.53( 77.91%)d 0.00(  0.04%)
                                           -0.0001  0.4695 -0.0086 -0.0221 -0.0093
                                           -0.5328 -0.0095  0.7031 -0.0106 -0.0009
                                            0.0019 -0.0171 -0.0054  0.0107
                ( 62.15%)  -0.7883* H  13 s( 99.91%)p 0.00(  0.09%)
                                            0.9995 -0.0050  0.0057  0.0198 -0.0224
   129. (0.01913) BD*( 1) C   4 - C   5  
                ( 49.64%)   0.7045* C   4 s( 24.75%)p 3.04( 75.15%)d 0.00(  0.10%)
                                           -0.0002 -0.4971 -0.0193 -0.7267 -0.0221
                                            0.4647  0.0010 -0.0832 -0.0045  0.0241
                                           -0.0052  0.0020 -0.0118  0.0152
                ( 50.36%)  -0.7097* C   5 s( 39.07%)p 1.56( 60.86%)d 0.00(  0.07%)
                                           -0.0002 -0.6250 -0.0067  0.6288 -0.0155
                                           -0.4471 -0.0012  0.1145 -0.0041  0.0212
                                           -0.0063  0.0044 -0.0067  0.0119
   130. (0.00758) BD*( 1) C   4 - H  14  
                ( 35.71%)   0.5976* C   4 s( 23.60%)p 3.24( 76.37%)d 0.00(  0.04%)
                                            0.0002 -0.4857  0.0066 -0.0748  0.0048
                                           -0.5091 -0.0077  0.7061 -0.0131 -0.0034
                                            0.0086  0.0136  0.0029 -0.0090
                ( 64.29%)  -0.8018* H  14 s( 99.90%)p 0.00(  0.10%)
                                           -0.9995  0.0047  0.0004  0.0203 -0.0247
   131. (0.00734) BD*( 1) C   4 - H  15  
                ( 35.28%)   0.5940* C   4 s( 21.82%)p 3.58( 78.14%)d 0.00(  0.04%)
                                            0.0002 -0.4670  0.0056  0.0569 -0.0026
                                           -0.5353 -0.0121 -0.7009  0.0135 -0.0024
                                           -0.0052 -0.0147  0.0016 -0.0135
                ( 64.72%)  -0.8045* H  15 s( 99.89%)p 0.00(  0.11%)
                                           -0.9994  0.0038 -0.0053  0.0229  0.0234
   132. (0.00449) BD*( 1) C   5 - O   6  
                ( 68.11%)   0.8253* C   5 s( 30.16%)p 2.31( 69.53%)d 0.01(  0.31%)
                                            0.0000  0.5450 -0.0680  0.6656  0.0634
                                            0.0474 -0.0087 -0.4946 -0.0356  0.0051
                                           -0.0461 -0.0031  0.0302  0.0022
                ( 31.89%)  -0.5647* O   6 s( 41.44%)p 1.41( 58.48%)d 0.00(  0.08%)
                                           -0.0000  0.6431 -0.0278 -0.6098  0.0098
                                           -0.0496  0.0015  0.4585 -0.0091  0.0003
                                           -0.0239 -0.0040  0.0159  0.0002
   133. (0.04250) BD*( 2) C   5 - O   6  
                ( 74.25%)   0.8617* C   5 s(  0.00%)p 1.00( 99.39%)d 0.01(  0.61%)
                                            0.0000 -0.0009 -0.0033  0.3899 -0.0075
                                            0.7016 -0.0080  0.5912 -0.0068  0.0456
                                            0.0180 -0.0300  0.0206 -0.0489
                ( 25.75%)  -0.5074* O   6 s(  0.00%)p 1.00( 99.84%)d 0.00(  0.16%)
                                           -0.0000  0.0015  0.0001  0.3914  0.0001
                                            0.7013 -0.0003  0.5944  0.0001 -0.0235
                                           -0.0099  0.0153 -0.0110  0.0244
   134. (0.02414) BD*( 1) C   5 - H  16  
                ( 39.41%)   0.6278* C   5 s( 30.82%)p 2.24( 69.12%)d 0.00(  0.06%)
                                            0.0002 -0.5548 -0.0211 -0.0478 -0.0128
                                            0.5495 -0.0085 -0.6217  0.0137 -0.0012
                                           -0.0025  0.0188  0.0109 -0.0092
                ( 60.59%)  -0.7784* H  16 s( 99.86%)p 0.00(  0.14%)
                                           -0.9993  0.0046  0.0004 -0.0234  0.0290


 NHO Directionality and "Bond Bending" (deviations from line of nuclear centers)

         [Thresholds for printing:  angular deviation  >  1.0 degree]
                                    hybrid p-character > 25.0%
                                    orbital occupancy  >  0.10e

                                Line of Centers        Hybrid 1              Hybrid 2
                                ---------------  -------------------   ------------------
                NBO               Theta   Phi    Theta   Phi    Dev    Theta   Phi    Dev
 ========================================================================================
     5. BD (   1) C   2 - C   3    87.1  328.1     --     --    --      92.7  147.1   1.0
     6. BD (   1) C   2 - H  10    36.5   96.1    37.2   97.7   1.2      --     --    --
     7. BD (   1) C   2 - H  11   142.0   85.9   141.6   87.4   1.0      --     --    --
    11. BD (   1) C   4 - C   5    84.0  327.2     --     --    --      98.3  143.8   4.1
    12. BD (   1) C   4 - H  14   143.8   80.3   143.0   82.3   1.4      --     --    --
    13. BD (   1) C   4 - H  15    36.8   96.9    38.7   95.7   2.0      --     --    --
    14. BD (   1) C   5 - O   6   126.5    4.1   126.0    3.0   1.0      --     --    --
    15. BD (   2) C   5 - O   6   126.5    4.1   126.4  241.1  89.9     53.5   60.8  90.0
    16. BD (   1) C   5 - H  16    39.5  268.6    41.8  276.4   5.6      --     --    --
    23. LP (   1) O   6             --     --    126.9    4.5   --       --     --    --
    24. LP (   2) O   6             --     --    122.3  123.0   --       --     --    --


 Second Order Perturbation Theory Analysis of Fock Matrix in NBO Basis

     Threshold for printing:   0.25 kcal/mol
                                                                              E(2)  E(j)-E(i) F(i,j)
         Donor NBO (i)                     Acceptor NBO (j)                 kcal/mol   a.u.    a.u. 
 ===================================================================================================

 within unit  1
   1. BD (   1) C   1 - C   2        / 44. RY*(   2) C   3                    0.36    1.38    0.028
   1. BD (   1) C   1 - C   2        / 45. RY*(   3) C   3                    0.26    1.46    0.025
   1. BD (   1) C   1 - C   2        /123. BD*(   1) C   2 - C   3            0.55    0.97    0.029
   1. BD (   1) C   1 - C   2        /124. BD*(   1) C   2 - H  10            0.34    1.05    0.024
   1. BD (   1) C   1 - C   2        /125. BD*(   1) C   2 - H  11            0.35    1.05    0.024
   1. BD (   1) C   1 - C   2        /126. BD*(   1) C   3 - C   4            1.44    0.92    0.046
   2. BD (   1) C   1 - H   7        /125. BD*(   1) C   2 - H  11            1.61    0.92    0.049
   3. BD (   1) C   1 - H   8        /124. BD*(   1) C   2 - H  10            1.62    0.91    0.049
   4. BD (   1) C   1 - H   9        /123. BD*(   1) C   2 - C   3            1.95    0.84    0.051
   5. BD (   1) C   2 - C   3        / 25. RY*(   1) C   1                    0.63    1.42    0.038
   5. BD (   1) C   2 - C   3        / 53. RY*(   2) C   4                    0.50    1.52    0.035
   5. BD (   1) C   2 - C   3        /119. BD*(   1) C   1 - C   2            0.39    1.03    0.026
   5. BD (   1) C   2 - C   3        /122. BD*(   1) C   1 - H   9            0.70    1.10    0.035
   5. BD (   1) C   2 - C   3        /126. BD*(   1) C   3 - C   4            0.55    0.95    0.029
   5. BD (   1) C   2 - C   3        /127. BD*(   1) C   3 - H  12            0.38    1.05    0.025
   5. BD (   1) C   2 - C   3        /128. BD*(   1) C   3 - H  13            0.38    1.04    0.025
   5. BD (   1) C   2 - C   3        /129. BD*(   1) C   4 - C   5            1.25    0.92    0.043
   6. BD (   1) C   2 - H  10        / 26. RY*(   2) C   1                    0.32    1.37    0.027
   6. BD (   1) C   2 - H  10        /121. BD*(   1) C   1 - H   8            1.47    0.95    0.047
   6. BD (   1) C   2 - H  10        /127. BD*(   1) C   3 - H  12            1.69    0.90    0.049
   7. BD (   1) C   2 - H  11        / 26. RY*(   2) C   1                    0.31    1.37    0.026
   7. BD (   1) C   2 - H  11        /120. BD*(   1) C   1 - H   7            1.47    0.95    0.047
   7. BD (   1) C   2 - H  11        /128. BD*(   1) C   3 - H  13            1.73    0.90    0.050
   8. BD (   1) C   3 - C   4        / 34. RY*(   1) C   2                    0.55    1.46    0.036
   8. BD (   1) C   3 - C   4        / 63. RY*(   3) C   5                    0.33    2.01    0.033
   8. BD (   1) C   3 - C   4        /119. BD*(   1) C   1 - C   2            0.88    1.07    0.039
   8. BD (   1) C   3 - C   4        /123. BD*(   1) C   2 - C   3            0.39    1.04    0.026
   8. BD (   1) C   3 - C   4        /130. BD*(   1) C   4 - H  14            0.39    1.06    0.026
   8. BD (   1) C   3 - C   4        /131. BD*(   1) C   4 - H  15            0.51    1.04    0.029
   8. BD (   1) C   3 - C   4        /132. BD*(   1) C   5 - O   6            0.92    1.13    0.041
   8. BD (   1) C   3 - C   4        /133. BD*(   2) C   5 - O   6            1.87    0.55    0.041
   9. BD (   1) C   3 - H  12        / 35. RY*(   2) C   2                    0.30    1.48    0.027
   9. BD (   1) C   3 - H  12        / 52. RY*(   1) C   4                    0.36    1.27    0.027
   9. BD (   1) C   3 - H  12        /123. BD*(   1) C   2 - C   3            0.26    0.89    0.019
   9. BD (   1) C   3 - H  12        /124. BD*(   1) C   2 - H  10            1.43    0.96    0.047
   9. BD (   1) C   3 - H  12        /131. BD*(   1) C   4 - H  15            1.59    0.89    0.048
  10. BD (   1) C   3 - H  13        / 35. RY*(   2) C   2                    0.35    1.48    0.029
  10. BD (   1) C   3 - H  13        /125. BD*(   1) C   2 - H  11            1.42    0.97    0.047
  10. BD (   1) C   3 - H  13        /130. BD*(   1) C   4 - H  14            1.64    0.91    0.049
  11. BD (   1) C   4 - C   5        / 45. RY*(   3) C   3                    0.54    1.62    0.037
  11. BD (   1) C   4 - C   5        / 70. RY*(   1) O   6                    0.94    1.78    0.052
  11. BD (   1) C   4 - C   5        /123. BD*(   1) C   2 - C   3            0.92    1.14    0.041
  11. BD (   1) C   4 - C   5        /126. BD*(   1) C   3 - C   4            0.48    1.09    0.029
  12. BD (   1) C   4 - H  14        / 43. RY*(   1) C   3                    0.36    1.52    0.029
  12. BD (   1) C   4 - H  14        /126. BD*(   1) C   3 - C   4            0.37    0.89    0.023
  12. BD (   1) C   4 - H  14        /128. BD*(   1) C   3 - H  13            1.33    0.97    0.046
  12. BD (   1) C   4 - H  14        /132. BD*(   1) C   5 - O   6            0.47    1.03    0.028
  12. BD (   1) C   4 - H  14        /134. BD*(   1) C   5 - H  16            1.73    0.85    0.049
  13. BD (   1) C   4 - H  15        / 43. RY*(   1) C   3                    0.33    1.52    0.029
  13. BD (   1) C   4 - H  15        / 63. RY*(   3) C   5                    0.43    1.91    0.037
  13. BD (   1) C   4 - H  15        /127. BD*(   1) C   3 - H  12            1.41    0.98    0.048
  13. BD (   1) C   4 - H  15        /132. BD*(   1) C   5 - O   6            0.78    1.03    0.036
  13. BD (   1) C   4 - H  15        /133. BD*(   2) C   5 - O   6            4.12    0.45    0.055
  14. BD (   1) C   5 - O   6        / 52. RY*(   1) C   4                    0.33    1.99    0.033
  14. BD (   1) C   5 - O   6        / 61. RY*(   1) C   5                    0.80    1.63    0.046
  14. BD (   1) C   5 - O   6        /129. BD*(   1) C   4 - C   5            0.30    1.54    0.027
  15. BD (   2) C   5 - O   6        /126. BD*(   1) C   3 - C   4            0.43    0.87    0.024
  15. BD (   2) C   5 - O   6        /131. BD*(   1) C   4 - H  15            0.59    0.92    0.029
  16. BD (   1) C   5 - H  16        / 52. RY*(   1) C   4                    0.79    1.41    0.042
  16. BD (   1) C   5 - H  16        / 70. RY*(   1) O   6                    0.72    1.67    0.044
  16. BD (   1) C   5 - H  16        /130. BD*(   1) C   4 - H  14            1.11    1.05    0.043
  17. CR (   1) C   1                / 34. RY*(   1) C   2                    0.28   10.86    0.069
  17. CR (   1) C   1                / 79. RY*(   1) H   7                    0.35   10.51    0.076
  17. CR (   1) C   1                / 83. RY*(   1) H   8                    0.35   10.51    0.077
  17. CR (   1) C   1                / 87. RY*(   1) H   9                    0.40   10.52    0.082
  18. CR (   1) C   2                / 27. RY*(   3) C   1                    0.66   10.62    0.106
  18. CR (   1) C   2                / 44. RY*(   2) C   3                    0.37   10.87    0.081
  18. CR (   1) C   2                / 91. RY*(   1) H  10                    0.33   10.48    0.074
  18. CR (   1) C   2                / 95. RY*(   1) H  11                    0.33   10.48    0.075
  19. CR (   1) C   3                / 37. RY*(   4) C   2                    0.48   11.03    0.092
  19. CR (   1) C   3                / 55. RY*(   4) C   4                    0.36   10.73    0.078
  19. CR (   1) C   3                / 99. RY*(   1) H  12                    0.34   10.49    0.076
  19. CR (   1) C   3                /103. RY*(   1) H  13                    0.34   10.50    0.076
  20. CR (   1) C   4                / 44. RY*(   2) C   3                    0.29   10.96    0.071
  20. CR (   1) C   4                / 46. RY*(   4) C   3                    0.41   10.92    0.085
  20. CR (   1) C   4                / 65. RY*(   5) C   5                    0.35   10.84    0.078
  20. CR (   1) C   4                /107. RY*(   1) H  14                    0.41   10.50    0.083
  20. CR (   1) C   4                /111. RY*(   1) H  15                    0.45   10.51    0.087
  21. CR (   1) C   5                /115. RY*(   1) H  16                    0.41   10.59    0.083
  22. CR (   1) O   6                / 61. RY*(   1) C   5                    3.27   19.48    0.319
  23. LP (   1) O   6                / 61. RY*(   1) C   5                    5.39    1.25    0.104
  23. LP (   1) O   6                /129. BD*(   1) C   4 - C   5            0.67    1.16    0.035
  23. LP (   1) O   6                /134. BD*(   1) C   5 - H  16            0.43    1.15    0.028
  24. LP (   2) O   6                / 62. RY*(   2) C   5                    1.75    2.35    0.082
  24. LP (   2) O   6                / 65. RY*(   5) C   5                    0.26    1.17    0.023
  24. LP (   2) O   6                /129. BD*(   1) C   4 - C   5            7.07    0.79    0.095
  24. LP (   2) O   6                /134. BD*(   1) C   5 - H  16            8.95    0.78    0.106


 Natural Bond Orbitals (Summary):

                                                            Principal Delocalizations
           NBO                        Occupancy    Energy   (geminal,vicinal,remote)
 ====================================================================================
 Molecular unit  1  (C5H10O)
     1. BD (   1) C   1 - C   2          0.99186    -0.75295  126(v),123(g),44(v),125(g)
                                                    124(g),45(v)
     2. BD (   1) C   1 - H   7          0.99419    -0.62191  125(v)
     3. BD (   1) C   1 - H   8          0.99404    -0.62210  124(v)
     4. BD (   1) C   1 - H   9          0.99207    -0.62524  123(v)
     5. BD (   1) C   2 - C   3          0.98754    -0.78227  129(v),122(v),25(v),126(g)
                                                    53(v),119(g),127(g),128(g)
     6. BD (   1) C   2 - H  10          0.98851    -0.63789  127(v),121(v),26(v)
     7. BD (   1) C   2 - H  11          0.98861    -0.63709  128(v),120(v),26(v)
     8. BD (   1) C   3 - C   4          0.97809    -0.81888  133(v),132(v),119(v),34(v)
                                                    131(g),123(g),130(g),63(v)
     9. BD (   1) C   3 - H  12          0.98897    -0.67036  131(v),124(v),52(v),35(v)
                                                    123(g)
    10. BD (   1) C   3 - H  13          0.98881    -0.67223  130(v),125(v),35(v)
    11. BD (   1) C   4 - C   5          0.99488    -0.91827  70(v),123(v),45(v),126(g)
    12. BD (   1) C   4 - H  14          0.98836    -0.71608  134(v),128(v),132(v),126(g)
                                                    43(v)
    13. BD (   1) C   4 - H  15          0.96915    -0.71631  133(v),127(v),132(v),63(v)
                                                    43(v)
    14. BD (   1) C   5 - O   6          0.99872    -1.39644  61(g),52(v),129(g)
    15. BD (   2) C   5 - O   6          0.99764    -0.70014  131(v),126(v)
    16. BD (   1) C   5 - H  16          0.99525    -0.81251  130(v),52(v),70(v)
    17. CR (   1) C   1                  0.99962   -10.21274  87(v),83(v),79(v),34(v)
    18. CR (   1) C   2                  0.99956   -10.23888  27(v),44(v),95(v),91(v)
    19. CR (   1) C   3                  0.99954   -10.27289  37(v),55(v),99(v),103(v)
    20. CR (   1) C   4                  0.99953   -10.32512  111(v),107(v),46(v),65(v)
                                                    44(v)
    21. CR (   1) C   5                  0.99965   -10.46356  115(v)
    22. CR (   1) O   6                  0.99986   -19.25227  61(v)
    23. LP (   1) O   6                  0.99282    -1.01794  61(v),129(v),134(v)
    24. LP (   2) O   6                  0.96324    -0.64749  134(v),129(v),62(v),65(v)
    25. RY*(   1) C   1                  0.00164     0.64083   
    26. RY*(   2) C   1                  0.00097     0.73683   
    27. RY*(   3) C   1                  0.00022     0.38111   
    28. RY*(   4) C   1                  0.00006     1.15329   
    29. RY*(   5) C   1                  0.00001     2.01451   
    30. RY*(   6) C   1                  0.00000     1.83223   
    31. RY*(   7) C   1                  0.00000     2.11298   
    32. RY*(   8) C   1                  0.00000     1.63095   
    33. RY*(   9) C   1                  0.00000     2.14458   
    34. RY*(   1) C   2                  0.00185     0.64440   
    35. RY*(   2) C   2                  0.00166     0.80898   
    36. RY*(   3) C   2                  0.00049     0.93496   
    37. RY*(   4) C   2                  0.00024     0.75647   
    38. RY*(   5) C   2                  0.00019     1.87854   
    39. RY*(   6) C   2                  0.00006     1.41330   
    40. RY*(   7) C   2                  0.00004     2.00623   
    41. RY*(   8) C   2                  0.00000     2.05516   
    42. RY*(   9) C   2                  0.00000     2.01453   
    43. RY*(   1) C   3                  0.00181     0.79940   
    44. RY*(   2) C   3                  0.00151     0.63146   
    45. RY*(   3) C   3                  0.00146     0.70469   
    46. RY*(   4) C   3                  0.00024     0.59841   
    47. RY*(   5) C   3                  0.00020     1.84432   
    48. RY*(   6) C   3                  0.00006     1.75415   
    49. RY*(   7) C   3                  0.00004     1.94501   
    50. RY*(   8) C   3                  0.00000     2.04273   
    51. RY*(   9) C   3                  0.00000     2.00198   
    52. RY*(   1) C   4                  0.00256     0.59510   
    53. RY*(   2) C   4                  0.00139     0.73999   
    54. RY*(   3) C   4                  0.00053     0.99498   
    55. RY*(   4) C   4                  0.00019     0.45812   
    56. RY*(   5) C   4                  0.00009     1.57936   
    57. RY*(   6) C   4                  0.00010     1.81083   
    58. RY*(   7) C   4                  0.00004     1.82717   
    59. RY*(   8) C   4                  0.00002     1.95640   
    60. RY*(   9) C   4                  0.00001     1.91621   
    61. RY*(   1) C   5                  0.00546     0.23196   
    62. RY*(   2) C   5                  0.00259     1.70469   
    63. RY*(   3) C   5                  0.00155     1.19496   
    64. RY*(   4) C   5                  0.00064     1.39414   
    65. RY*(   5) C   5                  0.00017     0.51760   
    66. RY*(   6) C   5                  0.00011     1.41468   
    67. RY*(   7) C   5                  0.00004     0.74815   
    68. RY*(   8) C   5                  0.00001     1.80836   
    69. RY*(   9) C   5                  0.00000     1.58245   
    70. RY*(   1) O   6                  0.00194     0.85749   
    71. RY*(   2) O   6                  0.00013     0.80433   
    72. RY*(   3) O   6                  0.00007     1.18925   
    73. RY*(   4) O   6                  0.00004     0.92500   
    74. RY*(   5) O   6                  0.00000     2.38592   
    75. RY*(   6) O   6                  0.00000     2.69077   
    76. RY*(   7) O   6                  0.00000     2.36165   
    77. RY*(   8) O   6                  0.00000     2.52995   
    78. RY*(   9) O   6                  0.00000     2.45329   
    79. RY*(   1) H   7                  0.00072     0.29634   
    80. RY*(   2) H   7                  0.00009     1.64704   
    81. RY*(   3) H   7                  0.00007     1.65167   
    82. RY*(   4) H   7                  0.00001     2.12432   
    83. RY*(   1) H   8                  0.00072     0.29510   
    84. RY*(   2) H   8                  0.00009     1.64738   
    85. RY*(   3) H   8                  0.00007     1.65322   
    86. RY*(   4) H   8                  0.00002     2.12365   
    87. RY*(   1) H   9                  0.00051     0.30609   
    88. RY*(   2) H   9                  0.00010     1.64422   
    89. RY*(   3) H   9                  0.00007     1.64671   
    90. RY*(   4) H   9                  0.00002     2.10857   
    91. RY*(   1) H  10                  0.00127     0.24433   
    92. RY*(   2) H  10                  0.00009     1.63949   
    93. RY*(   3) H  10                  0.00005     1.66902   
    94. RY*(   4) H  10                  0.00002     2.16589   
    95. RY*(   1) H  11                  0.00129     0.24140   
    96. RY*(   2) H  11                  0.00009     1.63982   
    97. RY*(   3) H  11                  0.00005     1.66604   
    98. RY*(   4) H  11                  0.00002     2.17318   
    99. RY*(   1) H  12                  0.00145     0.21321   
   100. RY*(   2) H  12                  0.00009     1.64867   
   101. RY*(   3) H  12                  0.00004     1.64066   
   102. RY*(   4) H  12                  0.00002     2.14154   
   103. RY*(   1) H  13                  0.00141     0.22500   
   104. RY*(   2) H  13                  0.00009     1.64907   
   105. RY*(   3) H  13                  0.00005     1.64087   
   106. RY*(   4) H  13                  0.00002     2.14038   
   107. RY*(   1) H  14                  0.00151     0.17629   
   108. RY*(   2) H  14                  0.00007     1.66088   
   109. RY*(   3) H  14                  0.00002     1.77180   
   110. RY*(   4) H  14                  0.00003     1.87610   
   111. RY*(   1) H  15                  0.00116     0.18177   
   112. RY*(   2) H  15                  0.00010     1.61284   
   113. RY*(   3) H  15                  0.00007     1.59029   
   114. RY*(   4) H  15                  0.00002     2.08555   
   115. RY*(   1) H  16                  0.00135     0.12729   
   116. RY*(   2) H  16                  0.00005     1.90228   
   117. RY*(   3) H  16                  0.00002     1.66326   
   118. RY*(   4) H  16                  0.00001     1.38526   
   119. BD*(   1) C   1 - C   2          0.00285     0.24906   
   120. BD*(   1) C   1 - H   7          0.00381     0.31277   
   121. BD*(   1) C   1 - H   8          0.00379     0.31328   
   122. BD*(   1) C   1 - H   9          0.00212     0.32176   
   123. BD*(   1) C   2 - C   3          0.00790     0.21680   
   124. BD*(   1) C   2 - H  10          0.00831     0.29288   
   125. BD*(   1) C   2 - H  11          0.00821     0.29584   
   126. BD*(   1) C   3 - C   4          0.00695     0.16959   
   127. BD*(   1) C   3 - H  12          0.00840     0.26496   
   128. BD*(   1) C   3 - H  13          0.00854     0.25876   
   129. BD*(   1) C   4 - C   5          0.01913     0.13888   
   130. BD*(   1) C   4 - H  14          0.00758     0.23925   
   131. BD*(   1) C   4 - H  15          0.00734     0.21734   
   132. BD*(   1) C   5 - O   6          0.00449     0.31217   
   133. BD*(   2) C   5 - O   6          0.04250    -0.26871   
   134. BD*(   1) C   5 - H  16          0.02414     0.13399   
       -------------------------------
              Total Lewis   23.79050  ( 99.1271%)
        Valence non-Lewis    0.16607  (  0.6920%)
        Rydberg non-Lewis    0.04343  (  0.1809%)
       -------------------------------
            Total unit  1   24.00000  (100.0000%)
           Charge unit  1    0.00000


 ***************************************************
 *******         Beta  spin orbitals         *******
 ***************************************************


 NATURAL POPULATIONS:  Natural atomic orbital occupancies 
                                                          
   NAO  Atom  No  lang   Type(AO)    Occupancy      Energy
 ----------------------------------------------------------
     1    C    1  S      Cor( 1S)     0.99961     -10.21254
     2    C    1  S      Val( 2S)     0.54940      -0.37880
     3    C    1  S      Ryd( 3S)     0.00023       0.72832
     4    C    1  px     Val( 2p)     0.52607      -0.20679
     5    C    1  px     Ryd( 3p)     0.00125       0.43979
     6    C    1  py     Val( 2p)     0.59129      -0.21427
     7    C    1  py     Ryd( 3p)     0.00090       0.43610
     8    C    1  pz     Val( 2p)     0.61679      -0.21619
     9    C    1  pz     Ryd( 3p)     0.00082       0.45347
    10    C    1  dxy    Ryd( 3d)     0.00032       2.21761
    11    C    1  dxz    Ryd( 3d)     0.00007       1.92056
    12    C    1  dyz    Ryd( 3d)     0.00041       2.31616
    13    C    1  dx2y2  Ryd( 3d)     0.00016       2.00218
    14    C    1  dz2    Ryd( 3d)     0.00025       2.16441

    15    C    2  S      Cor( 1S)     0.99956     -10.23831
    16    C    2  S      Val( 2S)     0.51299      -0.38041
    17    C    2  S      Ryd( 3S)     0.00063       0.74057
    18    C    2  px     Val( 2p)     0.47263      -0.23041
    19    C    2  px     Ryd( 3p)     0.00130       0.45835
    20    C    2  py     Val( 2p)     0.57485      -0.23948
    21    C    2  py     Ryd( 3p)     0.00080       0.42290
    22    C    2  pz     Val( 2p)     0.61851      -0.24127
    23    C    2  pz     Ryd( 3p)     0.00157       0.56384
    24    C    2  dxy    Ryd( 3d)     0.00033       2.11428
    25    C    2  dxz    Ryd( 3d)     0.00018       1.87155
    26    C    2  dyz    Ryd( 3d)     0.00051       2.32311
    27    C    2  dx2y2  Ryd( 3d)     0.00030       1.96466
    28    C    2  dz2    Ryd( 3d)     0.00027       2.09068

    29    C    3  S      Cor( 1S)     0.99955     -10.27263
    30    C    3  S      Val( 2S)     0.51533      -0.41454
    31    C    3  S      Ryd( 3S)     0.00099       0.69274
    32    C    3  px     Val( 2p)     0.47039      -0.26879
    33    C    3  px     Ryd( 3p)     0.00123       0.47959
    34    C    3  py     Val( 2p)     0.57466      -0.27553
    35    C    3  py     Ryd( 3p)     0.00079       0.41239
    36    C    3  pz     Val( 2p)     0.62268      -0.27861
    37    C    3  pz     Ryd( 3p)     0.00166       0.57594
    38    C    3  dxy    Ryd( 3d)     0.00035       2.07603
    39    C    3  dxz    Ryd( 3d)     0.00021       1.84125
    40    C    3  dyz    Ryd( 3d)     0.00050       2.28747
    41    C    3  dx2y2  Ryd( 3d)     0.00027       1.93030
    42    C    3  dz2    Ryd( 3d)     0.00027       2.05764

    43    C    4  S      Cor( 1S)     0.99953     -10.32269
    44    C    4  S      Val( 2S)     0.53547      -0.47419
    45    C    4  S      Ryd( 3S)     0.00079       0.66396
    46    C    4  px     Val( 2p)     0.43847      -0.31235
    47    C    4  px     Ryd( 3p)     0.00182       0.41173
    48    C    4  py     Val( 2p)     0.56371      -0.32499
    49    C    4  py     Ryd( 3p)     0.00051       0.35302
    50    C    4  pz     Val( 2p)     0.63966      -0.33107
    51    C    4  pz     Ryd( 3p)     0.00175       0.55691
    52    C    4  dxy    Ryd( 3d)     0.00028       2.03578
    53    C    4  dxz    Ryd( 3d)     0.00022       1.80482
    54    C    4  dyz    Ryd( 3d)     0.00041       2.23609
    55    C    4  dx2y2  Ryd( 3d)     0.00021       1.86752
    56    C    4  dz2    Ryd( 3d)     0.00029       2.01885

    57    C    5  S      Cor( 1S)     0.99965     -10.46423
    58    C    5  S      Val( 2S)     0.49182      -0.49644
    59    C    5  S      Ryd( 3S)     0.00394       0.30170
    60    C    5  px     Val( 2p)     0.40061      -0.29980
    61    C    5  px     Ryd( 3p)     0.00532       0.29853
    62    C    5  py     Val( 2p)     0.43080      -0.37545
    63    C    5  py     Ryd( 3p)     0.00077       0.35206
    64    C    5  pz     Val( 2p)     0.43427      -0.35114
    65    C    5  pz     Ryd( 3p)     0.00230       0.38936
    66    C    5  dxy    Ryd( 3d)     0.00082       1.84006
    67    C    5  dxz    Ryd( 3d)     0.00102       1.94595
    68    C    5  dyz    Ryd( 3d)     0.00064       1.91189
    69    C    5  dx2y2  Ryd( 3d)     0.00081       1.84667
    70    C    5  dz2    Ryd( 3d)     0.00087       1.77815

    71    O    6  S      Cor( 1S)     0.99986     -19.23454
    72    O    6  S      Val( 2S)     0.85379      -1.17354
    73    O    6  S      Ryd( 3S)     0.00088       1.08608
    74    O    6  px     Val( 2p)     0.69158      -0.57940
    75    O    6  px     Ryd( 3p)     0.00032       0.77050
    76    O    6  py     Val( 2p)     0.50576      -0.51302
    77    O    6  py     Ryd( 3p)     0.00035       0.82469
    78    O    6  pz     Val( 2p)     0.66353      -0.56005
    79    O    6  pz     Ryd( 3p)     0.00038       0.78727
    80    O    6  dxy    Ryd( 3d)     0.00062       2.50254
    81    O    6  dxz    Ryd( 3d)     0.00067       2.90558
    82    O    6  dyz    Ryd( 3d)     0.00032       2.45447
    83    O    6  dx2y2  Ryd( 3d)     0.00046       2.64874
    84    O    6  dz2    Ryd( 3d)     0.00065       2.51476

    85    H    7  S      Val( 1S)     0.38626      -0.05964
    86    H    7  S      Ryd( 2S)     0.00071       0.23877
    87    H    7  px     Ryd( 2p)     0.00008       1.63022
    88    H    7  py     Ryd( 2p)     0.00019       1.85017
    89    H    7  pz     Ryd( 2p)     0.00025       2.00784

    90    H    8  S      Val( 1S)     0.38435      -0.05839
    91    H    8  S      Ryd( 2S)     0.00070       0.23855
    92    H    8  px     Ryd( 2p)     0.00007       1.62128
    93    H    8  py     Ryd( 2p)     0.00018       1.83264
    94    H    8  pz     Ryd( 2p)     0.00027       2.03543

    95    H    9  S      Val( 1S)     0.35834      -0.04185
    96    H    9  S      Ryd( 2S)     0.00048       0.22906
    97    H    9  px     Ryd( 2p)     0.00029       2.05401
    98    H    9  py     Ryd( 2p)     0.00013       1.79402
    99    H    9  pz     Ryd( 2p)     0.00009       1.64937

   100    H   10  S      Val( 1S)     0.38069      -0.07458
   101    H   10  S      Ryd( 2S)     0.00125       0.22464
   102    H   10  px     Ryd( 2p)     0.00007       1.65519
   103    H   10  py     Ryd( 2p)     0.00019       1.83646
   104    H   10  pz     Ryd( 2p)     0.00026       2.01247

   105    H   11  S      Val( 1S)     0.38068      -0.07182
   106    H   11  S      Ryd( 2S)     0.00125       0.22441
   107    H   11  px     Ryd( 2p)     0.00006       1.64590
   108    H   11  py     Ryd( 2p)     0.00019       1.85460
   109    H   11  pz     Ryd( 2p)     0.00026       2.00464

   110    H   12  S      Val( 1S)     0.37141      -0.09657
   111    H   12  S      Ryd( 2S)     0.00136       0.20147
   112    H   12  px     Ryd( 2p)     0.00005       1.64885
   113    H   12  py     Ryd( 2p)     0.00019       1.81867
   114    H   12  pz     Ryd( 2p)     0.00028       1.98736

   115    H   13  S      Val( 1S)     0.38037      -0.10708
   116    H   13  S      Ryd( 2S)     0.00140       0.20820
   117    H   13  px     Ryd( 2p)     0.00006       1.64485
   118    H   13  py     Ryd( 2p)     0.00020       1.82922
   119    H   13  pz     Ryd( 2p)     0.00026       1.98206

   120    H   14  S      Val( 1S)     0.35871      -0.11798
   121    H   14  S      Ryd( 2S)     0.00127       0.17092
   122    H   14  px     Ryd( 2p)     0.00006       1.60237
   123    H   14  py     Ryd( 2p)     0.00019       1.76750
   124    H   14  pz     Ryd( 2p)     0.00028       1.95433

   125    H   15  S      Val( 1S)     0.34338      -0.13212
   126    H   15  S      Ryd( 2S)     0.00100       0.17114
   127    H   15  px     Ryd( 2p)     0.00009       1.58682
   128    H   15  py     Ryd( 2p)     0.00024       1.78191
   129    H   15  pz     Ryd( 2p)     0.00026       1.94413

   130    H   16  S      Val( 1S)     0.30304      -0.19312
   131    H   16  S      Ryd( 2S)     0.00131       0.13731
   132    H   16  px     Ryd( 2p)     0.00003       1.57012
   133    H   16  py     Ryd( 2p)     0.00020       1.65410
   134    H   16  pz     Ryd( 2p)     0.00025       1.79742


 Summary of Natural Population Analysis:                  
                                                          
                                       Natural Population 
                Natural  -----------------------------------------------
    Atom  No    Charge         Core      Valence    Rydberg      Total
 -----------------------------------------------------------------------
      C    1   -0.28757      0.99961     2.28355    0.00441     3.28757
      C    2   -0.18443      0.99956     2.17899    0.00589     3.18443
      C    3   -0.18889      0.99955     2.18306    0.00627     3.18889
      C    4   -0.18311      0.99953     2.17730    0.00628     3.18311
      C    5    0.22636      0.99965     1.75750    0.01648     2.77364
      O    6    0.28083      0.99986     2.71466    0.00464     3.71917
      H    7    0.11251      0.00000     0.38626    0.00123     0.38749
      H    8    0.11443      0.00000     0.38435    0.00122     0.38557
      H    9    0.14066      0.00000     0.35834    0.00099     0.35934
      H   10    0.11754      0.00000     0.38069    0.00177     0.38246
      H   11    0.11755      0.00000     0.38068    0.00177     0.38245
      H   12    0.12671      0.00000     0.37141    0.00188     0.37329
      H   13    0.11770      0.00000     0.38037    0.00192     0.38230
      H   14    0.13950      0.00000     0.35871    0.00179     0.36050
      H   15    0.15504      0.00000     0.34338    0.00159     0.34496
      H   16    0.19517      0.00000     0.30304    0.00180     0.30483
 =======================================================================
   * Total *    1.00000      5.99777    16.94230    0.05993    23.00000

                                 Natural Population      
 --------------------------------------------------------
   Core                       5.99777 ( 99.9628% of   6)
   Valence                   16.94230 ( 99.6606% of  17)
   Natural Minimal Basis     22.94007 ( 99.7394% of  23)
   Natural Rydberg Basis      0.05993 (  0.2606% of  23)
 --------------------------------------------------------

    Atom  No          Natural Electron Configuration
 ----------------------------------------------------------------------------
      C    1      [core]2S( 0.55)2p( 1.73)
      C    2      [core]2S( 0.51)2p( 1.67)
      C    3      [core]2S( 0.52)2p( 1.67)
      C    4      [core]2S( 0.54)2p( 1.64)
      C    5      [core]2S( 0.49)2p( 1.27)3p( 0.01)
      O    6      [core]2S( 0.85)2p( 1.86)
      H    7            1S( 0.39)
      H    8            1S( 0.38)
      H    9            1S( 0.36)
      H   10            1S( 0.38)
      H   11            1S( 0.38)
      H   12            1S( 0.37)
      H   13            1S( 0.38)
      H   14            1S( 0.36)
      H   15            1S( 0.34)
      H   16            1S( 0.30)


 NATURAL BOND ORBITAL ANALYSIS, beta spin orbitals:

                       Occupancies       Lewis Structure    Low   High
           Occ.    -------------------  -----------------   occ   occ
  Cycle   Thresh.   Lewis   Non-Lewis     CR  BD  3C  LP    (L)   (NL)   Dev
 =============================================================================
   1(1)    0.90    22.46290   0.53710      6  16   0   1     2      0    0.04
   2(2)    0.90    22.46290   0.53710      6  16   0   1     2      0    0.04
   3(1)    0.80    22.46290   0.53710      6  16   0   1     0      0    0.04
 -----------------------------------------------------------------------------

 Structure accepted: No low occupancy Lewis orbitals

 --------------------------------------------------------
   Core                      5.99776 ( 99.963% of   6)
   Valence Lewis            16.46514 ( 96.854% of  17)
  ==================       ============================
   Total Lewis              22.46290 ( 97.665% of  23)
  -----------------------------------------------------
   Valence non-Lewis         0.49709 (  2.161% of  23)
   Rydberg non-Lewis         0.04000 (  0.174% of  23)
  ==================       ============================
   Total non-Lewis           0.53710 (  2.335% of  23)
 --------------------------------------------------------


       (Occupancy)   Bond orbital/ Coefficients/ Hybrids
 ---------------------------------------------------------------------------------
     1. (0.96411) BD ( 1) C   1 - C   2  
                ( 47.64%)   0.6902* C   1 s( 29.56%)p 2.38( 70.40%)d 0.00(  0.05%)
                                            0.0007  0.5436  0.0103  0.6814  0.0009
                                            0.4865  0.0140  0.0531 -0.0007  0.0163
                                            0.0018  0.0009  0.0083 -0.0113
                ( 52.36%)   0.7236* C   2 s( 28.54%)p 2.50( 71.43%)d 0.00(  0.04%)
                                           -0.0001  0.5341  0.0104 -0.6880 -0.0101
                                           -0.4872  0.0143 -0.0568  0.0001  0.0156
                                            0.0019  0.0008  0.0028 -0.0104
     2. (0.99410) BD ( 1) C   1 - H   7  
                ( 61.35%)   0.7832* C   1 s( 23.52%)p 3.25( 76.44%)d 0.00(  0.04%)
                                            0.0000 -0.4849  0.0054  0.0665  0.0194
                                            0.5241  0.0034 -0.6963  0.0069 -0.0003
                                            0.0007  0.0168  0.0062 -0.0098
                ( 38.65%)   0.6217* H   7 s( 99.91%)p 0.00(  0.09%)
                                           -0.9996  0.0013 -0.0063 -0.0180  0.0221
     3. (0.99241) BD ( 1) C   1 - H   8  
                ( 61.47%)   0.7840* C   1 s( 23.54%)p 3.25( 76.42%)d 0.00(  0.04%)
                                           -0.0001 -0.4851  0.0049 -0.0283  0.0196
                                            0.5030  0.0039  0.7141 -0.0042  0.0020
                                            0.0024 -0.0163  0.0053 -0.0104
                ( 38.53%)   0.6207* H   8 s( 99.91%)p 0.00(  0.09%)
                                           -0.9996  0.0014 -0.0027 -0.0174 -0.0234
     4. (0.95811) BD ( 1) C   1 - H   9  
                ( 62.71%)   0.7919* C   1 s( 23.37%)p 3.28( 76.60%)d 0.00(  0.04%)
                                           -0.0004  0.4834  0.0014 -0.7277 -0.0022
                                            0.4843 -0.0152 -0.0416 -0.0002 -0.0164
                                            0.0013 -0.0006  0.0035 -0.0093
                ( 37.29%)   0.6107* H   9 s( 99.91%)p 0.00(  0.09%)
                                            0.9995 -0.0009  0.0269 -0.0136  0.0013
     5. (0.93639) BD ( 1) C   2 - C   3  
                ( 47.33%)   0.6879* C   2 s( 27.31%)p 2.66( 72.64%)d 0.00(  0.05%)
                                            0.0006  0.5224  0.0132  0.7212  0.0067
                                           -0.4515 -0.0049  0.0484 -0.0018 -0.0158
                                            0.0014 -0.0001  0.0090 -0.0115
                ( 52.67%)   0.7258* C   3 s( 29.99%)p 2.33( 69.98%)d 0.00(  0.03%)
                                            0.0002  0.5476  0.0046 -0.6970  0.0019
                                            0.4601 -0.0069 -0.0472  0.0003 -0.0140
                                            0.0009 -0.0002  0.0023 -0.0102
     6. (0.98499) BD ( 1) C   2 - H  10  
                ( 61.83%)   0.7863* C   2 s( 21.98%)p 3.55( 77.98%)d 0.00(  0.04%)
                                           -0.0002  0.4687 -0.0107 -0.0621 -0.0140
                                            0.5185  0.0064  0.7118 -0.0132 -0.0001
                                            0.0006  0.0168 -0.0061  0.0113
                ( 38.17%)   0.6178* H  10 s( 99.91%)p 0.00(  0.09%)
                                            0.9995 -0.0039  0.0061 -0.0188 -0.0227
     7. (0.98758) BD ( 1) C   2 - H  11  
                ( 61.94%)   0.7870* C   2 s( 22.18%)p 3.51( 77.77%)d 0.00(  0.04%)
                                           -0.0001  0.4709 -0.0092  0.0427 -0.0139
                                            0.5373  0.0062 -0.6978  0.0114  0.0025
                                           -0.0035 -0.0170 -0.0062  0.0098
                ( 38.06%)   0.6170* H  11 s( 99.91%)p 0.00(  0.09%)
                                            0.9995 -0.0038  0.0023 -0.0193  0.0229
     8. (0.95770) BD ( 1) C   3 - C   4  
                ( 46.82%)   0.6842* C   3 s( 25.89%)p 2.86( 74.05%)d 0.00(  0.06%)
                                            0.0003  0.5085  0.0174  0.7123  0.0059
                                            0.4796  0.0044  0.0555 -0.0004  0.0181
                                            0.0029  0.0013  0.0097 -0.0122
                ( 53.18%)   0.7293* C   4 s( 29.80%)p 2.35( 70.17%)d 0.00(  0.03%)
                                            0.0001  0.5459  0.0010 -0.6769  0.0084
                                           -0.4910  0.0038 -0.0482 -0.0056  0.0141
                                           -0.0013  0.0010 -0.0019 -0.0111
     9. (0.98191) BD ( 1) C   3 - H  12  
                ( 62.67%)   0.7916* C   3 s( 22.12%)p 3.52( 77.84%)d 0.00(  0.04%)
                                            0.0002 -0.4702  0.0071 -0.0720  0.0065
                                            0.5229  0.0081  0.7068 -0.0096  0.0032
                                            0.0049 -0.0164  0.0048 -0.0100
                ( 37.33%)   0.6110* H  12 s( 99.90%)p 0.00(  0.10%)
                                           -0.9995  0.0054 -0.0014 -0.0194 -0.0240
    10. (0.98847) BD ( 1) C   3 - H  13  
                ( 62.03%)   0.7876* C   3 s( 22.03%)p 3.54( 77.92%)d 0.00(  0.05%)
                                            0.0001 -0.4693  0.0086  0.0306  0.0095
                                            0.5326  0.0093 -0.7031  0.0109  0.0010
                                           -0.0024  0.0171  0.0059 -0.0108
                ( 37.97%)   0.6162* H  13 s( 99.91%)p 0.00(  0.09%)
                                           -0.9995  0.0043 -0.0060 -0.0197  0.0225
    11. (0.89054) BD ( 1) C   4 - C   5  
                ( 45.10%)   0.6715* C   4 s( 23.64%)p 3.23( 76.31%)d 0.00(  0.05%)
                                            0.0003  0.4859  0.0151  0.7259  0.0069
                                           -0.4720  0.0011  0.1151  0.0113 -0.0183
                                            0.0050 -0.0023  0.0053 -0.0103
                ( 54.90%)   0.7410* C   5 s( 42.54%)p 1.35( 57.44%)d 0.00(  0.02%)
                                            0.0008  0.6520  0.0156 -0.6229  0.0276
                                            0.4228 -0.0116 -0.0820  0.0064 -0.0030
                                            0.0000 -0.0130 -0.0019  0.0026
    12. (0.98658) BD ( 1) C   4 - H  14  
                ( 64.05%)   0.8003* C   4 s( 25.09%)p 2.98( 74.87%)d 0.00(  0.04%)
                                           -0.0002  0.5008 -0.0068  0.0968 -0.0048
                                            0.4924  0.0081 -0.7048  0.0134  0.0032
                                           -0.0075 -0.0141 -0.0036  0.0092
                ( 35.95%)   0.5996* H  14 s( 99.89%)p 0.00(  0.11%)
                                            0.9995 -0.0053  0.0002 -0.0208  0.0248
    13. (0.95831) BD ( 1) C   4 - H  15  
                ( 64.61%)   0.8038* C   4 s( 21.48%)p 3.65( 78.47%)d 0.00(  0.05%)
                                           -0.0003  0.4635 -0.0065 -0.0684  0.0033
                                            0.5411  0.0126  0.6977 -0.0158  0.0025
                                            0.0048  0.0151 -0.0023  0.0138
                ( 35.39%)   0.5949* H  15 s( 99.88%)p 0.00(  0.12%)
                                            0.9994 -0.0048  0.0081 -0.0238 -0.0230
    14. (0.99855) BD ( 1) C   5 - O   6  
                ( 33.29%)   0.5769* C   5 s( 30.53%)p 2.26( 69.15%)d 0.01(  0.31%)
                                            0.0001  0.5484 -0.0680  0.6689  0.0620
                                            0.0441 -0.0087 -0.4869 -0.0346  0.0047
                                           -0.0462 -0.0021  0.0312  0.0010
                ( 66.71%)   0.8168* O   6 s( 42.65%)p 1.34( 57.24%)d 0.00(  0.11%)
                                           -0.0000  0.6525 -0.0277 -0.5875  0.0099
                                           -0.0683  0.0012  0.4716 -0.0087  0.0057
                                           -0.0272  0.0009  0.0176  0.0020
    15. (0.99716) BD ( 2) C   5 - O   6  
                ( 29.83%)   0.5461* C   5 s(  0.00%)p 1.00( 99.44%)d 0.01(  0.56%)
                                            0.0000 -0.0047 -0.0038  0.3905 -0.0114
                                            0.6985 -0.0147  0.5946 -0.0113  0.0429
                                            0.0180 -0.0280  0.0207 -0.0471
                ( 70.17%)   0.8377* O   6 s(  0.00%)p 1.00( 99.83%)d 0.00(  0.17%)
                                           -0.0000 -0.0009  0.0002  0.4069  0.0020
                                            0.6816  0.0034  0.6068  0.0032 -0.0238
                                           -0.0102  0.0154 -0.0118  0.0257
    16. (0.89594) BD ( 1) C   5 - H  16  
                ( 67.21%)   0.8198* C   5 s( 27.01%)p 2.70( 72.97%)d 0.00(  0.02%)
                                           -0.0013  0.5192  0.0228  0.0724  0.0024
                                           -0.5724  0.0184  0.6295 -0.0168 -0.0105
                                            0.0065 -0.0073 -0.0035 -0.0017
                ( 32.79%)   0.5726* H  16 s( 99.87%)p 0.00(  0.13%)
                                            0.9992 -0.0150 -0.0008  0.0233 -0.0273
    17. (0.99961) CR ( 1) C   1           s(100.00%)p 0.00(  0.00%)
                                            1.0000 -0.0002 -0.0000 -0.0007  0.0000
                                           -0.0001 -0.0000  0.0000 -0.0000 -0.0000
                                           -0.0000 -0.0000 -0.0000  0.0000
    18. (0.99956) CR ( 1) C   2           s(100.00%)p 0.00(  0.00%)
                                            1.0000 -0.0001 -0.0000 -0.0005 -0.0000
                                            0.0004  0.0000  0.0001 -0.0000  0.0000
                                           -0.0000  0.0000 -0.0000  0.0000
    19. (0.99955) CR ( 1) C   3           s(100.00%)p 0.00(  0.00%)
                                            1.0000 -0.0001 -0.0000 -0.0000 -0.0000
                                           -0.0004 -0.0000 -0.0001  0.0000 -0.0000
                                           -0.0000  0.0000 -0.0000  0.0000
    20. (0.99953) CR ( 1) C   4           s(100.00%)p 0.00(  0.00%)
                                            1.0000  0.0000 -0.0000 -0.0001 -0.0000
                                            0.0004  0.0000  0.0000 -0.0000  0.0000
                                           -0.0000  0.0000 -0.0000  0.0000
    21. (0.99965) CR ( 1) C   5           s(100.00%)p 0.00(  0.00%)
                                            1.0000  0.0001  0.0000  0.0006 -0.0000
                                           -0.0011  0.0000  0.0009 -0.0000 -0.0000
                                            0.0000  0.0000 -0.0000 -0.0000
    22. (0.99986) CR ( 1) O   6           s(100.00%)p 0.00(  0.00%)
                                            1.0000 -0.0003 -0.0000 -0.0002 -0.0000
                                           -0.0000 -0.0000  0.0002  0.0000 -0.0000
                                           -0.0000 -0.0000  0.0000  0.0000
    23. (0.99226) LP ( 1) O   6           s( 57.41%)p 0.74( 42.57%)d 0.00(  0.01%)
                                            0.0004  0.7575  0.0175  0.5135  0.0039
                                            0.0500  0.0008 -0.3994 -0.0036  0.0018
                                            0.0095  0.0043 -0.0061  0.0000
    24. (0.34630) LP*( 2) O   6           s(  0.01%)p99.99( 99.82%)d16.97(  0.17%)
                                            0.0000  0.0100  0.0012 -0.4729  0.0038
                                            0.7256 -0.0046 -0.4980  0.0027 -0.0239
                                            0.0046  0.0194  0.0171 -0.0216
    25. (0.00148) RY*( 1) C   1           s(  6.53%)p13.31( 86.85%)d 1.02(  6.62%)
                                           -0.0000  0.0114  0.2552  0.0108  0.7041
                                           -0.0180 -0.6027  0.0019  0.0952 -0.1239
                                            0.0340  0.0090  0.2191 -0.0410
    26. (0.00096) RY*( 2) C   1           s(  0.03%)p99.99( 83.22%)d99.99( 16.75%)
                                           -0.0000  0.0004  0.0178  0.0004  0.1113
                                           -0.0015 -0.0148 -0.0142 -0.9052  0.0175
                                           -0.2579 -0.3132  0.0291 -0.0409
    27. (0.00021) RY*( 3) C   1           s(  6.41%)p14.60( 93.55%)d 0.01(  0.04%)
                                            0.0000  0.0134  0.2528 -0.0196  0.5685
                                           -0.0167  0.7798 -0.0013  0.0599  0.0059
                                            0.0054  0.0041 -0.0044 -0.0169
    28. (0.00006) RY*( 4) C   1           s( 63.24%)p 0.08(  5.11%)d 0.50( 31.65%)
    29. (0.00001) RY*( 5) C   1           s(  6.28%)p 0.72(  4.54%)d14.19( 89.18%)
    30. (0.00000) RY*( 6) C   1           s(  0.11%)p70.74(  7.55%)d99.99( 92.35%)
    31. (0.00000) RY*( 7) C   1           s(  0.01%)p 1.00(  9.16%)d 9.92( 90.83%)
    32. (0.00000) RY*( 8) C   1           s( 17.42%)p 0.56(  9.79%)d 4.18( 72.78%)
    33. (0.00000) RY*( 9) C   1           s(  0.00%)p 1.00(  0.37%)d99.99( 99.63%)
    34. (0.00169) RY*( 1) C   2           s(  6.59%)p12.74( 83.97%)d 1.43(  9.44%)
                                            0.0000  0.0027  0.2567 -0.0005  0.4104
                                            0.0126  0.3357  0.0194  0.7470  0.0849
                                            0.0415 -0.2493  0.1476 -0.0388
    35. (0.00160) RY*( 2) C   2           s(  8.67%)p 9.48( 82.13%)d 1.06(  9.20%)
                                            0.0000  0.0020  0.2944 -0.0015  0.5766
                                            0.0163  0.4016 -0.0147 -0.5719  0.0598
                                           -0.0025  0.2210  0.1943 -0.0424
    36. (0.00048) RY*( 3) C   2           s( 19.10%)p 2.83( 54.08%)d 1.40( 26.82%)
                                            0.0000 -0.0150  0.4367  0.0034 -0.6340
                                            0.0082  0.3708  0.0000 -0.0354 -0.2687
                                            0.0252 -0.0175  0.4284 -0.1075
    37. (0.00024) RY*( 4) C   2           s( 25.06%)p 2.46( 61.77%)d 0.53( 13.17%)
                                            0.0000  0.0094  0.5006 -0.0182  0.1856
                                            0.0207 -0.7632  0.0003  0.0029 -0.1185
                                           -0.0205 -0.0322  0.3253 -0.1018
    38. (0.00018) RY*( 5) C   2           s(  0.18%)p 2.50(  0.44%)d99.99( 99.38%)
                                            0.0000  0.0002  0.0421 -0.0001 -0.0014
                                            0.0010 -0.0390 -0.0079  0.0533 -0.0422
                                            0.9570  0.2445 -0.0499  0.1182
    39. (0.00004) RY*( 6) C   2           s(  1.32%)p 4.10(  5.41%)d70.57( 93.26%)
    40. (0.00005) RY*( 7) C   2           s( 38.72%)p 0.03(  1.26%)d 1.55( 60.02%)
    41. (0.00000) RY*( 8) C   2           s(  0.01%)p99.99( 11.04%)d99.99( 88.94%)
    42. (0.00000) RY*( 9) C   2           s(  0.34%)p 0.20(  0.07%)d99.99( 99.60%)
    43. (0.00179) RY*( 1) C   3           s(  0.05%)p99.99( 89.56%)d99.99( 10.39%)
                                            0.0000 -0.0007  0.0220  0.0006  0.0083
                                            0.0002 -0.0087 -0.0214 -0.9461  0.0258
                                            0.0054 -0.3209  0.0126 -0.0039
    44. (0.00149) RY*( 2) C   3           s( 47.39%)p 0.86( 40.83%)d 0.25( 11.78%)
                                            0.0000 -0.0096  0.6883 -0.0056 -0.3495
                                           -0.0100 -0.5345 -0.0002  0.0178  0.1214
                                            0.0209  0.0231  0.3121 -0.0689
    45. (0.00114) RY*( 3) C   3           s(  5.29%)p17.04( 90.11%)d 0.87(  4.60%)
                                            0.0000 -0.0007  0.2300  0.0014  0.9068
                                           -0.0139 -0.2799  0.0022  0.0175 -0.1892
                                            0.0115 -0.0158  0.0965 -0.0222
    46. (0.00023) RY*( 4) C   3           s( 30.18%)p 2.12( 63.96%)d 0.19(  5.87%)
                                            0.0000  0.0054  0.5493 -0.0123  0.0794
                                           -0.0220  0.7954  0.0013  0.0019 -0.0063
                                           -0.0340  0.0212  0.2235 -0.0842
    47. (0.00020) RY*( 5) C   3           s(  0.21%)p 4.12(  0.88%)d99.99( 98.90%)
                                            0.0000 -0.0001  0.0463 -0.0015  0.0017
                                           -0.0015  0.0445 -0.0093  0.0821  0.0365
                                            0.9613 -0.2241 -0.0704  0.0919
    48. (0.00006) RY*( 6) C   3           s( 14.88%)p 0.07(  1.06%)d 5.65( 84.06%)
    49. (0.00004) RY*( 7) C   3           s(  1.76%)p 2.24(  3.94%)d53.51( 94.29%)
    50. (0.00000) RY*( 8) C   3           s(  0.00%)p 1.00(  9.76%)d 9.24( 90.24%)
    51. (0.00000) RY*( 9) C   3           s(  0.21%)p 0.43(  0.09%)d99.99( 99.70%)
    52. (0.00260) RY*( 1) C   4           s(  0.88%)p99.99( 95.96%)d 3.62(  3.17%)
                                            0.0000 -0.0036  0.0935  0.0120  0.7070
                                            0.0033 -0.0260 -0.0203 -0.6772  0.0565
                                            0.0046  0.1626 -0.0448  0.0035
    53. (0.00132) RY*( 2) C   4           s( 34.71%)p 1.55( 53.85%)d 0.33( 11.43%)
                                            0.0000 -0.0012  0.5892 -0.0033 -0.4584
                                            0.0023  0.3949 -0.0110 -0.4151 -0.0926
                                            0.1036  0.0975  0.2905 -0.0329
    54. (0.00058) RY*( 3) C   4           s( 28.98%)p 1.41( 40.87%)d 1.04( 30.15%)
                                            0.0000 -0.0068  0.5383 -0.0101  0.4348
                                            0.0142  0.1740  0.0139  0.4345  0.0938
                                           -0.3584 -0.3171  0.2320 -0.0995
    55. (0.00018) RY*( 4) C   4           s( 16.84%)p 4.67( 78.67%)d 0.27(  4.49%)
                                            0.0000  0.0118  0.4102 -0.0065 -0.1596
                                            0.0123 -0.8695  0.0014 -0.0709 -0.1086
                                           -0.1659  0.0664 -0.0047 -0.0337
    56. (0.00010) RY*( 5) C   4           s(  3.32%)p 4.82( 15.99%)d24.34( 80.69%)
                                            0.0000 -0.0007  0.1821 -0.0056  0.2068
                                            0.0105 -0.1245 -0.0083  0.3185  0.1451
                                            0.7990  0.2953  0.2352 -0.0702
    57. (0.00006) RY*( 6) C   4           s( 10.68%)p 0.17(  1.79%)d 8.20( 87.53%)
    58. (0.00004) RY*( 7) C   4           s(  3.28%)p 0.79(  2.60%)d28.72( 94.13%)
    59. (0.00002) RY*( 8) C   4           s(  1.19%)p 8.36(  9.92%)d74.93( 88.89%)
    60. (0.00000) RY*( 9) C   4           s(  0.12%)p 4.22(  0.52%)d99.99( 99.36%)
    61. (0.00601) RY*( 1) C   5           s( 22.97%)p 3.34( 76.72%)d 0.01(  0.31%)
                                           -0.0000  0.0592  0.4756  0.0584 -0.7300
                                            0.0075 -0.0013 -0.0505  0.4778  0.0282
                                            0.0374 -0.0121 -0.0242  0.0122
    62. (0.00204) RY*( 2) C   5           s( 29.29%)p 0.99( 28.93%)d 1.43( 41.79%)
                                           -0.0000 -0.0091  0.5411  0.0466  0.4144
                                            0.0380  0.3293  0.0050  0.0739 -0.1295
                                           -0.1335 -0.0365 -0.4778  0.3920
    63. (0.00107) RY*( 3) C   5           s( 10.63%)p 2.60( 27.68%)d 5.80( 61.69%)
                                           -0.0000  0.0008  0.3260  0.0013 -0.0707
                                           -0.0244 -0.0996 -0.0482 -0.5088  0.4264
                                            0.4038 -0.5205 -0.0023  0.0342
    64. (0.00048) RY*( 4) C   5           s(  3.84%)p16.28( 62.57%)d 8.74( 33.59%)
                                            0.0000 -0.0156  0.1954 -0.0062  0.2351
                                           -0.0226 -0.7328  0.0230  0.1797  0.3515
                                           -0.3824  0.0586  0.1291  0.2145
    65. (0.00009) RY*( 5) C   5           s(  3.06%)p 9.91( 30.33%)d21.76( 66.61%)
    66. (0.00006) RY*( 6) C   5           s( 18.78%)p 1.17( 21.99%)d 3.15( 59.23%)
    67. (0.00002) RY*( 7) C   5           s(  6.37%)p 5.78( 36.78%)d 8.93( 56.85%)
    68. (0.00001) RY*( 8) C   5           s(  4.64%)p 3.28( 15.24%)d17.27( 80.12%)
    69. (0.00000) RY*( 9) C   5           s(  0.34%)p 2.24(  0.76%)d99.99( 98.89%)
    70. (0.00071) RY*( 1) O   6           s(  0.22%)p99.99( 96.75%)d13.70(  3.03%)
                                           -0.0000 -0.0005  0.0470 -0.0078 -0.5132
                                            0.0089  0.5957 -0.0061 -0.5908  0.0639
                                           -0.0319 -0.0695 -0.0888  0.1116
    71. (0.00013) RY*( 2) O   6           s(  0.62%)p99.99( 95.93%)d 5.55(  3.45%)
                                           -0.0000  0.0031  0.0788 -0.0033  0.1697
                                            0.0022  0.7497  0.0027  0.6070  0.0676
                                            0.0747 -0.1121  0.0950 -0.0525
    72. (0.00008) RY*( 3) O   6           s( 76.52%)p 0.28( 21.80%)d 0.02(  1.68%)
    73. (0.00004) RY*( 4) O   6           s( 16.21%)p 4.19( 67.91%)d 0.98( 15.88%)
    74. (0.00000) RY*( 5) O   6           s(  1.60%)p 2.33(  3.73%)d59.18( 94.67%)
    75. (0.00000) RY*( 6) O   6           s(  4.04%)p 1.15(  4.65%)d22.61( 91.31%)
    76. (0.00000) RY*( 7) O   6           s(  0.00%)p 1.00(  3.52%)d27.43( 96.48%)
    77. (0.00000) RY*( 8) O   6           s(  0.35%)p13.48(  4.67%)d99.99( 94.99%)
    78. (0.00000) RY*( 9) O   6           s(  0.37%)p 4.22(  1.58%)d99.99( 98.04%)
    79. (0.00072) RY*( 1) H   7           s( 98.22%)p 0.02(  1.78%)
                                            0.0050  0.9911 -0.0322 -0.1101  0.0678
    80. (0.00009) RY*( 2) H   7           s(  0.10%)p99.99( 99.90%)
    81. (0.00007) RY*( 3) H   7           s(  0.00%)p 1.00(100.00%)
    82. (0.00001) RY*( 4) H   7           s(  1.76%)p55.78( 98.24%)
    83. (0.00071) RY*( 1) H   8           s( 98.15%)p 0.02(  1.85%)
                                            0.0052  0.9907 -0.0301 -0.1096 -0.0744
    84. (0.00009) RY*( 2) H   8           s(  0.09%)p99.99( 99.91%)
    85. (0.00007) RY*( 3) H   8           s(  0.01%)p 1.00( 99.99%)
    86. (0.00001) RY*( 4) H   8           s(  1.83%)p53.58( 98.17%)
    87. (0.00049) RY*( 1) H   9           s( 97.49%)p 0.03(  2.51%)
                                            0.0056  0.9874 -0.1489  0.0517 -0.0158
    88. (0.00009) RY*( 2) H   9           s(  0.00%)p 1.00(100.00%)
    89. (0.00007) RY*( 3) H   9           s(  0.00%)p 1.00(100.00%)
    90. (0.00002) RY*( 4) H   9           s(  2.59%)p37.57( 97.41%)
    91. (0.00126) RY*( 1) H  10           s( 99.44%)p 0.01(  0.56%)
                                            0.0055  0.9972  0.0325  0.0603  0.0305
    92. (0.00009) RY*( 2) H  10           s(  0.01%)p 1.00( 99.99%)
    93. (0.00005) RY*( 3) H  10           s(  0.15%)p99.99( 99.85%)
    94. (0.00002) RY*( 4) H  10           s(  0.49%)p99.99( 99.51%)
    95. (0.00126) RY*( 1) H  11           s( 99.48%)p 0.01(  0.52%)
                                            0.0055  0.9974  0.0291  0.0628 -0.0207
    96. (0.00009) RY*( 2) H  11           s(  0.02%)p99.99( 99.98%)
    97. (0.00005) RY*( 3) H  11           s(  0.14%)p99.99( 99.86%)
    98. (0.00002) RY*( 4) H  11           s(  0.45%)p99.99( 99.55%)
    99. (0.00137) RY*( 1) H  12           s( 99.58%)p 0.00(  0.42%)
                                            0.0064  0.9979  0.0343 -0.0547  0.0008
   100. (0.00009) RY*( 2) H  12           s(  0.06%)p99.99( 99.94%)
   101. (0.00003) RY*( 3) H  12           s(  0.37%)p99.99( 99.63%)
   102. (0.00003) RY*( 4) H  12           s(  0.09%)p99.99( 99.91%)
   103. (0.00142) RY*( 1) H  13           s( 99.58%)p 0.00(  0.42%)
                                            0.0055  0.9979  0.0388 -0.0477  0.0196
   104. (0.00009) RY*( 2) H  13           s(  0.00%)p 1.00(100.00%)
   105. (0.00004) RY*( 3) H  13           s(  0.24%)p99.99( 99.76%)
   106. (0.00002) RY*( 4) H  13           s(  0.27%)p99.99( 99.73%)
   107. (0.00128) RY*( 1) H  14           s( 99.76%)p 0.00(  0.24%)
                                            0.0066  0.9988  0.0238  0.0359 -0.0222
   108. (0.00008) RY*( 2) H  14           s(  0.02%)p99.99( 99.98%)
   109. (0.00004) RY*( 3) H  14           s(  0.03%)p99.99( 99.97%)
   110. (0.00002) RY*( 4) H  14           s(  0.30%)p99.99( 99.70%)
   111. (0.00102) RY*( 1) H  15           s( 99.24%)p 0.01(  0.76%)
                                            0.0059  0.9962  0.0681  0.0465  0.0285
   112. (0.00009) RY*( 2) H  15           s(  0.00%)p 1.00(100.00%)
   113. (0.00006) RY*( 3) H  15           s(  0.57%)p99.99( 99.43%)
   114. (0.00002) RY*( 4) H  15           s(  0.30%)p99.99( 99.70%)
   115. (0.00133) RY*( 1) H  16           s( 99.68%)p 0.00(  0.32%)
                                            0.0131  0.9983 -0.0034  0.0484 -0.0295
   116. (0.00005) RY*( 2) H  16           s(  0.32%)p99.99( 99.68%)
   117. (0.00002) RY*( 3) H  16           s(  0.12%)p99.99( 99.88%)
   118. (0.00001) RY*( 4) H  16           s(  0.01%)p 1.00( 99.99%)
   119. (0.00281) BD*( 1) C   1 - C   2  
                ( 52.36%)   0.7236* C   1 s( 29.56%)p 2.38( 70.40%)d 0.00(  0.05%)
                                            0.0007  0.5436  0.0103  0.6814  0.0009
                                            0.4865  0.0140  0.0531 -0.0007  0.0163
                                            0.0018  0.0009  0.0083 -0.0113
                ( 47.64%)  -0.6902* C   2 s( 28.54%)p 2.50( 71.43%)d 0.00(  0.04%)
                                           -0.0001  0.5341  0.0104 -0.6880 -0.0101
                                           -0.4872  0.0143 -0.0568  0.0001  0.0156
                                            0.0019  0.0008  0.0028 -0.0104
   120. (0.00382) BD*( 1) C   1 - H   7  
                ( 38.65%)   0.6217* C   1 s( 23.52%)p 3.25( 76.44%)d 0.00(  0.04%)
                                           -0.0000  0.4849 -0.0054 -0.0665 -0.0194
                                           -0.5241 -0.0034  0.6963 -0.0069  0.0003
                                           -0.0007 -0.0168 -0.0062  0.0098
                ( 61.35%)  -0.7832* H   7 s( 99.91%)p 0.00(  0.09%)
                                            0.9996 -0.0013  0.0063  0.0180 -0.0221
   121. (0.00372) BD*( 1) C   1 - H   8  
                ( 38.53%)   0.6207* C   1 s( 23.54%)p 3.25( 76.42%)d 0.00(  0.04%)
                                            0.0001  0.4851 -0.0049  0.0283 -0.0196
                                           -0.5030 -0.0039 -0.7141  0.0042 -0.0020
                                           -0.0024  0.0163 -0.0053  0.0104
                ( 61.47%)  -0.7840* H   8 s( 99.91%)p 0.00(  0.09%)
                                            0.9996 -0.0014  0.0027  0.0174  0.0234
   122. (0.00223) BD*( 1) C   1 - H   9  
                ( 37.29%)   0.6107* C   1 s( 23.37%)p 3.28( 76.60%)d 0.00(  0.04%)
                                            0.0004 -0.4834 -0.0014  0.7277  0.0022
                                           -0.4843  0.0152  0.0416  0.0002  0.0164
                                           -0.0013  0.0006 -0.0035  0.0093
                ( 62.71%)  -0.7919* H   9 s( 99.91%)p 0.00(  0.09%)
                                           -0.9995  0.0009 -0.0269  0.0136 -0.0013
   123. (0.00814) BD*( 1) C   2 - C   3  
                ( 52.67%)   0.7258* C   2 s( 27.31%)p 2.66( 72.64%)d 0.00(  0.05%)
                                            0.0006  0.5224  0.0132  0.7212  0.0067
                                           -0.4515 -0.0049  0.0484 -0.0018 -0.0158
                                            0.0014 -0.0001  0.0090 -0.0115
                ( 47.33%)  -0.6879* C   3 s( 29.99%)p 2.33( 69.98%)d 0.00(  0.03%)
                                            0.0002  0.5476  0.0046 -0.6970  0.0019
                                            0.4601 -0.0069 -0.0472  0.0003 -0.0140
                                            0.0009 -0.0002  0.0023 -0.0102
   124. (0.00827) BD*( 1) C   2 - H  10  
                ( 38.17%)   0.6178* C   2 s( 21.98%)p 3.55( 77.98%)d 0.00(  0.04%)
                                            0.0002 -0.4687  0.0107  0.0621  0.0140
                                           -0.5185 -0.0064 -0.7118  0.0132  0.0001
                                           -0.0006 -0.0168  0.0061 -0.0113
                ( 61.83%)  -0.7863* H  10 s( 99.91%)p 0.00(  0.09%)
                                           -0.9995  0.0039 -0.0061  0.0188  0.0227
   125. (0.00824) BD*( 1) C   2 - H  11  
                ( 38.06%)   0.6170* C   2 s( 22.18%)p 3.51( 77.77%)d 0.00(  0.04%)
                                            0.0001 -0.4709  0.0092 -0.0427  0.0139
                                           -0.5373 -0.0062  0.6978 -0.0114 -0.0025
                                            0.0035  0.0170  0.0062 -0.0098
                ( 61.94%)  -0.7870* H  11 s( 99.91%)p 0.00(  0.09%)
                                           -0.9995  0.0038 -0.0023  0.0193 -0.0229
   126. (0.00760) BD*( 1) C   3 - C   4  
                ( 53.18%)   0.7293* C   3 s( 25.89%)p 2.86( 74.05%)d 0.00(  0.06%)
                                            0.0003  0.5085  0.0174  0.7123  0.0059
                                            0.4796  0.0044  0.0555 -0.0004  0.0181
                                            0.0029  0.0013  0.0097 -0.0122
                ( 46.82%)  -0.6842* C   4 s( 29.80%)p 2.35( 70.17%)d 0.00(  0.03%)
                                            0.0001  0.5459  0.0010 -0.6769  0.0084
                                           -0.4910  0.0038 -0.0482 -0.0056  0.0141
                                           -0.0013  0.0010 -0.0019 -0.0111
   127. (0.00833) BD*( 1) C   3 - H  12  
                ( 37.33%)   0.6110* C   3 s( 22.12%)p 3.52( 77.84%)d 0.00(  0.04%)
                                           -0.0002  0.4702 -0.0071  0.0720 -0.0065
                                           -0.5229 -0.0081 -0.7068  0.0096 -0.0032
                                           -0.0049  0.0164 -0.0048  0.0100
                ( 62.67%)  -0.7916* H  12 s( 99.90%)p 0.00(  0.10%)
                                            0.9995 -0.0054  0.0014  0.0194  0.0240
   128. (0.00867) BD*( 1) C   3 - H  13  
                ( 37.97%)   0.6162* C   3 s( 22.03%)p 3.54( 77.92%)d 0.00(  0.05%)
                                           -0.0001  0.4693 -0.0086 -0.0306 -0.0095
                                           -0.5326 -0.0093  0.7031 -0.0109 -0.0010
                                            0.0024 -0.0171 -0.0059  0.0108
                ( 62.03%)  -0.7876* H  13 s( 99.91%)p 0.00(  0.09%)
                                            0.9995 -0.0043  0.0060  0.0197 -0.0225
   129. (0.01463) BD*( 1) C   4 - C   5  
                ( 54.90%)   0.7410* C   4 s( 23.64%)p 3.23( 76.31%)d 0.00(  0.05%)
                                            0.0003  0.4859  0.0151  0.7259  0.0069
                                           -0.4720  0.0011  0.1151  0.0113 -0.0183
                                            0.0050 -0.0023  0.0053 -0.0103
                ( 45.10%)  -0.6715* C   5 s( 42.54%)p 1.35( 57.44%)d 0.00(  0.02%)
                                            0.0008  0.6520  0.0156 -0.6229  0.0276
                                            0.4228 -0.0116 -0.0820  0.0064 -0.0030
                                            0.0000 -0.0130 -0.0019  0.0026
   130. (0.00692) BD*( 1) C   4 - H  14  
                ( 35.95%)   0.5996* C   4 s( 25.09%)p 2.98( 74.87%)d 0.00(  0.04%)
                                            0.0002 -0.5008  0.0068 -0.0968  0.0048
                                           -0.4924 -0.0081  0.7048 -0.0134 -0.0032
                                            0.0075  0.0141  0.0036 -0.0092
                ( 64.05%)  -0.8003* H  14 s( 99.89%)p 0.00(  0.11%)
                                           -0.9995  0.0053 -0.0002  0.0208 -0.0248
   131. (0.00722) BD*( 1) C   4 - H  15  
                ( 35.39%)   0.5949* C   4 s( 21.48%)p 3.65( 78.47%)d 0.00(  0.05%)
                                            0.0003 -0.4635  0.0065  0.0684 -0.0033
                                           -0.5411 -0.0126 -0.6977  0.0158 -0.0025
                                           -0.0048 -0.0151  0.0023 -0.0138
                ( 64.61%)  -0.8038* H  15 s( 99.88%)p 0.00(  0.12%)
                                           -0.9994  0.0048 -0.0081  0.0238  0.0230
   132. (0.00469) BD*( 1) C   5 - O   6  
                ( 66.71%)   0.8168* C   5 s( 30.53%)p 2.26( 69.15%)d 0.01(  0.31%)
                                            0.0001  0.5484 -0.0680  0.6689  0.0620
                                            0.0441 -0.0087 -0.4869 -0.0346  0.0047
                                           -0.0462 -0.0021  0.0312  0.0010
                ( 33.29%)  -0.5769* O   6 s( 42.65%)p 1.34( 57.24%)d 0.00(  0.11%)
                                           -0.0000  0.6525 -0.0277 -0.5875  0.0099
                                           -0.0683  0.0012  0.4716 -0.0087  0.0057
                                           -0.0272  0.0009  0.0176  0.0020
   133. (0.04118) BD*( 2) C   5 - O   6  
                ( 70.17%)   0.8377* C   5 s(  0.00%)p 1.00( 99.44%)d 0.01(  0.56%)
                                            0.0000 -0.0047 -0.0038  0.3905 -0.0114
                                            0.6985 -0.0147  0.5946 -0.0113  0.0429
                                            0.0180 -0.0280  0.0207 -0.0471
                ( 29.83%)  -0.5461* O   6 s(  0.00%)p 1.00( 99.83%)d 0.00(  0.17%)
                                           -0.0000 -0.0009  0.0002  0.4069  0.0020
                                            0.6816  0.0034  0.6068  0.0032 -0.0238
                                           -0.0102  0.0154 -0.0118  0.0257
   134. (0.01435) BD*( 1) C   5 - H  16  
                ( 32.79%)   0.5726* C   5 s( 27.01%)p 2.70( 72.97%)d 0.00(  0.02%)
                                            0.0013 -0.5192 -0.0228 -0.0724 -0.0024
                                            0.5724 -0.0184 -0.6295  0.0168  0.0105
                                           -0.0065  0.0073  0.0035  0.0017
                ( 67.21%)  -0.8198* H  16 s( 99.87%)p 0.00(  0.13%)
                                           -0.9992  0.0150  0.0008 -0.0233  0.0273


 NHO Directionality and "Bond Bending" (deviations from line of nuclear centers)

         [Thresholds for printing:  angular deviation  >  1.0 degree]
                                    hybrid p-character > 25.0%
                                    orbital occupancy  >  0.10e

                                Line of Centers        Hybrid 1              Hybrid 2
                                ---------------  -------------------   ------------------
                NBO               Theta   Phi    Theta   Phi    Dev    Theta   Phi    Dev
 ========================================================================================
     1. BD (   1) C   1 - C   2    86.4   35.0    86.5   36.3   1.2      --     --    --
     5. BD (   1) C   2 - C   3    87.1  328.1     --     --    --      93.2  146.9   1.2
     6. BD (   1) C   2 - H  10    36.5   96.1    37.2   98.2   1.4      --     --    --
     8. BD (   1) C   3 - C   4    86.8   35.0    86.4   34.0   1.1     93.7  216.1   1.2
    11. BD (   1) C   4 - C   5    84.0  327.2    81.7  327.3   2.2     96.0  145.4   1.9
    13. BD (   1) C   4 - H  15    36.8   96.9    39.3   96.7   2.4      --     --    --
    14. BD (   1) C   5 - O   6   126.5    4.1   125.5    2.8   1.5     51.5  186.6   2.8
    15. BD (   2) C   5 - O   6   126.5    4.1   126.7  241.0  89.8    127.4  239.2  89.8
    16. BD (   1) C   5 - H  16    39.5  268.6    42.4  277.7   6.6      --     --    --
    23. LP (   1) O   6             --     --    127.8    5.6   --       --     --    --
    24. LP*(   2) O   6             --     --    119.9  123.1   --       --     --    --


 Second Order Perturbation Theory Analysis of Fock Matrix in NBO Basis

     Threshold for printing:   0.25 kcal/mol
                                                                              E(2)  E(j)-E(i) F(i,j)
         Donor NBO (i)                     Acceptor NBO (j)                 kcal/mol   a.u.    a.u. 
 ===================================================================================================

 within unit  1
   1. BD (   1) C   1 - C   2        / 44. RY*(   2) C   3                    0.52    1.55    0.036
   1. BD (   1) C   1 - C   2        /122. BD*(   1) C   1 - H   9            0.31    1.07    0.024
   1. BD (   1) C   1 - C   2        /123. BD*(   1) C   2 - C   3            0.38    0.97    0.025
   1. BD (   1) C   1 - C   2        /124. BD*(   1) C   2 - H  10            0.31    1.04    0.023
   1. BD (   1) C   1 - C   2        /125. BD*(   1) C   2 - H  11            0.37    1.04    0.025
   1. BD (   1) C   1 - C   2        /126. BD*(   1) C   3 - C   4            1.45    0.92    0.047
   2. BD (   1) C   1 - H   7        /125. BD*(   1) C   2 - H  11            1.61    0.92    0.049
   3. BD (   1) C   1 - H   8        /124. BD*(   1) C   2 - H  10            1.61    0.92    0.048
   4. BD (   1) C   1 - H   9        /123. BD*(   1) C   2 - C   3            1.94    0.84    0.052
   5. BD (   1) C   2 - C   3        / 25. RY*(   1) C   1                    0.57    1.42    0.037
   5. BD (   1) C   2 - C   3        / 53. RY*(   2) C   4                    0.46    1.50    0.034
   5. BD (   1) C   2 - C   3        /119. BD*(   1) C   1 - C   2            0.43    1.02    0.027
   5. BD (   1) C   2 - C   3        /122. BD*(   1) C   1 - H   9            0.70    1.10    0.036
   5. BD (   1) C   2 - C   3        /126. BD*(   1) C   3 - C   4            0.55    0.95    0.030
   5. BD (   1) C   2 - C   3        /127. BD*(   1) C   3 - H  12            0.44    1.04    0.028
   5. BD (   1) C   2 - C   3        /128. BD*(   1) C   3 - H  13            0.32    1.03    0.024
   5. BD (   1) C   2 - C   3        /129. BD*(   1) C   4 - C   5            1.48    0.91    0.047
   6. BD (   1) C   2 - H  10        / 26. RY*(   2) C   1                    0.33    1.37    0.027
   6. BD (   1) C   2 - H  10        /121. BD*(   1) C   1 - H   8            1.46    0.95    0.047
   6. BD (   1) C   2 - H  10        /127. BD*(   1) C   3 - H  12            1.68    0.90    0.049
   7. BD (   1) C   2 - H  11        / 26. RY*(   2) C   1                    0.28    1.37    0.025
   7. BD (   1) C   2 - H  11        /120. BD*(   1) C   1 - H   7            1.46    0.95    0.047
   7. BD (   1) C   2 - H  11        /128. BD*(   1) C   3 - H  13            1.70    0.90    0.049
   8. BD (   1) C   3 - C   4        / 24. LP*(   2) O   6                    0.35    0.34    0.016
   8. BD (   1) C   3 - C   4        / 35. RY*(   2) C   2                    0.28    1.54    0.027
   8. BD (   1) C   3 - C   4        / 62. RY*(   2) C   5                    0.53    1.83    0.040
   8. BD (   1) C   3 - C   4        /119. BD*(   1) C   1 - C   2            0.89    1.07    0.040
   8. BD (   1) C   3 - C   4        /123. BD*(   1) C   2 - C   3            0.29    1.03    0.022
   8. BD (   1) C   3 - C   4        /130. BD*(   1) C   4 - H  14            0.35    1.06    0.025
   8. BD (   1) C   3 - C   4        /131. BD*(   1) C   4 - H  15            0.50    1.04    0.029
   8. BD (   1) C   3 - C   4        /132. BD*(   1) C   5 - O   6            0.92    1.14    0.042
   8. BD (   1) C   3 - C   4        /133. BD*(   2) C   5 - O   6            1.85    0.55    0.040
   9. BD (   1) C   3 - H  12        / 34. RY*(   1) C   2                    0.42    1.42    0.031
   9. BD (   1) C   3 - H  12        / 52. RY*(   1) C   4                    0.37    1.27    0.028
   9. BD (   1) C   3 - H  12        /124. BD*(   1) C   2 - H  10            1.43    0.96    0.047
   9. BD (   1) C   3 - H  12        /131. BD*(   1) C   4 - H  15            1.59    0.89    0.048
  10. BD (   1) C   3 - H  13        / 35. RY*(   2) C   2                    0.40    1.40    0.030
  10. BD (   1) C   3 - H  13        /123. BD*(   1) C   2 - C   3            0.35    0.89    0.022
  10. BD (   1) C   3 - H  13        /125. BD*(   1) C   2 - H  11            1.41    0.97    0.047
  10. BD (   1) C   3 - H  13        /130. BD*(   1) C   4 - H  14            1.61    0.91    0.049
  11. BD (   1) C   4 - C   5        / 24. LP*(   2) O   6                    8.13    0.42    0.084
  11. BD (   1) C   4 - C   5        / 45. RY*(   3) C   3                    0.39    1.46    0.032
  11. BD (   1) C   4 - C   5        / 66. RY*(   6) C   5                    0.28    2.24    0.034
  11. BD (   1) C   4 - C   5        / 70. RY*(   1) O   6                    0.89    1.80    0.054
  11. BD (   1) C   4 - C   5        /123. BD*(   1) C   2 - C   3            0.86    1.11    0.041
  11. BD (   1) C   4 - C   5        /126. BD*(   1) C   3 - C   4            0.35    1.07    0.026
  11. BD (   1) C   4 - C   5        /129. BD*(   1) C   4 - C   5            0.49    1.03    0.030
  11. BD (   1) C   4 - C   5        /131. BD*(   1) C   4 - H  15            0.28    1.11    0.023
  11. BD (   1) C   4 - C   5        /134. BD*(   1) C   5 - H  16            0.76    1.05    0.038
  12. BD (   1) C   4 - H  14        / 43. RY*(   1) C   3                    0.35    1.52    0.029
  12. BD (   1) C   4 - H  14        /126. BD*(   1) C   3 - C   4            0.41    0.89    0.024
  12. BD (   1) C   4 - H  14        /128. BD*(   1) C   3 - H  13            1.30    0.98    0.045
  12. BD (   1) C   4 - H  14        /132. BD*(   1) C   5 - O   6            0.40    1.04    0.026
  12. BD (   1) C   4 - H  14        /134. BD*(   1) C   5 - H  16            1.74    0.87    0.049
  13. BD (   1) C   4 - H  15        / 24. LP*(   2) O   6                    0.41    0.24    0.015
  13. BD (   1) C   4 - H  15        / 43. RY*(   1) C   3                    0.32    1.51    0.029
  13. BD (   1) C   4 - H  15        / 63. RY*(   3) C   5                    0.42    2.04    0.038
  13. BD (   1) C   4 - H  15        /127. BD*(   1) C   3 - H  12            1.42    0.98    0.048
  13. BD (   1) C   4 - H  15        /132. BD*(   1) C   5 - O   6            0.75    1.04    0.036
  13. BD (   1) C   4 - H  15        /133. BD*(   2) C   5 - O   6            3.85    0.44    0.052
  14. BD (   1) C   5 - O   6        / 52. RY*(   1) C   4                    0.42    1.99    0.036
  14. BD (   1) C   5 - O   6        / 61. RY*(   1) C   5                    0.80    1.61    0.045
  14. BD (   1) C   5 - O   6        /129. BD*(   1) C   4 - C   5            0.39    1.52    0.031
  15. BD (   2) C   5 - O   6        /126. BD*(   1) C   3 - C   4            0.48    0.86    0.026
  15. BD (   2) C   5 - O   6        /131. BD*(   1) C   4 - H  15            0.69    0.91    0.032
  16. BD (   1) C   5 - H  16        / 24. LP*(   2) O   6                   16.03    0.30    0.101
  16. BD (   1) C   5 - H  16        / 52. RY*(   1) C   4                    0.70    1.38    0.041
  16. BD (   1) C   5 - H  16        / 70. RY*(   1) O   6                    0.86    1.68    0.051
  16. BD (   1) C   5 - H  16        /130. BD*(   1) C   4 - H  14            1.07    1.02    0.044
  16. BD (   1) C   5 - H  16        /134. BD*(   1) C   5 - H  16            0.54    0.93    0.030
  17. CR (   1) C   1                / 79. RY*(   1) H   7                    0.34   10.51    0.076
  17. CR (   1) C   1                / 83. RY*(   1) H   8                    0.35   10.51    0.077
  17. CR (   1) C   1                / 87. RY*(   1) H   9                    0.40   10.52    0.082
  18. CR (   1) C   2                / 27. RY*(   3) C   1                    0.64   10.62    0.104
  18. CR (   1) C   2                / 45. RY*(   3) C   3                    0.36   10.80    0.078
  18. CR (   1) C   2                / 91. RY*(   1) H  10                    0.33   10.48    0.074
  18. CR (   1) C   2                / 95. RY*(   1) H  11                    0.33   10.48    0.075
  19. CR (   1) C   3                / 37. RY*(   4) C   2                    0.48   10.95    0.092
  19. CR (   1) C   3                / 55. RY*(   4) C   4                    0.32   10.70    0.074
  19. CR (   1) C   3                / 99. RY*(   1) H  12                    0.35   10.49    0.076
  19. CR (   1) C   3                /103. RY*(   1) H  13                    0.34   10.50    0.075
  20. CR (   1) C   4                / 45. RY*(   3) C   3                    0.31   10.89    0.073
  20. CR (   1) C   4                / 46. RY*(   4) C   3                    0.41   10.88    0.084
  20. CR (   1) C   4                / 64. RY*(   4) C   5                    0.29   11.24    0.072
  20. CR (   1) C   4                /107. RY*(   1) H  14                    0.42   10.50    0.084
  20. CR (   1) C   4                /111. RY*(   1) H  15                    0.45   10.51    0.087
  21. CR (   1) C   5                /115. RY*(   1) H  16                    0.44   10.59    0.086
  22. CR (   1) O   6                / 61. RY*(   1) C   5                    3.25   19.47    0.318
  23. LP (   1) O   6                / 61. RY*(   1) C   5                    5.71    1.20    0.105
  23. LP (   1) O   6                /129. BD*(   1) C   4 - C   5            0.65    1.11    0.034
  23. LP (   1) O   6                /134. BD*(   1) C   5 - H  16            0.42    1.12    0.027
  24. LP*(   2) O   6                / 66. RY*(   6) C   5                    0.49    1.83    0.064
  24. LP*(   2) O   6                / 70. RY*(   1) O   6                    1.23    1.38    0.088
  24. LP*(   2) O   6                /129. BD*(   1) C   4 - C   5            3.22    0.61    0.093
  24. LP*(   2) O   6                /134. BD*(   1) C   5 - H  16            4.38    0.63    0.110


 Natural Bond Orbitals (Summary):

                                                            Principal Delocalizations
           NBO                        Occupancy    Energy   (geminal,vicinal,remote)
 ====================================================================================
 Molecular unit  1  (C5H10O)
     1. BD (   1) C   1 - C   2          0.96411    -0.74675  126(v),44(v),123(g),125(g)
                                                    122(g),124(g)
     2. BD (   1) C   1 - H   7          0.99410    -0.62165  125(v)
     3. BD (   1) C   1 - H   8          0.99241    -0.62140  124(v)
     4. BD (   1) C   1 - H   9          0.95811    -0.61598  123(v)
     5. BD (   1) C   2 - C   3          0.93639    -0.77139  129(v),122(v),25(v),126(g)
                                                    53(v),127(g),119(g),128(g)
     6. BD (   1) C   2 - H  10          0.98499    -0.63649  127(v),121(v),26(v)
     7. BD (   1) C   2 - H  11          0.98758    -0.63636  128(v),120(v),26(v)
     8. BD (   1) C   3 - C   4          0.95770    -0.81338  133(v),132(v),119(v),62(v)
                                                    131(g),24(r),130(g),123(g)
                                                    35(v)
     9. BD (   1) C   3 - H  12          0.98191    -0.66787  131(v),124(v),34(v),52(v)
    10. BD (   1) C   3 - H  13          0.98847    -0.67136  130(v),125(v),35(v),123(g)
    11. BD (   1) C   4 - C   5          0.89054    -0.89218  24(v),70(v),123(v),134(g)
                                                    129(g),45(v),126(g),66(g)
                                                    131(g)
    12. BD (   1) C   4 - H  14          0.98658    -0.71693  134(v),128(v),126(g),132(v)
                                                    43(v)
    13. BD (   1) C   4 - H  15          0.95831    -0.71114  133(v),127(v),132(v),24(r)
                                                    63(v),43(v)
    14. BD (   1) C   5 - O   6          0.99855    -1.38126  61(g),52(v),129(g)
    15. BD (   2) C   5 - O   6          0.99716    -0.68459  131(v),126(v)
    16. BD (   1) C   5 - H  16          0.89594    -0.77759  24(v),130(v),70(v),52(v)
                                                    134(g)
    17. CR (   1) C   1                  0.99961   -10.21220  87(v),83(v),79(v)
    18. CR (   1) C   2                  0.99956   -10.23813  27(v),45(v),95(v),91(v)
    19. CR (   1) C   3                  0.99955   -10.27243  37(v),99(v),103(v),55(v)
    20. CR (   1) C   4                  0.99953   -10.32270  111(v),107(v),46(v),45(v)
                                                    64(v)
    21. CR (   1) C   5                  0.99965   -10.46441  115(v)
    22. CR (   1) O   6                  0.99986   -19.23580  61(v)
    23. LP (   1) O   6                  0.99226    -0.97082  61(v),129(v),134(v)
    24. LP*(   2) O   6                  0.34630    -0.47497  134(v),129(v),70(g),66(v)
    25. RY*(   1) C   1                  0.00148     0.64762   
    26. RY*(   2) C   1                  0.00096     0.73702   
    27. RY*(   3) C   1                  0.00021     0.38341   
    28. RY*(   4) C   1                  0.00006     1.14117   
    29. RY*(   5) C   1                  0.00001     2.02258   
    30. RY*(   6) C   1                  0.00000     1.83500   
    31. RY*(   7) C   1                  0.00000     2.11300   
    32. RY*(   8) C   1                  0.00000     1.63577   
    33. RY*(   9) C   1                  0.00000     2.14633   
    34. RY*(   1) C   2                  0.00169     0.74722   
    35. RY*(   2) C   2                  0.00160     0.73030   
    36. RY*(   3) C   2                  0.00048     0.94547   
    37. RY*(   4) C   2                  0.00024     0.67822   
    38. RY*(   5) C   2                  0.00018     1.87758   
    39. RY*(   6) C   2                  0.00004     1.97558   
    40. RY*(   7) C   2                  0.00005     1.49807   
    41. RY*(   8) C   2                  0.00000     2.05943   
    42. RY*(   9) C   2                  0.00000     2.02009   
    43. RY*(   1) C   3                  0.00179     0.80215   
    44. RY*(   2) C   3                  0.00149     0.79945   
    45. RY*(   3) C   3                  0.00114     0.56479   
    46. RY*(   4) C   3                  0.00023     0.55938   
    47. RY*(   5) C   3                  0.00020     1.84385   
    48. RY*(   6) C   3                  0.00006     1.77045   
    49. RY*(   7) C   3                  0.00004     1.95189   
    50. RY*(   8) C   3                  0.00000     2.04258   
    51. RY*(   9) C   3                  0.00000     2.00256   
    52. RY*(   1) C   4                  0.00260     0.60478   
    53. RY*(   2) C   4                  0.00132     0.73243   
    54. RY*(   3) C   4                  0.00058     0.98044   
    55. RY*(   4) C   4                  0.00018     0.43248   
    56. RY*(   5) C   4                  0.00010     1.60997   
    57. RY*(   6) C   4                  0.00006     1.79573   
    58. RY*(   7) C   4                  0.00004     1.88612   
    59. RY*(   8) C   4                  0.00002     1.93887   
    60. RY*(   9) C   4                  0.00000     1.95474   
    61. RY*(   1) C   5                  0.00601     0.23201   
    62. RY*(   2) C   5                  0.00204     1.01475   
    63. RY*(   3) C   5                  0.00107     1.33088   
    64. RY*(   4) C   5                  0.00048     0.91827   
    65. RY*(   5) C   5                  0.00009     1.43235   
    66. RY*(   6) C   5                  0.00006     1.35004   
    67. RY*(   7) C   5                  0.00002     1.15841   
    68. RY*(   8) C   5                  0.00001     1.58870   
    69. RY*(   9) C   5                  0.00000     1.59426   
    70. RY*(   1) O   6                  0.00071     0.90388   
    71. RY*(   2) O   6                  0.00013     0.81314   
    72. RY*(   3) O   6                  0.00008     1.14585   
    73. RY*(   4) O   6                  0.00004     1.04419   
    74. RY*(   5) O   6                  0.00000     2.42136   
    75. RY*(   6) O   6                  0.00000     2.70953   
    76. RY*(   7) O   6                  0.00000     2.40903   
    77. RY*(   8) O   6                  0.00000     2.54388   
    78. RY*(   9) O   6                  0.00000     2.49492   
    79. RY*(   1) H   7                  0.00072     0.29790   
    80. RY*(   2) H   7                  0.00009     1.64474   
    81. RY*(   3) H   7                  0.00007     1.65878   
    82. RY*(   4) H   7                  0.00001     2.11798   
    83. RY*(   1) H   8                  0.00071     0.29863   
    84. RY*(   2) H   8                  0.00009     1.64688   
    85. RY*(   3) H   8                  0.00007     1.66414   
    86. RY*(   4) H   8                  0.00001     2.11058   
    87. RY*(   1) H   9                  0.00049     0.31041   
    88. RY*(   2) H   9                  0.00009     1.64809   
    89. RY*(   3) H   9                  0.00007     1.64753   
    90. RY*(   4) H   9                  0.00002     2.11241   
    91. RY*(   1) H  10                  0.00126     0.24574   
    92. RY*(   2) H  10                  0.00009     1.63918   
    93. RY*(   3) H  10                  0.00005     1.66982   
    94. RY*(   4) H  10                  0.00002     2.16523   
    95. RY*(   1) H  11                  0.00126     0.24422   
    96. RY*(   2) H  11                  0.00009     1.64498   
    97. RY*(   3) H  11                  0.00005     1.66455   
    98. RY*(   4) H  11                  0.00002     2.16701   
    99. RY*(   1) H  12                  0.00137     0.21294   
   100. RY*(   2) H  12                  0.00009     1.65168   
   101. RY*(   3) H  12                  0.00003     2.06273   
   102. RY*(   4) H  12                  0.00003     1.71934   
   103. RY*(   1) H  13                  0.00142     0.22284   
   104. RY*(   2) H  13                  0.00009     1.65221   
   105. RY*(   3) H  13                  0.00004     1.64014   
   106. RY*(   4) H  13                  0.00002     2.14021   
   107. RY*(   1) H  14                  0.00128     0.18114   
   108. RY*(   2) H  14                  0.00008     1.64177   
   109. RY*(   3) H  14                  0.00004     1.59352   
   110. RY*(   4) H  14                  0.00002     2.06859   
   111. RY*(   1) H  15                  0.00102     0.19020   
   112. RY*(   2) H  15                  0.00009     1.61977   
   113. RY*(   3) H  15                  0.00006     1.57861   
   114. RY*(   4) H  15                  0.00002     2.08536   
   115. RY*(   1) H  16                  0.00133     0.12959   
   116. RY*(   2) H  16                  0.00005     1.84345   
   117. RY*(   3) H  16                  0.00002     1.77194   
   118. RY*(   4) H  16                  0.00001     1.40044   
   119. BD*(   1) C   1 - C   2          0.00281     0.25191   
   120. BD*(   1) C   1 - H   7          0.00382     0.31332   
   121. BD*(   1) C   1 - H   8          0.00372     0.31409   
   122. BD*(   1) C   1 - H   9          0.00223     0.32592   
   123. BD*(   1) C   2 - C   3          0.00814     0.22141   
   124. BD*(   1) C   2 - H  10          0.00827     0.29418   
   125. BD*(   1) C   2 - H  11          0.00824     0.29663   
   126. BD*(   1) C   3 - C   4          0.00760     0.17421   
   127. BD*(   1) C   3 - H  12          0.00833     0.26672   
   128. BD*(   1) C   3 - H  13          0.00867     0.25920   
   129. BD*(   1) C   4 - C   5          0.01463     0.13757   
   130. BD*(   1) C   4 - H  14          0.00692     0.24306   
   131. BD*(   1) C   4 - H  15          0.00722     0.22181   
   132. BD*(   1) C   5 - O   6          0.00469     0.32659   
   133. BD*(   2) C   5 - O   6          0.04118    -0.26634   
   134. BD*(   1) C   5 - H  16          0.01435     0.15359   
       -------------------------------
              Total Lewis   22.46290  ( 97.6648%)
        Valence non-Lewis    0.49709  (  2.1613%)
        Rydberg non-Lewis    0.04000  (  0.1739%)
       -------------------------------
            Total unit  1   23.00000  (100.0000%)
           Charge unit  1    1.00000
 Unable to Open any file for archive entry.
 1\1\GINC-COMPUTE-1-6\SP\UB3LYP\def2SVP\C5H10O1(1+,2)\ZAHRT2\08-Jan-202
 1\0\\# b3lyp/def2svp geom=NewRedundant pop=NBO\\86\\1,2\C,0,-2.2829080
 677,0.738542013,0.1024067679\C,0,-1.1697249653,-0.3072722222,0.1196763
 587\C,0,0.209511235,0.2774645552,-0.1906178225\C,0,1.3307186081,-0.769
 5945548,-0.1607842678\C,0,2.6692516187,-0.1920240196,-0.5494862515\O,0
 ,3.6730237613,-0.2564484569,0.113287054\H,0,-2.3578224511,1.2261450816
 ,-0.8838112433\H,0,-2.0988359996,1.5295015264,0.84821001\H,0,-3.262639
 7836,0.2890841378,0.3277655309\H,0,-1.3952552715,-1.105341296,-0.61048
 39016\H,0,-1.1381813296,-0.8022498418,1.1064975498\H,0,0.4402937421,1.
 078468048,0.5341553348\H,0,0.1854772955,0.7634266495,-1.1832927234\H,0
 ,1.429076049,-1.2340494945,0.8328763525\H,0,1.0953742099,-1.5710740317
 ,-0.8873811301\H,0,2.6726413489,0.3354219058,-1.5440927615\\Version=ES
 64L-G16RevC.01\State=2-A\HF=-271.2196326\S2=0.756196\S2-1=0.\S2A=0.750
 029\RMSD=3.511e-09\Dipole=1.1672591,-0.2032834,-0.7108351\Quadrupole=7
 .4803957,-4.1075946,-3.3728011,-0.9840596,-3.6732313,-0.1460359\PG=C01
  [X(C5H10O1)]\\@
 The archive entry for this job was punched.


 BULLDOZER: SOMEONE WHO SLEEPS THROUGH SPEECHES.
 File lengths (MBytes):  RWF=     20 Int=      0 D2E=      0 Chk=      2 Scr=      1
 Normal termination of Gaussian 16
