# Supplementary material for: Machine-Learning-Guided Discovery of Electrochemical Reactions
Source: J Am Chem Soc. 2022 Dec 2;144(49):22599–610. doi: 10.1021/jacs.2c08997 (PMC9756344; doi:10.1021/jacs.2c08997)
Supplement: Supplementary file 3 — ja2c08997_si_003.zip [file ja2c08997_si_003.zip › Oxidation Site Selectivity/Ologs_notimes/35.log]

 Entering Gaussian System, Link 0=g16
 Input=35.com
 Output=35.log
 Initial command:
  
 Copyright (c) 1988-2019, Gaussian, Inc.  All Rights Reserved.
  
 This is part of the Gaussian(R) 16 program.  It is based on
 the Gaussian(R) 09 system (copyright 2009, Gaussian, Inc.),
 the Gaussian(R) 03 system (copyright 2003, Gaussian, Inc.),
 the Gaussian(R) 98 system (copyright 1998, Gaussian, Inc.),
 the Gaussian(R) 94 system (copyright 1995, Gaussian, Inc.),
 the Gaussian 92(TM) system (copyright 1992, Gaussian, Inc.),
 the Gaussian 90(TM) system (copyright 1990, Gaussian, Inc.),
 the Gaussian 88(TM) system (copyright 1988, Gaussian, Inc.),
 the Gaussian 86(TM) system (copyright 1986, Carnegie Mellon
 University), and the Gaussian 82(TM) system (copyright 1983,
 Carnegie Mellon University). Gaussian is a federally registered
 trademark of Gaussian, Inc.
  
 This software contains proprietary and confidential information,
 including trade secrets, belonging to Gaussian, Inc.
  
 This software is provided under written license and may be
 used, copied, transmitted, or stored only in accord with that
 written license.
  
 The following legend is applicable only to US Government
 contracts under FAR:
  
                    RESTRICTED RIGHTS LEGEND
  
 Use, reproduction and disclosure by the US Government is
 subject to restrictions as set forth in subparagraphs (a)
 and (c) of the Commercial Computer Software - Restricted
 Rights clause in FAR 52.227-19.
  
 Gaussian, Inc.
 340 Quinnipiac St., Bldg. 40, Wallingford CT 06492
  
  
 ---------------------------------------------------------------
 Warning -- This program may not be used in any manner that
 competes with the business of Gaussian, Inc. or will provide
 assistance to any competitor of Gaussian, Inc.  The licensee
 of this program is prohibited from giving any competitor of
 Gaussian, Inc. access to this program.  By using this program,
 the user acknowledges that Gaussian, Inc. is engaged in the
 business of creating and licensing software in the field of
 computational chemistry and represents and warrants to the
 licensee that it is not a competitor of Gaussian, Inc. and that
 it will not use this program in any manner prohibited above.
 ---------------------------------------------------------------
  

 Cite this work as:
 Gaussian 16, Revision C.01,
 M. J. Frisch, G. W. Trucks, H. B. Schlegel, G. E. Scuseria, 
 M. A. Robb, J. R. Cheeseman, G. Scalmani, V. Barone, 
 G. A. Petersson, H. Nakatsuji, X. Li, M. Caricato, A. V. Marenich, 
 J. Bloino, B. G. Janesko, R. Gomperts, B. Mennucci, H. P. Hratchian, 
 J. V. Ortiz, A. F. Izmaylov, J. L. Sonnenberg, D. Williams-Young, 
 F. Ding, F. Lipparini, F. Egidi, J. Goings, B. Peng, A. Petrone, 
 T. Henderson, D. Ranasinghe, V. G. Zakrzewski, J. Gao, N. Rega, 
 G. Zheng, W. Liang, M. Hada, M. Ehara, K. Toyota, R. Fukuda, 
 J. Hasegawa, M. Ishida, T. Nakajima, Y. Honda, O. Kitao, H. Nakai, 
 T. Vreven, K. Throssell, J. A. Montgomery, Jr., J. E. Peralta, 
 F. Ogliaro, M. J. Bearpark, J. J. Heyd, E. N. Brothers, K. N. Kudin, 
 V. N. Staroverov, T. A. Keith, R. Kobayashi, J. Normand, 
 K. Raghavachari, A. P. Rendell, J. C. Burant, S. S. Iyengar, 
 J. Tomasi, M. Cossi, J. M. Millam, M. Klene, C. Adamo, R. Cammi, 
 J. W. Ochterski, R. L. Martin, K. Morokuma, O. Farkas, 
 J. B. Foresman, and D. J. Fox, Gaussian, Inc., Wallingford CT, 2019.
 
 ******************************************
 Gaussian 16:  ES64L-G16RevC.01  3-Jul-2019
                 8-Jan-2021 
 ******************************************
 %nprocshared=16
 Will use up to   16 processors via shared memory.
 %mem=7GB
 -----------------------------------------
 # b3lyp/def2svp geom=NewRedundant pop=NBO
 -----------------------------------------
 1/29=4000,38=1,172=1/1;
 2/12=2,17=6,18=5,40=1/2;
 3/5=43,7=101,11=2,25=1,30=1,74=-5/1,2,3;
 4//1;
 5/5=2,38=5/2;
 6/7=2,8=2,9=2,10=2,28=1,40=1/1,7;
 99/5=1,9=1/99;
 --
 35
 --
 Symbolic Z-matrix:
 Charge =  1 Multiplicity = 2
 O                     2.00785   0.58505  -0.85451 
 C                     1.1898    0.44584   0.2905 
 C                    -0.23015   0.77382  -0.08111 
 C                    -1.09096  -0.26642  -0.7452 
 C                    -1.37001   0.14554   0.67832 
 H                     2.9264    0.45766  -0.58742 
 H                     1.22504  -0.58822   0.69505 
 H                     1.5198    1.12056   1.1078 
 H                    -0.36781   1.80782  -0.41574 
 H                    -1.78282   0.05734  -1.52721 
 H                    -0.64837  -1.25178  -0.91883 
 H                    -2.25286   0.75701   0.88278 
 H                    -1.12592  -0.56359   1.47557 
 
                          Input orientation:                          
 ---------------------------------------------------------------------
 Center     Atomic      Atomic             Coordinates (Angstroms)
 Number     Number       Type             X           Y           Z
 ---------------------------------------------------------------------
      1          8           0        2.007847    0.585053   -0.854507
      2          6           0        1.189801    0.445835    0.290505
      3          6           0       -0.230146    0.773818   -0.081110
      4          6           0       -1.090956   -0.266417   -0.745205
      5          6           0       -1.370006    0.145537    0.678316
      6          1           0        2.926396    0.457658   -0.587416
      7          1           0        1.225040   -0.588221    0.695052
      8          1           0        1.519800    1.120563    1.107797
      9          1           0       -0.367807    1.807823   -0.415743
     10          1           0       -1.782816    0.057338   -1.527206
     11          1           0       -0.648371   -1.251782   -0.918829
     12          1           0       -2.252861    0.757006    0.882778
     13          1           0       -1.125921   -0.563594    1.475568
 ---------------------------------------------------------------------
                    Distance matrix (angstroms):
                    1          2          3          4          5
     1  O    0.000000
     2  C    1.414084   0.000000
     3  C    2.375371   1.503968   0.000000
     4  C    3.215513   2.604198   1.504694   0.000000
     5  C    3.735319   2.606374   1.506900   1.507974   0.000000
     6  H    0.965038   1.945931   3.212485   4.085131   4.489829
     7  H    2.095350   1.110933   2.138958   2.746221   2.696840
     8  H    2.091792   1.110010   2.143838   3.489036   3.079953
     9  H    2.707658   2.186307   1.095489   2.221252   2.228130
    10  H    3.885889   3.505917   2.239492   1.093167   2.245555
    11  H    3.230107   2.779077   2.231533   1.094061   2.241457
    12  H    4.604493   3.507069   2.240701   2.246719   1.093221
    13  H    4.070521   2.790321   2.239271   2.240841   1.094557
                    6          7          8          9         10
     6  H    0.000000
     7  H    2.373436   0.000000
     8  H    2.300370   1.782466   0.000000
     9  H    3.564294   3.084162   2.521222   0.000000
    10  H    4.818728   3.795046   4.356714   2.510339   0.000000
    11  H    3.976302   2.560194   3.799500   3.113357   1.835996
    12  H    5.392196   3.733721   3.796812   2.518691   2.553135
    13  H    4.660486   2.477262   3.157765   3.126566   3.135877
                   11         12         13
    11  H    0.000000
    12  H    3.139332   0.000000
    13  H    2.536690   1.834497   0.000000
 Stoichiometry    C4H8O(1+,2)
 Framework group  C1[X(C4H8O)]
 Deg. of freedom    33
 Full point group                 C1      NOp   1
 Largest Abelian subgroup         C1      NOp   1
 Largest concise Abelian subgroup C1      NOp   1
                         Standard orientation:                         
 ---------------------------------------------------------------------
 Center     Atomic      Atomic             Coordinates (Angstroms)
 Number     Number       Type             X           Y           Z
 ---------------------------------------------------------------------
      1          8           0        1.954410    0.405797    0.074754
      2          6           0        0.950419   -0.558907   -0.172191
      3          6           0       -0.326021   -0.115125    0.487867
      4          6           0       -1.212890    0.890726   -0.194651
      5          6           0       -1.654233   -0.546514   -0.078265
      6          1           0        2.788399    0.071499   -0.277390
      7          1           0        0.765755   -0.687749   -1.260066
      8          1           0        1.240363   -1.554733    0.223266
      9          1           0       -0.252597   -0.041028    1.578378
     10          1           0       -1.713258    1.641746    0.422289
     11          1           0       -0.899386    1.255204   -1.177424
     12          1           0       -2.457784   -0.792321    0.621032
     13          1           0       -1.650418   -1.160080   -0.984674
 ---------------------------------------------------------------------
 Rotational constants (GHZ):          12.7041409           3.2123335           2.8855009
 Standard basis: def2SVP (5D, 7F)
 There are   115 symmetry adapted cartesian basis functions of A   symmetry.
 There are   110 symmetry adapted basis functions of A   symmetry.
   110 basis functions,   181 primitive gaussians,   115 cartesian basis functions
    20 alpha electrons       19 beta electrons
       nuclear repulsion energy       179.3363017429 Hartrees.
 NAtoms=   13 NActive=   13 NUniq=   13 SFac= 1.00D+00 NAtFMM=   60 NAOKFM=F Big=F
 Integral buffers will be    131072 words long.
 Raffenetti 2 integral format.
 Two-electron integral symmetry is turned on.
 One-electron integrals computed using PRISM.
   1 Symmetry operations used in ECPInt.
 ECPInt:  NShTT=    1485 NPrTT=    5139 LenC2=    1484 LenP2D=    4458.
 LDataN:  DoStor=T MaxTD1= 4 Len=   56
 NBasis=   110 RedAO= T EigKep=  1.77D-03  NBF=   110
 NBsUse=   110 1.00D-06 EigRej= -1.00D+00 NBFU=   110
 ExpMin= 1.22D-01 ExpMax= 2.27D+03 ExpMxC= 3.41D+02 IAcc=3 IRadAn=         5 AccDes= 0.00D+00
 Harris functional with IExCor=  402 and IRadAn=       5 diagonalized for initial guess.
 HarFok:  IExCor=  402 AccDes= 0.00D+00 IRadAn=         5 IDoV= 1 UseB2=F ITyADJ=14
 ICtDFT=  3500011 ScaDFX=  1.000000  1.000000  1.000000  1.000000
 FoFCou: FMM=F IPFlag=           0 FMFlag=      100000 FMFlg1=           0
         NFxFlg=           0 DoJE=T BraDBF=F KetDBF=T FulRan=T
         wScrn=  0.000000 ICntrl=       500 IOpCl=  0 I1Cent=   200000004 NGrid=           0
         NMat0=    1 NMatS0=      1 NMatT0=    0 NMatD0=    1 NMtDS0=    0 NMtDT0=    0
 Petite list used in FoFCou.
 Initial guess <Sx>= 0.0000 <Sy>= 0.0000 <Sz>= 0.5000 <S**2>= 0.7500 S= 0.5000
 Requested convergence on RMS density matrix=1.00D-08 within 128 cycles.
 Requested convergence on MAX density matrix=1.00D-06.
 Requested convergence on             energy=1.00D-06.
 No special actions if energy rises.
 Integral accuracy reduced to 1.0D-05 until final iterations.
 Initial convergence to 1.0D-05 achieved.  Increase integral accuracy.
 SCF Done:  E(UB3LYP) =  -231.892747523     A.U. after   27 cycles
            NFock= 27  Conv=0.46D-08     -V/T= 2.0103
 <Sx>= 0.0000 <Sy>= 0.0000 <Sz>= 0.5000 <S**2>= 0.7533 S= 0.5017
 <L.S>= 0.000000000000E+00
 Annihilation of the first spin contaminant:
 S**2 before annihilation     0.7533,   after     0.7500

 **********************************************************************

            Population analysis using the SCF Density.

 **********************************************************************

 Orbital symmetries:
 Alpha Orbitals:
       Occupied  (A) (A) (A) (A) (A) (A) (A) (A) (A) (A) (A) (A)
                 (A) (A) (A) (A) (A) (A) (A) (A)
       Virtual   (A) (A) (A) (A) (A) (A) (A) (A) (A) (A) (A) (A)
                 (A) (A) (A) (A) (A) (A) (A) (A) (A) (A) (A) (A)
                 (A) (A) (A) (A) (A) (A) (A) (A) (A) (A) (A) (A)
                 (A) (A) (A) (A) (A) (A) (A) (A) (A) (A) (A) (A)
                 (A) (A) (A) (A) (A) (A) (A) (A) (A) (A) (A) (A)
                 (A) (A) (A) (A) (A) (A) (A) (A) (A) (A) (A) (A)
                 (A) (A) (A) (A) (A) (A) (A) (A) (A) (A) (A) (A)
                 (A) (A) (A) (A) (A) (A)
 Beta  Orbitals:
       Occupied  (A) (A) (A) (A) (A) (A) (A) (A) (A) (A) (A) (A)
                 (A) (A) (A) (A) (A) (A) (A)
       Virtual   (A) (A) (A) (A) (A) (A) (A) (A) (A) (A) (A) (A)
                 (A) (A) (A) (A) (A) (A) (A) (A) (A) (A) (A) (A)
                 (A) (A) (A) (A) (A) (A) (A) (A) (A) (A) (A) (A)
                 (A) (A) (A) (A) (A) (A) (A) (A) (A) (A) (A) (A)
                 (A) (A) (A) (A) (A) (A) (A) (A) (A) (A) (A) (A)
                 (A) (A) (A) (A) (A) (A) (A) (A) (A) (A) (A) (A)
                 (A) (A) (A) (A) (A) (A) (A) (A) (A) (A) (A) (A)
                 (A) (A) (A) (A) (A) (A) (A)
 The electronic state is 2-A.
 Alpha  occ. eigenvalues --  -19.42774 -10.48404 -10.43363 -10.42194 -10.40160
 Alpha  occ. eigenvalues --   -1.28886  -1.08932  -0.94215  -0.81009  -0.79454
 Alpha  occ. eigenvalues --   -0.77086  -0.73129  -0.69604  -0.67438  -0.62627
 Alpha  occ. eigenvalues --   -0.57823  -0.56798  -0.56165  -0.53159  -0.51894
 Alpha virt. eigenvalues --   -0.15311  -0.11859  -0.11254  -0.08172  -0.07596
 Alpha virt. eigenvalues --   -0.06175  -0.05582  -0.03773  -0.01655   0.01226
 Alpha virt. eigenvalues --    0.03282   0.05308   0.07324   0.18486   0.20730
 Alpha virt. eigenvalues --    0.24568   0.26711   0.28607   0.30648   0.33965
 Alpha virt. eigenvalues --    0.36642   0.36927   0.39178   0.41021   0.42265
 Alpha virt. eigenvalues --    0.44377   0.46904   0.47763   0.48303   0.49164
 Alpha virt. eigenvalues --    0.49845   0.50647   0.51225   0.59172   0.61585
 Alpha virt. eigenvalues --    0.64940   0.71157   0.77459   0.84021   0.94937
 Alpha virt. eigenvalues --    1.06389   1.10428   1.11792   1.18289   1.20670
 Alpha virt. eigenvalues --    1.25066   1.31271   1.33477   1.39351   1.43173
 Alpha virt. eigenvalues --    1.44332   1.46256   1.49739   1.51142   1.53464
 Alpha virt. eigenvalues --    1.56118   1.57636   1.60260   1.65071   1.67110
 Alpha virt. eigenvalues --    1.68260   1.70553   1.78224   1.80132   1.85583
 Alpha virt. eigenvalues --    1.86891   1.95578   1.97369   2.02442   2.03772
 Alpha virt. eigenvalues --    2.05385   2.10220   2.16571   2.26102   2.34304
 Alpha virt. eigenvalues --    2.37707   2.42241   2.44366   2.53092   2.58047
 Alpha virt. eigenvalues --    2.60778   2.63831   2.70926   2.73063   2.80045
 Alpha virt. eigenvalues --    2.86906   2.87323   2.91228   3.05656   3.50096
  Beta  occ. eigenvalues --  -19.41771 -10.48371 -10.43083 -10.41820 -10.40120
  Beta  occ. eigenvalues --   -1.26779  -1.07829  -0.93245  -0.80005  -0.78432
  Beta  occ. eigenvalues --   -0.76184  -0.71597  -0.68751  -0.65475  -0.61675
  Beta  occ. eigenvalues --   -0.56847  -0.56542  -0.51517  -0.50335
  Beta virt. eigenvalues --   -0.44719  -0.14915  -0.11526  -0.10956  -0.07514
  Beta virt. eigenvalues --   -0.06486  -0.05662  -0.05290  -0.03417  -0.01195
  Beta virt. eigenvalues --    0.01365   0.03580   0.05853   0.07772   0.19042
  Beta virt. eigenvalues --    0.21061   0.25009   0.27504   0.29040   0.31113
  Beta virt. eigenvalues --    0.34826   0.37166   0.37847   0.40082   0.41908
  Beta virt. eigenvalues --    0.42977   0.44795   0.47424   0.48125   0.48750
  Beta virt. eigenvalues --    0.49492   0.50273   0.51017   0.51609   0.60087
  Beta virt. eigenvalues --    0.62174   0.65433   0.71877   0.78123   0.86344
  Beta virt. eigenvalues --    0.95371   1.07286   1.10705   1.12189   1.19111
  Beta virt. eigenvalues --    1.21521   1.25797   1.32057   1.34171   1.40063
  Beta virt. eigenvalues --    1.43805   1.45378   1.47190   1.50351   1.51451
  Beta virt. eigenvalues --    1.53824   1.56585   1.58328   1.60874   1.65788
  Beta virt. eigenvalues --    1.67670   1.68736   1.71202   1.78729   1.81019
  Beta virt. eigenvalues --    1.86746   1.87707   1.96154   1.98265   2.03219
  Beta virt. eigenvalues --    2.04412   2.05952   2.10755   2.17363   2.26976
  Beta virt. eigenvalues --    2.35025   2.38441   2.42799   2.45471   2.53748
  Beta virt. eigenvalues --    2.59015   2.62409   2.65018   2.72443   2.73406
  Beta virt. eigenvalues --    2.81801   2.87644   2.88098   2.91976   3.07033
  Beta virt. eigenvalues --    3.50807
          Condensed to atoms (all electrons):
               1          2          3          4          5          6
     1  O    7.560996   0.323672  -0.071540  -0.002530   0.004736   0.317654
     2  C    0.323672   4.479572   0.353124  -0.019148  -0.008821  -0.009562
     3  C   -0.071540   0.353124   5.218200   0.150165   0.186115   0.007196
     4  C   -0.002530  -0.019148   0.150165   4.772338   0.320333   0.000066
     5  C    0.004736  -0.008821   0.186115   0.320333   4.768659  -0.000466
     6  H    0.317654  -0.009562   0.007196   0.000066  -0.000466   0.457151
     7  H   -0.021225   0.361369  -0.014412  -0.004350  -0.002100  -0.001922
     8  H   -0.011802   0.353446  -0.011632   0.004224   0.000144  -0.004960
     9  H    0.000175  -0.020161   0.376161  -0.002437  -0.013455  -0.000068
    10  H    0.000116   0.001174   0.001101   0.382577  -0.007520   0.000006
    11  H    0.000816  -0.004770  -0.012799   0.394857  -0.015567  -0.000210
    12  H   -0.000075   0.001222   0.002120  -0.005850   0.380364   0.000007
    13  H    0.000023  -0.010545  -0.006022  -0.016841   0.393316   0.000009
               7          8          9         10         11         12
     1  O   -0.021225  -0.011802   0.000175   0.000116   0.000816  -0.000075
     2  C    0.361369   0.353446  -0.020161   0.001174  -0.004770   0.001222
     3  C   -0.014412  -0.011632   0.376161   0.001101  -0.012799   0.002120
     4  C   -0.004350   0.004224  -0.002437   0.382577   0.394857  -0.005850
     5  C   -0.002100   0.000144  -0.013455  -0.007520  -0.015567   0.380364
     6  H   -0.001922  -0.004960  -0.000068   0.000006  -0.000210   0.000007
     7  H    0.579809  -0.015560   0.005461  -0.000102   0.001461  -0.000042
     8  H   -0.015560   0.533783  -0.003894  -0.000174   0.000469   0.000020
     9  H    0.005461  -0.003894   0.544807  -0.007375   0.002011  -0.005813
    10  H   -0.000102  -0.000174  -0.007375   0.532401  -0.019805  -0.007460
    11  H    0.001461   0.000469   0.002011  -0.019805   0.554457   0.002307
    12  H   -0.000042   0.000020  -0.005813  -0.007460   0.002307   0.539285
    13  H    0.007078  -0.000660   0.002796   0.002391  -0.007554  -0.021645
              13
     1  O    0.000023
     2  C   -0.010545
     3  C   -0.006022
     4  C   -0.016841
     5  C    0.393316
     6  H    0.000009
     7  H    0.007078
     8  H   -0.000660
     9  H    0.002796
    10  H    0.002391
    11  H   -0.007554
    12  H   -0.021645
    13  H    0.559727
          Atomic-Atomic Spin Densities.
               1          2          3          4          5          6
     1  O    0.404951  -0.023729   0.003336   0.002716  -0.000369   0.001120
     2  C   -0.023729  -0.023674  -0.011587  -0.014599   0.009067   0.000488
     3  C    0.003336  -0.011587   0.117476   0.072867  -0.010026   0.000065
     4  C    0.002716  -0.014599   0.072867   0.222039  -0.032247   0.000054
     5  C   -0.000369   0.009067  -0.010026  -0.032247   0.044678  -0.000005
     6  H    0.001120   0.000488   0.000065   0.000054  -0.000005  -0.011247
     7  H   -0.004463   0.021740  -0.007263  -0.007517   0.007327  -0.000517
     8  H   -0.012035   0.023781  -0.002690   0.003734  -0.004329   0.000627
     9  H    0.001874   0.002219  -0.002145  -0.013150   0.009484  -0.000041
    10  H   -0.000032   0.000193  -0.002770  -0.002804   0.003899  -0.000002
    11  H   -0.000474   0.000628  -0.001155  -0.003491   0.003336  -0.000001
    12  H   -0.000001  -0.000157  -0.000462   0.002393   0.000333  -0.000000
    13  H    0.000041  -0.000774  -0.000002   0.002955  -0.000734   0.000001
               7          8          9         10         11         12
     1  O   -0.004463  -0.012035   0.001874  -0.000032  -0.000474  -0.000001
     2  C    0.021740   0.023781   0.002219   0.000193   0.000628  -0.000157
     3  C   -0.007263  -0.002690  -0.002145  -0.002770  -0.001155  -0.000462
     4  C   -0.007517   0.003734  -0.013150  -0.002804  -0.003491   0.002393
     5  C    0.007327  -0.004329   0.009484   0.003899   0.003336   0.000333
     6  H   -0.000517   0.000627  -0.000041  -0.000002  -0.000001  -0.000000
     7  H    0.085684  -0.017298   0.001353   0.000133   0.001348  -0.000227
     8  H   -0.017298   0.136709  -0.004055  -0.000055  -0.000175   0.000226
     9  H    0.001353  -0.004055   0.020588   0.000822   0.000244  -0.001124
    10  H    0.000133  -0.000055   0.000822  -0.005324   0.001271  -0.000346
    11  H    0.001348  -0.000175   0.000244   0.001271  -0.005749  -0.000120
    12  H   -0.000227   0.000226  -0.001124  -0.000346  -0.000120   0.010440
    13  H   -0.002464   0.000916  -0.000538  -0.000232  -0.000276   0.000887
              13
     1  O    0.000041
     2  C   -0.000774
     3  C   -0.000002
     4  C    0.002955
     5  C   -0.000734
     6  H    0.000001
     7  H   -0.002464
     8  H    0.000916
     9  H   -0.000538
    10  H   -0.000232
    11  H   -0.000276
    12  H    0.000887
    13  H    0.013434
 Mulliken charges and spin densities:
               1          2
     1  O   -0.101016   0.372934
     2  C    0.199427  -0.016403
     3  C   -0.177775   0.155644
     4  C    0.026596   0.232951
     5  C   -0.005737   0.030413
     6  H    0.235100  -0.009457
     7  H    0.104533   0.077835
     8  H    0.156595   0.125357
     9  H    0.121792   0.015531
    10  H    0.122670  -0.005247
    11  H    0.104328  -0.004613
    12  H    0.115562   0.011843
    13  H    0.097925   0.013214
 Sum of Mulliken charges =   1.00000   1.00000
 Mulliken charges and spin densities with hydrogens summed into heavy atoms:
               1          2
     1  O    0.134085   0.363477
     2  C    0.460555   0.186788
     3  C   -0.055983   0.171174
     4  C    0.253594   0.223091
     5  C    0.207749   0.055470
 Electronic spatial extent (au):  <R**2>=            448.2043
 Charge=              1.0000 electrons
 Dipole moment (field-independent basis, Debye):
    X=              1.5823    Y=             -1.5558    Z=             -0.8651  Tot=              2.3817
 Quadrupole moment (field-independent basis, Debye-Ang):
   XX=            -12.1071   YY=            -25.4857   ZZ=            -25.6708
   XY=             -3.4848   XZ=             -2.8270   YZ=              0.0637
 Traceless Quadrupole moment (field-independent basis, Debye-Ang):
   XX=              8.9808   YY=             -4.3978   ZZ=             -4.5829
   XY=             -3.4848   XZ=             -2.8270   YZ=              0.0637
 Octapole moment (field-independent basis, Debye-Ang**2):
  XXX=             35.4467  YYY=              0.1393  ZZZ=             -0.4367  XYY=              0.4463
  XXY=             -4.5325  XXZ=             -2.9595  XZZ=              2.0662  YZZ=             -0.0466
  YYZ=             -0.8958  XYZ=             -1.3515
 Hexadecapole moment (field-independent basis, Debye-Ang**3):
 XXXX=           -242.6595 YYYY=            -98.9542 ZZZZ=            -54.2366 XXXY=              1.9561
 XXXZ=            -23.2317 YYYX=             -7.7142 YYYZ=              0.4051 ZZZX=             -1.9515
 ZZZY=              0.4497 XXYY=            -68.9037 XXZZ=            -67.9571 YYZZ=            -25.7198
 XXYZ=             -0.2076 YYXZ=              0.5891 ZZXY=              0.3381
 N-N= 1.793363017429D+02 E-N=-8.888924346124D+02  KE= 2.295206465938D+02
                          Isotropic Fermi Contact Couplings
        Atom                 a.u.       MegaHertz       Gauss      10(-4) cm-1
     1  O(17)              0.13410     -81.28880     -29.00587     -27.11502
     2  C(13)             -0.03782     -42.51633     -15.17088     -14.18192
     3  C(13)              0.01270      14.28001       5.09546       4.76330
     4  C(13)              0.03395      38.16879      13.61957      12.73174
     5  C(13)             -0.00937     -10.53625      -3.75959      -3.51451
     6  H(1)              -0.00520     -23.22868      -8.28857      -7.74825
     7  H(1)               0.03632     162.34905      57.93018      54.15381
     8  H(1)               0.05824     260.34614      92.89798      86.84212
     9  H(1)               0.00683      30.53769      10.89661      10.18628
    10  H(1)              -0.00136      -6.06911      -2.16561      -2.02444
    11  H(1)              -0.00108      -4.84770      -1.72978      -1.61702
    12  H(1)               0.00593      26.51857       9.46248       8.84564
    13  H(1)               0.00703      31.43340      11.21622      10.48505
 --------------------------------------------------------
       Center         ----  Spin Dipole Couplings  ----
                      3XX-RR        3YY-RR        3ZZ-RR
 --------------------------------------------------------
     1   Atom       -0.695468     -0.110076      0.805545
     2   Atom       -0.030187      0.005285      0.024902
     3   Atom       -0.120297      0.206769     -0.086472
     4   Atom        0.223723     -0.156268     -0.067456
     5   Atom        0.010265      0.031910     -0.042174
     6   Atom        0.042442     -0.028522     -0.013920
     7   Atom       -0.009585     -0.010530      0.020115
     8   Atom       -0.011994      0.028084     -0.016090
     9   Atom       -0.012005     -0.008700      0.020705
    10   Atom       -0.000427      0.003958     -0.003531
    11   Atom       -0.000521     -0.012578      0.013099
    12   Atom        0.002745     -0.005253      0.002508
    13   Atom       -0.001309     -0.003707      0.005015
 --------------------------------------------------------
                        XY            XZ            YZ
 --------------------------------------------------------
     1   Atom       -0.153057      0.242951     -1.010192
     2   Atom       -0.032167      0.054673     -0.079147
     3   Atom        0.017013     -0.006470     -0.131481
     4   Atom       -0.008779      0.191580     -0.004583
     5   Atom        0.079268      0.009697      0.027492
     6   Atom       -0.034757     -0.034743      0.001161
     7   Atom        0.001554     -0.000509      0.014331
     8   Atom       -0.007578      0.001191     -0.009613
     9   Atom        0.001278      0.002958      0.007446
    10   Atom       -0.013964     -0.003617      0.017477
    11   Atom        0.002479     -0.004847     -0.015605
    12   Atom        0.003342     -0.008106      0.001139
    13   Atom        0.002732     -0.002838      0.006839
 --------------------------------------------------------


 ---------------------------------------------------------------------------------
              Anisotropic Spin Dipole Couplings in Principal Axis System
 ---------------------------------------------------------------------------------

       Atom             a.u.   MegaHertz   Gauss  10(-4) cm-1        Axes

              Baa    -0.7617    55.114    19.666    18.384 -0.1029  0.8287  0.5501
     1 O(17)  Bbb    -0.7328    53.025    18.921    17.687  0.9862  0.1573 -0.0525
              Bcc     1.4945  -108.139   -38.587   -36.071  0.1300 -0.5371  0.8334
 
              Baa    -0.0724    -9.711    -3.465    -3.239 -0.5269  0.4898  0.6947
     2 C(13)  Bbb    -0.0483    -6.483    -2.313    -2.163  0.7587  0.6394  0.1247
              Bcc     0.1207    16.194     5.779     5.402  0.3831 -0.5927  0.7085
 
              Baa    -0.1368   -18.356    -6.550    -6.123 -0.0024  0.3575  0.9339
     3 C(13)  Bbb    -0.1212   -16.260    -5.802    -5.424  0.9988 -0.0440  0.0194
              Bcc     0.2580    34.616    12.352    11.547  0.0481  0.9329 -0.3570
 
              Baa    -0.1625   -21.805    -7.781    -7.273 -0.4435  0.0338  0.8956
     4 C(13)  Bbb    -0.1565   -20.996    -7.492    -7.004  0.0337  0.9992 -0.0211
              Bcc     0.3190    42.802    15.273    14.277  0.8956 -0.0208  0.4443
 
              Baa    -0.0652    -8.744    -3.120    -2.917 -0.5960  0.6283 -0.5000
     5 C(13)  Bbb    -0.0409    -5.489    -1.958    -1.831 -0.4878  0.2113  0.8470
              Bcc     0.1061    14.233     5.079     4.748  0.6378  0.7487  0.1806
 
              Baa    -0.0486   -25.940    -9.256    -8.653  0.4613  0.7727  0.4361
     6 H(1)   Bbb    -0.0209   -11.176    -3.988    -3.728  0.1476 -0.5515  0.8210
              Bcc     0.0696    37.116    13.244    12.381  0.8749 -0.3144 -0.3685
 
              Baa    -0.0166    -8.841    -3.155    -2.949 -0.2275  0.9059 -0.3571
     7 H(1)   Bbb    -0.0092    -4.911    -1.752    -1.638  0.9738  0.2107 -0.0861
              Bcc     0.0258    13.751     4.907     4.587  0.0028  0.3673  0.9301
 
              Baa    -0.0181    -9.668    -3.450    -3.225  0.0769  0.2152  0.9735
     8 H(1)   Bbb    -0.0133    -7.105    -2.535    -2.370  0.9818  0.1538 -0.1116
              Bcc     0.0314    16.773     5.985     5.595 -0.1737  0.9644 -0.1994
 
              Baa    -0.0125    -6.643    -2.370    -2.216  0.9588 -0.2832 -0.0219
     9 H(1)   Bbb    -0.0103    -5.508    -1.965    -1.837  0.2691  0.9304 -0.2489
              Bcc     0.0228    12.151     4.336     4.053  0.0909  0.2328  0.9683
 
              Baa    -0.0200   -10.683    -3.812    -3.563  0.3652  0.6778 -0.6382
    10 H(1)   Bbb    -0.0051    -2.698    -0.963    -0.900  0.8042  0.1156  0.5830
              Bcc     0.0251    13.381     4.775     4.463 -0.4689  0.7261  0.5029
 
              Baa    -0.0199   -10.644    -3.798    -3.550 -0.0092  0.9047  0.4259
    11 H(1)   Bbb    -0.0018    -0.985    -0.351    -0.329  0.9715 -0.0928  0.2181
              Bcc     0.0218    11.629     4.149     3.879 -0.2369 -0.4157  0.8781
 
              Baa    -0.0086    -4.582    -1.635    -1.529 -0.5402  0.7004 -0.4665
    12 H(1)   Bbb    -0.0023    -1.230    -0.439    -0.410  0.4321  0.7065  0.5605
              Bcc     0.0109     5.812     2.074     1.939  0.7222  0.1012 -0.6843
 
              Baa    -0.0093    -4.937    -1.762    -1.647 -0.4310  0.7773 -0.4583
    13 H(1)   Bbb     0.0003     0.182     0.065     0.061  0.8937  0.4378 -0.0979
              Bcc     0.0089     4.755     1.697     1.586 -0.1246  0.4518  0.8834
 

 ---------------------------------------------------------------------------------

 ******************************Gaussian NBO Version 3.1******************************
             N A T U R A L   A T O M I C   O R B I T A L   A N D
          N A T U R A L   B O N D   O R B I T A L   A N A L Y S I S
 ******************************Gaussian NBO Version 3.1******************************
       /RESON  / : Allow strongly delocalized NBO set

 Analyzing the SCF density

 Job title: 35                                                              

 Storage needed:     36930 in NPA,     48913 in NBO ( 939523121 available)
 GSVD:  LWork=        6906 too small for GESVD, short by        3041 words or        3041 for optimal perf.


 NATURAL POPULATIONS:  Natural atomic orbital occupancies 
                                                          
   NAO  Atom  No  lang   Type(AO)    Occupancy
 --------------------------------------------
     1    O    1  S      Cor( 1S)     1.99975
     2    O    1  S      Val( 2S)     1.69451
     3    O    1  S      Ryd( 3S)     0.00125
     4    O    1  px     Val( 2p)     1.46060
     5    O    1  px     Ryd( 3p)     0.00209
     6    O    1  py     Val( 2p)     1.64524
     7    O    1  py     Ryd( 3p)     0.00087
     8    O    1  pz     Val( 2p)     1.65708
     9    O    1  pz     Ryd( 3p)     0.00148
    10    O    1  dxy    Ryd( 3d)     0.00124
    11    O    1  dxz    Ryd( 3d)     0.00048
    12    O    1  dyz    Ryd( 3d)     0.00119
    13    O    1  dx2y2  Ryd( 3d)     0.00091
    14    O    1  dz2    Ryd( 3d)     0.00072

    15    C    2  S      Cor( 1S)     1.99895
    16    C    2  S      Val( 2S)     1.02743
    17    C    2  S      Ryd( 3S)     0.00243
    18    C    2  px     Val( 2p)     0.88755
    19    C    2  px     Ryd( 3p)     0.00259
    20    C    2  py     Val( 2p)     0.98470
    21    C    2  py     Ryd( 3p)     0.00282
    22    C    2  pz     Val( 2p)     1.16619
    23    C    2  pz     Ryd( 3p)     0.00296
    24    C    2  dxy    Ryd( 3d)     0.00206
    25    C    2  dxz    Ryd( 3d)     0.00119
    26    C    2  dyz    Ryd( 3d)     0.00081
    27    C    2  dx2y2  Ryd( 3d)     0.00142
    28    C    2  dz2    Ryd( 3d)     0.00115

    29    C    3  S      Cor( 1S)     1.99893
    30    C    3  S      Val( 2S)     0.96694
    31    C    3  S      Ryd( 3S)     0.00334
    32    C    3  px     Val( 2p)     1.01303
    33    C    3  px     Ryd( 3p)     0.00499
    34    C    3  py     Val( 2p)     1.01824
    35    C    3  py     Ryd( 3p)     0.00202
    36    C    3  pz     Val( 2p)     1.18985
    37    C    3  pz     Ryd( 3p)     0.00362
    38    C    3  dxy    Ryd( 3d)     0.00097
    39    C    3  dxz    Ryd( 3d)     0.00103
    40    C    3  dyz    Ryd( 3d)     0.00064
    41    C    3  dx2y2  Ryd( 3d)     0.00095
    42    C    3  dz2    Ryd( 3d)     0.00078

    43    C    4  S      Cor( 1S)     1.99905
    44    C    4  S      Val( 2S)     1.04686
    45    C    4  S      Ryd( 3S)     0.00136
    46    C    4  px     Val( 2p)     0.98268
    47    C    4  px     Ryd( 3p)     0.00230
    48    C    4  py     Val( 2p)     1.06808
    49    C    4  py     Ryd( 3p)     0.00436
    50    C    4  pz     Val( 2p)     1.17354
    51    C    4  pz     Ryd( 3p)     0.00310
    52    C    4  dxy    Ryd( 3d)     0.00093
    53    C    4  dxz    Ryd( 3d)     0.00062
    54    C    4  dyz    Ryd( 3d)     0.00077
    55    C    4  dx2y2  Ryd( 3d)     0.00097
    56    C    4  dz2    Ryd( 3d)     0.00056

    57    C    5  S      Cor( 1S)     1.99906
    58    C    5  S      Val( 2S)     1.03533
    59    C    5  S      Ryd( 3S)     0.00128
    60    C    5  px     Val( 2p)     1.06935
    61    C    5  px     Ryd( 3p)     0.00344
    62    C    5  py     Val( 2p)     1.04627
    63    C    5  py     Ryd( 3p)     0.00266
    64    C    5  pz     Val( 2p)     1.21737
    65    C    5  pz     Ryd( 3p)     0.00322
    66    C    5  dxy    Ryd( 3d)     0.00083
    67    C    5  dxz    Ryd( 3d)     0.00065
    68    C    5  dyz    Ryd( 3d)     0.00056
    69    C    5  dx2y2  Ryd( 3d)     0.00103
    70    C    5  dz2    Ryd( 3d)     0.00052

    71    H    6  S      Val( 1S)     0.49194
    72    H    6  S      Ryd( 2S)     0.00084
    73    H    6  px     Ryd( 2p)     0.00232
    74    H    6  py     Ryd( 2p)     0.00116
    75    H    6  pz     Ryd( 2p)     0.00133

    76    H    7  S      Val( 1S)     0.72548
    77    H    7  S      Ryd( 2S)     0.00186
    78    H    7  px     Ryd( 2p)     0.00016
    79    H    7  py     Ryd( 2p)     0.00019
    80    H    7  pz     Ryd( 2p)     0.00085

    81    H    8  S      Val( 1S)     0.67830
    82    H    8  S      Ryd( 2S)     0.00147
    83    H    8  px     Ryd( 2p)     0.00020
    84    H    8  py     Ryd( 2p)     0.00075
    85    H    8  pz     Ryd( 2p)     0.00035

    86    H    9  S      Val( 1S)     0.71092
    87    H    9  S      Ryd( 2S)     0.00222
    88    H    9  px     Ryd( 2p)     0.00007
    89    H    9  py     Ryd( 2p)     0.00011
    90    H    9  pz     Ryd( 2p)     0.00081

    91    H   10  S      Val( 1S)     0.73082
    92    H   10  S      Ryd( 2S)     0.00111
    93    H   10  px     Ryd( 2p)     0.00031
    94    H   10  py     Ryd( 2p)     0.00044
    95    H   10  pz     Ryd( 2p)     0.00031

    96    H   11  S      Val( 1S)     0.74826
    97    H   11  S      Ryd( 2S)     0.00139
    98    H   11  px     Ryd( 2p)     0.00017
    99    H   11  py     Ryd( 2p)     0.00020
   100    H   11  pz     Ryd( 2p)     0.00069

   101    H   12  S      Val( 1S)     0.72510
   102    H   12  S      Ryd( 2S)     0.00109
   103    H   12  px     Ryd( 2p)     0.00052
   104    H   12  py     Ryd( 2p)     0.00014
   105    H   12  pz     Ryd( 2p)     0.00038

   106    H   13  S      Val( 1S)     0.74374
   107    H   13  S      Ryd( 2S)     0.00123
   108    H   13  px     Ryd( 2p)     0.00013
   109    H   13  py     Ryd( 2p)     0.00034
   110    H   13  pz     Ryd( 2p)     0.00059

 WARNING:  1 low occupancy (<1.9990e) core orbital  found on  C    2
           1 low occupancy (<1.9990e) core orbital  found on  C    3


 Summary of Natural Population Analysis:                  
                                                          
                                       Natural Population 
                Natural  -----------------------------------------------
    Atom  No    Charge         Core      Valence    Rydberg      Total
 -----------------------------------------------------------------------
      O    1   -0.46742      1.99975     6.45743    0.01024     8.46742
      C    2   -0.08225      1.99895     4.06587    0.01743     6.08225
      C    3   -0.20532      1.99893     4.18806    0.01833     6.20532
      C    4   -0.28517      1.99905     4.27117    0.01496     6.28517
      C    5   -0.38157      1.99906     4.36832    0.01419     6.38157
      H    6    0.50242      0.00000     0.49194    0.00564     0.49758
      H    7    0.27148      0.00000     0.72548    0.00305     0.72852
      H    8    0.31892      0.00000     0.67830    0.00278     0.68108
      H    9    0.28587      0.00000     0.71092    0.00321     0.71413
      H   10    0.26702      0.00000     0.73082    0.00216     0.73298
      H   11    0.24929      0.00000     0.74826    0.00245     0.75071
      H   12    0.27277      0.00000     0.72510    0.00213     0.72723
      H   13    0.25397      0.00000     0.74374    0.00229     0.74603
 =======================================================================
   * Total *    1.00000      9.99574    28.90540    0.09886    39.00000

                                 Natural Population      
 --------------------------------------------------------
   Core                       9.99574 ( 99.9574% of  10)
   Valence                   28.90540 ( 99.6738% of  29)
   Natural Minimal Basis     38.90114 ( 99.7465% of  39)
   Natural Rydberg Basis      0.09886 (  0.2535% of  39)
 --------------------------------------------------------

    Atom  No          Natural Electron Configuration
 ----------------------------------------------------------------------------
      O    1      [core]2S( 1.69)2p( 4.76)
      C    2      [core]2S( 1.03)2p( 3.04)3p( 0.01)3d( 0.01)
      C    3      [core]2S( 0.97)2p( 3.22)3p( 0.01)
      C    4      [core]2S( 1.05)2p( 3.22)3p( 0.01)
      C    5      [core]2S( 1.04)2p( 3.33)3p( 0.01)
      H    6            1S( 0.49)
      H    7            1S( 0.73)
      H    8            1S( 0.68)
      H    9            1S( 0.71)
      H   10            1S( 0.73)
      H   11            1S( 0.75)
      H   12            1S( 0.73)
      H   13            1S( 0.74)


 ***************************************************
 *******         Alpha spin orbitals         *******
 ***************************************************


 NATURAL POPULATIONS:  Natural atomic orbital occupancies 
                                                          
   NAO  Atom  No  lang   Type(AO)    Occupancy      Energy
 ----------------------------------------------------------
     1    O    1  S      Cor( 1S)     0.99988     -19.24505
     2    O    1  S      Val( 2S)     0.85079      -1.14923
     3    O    1  S      Ryd( 3S)     0.00060       1.15798
     4    O    1  px     Val( 2p)     0.73755      -0.54296
     5    O    1  px     Ryd( 3p)     0.00107       0.96736
     6    O    1  py     Val( 2p)     0.87459      -0.57659
     7    O    1  py     Ryd( 3p)     0.00040       0.83684
     8    O    1  pz     Val( 2p)     0.95436      -0.58329
     9    O    1  pz     Ryd( 3p)     0.00065       0.82342
    10    O    1  dxy    Ryd( 3d)     0.00063       2.88766
    11    O    1  dxz    Ryd( 3d)     0.00024       2.69236
    12    O    1  dyz    Ryd( 3d)     0.00062       2.53738
    13    O    1  dx2y2  Ryd( 3d)     0.00045       2.69829
    14    O    1  dz2    Ryd( 3d)     0.00038       2.61106

    15    C    2  S      Cor( 1S)     0.99947     -10.37750
    16    C    2  S      Val( 2S)     0.51036      -0.47594
    17    C    2  S      Ryd( 3S)     0.00116       0.53523
    18    C    2  px     Val( 2p)     0.44567      -0.31852
    19    C    2  px     Ryd( 3p)     0.00129       0.32003
    20    C    2  py     Val( 2p)     0.49697      -0.32201
    21    C    2  py     Ryd( 3p)     0.00150       0.39018
    22    C    2  pz     Val( 2p)     0.59699      -0.33640
    23    C    2  pz     Ryd( 3p)     0.00139       0.41951
    24    C    2  dxy    Ryd( 3d)     0.00104       1.97855
    25    C    2  dxz    Ryd( 3d)     0.00058       1.89252
    26    C    2  dyz    Ryd( 3d)     0.00047       1.89874
    27    C    2  dx2y2  Ryd( 3d)     0.00082       1.96568
    28    C    2  dz2    Ryd( 3d)     0.00066       2.12286

    29    C    3  S      Cor( 1S)     0.99946     -10.31303
    30    C    3  S      Val( 2S)     0.48513      -0.43070
    31    C    3  S      Ryd( 3S)     0.00167       0.54985
    32    C    3  px     Val( 2p)     0.50817      -0.30484
    33    C    3  px     Ryd( 3p)     0.00247       0.39689
    34    C    3  py     Val( 2p)     0.57638      -0.33096
    35    C    3  py     Ryd( 3p)     0.00106       0.37951
    36    C    3  pz     Val( 2p)     0.60507      -0.30616
    37    C    3  pz     Ryd( 3p)     0.00186       0.59056
    38    C    3  dxy    Ryd( 3d)     0.00052       1.95001
    39    C    3  dxz    Ryd( 3d)     0.00051       2.02896
    40    C    3  dyz    Ryd( 3d)     0.00039       1.85353
    41    C    3  dx2y2  Ryd( 3d)     0.00052       1.89893
    42    C    3  dz2    Ryd( 3d)     0.00043       2.17700

    43    C    4  S      Cor( 1S)     0.99952     -10.30374
    44    C    4  S      Val( 2S)     0.52697      -0.44411
    45    C    4  S      Ryd( 3S)     0.00075       0.54495
    46    C    4  px     Val( 2p)     0.57507      -0.31190
    47    C    4  px     Ryd( 3p)     0.00122       0.37228
    48    C    4  py     Val( 2p)     0.53559      -0.27601
    49    C    4  py     Ryd( 3p)     0.00222       0.32042
    50    C    4  pz     Val( 2p)     0.60933      -0.28669
    51    C    4  pz     Ryd( 3p)     0.00158       0.50363
    52    C    4  dxy    Ryd( 3d)     0.00052       2.04561
    53    C    4  dxz    Ryd( 3d)     0.00036       1.96345
    54    C    4  dyz    Ryd( 3d)     0.00039       2.14716
    55    C    4  dx2y2  Ryd( 3d)     0.00050       1.90280
    56    C    4  dz2    Ryd( 3d)     0.00028       2.05480

    57    C    5  S      Cor( 1S)     0.99953     -10.28539
    58    C    5  S      Val( 2S)     0.51652      -0.42017
    59    C    5  S      Ryd( 3S)     0.00067       0.53903
    60    C    5  px     Val( 2p)     0.54210      -0.27416
    61    C    5  px     Ryd( 3p)     0.00184       0.37417
    62    C    5  py     Val( 2p)     0.53551      -0.27930
    63    C    5  py     Ryd( 3p)     0.00138       0.32516
    64    C    5  pz     Val( 2p)     0.60638      -0.27420
    65    C    5  pz     Ryd( 3p)     0.00163       0.51505
    66    C    5  dxy    Ryd( 3d)     0.00041       1.90689
    67    C    5  dxz    Ryd( 3d)     0.00034       2.12623
    68    C    5  dyz    Ryd( 3d)     0.00030       2.06682
    69    C    5  dx2y2  Ryd( 3d)     0.00053       2.09415
    70    C    5  dz2    Ryd( 3d)     0.00026       2.00972

    71    H    6  S      Val( 1S)     0.24162      -0.10322
    72    H    6  S      Ryd( 2S)     0.00040       0.21133
    73    H    6  px     Ryd( 2p)     0.00115       2.07518
    74    H    6  py     Ryd( 2p)     0.00059       1.58402
    75    H    6  pz     Ryd( 2p)     0.00072       1.52155

    76    H    7  S      Val( 1S)     0.39135      -0.17617
    77    H    7  S      Ryd( 2S)     0.00100       0.16614
    78    H    7  px     Ryd( 2p)     0.00007       1.52580
    79    H    7  py     Ryd( 2p)     0.00010       1.58452
    80    H    7  pz     Ryd( 2p)     0.00047       2.08578

    81    H    8  S      Val( 1S)     0.38714      -0.17568
    82    H    8  S      Ryd( 2S)     0.00102       0.13857
    83    H    8  px     Ryd( 2p)     0.00009       1.59690
    84    H    8  py     Ryd( 2p)     0.00045       2.00331
    85    H    8  pz     Ryd( 2p)     0.00018       1.60878

    86    H    9  S      Val( 1S)     0.36116      -0.09277
    87    H    9  S      Ryd( 2S)     0.00121       0.15765
    88    H    9  px     Ryd( 2p)     0.00003       1.71978
    89    H    9  py     Ryd( 2p)     0.00007       1.54945
    90    H    9  pz     Ryd( 2p)     0.00041       2.17241

    91    H   10  S      Val( 1S)     0.36372      -0.08664
    92    H   10  S      Ryd( 2S)     0.00056       0.16888
    93    H   10  px     Ryd( 2p)     0.00014       1.65157
    94    H   10  py     Ryd( 2p)     0.00022       1.90790
    95    H   10  pz     Ryd( 2p)     0.00016       1.80074

    96    H   11  S      Val( 1S)     0.37278      -0.10477
    97    H   11  S      Ryd( 2S)     0.00069       0.17535
    98    H   11  px     Ryd( 2p)     0.00010       1.56619
    99    H   11  py     Ryd( 2p)     0.00010       1.70890
   100    H   11  pz     Ryd( 2p)     0.00033       2.06048

   101    H   12  S      Val( 1S)     0.36715      -0.08180
   102    H   12  S      Ryd( 2S)     0.00054       0.17275
   103    H   12  px     Ryd( 2p)     0.00026       1.90630
   104    H   12  py     Ryd( 2p)     0.00007       1.62508
   105    H   12  pz     Ryd( 2p)     0.00020       1.84476

   106    H   13  S      Val( 1S)     0.37668      -0.10185
   107    H   13  S      Ryd( 2S)     0.00060       0.18115
   108    H   13  px     Ryd( 2p)     0.00006       1.60050
   109    H   13  py     Ryd( 2p)     0.00017       1.75570
   110    H   13  pz     Ryd( 2p)     0.00031       1.98739


 Summary of Natural Population Analysis:                  
                                                          
                                       Natural Population 
                Natural  -----------------------------------------------
    Atom  No    Charge         Core      Valence    Rydberg      Total
 -----------------------------------------------------------------------
      O    1   -0.42217      0.99988     3.41728    0.00502     4.42217
      C    2   -0.05838      0.99947     2.05000    0.00891     3.05838
      C    3   -0.18364      0.99946     2.17475    0.00943     3.18364
      C    4   -0.25432      0.99952     2.24696    0.00783     3.25432
      C    5   -0.20738      0.99953     2.20050    0.00735     3.20738
      H    6    0.25551      0.00000     0.24162    0.00287     0.24449
      H    7    0.10700      0.00000     0.39135    0.00165     0.39300
      H    8    0.11111      0.00000     0.38714    0.00175     0.38889
      H    9    0.13712      0.00000     0.36116    0.00173     0.36288
      H   10    0.13520      0.00000     0.36372    0.00108     0.36480
      H   11    0.12600      0.00000     0.37278    0.00121     0.37400
      H   12    0.13178      0.00000     0.36715    0.00107     0.36822
      H   13    0.12218      0.00000     0.37668    0.00114     0.37782
 =======================================================================
   * Total *   -0.00000      4.99786    14.95111    0.05103    20.00000

                                 Natural Population      
 --------------------------------------------------------
   Core                       4.99786 ( 99.9573% of   5)
   Valence                   14.95111 ( 99.6741% of  15)
   Natural Minimal Basis     19.94897 ( 99.7449% of  20)
   Natural Rydberg Basis      0.05103 (  0.2551% of  20)
 --------------------------------------------------------

    Atom  No          Natural Electron Configuration
 ----------------------------------------------------------------------------
      O    1      [core]2S( 0.85)2p( 2.57)
      C    2      [core]2S( 0.51)2p( 1.54)
      C    3      [core]2S( 0.49)2p( 1.69)3p( 0.01)
      C    4      [core]2S( 0.53)2p( 1.72)3p( 0.01)
      C    5      [core]2S( 0.52)2p( 1.68)
      H    6            1S( 0.24)
      H    7            1S( 0.39)
      H    8            1S( 0.39)
      H    9            1S( 0.36)
      H   10            1S( 0.36)
      H   11            1S( 0.37)
      H   12            1S( 0.37)
      H   13            1S( 0.38)


 NATURAL BOND ORBITAL ANALYSIS, alpha spin orbitals:

                       Occupancies       Lewis Structure    Low   High
           Occ.    -------------------  -----------------   occ   occ
  Cycle   Thresh.   Lewis   Non-Lewis     CR  BD  3C  LP    (L)   (NL)   Dev
 =============================================================================
   1(1)    0.90    19.84194   0.15806      5  13   0   2     0      0    0.01
 -----------------------------------------------------------------------------

 Structure accepted: No low occupancy Lewis orbitals

 --------------------------------------------------------
   Core                      4.99787 ( 99.957% of   5)
   Valence Lewis            14.84407 ( 98.960% of  15)
  ==================       ============================
   Total Lewis              19.84194 ( 99.210% of  20)
  -----------------------------------------------------
   Valence non-Lewis         0.12520 (  0.626% of  20)
   Rydberg non-Lewis         0.03286 (  0.164% of  20)
  ==================       ============================
   Total non-Lewis           0.15806 (  0.790% of  20)
 --------------------------------------------------------


       (Occupancy)   Bond orbital/ Coefficients/ Hybrids
 ---------------------------------------------------------------------------------
     1. (0.99767) BD ( 1) O   1 - C   2  
                ( 68.75%)   0.8291* O   1 s( 31.44%)p 2.18( 68.49%)d 0.00(  0.07%)
                                           -0.0000  0.5608 -0.0008 -0.5701 -0.0003
                                           -0.5764  0.0027 -0.1662  0.0029  0.0181
                                            0.0058  0.0104 -0.0099 -0.0100
                ( 31.25%)   0.5591* C   2 s( 20.50%)p 3.86( 79.19%)d 0.01(  0.31%)
                                            0.0000  0.4510  0.0406  0.6547  0.0301
                                            0.5862  0.0289  0.1338  0.0041  0.0465
                                            0.0114  0.0091  0.0061 -0.0257
     2. (0.99450) BD ( 1) O   1 - H   6  
                ( 75.77%)   0.8704* O   1 s( 20.25%)p 3.93( 79.66%)d 0.00(  0.09%)
                                            0.0002  0.4496 -0.0185  0.7946  0.0320
                                           -0.2593  0.0089 -0.3113 -0.0028 -0.0217
                                           -0.0153  0.0104  0.0044 -0.0045
                ( 24.23%)   0.4923* H   6 s( 99.50%)p 0.01(  0.50%)
                                            0.9975 -0.0043 -0.0655  0.0160  0.0224
     3. (0.99222) BD ( 1) C   2 - C   3  
                ( 49.76%)   0.7054* C   2 s( 30.61%)p 2.27( 69.35%)d 0.00(  0.04%)
                                            0.0002  0.5532  0.0070 -0.6954  0.0123
                                            0.2658 -0.0035  0.3728  0.0039 -0.0114
                                           -0.0130  0.0047  0.0096 -0.0034
                ( 50.24%)   0.7088* C   3 s( 29.65%)p 2.37( 70.31%)d 0.00(  0.04%)
                                            0.0002  0.5445  0.0085  0.7110  0.0190
                                           -0.2480 -0.0045 -0.3675  0.0244 -0.0063
                                           -0.0148  0.0035  0.0104  0.0002
     4. (0.99444) BD ( 1) C   2 - H   7  
                ( 61.38%)   0.7835* C   2 s( 24.36%)p 3.10( 75.59%)d 0.00(  0.06%)
                                            0.0001 -0.4934  0.0133  0.0969 -0.0139
                                            0.0732  0.0096  0.8607 -0.0054  0.0017
                                           -0.0061 -0.0032 -0.0004 -0.0227
                ( 38.62%)   0.6214* H   7 s( 99.89%)p 0.00(  0.11%)
                                           -0.9994  0.0035 -0.0041 -0.0065 -0.0327
     5. (0.99305) BD ( 1) C   2 - H   8  
                ( 61.72%)   0.7856* C   2 s( 24.62%)p 3.06( 75.31%)d 0.00(  0.06%)
                                           -0.0001  0.4961 -0.0079  0.2746 -0.0006
                                           -0.7593  0.0028  0.3179 -0.0114 -0.0131
                                            0.0041 -0.0146 -0.0146 -0.0057
                ( 38.28%)   0.6187* H   8 s( 99.87%)p 0.00(  0.13%)
                                            0.9994  0.0010 -0.0060  0.0330 -0.0113
     6. (0.97769) BD ( 1) C   3 - C   4  
                ( 51.46%)   0.7173* C   3 s( 21.86%)p 3.57( 78.04%)d 0.00(  0.10%)
                                            0.0002  0.4676 -0.0046 -0.2459  0.0033
                                            0.7878  0.0150 -0.3140  0.0218 -0.0162
                                            0.0106 -0.0208 -0.0106 -0.0074
                ( 48.54%)   0.6967* C   4 s( 22.39%)p 3.46( 77.50%)d 0.00(  0.11%)
                                            0.0004  0.4732  0.0002  0.7057  0.0070
                                           -0.3042  0.0175  0.4289  0.0125 -0.0208
                                            0.0191 -0.0143  0.0064 -0.0070
     7. (0.97501) BD ( 1) C   3 - C   5  
                ( 52.98%)   0.7279* C   3 s( 21.78%)p 3.59( 78.15%)d 0.00(  0.06%)
                                            0.0001  0.4667 -0.0021 -0.6548  0.0026
                                           -0.5600 -0.0033 -0.1963  0.0235  0.0122
                                            0.0155  0.0074  0.0111 -0.0070
                ( 47.02%)   0.6857* C   5 s( 21.90%)p 3.56( 78.02%)d 0.00(  0.09%)
                                            0.0004  0.4679  0.0022  0.7769 -0.0096
                                           -0.0856 -0.0121  0.4109  0.0123  0.0097
                                            0.0168  0.0047  0.0196 -0.0083
     8. (0.98847) BD ( 1) C   3 - H   9  
                ( 64.13%)   0.8008* C   3 s( 26.60%)p 2.76( 73.38%)d 0.00(  0.02%)
                                           -0.0003  0.5156 -0.0087  0.0649  0.0029
                                            0.0545 -0.0032  0.8524 -0.0095 -0.0000
                                           -0.0010  0.0032 -0.0003  0.0149
                ( 35.87%)   0.5989* H   9 s( 99.90%)p 0.00(  0.10%)
                                            0.9995 -0.0040 -0.0014 -0.0038 -0.0319
     9. (0.98221) BD ( 1) C   4 - C   5  
                ( 51.11%)   0.7149* C   4 s( 21.62%)p 3.62( 78.30%)d 0.00(  0.07%)
                                            0.0002  0.4650  0.0044 -0.5426 -0.0139
                                           -0.6902  0.0112 -0.1091 -0.0048  0.0138
                                           -0.0011 -0.0023 -0.0191 -0.0134
                ( 48.89%)   0.6992* C   5 s( 21.47%)p 3.65( 78.45%)d 0.00(  0.08%)
                                            0.0002  0.4633  0.0060 -0.0635 -0.0192
                                            0.8529  0.0003 -0.2295 -0.0049  0.0128
                                           -0.0023 -0.0046 -0.0214 -0.0134
    10. (0.99236) BD ( 1) C   4 - H  10  
                ( 63.66%)   0.7979* C   4 s( 28.23%)p 2.54( 71.74%)d 0.00(  0.02%)
                                           -0.0002  0.5313 -0.0006 -0.3875  0.0062
                                            0.5884  0.0113  0.4693 -0.0249 -0.0060
                                           -0.0075  0.0114 -0.0010  0.0051
                ( 36.34%)   0.6028* H  10 s( 99.90%)p 0.00(  0.10%)
                                            0.9995 -0.0036  0.0144 -0.0232 -0.0157
    11. (0.99333) BD ( 1) C   4 - H  11  
                ( 62.81%)   0.7925* C   4 s( 27.62%)p 2.62( 72.35%)d 0.00(  0.03%)
                                           -0.0002  0.5255 -0.0077  0.2361 -0.0192
                                            0.2896  0.0282 -0.7633  0.0095  0.0019
                                           -0.0108 -0.0036  0.0038  0.0118
                ( 37.19%)   0.6098* H  11 s( 99.90%)p 0.00(  0.10%)
                                            0.9995 -0.0042 -0.0062 -0.0137  0.0272
    12. (0.99258) BD ( 1) C   5 - H  12  
                ( 63.32%)   0.7957* C   5 s( 28.52%)p 2.50( 71.45%)d 0.00(  0.03%)
                                            0.0002 -0.5341  0.0006  0.6253  0.0016
                                            0.1930  0.0164 -0.5343  0.0226 -0.0027
                                            0.0138  0.0016 -0.0053 -0.0059
                ( 36.68%)   0.6057* H  12 s( 99.90%)p 0.00(  0.10%)
                                           -0.9995  0.0025 -0.0242 -0.0078  0.0188
    13. (0.99340) BD ( 1) C   5 - H  13  
                ( 62.42%)   0.7901* C   5 s( 27.97%)p 2.57( 72.00%)d 0.00(  0.03%)
                                            0.0002 -0.5288  0.0073  0.0006  0.0311
                                            0.4764  0.0111  0.7013 -0.0131  0.0019
                                            0.0050 -0.0125  0.0027 -0.0104
                ( 37.58%)   0.6130* H  13 s( 99.90%)p 0.00(  0.10%)
                                           -0.9995  0.0032 -0.0035 -0.0177 -0.0255
    14. (0.99988) CR ( 1) O   1           s(100.00%)p 0.00(  0.00%)
                                            1.0000 -0.0001  0.0000 -0.0001 -0.0000
                                           -0.0000 -0.0000  0.0000  0.0000  0.0000
                                            0.0000 -0.0000 -0.0000 -0.0000
    15. (0.99947) CR ( 1) C   2           s(100.00%)p 0.00(  0.00%)
                                            1.0000 -0.0001 -0.0000  0.0002 -0.0000
                                           -0.0001 -0.0000 -0.0001 -0.0000  0.0000
                                            0.0000 -0.0000 -0.0000  0.0000
    16. (0.99946) CR ( 1) C   3           s(100.00%)p 0.00(  0.00%)
                                            1.0000 -0.0001 -0.0000 -0.0000 -0.0000
                                           -0.0000 -0.0000  0.0004 -0.0000  0.0000
                                           -0.0000  0.0000 -0.0000  0.0000
    17. (0.99953) CR ( 1) C   4           s(100.00%)p 0.00(  0.00%)
                                            1.0000 -0.0001 -0.0000 -0.0002 -0.0000
                                            0.0004 -0.0000 -0.0002 -0.0000  0.0000
                                           -0.0000  0.0000  0.0000  0.0000
    18. (0.99953) CR ( 1) C   5           s(100.00%)p 0.00(  0.00%)
                                            1.0000 -0.0001 -0.0000 -0.0004  0.0000
                                           -0.0002  0.0000 -0.0002 -0.0000 -0.0000
                                           -0.0000  0.0000 -0.0000  0.0000
    19. (0.99227) LP ( 1) O   1           s( 48.04%)p 1.08( 51.91%)d 0.00(  0.05%)
                                            0.0000  0.6930  0.0080 -0.0693  0.0053
                                            0.6643 -0.0041  0.2702 -0.0026  0.0034
                                            0.0008 -0.0147  0.0150  0.0044
    20. (0.98488) LP ( 2) O   1           s(  0.26%)p99.99( 99.68%)d 0.21(  0.06%)
                                           -0.0000  0.0515  0.0003  0.1918 -0.0015
                                           -0.3979  0.0028  0.8953 -0.0067 -0.0052
                                            0.0006 -0.0148 -0.0077 -0.0161
    21. (0.00077) RY*( 1) O   1           s( 15.98%)p 4.63( 73.94%)d 0.63( 10.08%)
                                           -0.0000 -0.0039  0.3997  0.0008  0.5167
                                           -0.0015 -0.6075  0.0010  0.3214  0.0336
                                           -0.0423 -0.0425 -0.3093 -0.0211
    22. (0.00072) RY*( 2) O   1           s( 15.75%)p 4.65( 73.21%)d 0.70( 11.04%)
                                           -0.0000 -0.0016  0.3969  0.0003  0.2014
                                           -0.0013  0.0151 -0.0026 -0.8314 -0.0180
                                            0.2213  0.1806 -0.1100  0.1280
    23. (0.00008) RY*( 3) O   1           s( 58.57%)p 0.54( 31.66%)d 0.17(  9.77%)
    24. (0.00002) RY*( 4) O   1           s(  7.94%)p 9.45( 75.07%)d 2.14( 16.98%)
    25. (0.00001) RY*( 5) O   1           s(  1.12%)p 8.97( 10.08%)d79.02( 88.79%)
    26. (0.00000) RY*( 6) O   1           s(  0.04%)p99.99(  7.60%)d99.99( 92.37%)
    27. (0.00000) RY*( 7) O   1           s(  0.09%)p50.01(  4.40%)d99.99( 95.51%)
    28. (0.00000) RY*( 8) O   1           s(  0.02%)p99.99( 19.43%)d99.99( 80.55%)
    29. (0.00000) RY*( 9) O   1           s(  0.49%)p 9.91(  4.85%)d99.99( 94.66%)
    30. (0.00202) RY*( 1) C   2           s( 10.98%)p 7.52( 82.59%)d 0.59(  6.43%)
                                           -0.0000  0.0078  0.3312 -0.0132 -0.5244
                                            0.0032  0.3585 -0.0211 -0.6494 -0.0850
                                            0.0303 -0.1133  0.0813 -0.1915
    31. (0.00128) RY*( 2) C   2           s( 19.13%)p 3.32( 63.53%)d 0.91( 17.33%)
                                            0.0000 -0.0120  0.4373 -0.0159  0.0787
                                           -0.0336  0.5643 -0.0135  0.5560 -0.0375
                                           -0.1593 -0.1550  0.3454 -0.0567
    32. (0.00108) RY*( 3) C   2           s(  5.32%)p 9.02( 47.97%)d 8.79( 46.72%)
                                            0.0000  0.0069  0.2305  0.0066 -0.2687
                                           -0.0110 -0.6346 -0.0010  0.0677  0.3026
                                           -0.1678 -0.2076  0.5442 -0.0906
    33. (0.00074) RY*( 4) C   2           s(  0.35%)p 0.28(  0.10%)d99.99( 99.55%)
                                           -0.0000 -0.0016  0.0594  0.0006  0.0084
                                           -0.0112  0.0091  0.0125 -0.0238 -0.1286
                                            0.6516  0.4944  0.4956  0.2535
    34. (0.00039) RY*( 5) C   2           s(  5.56%)p 7.51( 41.80%)d 9.46( 52.64%)
                                           -0.0000 -0.0251  0.2345 -0.0445  0.5617
                                           -0.0433  0.1079 -0.0089 -0.2948  0.6722
                                            0.1737  0.0100 -0.0110 -0.2102
    35. (0.00014) RY*( 6) C   2           s(  4.24%)p 9.43( 39.97%)d13.17( 55.79%)
                                           -0.0000  0.0063  0.2057 -0.0222 -0.4809
                                           -0.0087 -0.0460 -0.0027  0.4071  0.3507
                                            0.4108  0.1128 -0.4796 -0.1530
    36. (0.00007) RY*( 7) C   2           s( 20.24%)p 0.07(  1.38%)d 3.87( 78.38%)
    37. (0.00003) RY*( 8) C   2           s( 33.82%)p 0.67( 22.71%)d 1.29( 43.47%)
    38. (0.00001) RY*( 9) C   2           s(  0.27%)p 1.93(  0.52%)d99.99( 99.22%)
    39. (0.00322) RY*( 1) C   3           s( 16.89%)p 4.39( 74.11%)d 0.53(  9.00%)
                                           -0.0000  0.0219  0.4104  0.0027 -0.7603
                                           -0.0006  0.0087 -0.0130 -0.4034 -0.1580
                                            0.0840  0.0208  0.2089  0.1179
    40. (0.00182) RY*( 2) C   3           s( 56.64%)p 0.58( 32.57%)d 0.19( 10.80%)
                                            0.0000 -0.0139  0.7524 -0.0065  0.3318
                                            0.0029  0.3586  0.0225  0.2940 -0.1013
                                            0.0335 -0.0089  0.2763 -0.1420
    41. (0.00116) RY*( 3) C   3           s(  0.25%)p99.99( 81.13%)d73.47( 18.61%)
                                            0.0000 -0.0139  0.0484  0.0023 -0.3625
                                            0.0033 -0.4815  0.0213  0.6691 -0.2293
                                           -0.1031  0.0158 -0.0362 -0.3484
    42. (0.00063) RY*( 4) C   3           s(  9.92%)p 7.93( 78.70%)d 1.15( 11.38%)
                                           -0.0000  0.0022  0.3149 -0.0077  0.3686
                                            0.0113 -0.7687 -0.0085 -0.2449 -0.0623
                                            0.2491 -0.0327  0.0154  0.2158
    43. (0.00018) RY*( 5) C   3           s(  0.76%)p 5.18(  3.95%)d99.99( 95.29%)
                                           -0.0000  0.0039  0.0872 -0.0173 -0.0050
                                            0.0188 -0.1961 -0.0050 -0.0187  0.4594
                                           -0.7620 -0.0849  0.3692  0.1328
    44. (0.00013) RY*( 6) C   3           s(  0.00%)p 1.00(  2.90%)d33.46( 97.09%)
                                           -0.0000  0.0033  0.0059 -0.0168  0.1231
                                            0.0095  0.0005 -0.0079 -0.1160 -0.4212
                                           -0.3669  0.8035 -0.0838  0.0796
    45. (0.00009) RY*( 7) C   3           s(  8.24%)p 0.18(  1.47%)d10.96( 90.29%)
    46. (0.00006) RY*( 8) C   3           s(  6.18%)p 0.67(  4.17%)d14.50( 89.65%)
    47. (0.00004) RY*( 9) C   3           s(  1.21%)p17.39( 21.12%)d63.96( 77.67%)
    48. (0.00235) RY*( 1) C   4           s( 19.53%)p 3.42( 66.85%)d 0.70( 13.62%)
                                           -0.0000  0.0265  0.4411  0.0118  0.2662
                                            0.0023 -0.7604 -0.0190 -0.1377 -0.2120
                                           -0.1338 -0.0271 -0.2605 -0.0689
    49. (0.00181) RY*( 2) C   4           s(  0.00%)p 1.00( 88.90%)d 0.12( 11.10%)
                                            0.0000  0.0063 -0.0025 -0.0123 -0.5370
                                            0.0144 -0.2810  0.0216  0.7217  0.0359
                                           -0.0625 -0.2825 -0.1137  0.1141
    50. (0.00046) RY*( 3) C   4           s( 30.11%)p 1.96( 58.92%)d 0.36( 10.97%)
                                            0.0000 -0.0043  0.5487 -0.0190  0.5178
                                            0.0031  0.3654 -0.0024  0.4327  0.0287
                                           -0.0695 -0.2482  0.1692  0.1175
    51. (0.00024) RY*( 4) C   4           s( 33.29%)p 1.54( 51.16%)d 0.47( 15.56%)
                                            0.0000 -0.0181  0.5767  0.0187 -0.5210
                                            0.0005  0.3278  0.0123 -0.3635  0.0614
                                           -0.2021 -0.0408 -0.3007  0.1372
    52. (0.00011) RY*( 5) C   4           s(  0.00%)p 1.00(  2.29%)d42.72( 97.71%)
                                            0.0000 -0.0018  0.0038 -0.0075  0.0936
                                           -0.0019  0.0604 -0.0064  0.1018 -0.2284
                                            0.5820  0.2680 -0.4222  0.5798
    53. (0.00002) RY*( 6) C   4           s(  1.66%)p 3.04(  5.05%)d56.16( 93.29%)
    54. (0.00001) RY*( 7) C   4           s( 12.02%)p 1.01( 12.09%)d 6.31( 75.89%)
    55. (0.00000) RY*( 8) C   4           s(  1.70%)p 7.91( 13.41%)d50.04( 84.89%)
    56. (0.00001) RY*( 9) C   4           s(  1.82%)p 0.79(  1.44%)d53.29( 96.75%)
    57. (0.00233) RY*( 1) C   5           s( 16.01%)p 4.60( 73.56%)d 0.65( 10.43%)
                                           -0.0000  0.0246  0.3993  0.0108  0.6825
                                           -0.0113  0.3847 -0.0215 -0.3480  0.2644
                                           -0.1448  0.0297  0.0816 -0.0770
    58. (0.00178) RY*( 2) C   5           s(  1.61%)p54.51( 87.73%)d 6.63( 10.66%)
                                            0.0000  0.0080  0.1266 -0.0204 -0.0972
                                           -0.0024  0.6163  0.0185  0.6980  0.1323
                                            0.0822  0.2710 -0.0925  0.0197
    59. (0.00027) RY*( 3) C   5           s( 57.09%)p 0.53( 30.29%)d 0.22( 12.62%)
                                            0.0000 -0.0115  0.7555 -0.0068 -0.0223
                                            0.0046 -0.5180  0.0000  0.1847 -0.0555
                                            0.0600  0.3335 -0.0300  0.0858
    60. (0.00015) RY*( 4) C   5           s( 10.97%)p 6.32( 69.35%)d 1.79( 19.68%)
                                            0.0000 -0.0180  0.3307  0.0141 -0.6628
                                           -0.0151  0.2784  0.0122 -0.4196  0.2597
                                           -0.2131 -0.0987 -0.2472  0.1146
    61. (0.00010) RY*( 5) C   5           s(  0.00%)p 1.00(  3.92%)d24.53( 96.08%)
    62. (0.00001) RY*( 6) C   5           s(  0.77%)p15.24( 11.69%)d99.99( 87.54%)
    63. (0.00001) RY*( 7) C   5           s( 11.87%)p 0.57(  6.82%)d 6.85( 81.31%)
    64. (0.00001) RY*( 8) C   5           s(  0.96%)p 8.36(  8.04%)d94.65( 91.00%)
    65. (0.00001) RY*( 9) C   5           s(  0.88%)p 9.90(  8.67%)d99.99( 90.45%)
    66. (0.00069) RY*( 1) H   6           s(  0.45%)p99.99( 99.55%)
                                            0.0004  0.0671 -0.1926  0.4342 -0.8774
    67. (0.00061) RY*( 2) H   6           s( 24.46%)p 3.09( 75.54%)
                                            0.0117  0.4944  0.4174  0.7033  0.2942
    68. (0.00035) RY*( 3) H   6           s( 71.60%)p 0.40( 28.40%)
                                            0.0135  0.8461 -0.0327 -0.5018 -0.1764
    69. (0.00001) RY*( 4) H   6           s(  3.99%)p24.04( 96.01%)
    70. (0.00102) RY*( 1) H   7           s( 99.17%)p 0.01(  0.83%)
                                            0.0056  0.9958  0.0515 -0.0416 -0.0628
    71. (0.00011) RY*( 2) H   7           s(  0.37%)p99.99( 99.63%)
                                           -0.0010  0.0612 -0.5938  0.8010 -0.0468
    72. (0.00006) RY*( 3) H   7           s(  0.35%)p99.99( 99.65%)
    73. (0.00001) RY*( 4) H   7           s(  0.23%)p99.99( 99.77%)
    74. (0.00104) RY*( 1) H   8           s( 98.13%)p 0.02(  1.87%)
                                            0.0004  0.9906  0.1115 -0.0460 -0.0640
    75. (0.00013) RY*( 2) H   8           s(  1.02%)p97.05( 98.98%)
                                            0.0029  0.1009 -0.2867  0.1758  0.9363
    76. (0.00006) RY*( 3) H   8           s(  0.82%)p99.99( 99.18%)
    77. (0.00002) RY*( 4) H   8           s(  0.15%)p99.99( 99.85%)
    78. (0.00123) RY*( 1) H   9           s( 99.93%)p 0.00(  0.07%)
                                            0.0043  0.9997 -0.0126 -0.0185  0.0123
    79. (0.00007) RY*( 2) H   9           s(  0.05%)p99.99( 99.95%)
    80. (0.00003) RY*( 3) H   9           s(  0.00%)p 1.00(100.00%)
    81. (0.00003) RY*( 4) H   9           s(  0.12%)p99.99( 99.88%)
    82. (0.00057) RY*( 1) H  10           s( 99.48%)p 0.01(  0.52%)
                                            0.0050  0.9974  0.0254  0.0433  0.0513
    83. (0.00007) RY*( 2) H  10           s(  0.35%)p99.99( 99.65%)
    84. (0.00006) RY*( 3) H  10           s(  0.11%)p99.99( 99.89%)
    85. (0.00001) RY*( 4) H  10           s(  0.16%)p99.99( 99.84%)
    86. (0.00069) RY*( 1) H  11           s( 99.42%)p 0.01(  0.58%)
                                            0.0059  0.9971  0.0504 -0.0083 -0.0568
    87. (0.00009) RY*( 2) H  11           s(  0.05%)p99.99( 99.95%)
    88. (0.00006) RY*( 3) H  11           s(  0.51%)p99.99( 99.49%)
    89. (0.00001) RY*( 4) H  11           s(  0.13%)p99.99( 99.87%)
    90. (0.00055) RY*( 1) H  12           s( 99.17%)p 0.01(  0.83%)
                                            0.0047  0.9958 -0.0165 -0.0325  0.0836
    91. (0.00007) RY*( 2) H  12           s(  0.03%)p99.99( 99.97%)
    92. (0.00006) RY*( 3) H  12           s(  0.66%)p99.99( 99.34%)
    93. (0.00001) RY*( 4) H  12           s(  0.25%)p99.99( 99.75%)
    94. (0.00061) RY*( 1) H  13           s( 98.62%)p 0.01(  1.38%)
                                            0.0060  0.9931  0.0644 -0.0488 -0.0851
    95. (0.00009) RY*( 2) H  13           s(  0.10%)p99.99( 99.90%)
    96. (0.00005) RY*( 3) H  13           s(  1.12%)p88.43( 98.88%)
    97. (0.00001) RY*( 4) H  13           s(  0.25%)p99.99( 99.75%)
    98. (0.01145) BD*( 1) O   1 - C   2  
                ( 31.25%)   0.5591* O   1 s( 31.44%)p 2.18( 68.49%)d 0.00(  0.07%)
                                            0.0000 -0.5608  0.0008  0.5701  0.0003
                                            0.5764 -0.0027  0.1662 -0.0029 -0.0181
                                           -0.0058 -0.0104  0.0099  0.0100
                ( 68.75%)  -0.8291* C   2 s( 20.50%)p 3.86( 79.19%)d 0.01(  0.31%)
                                           -0.0000 -0.4510 -0.0406 -0.6547 -0.0301
                                           -0.5862 -0.0289 -0.1338 -0.0041 -0.0465
                                           -0.0114 -0.0091 -0.0061  0.0257
    99. (0.00242) BD*( 1) O   1 - H   6  
                ( 24.23%)   0.4923* O   1 s( 20.25%)p 3.93( 79.66%)d 0.00(  0.09%)
                                           -0.0002 -0.4496  0.0185 -0.7946 -0.0320
                                            0.2593 -0.0089  0.3113  0.0028  0.0217
                                            0.0153 -0.0104 -0.0044  0.0045
                ( 75.77%)  -0.8704* H   6 s( 99.50%)p 0.01(  0.50%)
                                           -0.9975  0.0043  0.0655 -0.0160 -0.0224
   100. (0.01366) BD*( 1) C   2 - C   3  
                ( 50.24%)   0.7088* C   2 s( 30.61%)p 2.27( 69.35%)d 0.00(  0.04%)
                                            0.0002  0.5532  0.0070 -0.6954  0.0123
                                            0.2658 -0.0035  0.3728  0.0039 -0.0114
                                           -0.0130  0.0047  0.0096 -0.0034
                ( 49.76%)  -0.7054* C   3 s( 29.65%)p 2.37( 70.31%)d 0.00(  0.04%)
                                            0.0002  0.5445  0.0085  0.7110  0.0190
                                           -0.2480 -0.0045 -0.3675  0.0244 -0.0063
                                           -0.0148  0.0035  0.0104  0.0002
   101. (0.01265) BD*( 1) C   2 - H   7  
                ( 38.62%)   0.6214* C   2 s( 24.36%)p 3.10( 75.59%)d 0.00(  0.06%)
                                           -0.0001  0.4934 -0.0133 -0.0969  0.0139
                                           -0.0732 -0.0096 -0.8607  0.0054 -0.0017
                                            0.0061  0.0032  0.0004  0.0227
                ( 61.38%)  -0.7835* H   7 s( 99.89%)p 0.00(  0.11%)
                                            0.9994 -0.0035  0.0041  0.0065  0.0327
   102. (0.01221) BD*( 1) C   2 - H   8  
                ( 38.28%)   0.6187* C   2 s( 24.62%)p 3.06( 75.31%)d 0.00(  0.06%)
                                            0.0001 -0.4961  0.0079 -0.2746  0.0006
                                            0.7593 -0.0028 -0.3179  0.0114  0.0131
                                           -0.0041  0.0146  0.0146  0.0057
                ( 61.72%)  -0.7856* H   8 s( 99.87%)p 0.00(  0.13%)
                                           -0.9994 -0.0010  0.0060 -0.0330  0.0113
   103. (0.01665) BD*( 1) C   3 - C   4  
                ( 48.54%)   0.6967* C   3 s( 21.86%)p 3.57( 78.04%)d 0.00(  0.10%)
                                           -0.0002 -0.4676  0.0046  0.2459 -0.0033
                                           -0.7878 -0.0150  0.3140 -0.0218  0.0162
                                           -0.0106  0.0208  0.0106  0.0074
                ( 51.46%)  -0.7173* C   4 s( 22.39%)p 3.46( 77.50%)d 0.00(  0.11%)
                                           -0.0004 -0.4732 -0.0002 -0.7057 -0.0070
                                            0.3042 -0.0175 -0.4289 -0.0125  0.0208
                                           -0.0191  0.0143 -0.0064  0.0070
   104. (0.01282) BD*( 1) C   3 - C   5  
                ( 47.02%)   0.6857* C   3 s( 21.78%)p 3.59( 78.15%)d 0.00(  0.06%)
                                           -0.0001 -0.4667  0.0021  0.6548 -0.0026
                                            0.5600  0.0033  0.1963 -0.0235 -0.0122
                                           -0.0155 -0.0074 -0.0111  0.0070
                ( 52.98%)  -0.7279* C   5 s( 21.90%)p 3.56( 78.02%)d 0.00(  0.09%)
                                           -0.0004 -0.4679 -0.0022 -0.7769  0.0096
                                            0.0856  0.0121 -0.4109 -0.0123 -0.0097
                                           -0.0168 -0.0047 -0.0196  0.0083
   105. (0.01085) BD*( 1) C   3 - H   9  
                ( 35.87%)   0.5989* C   3 s( 26.60%)p 2.76( 73.38%)d 0.00(  0.02%)
                                            0.0003 -0.5156  0.0087 -0.0649 -0.0029
                                           -0.0545  0.0032 -0.8524  0.0095  0.0000
                                            0.0010 -0.0032  0.0003 -0.0149
                ( 64.13%)  -0.8008* H   9 s( 99.90%)p 0.00(  0.10%)
                                           -0.9995  0.0040  0.0014  0.0038  0.0319
   106. (0.00968) BD*( 1) C   4 - C   5  
                ( 48.89%)   0.6992* C   4 s( 21.62%)p 3.62( 78.30%)d 0.00(  0.07%)
                                           -0.0002 -0.4650 -0.0044  0.5426  0.0139
                                            0.6902 -0.0112  0.1091  0.0048 -0.0138
                                            0.0011  0.0023  0.0191  0.0134
                ( 51.11%)  -0.7149* C   5 s( 21.47%)p 3.65( 78.45%)d 0.00(  0.08%)
                                           -0.0002 -0.4633 -0.0060  0.0635  0.0192
                                           -0.8529 -0.0003  0.2295  0.0049 -0.0128
                                            0.0023  0.0046  0.0214  0.0134
   107. (0.00544) BD*( 1) C   4 - H  10  
                ( 36.34%)   0.6028* C   4 s( 28.23%)p 2.54( 71.74%)d 0.00(  0.02%)
                                            0.0002 -0.5313  0.0006  0.3875 -0.0062
                                           -0.5884 -0.0113 -0.4693  0.0249  0.0060
                                            0.0075 -0.0114  0.0010 -0.0051
                ( 63.66%)  -0.7979* H  10 s( 99.90%)p 0.00(  0.10%)
                                           -0.9995  0.0036 -0.0144  0.0232  0.0157
   108. (0.00600) BD*( 1) C   4 - H  11  
                ( 37.19%)   0.6098* C   4 s( 27.62%)p 2.62( 72.35%)d 0.00(  0.03%)
                                            0.0002 -0.5255  0.0077 -0.2361  0.0192
                                           -0.2896 -0.0282  0.7633 -0.0095 -0.0019
                                            0.0108  0.0036 -0.0038 -0.0118
                ( 62.81%)  -0.7925* H  11 s( 99.90%)p 0.00(  0.10%)
                                           -0.9995  0.0042  0.0062  0.0137 -0.0272
   109. (0.00539) BD*( 1) C   5 - H  12  
                ( 36.68%)   0.6057* C   5 s( 28.52%)p 2.50( 71.45%)d 0.00(  0.03%)
                                           -0.0002  0.5341 -0.0006 -0.6253 -0.0016
                                           -0.1930 -0.0164  0.5343 -0.0226  0.0027
                                           -0.0138 -0.0016  0.0053  0.0059
                ( 63.32%)  -0.7957* H  12 s( 99.90%)p 0.00(  0.10%)
                                            0.9995 -0.0025  0.0242  0.0078 -0.0188
   110. (0.00597) BD*( 1) C   5 - H  13  
                ( 37.58%)   0.6130* C   5 s( 27.97%)p 2.57( 72.00%)d 0.00(  0.03%)
                                           -0.0002  0.5288 -0.0073 -0.0006 -0.0311
                                           -0.4764 -0.0111 -0.7013  0.0131 -0.0019
                                           -0.0050  0.0125 -0.0027  0.0104
                ( 62.42%)  -0.7901* H  13 s( 99.90%)p 0.00(  0.10%)
                                            0.9995 -0.0032  0.0035  0.0177  0.0255


 NHO Directionality and "Bond Bending" (deviations from line of nuclear centers)

         [Thresholds for printing:  angular deviation  >  1.0 degree]
                                    hybrid p-character > 25.0%
                                    orbital occupancy  >  0.10e

                                Line of Centers        Hybrid 1              Hybrid 2
                                ---------------  -------------------   ------------------
                NBO               Theta   Phi    Theta   Phi    Dev    Theta   Phi    Dev
 ========================================================================================
     1. BD (   1) O   1 - C   2   100.1  223.9   101.4  225.2   1.9     81.5   41.9   2.4
     2. BD (   1) O   1 - H   6   111.4  338.2   110.0  343.1   4.9      --     --    --
     3. BD (   1) C   2 - C   3    64.0  160.8    62.8  159.0   2.0    113.9  340.9   2.1
     4. BD (   1) C   2 - H   7   168.3  214.9   172.2  225.0   4.2      --     --    --
     5. BD (   1) C   2 - H   8    69.1  286.2    69.1  289.9   3.4      --     --    --
     6. BD (   1) C   3 - C   4   117.0  131.4   109.2  106.8  23.9     60.1  338.1  23.6
     7. BD (   1) C   3 - C   5   112.1  198.0   101.3  220.8  24.3     61.3  352.7  23.7
     9. BD (   1) C   4 - C   5    85.6  252.9    97.4  230.7  25.2    105.3   95.5  24.7
    10. BD (   1) C   4 - H  10    55.6  123.7    58.0  122.4   2.6      --     --    --
    11. BD (   1) C   4 - H  11   153.9   49.3   153.0   55.7   3.0      --     --    --
    12. BD (   1) C   5 - H  12    50.2  197.0    52.3  198.5   2.3      --     --    --
    13. BD (   1) C   5 - H  13   145.9  270.4   144.6  266.3   2.7      --     --    --
    19. LP (   1) O   1             --     --     68.0   95.5   --       --     --    --
    20. LP (   2) O   1             --     --     26.3  295.7   --       --     --    --


 Second Order Perturbation Theory Analysis of Fock Matrix in NBO Basis

     Threshold for printing:   0.25 kcal/mol
                                                                              E(2)  E(j)-E(i) F(i,j)
         Donor NBO (i)                     Acceptor NBO (j)                 kcal/mol   a.u.    a.u. 
 ===================================================================================================

 within unit  1
   1. BD (   1) O   1 - C   2        /104. BD*(   1) C   3 - C   5            0.94    1.23    0.043
   2. BD (   1) O   1 - H   6        / 32. RY*(   3) C   2                    0.44    2.08    0.038
   2. BD (   1) O   1 - H   6        /100. BD*(   1) C   2 - C   3            1.49    1.15    0.052
   3. BD (   1) C   2 - C   3        / 22. RY*(   2) O   1                    0.25    1.89    0.028
   3. BD (   1) C   2 - C   3        / 49. RY*(   2) C   4                    0.45    1.57    0.034
   3. BD (   1) C   2 - C   3        / 58. RY*(   2) C   5                    0.49    1.54    0.035
   3. BD (   1) C   2 - C   3        / 99. BD*(   1) O   1 - H   6            0.78    1.07    0.037
   3. BD (   1) C   2 - C   3        /102. BD*(   1) C   2 - H   8            0.26    1.06    0.021
   3. BD (   1) C   2 - C   3        /103. BD*(   1) C   3 - C   4            0.27    0.99    0.021
   3. BD (   1) C   2 - C   3        /104. BD*(   1) C   3 - C   5            0.46    1.00    0.027
   3. BD (   1) C   2 - C   3        /105. BD*(   1) C   3 - H   9            0.26    1.14    0.022
   3. BD (   1) C   2 - C   3        /107. BD*(   1) C   4 - H  10            0.49    1.15    0.030
   3. BD (   1) C   2 - C   3        /109. BD*(   1) C   5 - H  12            0.47    1.16    0.029
   4. BD (   1) C   2 - H   7        / 39. RY*(   1) C   3                    0.31    1.33    0.026
   4. BD (   1) C   2 - H   7        /105. BD*(   1) C   3 - H   9            1.67    1.02    0.052
   5. BD (   1) C   2 - H   8        / 21. RY*(   1) O   1                    0.25    1.79    0.027
   5. BD (   1) C   2 - H   8        / 41. RY*(   3) C   3                    0.50    1.59    0.036
   5. BD (   1) C   2 - H   8        /100. BD*(   1) C   2 - C   3            0.30    0.94    0.021
   5. BD (   1) C   2 - H   8        /103. BD*(   1) C   3 - C   4            2.06    0.88    0.054
   6. BD (   1) C   3 - C   4        / 30. RY*(   1) C   2                    0.58    1.40    0.036
   6. BD (   1) C   3 - C   4        / 57. RY*(   1) C   5                    0.95    1.36    0.046
   6. BD (   1) C   3 - C   4        / 98. BD*(   1) O   1 - C   2            0.30    0.83    0.020
   6. BD (   1) C   3 - C   4        /100. BD*(   1) C   2 - C   3            0.40    0.97    0.025
   6. BD (   1) C   3 - C   4        /102. BD*(   1) C   2 - H   8            0.95    0.98    0.039
   6. BD (   1) C   3 - C   4        /104. BD*(   1) C   3 - C   5            3.27    0.93    0.070
   6. BD (   1) C   3 - C   4        /105. BD*(   1) C   3 - H   9            0.30    1.06    0.023
   6. BD (   1) C   3 - C   4        /106. BD*(   1) C   4 - C   5            3.07    0.92    0.068
   6. BD (   1) C   3 - C   4        /109. BD*(   1) C   5 - H  12            1.40    1.08    0.049
   6. BD (   1) C   3 - C   4        /110. BD*(   1) C   5 - H  13            1.43    1.06    0.050
   7. BD (   1) C   3 - C   5        / 32. RY*(   3) C   2                    0.28    1.87    0.029
   7. BD (   1) C   3 - C   5        / 48. RY*(   1) C   4                    1.12    1.34    0.049
   7. BD (   1) C   3 - C   5        / 98. BD*(   1) O   1 - C   2            1.80    0.80    0.048
   7. BD (   1) C   3 - C   5        /100. BD*(   1) C   2 - C   3            0.40    0.94    0.025
   7. BD (   1) C   3 - C   5        /103. BD*(   1) C   3 - C   4            2.95    0.88    0.065
   7. BD (   1) C   3 - C   5        /105. BD*(   1) C   3 - H   9            0.37    1.03    0.025
   7. BD (   1) C   3 - C   5        /106. BD*(   1) C   4 - C   5            2.22    0.89    0.057
   7. BD (   1) C   3 - C   5        /107. BD*(   1) C   4 - H  10            1.40    1.04    0.049
   7. BD (   1) C   3 - C   5        /108. BD*(   1) C   4 - H  11            1.39    1.03    0.048
   8. BD (   1) C   3 - H   9        / 30. RY*(   1) C   2                    0.28    1.33    0.024
   8. BD (   1) C   3 - H   9        / 48. RY*(   1) C   4                    0.28    1.30    0.024
   8. BD (   1) C   3 - H   9        / 57. RY*(   1) C   5                    0.31    1.29    0.025
   8. BD (   1) C   3 - H   9        /101. BD*(   1) C   2 - H   7            1.30    0.91    0.044
   8. BD (   1) C   3 - H   9        /108. BD*(   1) C   4 - H  11            0.78    0.99    0.035
   8. BD (   1) C   3 - H   9        /110. BD*(   1) C   5 - H  13            0.80    0.99    0.036
   9. BD (   1) C   4 - C   5        / 39. RY*(   1) C   3                    0.95    1.32    0.045
   9. BD (   1) C   4 - C   5        / 40. RY*(   2) C   3                    0.45    1.38    0.032
   9. BD (   1) C   4 - C   5        /100. BD*(   1) C   2 - C   3            2.18    0.92    0.057
   9. BD (   1) C   4 - C   5        /103. BD*(   1) C   3 - C   4            2.90    0.87    0.063
   9. BD (   1) C   4 - C   5        /104. BD*(   1) C   3 - C   5            2.38    0.88    0.058
   9. BD (   1) C   4 - C   5        /105. BD*(   1) C   3 - H   9            1.66    1.01    0.052
  10. BD (   1) C   4 - H  10        / 57. RY*(   1) C   5                    0.39    1.28    0.028
  10. BD (   1) C   4 - H  10        /100. BD*(   1) C   2 - C   3            1.07    0.89    0.039
  10. BD (   1) C   4 - H  10        /110. BD*(   1) C   5 - H  13            0.76    0.99    0.035
  11. BD (   1) C   4 - H  11        / 39. RY*(   1) C   3                    0.31    1.30    0.025
  11. BD (   1) C   4 - H  11        / 58. RY*(   2) C   5                    0.43    1.39    0.031
  11. BD (   1) C   4 - H  11        /105. BD*(   1) C   3 - H   9            0.95    0.99    0.039
  11. BD (   1) C   4 - H  11        /109. BD*(   1) C   5 - H  12            0.75    1.01    0.035
  12. BD (   1) C   5 - H  12        / 48. RY*(   1) C   4                    0.33    1.28    0.026
  12. BD (   1) C   5 - H  12        /100. BD*(   1) C   2 - C   3            1.02    0.88    0.038
  12. BD (   1) C   5 - H  12        /108. BD*(   1) C   4 - H  11            0.74    0.97    0.034
  13. BD (   1) C   5 - H  13        / 39. RY*(   1) C   3                    0.33    1.29    0.026
  13. BD (   1) C   5 - H  13        / 49. RY*(   2) C   4                    0.34    1.42    0.028
  13. BD (   1) C   5 - H  13        /105. BD*(   1) C   3 - H   9            0.93    0.98    0.038
  13. BD (   1) C   5 - H  13        /107. BD*(   1) C   4 - H  10            0.72    0.99    0.034
  14. CR (   1) O   1                / 31. RY*(   2) C   2                    0.55   19.86    0.132
  14. CR (   1) O   1                / 34. RY*(   5) C   2                    0.55   20.45    0.133
  15. CR (   1) C   2                / 42. RY*(   4) C   3                    0.43   10.99    0.087
  15. CR (   1) C   2                / 70. RY*(   1) H   7                    0.43   10.57    0.085
  15. CR (   1) C   2                / 74. RY*(   1) H   8                    0.48   10.55    0.089
  15. CR (   1) C   2                / 98. BD*(   1) O   1 - C   2            0.64   10.42    0.104
  16. CR (   1) C   3                / 48. RY*(   1) C   4                    0.32   10.90    0.075
  16. CR (   1) C   3                / 57. RY*(   1) C   5                    0.29   10.89    0.071
  16. CR (   1) C   3                / 78. RY*(   1) H   9                    0.45   10.47    0.087
  17. CR (   1) C   4                / 39. RY*(   1) C   3                    0.34   10.89    0.076
  17. CR (   1) C   4                / 57. RY*(   1) C   5                    0.29   10.88    0.071
  17. CR (   1) C   4                / 82. RY*(   1) H  10                    0.45   10.49    0.086
  17. CR (   1) C   4                / 86. RY*(   1) H  11                    0.42   10.50    0.084
  17. CR (   1) C   4                /100. BD*(   1) C   2 - C   3            0.26   10.49    0.066
  18. CR (   1) C   5                / 39. RY*(   1) C   3                    0.55   10.87    0.098
  18. CR (   1) C   5                / 48. RY*(   1) C   4                    0.33   10.87    0.075
  18. CR (   1) C   5                / 90. RY*(   1) H  12                    0.46   10.49    0.087
  18. CR (   1) C   5                / 94. RY*(   1) H  13                    0.44   10.51    0.085
  18. CR (   1) C   5                /100. BD*(   1) C   2 - C   3            0.25   10.47    0.065
  19. LP (   1) O   1                / 31. RY*(   2) C   2                    0.88    1.47    0.045
  19. LP (   1) O   1                / 67. RY*(   2) H   6                    0.34    2.05    0.033
  19. LP (   1) O   1                /100. BD*(   1) C   2 - C   3            0.36    1.04    0.024
  19. LP (   1) O   1                /101. BD*(   1) C   2 - H   7            0.38    1.05    0.025
  19. LP (   1) O   1                /102. BD*(   1) C   2 - H   8            0.88    1.05    0.038
  20. LP (   2) O   1                / 33. RY*(   4) C   2                    0.64    2.51    0.051
  20. LP (   2) O   1                / 66. RY*(   1) H   6                    0.96    1.99    0.056
  20. LP (   2) O   1                /101. BD*(   1) C   2 - H   7            3.29    0.79    0.064
  20. LP (   2) O   1                /102. BD*(   1) C   2 - H   8            2.31    0.79    0.054


 Natural Bond Orbitals (Summary):

                                                            Principal Delocalizations
           NBO                        Occupancy    Energy   (geminal,vicinal,remote)
 ====================================================================================
 Molecular unit  1  (C4H8O)
     1. BD (   1) O   1 - C   2          0.99767    -1.08781  104(v)
     2. BD (   1) O   1 - H   6          0.99450    -0.96216  100(v),32(v)
     3. BD (   1) C   2 - C   3          0.99222    -0.86072  99(v),58(v),107(v),109(v)
                                                    104(g),49(v),103(g),105(g)
                                                    102(g),22(v)
     4. BD (   1) C   2 - H   7          0.99444    -0.74696  105(v),39(v)
     5. BD (   1) C   2 - H   8          0.99305    -0.75522  103(v),41(v),100(g),21(v)
     6. BD (   1) C   3 - C   4          0.97769    -0.78341  104(g),106(g),110(v),109(v)
                                                    57(v),102(v),30(v),100(g)
                                                    105(g),98(v)
     7. BD (   1) C   3 - C   5          0.97501    -0.75272  103(g),106(g),98(v),107(v)
                                                    108(v),48(v),100(g),105(g)
                                                    32(v)
     8. BD (   1) C   3 - H   9          0.98847    -0.71414  101(v),110(v),108(v),57(v)
                                                    48(v),30(v)
     9. BD (   1) C   4 - C   5          0.98221    -0.73755  103(g),104(g),100(v),105(v)
                                                    39(v),40(v)
    10. BD (   1) C   4 - H  10          0.99236    -0.70573  100(v),110(v),57(v)
    11. BD (   1) C   4 - H  11          0.99333    -0.71087  105(v),109(v),58(v),39(v)
    12. BD (   1) C   5 - H  12          0.99258    -0.69531  100(v),108(v),48(v)
    13. BD (   1) C   5 - H  13          0.99340    -0.70140  105(v),107(v),49(v),39(v)
    14. CR (   1) O   1                  0.99988   -19.24525  31(v),34(v)
    15. CR (   1) C   2                  0.99947   -10.37741  98(g),74(v),42(v),70(v)
                                                    100(g)
    16. CR (   1) C   3                  0.99946   -10.31295  78(v),48(v),57(v)
    17. CR (   1) C   4                  0.99953   -10.30366  82(v),86(v),39(v),57(v)
                                                    100(v)
    18. CR (   1) C   5                  0.99953   -10.28524  39(v),90(v),94(v),48(v)
                                                    100(v)
    19. LP (   1) O   1                  0.99227    -0.85072  102(v),31(v),101(v),100(v)
                                                    67(v)
    20. LP (   2) O   1                  0.98488    -0.59431  101(v),102(v),66(v),33(v)
    21. RY*(   1) O   1                  0.00077     1.03751   
    22. RY*(   2) O   1                  0.00072     1.03333   
    23. RY*(   3) O   1                  0.00008     1.41506   
    24. RY*(   4) O   1                  0.00002     1.11208   
    25. RY*(   5) O   1                  0.00001     2.71365   
    26. RY*(   6) O   1                  0.00000     2.54619   
    27. RY*(   7) O   1                  0.00000     2.50127   
    28. RY*(   8) O   1                  0.00000     2.34168   
    29. RY*(   9) O   1                  0.00000     2.50928   
    30. RY*(   1) C   2                  0.00202     0.61159   
    31. RY*(   2) C   2                  0.00128     0.61574   
    32. RY*(   3) C   2                  0.00108     1.11601   
    33. RY*(   4) C   2                  0.00074     1.91681   
    34. RY*(   5) C   2                  0.00039     1.20130   
    35. RY*(   6) C   2                  0.00014     1.28823   
    36. RY*(   7) C   2                  0.00007     1.69353   
    37. RY*(   8) C   2                  0.00003     1.11553   
    38. RY*(   9) C   2                  0.00001     1.93631   
    39. RY*(   1) C   3                  0.00322     0.58726   
    40. RY*(   2) C   3                  0.00182     0.64090   
    41. RY*(   3) C   3                  0.00116     0.83087   
    42. RY*(   4) C   3                  0.00063     0.61696   
    43. RY*(   5) C   3                  0.00018     1.86706   
    44. RY*(   6) C   3                  0.00013     1.85172   
    45. RY*(   7) C   3                  0.00009     1.79564   
    46. RY*(   8) C   3                  0.00006     1.83985   
    47. RY*(   9) C   3                  0.00004     1.78246   
    48. RY*(   1) C   4                  0.00235     0.58732   
    49. RY*(   2) C   4                  0.00181     0.71374   
    50. RY*(   3) C   4                  0.00046     0.60084   
    51. RY*(   4) C   4                  0.00024     0.61171   
    52. RY*(   5) C   4                  0.00011     1.78995   
    53. RY*(   6) C   4                  0.00002     1.90627   
    54. RY*(   7) C   4                  0.00001     1.61214   
    55. RY*(   8) C   4                  0.00000     1.94546   
    56. RY*(   9) C   4                  0.00001     2.07223   
    57. RY*(   1) C   5                  0.00233     0.57554   
    58. RY*(   2) C   5                  0.00178     0.68274   
    59. RY*(   3) C   5                  0.00027     0.67611   
    60. RY*(   4) C   5                  0.00015     0.65148   
    61. RY*(   5) C   5                  0.00010     1.79003   
    62. RY*(   6) C   5                  0.00001     1.93308   
    63. RY*(   7) C   5                  0.00001     1.80760   
    64. RY*(   8) C   5                  0.00001     1.93226   
    65. RY*(   9) C   5                  0.00001     1.89326   
    66. RY*(   1) H   6                  0.00069     1.39781   
    67. RY*(   2) H   6                  0.00061     1.20072   
    68. RY*(   3) H   6                  0.00035     0.67597   
    69. RY*(   4) H   6                  0.00001     2.08536   
    70. RY*(   1) H   7                  0.00102     0.18821   
    71. RY*(   2) H   7                  0.00011     1.54000   
    72. RY*(   3) H   7                  0.00006     1.66316   
    73. RY*(   4) H   7                  0.00001     1.96145   
    74. RY*(   1) H   8                  0.00104     0.17390   
    75. RY*(   2) H   8                  0.00013     1.51329   
    76. RY*(   3) H   8                  0.00006     1.66510   
    77. RY*(   4) H   8                  0.00002     1.98689   
    78. RY*(   1) H   9                  0.00123     0.15907   
    79. RY*(   2) H   9                  0.00007     1.55624   
    80. RY*(   3) H   9                  0.00003     1.71944   
    81. RY*(   4) H   9                  0.00003     2.15459   
    82. RY*(   1) H  10                  0.00057     0.18500   
    83. RY*(   2) H  10                  0.00007     1.50786   
    84. RY*(   3) H  10                  0.00006     1.85322   
    85. RY*(   4) H  10                  0.00001     1.97339   
    86. RY*(   1) H  11                  0.00069     0.19595   
    87. RY*(   2) H  11                  0.00009     1.49098   
    88. RY*(   3) H  11                  0.00006     1.84194   
    89. RY*(   4) H  11                  0.00001     1.97251   
    90. RY*(   1) H  12                  0.00055     0.20076   
    91. RY*(   2) H  12                  0.00007     1.59260   
    92. RY*(   3) H  12                  0.00006     1.77321   
    93. RY*(   4) H  12                  0.00001     1.97299   
    94. RY*(   1) H  13                  0.00061     0.22364   
    95. RY*(   2) H  13                  0.00009     1.49262   
    96. RY*(   3) H  13                  0.00005     1.82124   
    97. RY*(   4) H  13                  0.00001     1.97795   
    98. BD*(   1) O   1 - C   2          0.01145     0.04658   
    99. BD*(   1) O   1 - H   6          0.00242     0.21332   
   100. BD*(   1) C   2 - C   3          0.01366     0.18652   
   101. BD*(   1) C   2 - H   7          0.01265     0.19503   
   102. BD*(   1) C   2 - H   8          0.01221     0.19518   
   103. BD*(   1) C   3 - C   4          0.01665     0.12904   
   104. BD*(   1) C   3 - C   5          0.01282     0.14313   
   105. BD*(   1) C   3 - H   9          0.01085     0.27690   
   106. BD*(   1) C   4 - C   5          0.00968     0.14006   
   107. BD*(   1) C   4 - H  10          0.00544     0.28797   
   108. BD*(   1) C   4 - H  11          0.00600     0.27438   
   109. BD*(   1) C   5 - H  12          0.00539     0.29525   
   110. BD*(   1) C   5 - H  13          0.00597     0.27984   
       -------------------------------
              Total Lewis   19.84194  ( 99.2097%)
        Valence non-Lewis    0.12520  (  0.6260%)
        Rydberg non-Lewis    0.03286  (  0.1643%)
       -------------------------------
            Total unit  1   20.00000  (100.0000%)
           Charge unit  1    0.00000


 ***************************************************
 *******         Beta  spin orbitals         *******
 ***************************************************


 NATURAL POPULATIONS:  Natural atomic orbital occupancies 
                                                          
   NAO  Atom  No  lang   Type(AO)    Occupancy      Energy
 ----------------------------------------------------------
     1    O    1  S      Cor( 1S)     0.99987     -19.23595
     2    O    1  S      Val( 2S)     0.84372      -1.11506
     3    O    1  S      Ryd( 3S)     0.00065       1.16880
     4    O    1  px     Val( 2p)     0.72305      -0.52783
     5    O    1  px     Ryd( 3p)     0.00102       0.97309
     6    O    1  py     Val( 2p)     0.77066      -0.54121
     7    O    1  py     Ryd( 3p)     0.00048       0.84989
     8    O    1  pz     Val( 2p)     0.70272      -0.51497
     9    O    1  pz     Ryd( 3p)     0.00083       0.84753
    10    O    1  dxy    Ryd( 3d)     0.00061       2.90132
    11    O    1  dxz    Ryd( 3d)     0.00024       2.71591
    12    O    1  dyz    Ryd( 3d)     0.00057       2.56715
    13    O    1  dx2y2  Ryd( 3d)     0.00046       2.71144
    14    O    1  dz2    Ryd( 3d)     0.00035       2.64186

    15    C    2  S      Cor( 1S)     0.99948     -10.37719
    16    C    2  S      Val( 2S)     0.51706      -0.47390
    17    C    2  S      Ryd( 3S)     0.00127       0.53919
    18    C    2  px     Val( 2p)     0.44188      -0.31744
    19    C    2  px     Ryd( 3p)     0.00130       0.32163
    20    C    2  py     Val( 2p)     0.48772      -0.31870
    21    C    2  py     Ryd( 3p)     0.00132       0.39400
    22    C    2  pz     Val( 2p)     0.56920      -0.32972
    23    C    2  pz     Ryd( 3p)     0.00157       0.42436
    24    C    2  dxy    Ryd( 3d)     0.00103       1.97980
    25    C    2  dxz    Ryd( 3d)     0.00061       1.89422
    26    C    2  dyz    Ryd( 3d)     0.00035       1.90195
    27    C    2  dx2y2  Ryd( 3d)     0.00059       1.96719
    28    C    2  dz2    Ryd( 3d)     0.00049       2.12632

    29    C    3  S      Cor( 1S)     0.99947     -10.31051
    30    C    3  S      Val( 2S)     0.48181      -0.41700
    31    C    3  S      Ryd( 3S)     0.00167       0.55405
    32    C    3  px     Val( 2p)     0.50486      -0.30025
    33    C    3  px     Ryd( 3p)     0.00252       0.39844
    34    C    3  py     Val( 2p)     0.44186      -0.29712
    35    C    3  py     Ryd( 3p)     0.00097       0.38743
    36    C    3  pz     Val( 2p)     0.58478      -0.29749
    37    C    3  pz     Ryd( 3p)     0.00176       0.59352
    38    C    3  dxy    Ryd( 3d)     0.00044       1.96174
    39    C    3  dxz    Ryd( 3d)     0.00052       2.03207
    40    C    3  dyz    Ryd( 3d)     0.00025       1.86793
    41    C    3  dx2y2  Ryd( 3d)     0.00043       1.91207
    42    C    3  dz2    Ryd( 3d)     0.00035       2.18432

    43    C    4  S      Cor( 1S)     0.99952     -10.30035
    44    C    4  S      Val( 2S)     0.51989      -0.42535
    45    C    4  S      Ryd( 3S)     0.00060       0.54881
    46    C    4  px     Val( 2p)     0.40761      -0.27101
    47    C    4  px     Ryd( 3p)     0.00108       0.38142
    48    C    4  py     Val( 2p)     0.53249      -0.26959
    49    C    4  py     Ryd( 3p)     0.00214       0.32190
    50    C    4  pz     Val( 2p)     0.56421      -0.27143
    51    C    4  pz     Ryd( 3p)     0.00152       0.50707
    52    C    4  dxy    Ryd( 3d)     0.00041       2.06052
    53    C    4  dxz    Ryd( 3d)     0.00026       1.98262
    54    C    4  dyz    Ryd( 3d)     0.00038       2.15306
    55    C    4  dx2y2  Ryd( 3d)     0.00047       1.91828
    56    C    4  dz2    Ryd( 3d)     0.00027       2.06588

    57    C    5  S      Cor( 1S)     0.99953     -10.28502
    58    C    5  S      Val( 2S)     0.51881      -0.41815
    59    C    5  S      Ryd( 3S)     0.00062       0.54034
    60    C    5  px     Val( 2p)     0.52725      -0.27037
    61    C    5  px     Ryd( 3p)     0.00160       0.37533
    62    C    5  py     Val( 2p)     0.51076      -0.27330
    63    C    5  py     Ryd( 3p)     0.00127       0.32662
    64    C    5  pz     Val( 2p)     0.61099      -0.27431
    65    C    5  pz     Ryd( 3p)     0.00159       0.51623
    66    C    5  dxy    Ryd( 3d)     0.00042       1.90968
    67    C    5  dxz    Ryd( 3d)     0.00030       2.12743
    68    C    5  dyz    Ryd( 3d)     0.00026       2.06860
    69    C    5  dx2y2  Ryd( 3d)     0.00050       2.09756
    70    C    5  dz2    Ryd( 3d)     0.00026       2.01040

    71    H    6  S      Val( 1S)     0.25031      -0.10602
    72    H    6  S      Ryd( 2S)     0.00043       0.21128
    73    H    6  px     Ryd( 2p)     0.00117       2.07480
    74    H    6  py     Ryd( 2p)     0.00056       1.58349
    75    H    6  pz     Ryd( 2p)     0.00061       1.52240

    76    H    7  S      Val( 1S)     0.33412      -0.14961
    77    H    7  S      Ryd( 2S)     0.00086       0.17052
    78    H    7  px     Ryd( 2p)     0.00008       1.53884
    79    H    7  py     Ryd( 2p)     0.00008       1.59724
    80    H    7  pz     Ryd( 2p)     0.00038       2.09956

    81    H    8  S      Val( 1S)     0.29116      -0.13158
    82    H    8  S      Ryd( 2S)     0.00045       0.14515
    83    H    8  px     Ryd( 2p)     0.00011       1.61795
    84    H    8  py     Ryd( 2p)     0.00030       2.02575
    85    H    8  pz     Ryd( 2p)     0.00017       1.62985

    86    H    9  S      Val( 1S)     0.34976      -0.08718
    87    H    9  S      Ryd( 2S)     0.00100       0.15849
    88    H    9  px     Ryd( 2p)     0.00003       1.72258
    89    H    9  py     Ryd( 2p)     0.00004       1.55292
    90    H    9  pz     Ryd( 2p)     0.00040       2.17581

    91    H   10  S      Val( 1S)     0.36710      -0.08721
    92    H   10  S      Ryd( 2S)     0.00055       0.16881
    93    H   10  px     Ryd( 2p)     0.00016       1.65213
    94    H   10  py     Ryd( 2p)     0.00022       1.90820
    95    H   10  pz     Ryd( 2p)     0.00015       1.80151

    96    H   11  S      Val( 1S)     0.37547      -0.10506
    97    H   11  S      Ryd( 2S)     0.00070       0.17518
    98    H   11  px     Ryd( 2p)     0.00008       1.56765
    99    H   11  py     Ryd( 2p)     0.00010       1.70898
   100    H   11  pz     Ryd( 2p)     0.00036       2.06099

   101    H   12  S      Val( 1S)     0.35794      -0.07724
   102    H   12  S      Ryd( 2S)     0.00054       0.17335
   103    H   12  px     Ryd( 2p)     0.00026       1.90842
   104    H   12  py     Ryd( 2p)     0.00008       1.62732
   105    H   12  pz     Ryd( 2p)     0.00018       1.84756

   106    H   13  S      Val( 1S)     0.36706      -0.09688
   107    H   13  S      Ryd( 2S)     0.00063       0.18183
   108    H   13  px     Ryd( 2p)     0.00007       1.60313
   109    H   13  py     Ryd( 2p)     0.00018       1.75796
   110    H   13  pz     Ryd( 2p)     0.00028       1.99031


 Summary of Natural Population Analysis:                  
                                                          
                                       Natural Population 
                Natural  -----------------------------------------------
    Atom  No    Charge         Core      Valence    Rydberg      Total
 -----------------------------------------------------------------------
      O    1   -0.04525      0.99987     3.04015    0.00522     4.04525
      C    2   -0.02387      0.99948     2.01587    0.00852     3.02387
      C    3   -0.02169      0.99947     2.01331    0.00891     3.02169
      C    4   -0.03085      0.99952     2.02420    0.00713     3.03085
      C    5   -0.17419      0.99953     2.16782    0.00684     3.17419
      H    6    0.24691      0.00000     0.25031    0.00278     0.25309
      H    7    0.16448      0.00000     0.33412    0.00140     0.33552
      H    8    0.20781      0.00000     0.29116    0.00103     0.29219
      H    9    0.14875      0.00000     0.34976    0.00148     0.35125
      H   10    0.13182      0.00000     0.36710    0.00108     0.36818
      H   11    0.12329      0.00000     0.37547    0.00124     0.37671
      H   12    0.14099      0.00000     0.35794    0.00106     0.35901
      H   13    0.13179      0.00000     0.36706    0.00115     0.36821
 =======================================================================
   * Total *    1.00000      4.99788    13.95429    0.04783    19.00000

                                 Natural Population      
 --------------------------------------------------------
   Core                       4.99788 ( 99.9576% of   5)
   Valence                   13.95429 ( 99.6735% of  14)
   Natural Minimal Basis     18.95217 ( 99.7483% of  19)
   Natural Rydberg Basis      0.04783 (  0.2517% of  19)
 --------------------------------------------------------

    Atom  No          Natural Electron Configuration
 ----------------------------------------------------------------------------
      O    1      [core]2S( 0.84)2p( 2.20)
      C    2      [core]2S( 0.52)2p( 1.50)
      C    3      [core]2S( 0.48)2p( 1.53)3p( 0.01)
      C    4      [core]2S( 0.52)2p( 1.50)
      C    5      [core]2S( 0.52)2p( 1.65)
      H    6            1S( 0.25)
      H    7            1S( 0.33)
      H    8            1S( 0.29)
      H    9            1S( 0.35)
      H   10            1S( 0.37)
      H   11            1S( 0.38)
      H   12            1S( 0.36)
      H   13            1S( 0.37)


 NATURAL BOND ORBITAL ANALYSIS, beta spin orbitals:

                       Occupancies       Lewis Structure    Low   High
           Occ.    -------------------  -----------------   occ   occ
  Cycle   Thresh.   Lewis   Non-Lewis     CR  BD  3C  LP    (L)   (NL)   Dev
 =============================================================================
   1(1)    0.90    17.84840   1.15160      5  11   0   3     2      0    0.17
   2(2)    0.90    17.84840   1.15160      5  11   0   3     2      0    0.17
   3(1)    0.80    17.90044   1.09956      5  13   0   1     3      0    0.15
   4(2)    0.80    18.28136   0.71864      5  13   0   1     1      0    0.15
   5(3)    0.80    18.28136   0.71864      5  13   0   1     1      0    0.15
   6(1)    0.70    17.78006   1.21994      5  12   0   2     0      1    0.19

    The hybrids on atom  1 are linearly dependent.  An eigenvalue (  0.000000)
    of the hybrid overlap matrix is too small (<0.00010).

    PRJTHR will be raised from  0.200 to 0.250 and the NBO search repeated.


    The hybrids on atom  1 are linearly dependent.  An eigenvalue (  0.000004)
    of the hybrid overlap matrix is too small (<0.00010).

    PRJTHR will be raised from  0.250 to 0.300 and the NBO search repeated.

   7(2)    0.70    17.46864   1.53136      5  12   0   2     1      1    0.28
   8(3)    0.70    17.66962   1.33038      5  12   0   2     0      1    0.19
   9(4)    0.70    17.55832   1.44168      5  12   0   2     0      1    0.19
  10(5)    0.70    17.66962   1.33038      5  12   0   2     0      1    0.19
  11(6)    0.70    17.55832   1.44168      5  12   0   2     0      1    0.19
  12(7)    0.70    17.66962   1.33038      5  12   0   2     0      1    0.19
  13(8)    0.70    17.55832   1.44168      5  12   0   2     0      1    0.19
  14(9)    0.70    17.66962   1.33038      5  12   0   2     0      1    0.19
  15(1)    0.60    15.74122   3.25878      5   6   0   8     0      1    0.28
  16(2)    0.60    15.34505   3.65495      5   6   0   8     0      1    0.28
  17(3)    0.60    15.29564   3.70436      5   5   0   9     0      0    0.28
  18(4)    0.60    15.06511   3.93489      5   5   0   9     1      0    0.28
  19(5)    0.60    15.29564   3.70436      5   5   0   9     0      0    0.28
  20(6)    0.60    15.06511   3.93489      5   5   0   9     1      0    0.28
  21(7)    0.60    15.29564   3.70436      5   5   0   9     0      0    0.28
  22(8)    0.60    15.06511   3.93489      5   5   0   9     1      0    0.28
  23(9)    0.60    15.29564   3.70436      5   5   0   9     0      0    0.28

    The hybrids on atom  5 are linearly dependent.  An eigenvalue (  0.000019)
    of the hybrid overlap matrix is too small (<0.00010).

    PRJTHR will be raised from  0.300 to 0.350 and the NBO search repeated.

  24(1)    0.50    14.55716   4.44284      5   3   0  11     0      2    0.28

    The hybrids on atom  3 are linearly dependent.  An eigenvalue (  0.000009)
    of the hybrid overlap matrix is too small (<0.00010).

    PRJTHR will be raised from  0.350 to 0.400 and the NBO search repeated.


    The hybrids on atom  3 are linearly dependent.  An eigenvalue (  0.000009)
    of the hybrid overlap matrix is too small (<0.00010).

    PRJTHR will be raised from  0.400 to 0.450 and the NBO search repeated.

  25(2)    0.50    14.69796   4.30204      5   3   0  11     0      2    0.28
  26(3)    0.50    14.69796   4.30204      5   3   0  11     0      2    0.28
  27(1)    0.80    18.28136   0.71864      5  13   0   1     1      0    0.15
 -----------------------------------------------------------------------------

 Structure accepted: RESONANCE keyword permits strongly delocalized structure

           --- Apparent excited state configuration ---
 The following "inverted" NBO labels reflect the actual hybrid overlap:

                 NBO   2 has been relabelled BD*

                 NBO  99 has been relabelled BD 

 --------------------------------------------------------
   Core                      4.99788 ( 99.958% of   5)
   Valence Lewis            12.74515 ( 91.037% of  14)
  ==================       ============================
   Total Lewis              17.74303 ( 93.384% of  19)
  -----------------------------------------------------
   Valence non-Lewis         1.22614 (  6.453% of  19)
   Rydberg non-Lewis         0.03083 (  0.162% of  19)
  ==================       ============================
   Total non-Lewis           1.25697 (  6.616% of  19)
 --------------------------------------------------------


       (Occupancy)   Bond orbital/ Coefficients/ Hybrids
 ---------------------------------------------------------------------------------
     1. (0.98899) BD ( 1) O   1 - C   2  
                ( 67.27%)   0.8202* O   1 s( 30.69%)p 2.26( 69.23%)d 0.00(  0.08%)
                                            0.0000 -0.5540  0.0018  0.5543  0.0009
                                            0.6159 -0.0064  0.0746  0.0017 -0.0182
                                           -0.0051 -0.0121  0.0094  0.0140
                ( 32.73%)   0.5721* C   2 s( 20.28%)p 3.92( 79.40%)d 0.02(  0.32%)
                                           -0.0000 -0.4485 -0.0403 -0.6510 -0.0307
                                           -0.5938 -0.0280 -0.1262 -0.0040 -0.0477
                                           -0.0093 -0.0074 -0.0046  0.0268
     2. (0.79472) BD*( 1) O   1 - C   3  
                ( 71.03%)   0.8428* O   1 s(  1.47%)p66.88( 98.46%)d 0.04(  0.07%)
                                            0.0002 -0.1211 -0.0068  0.1865 -0.0105
                                           -0.3850  0.0137  0.8948 -0.0252 -0.0060
                                           -0.0010 -0.0170 -0.0082 -0.0162
                ( 28.97%)  -0.5383* C   3 s(  2.09%)p46.74( 97.84%)d 0.03(  0.07%)
                                            0.0011 -0.1445  0.0065  0.0638 -0.0107
                                           -0.8987  0.0252  0.4060 -0.0331  0.0138
                                           -0.0072  0.0186  0.0092  0.0055
     3. (0.99297) BD ( 1) O   1 - H   6  
                ( 74.91%)   0.8655* O   1 s( 20.26%)p 3.93( 79.65%)d 0.00(  0.09%)
                                            0.0002  0.4497 -0.0193  0.8083  0.0303
                                           -0.2949  0.0101 -0.2346 -0.0049 -0.0215
                                           -0.0160  0.0117  0.0044 -0.0077
                ( 25.09%)   0.5009* H   6 s( 99.50%)p 0.01(  0.50%)
                                            0.9975 -0.0016 -0.0651  0.0158  0.0229
     4. (0.99077) BD ( 1) C   2 - C   3  
                ( 50.01%)   0.7071* C   2 s( 30.98%)p 2.23( 68.98%)d 0.00(  0.05%)
                                           -0.0002 -0.5565 -0.0062  0.6984 -0.0125
                                           -0.2687  0.0031 -0.3601 -0.0047  0.0119
                                            0.0142 -0.0050 -0.0085  0.0038
                ( 49.99%)   0.7071* C   3 s( 30.88%)p 2.24( 69.08%)d 0.00(  0.04%)
                                           -0.0001 -0.5556 -0.0092 -0.7053 -0.0203
                                            0.2134  0.0046  0.3830 -0.0259  0.0078
                                            0.0143 -0.0038 -0.0117 -0.0002
     5. (0.92209) BD ( 1) C   2 - H   7  
                ( 64.42%)   0.8026* C   2 s( 22.69%)p 3.41( 77.28%)d 0.00(  0.04%)
                                           -0.0002  0.4760 -0.0153 -0.0957  0.0114
                                           -0.0676 -0.0067 -0.8711  0.0110 -0.0048
                                            0.0007  0.0004 -0.0057  0.0180
                ( 35.58%)   0.5965* H   7 s( 99.89%)p 0.00(  0.11%)
                                            0.9994 -0.0068  0.0081  0.0019  0.0319
     6. (0.87720) BD ( 1) C   2 - H   8  
                ( 67.06%)   0.8189* C   2 s( 26.17%)p 2.82( 73.81%)d 0.00(  0.02%)
                                           -0.0004  0.5114 -0.0124  0.2760 -0.0006
                                           -0.7530  0.0052  0.3076 -0.0141 -0.0072
                                            0.0082 -0.0078 -0.0060 -0.0012
                ( 32.94%)   0.5739* H   8 s( 99.88%)p 0.00(  0.12%)
                                            0.9994 -0.0094 -0.0065  0.0307 -0.0147
     7. (0.91735) BD ( 1) C   3 - C   5  
                ( 50.55%)   0.7110* C   3 s( 30.75%)p 2.25( 69.19%)d 0.00(  0.06%)
                                           -0.0005  0.5545 -0.0086 -0.7051  0.0106
                                           -0.2902 -0.0094 -0.3301  0.0376  0.0079
                                            0.0189  0.0027  0.0079 -0.0105
                ( 49.45%)   0.7032* C   5 s( 23.94%)p 3.17( 75.97%)d 0.00(  0.09%)
                                            0.0009  0.4892  0.0102  0.7653 -0.0017
                                           -0.1057 -0.0022  0.4034  0.0079  0.0147
                                            0.0137  0.0073  0.0195 -0.0090
     8. (0.96577) BD ( 1) C   3 - H   9  
                ( 64.53%)   0.8033* C   3 s( 36.07%)p 1.77( 63.91%)d 0.00(  0.02%)
                                           -0.0004  0.6005 -0.0116  0.0145  0.0059
                                            0.2476 -0.0062  0.7600 -0.0020 -0.0038
                                            0.0021  0.0010 -0.0012  0.0128
                ( 35.47%)   0.5956* H   9 s( 99.90%)p 0.00(  0.10%)
                                            0.9995 -0.0051 -0.0009  0.0010 -0.0322
     9. (0.91866) BD ( 1) C   4 - C   5  
                ( 48.42%)   0.6958* C   4 s( 23.77%)p 3.20( 76.15%)d 0.00(  0.08%)
                                           -0.0005  0.4876 -0.0017 -0.4872 -0.0165
                                           -0.7196  0.0173 -0.0758 -0.0054  0.0136
                                           -0.0011 -0.0026 -0.0197 -0.0140
                ( 51.58%)   0.7182* C   5 s( 23.95%)p 3.17( 75.95%)d 0.00(  0.09%)
                                            0.0007  0.4892  0.0153 -0.0749 -0.0064
                                            0.8366  0.0063 -0.2321 -0.0054  0.0189
                                           -0.0045 -0.0009 -0.0197 -0.0134
    10. (0.98856) BD ( 1) C   4 - H  10  
                ( 63.15%)   0.7947* C   4 s( 31.06%)p 2.22( 68.91%)d 0.00(  0.03%)
                                           -0.0003  0.5574 -0.0012 -0.3555  0.0053
                                            0.5669  0.0122  0.4905 -0.0250 -0.0070
                                           -0.0088  0.0108 -0.0031  0.0050
                ( 36.85%)   0.6070* H  10 s( 99.90%)p 0.00(  0.10%)
                                            0.9995 -0.0011  0.0165 -0.0232 -0.0148
    11. (0.98934) BD ( 1) C   4 - H  11  
                ( 62.37%)   0.7897* C   4 s( 30.53%)p 2.27( 69.44%)d 0.00(  0.03%)
                                           -0.0003  0.5524 -0.0083  0.2737 -0.0205
                                            0.2678  0.0294 -0.7392  0.0101  0.0009
                                           -0.0120 -0.0045  0.0017  0.0119
                ( 37.63%)   0.6135* H  11 s( 99.90%)p 0.00(  0.10%)
                                            0.9995 -0.0012 -0.0040 -0.0135  0.0285
    12. (0.97275) BD ( 1) C   5 - H  12  
                ( 63.56%)   0.7972* C   5 s( 26.51%)p 2.77( 73.46%)d 0.00(  0.03%)
                                            0.0004 -0.5148  0.0058  0.6378  0.0051
                                            0.2104  0.0200 -0.5316  0.0227  0.0013
                                            0.0134  0.0028 -0.0052 -0.0074
                ( 36.44%)   0.6037* H  12 s( 99.90%)p 0.00(  0.10%)
                                           -0.9995  0.0021 -0.0245 -0.0093  0.0174
    13. (0.97230) BD ( 1) C   5 - H  13  
                ( 62.64%)   0.7914* C   5 s( 25.54%)p 2.91( 74.43%)d 0.00(  0.03%)
                                            0.0004 -0.5052  0.0130  0.0183  0.0356
                                            0.4927  0.0144  0.7068 -0.0147  0.0060
                                            0.0049 -0.0106  0.0026 -0.0119
                ( 37.36%)   0.6113* H  13 s( 99.90%)p 0.00(  0.10%)
                                           -0.9995  0.0014 -0.0051 -0.0186 -0.0241
    14. (0.99987) CR ( 1) O   1           s(100.00%)p 0.00(  0.00%)
                                            1.0000 -0.0000  0.0000 -0.0002 -0.0000
                                            0.0001 -0.0000 -0.0002  0.0000  0.0000
                                            0.0000  0.0000  0.0000  0.0000
    15. (0.99948) CR ( 1) C   2           s(100.00%)p 0.00(  0.00%)
                                            1.0000  0.0002 -0.0000  0.0002 -0.0000
                                           -0.0004  0.0000 -0.0001 -0.0000 -0.0000
                                            0.0000 -0.0000 -0.0000  0.0000
    16. (0.99946) CR ( 1) C   3           s(100.00%)p 0.00(  0.00%)
                                            1.0000  0.0006 -0.0000 -0.0005  0.0000
                                            0.0010 -0.0000 -0.0002  0.0001 -0.0000
                                            0.0000 -0.0000 -0.0000 -0.0000
    17. (0.99952) CR ( 1) C   4           s(100.00%)p 0.00(  0.00%)
                                            1.0000  0.0005 -0.0000 -0.0003 -0.0000
                                           -0.0001  0.0000 -0.0001 -0.0000  0.0000
                                           -0.0000  0.0000 -0.0000 -0.0000
    18. (0.99953) CR ( 1) C   5           s(100.00%)p 0.00(  0.00%)
                                            1.0000 -0.0004 -0.0000 -0.0009 -0.0000
                                           -0.0008 -0.0000 -0.0003 -0.0000 -0.0000
                                           -0.0000 -0.0000 -0.0000  0.0000
    19. (0.99200) LP ( 1) O   1           s( 47.57%)p 1.10( 52.39%)d 0.00(  0.04%)
                                            0.0000  0.6896  0.0099 -0.0497  0.0052
                                            0.6198 -0.0076  0.3704 -0.0058  0.0036
                                           -0.0002 -0.0116  0.0151 -0.0007
    20. (0.33414) LP*( 1) C   4           s( 14.55%)p 5.87( 85.35%)d 0.01(  0.11%)
                                            0.0000  0.3807  0.0234  0.7480  0.0092
                                           -0.2969  0.0013  0.4535  0.0126 -0.0252
                                            0.0107 -0.0177 -0.0046 -0.0031
    21. (0.00084) RY*( 1) O   1           s( 26.65%)p 2.36( 62.97%)d 0.39( 10.39%)
                                           -0.0000 -0.0043  0.5162  0.0056  0.5216
                                           -0.0133 -0.5657  0.0140  0.1929  0.0428
                                            0.0006 -0.0042 -0.3194  0.0058
    22. (0.00065) RY*( 2) O   1           s(  6.14%)p13.72( 84.26%)d 1.56(  9.60%)
                                            0.0000 -0.0040  0.2478 -0.0035  0.1344
                                            0.0063  0.0765 -0.0157 -0.9047 -0.0402
                                            0.2181  0.1724 -0.0682  0.1113
    23. (0.00007) RY*( 3) O   1           s( 56.58%)p 0.58( 32.61%)d 0.19( 10.81%)
    24. (0.00002) RY*( 4) O   1           s(  8.34%)p 8.97( 74.74%)d 2.03( 16.93%)
    25. (0.00001) RY*( 5) O   1           s(  0.93%)p10.63(  9.91%)d95.71( 89.16%)
    26. (0.00000) RY*( 6) O   1           s(  0.08%)p88.72(  7.15%)d99.99( 92.77%)
    27. (0.00000) RY*( 7) O   1           s(  0.02%)p99.99(  3.18%)d99.99( 96.81%)
    28. (0.00000) RY*( 8) O   1           s(  0.01%)p 1.00( 20.88%)d 3.79( 79.12%)
    29. (0.00000) RY*( 9) O   1           s(  1.26%)p 3.63(  4.58%)d74.60( 94.15%)
    30. (0.00213) RY*( 1) C   2           s(  5.89%)p13.75( 80.93%)d 2.24( 13.19%)
                                           -0.0000  0.0103  0.2424 -0.0096 -0.5114
                                            0.0091  0.2750 -0.0179 -0.6867 -0.1360
                                            0.2453  0.0738  0.2021 -0.0830
    31. (0.00137) RY*( 2) C   2           s( 30.64%)p 0.94( 28.84%)d 1.32( 40.52%)
                                            0.0000 -0.0063  0.5535 -0.0136 -0.1374
                                           -0.0343  0.2991 -0.0146  0.4224  0.0959
                                           -0.2726 -0.2965  0.4620 -0.1425
    32. (0.00107) RY*( 3) C   2           s(  0.12%)p99.99( 67.05%)d99.99( 32.83%)
                                            0.0000  0.0118  0.0333  0.0071 -0.2724
                                            0.0050 -0.7348 -0.0027 -0.2372  0.3296
                                           -0.2930 -0.3066  0.0777 -0.1837
    33. (0.00046) RY*( 4) C   2           s(  5.23%)p 8.09( 42.34%)d10.02( 52.43%)
                                            0.0000 -0.0221  0.2277 -0.0453  0.4580
                                           -0.0352  0.3048 -0.0155 -0.3423  0.5824
                                           -0.0313 -0.1231 -0.3225 -0.2548
    34. (0.00020) RY*( 5) C   2           s(  0.08%)p99.99( 34.54%)d99.99( 65.38%)
                                            0.0000 -0.0129  0.0248 -0.0078  0.5151
                                           -0.0166 -0.2553 -0.0040 -0.1206  0.0470
                                            0.3891  0.1456  0.6883 -0.0721
    35. (0.00013) RY*( 6) C   2           s(  4.55%)p 6.04( 27.45%)d14.96( 68.01%)
                                            0.0000  0.0021  0.2132 -0.0240 -0.3052
                                           -0.0148 -0.1666 -0.0010  0.3908  0.3118
                                            0.6685  0.1673 -0.2322 -0.2326
    36. (0.00005) RY*( 7) C   2           s( 40.43%)p 0.20(  8.02%)d 1.27( 51.55%)
    37. (0.00000) RY*( 8) C   2           s( 11.26%)p 0.83(  9.30%)d 7.06( 79.44%)
    38. (0.00001) RY*( 9) C   2           s(  1.69%)p 1.22(  2.07%)d56.84( 96.24%)
    39. (0.00377) RY*( 1) C   3           s( 20.37%)p 3.49( 71.06%)d 0.42(  8.56%)
                                            0.0000  0.0366  0.4499 -0.0090 -0.6689
                                            0.0172  0.2510 -0.0239 -0.4464 -0.1618
                                            0.0732  0.0060  0.2075  0.1048
    40. (0.00206) RY*( 2) C   3           s( 33.22%)p 1.86( 61.81%)d 0.15(  4.97%)
                                            0.0000 -0.0080  0.5763 -0.0114  0.5302
                                            0.0135  0.5512  0.0134  0.1807 -0.0316
                                            0.0137 -0.0267  0.1994 -0.0898
    41. (0.00135) RY*( 3) C   3           s( 14.95%)p 4.56( 68.21%)d 1.13( 16.85%)
                                           -0.0000 -0.0237  0.3859  0.0051 -0.2902
                                           -0.0143 -0.4379  0.0337  0.6362 -0.2396
                                           -0.0094  0.0055  0.1105 -0.3142
    42. (0.00061) RY*( 4) C   3           s( 14.42%)p 4.64( 66.86%)d 1.30( 18.72%)
                                           -0.0000 -0.0019  0.3797 -0.0016  0.3744
                                           -0.0093 -0.6134 -0.0034 -0.3899 -0.0471
                                            0.3683 -0.0540  0.0137  0.2150
    43. (0.00017) RY*( 5) C   3           s(  3.65%)p 1.64(  5.99%)d24.73( 90.36%)
                                            0.0000  0.0053  0.1911 -0.0124 -0.0090
                                            0.0095 -0.2238 -0.0011 -0.0971  0.5921
                                           -0.6456 -0.2153  0.2987  0.0264
    44. (0.00013) RY*( 6) C   3           s(  0.45%)p16.06(  7.20%)d99.99( 92.35%)
                                            0.0000  0.0037  0.0669 -0.0236  0.1610
                                            0.0050 -0.1002 -0.0081 -0.1881 -0.4798
                                           -0.5986  0.5657 -0.1141  0.0441
    45. (0.00009) RY*( 7) C   3           s(  5.29%)p 0.20(  1.08%)d17.69( 93.62%)
    46. (0.00006) RY*( 8) C   3           s(  7.06%)p 0.08(  0.59%)d13.09( 92.35%)
    47. (0.00003) RY*( 9) C   3           s(  0.80%)p21.59( 17.18%)d99.99( 82.03%)
    48. (0.00204) RY*( 1) C   4           s( 11.29%)p 6.56( 74.08%)d 1.30( 14.63%)
                                            0.0000  0.0213  0.3354 -0.0079  0.2024
                                            0.0045 -0.8204 -0.0299 -0.1604 -0.2179
                                           -0.1214 -0.0157 -0.2727 -0.0971
    49. (0.00177) RY*( 2) C   4           s(  0.06%)p99.99( 89.01%)d99.99( 10.92%)
                                           -0.0000 -0.0034  0.0245  0.0176  0.5249
                                           -0.0148  0.2625 -0.0202 -0.7381 -0.0425
                                            0.0567  0.2866  0.0976 -0.1119
    50. (0.00025) RY*( 3) C   4           s( 30.63%)p 1.55( 47.39%)d 0.72( 21.98%)
                                           -0.0000 -0.0015  0.5534 -0.0268  0.5221
                                            0.0050  0.2609 -0.0096  0.3639 -0.0139
                                           -0.1995 -0.3622  0.2125 -0.0587
    51. (0.00018) RY*( 4) C   4           s( 37.91%)p 1.28( 48.52%)d 0.36( 13.57%)
                                           -0.0000 -0.0246  0.6152  0.0074 -0.5327
                                            0.0059  0.2796  0.0050 -0.3510  0.0796
                                           -0.1964 -0.0545 -0.2818  0.0917
    52. (0.00009) RY*( 5) C   4           s(  1.52%)p 5.39(  8.18%)d59.48( 90.30%)
    53. (0.00003) RY*( 6) C   4           s( 12.37%)p 0.49(  6.10%)d 6.59( 81.53%)
    54. (0.00001) RY*( 7) C   4           s(  0.01%)p 1.00( 10.64%)d 8.40( 89.36%)
    55. (0.00001) RY*( 8) C   4           s(  6.29%)p 1.48(  9.27%)d13.43( 84.44%)
    56. (0.00000) RY*( 9) C   4           s(  0.01%)p99.99(  6.96%)d99.99( 93.03%)
    57. (0.00188) RY*( 1) C   5           s(  1.00%)p89.85( 90.04%)d 8.94(  8.96%)
                                           -0.0000  0.0042  0.1000  0.0187  0.4619
                                           -0.0095 -0.3142 -0.0296 -0.7661  0.0256
                                           -0.1477 -0.2175  0.1262 -0.0626
    58. (0.00133) RY*( 2) C   5           s( 12.47%)p 6.01( 74.99%)d 1.01( 12.54%)
                                            0.0000  0.0173  0.3527 -0.0183  0.5156
                                           -0.0298  0.6906 -0.0126  0.0759  0.3021
                                           -0.0891  0.1362  0.0418 -0.0767
    59. (0.00024) RY*( 3) C   5           s( 55.80%)p 0.54( 29.98%)d 0.25( 14.22%)
                                            0.0000 -0.0093  0.7470 -0.0104  0.0651
                                           -0.0014 -0.4964 -0.0017  0.2215 -0.0456
                                            0.0604  0.3678  0.0100  0.0334
    60. (0.00017) RY*( 4) C   5           s( 13.77%)p 4.64( 63.90%)d 1.62( 22.33%)
                                            0.0000 -0.0201  0.3705  0.0093 -0.6568
                                           -0.0132  0.2022  0.0089 -0.4078  0.3395
                                           -0.2228 -0.0431 -0.2132  0.1054
    61. (0.00010) RY*( 5) C   5           s(  0.02%)p99.99(  4.73%)d99.99( 95.25%)
    62. (0.00001) RY*( 6) C   5           s(  0.51%)p25.94( 13.30%)d99.99( 86.19%)
    63. (0.00002) RY*( 7) C   5           s( 16.19%)p 0.32(  5.17%)d 4.86( 78.64%)
    64. (0.00001) RY*( 8) C   5           s(  0.25%)p30.16(  7.65%)d99.99( 92.10%)
    65. (0.00001) RY*( 9) C   5           s(  0.02%)p99.99( 10.44%)d99.99( 89.53%)
    66. (0.00065) RY*( 1) H   6           s( 27.96%)p 2.58( 72.04%)
                                            0.0099  0.5287  0.4352  0.5741  0.4488
    67. (0.00051) RY*( 2) H   6           s(  0.76%)p99.99( 99.24%)
                                            0.0023  0.0872 -0.0966  0.6062 -0.7846
    68. (0.00037) RY*( 3) H   6           s( 66.84%)p 0.50( 33.16%)
                                            0.0131  0.8174 -0.0405 -0.4970 -0.2881
    69. (0.00001) RY*( 4) H   6           s(  4.95%)p19.21( 95.05%)
    70. (0.00088) RY*( 1) H   7           s( 98.16%)p 0.02(  1.84%)
                                            0.0084  0.9907  0.0778 -0.0895 -0.0657
    71. (0.00009) RY*( 2) H   7           s(  0.79%)p99.99( 99.21%)
    72. (0.00006) RY*( 3) H   7           s(  0.68%)p99.99( 99.32%)
    73. (0.00001) RY*( 4) H   7           s(  0.47%)p99.99( 99.53%)
    74. (0.00048) RY*( 1) H   8           s( 87.13%)p 0.15( 12.87%)
                                            0.0106  0.9334  0.2435 -0.1195 -0.2347
    75. (0.00010) RY*( 2) H   8           s(  7.27%)p12.75( 92.73%)
                                            0.0155  0.2693 -0.1036  0.0134  0.9573
    76. (0.00007) RY*( 3) H   8           s(  3.90%)p24.63( 96.10%)
    77. (0.00001) RY*( 4) H   8           s(  1.81%)p54.22( 98.19%)
    78. (0.00101) RY*( 1) H   9           s( 99.49%)p 0.01(  0.51%)
                                            0.0058  0.9974 -0.0174  0.0641  0.0254
    79. (0.00005) RY*( 2) H   9           s(  0.06%)p99.99( 99.94%)
    80. (0.00002) RY*( 3) H   9           s(  0.32%)p99.99( 99.68%)
    81. (0.00003) RY*( 4) H   9           s(  0.23%)p99.99( 99.77%)
    82. (0.00056) RY*( 1) H  10           s( 98.99%)p 0.01(  1.01%)
                                            0.0029  0.9949  0.0362  0.0598  0.0721
    83. (0.00006) RY*( 2) H  10           s(  0.24%)p99.99( 99.76%)
    84. (0.00006) RY*( 3) H  10           s(  0.53%)p99.99( 99.47%)
    85. (0.00002) RY*( 4) H  10           s(  0.34%)p99.99( 99.66%)
    86. (0.00071) RY*( 1) H  11           s( 99.30%)p 0.01(  0.70%)
                                            0.0035  0.9965  0.0105 -0.0110 -0.0824
    87. (0.00007) RY*( 2) H  11           s(  0.02%)p99.99( 99.98%)
    88. (0.00006) RY*( 3) H  11           s(  0.56%)p99.99( 99.44%)
    89. (0.00001) RY*( 4) H  11           s(  0.23%)p99.99( 99.77%)
    90. (0.00055) RY*( 1) H  12           s( 99.21%)p 0.01(  0.79%)
                                            0.0042  0.9961 -0.0180 -0.0436  0.0751
    91. (0.00008) RY*( 2) H  12           s(  0.31%)p99.99( 99.69%)
    92. (0.00006) RY*( 3) H  12           s(  0.26%)p99.99( 99.74%)
    93. (0.00001) RY*( 4) H  12           s(  0.32%)p99.99( 99.68%)
    94. (0.00063) RY*( 1) H  13           s( 98.92%)p 0.01(  1.08%)
                                            0.0040  0.9946  0.0466 -0.0603 -0.0704
    95. (0.00009) RY*( 2) H  13           s(  0.14%)p99.99( 99.86%)
    96. (0.00006) RY*( 3) H  13           s(  0.67%)p99.99( 99.33%)
    97. (0.00001) RY*( 4) H  13           s(  0.37%)p99.99( 99.63%)
    98. (0.00936) BD*( 1) O   1 - C   2  
                ( 32.73%)   0.5721* O   1 s( 30.69%)p 2.26( 69.23%)d 0.00(  0.08%)
                                           -0.0000  0.5540 -0.0018 -0.5543 -0.0009
                                           -0.6159  0.0064 -0.0746 -0.0017  0.0182
                                            0.0051  0.0121 -0.0094 -0.0140
                ( 67.27%)  -0.8202* C   2 s( 20.28%)p 3.92( 79.40%)d 0.02(  0.32%)
                                            0.0000  0.4485  0.0403  0.6510  0.0307
                                            0.5938  0.0280  0.1262  0.0040  0.0477
                                            0.0093  0.0074  0.0046 -0.0268
    99. (0.25639) BD ( 1) O   1 - C   3  
                ( 28.97%)   0.5383* O   1 s(  1.47%)p66.88( 98.46%)d 0.04(  0.07%)
                                           -0.0002  0.1211  0.0068 -0.1865  0.0105
                                            0.3850 -0.0137 -0.8948  0.0252  0.0060
                                            0.0010  0.0170  0.0082  0.0162
                ( 71.03%)   0.8428* C   3 s(  2.09%)p46.74( 97.84%)d 0.03(  0.07%)
                                           -0.0011  0.1445 -0.0065 -0.0638  0.0107
                                            0.8987 -0.0252 -0.4060  0.0331 -0.0138
                                            0.0072 -0.0186 -0.0092 -0.0055
   100. (0.00328) BD*( 1) O   1 - H   6  
                ( 25.09%)   0.5009* O   1 s( 20.26%)p 3.93( 79.65%)d 0.00(  0.09%)
                                           -0.0002 -0.4497  0.0193 -0.8083 -0.0303
                                            0.2949 -0.0101  0.2346  0.0049  0.0215
                                            0.0160 -0.0117 -0.0044  0.0077
                ( 74.91%)  -0.8655* H   6 s( 99.50%)p 0.01(  0.50%)
                                           -0.9975  0.0016  0.0651 -0.0158 -0.0229
   101. (0.01297) BD*( 1) C   2 - C   3  
                ( 49.99%)   0.7071* C   2 s( 30.98%)p 2.23( 68.98%)d 0.00(  0.05%)
                                            0.0002  0.5565  0.0062 -0.6984  0.0125
                                            0.2687 -0.0031  0.3601  0.0047 -0.0119
                                           -0.0142  0.0050  0.0085 -0.0038
                ( 50.01%)  -0.7071* C   3 s( 30.88%)p 2.24( 69.08%)d 0.00(  0.04%)
                                            0.0001  0.5556  0.0092  0.7053  0.0203
                                           -0.2134 -0.0046 -0.3830  0.0259 -0.0078
                                           -0.0143  0.0038  0.0117  0.0002
   102. (0.00987) BD*( 1) C   2 - H   7  
                ( 35.58%)   0.5965* C   2 s( 22.69%)p 3.41( 77.28%)d 0.00(  0.04%)
                                            0.0002 -0.4760  0.0153  0.0957 -0.0114
                                            0.0676  0.0067  0.8711 -0.0110  0.0048
                                           -0.0007 -0.0004  0.0057 -0.0180
                ( 64.42%)  -0.8026* H   7 s( 99.89%)p 0.00(  0.11%)
                                           -0.9994  0.0068 -0.0081 -0.0019 -0.0319
   103. (0.00386) BD*( 1) C   2 - H   8  
                ( 32.94%)   0.5739* C   2 s( 26.17%)p 2.82( 73.81%)d 0.00(  0.02%)
                                            0.0004 -0.5114  0.0124 -0.2760  0.0006
                                            0.7530 -0.0052 -0.3076  0.0141  0.0072
                                           -0.0082  0.0078  0.0060  0.0012
                ( 67.06%)  -0.8189* H   8 s( 99.88%)p 0.00(  0.12%)
                                           -0.9994  0.0094  0.0065 -0.0307  0.0147
   104. (0.01770) BD*( 1) C   3 - C   5  
                ( 49.45%)   0.7032* C   3 s( 30.75%)p 2.25( 69.19%)d 0.00(  0.06%)
                                            0.0005 -0.5545  0.0086  0.7051 -0.0106
                                            0.2902  0.0094  0.3301 -0.0376 -0.0079
                                           -0.0189 -0.0027 -0.0079  0.0105
                ( 50.55%)  -0.7110* C   5 s( 23.94%)p 3.17( 75.97%)d 0.00(  0.09%)
                                           -0.0009 -0.4892 -0.0102 -0.7653  0.0017
                                            0.1057  0.0022 -0.4034 -0.0079 -0.0147
                                           -0.0137 -0.0073 -0.0195  0.0090
   105. (0.01169) BD*( 1) C   3 - H   9  
                ( 35.47%)   0.5956* C   3 s( 36.07%)p 1.77( 63.91%)d 0.00(  0.02%)
                                            0.0004 -0.6005  0.0116 -0.0145 -0.0059
                                           -0.2476  0.0062 -0.7600  0.0020  0.0038
                                           -0.0021 -0.0010  0.0012 -0.0128
                ( 64.53%)  -0.8033* H   9 s( 99.90%)p 0.00(  0.10%)
                                           -0.9995  0.0051  0.0009 -0.0010  0.0322
   106. (0.00525) BD*( 1) C   4 - C   5  
                ( 51.58%)   0.7182* C   4 s( 23.77%)p 3.20( 76.15%)d 0.00(  0.08%)
                                           -0.0005  0.4876 -0.0017 -0.4872 -0.0165
                                           -0.7196  0.0173 -0.0758 -0.0054  0.0136
                                           -0.0011 -0.0026 -0.0197 -0.0140
                ( 48.42%)  -0.6958* C   5 s( 23.95%)p 3.17( 75.95%)d 0.00(  0.09%)
                                            0.0007  0.4892  0.0153 -0.0749 -0.0064
                                            0.8366  0.0063 -0.2321 -0.0054  0.0189
                                           -0.0045 -0.0009 -0.0197 -0.0134
   107. (0.00509) BD*( 1) C   4 - H  10  
                ( 36.85%)   0.6070* C   4 s( 31.06%)p 2.22( 68.91%)d 0.00(  0.03%)
                                            0.0003 -0.5574  0.0012  0.3555 -0.0053
                                           -0.5669 -0.0122 -0.4905  0.0250  0.0070
                                            0.0088 -0.0108  0.0031 -0.0050
                ( 63.15%)  -0.7947* H  10 s( 99.90%)p 0.00(  0.10%)
                                           -0.9995  0.0011 -0.0165  0.0232  0.0148
   108. (0.00565) BD*( 1) C   4 - H  11  
                ( 37.63%)   0.6135* C   4 s( 30.53%)p 2.27( 69.44%)d 0.00(  0.03%)
                                            0.0003 -0.5524  0.0083 -0.2737  0.0205
                                           -0.2678 -0.0294  0.7392 -0.0101 -0.0009
                                            0.0120  0.0045 -0.0017 -0.0119
                ( 62.37%)  -0.7897* H  11 s( 99.90%)p 0.00(  0.10%)
                                           -0.9995  0.0012  0.0040  0.0135 -0.0285
   109. (0.00596) BD*( 1) C   5 - H  12  
                ( 36.44%)   0.6037* C   5 s( 26.51%)p 2.77( 73.46%)d 0.00(  0.03%)
                                           -0.0004  0.5148 -0.0058 -0.6378 -0.0051
                                           -0.2104 -0.0200  0.5316 -0.0227 -0.0013
                                           -0.0134 -0.0028  0.0052  0.0074
                ( 63.56%)  -0.7972* H  12 s( 99.90%)p 0.00(  0.10%)
                                            0.9995 -0.0021  0.0245  0.0093 -0.0174
   110. (0.00659) BD*( 1) C   5 - H  13  
                ( 37.36%)   0.6113* C   5 s( 25.54%)p 2.91( 74.43%)d 0.00(  0.03%)
                                           -0.0004  0.5052 -0.0130 -0.0183 -0.0356
                                           -0.4927 -0.0144 -0.7068  0.0147 -0.0060
                                           -0.0049  0.0106 -0.0026  0.0119
                ( 62.64%)  -0.7914* H  13 s( 99.90%)p 0.00(  0.10%)
                                            0.9995 -0.0014  0.0051  0.0186  0.0241


 NHO Directionality and "Bond Bending" (deviations from line of nuclear centers)

         [Thresholds for printing:  angular deviation  >  1.0 degree]
                                    hybrid p-character > 25.0%
                                    orbital occupancy  >  0.10e

                                Line of Centers        Hybrid 1              Hybrid 2
                                ---------------  -------------------   ------------------
                NBO               Theta   Phi    Theta   Phi    Dev    Theta   Phi    Dev
 ========================================================================================
     1. BD (   1) O   1 - C   2   100.1  223.9    95.3  227.7   6.1     82.0   42.4   2.5
     2. BD*(   1) O   1 - C   3    80.0  192.9   154.7  115.4  93.8    113.1   93.5  77.5
     3. BD (   1) O   1 - H   6   111.4  338.2   105.1  341.2   6.9      --     --    --
     4. BD (   1) C   2 - C   3    64.0  160.8    63.6  158.8   1.8    115.2  343.3   2.4
     5. BD (   1) C   2 - H   7   168.3  214.9   172.6  221.4   4.4      --     --    --
     6. BD (   1) C   2 - H   8    69.1  286.2    69.8  290.2   3.8      --     --    --
     7. BD (   1) C   3 - C   5   112.1  198.0   111.1  203.3   5.1     61.9  352.0  24.3
     8. BD (   1) C   3 - H   9     5.5   45.3    17.7   85.2  14.0      --     --    --
     9. BD (   1) C   4 - C   5    85.6  252.9    95.4  234.3  21.0    105.7   95.5  24.9
    10. BD (   1) C   4 - H  10    55.6  123.7    55.5  121.2   2.1      --     --    --
    11. BD (   1) C   4 - H  11   153.9   49.3   151.8   49.6   2.1      --     --    --
    12. BD (   1) C   5 - H  12    50.2  197.0    53.3  199.7   3.7      --     --    --
    13. BD (   1) C   5 - H  13   145.9  270.4   143.6  263.9   4.3      --     --    --
    19. LP (   1) O   1             --     --     59.3   94.2   --       --     --    --
    20. LP*(   1) C   4             --     --     60.2  338.7   --       --     --    --
    99. BD (   1) O   1 - C   3    80.0  192.9   154.7  115.4  93.8    113.1   93.5  77.5


 Second Order Perturbation Theory Analysis of Fock Matrix in NBO Basis

     Threshold for printing:   0.25 kcal/mol
                                                                              E(2)  E(j)-E(i) F(i,j)
         Donor NBO (i)                     Acceptor NBO (j)                 kcal/mol   a.u.    a.u. 
 ===================================================================================================

 within unit  1
   1. BD (   1) O   1 - C   2        /  2. BD*(   1) O   1 - C   3            0.57    0.61    0.050
   1. BD (   1) O   1 - C   2        / 99. BD (   1) O   1 - C   3            2.37    0.73    0.060
   1. BD (   1) O   1 - C   2        /104. BD*(   1) C   3 - C   5            0.86    1.23    0.041
   2. BD*(   1) O   1 - C   3        / 20. LP*(   1) C   4                   91.49    0.21    0.186
   2. BD*(   1) O   1 - C   3        / 30. RY*(   1) C   2                    0.40    1.10    0.030
   2. BD*(   1) O   1 - C   3        / 32. RY*(   3) C   2                    0.58    1.30    0.039
   2. BD*(   1) O   1 - C   3        / 40. RY*(   2) C   3                    0.30    0.99    0.025
   2. BD*(   1) O   1 - C   3        / 48. RY*(   1) C   4                    0.27    1.06    0.024
   2. BD*(   1) O   1 - C   3        / 50. RY*(   3) C   4                    0.85    1.22    0.046
   2. BD*(   1) O   1 - C   3        / 51. RY*(   4) C   4                    0.30    1.07    0.026
   2. BD*(   1) O   1 - C   3        / 67. RY*(   2) H   6                    0.59    1.86    0.047
   2. BD*(   1) O   1 - C   3        / 99. BD (   1) O   1 - C   3           41.18    0.12    0.092
   2. BD*(   1) O   1 - C   3        /100. BD*(   1) O   1 - H   6            0.28    0.68    0.019
   2. BD*(   1) O   1 - C   3        /102. BD*(   1) C   2 - H   7            1.08    0.67    0.038
   2. BD*(   1) O   1 - C   3        /105. BD*(   1) C   3 - H   9            1.14    0.74    0.041
   2. BD*(   1) O   1 - C   3        /109. BD*(   1) C   5 - H  12            0.30    0.76    0.021
   3. BD (   1) O   1 - H   6        /  2. BD*(   1) O   1 - C   3            0.76    0.49    0.053
   3. BD (   1) O   1 - H   6        / 32. RY*(   3) C   2                    0.31    1.78    0.030
   3. BD (   1) O   1 - H   6        / 33. RY*(   4) C   2                    0.25    2.16    0.030
   3. BD (   1) O   1 - H   6        / 40. RY*(   2) C   3                    0.31    1.48    0.027
   3. BD (   1) O   1 - H   6        / 99. BD (   1) O   1 - C   3            0.50    0.61    0.025
   3. BD (   1) O   1 - H   6        /101. BD*(   1) C   2 - C   3            1.46    1.14    0.052
   4. BD (   1) C   2 - C   3        / 20. LP*(   1) C   4                    5.82    0.60    0.091
   4. BD (   1) C   2 - C   3        / 21. RY*(   1) O   1                    0.32    1.96    0.032
   4. BD (   1) C   2 - C   3        / 49. RY*(   2) C   4                    0.46    1.58    0.034
   4. BD (   1) C   2 - C   3        / 57. RY*(   1) C   5                    0.43    1.63    0.033
   4. BD (   1) C   2 - C   3        /100. BD*(   1) O   1 - H   6            0.80    1.08    0.037
   4. BD (   1) C   2 - C   3        /102. BD*(   1) C   2 - H   7            0.49    1.07    0.029
   4. BD (   1) C   2 - C   3        /103. BD*(   1) C   2 - H   8            0.39    1.08    0.026
   4. BD (   1) C   2 - C   3        /104. BD*(   1) C   3 - C   5            0.28    1.02    0.021
   4. BD (   1) C   2 - C   3        /107. BD*(   1) C   4 - H  10            0.42    1.15    0.028
   4. BD (   1) C   2 - C   3        /109. BD*(   1) C   5 - H  12            0.53    1.16    0.031
   5. BD (   1) C   2 - H   7        /  2. BD*(   1) O   1 - C   3            1.22    0.26    0.042
   5. BD (   1) C   2 - H   7        / 22. RY*(   2) O   1                    0.37    1.72    0.033
   5. BD (   1) C   2 - H   7        / 39. RY*(   1) C   3                    0.25    1.32    0.024
   5. BD (   1) C   2 - H   7        / 98. BD*(   1) O   1 - C   2            0.30    0.78    0.020
   5. BD (   1) C   2 - H   7        / 99. BD (   1) O   1 - C   3            4.27    0.38    0.056
   5. BD (   1) C   2 - H   7        /105. BD*(   1) C   3 - H   9            1.47    1.00    0.050
   6. BD (   1) C   2 - H   8        / 41. RY*(   3) C   3                    0.44    1.52    0.035
   6. BD (   1) C   2 - H   8        / 99. BD (   1) O   1 - C   3           11.26    0.38    0.089
   6. BD (   1) C   2 - H   8        /101. BD*(   1) C   2 - C   3            0.30    0.92    0.022
   6. BD (   1) C   2 - H   8        /103. BD*(   1) C   2 - H   8            0.46    0.94    0.028
   7. BD (   1) C   3 - C   5        / 20. LP*(   1) C   4                   64.05    0.51    0.263
   7. BD (   1) C   3 - C   5        / 30. RY*(   1) C   2                    0.30    1.40    0.027
   7. BD (   1) C   3 - C   5        / 48. RY*(   1) C   4                    1.33    1.36    0.056
   7. BD (   1) C   3 - C   5        / 50. RY*(   3) C   4                    0.40    1.52    0.032
   7. BD (   1) C   3 - C   5        / 98. BD*(   1) O   1 - C   2            1.03    0.82    0.038
   7. BD (   1) C   3 - C   5        /101. BD*(   1) C   2 - C   3            0.36    0.95    0.024
   7. BD (   1) C   3 - C   5        /106. BD*(   1) C   4 - C   5            3.66    0.92    0.076
   7. BD (   1) C   3 - C   5        /107. BD*(   1) C   4 - H  10            1.11    1.06    0.045
   7. BD (   1) C   3 - C   5        /108. BD*(   1) C   4 - H  11            0.87    1.04    0.040
   7. BD (   1) C   3 - C   5        /109. BD*(   1) C   5 - H  12            0.74    1.06    0.037
   7. BD (   1) C   3 - C   5        /110. BD*(   1) C   5 - H  13            0.58    1.05    0.032
   8. BD (   1) C   3 - H   9        /  2. BD*(   1) O   1 - C   3            0.30    0.25    0.022
   8. BD (   1) C   3 - H   9        / 20. LP*(   1) C   4                   19.87    0.45    0.143
   8. BD (   1) C   3 - H   9        / 98. BD*(   1) O   1 - C   2            0.33    0.76    0.020
   8. BD (   1) C   3 - H   9        / 99. BD (   1) O   1 - C   3            1.58    0.37    0.035
   8. BD (   1) C   3 - H   9        /102. BD*(   1) C   2 - H   7            0.94    0.92    0.037
   8. BD (   1) C   3 - H   9        /104. BD*(   1) C   3 - C   5            0.65    0.87    0.030
   8. BD (   1) C   3 - H   9        /108. BD*(   1) C   4 - H  11            0.67    0.99    0.033
   8. BD (   1) C   3 - H   9        /110. BD*(   1) C   5 - H  13            1.10    0.99    0.042
   9. BD (   1) C   4 - C   5        /  2. BD*(   1) O   1 - C   3            3.56    0.27    0.073
   9. BD (   1) C   4 - C   5        / 20. LP*(   1) C   4                    5.53    0.48    0.075
   9. BD (   1) C   4 - C   5        / 39. RY*(   1) C   3                    1.41    1.33    0.057
   9. BD (   1) C   4 - C   5        / 40. RY*(   2) C   3                    0.32    1.26    0.026
   9. BD (   1) C   4 - C   5        / 58. RY*(   2) C   5                    0.33    1.23    0.027
   9. BD (   1) C   4 - C   5        / 99. BD (   1) O   1 - C   3           19.20    0.39    0.121
   9. BD (   1) C   4 - C   5        /101. BD*(   1) C   2 - C   3            1.78    0.93    0.053
   9. BD (   1) C   4 - C   5        /104. BD*(   1) C   3 - C   5            7.56    0.90    0.108
   9. BD (   1) C   4 - C   5        /105. BD*(   1) C   3 - H   9            0.38    1.01    0.026
   9. BD (   1) C   4 - C   5        /109. BD*(   1) C   5 - H  12            0.51    1.03    0.030
   9. BD (   1) C   4 - C   5        /110. BD*(   1) C   5 - H  13            0.44    1.02    0.028
  10. BD (   1) C   4 - H  10        /  2. BD*(   1) O   1 - C   3            0.91    0.24    0.040
  10. BD (   1) C   4 - H  10        / 20. LP*(   1) C   4                    0.82    0.45    0.029
  10. BD (   1) C   4 - H  10        / 99. BD (   1) O   1 - C   3            5.59    0.36    0.065
  10. BD (   1) C   4 - H  10        /101. BD*(   1) C   2 - C   3            1.01    0.90    0.038
  10. BD (   1) C   4 - H  10        /105. BD*(   1) C   3 - H   9            0.48    0.98    0.027
  10. BD (   1) C   4 - H  10        /110. BD*(   1) C   5 - H  13            0.85    0.99    0.037
  11. BD (   1) C   4 - H  11        /  2. BD*(   1) O   1 - C   3            1.20    0.25    0.047
  11. BD (   1) C   4 - H  11        / 20. LP*(   1) C   4                    0.92    0.45    0.031
  11. BD (   1) C   4 - H  11        / 99. BD (   1) O   1 - C   3            7.45    0.37    0.076
  11. BD (   1) C   4 - H  11        /104. BD*(   1) C   3 - C   5            0.32    0.87    0.021
  11. BD (   1) C   4 - H  11        /105. BD*(   1) C   3 - H   9            0.46    0.98    0.027
  11. BD (   1) C   4 - H  11        /109. BD*(   1) C   5 - H  12            0.85    1.01    0.037
  12. BD (   1) C   5 - H  12        / 39. RY*(   1) C   3                    0.30    1.28    0.025
  12. BD (   1) C   5 - H  12        / 48. RY*(   1) C   4                    0.39    1.28    0.029
  12. BD (   1) C   5 - H  12        / 99. BD (   1) O   1 - C   3            1.18    0.34    0.029
  12. BD (   1) C   5 - H  12        /101. BD*(   1) C   2 - C   3            1.00    0.88    0.038
  12. BD (   1) C   5 - H  12        /108. BD*(   1) C   4 - H  11            0.70    0.96    0.033
  13. BD (   1) C   5 - H  13        / 20. LP*(   1) C   4                    0.28    0.43    0.017
  13. BD (   1) C   5 - H  13        / 39. RY*(   1) C   3                    0.35    1.28    0.027
  13. BD (   1) C   5 - H  13        / 49. RY*(   2) C   4                    0.36    1.41    0.029
  13. BD (   1) C   5 - H  13        / 99. BD (   1) O   1 - C   3            0.40    0.35    0.017
  13. BD (   1) C   5 - H  13        /105. BD*(   1) C   3 - H   9            0.94    0.96    0.038
  13. BD (   1) C   5 - H  13        /107. BD*(   1) C   4 - H  10            0.67    0.98    0.033
  14. CR (   1) O   1                / 32. RY*(   3) C   2                    0.42   20.07    0.116
  14. CR (   1) O   1                / 33. RY*(   4) C   2                    0.57   20.44    0.137
  14. CR (   1) O   1                / 99. BD (   1) O   1 - C   3            0.32   18.89    0.114
  15. CR (   1) C   2                / 42. RY*(   4) C   3                    0.43   11.16    0.087
  15. CR (   1) C   2                / 70. RY*(   1) H   7                    0.43   10.58    0.085
  15. CR (   1) C   2                / 74. RY*(   1) H   8                    0.45   10.72    0.088
  15. CR (   1) C   2                / 98. BD*(   1) O   1 - C   2            0.55   10.43    0.096
  16. CR (   1) C   3                / 20. LP*(   1) C   4                    5.51   10.05    0.364
  16. CR (   1) C   3                / 31. RY*(   2) C   2                    0.31   11.33    0.075
  16. CR (   1) C   3                / 48. RY*(   1) C   4                    0.33   10.91    0.076
  16. CR (   1) C   3                / 50. RY*(   3) C   4                    0.27   11.06    0.069
  16. CR (   1) C   3                / 58. RY*(   2) C   5                    0.45   10.80    0.088
  16. CR (   1) C   3                / 78. RY*(   1) H   9                    0.46   10.48    0.087
  17. CR (   1) C   4                /  2. BD*(   1) O   1 - C   3            0.47    9.84    0.190
  17. CR (   1) C   4                / 20. LP*(   1) C   4                    2.66   10.04    0.253
  17. CR (   1) C   4                / 39. RY*(   1) C   3                    0.38   10.89    0.082
  17. CR (   1) C   4                / 58. RY*(   2) C   5                    0.58   10.79    0.100
  17. CR (   1) C   4                / 82. RY*(   1) H  10                    0.44   10.50    0.086
  17. CR (   1) C   4                / 86. RY*(   1) H  11                    0.41   10.50    0.083
  17. CR (   1) C   4                / 99. BD (   1) O   1 - C   3            4.09    9.96    0.295
  17. CR (   1) C   4                /104. BD*(   1) C   3 - C   5            0.49   10.47    0.091
  18. CR (   1) C   5                / 20. LP*(   1) C   4                    0.33   10.03    0.089
  18. CR (   1) C   5                / 39. RY*(   1) C   3                    0.35   10.88    0.078
  18. CR (   1) C   5                / 48. RY*(   1) C   4                    0.36   10.88    0.079
  18. CR (   1) C   5                / 90. RY*(   1) H  12                    0.45   10.49    0.087
  18. CR (   1) C   5                / 94. RY*(   1) H  13                    0.43   10.50    0.085
  19. LP (   1) O   1                /  2. BD*(   1) O   1 - C   3            0.45    0.36    0.035
  19. LP (   1) O   1                / 31. RY*(   2) C   2                    0.64    1.85    0.043
  19. LP (   1) O   1                / 66. RY*(   1) H   6                    0.31    1.98    0.031
  19. LP (   1) O   1                / 68. RY*(   3) H   6                    0.27    1.58    0.026
  19. LP (   1) O   1                / 99. BD (   1) O   1 - C   3            1.04    0.49    0.033
  19. LP (   1) O   1                /101. BD*(   1) C   2 - C   3            0.40    1.02    0.026
  19. LP (   1) O   1                /102. BD*(   1) C   2 - H   7            0.61    1.04    0.032
  19. LP (   1) O   1                /103. BD*(   1) C   2 - H   8            0.55    1.05    0.030
  20. LP*(   1) C   4                / 39. RY*(   1) C   3                    1.38    0.85    0.074
  20. LP*(   1) C   4                / 40. RY*(   2) C   3                    0.88    0.79    0.057
  20. LP*(   1) C   4                / 43. RY*(   5) C   3                    0.45    2.03    0.066
  20. LP*(   1) C   4                / 46. RY*(   8) C   3                    0.43    2.13    0.066
  20. LP*(   1) C   4                / 48. RY*(   1) C   4                    1.81    0.86    0.086
  20. LP*(   1) C   4                / 50. RY*(   3) C   4                    2.47    1.01    0.109
  20. LP*(   1) C   4                / 51. RY*(   4) C   4                    0.43    0.86    0.042
  20. LP*(   1) C   4                / 52. RY*(   5) C   4                    0.41    1.96    0.062
  20. LP*(   1) C   4                / 58. RY*(   2) C   5                    0.26    0.75    0.031
  20. LP*(   1) C   4                /104. BD*(   1) C   3 - C   5            3.78    0.42    0.085
  20. LP*(   1) C   4                /105. BD*(   1) C   3 - H   9            0.42    0.53    0.032
  20. LP*(   1) C   4                /106. BD*(   1) C   4 - C   5            1.95    0.42    0.062
  20. LP*(   1) C   4                /109. BD*(   1) C   5 - H  12            0.51    0.56    0.036
  20. LP*(   1) C   4                /110. BD*(   1) C   5 - H  13            0.55    0.54    0.037
  99. BD (   1) O   1 - C   3        / 20. LP*(   1) C   4                  356.28    0.08    0.284
  99. BD (   1) O   1 - C   3        / 50. RY*(   3) C   4                    0.56    1.10    0.062
  99. BD (   1) O   1 - C   3        / 51. RY*(   4) C   4                    0.31    0.95    0.043
  99. BD (   1) O   1 - C   3        / 98. BD*(   1) O   1 - C   2            1.04    0.40    0.050
  99. BD (   1) O   1 - C   3        /102. BD*(   1) C   2 - H   7            1.05    0.55    0.059
  99. BD (   1) O   1 - C   3        /103. BD*(   1) C   2 - H   8            1.62    0.56    0.075
  99. BD (   1) O   1 - C   3        /105. BD*(   1) C   3 - H   9            1.15    0.62    0.065


 Natural Bond Orbitals (Summary):

                                                            Principal Delocalizations
           NBO                        Occupancy    Energy   (geminal,vicinal,remote)
 ====================================================================================
 Molecular unit  1  (C4H8O)
     1. BD (   1) O   1 - C   2          0.98899    -1.06918  99(g),2(g),104(v)
     2. BD*(   1) O   1 - C   3          0.79472    -0.46406  20(r),99(g),105(g),102(v)
                                                    50(r),67(v),32(v),30(v)
                                                    51(r),40(g),109(v),100(g)
                                                    48(r)
     3. BD (   1) O   1 - H   6          0.99297    -0.94985  2(g),101(v),99(g),40(v)
                                                    32(v),33(v)
     4. BD (   1) C   2 - C   3          0.99077    -0.86019  20(r),100(v),109(v),102(g)
                                                    49(r),57(v),107(r),103(g)
                                                    21(v),104(g)
     5. BD (   1) C   2 - H   7          0.92209    -0.72321  99(v),2(v),105(v),22(v)
                                                    98(g),39(v)
     6. BD (   1) C   2 - H   8          0.87720    -0.72597  99(v),103(g),41(v),101(g)
     7. BD (   1) C   3 - C   5          0.91735    -0.76389  20(v),106(g),48(v),107(v)
                                                    98(v),108(v),109(g),110(g)
                                                    50(v),101(g),2(g),30(v)
     8. BD (   1) C   3 - H   9          0.96577    -0.71031  20(r),99(g),2(g),110(v)
                                                    102(v),108(r),104(g),98(v)
     9. BD (   1) C   4 - C   5          0.91866    -0.73508  99(v),2(v),104(g),20(g)
                                                    101(v),39(v),109(g),110(g)
                                                    105(v),58(g),40(v)
    10. BD (   1) C   4 - H  10          0.98856    -0.70469  99(r),2(r),20(g),101(r)
                                                    110(v),105(r)
    11. BD (   1) C   4 - H  11          0.98934    -0.71011  99(r),2(r),20(g),109(v)
                                                    105(r),104(v)
    12. BD (   1) C   5 - H  12          0.97275    -0.68696  99(v),101(v),2(v),108(v)
                                                    48(v),20(v),39(v)
    13. BD (   1) C   5 - H  13          0.97230    -0.69153  105(v),107(v),99(v),20(v)
                                                    49(v),39(v)
    14. CR (   1) O   1                  0.99987   -19.23608  2(g),33(v),99(g),32(v)
    15. CR (   1) C   2                  0.99948   -10.37743  98(g),74(v),70(v),42(v)
    16. CR (   1) C   3                  0.99946   -10.31135  20(r),78(v),58(v),48(r)
                                                    31(v),50(r),99(g)
    17. CR (   1) C   4                  0.99952   -10.30112  99(r),20(g),2(r),58(v)
                                                    104(v),82(v),86(v),39(r)
    18. CR (   1) C   5                  0.99953   -10.28456  20(v),90(v),94(v),48(v)
                                                    39(v)
    19. LP (   1) O   1                  0.99200    -0.82816  2(g),99(g),31(v),102(v)
                                                    103(v),101(v),66(v),68(v)
    20. LP*(   1) C   4                  0.33414    -0.25801  99(r),2(r),104(v),50(g)
                                                    106(g),48(g),39(r),40(r)
                                                    110(v),109(v),43(r),51(g)
                                                    46(r),52(g),105(r),58(v)
    21. RY*(   1) O   1                  0.00084     1.10430   
    22. RY*(   2) O   1                  0.00065     0.99402   
    23. RY*(   3) O   1                  0.00007     1.44756   
    24. RY*(   4) O   1                  0.00002     1.12658   
    25. RY*(   5) O   1                  0.00001     2.73135   
    26. RY*(   6) O   1                  0.00000     2.56794   
    27. RY*(   7) O   1                  0.00000     2.54904   
    28. RY*(   8) O   1                  0.00000     2.33007   
    29. RY*(   9) O   1                  0.00000     2.52451   
    30. RY*(   1) C   2                  0.00213     0.63895   
    31. RY*(   2) C   2                  0.00137     1.02006   
    32. RY*(   3) C   2                  0.00107     0.83477   
    33. RY*(   4) C   2                  0.00046     1.20733   
    34. RY*(   5) C   2                  0.00020     1.37503   
    35. RY*(   6) C   2                  0.00013     1.48361   
    36. RY*(   7) C   2                  0.00005     1.33053   
    37. RY*(   8) C   2                  0.00000     1.72579   
    38. RY*(   9) C   2                  0.00001     1.90809   
    39. RY*(   1) C   3                  0.00377     0.59207   
    40. RY*(   2) C   3                  0.00206     0.52721   
    41. RY*(   3) C   3                  0.00135     0.79087   
    42. RY*(   4) C   3                  0.00061     0.78642   
    43. RY*(   5) C   3                  0.00017     1.77209   
    44. RY*(   6) C   3                  0.00013     1.85929   
    45. RY*(   7) C   3                  0.00009     1.83846   
    46. RY*(   8) C   3                  0.00006     1.87324   
    47. RY*(   9) C   3                  0.00003     1.84733   
    48. RY*(   1) C   4                  0.00204     0.59764   
    49. RY*(   2) C   4                  0.00177     0.72326   
    50. RY*(   3) C   4                  0.00025     0.75313   
    51. RY*(   4) C   4                  0.00018     0.60469   
    52. RY*(   5) C   4                  0.00009     1.70580   
    53. RY*(   6) C   4                  0.00003     1.70701   
    54. RY*(   7) C   4                  0.00001     1.99032   
    55. RY*(   8) C   4                  0.00001     1.80475   
    56. RY*(   9) C   4                  0.00000     2.03324   
    57. RY*(   1) C   5                  0.00188     0.76780   
    58. RY*(   2) C   5                  0.00133     0.49195   
    59. RY*(   3) C   5                  0.00024     0.69210   
    60. RY*(   4) C   5                  0.00017     0.69369   
    61. RY*(   5) C   5                  0.00010     1.77924   
    62. RY*(   6) C   5                  0.00001     1.92255   
    63. RY*(   7) C   5                  0.00002     1.68492   
    64. RY*(   8) C   5                  0.00001     1.94595   
    65. RY*(   9) C   5                  0.00001     1.97312   
    66. RY*(   1) H   6                  0.00065     1.14810   
    67. RY*(   2) H   6                  0.00051     1.40021   
    68. RY*(   3) H   6                  0.00037     0.75503   
    69. RY*(   4) H   6                  0.00001     2.05772   
    70. RY*(   1) H   7                  0.00088     0.20700   
    71. RY*(   2) H   7                  0.00009     1.59820   
    72. RY*(   3) H   7                  0.00006     1.57974   
    73. RY*(   4) H   7                  0.00001     2.01058   
    74. RY*(   1) H   8                  0.00048     0.33929   
    75. RY*(   2) H   8                  0.00010     1.51220   
    76. RY*(   3) H   8                  0.00007     1.55948   
    77. RY*(   4) H   8                  0.00001     1.99530   
    78. RY*(   1) H   9                  0.00101     0.16947   
    79. RY*(   2) H   9                  0.00005     1.64350   
    80. RY*(   3) H   9                  0.00002     1.66506   
    81. RY*(   4) H   9                  0.00003     2.12131   
    82. RY*(   1) H  10                  0.00056     0.19748   
    83. RY*(   2) H  10                  0.00006     1.57835   
    84. RY*(   3) H  10                  0.00006     1.77631   
    85. RY*(   4) H  10                  0.00002     1.96967   
    86. RY*(   1) H  11                  0.00071     0.20153   
    87. RY*(   2) H  11                  0.00007     1.57634   
    88. RY*(   3) H  11                  0.00006     1.75259   
    89. RY*(   4) H  11                  0.00001     1.97377   
    90. RY*(   1) H  12                  0.00055     0.20062   
    91. RY*(   2) H  12                  0.00008     1.51150   
    92. RY*(   3) H  12                  0.00006     1.86143   
    93. RY*(   4) H  12                  0.00001     1.97395   
    94. RY*(   1) H  13                  0.00063     0.21961   
    95. RY*(   2) H  13                  0.00009     1.49423   
    96. RY*(   3) H  13                  0.00006     1.83093   
    97. RY*(   4) H  13                  0.00001     1.97998   
    98. BD*(   1) O   1 - C   2          0.00936     0.05341   
    99. BD (   1) O   1 - C   3          0.25639    -0.34217  20(r),2(g),103(v),105(g)
                                                    102(v),98(g),50(r),51(r)
   100. BD*(   1) O   1 - H   6          0.00328     0.21690   
   101. BD*(   1) C   2 - C   3          0.01297     0.19085   
   102. BD*(   1) C   2 - H   7          0.00987     0.20690   
   103. BD*(   1) C   2 - H   8          0.00386     0.21800   
   104. BD*(   1) C   3 - C   5          0.01770     0.16423   
   105. BD*(   1) C   3 - H   9          0.01169     0.27342   
   106. BD*(   1) C   4 - C   5          0.00525     0.15741   
   107. BD*(   1) C   4 - H  10          0.00509     0.29156   
   108. BD*(   1) C   4 - H  11          0.00565     0.27763   
   109. BD*(   1) C   5 - H  12          0.00596     0.29792   
   110. BD*(   1) C   5 - H  13          0.00659     0.28243   
       -------------------------------
              Total Lewis   17.74303  ( 93.3844%)
        Valence non-Lewis    1.22614  (  6.4534%)
        Rydberg non-Lewis    0.03083  (  0.1623%)
       -------------------------------
            Total unit  1   19.00000  (100.0000%)
           Charge unit  1    1.00000
 Unable to Open any file for archive entry.
 1\1\GINC-COMPUTE-0-11\SP\UB3LYP\def2SVP\C4H8O1(1+,2)\ZAHRT2\08-Jan-202
 1\0\\# b3lyp/def2svp geom=NewRedundant pop=NBO\\35\\1,2\O,0,2.00784686
 27,0.5850527974,-0.8545068625\C,0,1.1898007959,0.4458354994,0.29050495
 13\C,0,-0.2301456214,0.7738183582,-0.0811101798\C,0,-1.0909555057,-0.2
 664168693,-0.7452046168\C,0,-1.3700059712,0.145536748,0.6783161627\H,0
 ,2.9263957237,0.457657688,-0.5874164395\H,0,1.2250398578,-0.5882211297
 ,0.6950515247\H,0,1.5198001431,1.1205630858,1.1077966001\H,0,-0.367807
 2491,1.8078232348,-0.4157429175\H,0,-1.7828162051,0.0573377218,-1.5272
 05823\H,0,-0.6483710914,-1.2517818147,-0.9188290606\H,0,-2.2528610407,
 0.7570057317,0.8827782276\H,0,-1.1259206984,-0.5635943232,1.4755684333
 \\Version=ES64L-G16RevC.01\State=2-A\HF=-231.8927475\S2=0.753317\S2-1=
 0.\S2A=0.750009\RMSD=4.573e-09\Dipole=0.7434878,-0.0767474,0.5651409\Q
 uadrupole=7.5563203,-3.5993544,-3.9569659,0.2509133,1.219369,0.4100677
 \PG=C01 [X(C4H8O1)]\\@
 The archive entry for this job was punched.


 The hours that make us happy make us wise.
                         -- John Masefield
 File lengths (MBytes):  RWF=     18 Int=      0 D2E=      0 Chk=      2 Scr=      1
 Normal termination of Gaussian 16
