# Supplementary material for: Machine-Learning-Guided Discovery of Electrochemical Reactions
Source: J Am Chem Soc. 2022 Dec 2;144(49):22599–610. doi: 10.1021/jacs.2c08997 (PMC9756344; doi:10.1021/jacs.2c08997)
Supplement: Supplementary file 3 — ja2c08997_si_003.zip [file ja2c08997_si_003.zip › Oxidation Site Selectivity/Ologs_notimes/46.log]

 Entering Gaussian System, Link 0=g16
 Input=46.com
 Output=46.log
 Initial command:
  
 Copyright (c) 1988-2019, Gaussian, Inc.  All Rights Reserved.
  
 This is part of the Gaussian(R) 16 program.  It is based on
 the Gaussian(R) 09 system (copyright 2009, Gaussian, Inc.),
 the Gaussian(R) 03 system (copyright 2003, Gaussian, Inc.),
 the Gaussian(R) 98 system (copyright 1998, Gaussian, Inc.),
 the Gaussian(R) 94 system (copyright 1995, Gaussian, Inc.),
 the Gaussian 92(TM) system (copyright 1992, Gaussian, Inc.),
 the Gaussian 90(TM) system (copyright 1990, Gaussian, Inc.),
 the Gaussian 88(TM) system (copyright 1988, Gaussian, Inc.),
 the Gaussian 86(TM) system (copyright 1986, Carnegie Mellon
 University), and the Gaussian 82(TM) system (copyright 1983,
 Carnegie Mellon University). Gaussian is a federally registered
 trademark of Gaussian, Inc.
  
 This software contains proprietary and confidential information,
 including trade secrets, belonging to Gaussian, Inc.
  
 This software is provided under written license and may be
 used, copied, transmitted, or stored only in accord with that
 written license.
  
 The following legend is applicable only to US Government
 contracts under FAR:
  
                    RESTRICTED RIGHTS LEGEND
  
 Use, reproduction and disclosure by the US Government is
 subject to restrictions as set forth in subparagraphs (a)
 and (c) of the Commercial Computer Software - Restricted
 Rights clause in FAR 52.227-19.
  
 Gaussian, Inc.
 340 Quinnipiac St., Bldg. 40, Wallingford CT 06492
  
  
 ---------------------------------------------------------------
 Warning -- This program may not be used in any manner that
 competes with the business of Gaussian, Inc. or will provide
 assistance to any competitor of Gaussian, Inc.  The licensee
 of this program is prohibited from giving any competitor of
 Gaussian, Inc. access to this program.  By using this program,
 the user acknowledges that Gaussian, Inc. is engaged in the
 business of creating and licensing software in the field of
 computational chemistry and represents and warrants to the
 licensee that it is not a competitor of Gaussian, Inc. and that
 it will not use this program in any manner prohibited above.
 ---------------------------------------------------------------
  

 Cite this work as:
 Gaussian 16, Revision C.01,
 M. J. Frisch, G. W. Trucks, H. B. Schlegel, G. E. Scuseria, 
 M. A. Robb, J. R. Cheeseman, G. Scalmani, V. Barone, 
 G. A. Petersson, H. Nakatsuji, X. Li, M. Caricato, A. V. Marenich, 
 J. Bloino, B. G. Janesko, R. Gomperts, B. Mennucci, H. P. Hratchian, 
 J. V. Ortiz, A. F. Izmaylov, J. L. Sonnenberg, D. Williams-Young, 
 F. Ding, F. Lipparini, F. Egidi, J. Goings, B. Peng, A. Petrone, 
 T. Henderson, D. Ranasinghe, V. G. Zakrzewski, J. Gao, N. Rega, 
 G. Zheng, W. Liang, M. Hada, M. Ehara, K. Toyota, R. Fukuda, 
 J. Hasegawa, M. Ishida, T. Nakajima, Y. Honda, O. Kitao, H. Nakai, 
 T. Vreven, K. Throssell, J. A. Montgomery, Jr., J. E. Peralta, 
 F. Ogliaro, M. J. Bearpark, J. J. Heyd, E. N. Brothers, K. N. Kudin, 
 V. N. Staroverov, T. A. Keith, R. Kobayashi, J. Normand, 
 K. Raghavachari, A. P. Rendell, J. C. Burant, S. S. Iyengar, 
 J. Tomasi, M. Cossi, J. M. Millam, M. Klene, C. Adamo, R. Cammi, 
 J. W. Ochterski, R. L. Martin, K. Morokuma, O. Farkas, 
 J. B. Foresman, and D. J. Fox, Gaussian, Inc., Wallingford CT, 2019.
 
 ******************************************
 Gaussian 16:  ES64L-G16RevC.01  3-Jul-2019
                 8-Jan-2021 
 ******************************************
 %nprocshared=16
 Will use up to   16 processors via shared memory.
 %mem=7GB
 -----------------------------------------
 # b3lyp/def2svp geom=NewRedundant pop=NBO
 -----------------------------------------
 1/29=4000,38=1,172=1/1;
 2/12=2,17=6,18=5,40=1/2;
 3/5=43,7=101,11=2,25=1,30=1,74=-5/1,2,3;
 4//1;
 5/5=2,38=5/2;
 6/7=2,8=2,9=2,10=2,28=1,40=1/1,7;
 99/5=1,9=1/99;
 --
 46
 --
 Symbolic Z-matrix:
 Charge =  1 Multiplicity = 2
 O                     2.08019  -0.63394  -0.42666 
 C                     1.19835   0.43629  -0.16644 
 C                    -0.02657  -0.10403   0.52062 
 C                    -1.36258   0.59077   0.37809 
 C                    -1.11713  -0.72725  -0.29466 
 Cl                   -1.93834  -2.18263   0.30149 
 H                     2.89841  -0.27456  -0.79102 
 H                     1.66475   1.20503   0.48395 
 H                     0.8904    0.95346  -1.10002 
 H                     0.17034  -0.58282   1.48498 
 H                    -2.02424   0.59546   1.2471 
 H                    -1.43172   1.47983  -0.25671 
 H                    -1.00186  -0.75561  -1.38072 
 
                          Input orientation:                          
 ---------------------------------------------------------------------
 Center     Atomic      Atomic             Coordinates (Angstroms)
 Number     Number       Type             X           Y           Z
 ---------------------------------------------------------------------
      1          8           0        2.080194   -0.633941   -0.426657
      2          6           0        1.198348    0.436293   -0.166440
      3          6           0       -0.026575   -0.104035    0.520624
      4          6           0       -1.362576    0.590769    0.378092
      5          6           0       -1.117129   -0.727245   -0.294658
      6         17           0       -1.938338   -2.182627    0.301488
      7          1           0        2.898410   -0.274559   -0.791020
      8          1           0        1.664755    1.205025    0.483946
      9          1           0        0.890402    0.953463   -1.100024
     10          1           0        0.170340   -0.582820    1.484976
     11          1           0       -2.024243    0.595459    1.247103
     12          1           0       -1.431724    1.479827   -0.256709
     13          1           0       -1.001864   -0.755610   -1.380720
 ---------------------------------------------------------------------
                    Distance matrix (angstroms):
                    1          2          3          4          5
     1  O    0.000000
     2  C    1.410945   0.000000
     3  C    2.369940   1.504808   0.000000
     4  C    3.741684   2.622729   1.512603   0.000000
     5  C    3.201406   2.594552   1.497459   1.500000   0.000000
     6  Cl   4.367748   4.112968   2.832562   2.833567   1.774235
     7  H    0.965087   1.945667   3.210144   4.502401   4.071345
     8  H    2.093701   1.109723   2.139060   3.090832   3.475453
     9  H    2.094965   1.110799   2.141413   2.718875   2.739266
    10  H    2.702683   2.196034   1.094525   2.225384   2.201257
    11  H    4.599923   3.522574   2.237798   1.092248   2.224732
    12  H    4.102494   2.830970   2.255506   1.094613   2.229704
    13  H    3.228640   2.781375   2.234021   2.244164   1.092530
                    6          7          8          9         10
     6  Cl   0.000000
     7  H    5.313043   0.000000
     8  H    4.948915   2.310111   0.000000
     9  H    4.449840   2.373945   1.780974   0.000000
    10  H    2.899405   3.566167   2.536085   3.092067   0.000000
    11  H    2.935870   5.398461   3.816108   3.759299   2.502223
    12  H    3.739226   4.702490   3.195663   2.525967   3.139201
    13  H    2.396495   3.973826   3.798938   2.565228   3.100989
                   11         12         13
    11  H    0.000000
    12  H    1.842454   0.000000
    13  H    3.126676   2.538771   0.000000
 Stoichiometry    C4H7ClO(1+,2)
 Framework group  C1[X(C4H7ClO)]
 Deg. of freedom    33
 Full point group                 C1      NOp   1
 Largest Abelian subgroup         C1      NOp   1
 Largest concise Abelian subgroup C1      NOp   1
                         Standard orientation:                         
 ---------------------------------------------------------------------
 Center     Atomic      Atomic             Coordinates (Angstroms)
 Number     Number       Type             X           Y           Z
 ---------------------------------------------------------------------
      1          8           0       -2.278393   -1.124270    0.002927
      2          6           0       -1.959752    0.250137    0.018314
      3          6           0       -0.543787    0.422496   -0.461045
      4          6           0        0.292000    1.594787    0.002808
      5          6           0        0.590730    0.208868    0.492693
      6         17           0        2.059580   -0.619002   -0.059594
      7          1           0       -3.210831   -1.224766    0.230639
      8          1           0       -2.634854    0.836495   -0.638883
      9          1           0       -2.051626    0.683575    1.036923
     10          1           0       -0.367861    0.076580   -1.484460
     11          1           0        0.987591    2.034284   -0.715524
     12          1           0       -0.140158    2.303467    0.716383
     13          1           0        0.356873   -0.050173    1.527985
 ---------------------------------------------------------------------
 Rotational constants (GHZ):           5.4802765           1.5738155           1.3030128
 Standard basis: def2SVP (5D, 7F)
 There are   129 symmetry adapted cartesian basis functions of A   symmetry.
 There are   123 symmetry adapted basis functions of A   symmetry.
   123 basis functions,   211 primitive gaussians,   129 cartesian basis functions
    28 alpha electrons       27 beta electrons
       nuclear repulsion energy       286.4751255038 Hartrees.
 NAtoms=   13 NActive=   13 NUniq=   13 SFac= 1.00D+00 NAtFMM=   60 NAOKFM=F Big=F
 Integral buffers will be    131072 words long.
 Raffenetti 2 integral format.
 Two-electron integral symmetry is turned on.
 One-electron integrals computed using PRISM.
   1 Symmetry operations used in ECPInt.
 ECPInt:  NShTT=    1770 NPrTT=    6550 LenC2=    1755 LenP2D=    5342.
 LDataN:  DoStor=T MaxTD1= 4 Len=   56
 NBasis=   123 RedAO= T EigKep=  1.68D-03  NBF=   123
 NBsUse=   123 1.00D-06 EigRej= -1.00D+00 NBFU=   123
 ExpMin= 1.22D-01 ExpMax= 1.04D+04 ExpMxC= 1.57D+03 IAcc=3 IRadAn=         5 AccDes= 0.00D+00
 Harris functional with IExCor=  402 and IRadAn=       5 diagonalized for initial guess.
 HarFok:  IExCor=  402 AccDes= 0.00D+00 IRadAn=         5 IDoV= 1 UseB2=F ITyADJ=14
 ICtDFT=  3500011 ScaDFX=  1.000000  1.000000  1.000000  1.000000
 FoFCou: FMM=F IPFlag=           0 FMFlag=      100000 FMFlg1=           0
         NFxFlg=           0 DoJE=T BraDBF=F KetDBF=T FulRan=T
         wScrn=  0.000000 ICntrl=       500 IOpCl=  0 I1Cent=   200000004 NGrid=           0
         NMat0=    1 NMatS0=      1 NMatT0=    0 NMatD0=    1 NMtDS0=    0 NMtDT0=    0
 Petite list used in FoFCou.
 Initial guess <Sx>= 0.0000 <Sy>= 0.0000 <Sz>= 0.5000 <S**2>= 0.7500 S= 0.5000
 Requested convergence on RMS density matrix=1.00D-08 within 128 cycles.
 Requested convergence on MAX density matrix=1.00D-06.
 Requested convergence on             energy=1.00D-06.
 No special actions if energy rises.
 Integral accuracy reduced to 1.0D-05 until final iterations.
 EnCoef did     1 forward-backward iterations
 EnCoef did     1 forward-backward iterations
 EnCoef did     2 forward-backward iterations
 Initial convergence to 1.0D-05 achieved.  Increase integral accuracy.
 SCF Done:  E(UB3LYP) =  -691.368543856     A.U. after   25 cycles
            NFock= 25  Conv=0.27D-08     -V/T= 2.0048
 <Sx>= 0.0000 <Sy>= 0.0000 <Sz>= 0.5000 <S**2>= 0.7522 S= 0.5011
 <L.S>= 0.000000000000E+00
 Annihilation of the first spin contaminant:
 S**2 before annihilation     0.7522,   after     0.7500

 **********************************************************************

            Population analysis using the SCF Density.

 **********************************************************************

 Orbital symmetries:
 Alpha Orbitals:
       Occupied  (A) (A) (A) (A) (A) (A) (A) (A) (A) (A) (A) (A)
                 (A) (A) (A) (A) (A) (A) (A) (A) (A) (A) (A) (A)
                 (A) (A) (A) (A)
       Virtual   (A) (A) (A) (A) (A) (A) (A) (A) (A) (A) (A) (A)
                 (A) (A) (A) (A) (A) (A) (A) (A) (A) (A) (A) (A)
                 (A) (A) (A) (A) (A) (A) (A) (A) (A) (A) (A) (A)
                 (A) (A) (A) (A) (A) (A) (A) (A) (A) (A) (A) (A)
                 (A) (A) (A) (A) (A) (A) (A) (A) (A) (A) (A) (A)
                 (A) (A) (A) (A) (A) (A) (A) (A) (A) (A) (A) (A)
                 (A) (A) (A) (A) (A) (A) (A) (A) (A) (A) (A) (A)
                 (A) (A) (A) (A) (A) (A) (A) (A) (A) (A) (A)
 Beta  Orbitals:
       Occupied  (A) (A) (A) (A) (A) (A) (A) (A) (A) (A) (A) (A)
                 (A) (A) (A) (A) (A) (A) (A) (A) (A) (A) (A) (A)
                 (A) (A) (A)
       Virtual   (A) (A) (A) (A) (A) (A) (A) (A) (A) (A) (A) (A)
                 (A) (A) (A) (A) (A) (A) (A) (A) (A) (A) (A) (A)
                 (A) (A) (A) (A) (A) (A) (A) (A) (A) (A) (A) (A)
                 (A) (A) (A) (A) (A) (A) (A) (A) (A) (A) (A) (A)
                 (A) (A) (A) (A) (A) (A) (A) (A) (A) (A) (A) (A)
                 (A) (A) (A) (A) (A) (A) (A) (A) (A) (A) (A) (A)
                 (A) (A) (A) (A) (A) (A) (A) (A) (A) (A) (A) (A)
                 (A) (A) (A) (A) (A) (A) (A) (A) (A) (A) (A) (A)
 The electronic state is 2-A.
 Alpha  occ. eigenvalues -- -101.74132 -19.37133 -10.47802 -10.45743 -10.42732
 Alpha  occ. eigenvalues --  -10.41358  -9.69415  -7.46152  -7.45911  -7.45058
 Alpha  occ. eigenvalues --   -1.24121  -1.12310  -1.04111  -0.91683  -0.80784
 Alpha  occ. eigenvalues --   -0.79118  -0.73833  -0.71246  -0.69864  -0.65772
 Alpha  occ. eigenvalues --   -0.61395  -0.59828  -0.57952  -0.55832  -0.55199
 Alpha  occ. eigenvalues --   -0.51481  -0.50582  -0.50286
 Alpha virt. eigenvalues --   -0.18017  -0.12978  -0.11469  -0.08866  -0.08177
 Alpha virt. eigenvalues --   -0.05645  -0.05318  -0.03984  -0.00794   0.00542
 Alpha virt. eigenvalues --    0.02431   0.04108   0.07275   0.18485   0.21333
 Alpha virt. eigenvalues --    0.24360   0.25985   0.27246   0.30148   0.33281
 Alpha virt. eigenvalues --    0.35075   0.37373   0.38228   0.40073   0.42877
 Alpha virt. eigenvalues --    0.43428   0.44443   0.44975   0.46636   0.46848
 Alpha virt. eigenvalues --    0.47937   0.48917   0.51374   0.53435   0.53661
 Alpha virt. eigenvalues --    0.57390   0.58847   0.60653   0.63973   0.67319
 Alpha virt. eigenvalues --    0.69592   0.71689   0.80855   0.82405   0.86307
 Alpha virt. eigenvalues --    0.88731   0.99288   1.01827   1.12921   1.15629
 Alpha virt. eigenvalues --    1.20978   1.23438   1.25364   1.29787   1.33920
 Alpha virt. eigenvalues --    1.39560   1.44102   1.46658   1.49354   1.50330
 Alpha virt. eigenvalues --    1.52759   1.54501   1.57820   1.62642   1.66469
 Alpha virt. eigenvalues --    1.67855   1.69253   1.72568   1.74400   1.82203
 Alpha virt. eigenvalues --    1.86421   1.90041   1.92589   1.95915   1.99721
 Alpha virt. eigenvalues --    2.02760   2.05535   2.15272   2.20009   2.24385
 Alpha virt. eigenvalues --    2.31383   2.34843   2.39463   2.47393   2.55687
 Alpha virt. eigenvalues --    2.63360   2.63554   2.67595   2.72549   2.80701
 Alpha virt. eigenvalues --    2.83548   2.88221   2.93101   3.10538   3.54474
  Beta  occ. eigenvalues -- -101.73876 -19.36531 -10.47503 -10.45704 -10.42563
  Beta  occ. eigenvalues --  -10.41263  -9.69177  -7.46001  -7.45115  -7.44914
  Beta  occ. eigenvalues --   -1.22874  -1.11299  -1.02860  -0.90963  -0.79901
  Beta  occ. eigenvalues --   -0.78449  -0.73295  -0.70427  -0.69325  -0.64266
  Beta  occ. eigenvalues --   -0.60832  -0.58803  -0.55777  -0.55084  -0.54673
  Beta  occ. eigenvalues --   -0.50085  -0.47026
  Beta virt. eigenvalues --   -0.42837  -0.17371  -0.12717  -0.11230  -0.08580
  Beta virt. eigenvalues --   -0.07271  -0.05311  -0.05033  -0.03687  -0.00636
  Beta virt. eigenvalues --    0.00840   0.02682   0.04513   0.07594   0.18798
  Beta virt. eigenvalues --    0.21606   0.24774   0.26595   0.27695   0.30459
  Beta virt. eigenvalues --    0.33934   0.35752   0.37864   0.38687   0.40810
  Beta virt. eigenvalues --    0.43497   0.43988   0.45005   0.45417   0.47118
  Beta virt. eigenvalues --    0.47418   0.48246   0.49248   0.51670   0.54298
  Beta virt. eigenvalues --    0.54869   0.58672   0.59487   0.61900   0.64911
  Beta virt. eigenvalues --    0.67806   0.70224   0.72275   0.81268   0.83819
  Beta virt. eigenvalues --    0.86680   0.90080   0.99577   1.02463   1.13434
  Beta virt. eigenvalues --    1.16065   1.21416   1.23858   1.25798   1.30256
  Beta virt. eigenvalues --    1.34307   1.40194   1.44452   1.47474   1.49869
  Beta virt. eigenvalues --    1.50868   1.53188   1.54916   1.58078   1.63142
  Beta virt. eigenvalues --    1.66979   1.68326   1.69667   1.73005   1.74923
  Beta virt. eigenvalues --    1.82558   1.86905   1.90481   1.93393   1.96451
  Beta virt. eigenvalues --    2.00164   2.03478   2.05911   2.15767   2.20521
  Beta virt. eigenvalues --    2.25038   2.31827   2.35254   2.39888   2.48183
  Beta virt. eigenvalues --    2.56441   2.63819   2.64519   2.68024   2.73411
  Beta virt. eigenvalues --    2.81146   2.84484   2.88919   2.93882   3.11369
  Beta virt. eigenvalues --    3.54915
          Condensed to atoms (all electrons):
               1          2          3          4          5          6
     1  O    7.624390   0.345356  -0.077493   0.005252  -0.000648   0.000061
     2  C    0.345356   4.405874   0.336188  -0.007582  -0.006741   0.000989
     3  C   -0.077493   0.336188   5.294579   0.215130   0.032447  -0.025760
     4  C    0.005252  -0.007582   0.215130   4.820109   0.211748  -0.035394
     5  C   -0.000648  -0.006741   0.032447   0.211748   5.199151   0.272689
     6  Cl   0.000061   0.000989  -0.025760  -0.035394   0.272689  16.618430
     7  H    0.320462  -0.012087   0.008148  -0.000579   0.000319   0.000002
     8  H   -0.016884   0.368339  -0.018343  -0.000465   0.007567  -0.000058
     9  H   -0.025211   0.363120  -0.008590  -0.001177  -0.015105  -0.000040
    10  H    0.001876  -0.013756   0.380810  -0.014698  -0.013066  -0.000423
    11  H   -0.000073   0.001560  -0.003015   0.374278   0.000113   0.000224
    12  H   -0.000017  -0.009827  -0.003852   0.381465  -0.006525   0.001566
    13  H    0.000779   0.000079  -0.015187  -0.008466   0.386290  -0.023832
               7          8          9         10         11         12
     1  O    0.320462  -0.016884  -0.025211   0.001876  -0.000073  -0.000017
     2  C   -0.012087   0.368339   0.363120  -0.013756   0.001560  -0.009827
     3  C    0.008148  -0.018343  -0.008590   0.380810  -0.003015  -0.003852
     4  C   -0.000579  -0.000465  -0.001177  -0.014698   0.374278   0.381465
     5  C    0.000319   0.007567  -0.015105  -0.013066   0.000113  -0.006525
     6  Cl   0.000002  -0.000058  -0.000040  -0.000423   0.000224   0.001566
     7  H    0.470390  -0.004419  -0.002792  -0.000102   0.000007   0.000005
     8  H   -0.004419   0.573276  -0.026863  -0.006003   0.000001  -0.000649
     9  H   -0.002792  -0.026863   0.635156   0.006110  -0.000096   0.006974
    10  H   -0.000102  -0.006003   0.006110   0.546148  -0.005986   0.002748
    11  H    0.000007   0.000001  -0.000096  -0.005986   0.536263  -0.017373
    12  H    0.000005  -0.000649   0.006974   0.002748  -0.017373   0.541138
    13  H   -0.000198   0.000252   0.002285   0.002491   0.002359  -0.005970
              13
     1  O    0.000779
     2  C    0.000079
     3  C   -0.015187
     4  C   -0.008466
     5  C    0.386290
     6  Cl  -0.023832
     7  H   -0.000198
     8  H    0.000252
     9  H    0.002285
    10  H    0.002491
    11  H    0.002359
    12  H   -0.005970
    13  H    0.525604
          Atomic-Atomic Spin Densities.
               1          2          3          4          5          6
     1  O    0.245651  -0.015007   0.004240  -0.000499   0.002055  -0.000083
     2  C   -0.015007  -0.005891  -0.005346   0.009263  -0.015080   0.000514
     3  C    0.004240  -0.005346   0.057012  -0.032633   0.079471  -0.007652
     4  C   -0.000499   0.009263  -0.032633   0.082938  -0.006476  -0.001405
     5  C    0.002055  -0.015080   0.079471  -0.006476   0.143462  -0.052062
     6  Cl  -0.000083   0.000514  -0.007652  -0.001405  -0.052062   0.403983
     7  H    0.000931   0.000229  -0.000086   0.000023  -0.000045   0.000001
     8  H   -0.007324   0.009755   0.002087  -0.003046   0.002145  -0.000070
     9  H   -0.003014   0.017577  -0.010000   0.005523  -0.003009   0.000111
    10  H    0.001148   0.004090  -0.008986   0.009045  -0.009460   0.003600
    11  H    0.000001  -0.000252   0.001377  -0.003110   0.001395   0.000544
    12  H    0.000042  -0.000940   0.001975  -0.002948   0.001344   0.000097
    13  H   -0.000203   0.000240  -0.000791   0.002084  -0.001397   0.000639
               7          8          9         10         11         12
     1  O    0.000931  -0.007324  -0.003014   0.001148   0.000001   0.000042
     2  C    0.000229   0.009755   0.017577   0.004090  -0.000252  -0.000940
     3  C   -0.000086   0.002087  -0.010000  -0.008986   0.001377   0.001975
     4  C    0.000023  -0.003046   0.005523   0.009045  -0.003110  -0.002948
     5  C   -0.000045   0.002145  -0.003009  -0.009460   0.001395   0.001344
     6  Cl   0.000001  -0.000070   0.000111   0.003600   0.000544   0.000097
     7  H   -0.006875  -0.000221   0.000116   0.000019  -0.000000  -0.000001
     8  H   -0.000221   0.096897  -0.011508  -0.003517   0.000202   0.000930
     9  H    0.000116  -0.011508   0.047512   0.001043  -0.000178  -0.002193
    10  H    0.000019  -0.003517   0.001043   0.015446  -0.000980  -0.000624
    11  H   -0.000000   0.000202  -0.000178  -0.000980   0.001464   0.001196
    12  H   -0.000001   0.000930  -0.002193  -0.000624   0.001196   0.015179
    13  H    0.000004  -0.000075   0.000490   0.000082  -0.000079  -0.000218
              13
     1  O   -0.000203
     2  C    0.000240
     3  C   -0.000791
     4  C    0.002084
     5  C   -0.001397
     6  Cl   0.000639
     7  H    0.000004
     8  H   -0.000075
     9  H    0.000490
    10  H    0.000082
    11  H   -0.000079
    12  H   -0.000218
    13  H   -0.006988
 Mulliken charges and spin densities:
               1          2
     1  O   -0.177851   0.227939
     2  C    0.228488  -0.000851
     3  C   -0.115063   0.080667
     4  C    0.060380   0.058758
     5  C   -0.068240   0.142342
     6  Cl   0.191545   0.348216
     7  H    0.220845  -0.005906
     8  H    0.124249   0.086255
     9  H    0.066231   0.042469
    10  H    0.113852   0.010905
    11  H    0.111738   0.001578
    12  H    0.110316   0.013838
    13  H    0.133511  -0.006212
 Sum of Mulliken charges =   1.00000   1.00000
 Mulliken charges and spin densities with hydrogens summed into heavy atoms:
               1          2
     1  O    0.042994   0.222033
     2  C    0.418967   0.127874
     3  C   -0.001211   0.091572
     4  C    0.282434   0.074174
     5  C    0.065271   0.136130
     6  Cl   0.191545   0.348216
 Electronic spatial extent (au):  <R**2>=            849.9665
 Charge=              1.0000 electrons
 Dipole moment (field-independent basis, Debye):
    X=             -3.3648    Y=              1.9360    Z=              0.7037  Tot=              3.9453
 Quadrupole moment (field-independent basis, Debye-Ang):
   XX=            -16.7117   YY=            -35.6470   ZZ=            -37.0974
   XY=              0.1965   XZ=             -1.7007   YZ=             -0.2051
 Traceless Quadrupole moment (field-independent basis, Debye-Ang):
   XX=             13.1070   YY=             -5.8283   ZZ=             -7.2787
   XY=              0.1965   XZ=             -1.7007   YZ=             -0.2051
 Octapole moment (field-independent basis, Debye-Ang**2):
  XXX=            -51.5386  YYY=              1.5772  ZZZ=              1.1465  XYY=             -1.9061
  XXY=            -15.2310  XXZ=              1.6966  XZZ=             -2.3843  YZZ=             -1.1762
  YYZ=              1.0462  XYZ=              1.5974
 Hexadecapole moment (field-independent basis, Debye-Ang**3):
 XXXX=           -452.5713 YYYY=           -208.5563 ZZZZ=            -69.8050 XXXY=             38.9417
 XXXZ=            -16.4388 YYYX=             10.5310 YYYZ=              1.8270 ZZZX=             -1.5861
 ZZZY=              0.1795 XXYY=           -128.0582 XXZZ=           -125.4066 YYZZ=            -49.3257
 XXYZ=             -7.5824 YYXZ=             -7.4867 ZZXY=              0.6099
 N-N= 2.864751255038D+02 E-N=-2.193157375393D+03  KE= 6.880453002465D+02
                          Isotropic Fermi Contact Couplings
        Atom                 a.u.       MegaHertz       Gauss      10(-4) cm-1
     1  O(17)              0.07977     -48.35363     -17.25378     -16.12904
     2  C(13)             -0.01800     -20.23056      -7.21877      -6.74819
     3  C(13)              0.01117      12.55202       4.47887       4.18690
     4  C(13)              0.00667       7.49279       2.67362       2.49933
     5  C(13)              0.01974      22.18672       7.91677       7.40069
     6  Cl(35)             0.05123      22.46305       8.01537       7.49287
     7  H(1)              -0.00300     -13.41365      -4.78632      -4.47431
     8  H(1)               0.03901     174.36645      62.21829      58.16239
     9  H(1)               0.02037      91.05123      32.48934      30.37142
    10  H(1)               0.00326      14.55831       5.19477       4.85613
    11  H(1)               0.00060       2.67047       0.95289       0.89077
    12  H(1)               0.00714      31.89794      11.38198      10.64001
    13  H(1)              -0.00229     -10.25414      -3.65893      -3.42041
 --------------------------------------------------------
       Center         ----  Spin Dipole Couplings  ----
                      3XX-RR        3YY-RR        3ZZ-RR
 --------------------------------------------------------
     1   Atom       -0.319082     -0.407835      0.726917
     2   Atom        0.021485     -0.036182      0.014697
     3   Atom        0.014543     -0.011045     -0.003498
     4   Atom       -0.031440      0.079405     -0.047965
     5   Atom        0.016946      0.060137     -0.077083
     6   Atom        0.074355      0.612769     -0.687124
     7   Atom        0.037581     -0.027777     -0.009804
     8   Atom       -0.000520      0.003376     -0.002856
     9   Atom       -0.002927     -0.003180      0.006108
    10   Atom       -0.002550     -0.007084      0.009634
    11   Atom       -0.000092      0.002317     -0.002225
    12   Atom       -0.005468      0.002094      0.003374
    13   Atom       -0.008055     -0.008864      0.016919
 --------------------------------------------------------
                        XY            XZ            YZ
 --------------------------------------------------------
     1   Atom       -0.069431      0.394893     -0.237060
     2   Atom       -0.008862      0.068529     -0.010543
     3   Atom       -0.077977      0.087722     -0.076751
     4   Atom       -0.053103      0.012020     -0.038280
     5   Atom        0.168754      0.100423      0.110567
     6   Atom        1.423603      0.693243      0.837186
     7   Atom        0.009242     -0.015033     -0.005677
     8   Atom       -0.009931      0.008717     -0.011278
     9   Atom       -0.003753     -0.009689      0.010424
    10   Atom       -0.003525     -0.001297      0.004802
    11   Atom        0.000876     -0.006289     -0.005470
    12   Atom       -0.002832     -0.004930      0.006197
    13   Atom        0.005134     -0.002795     -0.006222
 --------------------------------------------------------


 ---------------------------------------------------------------------------------
              Anisotropic Spin Dipole Couplings in Principal Axis System
 ---------------------------------------------------------------------------------

       Atom             a.u.   MegaHertz   Gauss  10(-4) cm-1        Axes

              Baa    -0.4623    33.449    11.935    11.157 -0.5746  0.7448  0.3393
     1 O(17)  Bbb    -0.4434    32.083    11.448    10.702  0.7570  0.6412 -0.1256
              Bcc     0.9056   -65.532   -23.383   -21.859  0.3111 -0.1847  0.9323
 
              Baa    -0.0507    -6.803    -2.428    -2.269 -0.6764  0.1153  0.7274
     2 C(13)  Bbb    -0.0375    -5.034    -1.796    -1.679  0.1587  0.9873 -0.0090
              Bcc     0.0882    11.837     4.224     3.948  0.7192 -0.1094  0.6861
 
              Baa    -0.0855   -11.477    -4.095    -3.828 -0.3228  0.4940  0.8073
     3 C(13)  Bbb    -0.0770   -10.337    -3.689    -3.448  0.7141  0.6869 -0.1349
              Bcc     0.1626    21.815     7.784     7.277  0.6212 -0.5330  0.5745
 
              Baa    -0.0594    -7.973    -2.845    -2.660  0.3022  0.3591  0.8830
     4 C(13)  Bbb    -0.0514    -6.898    -2.461    -2.301  0.8838  0.2415 -0.4007
              Bcc     0.1108    14.871     5.306     4.960 -0.3572  0.9015 -0.2444
 
              Baa    -0.1414   -18.969    -6.769    -6.327 -0.4141 -0.1462  0.8984
     5 C(13)  Bbb    -0.1311   -17.595    -6.278    -5.869 -0.6763  0.7101 -0.1961
              Bcc     0.2725    36.564    13.047    12.197  0.6093  0.6888  0.3929
 
              Baa    -1.1053   -57.848   -20.642   -19.296  0.7612 -0.6475  0.0344
     6 Cl(35) Bbb    -1.0961   -57.369   -20.471   -19.136 -0.2529 -0.2476  0.9353
              Bcc     2.2014   115.217    41.112    38.432  0.5971  0.7207  0.3522
 
              Baa    -0.0298   -15.915    -5.679    -5.309 -0.0864  0.9736  0.2112
     7 H(1)   Bbb    -0.0137    -7.287    -2.600    -2.431  0.3062 -0.1758  0.9356
              Bcc     0.0435    23.202     8.279     7.739  0.9480  0.1455 -0.2829
 
              Baa    -0.0117    -6.224    -2.221    -2.076 -0.2343  0.4795  0.8457
     8 H(1)   Bbb    -0.0086    -4.614    -1.646    -1.539  0.8116  0.5753 -0.1013
              Bcc     0.0203    10.838     3.867     3.615 -0.5351  0.6627 -0.5239
 
              Baa    -0.0111    -5.931    -2.116    -1.978  0.4714 -0.6116  0.6354
     9 H(1)   Bbb    -0.0068    -3.611    -1.289    -1.205  0.7634  0.6437  0.0533
              Bcc     0.0179     9.542     3.405     3.183 -0.4416  0.4599  0.7704
 
              Baa    -0.0097    -5.188    -1.851    -1.731  0.4040  0.8938 -0.1947
    10 H(1)   Bbb    -0.0015    -0.823    -0.294    -0.275  0.9007 -0.3515  0.2555
              Bcc     0.0113     6.011     2.145     2.005 -0.1600  0.2786  0.9470
 
              Baa    -0.0089    -4.724    -1.686    -1.576  0.5256  0.3405  0.7796
    11 H(1)   Bbb     0.0004     0.188     0.067     0.063 -0.6828  0.7155  0.1478
              Bcc     0.0085     4.537     1.619     1.513  0.5075  0.6100 -0.6086
 
              Baa    -0.0077    -4.092    -1.460    -1.365  0.9151  0.0096  0.4031
    12 H(1)   Bbb    -0.0032    -1.706    -0.609    -0.569  0.2404  0.7897 -0.5644
              Bcc     0.0109     5.798     2.069     1.934 -0.3238  0.6134  0.7204
 
              Baa    -0.0139    -7.402    -2.641    -2.469 -0.6315  0.7691  0.0981
    13 H(1)   Bbb    -0.0050    -2.688    -0.959    -0.897  0.7616  0.5916  0.2646
              Bcc     0.0189    10.090     3.600     3.366 -0.1455 -0.2418  0.9594
 

 ---------------------------------------------------------------------------------

 ******************************Gaussian NBO Version 3.1******************************
             N A T U R A L   A T O M I C   O R B I T A L   A N D
          N A T U R A L   B O N D   O R B I T A L   A N A L Y S I S
 ******************************Gaussian NBO Version 3.1******************************
       /RESON  / : Allow strongly delocalized NBO set

 Analyzing the SCF density

 Job title: 46                                                              

 Storage needed:     46030 in NPA,     61072 in NBO ( 939523121 available)
 GSVD:  LWork=        9519 too small for GESVD, short by        1242 words or        1242 for optimal perf.


 NATURAL POPULATIONS:  Natural atomic orbital occupancies 
                                                          
   NAO  Atom  No  lang   Type(AO)    Occupancy
 --------------------------------------------
     1    O    1  S      Cor( 1S)     1.99975
     2    O    1  S      Val( 2S)     1.68649
     3    O    1  S      Ryd( 3S)     0.00123
     4    O    1  px     Val( 2p)     1.58035
     5    O    1  px     Ryd( 3p)     0.00198
     6    O    1  py     Val( 2p)     1.54470
     7    O    1  py     Ryd( 3p)     0.00095
     8    O    1  pz     Val( 2p)     1.75163
     9    O    1  pz     Ryd( 3p)     0.00183
    10    O    1  dxy    Ryd( 3d)     0.00090
    11    O    1  dxz    Ryd( 3d)     0.00052
    12    O    1  dyz    Ryd( 3d)     0.00079
    13    O    1  dx2y2  Ryd( 3d)     0.00153
    14    O    1  dz2    Ryd( 3d)     0.00068

    15    C    2  S      Cor( 1S)     1.99899
    16    C    2  S      Val( 2S)     1.01229
    17    C    2  S      Ryd( 3S)     0.00271
    18    C    2  px     Val( 2p)     1.05606
    19    C    2  px     Ryd( 3p)     0.00229
    20    C    2  py     Val( 2p)     0.78594
    21    C    2  py     Ryd( 3p)     0.00353
    22    C    2  pz     Val( 2p)     1.19318
    23    C    2  pz     Ryd( 3p)     0.00341
    24    C    2  dxy    Ryd( 3d)     0.00157
    25    C    2  dxz    Ryd( 3d)     0.00064
    26    C    2  dyz    Ryd( 3d)     0.00166
    27    C    2  dx2y2  Ryd( 3d)     0.00193
    28    C    2  dz2    Ryd( 3d)     0.00096

    29    C    3  S      Cor( 1S)     1.99886
    30    C    3  S      Val( 2S)     0.95909
    31    C    3  S      Ryd( 3S)     0.00329
    32    C    3  px     Val( 2p)     0.99615
    33    C    3  px     Ryd( 3p)     0.00421
    34    C    3  py     Val( 2p)     1.09874
    35    C    3  py     Ryd( 3p)     0.00408
    36    C    3  pz     Val( 2p)     1.15812
    37    C    3  pz     Ryd( 3p)     0.00356
    38    C    3  dxy    Ryd( 3d)     0.00075
    39    C    3  dxz    Ryd( 3d)     0.00113
    40    C    3  dyz    Ryd( 3d)     0.00076
    41    C    3  dx2y2  Ryd( 3d)     0.00095
    42    C    3  dz2    Ryd( 3d)     0.00057

    43    C    4  S      Cor( 1S)     1.99898
    44    C    4  S      Val( 2S)     1.03263
    45    C    4  S      Ryd( 3S)     0.00142
    46    C    4  px     Val( 2p)     1.14300
    47    C    4  px     Ryd( 3p)     0.00322
    48    C    4  py     Val( 2p)     0.99034
    49    C    4  py     Ryd( 3p)     0.00432
    50    C    4  pz     Val( 2p)     1.18893
    51    C    4  pz     Ryd( 3p)     0.00307
    52    C    4  dxy    Ryd( 3d)     0.00086
    53    C    4  dxz    Ryd( 3d)     0.00056
    54    C    4  dyz    Ryd( 3d)     0.00081
    55    C    4  dx2y2  Ryd( 3d)     0.00083
    56    C    4  dz2    Ryd( 3d)     0.00043

    57    C    5  S      Cor( 1S)     1.99869
    58    C    5  S      Val( 2S)     1.01352
    59    C    5  S      Ryd( 3S)     0.00318
    60    C    5  px     Val( 2p)     0.92883
    61    C    5  px     Ryd( 3p)     0.00539
    62    C    5  py     Val( 2p)     1.03763
    63    C    5  py     Ryd( 3p)     0.00531
    64    C    5  pz     Val( 2p)     1.16655
    65    C    5  pz     Ryd( 3p)     0.00453
    66    C    5  dxy    Ryd( 3d)     0.00207
    67    C    5  dxz    Ryd( 3d)     0.00160
    68    C    5  dyz    Ryd( 3d)     0.00116
    69    C    5  dx2y2  Ryd( 3d)     0.00133
    70    C    5  dz2    Ryd( 3d)     0.00104

    71   Cl    6  S      Cor( 1S)     2.00000
    72   Cl    6  S      Cor( 2S)     1.99977
    73   Cl    6  S      Val( 3S)     1.84564
    74   Cl    6  S      Ryd( 4S)     0.00167
    75   Cl    6  px     Cor( 2p)     1.99989
    76   Cl    6  px     Val( 3p)     1.36688
    77   Cl    6  px     Ryd( 4p)     0.00097
    78   Cl    6  py     Cor( 2p)     1.99993
    79   Cl    6  py     Val( 3p)     1.63686
    80   Cl    6  py     Ryd( 4p)     0.00097
    81   Cl    6  pz     Cor( 2p)     1.99996
    82   Cl    6  pz     Val( 3p)     1.85567
    83   Cl    6  pz     Ryd( 4p)     0.00077
    84   Cl    6  dxy    Ryd( 3d)     0.00351
    85   Cl    6  dxz    Ryd( 3d)     0.00229
    86   Cl    6  dyz    Ryd( 3d)     0.00095
    87   Cl    6  dx2y2  Ryd( 3d)     0.00309
    88   Cl    6  dz2    Ryd( 3d)     0.00129

    89    H    7  S      Val( 1S)     0.49904
    90    H    7  S      Ryd( 2S)     0.00083
    91    H    7  px     Ryd( 2p)     0.00226
    92    H    7  py     Ryd( 2p)     0.00116
    93    H    7  pz     Ryd( 2p)     0.00136

    94    H    8  S      Val( 1S)     0.70872
    95    H    8  S      Ryd( 2S)     0.00160
    96    H    8  px     Ryd( 2p)     0.00046
    97    H    8  py     Ryd( 2p)     0.00032
    98    H    8  pz     Ryd( 2p)     0.00048

    99    H    9  S      Val( 1S)     0.75982
   100    H    9  S      Ryd( 2S)     0.00206
   101    H    9  px     Ryd( 2p)     0.00022
   102    H    9  py     Ryd( 2p)     0.00019
   103    H    9  pz     Ryd( 2p)     0.00076

   104    H   10  S      Val( 1S)     0.70872
   105    H   10  S      Ryd( 2S)     0.00288
   106    H   10  px     Ryd( 2p)     0.00010
   107    H   10  py     Ryd( 2p)     0.00019
   108    H   10  pz     Ryd( 2p)     0.00072

   109    H   11  S      Val( 1S)     0.72278
   110    H   11  S      Ryd( 2S)     0.00162
   111    H   11  px     Ryd( 2p)     0.00040
   112    H   11  py     Ryd( 2p)     0.00021
   113    H   11  pz     Ryd( 2p)     0.00042

   114    H   12  S      Val( 1S)     0.72884
   115    H   12  S      Ryd( 2S)     0.00121
   116    H   12  px     Ryd( 2p)     0.00023
   117    H   12  py     Ryd( 2p)     0.00043
   118    H   12  pz     Ryd( 2p)     0.00041

   119    H   13  S      Val( 1S)     0.71972
   120    H   13  S      Ryd( 2S)     0.00182
   121    H   13  px     Ryd( 2p)     0.00005
   122    H   13  py     Ryd( 2p)     0.00013
   123    H   13  pz     Ryd( 2p)     0.00077

 WARNING:  1 low occupancy (<1.9990e) core orbital  found on  C    2
           1 low occupancy (<1.9990e) core orbital  found on  C    3
           1 low occupancy (<1.9990e) core orbital  found on  C    4
           1 low occupancy (<1.9990e) core orbital  found on  C    5


 Summary of Natural Population Analysis:                  
                                                          
                                       Natural Population 
                Natural  -----------------------------------------------
    Atom  No    Charge         Core      Valence    Rydberg      Total
 -----------------------------------------------------------------------
      O    1   -0.57331      1.99975     6.56317    0.01040     8.57331
      C    2   -0.06515      1.99899     4.04747    0.01869     6.06515
      C    3   -0.23026      1.99886     4.21210    0.01930     6.23026
      C    4   -0.36939      1.99898     4.35491    0.01551     6.36939
      C    5   -0.17084      1.99869     4.14652    0.02562     6.17084
     Cl    6    0.27989      9.99955     6.70505    0.01550    16.72011
      H    7    0.49534      0.00000     0.49904    0.00562     0.50466
      H    8    0.28843      0.00000     0.70872    0.00285     0.71157
      H    9    0.23695      0.00000     0.75982    0.00322     0.76305
      H   10    0.28738      0.00000     0.70872    0.00390     0.71262
      H   11    0.27456      0.00000     0.72278    0.00266     0.72544
      H   12    0.26888      0.00000     0.72884    0.00228     0.73112
      H   13    0.27750      0.00000     0.71972    0.00277     0.72250
 =======================================================================
   * Total *    1.00000     19.99483    34.87685    0.12832    55.00000

                                 Natural Population      
 --------------------------------------------------------
   Core                      19.99483 ( 99.9742% of  20)
   Valence                   34.87685 ( 99.6481% of  35)
   Natural Minimal Basis     54.87168 ( 99.7667% of  55)
   Natural Rydberg Basis      0.12832 (  0.2333% of  55)
 --------------------------------------------------------

    Atom  No          Natural Electron Configuration
 ----------------------------------------------------------------------------
      O    1      [core]2S( 1.69)2p( 4.88)
      C    2      [core]2S( 1.01)2p( 3.04)3p( 0.01)3d( 0.01)
      C    3      [core]2S( 0.96)2p( 3.25)3p( 0.01)
      C    4      [core]2S( 1.03)2p( 3.32)3p( 0.01)
      C    5      [core]2S( 1.01)2p( 3.13)3p( 0.02)3d( 0.01)
     Cl    6      [core]3S( 1.85)3p( 4.86)3d( 0.01)
      H    7            1S( 0.50)
      H    8            1S( 0.71)
      H    9            1S( 0.76)
      H   10            1S( 0.71)
      H   11            1S( 0.72)
      H   12            1S( 0.73)
      H   13            1S( 0.72)


 ***************************************************
 *******         Alpha spin orbitals         *******
 ***************************************************


 NATURAL POPULATIONS:  Natural atomic orbital occupancies 
                                                          
   NAO  Atom  No  lang   Type(AO)    Occupancy      Energy
 ----------------------------------------------------------
     1    O    1  S      Cor( 1S)     0.99987     -19.19010
     2    O    1  S      Val( 2S)     0.84537      -1.09170
     3    O    1  S      Ryd( 3S)     0.00060       1.19270
     4    O    1  px     Val( 2p)     0.80234      -0.50333
     5    O    1  px     Ryd( 3p)     0.00099       1.01403
     6    O    1  py     Val( 2p)     0.77747      -0.51658
     7    O    1  py     Ryd( 3p)     0.00047       0.88387
     8    O    1  pz     Val( 2p)     0.97128      -0.53103
     9    O    1  pz     Ryd( 3p)     0.00080       0.85997
    10    O    1  dxy    Ryd( 3d)     0.00045       2.68214
    11    O    1  dxz    Ryd( 3d)     0.00027       2.64612
    12    O    1  dyz    Ryd( 3d)     0.00040       2.53905
    13    O    1  dx2y2  Ryd( 3d)     0.00077       3.08661
    14    O    1  dz2    Ryd( 3d)     0.00033       2.73708

    15    C    2  S      Cor( 1S)     0.99949     -10.35055
    16    C    2  S      Val( 2S)     0.50419      -0.44059
    17    C    2  S      Ryd( 3S)     0.00132       0.55830
    18    C    2  px     Val( 2p)     0.53769      -0.30086
    19    C    2  px     Ryd( 3p)     0.00117       0.34213
    20    C    2  py     Val( 2p)     0.38947      -0.27677
    21    C    2  py     Ryd( 3p)     0.00178       0.37942
    22    C    2  pz     Val( 2p)     0.60606      -0.30873
    23    C    2  pz     Ryd( 3p)     0.00168       0.48409
    24    C    2  dxy    Ryd( 3d)     0.00084       1.93380
    25    C    2  dxz    Ryd( 3d)     0.00033       1.98397
    26    C    2  dyz    Ryd( 3d)     0.00092       2.00175
    27    C    2  dx2y2  Ryd( 3d)     0.00095       2.03025
    28    C    2  dz2    Ryd( 3d)     0.00049       2.04959

    29    C    3  S      Cor( 1S)     0.99943     -10.30401
    30    C    3  S      Val( 2S)     0.48063      -0.41900
    31    C    3  S      Ryd( 3S)     0.00164       0.55092
    32    C    3  px     Val( 2p)     0.51080      -0.30657
    33    C    3  px     Ryd( 3p)     0.00208       0.39690
    34    C    3  py     Val( 2p)     0.56246      -0.31381
    35    C    3  py     Ryd( 3p)     0.00217       0.42697
    36    C    3  pz     Val( 2p)     0.59445      -0.30745
    37    C    3  pz     Ryd( 3p)     0.00180       0.56074
    38    C    3  dxy    Ryd( 3d)     0.00041       1.92435
    39    C    3  dxz    Ryd( 3d)     0.00064       2.07820
    40    C    3  dyz    Ryd( 3d)     0.00043       1.89326
    41    C    3  dx2y2  Ryd( 3d)     0.00046       1.97350
    42    C    3  dz2    Ryd( 3d)     0.00028       2.09059

    43    C    4  S      Cor( 1S)     0.99949     -10.29357
    44    C    4  S      Val( 2S)     0.51660      -0.43099
    45    C    4  S      Ryd( 3S)     0.00074       0.52777
    46    C    4  px     Val( 2p)     0.57316      -0.29567
    47    C    4  px     Ryd( 3p)     0.00169       0.41834
    48    C    4  py     Val( 2p)     0.51992      -0.28129
    49    C    4  py     Ryd( 3p)     0.00229       0.29805
    50    C    4  pz     Val( 2p)     0.59482      -0.29041
    51    C    4  pz     Ryd( 3p)     0.00153       0.48403
    52    C    4  dxy    Ryd( 3d)     0.00044       2.08903
    53    C    4  dxz    Ryd( 3d)     0.00031       2.04027
    54    C    4  dyz    Ryd( 3d)     0.00043       2.17146
    55    C    4  dx2y2  Ryd( 3d)     0.00040       1.96869
    56    C    4  dz2    Ryd( 3d)     0.00021       1.89146

    57    C    5  S      Cor( 1S)     0.99935     -10.37024
    58    C    5  S      Val( 2S)     0.50883      -0.49500
    59    C    5  S      Ryd( 3S)     0.00161       0.49697
    60    C    5  px     Val( 2p)     0.48630      -0.37847
    61    C    5  px     Ryd( 3p)     0.00261       0.39137
    62    C    5  py     Val( 2p)     0.55267      -0.36380
    63    C    5  py     Ryd( 3p)     0.00264       0.32519
    64    C    5  pz     Val( 2p)     0.59375      -0.33632
    65    C    5  pz     Ryd( 3p)     0.00223       0.47376
    66    C    5  dxy    Ryd( 3d)     0.00101       1.76686
    67    C    5  dxz    Ryd( 3d)     0.00088       1.96052
    68    C    5  dyz    Ryd( 3d)     0.00056       1.85899
    69    C    5  dx2y2  Ryd( 3d)     0.00080       1.87637
    70    C    5  dz2    Ryd( 3d)     0.00052       2.05636

    71   Cl    6  S      Cor( 1S)     1.00000    -101.03992
    72   Cl    6  S      Cor( 2S)     0.99989     -10.08114
    73   Cl    6  S      Val( 3S)     0.92422      -1.22026
    74   Cl    6  S      Ryd( 4S)     0.00085       0.44022
    75   Cl    6  px     Cor( 2p)     0.99996      -7.45702
    76   Cl    6  px     Val( 3p)     0.74630      -0.50348
    77   Cl    6  px     Ryd( 4p)     0.00057       0.75659
    78   Cl    6  py     Cor( 2p)     0.99998      -7.45418
    79   Cl    6  py     Val( 3p)     0.91075      -0.52641
    80   Cl    6  py     Ryd( 4p)     0.00052       0.73889
    81   Cl    6  pz     Cor( 2p)     0.99999      -7.44978
    82   Cl    6  pz     Val( 3p)     0.95062      -0.52360
    83   Cl    6  pz     Ryd( 4p)     0.00039       0.73845
    84   Cl    6  dxy    Ryd( 3d)     0.00177       0.76995
    85   Cl    6  dxz    Ryd( 3d)     0.00114       0.70779
    86   Cl    6  dyz    Ryd( 3d)     0.00046       0.61336
    87   Cl    6  dx2y2  Ryd( 3d)     0.00143       0.67278
    88   Cl    6  dz2    Ryd( 3d)     0.00063       0.68883

    89    H    7  S      Val( 1S)     0.24693      -0.07146
    90    H    7  S      Ryd( 2S)     0.00041       0.23726
    91    H    7  px     Ryd( 2p)     0.00112       2.21549
    92    H    7  py     Ryd( 2p)     0.00058       1.58544
    93    H    7  pz     Ryd( 2p)     0.00073       1.48518

    94    H    8  S      Val( 1S)     0.38734      -0.14506
    95    H    8  S      Ryd( 2S)     0.00100       0.16059
    96    H    8  px     Ryd( 2p)     0.00024       1.77009
    97    H    8  py     Ryd( 2p)     0.00018       1.77763
    98    H    8  pz     Ryd( 2p)     0.00026       1.76264

    99    H    9  S      Val( 1S)     0.39586      -0.15207
   100    H    9  S      Ryd( 2S)     0.00105       0.18416
   101    H    9  px     Ryd( 2p)     0.00013       1.54747
   102    H    9  py     Ryd( 2p)     0.00010       1.68965
   103    H    9  pz     Ryd( 2p)     0.00039       2.04769

   104    H   10  S      Val( 1S)     0.35787      -0.08765
   105    H   10  S      Ryd( 2S)     0.00159       0.16292
   106    H   10  px     Ryd( 2p)     0.00005       1.72632
   107    H   10  py     Ryd( 2p)     0.00010       1.63493
   108    H   10  pz     Ryd( 2p)     0.00035       2.10859

   109    H   11  S      Val( 1S)     0.36197      -0.08933
   110    H   11  S      Ryd( 2S)     0.00080       0.16844
   111    H   11  px     Ryd( 2p)     0.00020       1.78949
   112    H   11  py     Ryd( 2p)     0.00010       1.74716
   113    H   11  pz     Ryd( 2p)     0.00021       1.82341

   114    H   12  S      Val( 1S)     0.36945      -0.10469
   115    H   12  S      Ryd( 2S)     0.00059       0.17420
   116    H   12  px     Ryd( 2p)     0.00011       1.64372
   117    H   12  py     Ryd( 2p)     0.00021       1.87555
   118    H   12  pz     Ryd( 2p)     0.00023       1.80897

   119    H   13  S      Val( 1S)     0.35770      -0.09673
   120    H   13  S      Ryd( 2S)     0.00091       0.14104
   121    H   13  px     Ryd( 2p)     0.00003       1.64850
   122    H   13  py     Ryd( 2p)     0.00008       1.60730
   123    H   13  pz     Ryd( 2p)     0.00037       2.10151


 Summary of Natural Population Analysis:                  
                                                          
                                       Natural Population 
                Natural  -----------------------------------------------
    Atom  No    Charge         Core      Valence    Rydberg      Total
 -----------------------------------------------------------------------
      O    1   -0.40142      0.99987     3.39647    0.00508     4.40142
      C    2   -0.04639      0.99949     2.03741    0.00949     3.04639
      C    3   -0.15767      0.99943     2.14833    0.00991     3.15767
      C    4   -0.21205      0.99949     2.20451    0.00805     3.21205
      C    5   -0.15376      0.99935     2.14155    0.01287     3.15376
     Cl    6   -0.03946      4.99982     3.53189    0.00775     8.53946
      H    7    0.25024      0.00000     0.24693    0.00283     0.24976
      H    8    0.11100      0.00000     0.38734    0.00167     0.38900
      H    9    0.10247      0.00000     0.39586    0.00167     0.39753
      H   10    0.14003      0.00000     0.35787    0.00210     0.35997
      H   11    0.13671      0.00000     0.36197    0.00132     0.36329
      H   12    0.12941      0.00000     0.36945    0.00114     0.37059
      H   13    0.14092      0.00000     0.35770    0.00139     0.35908
 =======================================================================
   * Total *   -0.00000      9.99745    17.93729    0.06526    28.00000

                                 Natural Population      
 --------------------------------------------------------
   Core                       9.99745 ( 99.9745% of  10)
   Valence                   17.93729 ( 99.6516% of  18)
   Natural Minimal Basis     27.93474 ( 99.7669% of  28)
   Natural Rydberg Basis      0.06526 (  0.2331% of  28)
 --------------------------------------------------------

    Atom  No          Natural Electron Configuration
 ----------------------------------------------------------------------------
      O    1      [core]2S( 0.85)2p( 2.55)
      C    2      [core]2S( 0.50)2p( 1.53)
      C    3      [core]2S( 0.48)2p( 1.67)3p( 0.01)
      C    4      [core]2S( 0.52)2p( 1.69)3p( 0.01)
      C    5      [core]2S( 0.51)2p( 1.63)3p( 0.01)
     Cl    6      [core]3S( 0.92)3p( 2.61)3d( 0.01)
      H    7            1S( 0.25)
      H    8            1S( 0.39)
      H    9            1S( 0.40)
      H   10            1S( 0.36)
      H   11            1S( 0.36)
      H   12            1S( 0.37)
      H   13            1S( 0.36)


 NATURAL BOND ORBITAL ANALYSIS, alpha spin orbitals:

                       Occupancies       Lewis Structure    Low   High
           Occ.    -------------------  -----------------   occ   occ
  Cycle   Thresh.   Lewis   Non-Lewis     CR  BD  3C  LP    (L)   (NL)   Dev
 =============================================================================
   1(1)    0.90    27.79636   0.20364     10  13   0   5     0      0    0.01
 -----------------------------------------------------------------------------

 Structure accepted: No low occupancy Lewis orbitals

 --------------------------------------------------------
   Core                      9.99746 ( 99.975% of  10)
   Valence Lewis            17.79890 ( 98.883% of  18)
  ==================       ============================
   Total Lewis              27.79636 ( 99.273% of  28)
  -----------------------------------------------------
   Valence non-Lewis         0.16202 (  0.579% of  28)
   Rydberg non-Lewis         0.04162 (  0.149% of  28)
  ==================       ============================
   Total non-Lewis           0.20364 (  0.727% of  28)
 --------------------------------------------------------


       (Occupancy)   Bond orbital/ Coefficients/ Hybrids
 ---------------------------------------------------------------------------------
     1. (0.99732) BD ( 1) O   1 - C   2  
                ( 67.73%)   0.8230* O   1 s( 31.33%)p 2.19( 68.60%)d 0.00(  0.07%)
                                           -0.0001  0.5597  0.0027  0.1597  0.0024
                                            0.8124 -0.0009  0.0209 -0.0012 -0.0017
                                           -0.0006  0.0036 -0.0218 -0.0141
                ( 32.27%)   0.5681* C   2 s( 21.10%)p 3.73( 78.61%)d 0.01(  0.29%)
                                            0.0000  0.4575  0.0409 -0.2373 -0.0116
                                           -0.8533 -0.0398  0.0037  0.0029  0.0234
                                            0.0003 -0.0001 -0.0402 -0.0270
     2. (0.99390) BD ( 1) O   1 - H   7  
                ( 75.22%)   0.8673* O   1 s( 20.46%)p 3.88( 79.45%)d 0.00(  0.08%)
                                           -0.0002 -0.4520 -0.0189  0.8531  0.0245
                                            0.1486  0.0240 -0.2084 -0.0043  0.0089
                                            0.0115 -0.0020 -0.0229  0.0098
                ( 24.78%)   0.4978* H   7 s( 99.53%)p 0.00(  0.47%)
                                           -0.9976  0.0036 -0.0649 -0.0169  0.0151
     3. (0.98989) BD ( 1) C   2 - C   3  
                ( 48.42%)   0.6958* C   2 s( 30.10%)p 2.32( 69.85%)d 0.00(  0.05%)
                                            0.0003  0.5485  0.0083  0.7889 -0.0104
                                            0.0736 -0.0017 -0.2658 -0.0070  0.0019
                                           -0.0107 -0.0010  0.0183 -0.0071
                ( 51.58%)   0.7182* C   3 s( 30.81%)p 2.24( 69.16%)d 0.00(  0.04%)
                                            0.0001  0.5550  0.0071 -0.7819 -0.0110
                                           -0.0928 -0.0099  0.2654 -0.0301  0.0042
                                           -0.0129 -0.0012  0.0133 -0.0012
     4. (0.99127) BD ( 1) C   2 - H   8  
                ( 61.65%)   0.7852* C   2 s( 24.55%)p 3.07( 75.39%)d 0.00(  0.06%)
                                           -0.0001  0.4954 -0.0090 -0.5576 -0.0001
                                            0.4176 -0.0027 -0.5180  0.0135 -0.0133
                                            0.0143 -0.0130  0.0039  0.0028
                ( 38.35%)   0.6193* H   8 s( 99.89%)p 0.00(  0.11%)
                                            0.9994 -0.0006  0.0193 -0.0197  0.0192
     5. (0.99396) BD ( 1) C   2 - H   9  
                ( 60.95%)   0.7807* C   2 s( 24.35%)p 3.10( 75.60%)d 0.00(  0.05%)
                                           -0.0001  0.4932 -0.0154 -0.0966 -0.0188
                                            0.2938 -0.0015  0.8123 -0.0094 -0.0015
                                           -0.0008  0.0142 -0.0005  0.0183
                ( 39.05%)   0.6249* H   9 s( 99.90%)p 0.00(  0.10%)
                                            0.9995 -0.0048  0.0066 -0.0130 -0.0288
     6. (0.97174) BD ( 1) C   3 - C   4  
                ( 51.67%)   0.7188* C   3 s( 21.23%)p 3.71( 78.70%)d 0.00(  0.07%)
                                           -0.0000  0.4608 -0.0011  0.2451 -0.0065
                                            0.8506 -0.0033  0.0534 -0.0232  0.0174
                                            0.0078  0.0141 -0.0080 -0.0086
                ( 48.33%)   0.6952* C   4 s( 21.83%)p 3.58( 78.09%)d 0.00(  0.08%)
                                            0.0003  0.4672 -0.0005 -0.6475  0.0038
                                           -0.4093  0.0180 -0.4401 -0.0099  0.0223
                                            0.0065  0.0114 -0.0060 -0.0108
     7. (0.97874) BD ( 1) C   3 - C   5  
                ( 48.43%)   0.6959* C   3 s( 21.53%)p 3.64( 78.37%)d 0.00(  0.10%)
                                            0.0002  0.4640  0.0031  0.5595  0.0036
                                           -0.4453 -0.0259  0.5212 -0.0107 -0.0103
                                            0.0247 -0.0121  0.0101  0.0037
                ( 51.57%)   0.7181* C   5 s( 25.36%)p 2.94( 74.56%)d 0.00(  0.08%)
                                            0.0003  0.5035 -0.0050 -0.6391  0.0011
                                           -0.2353 -0.0235 -0.5303  0.0036  0.0011
                                            0.0261  0.0021  0.0116  0.0048
     8. (0.98612) BD ( 1) C   3 - H  10  
                ( 64.38%)   0.8024* C   3 s( 26.30%)p 2.80( 73.68%)d 0.00(  0.02%)
                                            0.0003 -0.5127  0.0107 -0.1205  0.0160
                                            0.2616 -0.0049  0.8084 -0.0066  0.0032
                                            0.0082 -0.0083 -0.0003 -0.0097
                ( 35.62%)   0.5968* H  10 s( 99.90%)p 0.00(  0.10%)
                                           -0.9995  0.0043  0.0056 -0.0097 -0.0298
     9. (0.98192) BD ( 1) C   4 - C   5  
                ( 47.05%)   0.6859* C   4 s( 21.56%)p 3.63( 78.35%)d 0.00(  0.09%)
                                            0.0003  0.4642  0.0076  0.4305  0.0215
                                           -0.6312  0.0103  0.4461  0.0164 -0.0133
                                            0.0052 -0.0175 -0.0182 -0.0082
                ( 52.95%)   0.7277* C   5 s( 24.37%)p 3.10( 75.56%)d 0.00(  0.07%)
                                            0.0001  0.4937 -0.0011  0.1460  0.0156
                                            0.8522  0.0066 -0.0859  0.0208 -0.0020
                                            0.0017 -0.0150 -0.0188 -0.0103
    10. (0.98987) BD ( 1) C   4 - H  11  
                ( 63.73%)   0.7983* C   4 s( 27.97%)p 2.57( 72.01%)d 0.00(  0.03%)
                                           -0.0002  0.5288 -0.0027  0.5313 -0.0135
                                            0.3595  0.0244 -0.5545  0.0165  0.0027
                                           -0.0138 -0.0033  0.0060  0.0035
                ( 36.27%)   0.6023* H  11 s( 99.90%)p 0.00(  0.10%)
                                            0.9995 -0.0026 -0.0194 -0.0148  0.0200
    11. (0.99077) BD ( 1) C   4 - H  12  
                ( 63.06%)   0.7941* C   4 s( 28.48%)p 2.51( 71.49%)d 0.00(  0.03%)
                                           -0.0002  0.5337 -0.0051 -0.3339  0.0214
                                            0.5511  0.0208  0.5463 -0.0187 -0.0064
                                           -0.0108  0.0097 -0.0005  0.0057
                ( 36.94%)   0.6078* H  12 s( 99.90%)p 0.00(  0.10%)
                                            0.9995 -0.0026  0.0097 -0.0225 -0.0200
    12. (0.99547) BD ( 1) C   5 -Cl   6  
                ( 44.06%)   0.6638* C   5 s( 19.92%)p 4.01( 79.82%)d 0.01(  0.26%)
                                           -0.0001  0.4463  0.0096  0.7389  0.0051
                                           -0.4137 -0.0133 -0.2835  0.0221 -0.0326
                                           -0.0262  0.0142  0.0203 -0.0144
                ( 55.94%)   0.7479*Cl   6 s( 16.95%)p 4.87( 82.53%)d 0.03(  0.52%)
                                           -0.0000  0.0001  0.4104 -0.0332  0.0001
                                           -0.7498 -0.0230 -0.0000  0.4213  0.0133
                                           -0.0000  0.2913  0.0083 -0.0472 -0.0314
                                            0.0191  0.0296 -0.0267
    13. (0.99344) BD ( 1) C   5 - H  13  
                ( 64.77%)   0.8048* C   5 s( 30.21%)p 2.31( 69.77%)d 0.00(  0.02%)
                                           -0.0002  0.5496 -0.0061 -0.1469  0.0197
                                           -0.2134 -0.0082  0.7938 -0.0006  0.0024
                                           -0.0073 -0.0049  0.0008  0.0116
                ( 35.23%)   0.5935* H  13 s( 99.90%)p 0.00(  0.10%)
                                            0.9995 -0.0067  0.0038  0.0091 -0.0304
    14. (0.99987) CR ( 1) O   1           s(100.00%)p 0.00(  0.00%)
                                            1.0000 -0.0001 -0.0000  0.0001  0.0000
                                            0.0001  0.0000 -0.0000 -0.0000  0.0000
                                            0.0000 -0.0000 -0.0000  0.0000
    15. (0.99950) CR ( 1) C   2           s(100.00%)p 0.00(  0.00%)
                                            1.0000 -0.0001 -0.0000 -0.0002  0.0000
                                            0.0000  0.0000  0.0001  0.0000 -0.0000
                                            0.0000  0.0000 -0.0000  0.0000
    16. (0.99943) CR ( 1) C   3           s(100.00%)p 0.00(  0.00%)
                                            1.0000 -0.0000 -0.0000 -0.0000 -0.0000
                                            0.0001  0.0000 -0.0004  0.0000  0.0000
                                           -0.0000  0.0000 -0.0000  0.0000
    17. (0.99949) CR ( 1) C   4           s(100.00%)p 0.00(  0.00%)
                                            1.0000 -0.0000 -0.0000  0.0001 -0.0000
                                            0.0005  0.0000  0.0000 -0.0000 -0.0000
                                           -0.0000  0.0000  0.0000  0.0000
    18. (0.99935) CR ( 1) C   5           s(100.00%)p 0.00(  0.00%)
                                            1.0000 -0.0001  0.0000  0.0002  0.0000
                                           -0.0001  0.0000  0.0003 -0.0000 -0.0000
                                           -0.0000  0.0000  0.0000  0.0000
    19. (1.00000) CR ( 1)Cl   6           s(100.00%)
                                            1.0000 -0.0000  0.0000 -0.0000 -0.0000
                                           -0.0000 -0.0000  0.0000 -0.0000  0.0000
                                            0.0000  0.0000 -0.0000 -0.0000 -0.0000
                                            0.0000  0.0000 -0.0000
    20. (0.99989) CR ( 2)Cl   6           s(100.00%)p 0.00(  0.00%)
                                           -0.0000  1.0000  0.0002  0.0000 -0.0000
                                            0.0002  0.0000  0.0000 -0.0001 -0.0000
                                            0.0000 -0.0000 -0.0000  0.0000  0.0000
                                           -0.0000 -0.0000  0.0000
    21. (0.99996) CR ( 3)Cl   6           s(  0.00%)p 1.00(100.00%)
                                           -0.0000 -0.0000  0.0001  0.0000  1.0000
                                            0.0001  0.0000  0.0000 -0.0001 -0.0000
                                            0.0000 -0.0000 -0.0000  0.0000  0.0000
                                           -0.0000 -0.0000  0.0000
    22. (0.99998) CR ( 4)Cl   6           s(  0.00%)p 1.00(100.00%)
                                            0.0000  0.0000 -0.0001 -0.0000  0.0000
                                           -0.0001 -0.0000  1.0000 -0.0000  0.0000
                                           -0.0000  0.0000  0.0000 -0.0000 -0.0000
                                            0.0000  0.0000 -0.0000
    23. (0.99999) CR ( 5)Cl   6           s(  0.00%)p 1.00(100.00%)
                                            0.0000  0.0000 -0.0000 -0.0000  0.0000
                                           -0.0001 -0.0000 -0.0000  0.0000  0.0000
                                            1.0000 -0.0001  0.0000 -0.0000  0.0000
                                           -0.0000  0.0000 -0.0000
    24. (0.99130) LP ( 1) O   1           s( 47.94%)p 1.09( 52.02%)d 0.00(  0.04%)
                                            0.0000  0.6923 -0.0098  0.4448 -0.0078
                                           -0.5620  0.0013 -0.0803  0.0014  0.0176
                                            0.0032 -0.0054  0.0045  0.0076
    25. (0.98229) LP ( 2) O   1           s(  0.27%)p99.99( 99.68%)d 0.21(  0.06%)
                                           -0.0000  0.0517 -0.0003 -0.2161  0.0022
                                            0.0319 -0.0003 -0.9741  0.0103 -0.0041
                                            0.0127 -0.0174  0.0026 -0.0079
    26. (0.99695) LP ( 1)Cl   6           s( 82.32%)p 0.21( 17.65%)d 0.00(  0.03%)
                                           -0.0000 -0.0002  0.9073  0.0085 -0.0001
                                            0.3285  0.0066  0.0001 -0.1445 -0.0045
                                            0.0000 -0.2183 -0.0008  0.0137  0.0096
                                            0.0013 -0.0059 -0.0001
    27. (0.98726) LP ( 2)Cl   6           s(  0.65%)p99.99( 99.32%)d 0.05(  0.03%)
                                           -0.0000 -0.0001  0.0804 -0.0019 -0.0001
                                           -0.1395  0.0012 -0.0001 -0.7610  0.0065
                                            0.0001  0.6282 -0.0066  0.0112 -0.0094
                                            0.0030  0.0074  0.0050
    28. (0.98669) LP ( 3)Cl   6           s(  0.16%)p99.99( 99.81%)d 0.17(  0.03%)
                                           -0.0000 -0.0000  0.0400 -0.0020  0.0000
                                            0.5528 -0.0040  0.0001  0.4699 -0.0028
                                            0.0001  0.6868 -0.0057 -0.0011 -0.0071
                                            0.0081 -0.0110  0.0054
    29. (0.00080) RY*( 1) O   1           s(  5.71%)p15.10( 86.17%)d 1.42(  8.12%)
                                           -0.0000  0.0031  0.2389  0.0012  0.5500
                                           -0.0018 -0.1278  0.0049  0.7368  0.1712
                                            0.0122  0.2047  0.0992  0.0023
    30. (0.00070) RY*( 2) O   1           s( 24.17%)p 2.66( 64.42%)d 0.47( 11.41%)
                                           -0.0000  0.0042  0.4916  0.0011  0.5322
                                           -0.0028 -0.1135 -0.0029 -0.5899  0.2083
                                           -0.0797 -0.1946  0.1537 -0.0536
    31. (0.00004) RY*( 3) O   1           s( 53.83%)p 0.64( 34.47%)d 0.22( 11.71%)
    32. (0.00002) RY*( 4) O   1           s( 14.62%)p 4.91( 71.76%)d 0.93( 13.62%)
    33. (0.00000) RY*( 5) O   1           s(  0.51%)p27.41( 14.09%)d99.99( 85.40%)
    34. (0.00000) RY*( 6) O   1           s(  0.00%)p 1.00(  1.03%)d96.24( 98.97%)
    35. (0.00000) RY*( 7) O   1           s(  0.01%)p 1.00(  8.37%)d10.95( 91.62%)
    36. (0.00001) RY*( 8) O   1           s(  0.43%)p38.56( 16.47%)d99.99( 83.11%)
    37. (0.00000) RY*( 9) O   1           s(  0.73%)p 4.78(  3.48%)d99.99( 95.79%)
    38. (0.00214) RY*( 1) C   2           s( 13.69%)p 5.84( 79.91%)d 0.47(  6.40%)
                                           -0.0000  0.0078  0.3699  0.0083  0.5446
                                            0.0129  0.0427  0.0234  0.7070  0.1098
                                            0.1346 -0.0631  0.1348 -0.1083
    39. (0.00142) RY*( 2) C   2           s( 16.75%)p 4.01( 67.15%)d 0.96( 16.10%)
                                            0.0000 -0.0102  0.4091 -0.0081  0.3041
                                            0.0321 -0.5793  0.0046 -0.4923  0.2497
                                           -0.1028 -0.1603  0.2492  0.0173
    40. (0.00122) RY*( 3) C   2           s(  5.11%)p11.15( 56.98%)d 7.42( 37.91%)
                                            0.0000  0.0102  0.2258 -0.0151 -0.0107
                                           -0.0001  0.7130  0.0007 -0.2470  0.5383
                                           -0.1438 -0.2546  0.0517 -0.0343
    41. (0.00081) RY*( 4) C   2           s(  0.60%)p 0.67(  0.40%)d99.99( 98.99%)
                                            0.0000 -0.0024  0.0776 -0.0070 -0.0448
                                            0.0076  0.0123 -0.0175 -0.0382  0.3879
                                            0.1653  0.8911  0.1301  0.0335
    42. (0.00033) RY*( 5) C   2           s( 10.01%)p 4.36( 43.62%)d 4.63( 46.37%)
                                            0.0000 -0.0267  0.3152  0.0136 -0.5151
                                            0.0597 -0.3098 -0.0015  0.2667  0.3721
                                           -0.0326 -0.1099 -0.5365 -0.1558
    43. (0.00015) RY*( 6) C   2           s(  8.01%)p 3.44( 27.54%)d 8.04( 64.45%)
                                           -0.0000  0.0035  0.2831  0.0136  0.3641
                                            0.0249  0.1722  0.0006 -0.3352 -0.2884
                                            0.3028  0.1470 -0.6555 -0.1357
    44. (0.00006) RY*( 7) C   2           s( 14.57%)p 0.12(  1.74%)d 5.74( 83.69%)
    45. (0.00002) RY*( 8) C   2           s( 30.95%)p 0.74( 22.86%)d 1.49( 46.19%)
    46. (0.00001) RY*( 9) C   2           s(  0.22%)p 1.65(  0.35%)d99.99( 99.43%)
    47. (0.00320) RY*( 1) C   3           s( 12.46%)p 6.45( 80.42%)d 0.57(  7.12%)
                                           -0.0000  0.0237  0.3522 -0.0007  0.6419
                                           -0.0006  0.5813  0.0044  0.2327  0.0553
                                            0.0417  0.1421  0.2139  0.0215
    48. (0.00193) RY*( 2) C   3           s( 43.43%)p 1.08( 46.85%)d 0.22(  9.72%)
                                            0.0000 -0.0185  0.6588  0.0047  0.1956
                                           -0.0037 -0.5130 -0.0328 -0.4074  0.1719
                                            0.0528 -0.0428  0.1613 -0.1924
    49. (0.00107) RY*( 3) C   3           s( 21.58%)p 3.07( 66.14%)d 0.57( 12.28%)
                                           -0.0000  0.0088  0.4644 -0.0047 -0.4215
                                            0.0058 -0.1589  0.0137  0.6769  0.1455
                                            0.0388  0.2285 -0.0247  0.2176
    50. (0.00074) RY*( 4) C   3           s( 10.70%)p 8.07( 86.29%)d 0.28(  3.02%)
                                           -0.0000 -0.0125  0.3268  0.0128 -0.5859
                                           -0.0101  0.5834  0.0028 -0.4231 -0.0465
                                            0.1225 -0.0091  0.0967 -0.0599
    51. (0.00021) RY*( 5) C   3           s(  0.47%)p 3.69(  1.73%)d99.99( 97.80%)
                                           -0.0000  0.0020  0.0684  0.0259 -0.0444
                                           -0.0063  0.1038  0.0149 -0.0600  0.3479
                                           -0.9057 -0.1515 -0.0209  0.1157
    52. (0.00010) RY*( 6) C   3           s(  6.84%)p 0.12(  0.85%)d13.51( 92.31%)
    53. (0.00008) RY*( 7) C   3           s(  1.72%)p 5.37(  9.21%)d51.94( 89.08%)
    54. (0.00008) RY*( 8) C   3           s(  0.10%)p35.41(  3.60%)d99.99( 96.30%)
    55. (0.00005) RY*( 9) C   3           s(  2.85%)p 1.77(  5.03%)d32.38( 92.13%)
    56. (0.00222) RY*( 1) C   4           s( 16.35%)p 4.39( 71.79%)d 0.73( 11.86%)
                                           -0.0000  0.0285  0.4033  0.0039 -0.0706
                                            0.0084 -0.8264 -0.0047 -0.1729  0.0593
                                           -0.1756  0.0854 -0.2309 -0.1538
    57. (0.00216) RY*( 2) C   4           s(  2.53%)p36.06( 91.20%)d 2.48(  6.27%)
                                           -0.0000  0.0092  0.1588 -0.0257 -0.7163
                                            0.0031  0.0158  0.0262  0.6304  0.1298
                                           -0.0887 -0.1828  0.0384 -0.0556
    58. (0.00035) RY*( 3) C   4           s( 62.15%)p 0.50( 31.08%)d 0.11(  6.78%)
                                            0.0000 -0.0134  0.7882  0.0083 -0.1344
                                           -0.0058  0.4570  0.0030 -0.2894 -0.0322
                                           -0.0458  0.2316  0.0468  0.0937
    59. (0.00017) RY*( 4) C   4           s( 15.34%)p 4.92( 75.48%)d 0.60(  9.19%)
                                            0.0000 -0.0111  0.3914 -0.0212  0.6436
                                            0.0162 -0.0042 -0.0186  0.5826 -0.1322
                                           -0.0607 -0.2591 -0.0452  0.0398
    60. (0.00007) RY*( 5) C   4           s(  0.51%)p 4.16(  2.12%)d99.99( 97.37%)
    61. (0.00003) RY*( 6) C   4           s(  1.89%)p 6.17( 11.65%)d45.77( 86.46%)
    62. (0.00003) RY*( 7) C   4           s(  1.29%)p 4.37(  5.64%)d72.06( 93.06%)
    63. (0.00001) RY*( 8) C   4           s(  0.10%)p60.63(  5.95%)d99.99( 93.95%)
    64. (0.00000) RY*( 9) C   4           s(  0.03%)p99.99(  5.14%)d99.99( 94.83%)
    65. (0.00407) RY*( 1) C   5           s( 14.97%)p 4.86( 72.85%)d 0.81( 12.18%)
                                           -0.0000  0.0266  0.3860 -0.0023 -0.4432
                                           -0.0044  0.5887  0.0018 -0.4306 -0.2639
                                            0.1324 -0.1685  0.0296 -0.0733
    66. (0.00218) RY*( 2) C   5           s(  0.12%)p99.99( 90.58%)d76.36(  9.30%)
                                            0.0000 -0.0008  0.0349 -0.0145 -0.7586
                                            0.0114 -0.1889  0.0211  0.5422 -0.0163
                                           -0.0741  0.1140  0.1962 -0.1889
    67. (0.00174) RY*( 3) C   5           s( 49.43%)p 0.78( 38.56%)d 0.24( 12.01%)
                                            0.0000 -0.0142  0.7029 -0.0090  0.1444
                                            0.0203 -0.5843  0.0092 -0.1508 -0.1900
                                           -0.0461 -0.0999  0.2639 -0.0472
    68. (0.00128) RY*( 4) C   5           s(  9.95%)p 5.48( 54.53%)d 3.57( 35.52%)
                                           -0.0000 -0.0166  0.3150 -0.0376  0.3346
                                           -0.0092  0.3544  0.0015  0.5533 -0.4551
                                           -0.2417  0.1708 -0.2387 -0.0597
    69. (0.00032) RY*( 5) C   5           s(  0.00%)p 1.00(  3.58%)d26.92( 96.42%)
                                            0.0000  0.0006  0.0000  0.0038  0.0580
                                           -0.0041 -0.1200  0.0139 -0.1335 -0.0469
                                            0.4527  0.4496 -0.2817 -0.6896
    70. (0.00017) RY*( 6) C   5           s( 13.03%)p 0.45(  5.90%)d 6.22( 81.07%)
                                            0.0000  0.0104  0.3608  0.0203 -0.1793
                                           -0.0224 -0.1144 -0.0073  0.1134  0.3808
                                            0.1674 -0.1111 -0.7339  0.2943
    71. (0.00012) RY*( 7) C   5           s(  0.92%)p 9.49(  8.71%)d98.43( 90.37%)
                                            0.0000 -0.0023  0.0958 -0.0048  0.1658
                                           -0.0222  0.1602 -0.0045  0.1828  0.4175
                                           -0.1229 -0.6112  0.0587 -0.5808
    72. (0.00006) RY*( 8) C   5           s(  0.72%)p23.64( 17.00%)d99.99( 82.28%)
    73. (0.00003) RY*( 9) C   5           s( 11.00%)p 0.78(  8.58%)d 7.31( 80.42%)
    74. (0.00141) RY*( 1)Cl   6           s(  0.04%)p99.99( 28.25%)d99.99( 71.72%)
                                           -0.0000 -0.0000  0.0010  0.0190  0.0000
                                           -0.0060  0.3021 -0.0000 -0.0071  0.4112
                                           -0.0000 -0.0028  0.1483 -0.3269 -0.0838
                                            0.3026 -0.7051  0.1204
    75. (0.00100) RY*( 2)Cl   6           s(  9.63%)p 4.10( 39.46%)d 5.29( 50.92%)
                                            0.0000 -0.0000  0.0027  0.3103 -0.0000
                                           -0.0127  0.2473 -0.0000  0.0093 -0.3454
                                            0.0000  0.0001  0.4625  0.2280 -0.5284
                                            0.1672  0.1028  0.3734
    76. (0.00028) RY*( 3)Cl   6           s( 43.01%)p 0.67( 28.73%)d 0.66( 28.26%)
                                           -0.0000  0.0000  0.0110  0.6557 -0.0000
                                           -0.0497  0.4634  0.0000  0.0270 -0.1739
                                            0.0000  0.0286 -0.1959  0.1400  0.4606
                                           -0.1545 -0.1296 -0.1012
    77. (0.00006) RY*( 4)Cl   6           s(  9.09%)p 2.25( 20.46%)d 7.75( 70.45%)
    78. (0.00001) RY*( 5)Cl   6           s(  0.33%)p99.99( 50.17%)d99.99( 49.50%)
    79. (0.00001) RY*( 6)Cl   6           s(  0.25%)p51.06( 12.69%)d99.99( 87.07%)
    80. (0.00001) RY*( 7)Cl   6           s(  1.08%)p11.42( 12.38%)d79.83( 86.54%)
    81. (0.00000) RY*( 8)Cl   6           s(  1.07%)p45.59( 48.77%)d46.89( 50.16%)
    82. (0.00000) RY*( 9)Cl   6           s( 35.43%)p 1.69( 59.78%)d 0.14(  4.79%)
    83. (0.00071) RY*( 1) H   7           s(  1.40%)p70.34( 98.60%)
                                            0.0015  0.1184  0.2345 -0.1055  0.9591
    84. (0.00061) RY*( 2) H   7           s( 27.12%)p 2.69( 72.88%)
                                            0.0110  0.5206  0.0390 -0.8366 -0.1658
    85. (0.00035) RY*( 3) H   7           s( 67.19%)p 0.49( 32.81%)
                                            0.0140  0.8195 -0.2929  0.4917  0.0245
    86. (0.00001) RY*( 4) H   7           s(  4.77%)p19.96( 95.23%)
    87. (0.00101) RY*( 1) H   8           s( 98.98%)p 0.01(  1.02%)
                                            0.0020  0.9949 -0.0962  0.0068  0.0290
    88. (0.00013) RY*( 2) H   8           s(  0.60%)p99.99( 99.40%)
                                            0.0028  0.0775  0.5429 -0.1361 -0.8250
    89. (0.00006) RY*( 3) H   8           s(  0.33%)p99.99( 99.67%)
    90. (0.00002) RY*( 4) H   8           s(  0.19%)p99.99( 99.81%)
    91. (0.00107) RY*( 1) H   9           s( 99.60%)p 0.00(  0.40%)
                                            0.0065  0.9980 -0.0374  0.0330  0.0384
    92. (0.00012) RY*( 2) H   9           s(  0.12%)p99.99( 99.88%)
                                           -0.0020  0.0339  0.9075 -0.3159  0.2746
    93. (0.00006) RY*( 3) H   9           s(  0.09%)p99.99( 99.91%)
    94. (0.00001) RY*( 4) H   9           s(  0.29%)p99.99( 99.71%)
    95. (0.00160) RY*( 1) H  10           s( 99.79%)p 0.00(  0.21%)
                                            0.0047  0.9989  0.0035  0.0374 -0.0263
    96. (0.00007) RY*( 2) H  10           s(  0.14%)p99.99( 99.86%)
    97. (0.00004) RY*( 3) H  10           s(  0.11%)p99.99( 99.89%)
    98. (0.00002) RY*( 4) H  10           s(  0.07%)p99.99( 99.93%)
    99. (0.00081) RY*( 1) H  11           s( 99.46%)p 0.01(  0.54%)
                                            0.0044  0.9973  0.0086  0.0115 -0.0724
   100. (0.00007) RY*( 2) H  11           s(  0.12%)p99.99( 99.88%)
   101. (0.00006) RY*( 3) H  11           s(  0.31%)p99.99( 99.69%)
   102. (0.00001) RY*( 4) H  11           s(  0.21%)p99.99( 99.79%)
   103. (0.00060) RY*( 1) H  12           s( 99.04%)p 0.01(  0.96%)
                                            0.0052  0.9952 -0.0618  0.0226  0.0723
   104. (0.00009) RY*( 2) H  12           s(  0.00%)p 1.00(100.00%)
   105. (0.00006) RY*( 3) H  12           s(  0.82%)p99.99( 99.18%)
   106. (0.00001) RY*( 4) H  12           s(  0.23%)p99.99( 99.77%)
   107. (0.00092) RY*( 1) H  13           s( 99.91%)p 0.00(  0.09%)
                                            0.0059  0.9996 -0.0030  0.0194 -0.0217
   108. (0.00007) RY*( 2) H  13           s(  0.00%)p 1.00(100.00%)
   109. (0.00002) RY*( 3) H  13           s(  0.16%)p99.99( 99.84%)
   110. (0.00001) RY*( 4) H  13           s(  0.02%)p99.99( 99.98%)
   111. (0.00846) BD*( 1) O   1 - C   2  
                ( 32.27%)   0.5681* O   1 s( 31.33%)p 2.19( 68.60%)d 0.00(  0.07%)
                                            0.0001 -0.5597 -0.0027 -0.1597 -0.0024
                                           -0.8124  0.0009 -0.0209  0.0012  0.0017
                                            0.0006 -0.0036  0.0218  0.0141
                ( 67.73%)  -0.8230* C   2 s( 21.10%)p 3.73( 78.61%)d 0.01(  0.29%)
                                           -0.0000 -0.4575 -0.0409  0.2373  0.0116
                                            0.8533  0.0398 -0.0037 -0.0029 -0.0234
                                           -0.0003  0.0001  0.0402  0.0270
   112. (0.00238) BD*( 1) O   1 - H   7  
                ( 24.78%)   0.4978* O   1 s( 20.46%)p 3.88( 79.45%)d 0.00(  0.08%)
                                            0.0002  0.4520  0.0189 -0.8531 -0.0245
                                           -0.1486 -0.0240  0.2084  0.0043 -0.0089
                                           -0.0115  0.0020  0.0229 -0.0098
                ( 75.22%)  -0.8673* H   7 s( 99.53%)p 0.00(  0.47%)
                                            0.9976 -0.0036  0.0649  0.0169 -0.0151
   113. (0.01374) BD*( 1) C   2 - C   3  
                ( 51.58%)   0.7182* C   2 s( 30.10%)p 2.32( 69.85%)d 0.00(  0.05%)
                                            0.0003  0.5485  0.0083  0.7889 -0.0104
                                            0.0736 -0.0017 -0.2658 -0.0070  0.0019
                                           -0.0107 -0.0010  0.0183 -0.0071
                ( 48.42%)  -0.6958* C   3 s( 30.81%)p 2.24( 69.16%)d 0.00(  0.04%)
                                            0.0001  0.5550  0.0071 -0.7819 -0.0110
                                           -0.0928 -0.0099  0.2654 -0.0301  0.0042
                                           -0.0129 -0.0012  0.0133 -0.0012
   114. (0.01231) BD*( 1) C   2 - H   8  
                ( 38.35%)   0.6193* C   2 s( 24.55%)p 3.07( 75.39%)d 0.00(  0.06%)
                                            0.0001 -0.4954  0.0090  0.5576  0.0001
                                           -0.4176  0.0027  0.5180 -0.0135  0.0133
                                           -0.0143  0.0130 -0.0039 -0.0028
                ( 61.65%)  -0.7852* H   8 s( 99.89%)p 0.00(  0.11%)
                                           -0.9994  0.0006 -0.0193  0.0197 -0.0192
   115. (0.01327) BD*( 1) C   2 - H   9  
                ( 39.05%)   0.6249* C   2 s( 24.35%)p 3.10( 75.60%)d 0.00(  0.05%)
                                            0.0001 -0.4932  0.0154  0.0966  0.0188
                                           -0.2938  0.0015 -0.8123  0.0094  0.0015
                                            0.0008 -0.0142  0.0005 -0.0183
                ( 60.95%)  -0.7807* H   9 s( 99.90%)p 0.00(  0.10%)
                                           -0.9995  0.0048 -0.0066  0.0130  0.0288
   116. (0.01140) BD*( 1) C   3 - C   4  
                ( 48.33%)   0.6952* C   3 s( 21.23%)p 3.71( 78.70%)d 0.00(  0.07%)
                                            0.0000 -0.4608  0.0011 -0.2451  0.0065
                                           -0.8506  0.0033 -0.0534  0.0232 -0.0174
                                           -0.0078 -0.0141  0.0080  0.0086
                ( 51.67%)  -0.7188* C   4 s( 21.83%)p 3.58( 78.09%)d 0.00(  0.08%)
                                           -0.0003 -0.4672  0.0005  0.6475 -0.0038
                                            0.4093 -0.0180  0.4401  0.0099 -0.0223
                                           -0.0065 -0.0114  0.0060  0.0108
   117. (0.02556) BD*( 1) C   3 - C   5  
                ( 51.57%)   0.7181* C   3 s( 21.53%)p 3.64( 78.37%)d 0.00(  0.10%)
                                            0.0002  0.4640  0.0031  0.5595  0.0036
                                           -0.4453 -0.0259  0.5212 -0.0107 -0.0103
                                            0.0247 -0.0121  0.0101  0.0037
                ( 48.43%)  -0.6959* C   5 s( 25.36%)p 2.94( 74.56%)d 0.00(  0.08%)
                                            0.0003  0.5035 -0.0050 -0.6391  0.0011
                                           -0.2353 -0.0235 -0.5303  0.0036  0.0011
                                            0.0261  0.0021  0.0116  0.0048
   118. (0.01088) BD*( 1) C   3 - H  10  
                ( 35.62%)   0.5968* C   3 s( 26.30%)p 2.80( 73.68%)d 0.00(  0.02%)
                                           -0.0003  0.5127 -0.0107  0.1205 -0.0160
                                           -0.2616  0.0049 -0.8084  0.0066 -0.0032
                                           -0.0082  0.0083  0.0003  0.0097
                ( 64.38%)  -0.8024* H  10 s( 99.90%)p 0.00(  0.10%)
                                            0.9995 -0.0043 -0.0056  0.0097  0.0298
   119. (0.01944) BD*( 1) C   4 - C   5  
                ( 52.95%)   0.7277* C   4 s( 21.56%)p 3.63( 78.35%)d 0.00(  0.09%)
                                            0.0003  0.4642  0.0076  0.4305  0.0215
                                           -0.6312  0.0103  0.4461  0.0164 -0.0133
                                            0.0052 -0.0175 -0.0182 -0.0082
                ( 47.05%)  -0.6859* C   5 s( 24.37%)p 3.10( 75.56%)d 0.00(  0.07%)
                                            0.0001  0.4937 -0.0011  0.1460  0.0156
                                            0.8522  0.0066 -0.0859  0.0208 -0.0020
                                            0.0017 -0.0150 -0.0188 -0.0103
   120. (0.00516) BD*( 1) C   4 - H  11  
                ( 36.27%)   0.6023* C   4 s( 27.97%)p 2.57( 72.01%)d 0.00(  0.03%)
                                            0.0002 -0.5288  0.0027 -0.5313  0.0135
                                           -0.3595 -0.0244  0.5545 -0.0165 -0.0027
                                            0.0138  0.0033 -0.0060 -0.0035
                ( 63.73%)  -0.7983* H  11 s( 99.90%)p 0.00(  0.10%)
                                           -0.9995  0.0026  0.0194  0.0148 -0.0200
   121. (0.00611) BD*( 1) C   4 - H  12  
                ( 36.94%)   0.6078* C   4 s( 28.48%)p 2.51( 71.49%)d 0.00(  0.03%)
                                            0.0002 -0.5337  0.0051  0.3339 -0.0214
                                           -0.5511 -0.0208 -0.5463  0.0187  0.0064
                                            0.0108 -0.0097  0.0005 -0.0057
                ( 63.06%)  -0.7941* H  12 s( 99.90%)p 0.00(  0.10%)
                                           -0.9995  0.0026 -0.0097  0.0225  0.0200
   122. (0.02074) BD*( 1) C   5 -Cl   6  
                ( 55.94%)   0.7479* C   5 s( 19.92%)p 4.01( 79.82%)d 0.01(  0.26%)
                                           -0.0001  0.4463  0.0096  0.7389  0.0051
                                           -0.4137 -0.0133 -0.2835  0.0221 -0.0326
                                           -0.0262  0.0142  0.0203 -0.0144
                ( 44.06%)  -0.6638*Cl   6 s( 16.95%)p 4.87( 82.53%)d 0.03(  0.52%)
                                           -0.0000  0.0001  0.4104 -0.0332  0.0001
                                           -0.7498 -0.0230 -0.0000  0.4213  0.0133
                                           -0.0000  0.2913  0.0083 -0.0472 -0.0314
                                            0.0191  0.0296 -0.0267
   123. (0.01256) BD*( 1) C   5 - H  13  
                ( 35.23%)   0.5935* C   5 s( 30.21%)p 2.31( 69.77%)d 0.00(  0.02%)
                                            0.0002 -0.5496  0.0061  0.1469 -0.0197
                                            0.2134  0.0082 -0.7938  0.0006 -0.0024
                                            0.0073  0.0049 -0.0008 -0.0116
                ( 64.77%)  -0.8048* H  13 s( 99.90%)p 0.00(  0.10%)
                                           -0.9995  0.0067 -0.0038 -0.0091  0.0304


 NHO Directionality and "Bond Bending" (deviations from line of nuclear centers)

         [Thresholds for printing:  angular deviation  >  1.0 degree]
                                    hybrid p-character > 25.0%
                                    orbital occupancy  >  0.10e

                                Line of Centers        Hybrid 1              Hybrid 2
                                ---------------  -------------------   ------------------
                NBO               Theta   Phi    Theta   Phi    Dev    Theta   Phi    Dev
 ========================================================================================
     1. BD (   1) O   1 - C   2    89.4   76.9    88.6   78.7   1.9     89.6  254.4   2.7
     2. BD (   1) O   1 - H   7    76.4  186.2    76.6  191.1   4.8      --     --    --
     3. BD (   1) C   2 - C   3   108.6    6.9   109.2    5.3   1.7     73.6  187.4   2.2
     4. BD (   1) C   2 - H   8   126.3  139.0   126.0  143.4   3.5      --     --    --
     5. BD (   1) C   2 - H   9    23.5  102.0    21.4  111.6   4.2      --     --    --
     6. BD (   1) C   3 - C   4    72.1   54.5    88.0   74.3  25.1    120.9  211.3  24.7
     7. BD (   1) C   3 - C   5    50.4  349.3    55.2  320.1  23.7    127.4  202.1  25.6
     8. BD (   1) C   3 - H  10   159.2  297.0   160.9  292.2   2.4      --     --    --
     9. BD (   1) C   4 - C   5    70.9  282.2    58.9  306.1  24.7     94.3   79.3  26.7
    10. BD (   1) C   4 - H  11   131.1   32.3   129.9   36.5   3.5      --     --    --
    11. BD (   1) C   4 - H  12    49.3  121.4    51.0  118.7   2.7      --     --    --
    12. BD (   1) C   5 -Cl   6   108.1  330.6   106.9  330.1   1.3      --     --    --
    13. BD (   1) C   5 - H  13    18.6  227.9    17.9  240.2   3.9      --     --    --
    24. LP (   1) O   1             --     --     96.3  307.9   --       --     --    --
    25. LP (   2) O   1             --     --    167.4  171.6   --       --     --    --
    27. LP (   2)Cl   6             --     --     51.0  259.6   --       --     --    --
    28. LP (   3)Cl   6             --     --     46.6   40.4   --       --     --    --


 Second Order Perturbation Theory Analysis of Fock Matrix in NBO Basis

     Threshold for printing:   0.25 kcal/mol
                                                                              E(2)  E(j)-E(i) F(i,j)
         Donor NBO (i)                     Acceptor NBO (j)                 kcal/mol   a.u.    a.u. 
 ===================================================================================================

 within unit  1
   1. BD (   1) O   1 - C   2        / 84. RY*(   2) H   7                    0.25    2.24    0.030
   1. BD (   1) O   1 - C   2        /116. BD*(   1) C   3 - C   4            1.09    1.18    0.045
   2. BD (   1) O   1 - H   7        / 40. RY*(   3) C   2                    0.49    1.91    0.039
   2. BD (   1) O   1 - H   7        /113. BD*(   1) C   2 - C   3            1.57    1.12    0.053
   3. BD (   1) C   2 - C   3        / 30. RY*(   2) O   1                    0.40    2.00    0.036
   3. BD (   1) C   2 - C   3        / 57. RY*(   2) C   4                    0.36    1.56    0.030
   3. BD (   1) C   2 - C   3        / 66. RY*(   2) C   5                    0.40    1.52    0.031
   3. BD (   1) C   2 - C   3        /112. BD*(   1) O   1 - H   7            0.83    1.09    0.038
   3. BD (   1) C   2 - C   3        /114. BD*(   1) C   2 - H   8            0.25    1.07    0.021
   3. BD (   1) C   2 - C   3        /116. BD*(   1) C   3 - C   4            0.45    0.98    0.026
   3. BD (   1) C   2 - C   3        /117. BD*(   1) C   3 - C   5            0.45    0.97    0.027
   3. BD (   1) C   2 - C   3        /118. BD*(   1) C   3 - H  10            0.39    1.13    0.026
   3. BD (   1) C   2 - C   3        /120. BD*(   1) C   4 - H  11            0.45    1.13    0.029
   3. BD (   1) C   2 - C   3        /122. BD*(   1) C   5 -Cl   6            1.07    0.76    0.036
   4. BD (   1) C   2 - H   8        / 29. RY*(   1) O   1                    0.35    1.70    0.031
   4. BD (   1) C   2 - H   8        /113. BD*(   1) C   2 - C   3            0.29    0.92    0.021
   4. BD (   1) C   2 - H   8        /117. BD*(   1) C   3 - C   5            2.42    0.84    0.057
   5. BD (   1) C   2 - H   9        / 29. RY*(   1) O   1                    0.26    1.70    0.026
   5. BD (   1) C   2 - H   9        / 47. RY*(   1) C   3                    0.27    1.25    0.023
   5. BD (   1) C   2 - H   9        /118. BD*(   1) C   3 - H  10            1.82    1.00    0.054
   6. BD (   1) C   3 - C   4        / 40. RY*(   3) C   2                    0.28    1.73    0.028
   6. BD (   1) C   3 - C   4        / 65. RY*(   1) C   5                    0.96    1.25    0.044
   6. BD (   1) C   3 - C   4        / 67. RY*(   3) C   5                    0.43    1.29    0.030
   6. BD (   1) C   3 - C   4        /111. BD*(   1) O   1 - C   2            1.57    0.83    0.046
   6. BD (   1) C   3 - C   4        /113. BD*(   1) C   2 - C   3            0.43    0.94    0.026
   6. BD (   1) C   3 - C   4        /117. BD*(   1) C   3 - C   5            2.38    0.86    0.057
   6. BD (   1) C   3 - C   4        /118. BD*(   1) C   3 - H  10            0.37    1.02    0.025
   6. BD (   1) C   3 - C   4        /119. BD*(   1) C   4 - C   5            2.19    0.86    0.055
   6. BD (   1) C   3 - C   4        /122. BD*(   1) C   5 -Cl   6            2.85    0.66    0.055
   6. BD (   1) C   3 - C   4        /123. BD*(   1) C   5 - H  13            1.94    1.02    0.056
   7. BD (   1) C   3 - C   5        / 38. RY*(   1) C   2                    0.63    1.43    0.038
   7. BD (   1) C   3 - C   5        / 56. RY*(   1) C   4                    1.10    1.30    0.048
   7. BD (   1) C   3 - C   5        / 74. RY*(   1)Cl   6                    0.34    1.39    0.028
   7. BD (   1) C   3 - C   5        /113. BD*(   1) C   2 - C   3            0.53    1.01    0.029
   7. BD (   1) C   3 - C   5        /114. BD*(   1) C   2 - H   8            0.74    1.03    0.035
   7. BD (   1) C   3 - C   5        /116. BD*(   1) C   3 - C   4            2.52    0.94    0.062
   7. BD (   1) C   3 - C   5        /118. BD*(   1) C   3 - H  10            0.38    1.09    0.026
   7. BD (   1) C   3 - C   5        /119. BD*(   1) C   4 - C   5            3.72    0.93    0.074
   7. BD (   1) C   3 - C   5        /120. BD*(   1) C   4 - H  11            1.26    1.09    0.047
   7. BD (   1) C   3 - C   5        /121. BD*(   1) C   4 - H  12            1.57    1.08    0.052
   7. BD (   1) C   3 - C   5        /123. BD*(   1) C   5 - H  13            0.30    1.08    0.023
   8. BD (   1) C   3 - H  10        / 38. RY*(   1) C   2                    0.28    1.33    0.025
   8. BD (   1) C   3 - H  10        / 65. RY*(   1) C   5                    0.33    1.22    0.025
   8. BD (   1) C   3 - H  10        /115. BD*(   1) C   2 - H   9            1.19    0.93    0.042
   8. BD (   1) C   3 - H  10        /121. BD*(   1) C   4 - H  12            0.79    0.98    0.035
   8. BD (   1) C   3 - H  10        /122. BD*(   1) C   5 -Cl   6            0.43    0.62    0.021
   8. BD (   1) C   3 - H  10        /123. BD*(   1) C   5 - H  13            0.98    0.98    0.039
   9. BD (   1) C   4 - C   5        / 47. RY*(   1) C   3                    0.86    1.32    0.043
   9. BD (   1) C   4 - C   5        / 48. RY*(   2) C   3                    0.25    1.47    0.025
   9. BD (   1) C   4 - C   5        / 74. RY*(   1)Cl   6                    0.38    1.36    0.029
   9. BD (   1) C   4 - C   5        /113. BD*(   1) C   2 - C   3            2.24    0.98    0.059
   9. BD (   1) C   4 - C   5        /116. BD*(   1) C   3 - C   4            2.37    0.92    0.059
   9. BD (   1) C   4 - C   5        /117. BD*(   1) C   3 - C   5            3.73    0.90    0.074
   9. BD (   1) C   4 - C   5        /118. BD*(   1) C   3 - H  10            1.49    1.06    0.050
   9. BD (   1) C   4 - C   5        /123. BD*(   1) C   5 - H  13            0.33    1.06    0.024
  10. BD (   1) C   4 - H  11        / 65. RY*(   1) C   5                    0.40    1.21    0.028
  10. BD (   1) C   4 - H  11        /113. BD*(   1) C   2 - C   3            0.98    0.90    0.038
  10. BD (   1) C   4 - H  11        /122. BD*(   1) C   5 -Cl   6            0.42    0.62    0.020
  10. BD (   1) C   4 - H  11        /123. BD*(   1) C   5 - H  13            0.92    0.98    0.038
  11. BD (   1) C   4 - H  12        / 47. RY*(   1) C   3                    0.40    1.25    0.028
  11. BD (   1) C   4 - H  12        /118. BD*(   1) C   3 - H  10            0.86    0.99    0.037
  11. BD (   1) C   4 - H  12        /122. BD*(   1) C   5 -Cl   6            1.49    0.62    0.039
  12. BD (   1) C   5 -Cl   6        / 57. RY*(   2) C   4                    0.29    1.63    0.027
  12. BD (   1) C   5 -Cl   6        /113. BD*(   1) C   2 - C   3            0.57    1.11    0.032
  12. BD (   1) C   5 -Cl   6        /121. BD*(   1) C   4 - H  12            0.41    1.18    0.028
  13. BD (   1) C   5 - H  13        / 47. RY*(   1) C   3                    0.33    1.28    0.026
  13. BD (   1) C   5 - H  13        / 56. RY*(   1) C   4                    0.29    1.24    0.024
  13. BD (   1) C   5 - H  13        / 75. RY*(   2)Cl   6                    0.38    1.36    0.029
  13. BD (   1) C   5 - H  13        /118. BD*(   1) C   3 - H  10            0.89    1.03    0.038
  13. BD (   1) C   5 - H  13        /120. BD*(   1) C   4 - H  11            0.70    1.03    0.034
  13. BD (   1) C   5 - H  13        /122. BD*(   1) C   5 -Cl   6            0.39    0.66    0.020
  14. CR (   1) O   1                / 39. RY*(   2) C   2                    0.46   19.81    0.121
  14. CR (   1) O   1                / 40. RY*(   3) C   2                    0.28   20.18    0.095
  14. CR (   1) O   1                / 42. RY*(   5) C   2                    0.58   20.31    0.138
  15. CR (   1) C   2                / 49. RY*(   3) C   3                    0.39   11.13    0.083
  15. CR (   1) C   2                / 87. RY*(   1) H   8                    0.42   10.53    0.084
  15. CR (   1) C   2                / 91. RY*(   1) H   9                    0.37   10.55    0.079
  15. CR (   1) C   2                /111. BD*(   1) O   1 - C   2            0.55   10.44    0.096
  16. CR (   1) C   3                / 39. RY*(   2) C   2                    0.26   10.92    0.068
  16. CR (   1) C   3                / 56. RY*(   1) C   4                    0.42   10.80    0.085
  16. CR (   1) C   3                / 65. RY*(   1) C   5                    0.53   10.82    0.096
  16. CR (   1) C   3                / 95. RY*(   1) H  10                    0.45   10.47    0.087
  17. CR (   1) C   4                / 47. RY*(   1) C   3                    0.61   10.83    0.103
  17. CR (   1) C   4                / 65. RY*(   1) C   5                    0.63   10.80    0.104
  17. CR (   1) C   4                / 99. RY*(   1) H  11                    0.46   10.48    0.087
  17. CR (   1) C   4                /103. RY*(   1) H  12                    0.45   10.50    0.087
  18. CR (   1) C   5                / 47. RY*(   1) C   3                    0.28   10.90    0.070
  18. CR (   1) C   5                / 50. RY*(   4) C   3                    0.35   10.81    0.078
  18. CR (   1) C   5                / 56. RY*(   1) C   4                    0.41   10.86    0.084
  18. CR (   1) C   5                / 59. RY*(   4) C   4                    0.31   10.87    0.073
  18. CR (   1) C   5                /107. RY*(   1) H  13                    0.49   10.51    0.091
  18. CR (   1) C   5                /117. BD*(   1) C   3 - C   5            0.40   10.49    0.083
  18. CR (   1) C   5                /119. BD*(   1) C   4 - C   5            0.30   10.49    0.072
  18. CR (   1) C   5                /122. BD*(   1) C   5 -Cl   6            0.88   10.28    0.121
  20. CR (   2)Cl   6                / 66. RY*(   2) C   5                    0.36   10.76    0.079
  20. CR (   2)Cl   6                / 67. RY*(   3) C   5                    0.59   10.63    0.100
  24. LP (   1) O   1                / 39. RY*(   2) C   2                    0.78    1.42    0.042
  24. LP (   1) O   1                / 84. RY*(   2) H   7                    0.30    2.00    0.031
  24. LP (   1) O   1                / 85. RY*(   3) H   7                    0.26    1.58    0.026
  24. LP (   1) O   1                /113. BD*(   1) C   2 - C   3            0.41    1.00    0.026
  24. LP (   1) O   1                /114. BD*(   1) C   2 - H   8            0.93    1.03    0.039
  24. LP (   1) O   1                /115. BD*(   1) C   2 - H   9            0.39    1.02    0.025
  25. LP (   2) O   1                / 41. RY*(   4) C   2                    0.63    2.51    0.051
  25. LP (   2) O   1                / 83. RY*(   1) H   7                    0.99    1.96    0.056
  25. LP (   2) O   1                /114. BD*(   1) C   2 - H   8            2.54    0.76    0.056
  25. LP (   2) O   1                /115. BD*(   1) C   2 - H   9            3.58    0.76    0.066
  26. LP (   1)Cl   6                / 66. RY*(   2) C   5                    0.58    1.82    0.041
  26. LP (   1)Cl   6                / 67. RY*(   3) C   5                    0.90    1.69    0.049
  26. LP (   1)Cl   6                /123. BD*(   1) C   5 - H  13            0.27    1.41    0.025
  27. LP (   2)Cl   6                / 65. RY*(   1) C   5                    0.35    1.04    0.024
  27. LP (   2)Cl   6                /119. BD*(   1) C   4 - C   5            2.30    0.65    0.049
  27. LP (   2)Cl   6                /123. BD*(   1) C   5 - H  13            1.61    0.81    0.046
  28. LP (   3)Cl   6                /117. BD*(   1) C   3 - C   5            2.60    0.66    0.053
  28. LP (   3)Cl   6                /119. BD*(   1) C   4 - C   5            0.51    0.66    0.023
  28. LP (   3)Cl   6                /123. BD*(   1) C   5 - H  13            0.46    0.82    0.024


 Natural Bond Orbitals (Summary):

                                                            Principal Delocalizations
           NBO                        Occupancy    Energy   (geminal,vicinal,remote)
 ====================================================================================
 Molecular unit  1  (C4H7OCl)
     1. BD (   1) O   1 - C   2          0.99732    -1.04611  116(v),84(v)
     2. BD (   1) O   1 - H   7          0.99390    -0.91648  113(v),40(v)
     3. BD (   1) C   2 - C   3          0.98989    -0.84573  122(v),112(v),117(g),120(v)
                                                    116(g),66(v),30(v),118(g)
                                                    57(v)
     4. BD (   1) C   2 - H   8          0.99127    -0.72034  117(v),29(v),113(g)
     5. BD (   1) C   2 - H   9          0.99396    -0.71668  118(v),47(v),29(v)
     6. BD (   1) C   3 - C   4          0.97174    -0.74334  122(v),117(g),119(g),123(v)
                                                    111(v),65(v),113(g),67(v)
                                                    118(g),40(v)
     7. BD (   1) C   3 - C   5          0.97874    -0.80781  119(g),116(g),121(v),120(v)
                                                    56(v),114(v),38(v),113(g)
                                                    118(g),74(v),123(g)
     8. BD (   1) C   3 - H  10          0.98612    -0.70739  115(v),123(v),121(v),122(v)
                                                    65(v),38(v)
     9. BD (   1) C   4 - C   5          0.98192    -0.78329  117(g),116(g),113(v),118(v)
                                                    47(v),74(v),123(g),48(v)
    10. BD (   1) C   4 - H  11          0.98987    -0.70325  113(v),123(v),122(v),65(v)
    11. BD (   1) C   4 - H  12          0.99077    -0.71145  122(v),118(v),47(v)
    12. BD (   1) C   5 -Cl   6          0.99547    -0.91285  113(v),121(v),57(v)
    13. BD (   1) C   5 - H  13          0.99344    -0.74535  118(v),120(v),122(g),75(v)
                                                    47(v),56(v)
    14. CR (   1) O   1                  0.99987   -19.19026  42(v),39(v),40(v)
    15. CR (   1) C   2                  0.99950   -10.35043  111(g),87(v),49(v),91(v)
    16. CR (   1) C   3                  0.99943   -10.30399  65(v),95(v),56(v),39(v)
    17. CR (   1) C   4                  0.99949   -10.29356  65(v),47(v),99(v),103(v)
    18. CR (   1) C   5                  0.99935   -10.37016  122(g),107(v),56(v),117(g)
                                                    50(v),119(g),59(v),47(v)
    19. CR (   1)Cl   6                  1.00000  -101.03994   
    20. CR (   2)Cl   6                  0.99989   -10.08179  67(v),66(v)
    21. CR (   3)Cl   6                  0.99996    -7.45701   
    22. CR (   4)Cl   6                  0.99998    -7.45419   
    23. CR (   5)Cl   6                  0.99999    -7.44980   
    24. LP (   1) O   1                  0.99130    -0.80077  114(v),39(v),113(v),115(v)
                                                    84(v),85(v)
    25. LP (   2) O   1                  0.98229    -0.53574  115(v),114(v),83(v),41(v)
    26. LP (   1)Cl   6                  0.99695    -1.14069  67(v),66(v),123(v)
    27. LP (   2)Cl   6                  0.98726    -0.53354  119(v),123(v),65(v)
    28. LP (   3)Cl   6                  0.98669    -0.54282  117(v),119(v),123(v)
    29. RY*(   1) O   1                  0.00080     0.98298   
    30. RY*(   2) O   1                  0.00070     1.14944   
    31. RY*(   3) O   1                  0.00004     1.48127   
    32. RY*(   4) O   1                  0.00002     1.10809   
    33. RY*(   5) O   1                  0.00000     2.45994   
    34. RY*(   6) O   1                  0.00000     2.61355   
    35. RY*(   7) O   1                  0.00000     2.44500   
    36. RY*(   8) O   1                  0.00001     2.76011   
    37. RY*(   9) O   1                  0.00000     2.63844   
    38. RY*(   1) C   2                  0.00214     0.62513   
    39. RY*(   2) C   2                  0.00142     0.62011   
    40. RY*(   3) C   2                  0.00122     0.99123   
    41. RY*(   4) C   2                  0.00081     1.97671   
    42. RY*(   5) C   2                  0.00033     1.12465   
    43. RY*(   6) C   2                  0.00015     1.45882   
    44. RY*(   7) C   2                  0.00006     1.79514   
    45. RY*(   8) C   2                  0.00002     1.17445   
    46. RY*(   9) C   2                  0.00001     1.96810   
    47. RY*(   1) C   3                  0.00320     0.53431   
    48. RY*(   2) C   3                  0.00193     0.68668   
    49. RY*(   3) C   3                  0.00107     0.77498   
    50. RY*(   4) C   3                  0.00074     0.43495   
    51. RY*(   5) C   3                  0.00021     1.98449   
    52. RY*(   6) C   3                  0.00010     1.79736   
    53. RY*(   7) C   3                  0.00008     1.79322   
    54. RY*(   8) C   3                  0.00008     1.92742   
    55. RY*(   9) C   3                  0.00005     1.94940   
    56. RY*(   1) C   4                  0.00222     0.49351   
    57. RY*(   2) C   4                  0.00216     0.71364   
    58. RY*(   3) C   4                  0.00035     0.57773   
    59. RY*(   4) C   4                  0.00017     0.49639   
    60. RY*(   5) C   4                  0.00007     1.82813   
    61. RY*(   6) C   4                  0.00003     1.95730   
    62. RY*(   7) C   4                  0.00003     1.83589   
    63. RY*(   8) C   4                  0.00001     1.95340   
    64. RY*(   9) C   4                  0.00000     2.01778   
    65. RY*(   1) C   5                  0.00407     0.51122   
    66. RY*(   2) C   5                  0.00218     0.67816   
    67. RY*(   3) C   5                  0.00174     0.54754   
    68. RY*(   4) C   5                  0.00128     0.86542   
    69. RY*(   5) C   5                  0.00032     1.98316   
    70. RY*(   6) C   5                  0.00017     1.61169   
    71. RY*(   7) C   5                  0.00012     1.62932   
    72. RY*(   8) C   5                  0.00006     1.70745   
    73. RY*(   9) C   5                  0.00003     1.65717   
    74. RY*(   1)Cl   6                  0.00141     0.58040   
    75. RY*(   2)Cl   6                  0.00100     0.60997   
    76. RY*(   3)Cl   6                  0.00028     0.59312   
    77. RY*(   4)Cl   6                  0.00006     0.96560   
    78. RY*(   5)Cl   6                  0.00001     0.74413   
    79. RY*(   6)Cl   6                  0.00001     0.63266   
    80. RY*(   7)Cl   6                  0.00001     0.60423   
    81. RY*(   8)Cl   6                  0.00000     0.81806   
    82. RY*(   9)Cl   6                  0.00000     0.56355   
    83. RY*(   1) H   7                  0.00071     1.42288   
    84. RY*(   2) H   7                  0.00061     1.19653   
    85. RY*(   3) H   7                  0.00035     0.77798   
    86. RY*(   4) H   7                  0.00001     2.09497   
    87. RY*(   1) H   8                  0.00101     0.18373   
    88. RY*(   2) H   8                  0.00013     1.54591   
    89. RY*(   3) H   8                  0.00006     1.70572   
    90. RY*(   4) H   8                  0.00002     2.02703   
    91. RY*(   1) H   9                  0.00107     0.19928   
    92. RY*(   2) H   9                  0.00012     1.56944   
    93. RY*(   3) H   9                  0.00006     1.69581   
    94. RY*(   4) H   9                  0.00001     1.99492   
    95. RY*(   1) H  10                  0.00160     0.16699   
    96. RY*(   2) H  10                  0.00007     1.57646   
    97. RY*(   3) H  10                  0.00004     1.86460   
    98. RY*(   4) H  10                  0.00002     2.01469   
    99. RY*(   1) H  11                  0.00081     0.18821   
   100. RY*(   2) H  11                  0.00007     1.51314   
   101. RY*(   3) H  11                  0.00006     1.82849   
   102. RY*(   4) H  11                  0.00001     1.98930   
   103. RY*(   1) H  12                  0.00060     0.20723   
   104. RY*(   2) H  12                  0.00009     1.49779   
   105. RY*(   3) H  12                  0.00006     1.81608   
   106. RY*(   4) H  12                  0.00001     1.97209   
   107. RY*(   1) H  13                  0.00092     0.13524   
   108. RY*(   2) H  13                  0.00007     1.49823   
   109. RY*(   3) H  13                  0.00002     2.16245   
   110. RY*(   4) H  13                  0.00001     1.69163   
   111. BD*(   1) O   1 - C   2          0.00846     0.08742   
   112. BD*(   1) O   1 - H   7          0.00238     0.24793   
   113. BD*(   1) C   2 - C   3          0.01374     0.20151   
   114. BD*(   1) C   2 - H   8          0.01231     0.22625   
   115. BD*(   1) C   2 - H   9          0.01327     0.22220   
   116. BD*(   1) C   3 - C   4          0.01140     0.13368   
   117. BD*(   1) C   3 - C   5          0.02556     0.12080   
   118. BD*(   1) C   3 - H  10          0.01088     0.28060   
   119. BD*(   1) C   4 - C   5          0.01944     0.12017   
   120. BD*(   1) C   4 - H  11          0.00516     0.28491   
   121. BD*(   1) C   4 - H  12          0.00611     0.27198   
   122. BD*(   1) C   5 -Cl   6          0.02074    -0.08779   
   123. BD*(   1) C   5 - H  13          0.01256     0.27403   
       -------------------------------
              Total Lewis   27.79636  ( 99.2727%)
        Valence non-Lewis    0.16202  (  0.5787%)
        Rydberg non-Lewis    0.04162  (  0.1486%)
       -------------------------------
            Total unit  1   28.00000  (100.0000%)
           Charge unit  1    0.00000


 ***************************************************
 *******         Beta  spin orbitals         *******
 ***************************************************


 NATURAL POPULATIONS:  Natural atomic orbital occupancies 
                                                          
   NAO  Atom  No  lang   Type(AO)    Occupancy      Energy
 ----------------------------------------------------------
     1    O    1  S      Cor( 1S)     0.99987     -19.18463
     2    O    1  S      Val( 2S)     0.84111      -1.07117
     3    O    1  S      Ryd( 3S)     0.00064       1.19925
     4    O    1  px     Val( 2p)     0.77801      -0.49058
     5    O    1  px     Ryd( 3p)     0.00099       1.01885
     6    O    1  py     Val( 2p)     0.76723      -0.50752
     7    O    1  py     Ryd( 3p)     0.00048       0.88786
     8    O    1  pz     Val( 2p)     0.78035      -0.48140
     9    O    1  pz     Ryd( 3p)     0.00102       0.87736
    10    O    1  dxy    Ryd( 3d)     0.00045       2.68762
    11    O    1  dxz    Ryd( 3d)     0.00025       2.66418
    12    O    1  dyz    Ryd( 3d)     0.00038       2.55572
    13    O    1  dx2y2  Ryd( 3d)     0.00076       3.09227
    14    O    1  dz2    Ryd( 3d)     0.00034       2.75792

    15    C    2  S      Cor( 1S)     0.99950     -10.35018
    16    C    2  S      Val( 2S)     0.50810      -0.43866
    17    C    2  S      Ryd( 3S)     0.00139       0.56080
    18    C    2  px     Val( 2p)     0.51837      -0.29604
    19    C    2  px     Ryd( 3p)     0.00112       0.34407
    20    C    2  py     Val( 2p)     0.39647      -0.27742
    21    C    2  py     Ryd( 3p)     0.00175       0.38085
    22    C    2  pz     Val( 2p)     0.58712      -0.30387
    23    C    2  pz     Ryd( 3p)     0.00172       0.48761
    24    C    2  dxy    Ryd( 3d)     0.00072       1.93512
    25    C    2  dxz    Ryd( 3d)     0.00031       1.98702
    26    C    2  dyz    Ryd( 3d)     0.00073       2.00316
    27    C    2  dx2y2  Ryd( 3d)     0.00098       2.03131
    28    C    2  dz2    Ryd( 3d)     0.00047       2.05199

    29    C    3  S      Cor( 1S)     0.99943     -10.30248
    30    C    3  S      Val( 2S)     0.47846      -0.41122
    31    C    3  S      Ryd( 3S)     0.00165       0.55299
    32    C    3  px     Val( 2p)     0.48535      -0.29744
    33    C    3  px     Ryd( 3p)     0.00213       0.39866
    34    C    3  py     Val( 2p)     0.53628      -0.30543
    35    C    3  py     Ryd( 3p)     0.00191       0.42949
    36    C    3  pz     Val( 2p)     0.56367      -0.29841
    37    C    3  pz     Ryd( 3p)     0.00177       0.56321
    38    C    3  dxy    Ryd( 3d)     0.00034       1.93042
    39    C    3  dxz    Ryd( 3d)     0.00049       2.08417
    40    C    3  dyz    Ryd( 3d)     0.00033       1.89933
    41    C    3  dx2y2  Ryd( 3d)     0.00049       1.97857
    42    C    3  dz2    Ryd( 3d)     0.00029       2.09585

    43    C    4  S      Cor( 1S)     0.99949     -10.29270
    44    C    4  S      Val( 2S)     0.51603      -0.42644
    45    C    4  S      Ryd( 3S)     0.00067       0.52892
    46    C    4  px     Val( 2p)     0.56984      -0.29311
    47    C    4  px     Ryd( 3p)     0.00152       0.41949
    48    C    4  py     Val( 2p)     0.47042      -0.26947
    49    C    4  py     Ryd( 3p)     0.00203       0.30035
    50    C    4  pz     Val( 2p)     0.59411      -0.28865
    51    C    4  pz     Ryd( 3p)     0.00154       0.48520
    52    C    4  dxy    Ryd( 3d)     0.00041       2.09383
    53    C    4  dxz    Ryd( 3d)     0.00026       2.04188
    54    C    4  dyz    Ryd( 3d)     0.00037       2.17602
    55    C    4  dx2y2  Ryd( 3d)     0.00043       1.97284
    56    C    4  dz2    Ryd( 3d)     0.00022       1.89345

    57    C    5  S      Cor( 1S)     0.99935     -10.36752
    58    C    5  S      Val( 2S)     0.50469      -0.48165
    59    C    5  S      Ryd( 3S)     0.00157       0.49897
    60    C    5  px     Val( 2p)     0.44253      -0.36357
    61    C    5  px     Ryd( 3p)     0.00278       0.39539
    62    C    5  py     Val( 2p)     0.48495      -0.34453
    63    C    5  py     Ryd( 3p)     0.00267       0.33062
    64    C    5  pz     Val( 2p)     0.57280      -0.32716
    65    C    5  pz     Ryd( 3p)     0.00230       0.47601
    66    C    5  dxy    Ryd( 3d)     0.00105       1.77870
    67    C    5  dxz    Ryd( 3d)     0.00072       1.96883
    68    C    5  dyz    Ryd( 3d)     0.00060       1.86796
    69    C    5  dx2y2  Ryd( 3d)     0.00053       1.88822
    70    C    5  dz2    Ryd( 3d)     0.00052       2.06363

    71   Cl    6  S      Cor( 1S)     1.00000    -101.03751
    72   Cl    6  S      Cor( 2S)     0.99989     -10.07867
    73   Cl    6  S      Val( 3S)     0.92142      -1.20098
    74   Cl    6  S      Ryd( 4S)     0.00082       0.44678
    75   Cl    6  px     Cor( 2p)     0.99993      -7.45326
    76   Cl    6  px     Val( 3p)     0.62058      -0.47895
    77   Cl    6  px     Ryd( 4p)     0.00040       0.76573
    78   Cl    6  py     Cor( 2p)     0.99994      -7.44933
    79   Cl    6  py     Val( 3p)     0.72611      -0.49354
    80   Cl    6  py     Ryd( 4p)     0.00044       0.75061
    81   Cl    6  pz     Cor( 2p)     0.99998      -7.44752
    82   Cl    6  pz     Val( 3p)     0.90505      -0.51103
    83   Cl    6  pz     Ryd( 4p)     0.00038       0.74395
    84   Cl    6  dxy    Ryd( 3d)     0.00174       0.78796
    85   Cl    6  dxz    Ryd( 3d)     0.00114       0.71925
    86   Cl    6  dyz    Ryd( 3d)     0.00049       0.62787
    87   Cl    6  dx2y2  Ryd( 3d)     0.00166       0.69059
    88   Cl    6  dz2    Ryd( 3d)     0.00066       0.70022

    89    H    7  S      Val( 1S)     0.25211      -0.07308
    90    H    7  S      Ryd( 2S)     0.00043       0.23723
    91    H    7  px     Ryd( 2p)     0.00114       2.21543
    92    H    7  py     Ryd( 2p)     0.00058       1.58464
    93    H    7  pz     Ryd( 2p)     0.00063       1.48606

    94    H    8  S      Val( 1S)     0.32139      -0.11554
    95    H    8  S      Ryd( 2S)     0.00060       0.16497
    96    H    8  px     Ryd( 2p)     0.00022       1.78441
    97    H    8  py     Ryd( 2p)     0.00014       1.79187
    98    H    8  pz     Ryd( 2p)     0.00022       1.77700

    99    H    9  S      Val( 1S)     0.36396      -0.13756
   100    H    9  S      Ryd( 2S)     0.00101       0.18655
   101    H    9  px     Ryd( 2p)     0.00009       1.55480
   102    H    9  py     Ryd( 2p)     0.00009       1.69665
   103    H    9  pz     Ryd( 2p)     0.00036       2.05501

   104    H   10  S      Val( 1S)     0.35085      -0.08464
   105    H   10  S      Ryd( 2S)     0.00130       0.16342
   106    H   10  px     Ryd( 2p)     0.00004       1.72794
   107    H   10  py     Ryd( 2p)     0.00009       1.63670
   108    H   10  pz     Ryd( 2p)     0.00037       2.11023

   109    H   11  S      Val( 1S)     0.36080      -0.08864
   110    H   11  S      Ryd( 2S)     0.00082       0.16854
   111    H   11  px     Ryd( 2p)     0.00020       1.79015
   112    H   11  py     Ryd( 2p)     0.00011       1.74771
   113    H   11  pz     Ryd( 2p)     0.00021       1.82379

   114    H   12  S      Val( 1S)     0.35938      -0.09942
   115    H   12  S      Ryd( 2S)     0.00062       0.17492
   116    H   12  px     Ryd( 2p)     0.00012       1.64612
   117    H   12  py     Ryd( 2p)     0.00022       1.87809
   118    H   12  pz     Ryd( 2p)     0.00019       1.81235

   119    H   13  S      Val( 1S)     0.36202      -0.09814
   120    H   13  S      Ryd( 2S)     0.00091       0.14088
   121    H   13  px     Ryd( 2p)     0.00002       1.64824
   122    H   13  py     Ryd( 2p)     0.00006       1.60738
   123    H   13  pz     Ryd( 2p)     0.00039       2.10152


 Summary of Natural Population Analysis:                  
                                                          
                                       Natural Population 
                Natural  -----------------------------------------------
    Atom  No    Charge         Core      Valence    Rydberg      Total
 -----------------------------------------------------------------------
      O    1   -0.17189      0.99987     3.16670    0.00532     4.17189
      C    2   -0.01876      0.99950     2.01006    0.00920     3.01876
      C    3   -0.07258      0.99943     2.06376    0.00939     3.07258
      C    4   -0.15734      0.99949     2.15040    0.00745     3.15734
      C    5   -0.01707      0.99935     2.00497    0.01275     3.01707
     Cl    6    0.31936      4.99974     3.17316    0.00774     8.18064
      H    7    0.24511      0.00000     0.25211    0.00279     0.25489
      H    8    0.17743      0.00000     0.32139    0.00118     0.32257
      H    9    0.13449      0.00000     0.36396    0.00155     0.36551
      H   10    0.14735      0.00000     0.35085    0.00180     0.35265
      H   11    0.13785      0.00000     0.36080    0.00135     0.36215
      H   12    0.13947      0.00000     0.35938    0.00115     0.36053
      H   13    0.13659      0.00000     0.36202    0.00139     0.36341
 =======================================================================
   * Total *    1.00000      9.99738    16.93956    0.06306    27.00000

                                 Natural Population      
 --------------------------------------------------------
   Core                       9.99738 ( 99.9738% of  10)
   Valence                   16.93956 ( 99.6445% of  17)
   Natural Minimal Basis     26.93694 ( 99.7664% of  27)
   Natural Rydberg Basis      0.06306 (  0.2336% of  27)
 --------------------------------------------------------

    Atom  No          Natural Electron Configuration
 ----------------------------------------------------------------------------
      O    1      [core]2S( 0.84)2p( 2.33)
      C    2      [core]2S( 0.51)2p( 1.50)
      C    3      [core]2S( 0.48)2p( 1.59)3p( 0.01)
      C    4      [core]2S( 0.52)2p( 1.63)3p( 0.01)
      C    5      [core]2S( 0.50)2p( 1.50)3p( 0.01)
     Cl    6      [core]3S( 0.92)3p( 2.25)3d( 0.01)
      H    7            1S( 0.25)
      H    8            1S( 0.32)
      H    9            1S( 0.36)
      H   10            1S( 0.35)
      H   11            1S( 0.36)
      H   12            1S( 0.36)
      H   13            1S( 0.36)


 NATURAL BOND ORBITAL ANALYSIS, beta spin orbitals:

                       Occupancies       Lewis Structure    Low   High
           Occ.    -------------------  -----------------   occ   occ
  Cycle   Thresh.   Lewis   Non-Lewis     CR  BD  3C  LP    (L)   (NL)   Dev
 =============================================================================
   1(1)    0.90    25.60324   1.39676     10  12   0   5     2      0    0.21
   2(2)    0.90    25.60324   1.39676     10  12   0   5     2      0    0.21
   3(1)    0.80    25.69527   1.30473     10  14   0   3     3      1    0.18

    The hybrids on atom  5 are linearly dependent.  An eigenvalue (  0.000038)
    of the hybrid overlap matrix is too small (<0.00010).

    PRJTHR will be raised from  0.200 to 0.250 and the NBO search repeated.

   4(2)    0.80    25.69527   1.30473     10  14   0   3     3      1    0.18
   5(1)    0.70    25.62873   1.37127     10  12   0   5     0      1    0.19
   6(2)    0.70    25.62873   1.37127     10  12   0   5     0      1    0.19
   7(1)    0.60    23.79156   3.20844     10   6   0  11     0      1    0.26
   8(2)    0.60    23.36283   3.63717     10   5   0  12     0      1    0.26
   9(3)    0.60    23.36283   3.63717     10   5   0  12     0      1    0.26
  10(4)    0.60    23.36283   3.63717     10   5   0  12     0      1    0.26
  11(5)    0.60    23.36283   3.63717     10   5   0  12     0      1    0.26
  12(6)    0.60    23.36283   3.63717     10   5   0  12     0      1    0.26
  13(7)    0.60    23.36283   3.63717     10   5   0  12     0      1    0.26
  14(8)    0.60    23.36283   3.63717     10   5   0  12     0      1    0.26
  15(9)    0.60    23.36283   3.63717     10   5   0  12     0      1    0.26
  16(1)    0.50    22.25267   4.74733     10   2   0  15     0      2    0.33
  17(2)    0.50    22.25267   4.74733     10   2   0  15     0      2    0.33
  18(1)    0.80    25.69527   1.30473     10  14   0   3     3      1    0.18
 -----------------------------------------------------------------------------

 Structure accepted: RESONANCE keyword permits strongly delocalized structure

           --- Apparent excited state configuration ---
 The following "inverted" NBO labels reflect the actual hybrid overlap:

                 NBO 115 has been relabelled BD 

                 NBO  27 has been relabelled LP*

 --------------------------------------------------------
   Core                      9.99735 ( 99.973% of  10)
   Valence Lewis            15.42801 ( 90.753% of  17)
  ==================       ============================
   Total Lewis              25.42535 ( 94.168% of  27)
  -----------------------------------------------------
   Valence non-Lewis         1.53879 (  5.699% of  27)
   Rydberg non-Lewis         0.03586 (  0.133% of  27)
  ==================       ============================
   Total non-Lewis           1.57465 (  5.832% of  27)
 --------------------------------------------------------


       (Occupancy)   Bond orbital/ Coefficients/ Hybrids
 ---------------------------------------------------------------------------------
     1. (0.99659) BD ( 1) O   1 - C   2  
                ( 67.24%)   0.8200* O   1 s( 31.71%)p 2.15( 68.21%)d 0.00(  0.08%)
                                           -0.0001  0.5631  0.0024  0.1748  0.0022
                                            0.8046 -0.0017  0.0641 -0.0013 -0.0010
                                           -0.0023  0.0051 -0.0221 -0.0157
                ( 32.76%)   0.5724* C   2 s( 20.90%)p 3.76( 78.61%)d 0.02(  0.49%)
                                           -0.0000  0.4557  0.0371 -0.2252 -0.0214
                                           -0.8561 -0.0323  0.0276 -0.0146  0.0182
                                           -0.0113 -0.0362 -0.0490 -0.0264
     2. (0.81160) BD ( 2) O   1 - C   2  
                ( 91.05%)   0.9542* O   1 s(  0.06%)p99.99( 99.87%)d 1.39(  0.08%)
                                           -0.0001  0.0237 -0.0014  0.3008  0.0002
                                           -0.1568  0.0016  0.9399 -0.0082  0.0100
                                           -0.0111  0.0214 -0.0001  0.0101
                (  8.95%)   0.2991* C   2 s(  0.32%)p99.99( 66.02%)d99.99( 33.66%)
                                           -0.0013 -0.0140 -0.0552  0.3615 -0.1510
                                           -0.0499  0.1110  0.6421 -0.2821 -0.0766
                                           -0.1803 -0.5312 -0.1256  0.0147
     3. (0.99380) BD ( 1) O   1 - H   7  
                ( 74.71%)   0.8643* O   1 s( 20.79%)p 3.81( 79.12%)d 0.00(  0.09%)
                                           -0.0002 -0.4556 -0.0190  0.8439  0.0243
                                            0.1538  0.0237 -0.2330 -0.0037  0.0086
                                            0.0129 -0.0028 -0.0226  0.0111
                ( 25.29%)   0.5029* H   7 s( 99.53%)p 0.00(  0.47%)
                                           -0.9976  0.0018 -0.0655 -0.0164  0.0123
     4. (0.97652) BD ( 1) C   2 - C   3  
                ( 47.93%)   0.6923* C   2 s( 30.03%)p 2.29( 68.84%)d 0.04(  1.13%)
                                            0.0004  0.5477  0.0180  0.7705  0.0162
                                            0.0738 -0.0225 -0.2944  0.0428  0.0138
                                            0.0206  0.0943  0.0412 -0.0094
                ( 52.07%)   0.7216* C   3 s( 31.12%)p 2.21( 68.84%)d 0.00(  0.04%)
                                           -0.0000  0.5579  0.0060 -0.7754 -0.0107
                                           -0.1053 -0.0118  0.2736 -0.0316  0.0041
                                           -0.0124 -0.0014  0.0133 -0.0018
     5. (0.72688) BD ( 1) C   2 - H   8  
                ( 56.44%)   0.7513* C   2 s( 26.03%)p 1.92( 50.07%)d 0.92( 23.91%)
                                            0.0012 -0.5068  0.0581  0.4289  0.1215
                                           -0.3987 -0.0873  0.3001  0.2129  0.0722
                                            0.1337  0.4530  0.1031 -0.0133
                ( 43.56%)   0.6600* H   8 s( 99.89%)p 0.00(  0.11%)
                                           -0.9994  0.0091 -0.0197  0.0182 -0.0196
     6. (0.82670) BD ( 1) C   2 - H   9  
                ( 56.77%)   0.7535* C   2 s( 23.47%)p 2.52( 59.04%)d 0.75( 17.49%)
                                           -0.0005 -0.4839 -0.0223  0.1998 -0.0866
                                           -0.3073  0.0798 -0.6398 -0.1810 -0.0493
                                           -0.1216 -0.3869 -0.0891 -0.0086
                ( 43.23%)   0.6575* H   9 s( 99.90%)p 0.00(  0.10%)
                                           -0.9995  0.0062 -0.0023  0.0119  0.0291
     7. (0.96963) BD ( 1) C   3 - C   4  
                ( 51.18%)   0.7154* C   3 s( 20.72%)p 3.82( 79.21%)d 0.00(  0.07%)
                                            0.0001 -0.4552  0.0030 -0.2230  0.0066
                                           -0.8606  0.0038 -0.0326  0.0231 -0.0178
                                           -0.0065 -0.0145  0.0089  0.0091
                ( 48.82%)   0.6987* C   4 s( 22.64%)p 3.41( 77.27%)d 0.00(  0.09%)
                                           -0.0005 -0.4758 -0.0021  0.6515 -0.0023
                                            0.3932 -0.0137  0.4398  0.0087 -0.0229
                                           -0.0054 -0.0122  0.0064  0.0111
     8. (0.97338) BD ( 1) C   3 - H  10  
                ( 64.66%)   0.8041* C   3 s( 24.20%)p 3.13( 75.78%)d 0.00(  0.02%)
                                            0.0005 -0.4917  0.0141 -0.0963  0.0164
                                            0.2536 -0.0037  0.8270 -0.0063  0.0035
                                            0.0090 -0.0080  0.0009 -0.0090
                ( 35.34%)   0.5945* H  10 s( 99.90%)p 0.00(  0.10%)
                                           -0.9995  0.0070  0.0044 -0.0080 -0.0308
     9. (0.76293) BD ( 1) C   4 - C   5  
                ( 55.35%)   0.7440* C   4 s( 24.18%)p 3.13( 75.73%)d 0.00(  0.09%)
                                            0.0011  0.4913  0.0199  0.4284  0.0105
                                           -0.6131 -0.0013  0.4445  0.0148 -0.0094
                                           -0.0011 -0.0135 -0.0229 -0.0108
                ( 44.65%)   0.6682* C   5 s( 25.35%)p 2.78( 70.54%)d 0.16(  4.11%)
                                           -0.0013  0.4682 -0.1852  0.0491  0.2785
                                            0.6898  0.2980 -0.1710  0.1781 -0.0460
                                           -0.0333  0.0446 -0.1887 -0.0164
    10. (0.98378) BD ( 1) C   4 - H  11  
                ( 63.65%)   0.7978* C   4 s( 26.66%)p 2.75( 73.31%)d 0.00(  0.03%)
                                           -0.0003  0.5163 -0.0053  0.5272 -0.0125
                                            0.3766  0.0268 -0.5588  0.0157  0.0030
                                           -0.0133 -0.0031  0.0077  0.0048
                ( 36.35%)   0.6029* H  11 s( 99.90%)p 0.00(  0.10%)
                                            0.9995 -0.0028 -0.0188 -0.0156  0.0202
    11. (0.97200) BD ( 1) C   4 - H  12  
                ( 63.40%)   0.7962* C   4 s( 26.43%)p 2.78( 73.54%)d 0.00(  0.03%)
                                           -0.0005  0.5140 -0.0101 -0.3354  0.0239
                                            0.5708  0.0245  0.5435 -0.0211 -0.0063
                                           -0.0099  0.0097  0.0022  0.0075
                ( 36.60%)   0.6050* H  12 s( 99.90%)p 0.00(  0.10%)
                                            0.9995 -0.0022  0.0105 -0.0239 -0.0177
    12. (0.99515) BD ( 1) C   5 -Cl   6  
                ( 44.32%)   0.6657* C   5 s( 19.63%)p 4.08( 80.09%)d 0.01(  0.28%)
                                            0.0000 -0.4427 -0.0158 -0.7509  0.0080
                                            0.4029  0.0258  0.2716 -0.0149  0.0318
                                            0.0254 -0.0111 -0.0289  0.0147
                ( 55.68%)   0.7462*Cl   6 s( 17.45%)p 4.70( 82.00%)d 0.03(  0.55%)
                                            0.0000 -0.0001 -0.4164  0.0334 -0.0001
                                            0.7303  0.0228  0.0000 -0.4412 -0.0130
                                            0.0000 -0.3021 -0.0082  0.0499  0.0329
                                           -0.0185 -0.0298  0.0260
    13. (0.74335) BD ( 2) C   5 -Cl   6  
                ( 18.55%)   0.4307* C   5 s(  5.51%)p15.95( 87.81%)d 1.21(  6.68%)
                                            0.0012 -0.0048  0.2346  0.3847 -0.3587
                                            0.5586 -0.4020  0.2874 -0.2127  0.0620
                                            0.0416 -0.0894  0.2307  0.0020
                ( 81.45%)   0.9025*Cl   6 s(  0.00%)p 1.00( 99.74%)d 0.00(  0.26%)
                                           -0.0000 -0.0000  0.0012  0.0031 -0.0011
                                            0.5863  0.0019 -0.0014  0.7243 -0.0015
                                           -0.0007  0.3592 -0.0005 -0.0162 -0.0062
                                            0.0183 -0.0429  0.0105
    14. (0.99111) BD ( 1) C   5 - H  13  
                ( 64.22%)   0.8014* C   5 s( 32.08%)p 2.12( 67.88%)d 0.00(  0.04%)
                                           -0.0003  0.5660 -0.0212 -0.1687  0.0425
                                           -0.2177  0.0172  0.7750  0.0127 -0.0033
                                           -0.0103 -0.0013 -0.0137  0.0119
                ( 35.78%)   0.5981* H  13 s( 99.89%)p 0.00(  0.11%)
                                            0.9995 -0.0044  0.0033  0.0085 -0.0311
    15. (0.99987) CR ( 1) O   1           s(100.00%)p 0.00(  0.00%)
                                            1.0000 -0.0000 -0.0000  0.0002  0.0000
                                            0.0001  0.0000  0.0000 -0.0000  0.0000
                                            0.0000  0.0000 -0.0000  0.0000
    16. (0.99949) CR ( 1) C   2           s(100.00%)p 0.00(  0.00%)d 0.00(  0.00%)
                                            1.0000  0.0001 -0.0002 -0.0003 -0.0004
                                            0.0002  0.0003  0.0002 -0.0007 -0.0002
                                           -0.0005 -0.0015 -0.0004  0.0000
    17. (0.99943) CR ( 1) C   3           s(100.00%)p 0.00(  0.00%)
                                            1.0000 -0.0001 -0.0000 -0.0005 -0.0000
                                            0.0004  0.0000 -0.0008  0.0000  0.0000
                                           -0.0000  0.0000 -0.0000 -0.0000
    18. (0.99949) CR ( 1) C   4           s(100.00%)p 0.00(  0.00%)
                                            1.0000 -0.0003 -0.0000 -0.0001 -0.0000
                                            0.0013  0.0000 -0.0002 -0.0000 -0.0000
                                           -0.0000  0.0000  0.0000  0.0000
    19. (0.99934) CR ( 1) C   5           s(100.00%)p 0.00(  0.00%)d 0.00(  0.00%)
                                            1.0000  0.0005 -0.0006 -0.0002  0.0010
                                            0.0001  0.0011 -0.0001  0.0006 -0.0002
                                           -0.0001  0.0002 -0.0006 -0.0000
    20. (1.00000) CR ( 1)Cl   6           s(100.00%)
                                            1.0000 -0.0000  0.0000 -0.0000 -0.0000
                                            0.0000 -0.0000 -0.0000 -0.0000  0.0000
                                           -0.0000  0.0000 -0.0000 -0.0000 -0.0000
                                            0.0000 -0.0000  0.0000
    21. (0.99988) CR ( 2)Cl   6           s(100.00%)p 0.00(  0.00%)
                                           -0.0000  1.0000  0.0002  0.0000 -0.0000
                                            0.0002  0.0000 -0.0000 -0.0001 -0.0000
                                            0.0000 -0.0000 -0.0000  0.0000  0.0000
                                           -0.0000 -0.0000  0.0000
    22. (0.99993) CR ( 3)Cl   6           s(  0.00%)p 1.00(100.00%)
                                           -0.0000 -0.0000  0.0001  0.0000  1.0000
                                            0.0008  0.0000 -0.0000  0.0007 -0.0000
                                           -0.0000  0.0004 -0.0000 -0.0000 -0.0000
                                            0.0000 -0.0001  0.0000
    23. (0.99993) CR ( 4)Cl   6           s(  0.00%)p 1.00(100.00%)
                                           -0.0000 -0.0000 -0.0001  0.0000 -0.0000
                                            0.0008  0.0000  1.0000  0.0010 -0.0000
                                           -0.0000  0.0006 -0.0000 -0.0000 -0.0000
                                            0.0000 -0.0001  0.0000
    24. (0.99997) CR ( 5)Cl   6           s(  0.00%)p 1.00(100.00%)
                                           -0.0000  0.0000 -0.0000  0.0000 -0.0000
                                            0.0004  0.0000 -0.0000  0.0006 -0.0000
                                            1.0000  0.0002  0.0000 -0.0000 -0.0000
                                            0.0000 -0.0000  0.0000
    25. (0.99091) LP ( 1) O   1           s( 47.43%)p 1.11( 52.53%)d 0.00(  0.04%)
                                            0.0000  0.6886 -0.0108  0.4058 -0.0088
                                           -0.5507  0.0034 -0.2392  0.0040  0.0169
                                            0.0034 -0.0070  0.0046  0.0035
    26. (0.99688) LP ( 1)Cl   6           s( 81.94%)p 0.22( 18.05%)d 0.00(  0.01%)
                                           -0.0000 -0.0002  0.9052  0.0082 -0.0001
                                            0.3282  0.0045  0.0001 -0.1594 -0.0031
                                            0.0000 -0.2175  0.0001  0.0047  0.0052
                                           -0.0049 -0.0043  0.0046
    27. (0.98670) LP*( 2)Cl   6           s(  0.67%)p99.99( 99.30%)d 0.05(  0.03%)
                                           -0.0000 -0.0001  0.0819 -0.0026 -0.0000
                                            0.0969 -0.0008 -0.0000 -0.5026  0.0056
                                            0.0001  0.8549 -0.0095  0.0089 -0.0122
                                            0.0057  0.0027  0.0074
    28. (0.00093) RY*( 1) O   1           s(  4.08%)p21.66( 88.34%)d 1.86(  7.58%)
                                            0.0000  0.0020  0.2020  0.0008  0.4554
                                           -0.0010 -0.1095  0.0009  0.8149  0.1365
                                            0.0275  0.2205  0.0881  0.0060
    29. (0.00072) RY*( 2) O   1           s( 27.31%)p 2.24( 61.26%)d 0.42( 11.42%)
                                           -0.0000  0.0059  0.5226  0.0022  0.5967
                                           -0.0038 -0.1283 -0.0041 -0.4899  0.2293
                                           -0.0780 -0.1607  0.1650 -0.0505
    30. (0.00004) RY*( 3) O   1           s( 53.02%)p 0.67( 35.74%)d 0.21( 11.24%)
    31. (0.00002) RY*( 4) O   1           s( 13.55%)p 5.31( 72.02%)d 1.06( 14.43%)
    32. (0.00000) RY*( 5) O   1           s(  0.26%)p52.03( 13.57%)d99.99( 86.17%)
    33. (0.00000) RY*( 6) O   1           s(  0.02%)p62.10(  1.20%)d99.99( 98.78%)
    34. (0.00000) RY*( 7) O   1           s(  0.02%)p99.99(  7.84%)d99.99( 92.14%)
    35. (0.00001) RY*( 8) O   1           s(  0.74%)p23.26( 17.31%)d99.99( 81.95%)
    36. (0.00000) RY*( 9) O   1           s(  1.00%)p 2.99(  2.99%)d96.04( 96.01%)
    37. (0.00174) RY*( 1) C   2           s( 22.96%)p 2.08( 47.68%)d 1.28( 29.36%)
                                            0.0000  0.0104  0.4791 -0.0017  0.4979
                                            0.0171  0.2937  0.0217  0.3767  0.3440
                                           -0.0178 -0.3837  0.1293 -0.1047
    38. (0.00144) RY*( 2) C   2           s( 11.60%)p 6.73( 78.03%)d 0.89( 10.37%)
                                            0.0000 -0.0122  0.3404 -0.0080  0.2500
                                            0.0291 -0.6630 -0.0014 -0.5265  0.1847
                                           -0.0779 -0.0324  0.2470  0.0389
    39. (0.00083) RY*( 3) C   2           s(  0.80%)p74.67( 59.56%)d49.70( 39.64%)
                                           -0.0000  0.0074  0.0890 -0.0168 -0.1987
                                           -0.0059  0.5565 -0.0125 -0.4960  0.5279
                                           -0.0469  0.3077  0.1419  0.0270
    40. (0.00033) RY*( 4) C   2           s( 12.38%)p 3.40( 42.12%)d 3.68( 45.51%)
                                            0.0000 -0.0261  0.3508  0.0133 -0.5317
                                            0.0610 -0.2859 -0.0007  0.2297  0.4097
                                            0.0036 -0.0070 -0.5132 -0.1542
    41. (0.00015) RY*( 5) C   2           s(  8.46%)p 3.31( 28.03%)d 7.51( 63.51%)
                                           -0.0000  0.0045  0.2908  0.0120  0.3716
                                            0.0237  0.1785 -0.0022 -0.3311 -0.3080
                                            0.2824  0.1789 -0.6465 -0.1030
    42. (0.00006) RY*( 6) C   2           s( 15.70%)p 0.15(  2.32%)d 5.22( 81.97%)
    43. (0.00001) RY*( 7) C   2           s( 26.97%)p 0.71( 19.08%)d 2.00( 53.95%)
    44. (0.00001) RY*( 8) C   2           s(  0.38%)p 1.65(  0.62%)d99.99( 99.00%)
    45. (0.00306) RY*( 1) C   3           s( 10.11%)p 8.23( 83.23%)d 0.66(  6.65%)
                                            0.0000  0.0181  0.3175 -0.0117  0.7094
                                            0.0068  0.5424 -0.0086  0.1859  0.0295
                                            0.0798  0.1113  0.2164 -0.0102
    46. (0.00200) RY*( 2) C   3           s( 44.18%)p 1.05( 46.51%)d 0.21(  9.30%)
                                            0.0000 -0.0192  0.6644  0.0028  0.1632
                                           -0.0011 -0.5607 -0.0345 -0.3507  0.1694
                                            0.0704 -0.0388  0.1599 -0.1797
    47. (0.00099) RY*( 3) C   3           s( 12.89%)p 6.00( 77.40%)d 0.75(  9.70%)
                                            0.0000  0.0133  0.3588 -0.0163 -0.2540
                                            0.0132 -0.2071  0.0084  0.8161  0.0560
                                            0.1380  0.2026 -0.0318  0.1811
    48. (0.00071) RY*( 4) C   3           s( 18.38%)p 4.06( 74.64%)d 0.38(  6.98%)
                                            0.0000 -0.0133  0.4285  0.0008 -0.6090
                                           -0.0013  0.5549 -0.0049 -0.2599 -0.0550
                                            0.2234  0.0323  0.1068 -0.0665
    49. (0.00015) RY*( 5) C   3           s(  5.94%)p 0.90(  5.32%)d14.94( 88.74%)
                                           -0.0000  0.0074  0.2436  0.0155 -0.0871
                                            0.0021  0.1661  0.0079  0.1330  0.2630
                                           -0.7861 -0.4256 -0.1313 -0.0432
    50. (0.00010) RY*( 6) C   3           s(  1.13%)p 3.20(  3.60%)d84.68( 95.28%)
                                           -0.0000  0.0145  0.1051  0.0009  0.0287
                                            0.0108 -0.0562  0.0007  0.1785 -0.7852
                                           -0.0747 -0.1861 -0.0577 -0.5410
    51. (0.00009) RY*( 7) C   3           s(  3.01%)p 1.20(  3.61%)d31.04( 93.38%)
    52. (0.00007) RY*( 8) C   3           s(  0.55%)p 5.79(  3.17%)d99.99( 96.28%)
    53. (0.00006) RY*( 9) C   3           s(  3.90%)p 0.67(  2.62%)d23.98( 93.48%)
    54. (0.00222) RY*( 1) C   4           s(  0.17%)p99.99( 93.23%)d39.59(  6.60%)
                                            0.0000  0.0043  0.0406  0.0248  0.6017
                                            0.0016 -0.4044 -0.0263 -0.6367 -0.0797
                                           -0.0074  0.1924 -0.1487 -0.0225
    55. (0.00133) RY*( 2) C   4           s( 12.64%)p 5.80( 73.28%)d 1.11( 14.09%)
                                            0.0000  0.0227  0.3548 -0.0144 -0.3893
                                            0.0305 -0.7478  0.0032  0.1446  0.1437
                                           -0.2044 -0.0658 -0.1878 -0.1971
    56. (0.00031) RY*( 3) C   4           s( 70.61%)p 0.34( 24.33%)d 0.07(  5.06%)
                                            0.0000 -0.0141  0.8402  0.0037 -0.1330
                                            0.0030  0.3940  0.0000 -0.2653 -0.0140
                                           -0.0670  0.2068  0.0266  0.0489
    57. (0.00018) RY*( 4) C   4           s( 12.36%)p 6.29( 77.71%)d 0.80(  9.93%)
                                            0.0000 -0.0093  0.3514 -0.0192  0.6502
                                            0.0149 -0.0097 -0.0157  0.5945 -0.1115
                                           -0.1077 -0.2646 -0.0719  0.0107
    58. (0.00007) RY*( 5) C   4           s(  0.72%)p 5.81(  4.16%)d99.99( 95.13%)
    59. (0.00002) RY*( 6) C   4           s(  1.20%)p 9.62( 11.58%)d72.44( 87.22%)
    60. (0.00003) RY*( 7) C   4           s(  2.23%)p 2.90(  6.46%)d40.93( 91.31%)
    61. (0.00001) RY*( 8) C   4           s(  0.13%)p39.34(  4.99%)d99.99( 94.88%)
    62. (0.00000) RY*( 9) C   4           s(  0.04%)p99.99(  4.41%)d99.99( 95.55%)
    63. (0.00409) RY*( 1) C   5           s(  8.39%)p 9.53( 79.95%)d 1.39( 11.66%)
                                            0.0000  0.0273  0.2884  0.0014 -0.3578
                                           -0.0012  0.7015 -0.0001 -0.4236 -0.2618
                                            0.1353 -0.1542 -0.0296 -0.0710
    64. (0.00213) RY*( 2) C   5           s(  4.65%)p19.20( 89.24%)d 1.31(  6.11%)
                                           -0.0000 -0.0039  0.2156  0.0187  0.6974
                                            0.0008 -0.1385 -0.0144 -0.6216  0.0147
                                            0.0815 -0.1584 -0.0462  0.1643
    65. (0.00128) RY*( 3) C   5           s( 46.00%)p 0.46( 21.05%)d 0.72( 32.95%)
                                           -0.0000 -0.0262  0.6777 -0.0267  0.2276
                                            0.0152 -0.0739  0.0191  0.3898 -0.4920
                                           -0.1821  0.0819  0.0773 -0.2038
    66. (0.00030) RY*( 4) C   5           s(  0.01%)p 1.00(  4.59%)d20.80( 95.41%)
                                           -0.0000  0.0076  0.0000  0.0036  0.0131
                                           -0.0071 -0.1533  0.0103 -0.1484  0.0332
                                            0.4777  0.4147 -0.3139 -0.6740
    67. (0.00013) RY*( 5) C   5           s(  8.74%)p 0.78(  6.81%)d 9.66( 84.46%)
                                            0.0000  0.0039  0.2956  0.0120  0.0283
                                           -0.0270  0.0628 -0.0054  0.2498  0.5520
                                            0.0528 -0.6290 -0.2638 -0.2679
    68. (0.00009) RY*( 6) C   5           s(  5.57%)p 1.19(  6.63%)d15.75( 87.79%)
    69. (0.00004) RY*( 7) C   5           s(  0.41%)p36.14( 14.72%)d99.99( 84.87%)
    70. (0.00002) RY*( 8) C   5           s( 14.01%)p 0.33(  4.55%)d 5.81( 81.44%)
    71. (0.00108) RY*( 1)Cl   6           s(  8.38%)p 4.14( 34.69%)d 6.79( 56.93%)
                                            0.0000 -0.0000  0.0029  0.2895  0.0000
                                            0.0013  0.0558  0.0000  0.0260 -0.5244
                                            0.0000  0.0105  0.2607  0.3728 -0.3314
                                           -0.0663  0.5172  0.2205
    72. (0.00083) RY*( 2)Cl   6           s(  0.05%)p99.99( 27.24%)d99.99( 72.71%)
                                           -0.0000  0.0000 -0.0012  0.0217 -0.0000
                                           -0.0201  0.2566 -0.0000 -0.0244  0.1164
                                           -0.0000 -0.0174  0.4379 -0.0861 -0.4778
                                            0.3660 -0.4863  0.3477
    73. (0.00021) RY*( 3)Cl   6           s( 39.30%)p 0.78( 30.78%)d 0.76( 29.93%)
                                            0.0000 -0.0000  0.0173  0.6267 -0.0000
                                           -0.0588  0.5241 -0.0000  0.0204 -0.1277
                                           -0.0000  0.0252 -0.1108  0.1418  0.4006
                                           -0.0941 -0.3307 -0.0220
    74. (0.00007) RY*( 4)Cl   6           s( 13.06%)p 1.67( 21.86%)d 4.98( 65.08%)
    75. (0.00001) RY*( 5)Cl   6           s(  1.04%)p41.85( 43.35%)d53.69( 55.61%)
    76. (0.00000) RY*( 6)Cl   6           s( 31.42%)p 1.63( 51.31%)d 0.55( 17.26%)
    77. (0.00001) RY*( 7)Cl   6           s(  0.30%)p19.81(  5.88%)d99.99( 93.82%)
    78. (0.00001) RY*( 8)Cl   6           s(  0.84%)p77.34( 65.01%)d40.62( 34.15%)
    79. (0.00001) RY*( 9)Cl   6           s(  5.55%)p 3.75( 20.79%)d13.28( 73.66%)
    80. (0.00063) RY*( 1) H   7           s( 29.48%)p 2.39( 70.52%)
                                            0.0081  0.5429  0.1455 -0.7551  0.3375
    81. (0.00061) RY*( 2) H   7           s(  2.00%)p49.09( 98.00%)
                                            0.0062  0.1412 -0.1766 -0.3404 -0.9127
    82. (0.00036) RY*( 3) H   7           s( 63.65%)p 0.57( 36.35%)
                                            0.0142  0.7977 -0.3221  0.5097 -0.0043
    83. (0.00001) RY*( 4) H   7           s(  5.35%)p17.70( 94.65%)
    84. (0.00061) RY*( 1) H   8           s( 97.41%)p 0.03(  2.59%)
                                            0.0111  0.9869 -0.1485  0.0206  0.0581
    85. (0.00013) RY*( 2) H   8           s(  1.82%)p53.80( 98.18%)
                                            0.0046  0.1350  0.5742 -0.0591 -0.8054
    86. (0.00007) RY*( 3) H   8           s(  0.41%)p99.99( 99.59%)
    87. (0.00002) RY*( 4) H   8           s(  0.46%)p99.99( 99.54%)
    88. (0.00103) RY*( 1) H   9           s( 99.22%)p 0.01(  0.78%)
                                            0.0078  0.9961 -0.0614  0.0562  0.0288
    89. (0.00010) RY*( 2) H   9           s(  0.34%)p99.99( 99.66%)
    90. (0.00006) RY*( 3) H   9           s(  0.07%)p99.99( 99.93%)
    91. (0.00001) RY*( 4) H   9           s(  0.46%)p99.99( 99.54%)
    92. (0.00130) RY*( 1) H  10           s( 99.84%)p 0.00(  0.16%)
                                            0.0079  0.9992  0.0261  0.0107 -0.0275
    93. (0.00007) RY*( 2) H  10           s(  0.01%)p99.99( 99.99%)
    94. (0.00004) RY*( 3) H  10           s(  0.18%)p99.99( 99.82%)
    95. (0.00002) RY*( 4) H  10           s(  0.06%)p99.99( 99.94%)
    96. (0.00083) RY*( 1) H  11           s( 99.49%)p 0.01(  0.51%)
                                            0.0047  0.9974  0.0119  0.0151 -0.0691
    97. (0.00007) RY*( 2) H  11           s(  0.11%)p99.99( 99.89%)
    98. (0.00006) RY*( 3) H  11           s(  0.27%)p99.99( 99.73%)
    99. (0.00001) RY*( 4) H  11           s(  0.23%)p99.99( 99.77%)
   100. (0.00062) RY*( 1) H  12           s( 99.07%)p 0.01(  0.93%)
                                            0.0048  0.9954 -0.0596  0.0299  0.0693
   101. (0.00009) RY*( 2) H  12           s(  0.00%)p 1.00(100.00%)
   102. (0.00006) RY*( 3) H  12           s(  0.72%)p99.99( 99.28%)
   103. (0.00001) RY*( 4) H  12           s(  0.31%)p99.99( 99.69%)
   104. (0.00093) RY*( 1) H  13           s( 99.83%)p 0.00(  0.17%)
                                            0.0038  0.9991  0.0107  0.0391 -0.0072
   105. (0.00004) RY*( 2) H  13           s(  0.12%)p99.99( 99.88%)
   106. (0.00003) RY*( 3) H  13           s(  0.13%)p99.99( 99.87%)
   107. (0.00001) RY*( 4) H  13           s(  0.03%)p99.99( 99.97%)
   108. (0.00957) BD*( 1) O   1 - C   2  
                ( 32.76%)   0.5724* O   1 s( 31.71%)p 2.15( 68.21%)d 0.00(  0.08%)
                                            0.0001 -0.5631 -0.0024 -0.1748 -0.0022
                                           -0.8046  0.0017 -0.0641  0.0013  0.0010
                                            0.0023 -0.0051  0.0221  0.0157
                ( 67.24%)  -0.8200* C   2 s( 20.90%)p 3.76( 78.61%)d 0.02(  0.49%)
                                            0.0000 -0.4557 -0.0371  0.2252  0.0214
                                            0.8561  0.0323 -0.0276  0.0146 -0.0182
                                            0.0113  0.0362  0.0490  0.0264
   109. (0.26927) BD*( 2) O   1 - C   2  
                (  8.95%)   0.2991* O   1 s(  0.06%)p99.99( 99.87%)d 1.39(  0.08%)
                                            0.0001 -0.0237  0.0014 -0.3008 -0.0002
                                            0.1568 -0.0016 -0.9399  0.0082 -0.0100
                                            0.0111 -0.0214  0.0001 -0.0101
                ( 91.05%)  -0.9542* C   2 s(  0.32%)p99.99( 66.02%)d99.99( 33.66%)
                                            0.0013  0.0140  0.0552 -0.3615  0.1510
                                            0.0499 -0.1110 -0.6421  0.2821  0.0766
                                            0.1803  0.5312  0.1256 -0.0147
   110. (0.00257) BD*( 1) O   1 - H   7  
                ( 25.29%)   0.5029* O   1 s( 20.79%)p 3.81( 79.12%)d 0.00(  0.09%)
                                            0.0002  0.4556  0.0190 -0.8439 -0.0243
                                           -0.1538 -0.0237  0.2330  0.0037 -0.0086
                                           -0.0129  0.0028  0.0226 -0.0111
                ( 74.71%)  -0.8643* H   7 s( 99.53%)p 0.00(  0.47%)
                                            0.9976 -0.0018  0.0655  0.0164 -0.0123
   111. (0.01358) BD*( 1) C   2 - C   3  
                ( 52.07%)   0.7216* C   2 s( 30.03%)p 2.29( 68.84%)d 0.04(  1.13%)
                                            0.0004  0.5477  0.0180  0.7705  0.0162
                                            0.0738 -0.0225 -0.2944  0.0428  0.0138
                                            0.0206  0.0943  0.0412 -0.0094
                ( 47.93%)  -0.6923* C   3 s( 31.12%)p 2.21( 68.84%)d 0.00(  0.04%)
                                           -0.0000  0.5579  0.0060 -0.7754 -0.0107
                                           -0.1053 -0.0118  0.2736 -0.0316  0.0041
                                           -0.0124 -0.0014  0.0133 -0.0018
   112. (0.00910) BD*( 1) C   2 - H   8  
                ( 43.56%)   0.6600* C   2 s( 26.03%)p 1.92( 50.07%)d 0.92( 23.91%)
                                           -0.0012  0.5068 -0.0581 -0.4289 -0.1215
                                            0.3987  0.0873 -0.3001 -0.2129 -0.0722
                                           -0.1337 -0.4530 -0.1031  0.0133
                ( 56.44%)  -0.7513* H   8 s( 99.89%)p 0.00(  0.11%)
                                            0.9994 -0.0091  0.0197 -0.0182  0.0196
   113. (0.01221) BD*( 1) C   2 - H   9  
                ( 43.23%)   0.6575* C   2 s( 23.47%)p 2.52( 59.04%)d 0.75( 17.49%)
                                            0.0005  0.4839  0.0223 -0.1998  0.0866
                                            0.3073 -0.0798  0.6398  0.1810  0.0493
                                            0.1216  0.3869  0.0891  0.0086
                ( 56.77%)  -0.7535* H   9 s( 99.90%)p 0.00(  0.10%)
                                            0.9995 -0.0062  0.0023 -0.0119 -0.0291
   114. (0.01279) BD*( 1) C   3 - C   4  
                ( 48.82%)   0.6987* C   3 s( 20.72%)p 3.82( 79.21%)d 0.00(  0.07%)
                                           -0.0001  0.4552 -0.0030  0.2230 -0.0066
                                            0.8606 -0.0038  0.0326 -0.0231  0.0178
                                            0.0065  0.0145 -0.0089 -0.0091
                ( 51.18%)  -0.7154* C   4 s( 22.64%)p 3.41( 77.27%)d 0.00(  0.09%)
                                            0.0005  0.4758  0.0021 -0.6515  0.0023
                                           -0.3932  0.0137 -0.4398 -0.0087  0.0229
                                            0.0054  0.0122 -0.0064 -0.0111
   115. (0.71679) BD ( 1) C   3 - C   5  
                ( 57.05%)   0.7553* C   3 s( 23.87%)p 3.19( 76.07%)d 0.00(  0.07%)
                                            0.0009  0.4882  0.0185  0.5822  0.0028
                                           -0.4276 -0.0108  0.4885 -0.0080 -0.0013
                                            0.0194 -0.0021  0.0154  0.0067
                ( 42.95%)   0.6554* C   5 s( 29.67%)p 2.23( 66.12%)d 0.14(  4.20%)
                                            0.0006  0.5124  0.1849 -0.5051 -0.2598
                                           -0.0355 -0.3195 -0.4614 -0.1496  0.0369
                                            0.0555 -0.0629  0.1829  0.0142
   116. (0.01444) BD*( 1) C   3 - C   5  
                ( 42.95%)   0.6554* C   3 s( 23.87%)p 3.19( 76.07%)d 0.00(  0.07%)
                                           -0.0009 -0.4882 -0.0185 -0.5822 -0.0028
                                            0.4276  0.0108 -0.4885  0.0080  0.0013
                                           -0.0194  0.0021 -0.0154 -0.0067
                ( 57.05%)  -0.7553* C   5 s( 29.67%)p 2.23( 66.12%)d 0.14(  4.20%)
                                           -0.0006 -0.5124 -0.1849  0.5051  0.2598
                                            0.0355  0.3195  0.4614  0.1496 -0.0369
                                           -0.0555  0.0629 -0.1829 -0.0142
   117. (0.01113) BD*( 1) C   3 - H  10  
                ( 35.34%)   0.5945* C   3 s( 24.20%)p 3.13( 75.78%)d 0.00(  0.02%)
                                           -0.0005  0.4917 -0.0141  0.0963 -0.0164
                                           -0.2536  0.0037 -0.8270  0.0063 -0.0035
                                           -0.0090  0.0080 -0.0009  0.0090
                ( 64.66%)  -0.8041* H  10 s( 99.90%)p 0.00(  0.10%)
                                            0.9995 -0.0070 -0.0044  0.0080  0.0308
   118. (0.01060) BD*( 1) C   4 - C   5  
                ( 44.65%)   0.6682* C   4 s( 24.18%)p 3.13( 75.73%)d 0.00(  0.09%)
                                           -0.0011 -0.4913 -0.0199 -0.4284 -0.0105
                                            0.6131  0.0013 -0.4445 -0.0148  0.0094
                                            0.0011  0.0135  0.0229  0.0108
                ( 55.35%)  -0.7440* C   5 s( 25.35%)p 2.78( 70.54%)d 0.16(  4.11%)
                                            0.0013 -0.4682  0.1852 -0.0491 -0.2785
                                           -0.6898 -0.2980  0.1710 -0.1781  0.0460
                                            0.0333 -0.0446  0.1887  0.0164
   119. (0.00561) BD*( 1) C   4 - H  11  
                ( 36.35%)   0.6029* C   4 s( 26.66%)p 2.75( 73.31%)d 0.00(  0.03%)
                                            0.0003 -0.5163  0.0053 -0.5272  0.0125
                                           -0.3766 -0.0268  0.5588 -0.0157 -0.0030
                                            0.0133  0.0031 -0.0077 -0.0048
                ( 63.65%)  -0.7978* H  11 s( 99.90%)p 0.00(  0.10%)
                                           -0.9995  0.0028  0.0188  0.0156 -0.0202
   120. (0.00632) BD*( 1) C   4 - H  12  
                ( 36.60%)   0.6050* C   4 s( 26.43%)p 2.78( 73.54%)d 0.00(  0.03%)
                                            0.0005 -0.5140  0.0101  0.3354 -0.0239
                                           -0.5708 -0.0245 -0.5435  0.0211  0.0063
                                            0.0099 -0.0097 -0.0022 -0.0075
                ( 63.40%)  -0.7962* H  12 s( 99.90%)p 0.00(  0.10%)
                                           -0.9995  0.0022 -0.0105  0.0239  0.0177
   121. (0.02080) BD*( 1) C   5 -Cl   6  
                ( 55.68%)   0.7462* C   5 s( 19.63%)p 4.08( 80.09%)d 0.01(  0.28%)
                                            0.0000 -0.4427 -0.0158 -0.7509  0.0080
                                            0.4029  0.0258  0.2716 -0.0149  0.0318
                                            0.0254 -0.0111 -0.0289  0.0147
                ( 44.32%)  -0.6657*Cl   6 s( 17.45%)p 4.70( 82.00%)d 0.03(  0.55%)
                                            0.0000 -0.0001 -0.4164  0.0334 -0.0001
                                            0.7303  0.0228  0.0000 -0.4412 -0.0130
                                            0.0000 -0.3021 -0.0082  0.0499  0.0329
                                           -0.0185 -0.0298  0.0260
   122. (0.14193) BD*( 2) C   5 -Cl   6  
                ( 81.45%)   0.9025* C   5 s(  5.51%)p15.95( 87.81%)d 1.21(  6.68%)
                                            0.0012 -0.0048  0.2346  0.3847 -0.3587
                                            0.5586 -0.4020  0.2874 -0.2127  0.0620
                                            0.0416 -0.0894  0.2307  0.0020
                ( 18.55%)  -0.4307*Cl   6 s(  0.00%)p 1.00( 99.74%)d 0.00(  0.26%)
                                           -0.0000 -0.0000  0.0012  0.0031 -0.0011
                                            0.5863  0.0019 -0.0014  0.7243 -0.0015
                                           -0.0007  0.3592 -0.0005 -0.0162 -0.0062
                                            0.0183 -0.0429  0.0105
   123. (0.01219) BD*( 1) C   5 - H  13  
                ( 35.78%)   0.5981* C   5 s( 32.08%)p 2.12( 67.88%)d 0.00(  0.04%)
                                            0.0003 -0.5660  0.0212  0.1687 -0.0425
                                            0.2177 -0.0172 -0.7750 -0.0127  0.0033
                                            0.0103  0.0013  0.0137 -0.0119
                ( 64.22%)  -0.8014* H  13 s( 99.89%)p 0.00(  0.11%)
                                           -0.9995  0.0044 -0.0033 -0.0085  0.0311


 NHO Directionality and "Bond Bending" (deviations from line of nuclear centers)

         [Thresholds for printing:  angular deviation  >  1.0 degree]
                                    hybrid p-character > 25.0%
                                    orbital occupancy  >  0.10e

                                Line of Centers        Hybrid 1              Hybrid 2
                                ---------------  -------------------   ------------------
                NBO               Theta   Phi    Theta   Phi    Dev    Theta   Phi    Dev
 ========================================================================================
     1. BD (   1) O   1 - C   2    89.4   76.9    85.6   77.6   3.8     89.2  254.5   2.8
     2. BD (   2) O   1 - C   2    89.4   76.9    20.0  332.7  94.2    148.7  196.2  74.7
     3. BD (   1) O   1 - H   7    76.4  186.2    75.0  191.6   5.4      --     --    --
     4. BD (   1) C   2 - C   3   108.6    6.9   107.7    3.7   3.2     73.1  188.5   2.2
     5. BD (   1) C   2 - H   8   126.3  139.0   124.9  138.6   1.4      --     --    --
     6. BD (   1) C   2 - H   9    23.5  102.0    17.2  116.5   8.0      --     --    --
     7. BD (   1) C   3 - C   4    72.1   54.5    89.4   75.8  27.1    120.8  210.3  25.5
     8. BD (   1) C   3 - H  10   159.2  297.0   162.3  287.7   4.3      --     --    --
     9. BD (   1) C   4 - C   5    70.9  282.2    58.7  305.5  24.4     89.6   71.7  35.7
    10. BD (   1) C   4 - H  11   131.1   32.3   129.7   38.1   4.6      --     --    --
    11. BD (   1) C   4 - H  12    49.3  121.4    52.1  117.6   4.0      --     --    --
    12. BD (   1) C   5 -Cl   6   108.1  330.6   106.7  330.0   1.6     70.6  148.9   2.1
    13. BD (   2) C   5 -Cl   6   108.1  330.6    64.8   80.6 115.2     68.9   50.9  92.2
    14. BD (   1) C   5 - H  13    18.6  227.9    16.7  237.8   3.5      --     --    --
    25. LP (   1) O   1             --     --    109.2  306.0   --       --     --    --
    27. LP*(   2)Cl   6             --     --     30.9  280.9   --       --     --    --
   109. BD*(   2) O   1 - C   2    89.4   76.9    20.0  332.7  94.2    148.7  196.2  74.7
   115. BD (   1) C   3 - C   5    50.4  349.3    56.7  323.2  21.9    125.9  204.9  28.2
   122. BD*(   2) C   5 -Cl   6   108.1  330.6    64.8   80.6 115.2     68.9   50.9  92.2


 Second Order Perturbation Theory Analysis of Fock Matrix in NBO Basis

     Threshold for printing:   0.25 kcal/mol
                                                                              E(2)  E(j)-E(i) F(i,j)
         Donor NBO (i)                     Acceptor NBO (j)                 kcal/mol   a.u.    a.u. 
 ===================================================================================================

 within unit  1
   1. BD (   1) O   1 - C   2        /109. BD*(   2) O   1 - C   2            0.59    1.48    0.044
   1. BD (   1) O   1 - C   2        /114. BD*(   1) C   3 - C   4            1.08    1.17    0.045
   2. BD (   2) O   1 - C   2        / 34. RY*(   7) O   1                    0.46    2.93    0.051
   2. BD (   2) O   1 - C   2        / 37. RY*(   1) C   2                    1.48    1.43    0.064
   2. BD (   2) O   1 - C   2        / 39. RY*(   3) C   2                    1.66    1.59    0.072
   2. BD (   2) O   1 - C   2        / 81. RY*(   2) H   7                    0.33    1.90    0.035
   2. BD (   2) O   1 - C   2        / 86. RY*(   3) H   8                    0.53    2.17    0.047
   2. BD (   2) O   1 - C   2        / 90. RY*(   3) H   9                    0.84    2.11    0.059
   2. BD (   2) O   1 - C   2        /108. BD*(   1) O   1 - C   2            0.50    0.56    0.023
   2. BD (   2) O   1 - C   2        /109. BD*(   2) O   1 - C   2           18.68    0.91    0.171
   2. BD (   2) O   1 - C   2        /112. BD*(   1) C   2 - H   8            8.05    0.92    0.120
   2. BD (   2) O   1 - C   2        /113. BD*(   1) C   2 - H   9            7.75    0.86    0.113
   3. BD (   1) O   1 - H   7        / 39. RY*(   3) C   2                    0.32    2.04    0.032
   3. BD (   1) O   1 - H   7        /111. BD*(   1) C   2 - C   3            1.55    1.13    0.053
   4. BD (   1) C   2 - C   3        / 29. RY*(   2) O   1                    0.50    2.00    0.040
   4. BD (   1) C   2 - C   3        / 37. RY*(   1) C   2                    0.27    1.79    0.028
   4. BD (   1) C   2 - C   3        / 39. RY*(   3) C   2                    0.41    1.95    0.036
   4. BD (   1) C   2 - C   3        / 54. RY*(   1) C   4                    0.43    1.53    0.033
   4. BD (   1) C   2 - C   3        / 64. RY*(   2) C   5                    0.30    1.47    0.027
   4. BD (   1) C   2 - C   3        / 90. RY*(   3) H   9                    0.32    2.48    0.036
   4. BD (   1) C   2 - C   3        /109. BD*(   2) O   1 - C   2            5.59    1.27    0.123
   4. BD (   1) C   2 - C   3        /110. BD*(   1) O   1 - H   7            0.85    1.08    0.039
   4. BD (   1) C   2 - C   3        /112. BD*(   1) C   2 - H   8            1.21    1.28    0.050
   4. BD (   1) C   2 - C   3        /113. BD*(   1) C   2 - H   9            2.46    1.22    0.070
   4. BD (   1) C   2 - C   3        /114. BD*(   1) C   3 - C   4            0.40    0.96    0.025
   4. BD (   1) C   2 - C   3        /116. BD*(   1) C   3 - C   5            0.59    1.15    0.033
   4. BD (   1) C   2 - C   3        /117. BD*(   1) C   3 - H  10            0.41    1.11    0.027
   4. BD (   1) C   2 - C   3        /119. BD*(   1) C   4 - H  11            0.50    1.11    0.030
   4. BD (   1) C   2 - C   3        /121. BD*(   1) C   5 -Cl   6            1.16    0.75    0.037
   4. BD (   1) C   2 - C   3        /122. BD*(   2) C   5 -Cl   6            0.92    0.80    0.037
   5. BD (   1) C   2 - H   8        / 34. RY*(   7) O   1                    3.20    2.79    0.140
   5. BD (   1) C   2 - H   8        / 37. RY*(   1) C   2                    8.66    1.28    0.156
   5. BD (   1) C   2 - H   8        / 39. RY*(   3) C   2                   10.55    1.44    0.183
   5. BD (   1) C   2 - H   8        / 40. RY*(   4) C   2                    0.34    1.44    0.033
   5. BD (   1) C   2 - H   8        / 43. RY*(   7) C   2                    0.40    1.62    0.038
   5. BD (   1) C   2 - H   8        / 48. RY*(   4) C   3                    0.58    0.84    0.033
   5. BD (   1) C   2 - H   8        / 49. RY*(   5) C   3                    0.40    2.16    0.044
   5. BD (   1) C   2 - H   8        / 50. RY*(   6) C   3                    0.62    2.15    0.054
   5. BD (   1) C   2 - H   8        / 85. RY*(   2) H   8                    0.52    1.86    0.046
   5. BD (   1) C   2 - H   8        / 86. RY*(   3) H   8                    1.87    2.02    0.091
   5. BD (   1) C   2 - H   8        / 90. RY*(   3) H   9                    2.81    1.97    0.110
   5. BD (   1) C   2 - H   8        /108. BD*(   1) O   1 - C   2            0.36    0.41    0.018
   5. BD (   1) C   2 - H   8        /109. BD*(   2) O   1 - C   2          296.69    0.76    0.602
   5. BD (   1) C   2 - H   8        /111. BD*(   1) C   2 - C   3            1.62    0.53    0.043
   5. BD (   1) C   2 - H   8        /112. BD*(   1) C   2 - H   8           30.24    0.77    0.225
   5. BD (   1) C   2 - H   8        /113. BD*(   1) C   2 - H   9           38.89    0.71    0.244
   5. BD (   1) C   2 - H   8        /116. BD*(   1) C   3 - C   5            1.15    0.64    0.040
   5. BD (   1) C   2 - H   8        /122. BD*(   2) C   5 -Cl   6            0.42    0.29    0.015
   6. BD (   1) C   2 - H   9        / 34. RY*(   7) O   1                    2.37    2.90    0.115
   6. BD (   1) C   2 - H   9        / 37. RY*(   1) C   2                    5.76    1.39    0.124
   6. BD (   1) C   2 - H   9        / 39. RY*(   3) C   2                    8.76    1.56    0.162
   6. BD (   1) C   2 - H   9        / 43. RY*(   7) C   2                    0.28    1.74    0.031
   6. BD (   1) C   2 - H   9        / 45. RY*(   1) C   3                    0.31    0.95    0.024
   6. BD (   1) C   2 - H   9        / 48. RY*(   4) C   3                    0.43    0.95    0.028
   6. BD (   1) C   2 - H   9        / 49. RY*(   5) C   3                    0.34    2.27    0.039
   6. BD (   1) C   2 - H   9        / 85. RY*(   2) H   8                    0.61    1.97    0.048
   6. BD (   1) C   2 - H   9        / 86. RY*(   3) H   8                    1.24    2.14    0.071
   6. BD (   1) C   2 - H   9        / 90. RY*(   3) H   9                    2.24    2.08    0.095
   6. BD (   1) C   2 - H   9        /108. BD*(   1) O   1 - C   2            1.45    0.53    0.038
   6. BD (   1) C   2 - H   9        /109. BD*(   2) O   1 - C   2          160.56    0.88    0.498
   6. BD (   1) C   2 - H   9        /111. BD*(   1) C   2 - C   3            3.80    0.65    0.068
   6. BD (   1) C   2 - H   9        /112. BD*(   1) C   2 - H   8           36.11    0.89    0.247
   6. BD (   1) C   2 - H   9        /113. BD*(   1) C   2 - H   9           17.40    0.82    0.165
   6. BD (   1) C   2 - H   9        /117. BD*(   1) C   3 - H  10            1.61    0.72    0.047
   7. BD (   1) C   3 - C   4        / 38. RY*(   2) C   2                    0.32    1.27    0.026
   7. BD (   1) C   3 - C   4        / 63. RY*(   1) C   5                    0.74    1.24    0.039
   7. BD (   1) C   3 - C   4        / 65. RY*(   3) C   5                    0.44    1.61    0.034
   7. BD (   1) C   3 - C   4        /108. BD*(   1) O   1 - C   2            1.56    0.83    0.046
   7. BD (   1) C   3 - C   4        /111. BD*(   1) C   2 - C   3            0.52    0.95    0.028
   7. BD (   1) C   3 - C   4        /116. BD*(   1) C   3 - C   5            2.62    1.06    0.067
   7. BD (   1) C   3 - C   4        /117. BD*(   1) C   3 - H  10            0.60    1.02    0.031
   7. BD (   1) C   3 - C   4        /118. BD*(   1) C   4 - C   5            2.21    0.99    0.060
   7. BD (   1) C   3 - C   4        /119. BD*(   1) C   4 - H  11            0.32    1.03    0.023
   7. BD (   1) C   3 - C   4        /120. BD*(   1) C   4 - H  12            0.30    1.01    0.022
   7. BD (   1) C   3 - C   4        /121. BD*(   1) C   5 -Cl   6            2.93    0.66    0.056
   7. BD (   1) C   3 - C   4        /123. BD*(   1) C   5 - H  13            1.63    1.02    0.052
   8. BD (   1) C   3 - H  10        / 55. RY*(   2) C   4                    0.33    1.23    0.026
   8. BD (   1) C   3 - H  10        / 63. RY*(   1) C   5                    0.34    1.20    0.026
   8. BD (   1) C   3 - H  10        /113. BD*(   1) C   2 - H   9            1.12    1.09    0.044
   8. BD (   1) C   3 - H  10        /120. BD*(   1) C   4 - H  12            0.73    0.98    0.034
   8. BD (   1) C   3 - H  10        /121. BD*(   1) C   5 -Cl   6            0.42    0.62    0.020
   8. BD (   1) C   3 - H  10        /122. BD*(   2) C   5 -Cl   6            1.38    0.67    0.041
   8. BD (   1) C   3 - H  10        /123. BD*(   1) C   5 - H  13            0.85    0.98    0.037
   9. BD (   1) C   4 - C   5        / 45. RY*(   1) C   3                    0.72    1.14    0.041
   9. BD (   1) C   4 - C   5        / 55. RY*(   2) C   4                    0.70    1.16    0.041
   9. BD (   1) C   4 - C   5        / 56. RY*(   3) C   4                    0.44    1.19    0.033
   9. BD (   1) C   4 - C   5        / 66. RY*(   4) C   5                    0.71    2.58    0.062
   9. BD (   1) C   4 - C   5        / 68. RY*(   6) C   5                    0.54    2.30    0.051
   9. BD (   1) C   4 - C   5        / 69. RY*(   7) C   5                    3.53    2.35    0.132
   9. BD (   1) C   4 - C   5        / 72. RY*(   2)Cl   6                    0.39    1.24    0.032
   9. BD (   1) C   4 - C   5        /111. BD*(   1) C   2 - C   3            1.93    0.84    0.058
   9. BD (   1) C   4 - C   5        /114. BD*(   1) C   3 - C   4            2.01    0.76    0.056
   9. BD (   1) C   4 - C   5        /116. BD*(   1) C   3 - C   5            7.12    0.95    0.118
   9. BD (   1) C   4 - C   5        /117. BD*(   1) C   3 - H  10            1.22    0.91    0.048
   9. BD (   1) C   4 - C   5        /118. BD*(   1) C   4 - C   5            2.03    0.88    0.061
   9. BD (   1) C   4 - C   5        /119. BD*(   1) C   4 - H  11            0.41    0.91    0.028
   9. BD (   1) C   4 - C   5        /120. BD*(   1) C   4 - H  12            0.30    0.90    0.024
   9. BD (   1) C   4 - C   5        /122. BD*(   2) C   5 -Cl   6           56.08    0.60    0.243
   9. BD (   1) C   4 - C   5        /123. BD*(   1) C   5 - H  13            0.31    0.90    0.024
  10. BD (   1) C   4 - H  11        / 47. RY*(   3) C   3                    0.26    1.44    0.024
  10. BD (   1) C   4 - H  11        / 63. RY*(   1) C   5                    0.45    1.20    0.029
  10. BD (   1) C   4 - H  11        /111. BD*(   1) C   2 - C   3            0.93    0.91    0.037
  10. BD (   1) C   4 - H  11        /121. BD*(   1) C   5 -Cl   6            0.45    0.62    0.021
  10. BD (   1) C   4 - H  11        /122. BD*(   2) C   5 -Cl   6            0.70    0.67    0.029
  10. BD (   1) C   4 - H  11        /123. BD*(   1) C   5 - H  13            0.88    0.98    0.037
  11. BD (   1) C   4 - H  12        / 45. RY*(   1) C   3                    0.48    1.22    0.031
  11. BD (   1) C   4 - H  12        / 63. RY*(   1) C   5                    0.30    1.20    0.024
  11. BD (   1) C   4 - H  12        /117. BD*(   1) C   3 - H  10            0.81    0.99    0.036
  11. BD (   1) C   4 - H  12        /121. BD*(   1) C   5 -Cl   6            1.40    0.62    0.037
  11. BD (   1) C   4 - H  12        /122. BD*(   2) C   5 -Cl   6            1.02    0.68    0.035
  12. BD (   1) C   5 -Cl   6        /111. BD*(   1) C   2 - C   3            0.50    1.13    0.030
  12. BD (   1) C   5 -Cl   6        /120. BD*(   1) C   4 - H  12            0.42    1.19    0.028
  13. BD (   2) C   5 -Cl   6        / 66. RY*(   4) C   5                    0.51    2.42    0.051
  13. BD (   2) C   5 -Cl   6        / 68. RY*(   6) C   5                    0.28    2.14    0.036
  13. BD (   2) C   5 -Cl   6        / 69. RY*(   7) C   5                    2.45    2.19    0.107
  13. BD (   2) C   5 -Cl   6        /114. BD*(   1) C   3 - C   4            0.26    0.59    0.018
  13. BD (   2) C   5 -Cl   6        /116. BD*(   1) C   3 - C   5            6.63    0.78    0.104
  13. BD (   2) C   5 -Cl   6        /118. BD*(   1) C   4 - C   5            5.06    0.71    0.087
  13. BD (   2) C   5 -Cl   6        /122. BD*(   2) C   5 -Cl   6           23.69    0.43    0.136
  14. BD (   1) C   5 - H  13        / 45. RY*(   1) C   3                    0.36    1.26    0.027
  14. BD (   1) C   5 - H  13        / 54. RY*(   1) C   4                    0.29    1.45    0.026
  14. BD (   1) C   5 - H  13        / 71. RY*(   1)Cl   6                    0.27    1.35    0.024
  14. BD (   1) C   5 - H  13        /117. BD*(   1) C   3 - H  10            0.97    1.03    0.040
  14. BD (   1) C   5 - H  13        /118. BD*(   1) C   4 - C   5            0.82    0.99    0.036
  14. BD (   1) C   5 - H  13        /119. BD*(   1) C   4 - H  11            0.76    1.03    0.035
  14. BD (   1) C   5 - H  13        /121. BD*(   1) C   5 -Cl   6            0.40    0.66    0.021
  14. BD (   1) C   5 - H  13        /122. BD*(   2) C   5 -Cl   6            0.46    0.72    0.024
  15. CR (   1) O   1                / 38. RY*(   2) C   2                    0.53   19.72    0.129
  15. CR (   1) O   1                / 40. RY*(   4) C   2                    0.58   20.31    0.138
  16. CR (   1) C   2                / 45. RY*(   1) C   3                    0.28   10.87    0.069
  16. CR (   1) C   2                / 48. RY*(   4) C   3                    0.30   10.87    0.073
  16. CR (   1) C   2                / 84. RY*(   1) H   8                    0.44   10.56    0.086
  16. CR (   1) C   2                / 88. RY*(   1) H   9                    0.37   10.56    0.079
  16. CR (   1) C   2                /108. BD*(   1) O   1 - C   2            0.50   10.44    0.092
  17. CR (   1) C   3                / 37. RY*(   1) C   2                    0.26   11.26    0.068
  17. CR (   1) C   3                / 55. RY*(   2) C   4                    0.46   10.84    0.089
  17. CR (   1) C   3                / 63. RY*(   1) C   5                    0.40   10.80    0.083
  17. CR (   1) C   3                / 92. RY*(   1) H  10                    0.46   10.47    0.088
  17. CR (   1) C   3                /118. BD*(   1) C   4 - C   5            0.29   10.55    0.070
  17. CR (   1) C   3                /121. BD*(   1) C   5 -Cl   6            0.28   10.22    0.068
  17. CR (   1) C   3                /122. BD*(   2) C   5 -Cl   6            2.12   10.28    0.201
  18. CR (   1) C   4                / 45. RY*(   1) C   3                    0.62   10.81    0.103
  18. CR (   1) C   4                / 63. RY*(   1) C   5                    0.71   10.79    0.110
  18. CR (   1) C   4                / 96. RY*(   1) H  11                    0.46   10.48    0.087
  18. CR (   1) C   4                /100. RY*(   1) H  12                    0.45   10.50    0.087
  18. CR (   1) C   4                /122. BD*(   2) C   5 -Cl   6            1.20   10.27    0.151
  19. CR (   1) C   5                / 45. RY*(   1) C   3                    0.38   10.89    0.081
  19. CR (   1) C   5                / 55. RY*(   2) C   4                    0.44   10.90    0.087
  19. CR (   1) C   5                / 57. RY*(   4) C   4                    0.29   10.87    0.071
  19. CR (   1) C   5                /104. RY*(   1) H  13                    0.48   10.51    0.090
  19. CR (   1) C   5                /121. BD*(   1) C   5 -Cl   6            0.84   10.29    0.119
  21. CR (   2)Cl   6                / 64. RY*(   2) C   5                    0.69   10.72    0.109
  21. CR (   2)Cl   6                / 65. RY*(   3) C   5                    0.26   10.95    0.067
  25. LP (   1) O   1                / 38. RY*(   2) C   2                    0.77    1.32    0.040
  25. LP (   1) O   1                / 82. RY*(   3) H   7                    0.26    1.62    0.026
  25. LP (   1) O   1                /111. BD*(   1) C   2 - C   3            0.46    1.00    0.027
  25. LP (   1) O   1                /112. BD*(   1) C   2 - H   8            0.46    1.24    0.030
  25. LP (   1) O   1                /113. BD*(   1) C   2 - H   9            0.72    1.18    0.037
  25. LP (   1) O   1                /114. BD*(   1) C   3 - C   4            0.27    0.92    0.020
  26. LP (   1)Cl   6                / 64. RY*(   2) C   5                    1.15    1.76    0.057
  26. LP (   1)Cl   6                / 65. RY*(   3) C   5                    0.30    2.00    0.031
  26. LP (   1)Cl   6                /123. BD*(   1) C   5 - H  13            0.26    1.40    0.024
  27. LP*(   2)Cl   6                / 63. RY*(   1) C   5                    0.49    1.02    0.029
  27. LP*(   2)Cl   6                /116. BD*(   1) C   3 - C   5            0.75    0.85    0.032
  27. LP*(   2)Cl   6                /118. BD*(   1) C   4 - C   5            1.13    0.78    0.037
  27. LP*(   2)Cl   6                /123. BD*(   1) C   5 - H  13            2.09    0.80    0.052
 109. BD*(   2) O   1 - C   2        / 28. RY*(   1) O   1                    2.24    0.53    0.084
 109. BD*(   2) O   1 - C   2        / 32. RY*(   5) O   1                    0.31    2.03    0.061
 109. BD*(   2) O   1 - C   2        / 34. RY*(   7) O   1                    5.10    2.02    0.247
 109. BD*(   2) O   1 - C   2        / 37. RY*(   1) C   2                   19.17    0.52    0.241
 109. BD*(   2) O   1 - C   2        / 39. RY*(   3) C   2                   21.97    0.68    0.297
 109. BD*(   2) O   1 - C   2        / 40. RY*(   4) C   2                    0.32    0.68    0.036
 109. BD*(   2) O   1 - C   2        / 41. RY*(   5) C   2                    0.38    1.00    0.047
 109. BD*(   2) O   1 - C   2        / 43. RY*(   7) C   2                    0.63    0.86    0.057
 109. BD*(   2) O   1 - C   2        / 45. RY*(   1) C   3                    0.44    0.07    0.014
 109. BD*(   2) O   1 - C   2        / 48. RY*(   4) C   3                    0.33    0.08    0.012
 109. BD*(   2) O   1 - C   2        / 50. RY*(   6) C   3                    0.52    1.39    0.065
 109. BD*(   2) O   1 - C   2        / 54. RY*(   1) C   4                    0.37    0.26    0.024
 109. BD*(   2) O   1 - C   2        / 55. RY*(   2) C   4                    0.44    0.09    0.015
 109. BD*(   2) O   1 - C   2        / 63. RY*(   1) C   5                    1.01    0.05    0.018
 109. BD*(   2) O   1 - C   2        / 81. RY*(   2) H   7                    0.39    0.99    0.048
 109. BD*(   2) O   1 - C   2        / 85. RY*(   2) H   8                    0.54    1.09    0.059
 109. BD*(   2) O   1 - C   2        / 86. RY*(   3) H   8                    2.76    1.26    0.143
 109. BD*(   2) O   1 - C   2        / 89. RY*(   2) H   9                    0.30    1.16    0.045
 109. BD*(   2) O   1 - C   2        / 90. RY*(   3) H   9                    3.76    1.21    0.164
 109. BD*(   2) O   1 - C   2        /112. BD*(   1) C   2 - H   8         1232.27    0.01    0.286
 115. BD (   1) C   3 - C   5        / 39. RY*(   3) C   2                    0.68    1.77    0.052
 115. BD (   1) C   3 - C   5        / 45. RY*(   1) C   3                    0.36    1.16    0.030
 115. BD (   1) C   3 - C   5        / 49. RY*(   5) C   3                    0.29    2.48    0.040
 115. BD (   1) C   3 - C   5        / 55. RY*(   2) C   4                    1.08    1.18    0.053
 115. BD (   1) C   3 - C   5        / 56. RY*(   3) C   4                    0.55    1.21    0.039
 115. BD (   1) C   3 - C   5        / 66. RY*(   4) C   5                    0.74    2.60    0.066
 115. BD (   1) C   3 - C   5        / 68. RY*(   6) C   5                    0.44    2.32    0.048
 115. BD (   1) C   3 - C   5        / 69. RY*(   7) C   5                    3.06    2.37    0.127
 115. BD (   1) C   3 - C   5        /108. BD*(   1) O   1 - C   2            0.25    0.74    0.020
 115. BD (   1) C   3 - C   5        /111. BD*(   1) C   2 - C   3            0.39    0.86    0.027
 115. BD (   1) C   3 - C   5        /112. BD*(   1) C   2 - H   8            0.55    1.10    0.036
 115. BD (   1) C   3 - C   5        /114. BD*(   1) C   3 - C   4            2.78    0.78    0.069
 115. BD (   1) C   3 - C   5        /116. BD*(   1) C   3 - C   5            3.05    0.97    0.080
 115. BD (   1) C   3 - C   5        /117. BD*(   1) C   3 - H  10            1.30    0.93    0.051
 115. BD (   1) C   3 - C   5        /118. BD*(   1) C   4 - C   5            2.29    0.90    0.067
 115. BD (   1) C   3 - C   5        /119. BD*(   1) C   4 - H  11            1.15    0.93    0.049
 115. BD (   1) C   3 - C   5        /120. BD*(   1) C   4 - H  12            2.04    0.92    0.064
 115. BD (   1) C   3 - C   5        /122. BD*(   2) C   5 -Cl   6           55.08    0.62    0.251
 122. BD*(   2) C   5 -Cl   6        / 66. RY*(   4) C   5                    0.68    1.99    0.123
 122. BD*(   2) C   5 -Cl   6        / 68. RY*(   6) C   5                    0.62    1.71    0.109
 122. BD*(   2) C   5 -Cl   6        / 69. RY*(   7) C   5                    3.69    1.75    0.270
 122. BD*(   2) C   5 -Cl   6        / 71. RY*(   1)Cl   6                    0.51    0.63    0.060
 122. BD*(   2) C   5 -Cl   6        / 72. RY*(   2)Cl   6                    1.82    0.64    0.114
 122. BD*(   2) C   5 -Cl   6        /116. BD*(   1) C   3 - C   5            7.13    0.35    0.159
 122. BD*(   2) C   5 -Cl   6        /118. BD*(   1) C   4 - C   5            5.26    0.28    0.124


 Natural Bond Orbitals (Summary):

                                                            Principal Delocalizations
           NBO                        Occupancy    Energy   (geminal,vicinal,remote)
 ====================================================================================
 Molecular unit  1  (C4H7OCl)
     1. BD (   1) O   1 - C   2          0.99659    -1.03953  114(v),109(g)
     2. BD (   2) O   1 - C   2          0.81160    -0.46280  109(g),112(g),113(g),39(g)
                                                    37(g),90(v),86(v),108(g)
                                                    34(g),81(v)
     3. BD (   1) O   1 - H   7          0.99380    -0.91173  111(v),39(v)
     4. BD (   1) C   2 - C   3          0.97652    -0.82742  109(g),113(g),112(g),121(v)
                                                    122(v),110(v),116(g),29(v)
                                                    119(v),54(v),117(g),39(g)
                                                    114(g),90(v),64(v),37(g)
     5. BD (   1) C   2 - H   8          0.72688    -0.31742  109(g),113(g),112(g),39(g)
                                                    37(g),34(v),90(v),86(g)
                                                    111(g),116(v),50(v),48(v)
                                                    85(g),49(v),43(g),108(g)
                                                    122(r),40(g)
     6. BD (   1) C   2 - H   9          0.82670    -0.43216  109(g),112(g),113(g),39(g)
                                                    37(g),111(g),34(v),90(g)
                                                    117(v),108(g),86(v),85(v)
                                                    48(v),49(v),45(v),43(g)
     7. BD (   1) C   3 - C   4          0.96963    -0.73882  121(v),116(g),118(g),123(v)
                                                    108(v),27(r),63(v),117(g)
                                                    111(g),65(v),119(g),38(v)
                                                    120(g)
     8. BD (   1) C   3 - H  10          0.97338    -0.69951  122(v),113(v),123(v),120(v)
                                                    121(v),63(v),55(v)
     9. BD (   1) C   4 - C   5          0.76293    -0.62637  122(g),116(g),69(g),118(g)
                                                    114(g),111(v),117(v),45(v)
                                                    27(v),66(g),55(g),68(g)
                                                    56(g),119(g),72(v),123(g)
                                                    120(g)
    10. BD (   1) C   4 - H  11          0.98378    -0.69895  111(v),123(v),122(v),63(v)
                                                    121(v),47(v)
    11. BD (   1) C   4 - H  12          0.97200    -0.70229  121(v),122(v),117(v),45(v)
                                                    63(v)
    12. BD (   1) C   5 -Cl   6          0.99515    -0.91124  27(g),111(v),120(v)
    13. BD (   2) C   5 -Cl   6          0.74335    -0.46038  122(g),116(g),118(g),69(g)
                                                    66(g),68(g),114(v)
    14. BD (   1) C   5 - H  13          0.99111    -0.74291  27(v),117(v),118(g),119(v)
                                                    122(g),121(g),45(v),54(v)
                                                    71(v)
    15. CR (   1) O   1                  0.99987   -19.18477  40(v),38(v)
    16. CR (   1) C   2                  0.99949   -10.35027  108(g),84(v),88(v),48(v)
                                                    45(v)
    17. CR (   1) C   3                  0.99943   -10.30236  122(v),55(v),92(v),63(v)
                                                    118(v),121(v),37(v)
    18. CR (   1) C   4                  0.99949   -10.29234  122(v),63(v),45(v),96(v)
                                                    100(v)
    19. CR (   1) C   5                  0.99934   -10.36806  121(g),104(v),55(v),45(v)
                                                    57(v)
    20. CR (   1)Cl   6                  1.00000  -101.03752   
    21. CR (   2)Cl   6                  0.99988   -10.07931  27(g),64(v),65(v)
    22. CR (   3)Cl   6                  0.99993    -7.45305   
    23. CR (   4)Cl   6                  0.99993    -7.44904  27(g)
    24. CR (   5)Cl   6                  0.99997    -7.44748  27(g)
    25. LP (   1) O   1                  0.99091    -0.78529  38(v),113(v),111(v),112(v)
                                                    114(r),82(v)
    26. LP (   1)Cl   6                  0.99688    -1.12102  27(g),64(v),65(v),123(v)
    27. LP*(   2)Cl   6                  0.98670    -0.52463  123(v),118(v),116(v),63(v)
    28. RY*(   1) O   1                  0.00093     0.97697   
    29. RY*(   2) O   1                  0.00072     1.17397   
    30. RY*(   3) O   1                  0.00004     1.48397   
    31. RY*(   4) O   1                  0.00002     1.13185   
    32. RY*(   5) O   1                  0.00000     2.47507   
    33. RY*(   6) O   1                  0.00000     2.62745   
    34. RY*(   7) O   1                  0.00000     2.46938   
    35. RY*(   8) O   1                  0.00001     2.74040   
    36. RY*(   9) O   1                  0.00000     2.65919   
    37. RY*(   1) C   2                  0.00174     0.96255   
    38. RY*(   2) C   2                  0.00144     0.53028   
    39. RY*(   3) C   2                  0.00083     1.12636   
    40. RY*(   4) C   2                  0.00033     1.12111   
    41. RY*(   5) C   2                  0.00015     1.44176   
    42. RY*(   6) C   2                  0.00006     1.77381   
    43. RY*(   7) C   2                  0.00001     1.30371   
    44. RY*(   8) C   2                  0.00001     1.96978   
    45. RY*(   1) C   3                  0.00306     0.51712   
    46. RY*(   2) C   3                  0.00200     0.67038   
    47. RY*(   3) C   3                  0.00099     0.73906   
    48. RY*(   4) C   3                  0.00071     0.52124   
    49. RY*(   5) C   3                  0.00015     1.83863   
    50. RY*(   6) C   3                  0.00010     1.83664   
    51. RY*(   7) C   3                  0.00009     1.90609   
    52. RY*(   8) C   3                  0.00007     1.95338   
    53. RY*(   9) C   3                  0.00006     1.93737   
    54. RY*(   1) C   4                  0.00222     0.70433   
    55. RY*(   2) C   4                  0.00133     0.53419   
    56. RY*(   3) C   4                  0.00031     0.56177   
    57. RY*(   4) C   4                  0.00018     0.50294   
    58. RY*(   5) C   4                  0.00007     1.80981   
    59. RY*(   6) C   4                  0.00002     1.95543   
    60. RY*(   7) C   4                  0.00003     1.79612   
    61. RY*(   8) C   4                  0.00001     1.98334   
    62. RY*(   9) C   4                  0.00000     2.04427   
    63. RY*(   1) C   5                  0.00409     0.49809   
    64. RY*(   2) C   5                  0.00213     0.63979   
    65. RY*(   3) C   5                  0.00128     0.87536   
    66. RY*(   4) C   5                  0.00030     1.95856   
    67. RY*(   5) C   5                  0.00013     1.61846   
    68. RY*(   6) C   5                  0.00009     1.67849   
    69. RY*(   7) C   5                  0.00004     1.72782   
    70. RY*(   8) C   5                  0.00002     1.68632   
    71. RY*(   1)Cl   6                  0.00108     0.60570   
    72. RY*(   2)Cl   6                  0.00083     0.61422   
    73. RY*(   3)Cl   6                  0.00021     0.58465   
    74. RY*(   4)Cl   6                  0.00007     0.97638   
    75. RY*(   5)Cl   6                  0.00001     0.82114   
    76. RY*(   6)Cl   6                  0.00000     0.60017   
    77. RY*(   7)Cl   6                  0.00001     0.61097   
    78. RY*(   8)Cl   6                  0.00001     0.78670   
    79. RY*(   9)Cl   6                  0.00001     0.61596   
    80. RY*(   1) H   7                  0.00063     1.14447   
    81. RY*(   2) H   7                  0.00061     1.43738   
    82. RY*(   3) H   7                  0.00036     0.83362   
    83. RY*(   4) H   7                  0.00001     2.07770   
    84. RY*(   1) H   8                  0.00061     0.21236   
    85. RY*(   2) H   8                  0.00013     1.53961   
    86. RY*(   3) H   8                  0.00007     1.70301   
    87. RY*(   4) H   8                  0.00002     2.05134   
    88. RY*(   1) H   9                  0.00103     0.20744   
    89. RY*(   2) H   9                  0.00010     1.60305   
    90. RY*(   3) H   9                  0.00006     1.65174   
    91. RY*(   4) H   9                  0.00001     2.02077   
    92. RY*(   1) H  10                  0.00130     0.16846   
    93. RY*(   2) H  10                  0.00007     1.55417   
    94. RY*(   3) H  10                  0.00004     1.90052   
    95. RY*(   4) H  10                  0.00002     2.00392   
    96. RY*(   1) H  11                  0.00083     0.18824   
    97. RY*(   2) H  11                  0.00007     1.50844   
    98. RY*(   3) H  11                  0.00006     1.83148   
    99. RY*(   4) H  11                  0.00001     1.99253   
   100. RY*(   1) H  12                  0.00062     0.20855   
   101. RY*(   2) H  12                  0.00009     1.49800   
   102. RY*(   3) H  12                  0.00006     1.81345   
   103. RY*(   4) H  12                  0.00001     1.98241   
   104. RY*(   1) H  13                  0.00093     0.13796   
   105. RY*(   2) H  13                  0.00004     1.49932   
   106. RY*(   3) H  13                  0.00003     2.15997   
   107. RY*(   4) H  13                  0.00001     1.69070   
   108. BD*(   1) O   1 - C   2          0.00957     0.09388   
   109. BD*(   2) O   1 - C   2          0.26927     0.44537  112(g),113(g),39(g),37(g)
                                                    34(g),111(g),90(v),86(v)
                                                    116(v),28(g),117(v),63(r)
                                                    43(g),88(v),85(v),50(v)
                                                    55(r),45(v),108(g),81(v)
                                                    41(g),54(r),48(v),40(g)
                                                    32(g),89(v),84(v)
   110. BD*(   1) O   1 - H   7          0.00257     0.25067   
   111. BD*(   1) C   2 - C   3          0.01358     0.21594   
   112. BD*(   1) C   2 - H   8          0.00910     0.45699   
   113. BD*(   1) C   2 - H   9          0.01221     0.39253   
   114. BD*(   1) C   3 - C   4          0.01279     0.13246   
   115. BD (   1) C   3 - C   5          0.71679    -0.64539  122(g),69(g),116(g),114(g)
                                                    118(g),120(v),117(g),119(v)
                                                    55(v),66(g),39(v),56(v)
                                                    112(v),68(g),111(g),45(g)
                                                    49(g),27(v)
   116. BD*(   1) C   3 - C   5          0.01444     0.32058   
   117. BD*(   1) C   3 - H  10          0.01113     0.28400   
   118. BD*(   1) C   4 - C   5          0.01060     0.25146   
   119. BD*(   1) C   4 - H  11          0.00561     0.28655   
   120. BD*(   1) C   4 - H  12          0.00632     0.27581   
   121. BD*(   1) C   5 -Cl   6          0.02080    -0.08071   
   122. BD*(   2) C   5 -Cl   6          0.14193    -0.02676  116(g),118(g),69(g),72(g)
                                                    66(g),68(g),71(g)
   123. BD*(   1) C   5 - H  13          0.01219     0.27660   
       -------------------------------
              Total Lewis   25.42535  ( 94.1680%)
        Valence non-Lewis    1.53879  (  5.6992%)
        Rydberg non-Lewis    0.03586  (  0.1328%)
       -------------------------------
            Total unit  1   27.00000  (100.0000%)
           Charge unit  1    1.00000
 Unable to Open any file for archive entry.
 1\1\GINC-COMPUTE-1-7\SP\UB3LYP\def2SVP\C4H7Cl1O1(1+,2)\ZAHRT2\08-Jan-2
 021\0\\# b3lyp/def2svp geom=NewRedundant pop=NBO\\46\\1,2\O,0,2.080193
 503,-0.633940585,-0.4266573251\C,0,1.1983482,0.4362933878,-0.166439840
 1\C,0,-0.0265749289,-0.1040348888,0.5206235999\C,0,-1.3625757923,0.590
 7692966,0.3780918314\C,0,-1.1171291711,-0.7272453863,-0.2946582448\Cl,
 0,-1.9383379607,-2.1826274057,0.3014877785\H,0,2.8984095979,-0.2745590
 943,-0.7910201593\H,0,1.6647546178,1.2050251541,0.4839463777\H,0,0.890
 4022723,0.9534633329,-1.100024058\H,0,0.1703399051,-0.5828201997,1.484
 9756057\H,0,-2.0242426002,0.5954591465,1.2471033746\H,0,-1.4317235254,
 1.4798271069,-0.2567085933\H,0,-1.0018641176,-0.7556098651,-1.38072034
 71\\Version=ES64L-G16RevC.01\State=2-A\HF=-691.3685439\S2=0.752217\S2-
 1=0.\S2A=0.750004\RMSD=2.691e-09\Dipole=0.7766651,1.305508,-0.3189412\
 Quadrupole=6.13853,-1.4183829,-4.7201471,5.6258608,-3.0059301,-1.21709
 79\PG=C01 [X(C4H7Cl1O1)]\\@
 The archive entry for this job was punched.


 SUCCESS-- IF YOU HAVE TRIED TO DO SOMETHING AND FAILED
           YOU ARE BETTER OFF THAN IF YOU HAD TRIED TO DO
           NOTHING AND SUCCEEDED.

                   -- FROM THE BACK OF A SUGAR PACKET
 File lengths (MBytes):  RWF=     20 Int=      0 D2E=      0 Chk=      2 Scr=      1
 Normal termination of Gaussian 16
