# Supplementary material for: Machine-Learning-Guided Discovery of Electrochemical Reactions
Source: J Am Chem Soc. 2022 Dec 2;144(49):22599–610. doi: 10.1021/jacs.2c08997 (PMC9756344; doi:10.1021/jacs.2c08997)
Supplement: Supplementary file 3 — ja2c08997_si_003.zip [file ja2c08997_si_003.zip › Oxidation Site Selectivity/Ologs_notimes/21.log]

 Entering Gaussian System, Link 0=g16
 Input=21.com
 Output=21.log
 Initial command:
  
 Copyright (c) 1988-2019, Gaussian, Inc.  All Rights Reserved.
  
 This is part of the Gaussian(R) 16 program.  It is based on
 the Gaussian(R) 09 system (copyright 2009, Gaussian, Inc.),
 the Gaussian(R) 03 system (copyright 2003, Gaussian, Inc.),
 the Gaussian(R) 98 system (copyright 1998, Gaussian, Inc.),
 the Gaussian(R) 94 system (copyright 1995, Gaussian, Inc.),
 the Gaussian 92(TM) system (copyright 1992, Gaussian, Inc.),
 the Gaussian 90(TM) system (copyright 1990, Gaussian, Inc.),
 the Gaussian 88(TM) system (copyright 1988, Gaussian, Inc.),
 the Gaussian 86(TM) system (copyright 1986, Carnegie Mellon
 University), and the Gaussian 82(TM) system (copyright 1983,
 Carnegie Mellon University). Gaussian is a federally registered
 trademark of Gaussian, Inc.
  
 This software contains proprietary and confidential information,
 including trade secrets, belonging to Gaussian, Inc.
  
 This software is provided under written license and may be
 used, copied, transmitted, or stored only in accord with that
 written license.
  
 The following legend is applicable only to US Government
 contracts under FAR:
  
                    RESTRICTED RIGHTS LEGEND
  
 Use, reproduction and disclosure by the US Government is
 subject to restrictions as set forth in subparagraphs (a)
 and (c) of the Commercial Computer Software - Restricted
 Rights clause in FAR 52.227-19.
  
 Gaussian, Inc.
 340 Quinnipiac St., Bldg. 40, Wallingford CT 06492
  
  
 ---------------------------------------------------------------
 Warning -- This program may not be used in any manner that
 competes with the business of Gaussian, Inc. or will provide
 assistance to any competitor of Gaussian, Inc.  The licensee
 of this program is prohibited from giving any competitor of
 Gaussian, Inc. access to this program.  By using this program,
 the user acknowledges that Gaussian, Inc. is engaged in the
 business of creating and licensing software in the field of
 computational chemistry and represents and warrants to the
 licensee that it is not a competitor of Gaussian, Inc. and that
 it will not use this program in any manner prohibited above.
 ---------------------------------------------------------------
  

 Cite this work as:
 Gaussian 16, Revision C.01,
 M. J. Frisch, G. W. Trucks, H. B. Schlegel, G. E. Scuseria, 
 M. A. Robb, J. R. Cheeseman, G. Scalmani, V. Barone, 
 G. A. Petersson, H. Nakatsuji, X. Li, M. Caricato, A. V. Marenich, 
 J. Bloino, B. G. Janesko, R. Gomperts, B. Mennucci, H. P. Hratchian, 
 J. V. Ortiz, A. F. Izmaylov, J. L. Sonnenberg, D. Williams-Young, 
 F. Ding, F. Lipparini, F. Egidi, J. Goings, B. Peng, A. Petrone, 
 T. Henderson, D. Ranasinghe, V. G. Zakrzewski, J. Gao, N. Rega, 
 G. Zheng, W. Liang, M. Hada, M. Ehara, K. Toyota, R. Fukuda, 
 J. Hasegawa, M. Ishida, T. Nakajima, Y. Honda, O. Kitao, H. Nakai, 
 T. Vreven, K. Throssell, J. A. Montgomery, Jr., J. E. Peralta, 
 F. Ogliaro, M. J. Bearpark, J. J. Heyd, E. N. Brothers, K. N. Kudin, 
 V. N. Staroverov, T. A. Keith, R. Kobayashi, J. Normand, 
 K. Raghavachari, A. P. Rendell, J. C. Burant, S. S. Iyengar, 
 J. Tomasi, M. Cossi, J. M. Millam, M. Klene, C. Adamo, R. Cammi, 
 J. W. Ochterski, R. L. Martin, K. Morokuma, O. Farkas, 
 J. B. Foresman, and D. J. Fox, Gaussian, Inc., Wallingford CT, 2019.
 
 ******************************************
 Gaussian 16:  ES64L-G16RevC.01  3-Jul-2019
                 8-Jan-2021 
 ******************************************
 %nprocshared=16
 Will use up to   16 processors via shared memory.
 %mem=7GB
 -----------------------------------------
 # b3lyp/def2svp geom=NewRedundant pop=NBO
 -----------------------------------------
 1/29=4000,38=1,172=1/1;
 2/12=2,17=6,18=5,40=1/2;
 3/5=43,7=101,11=2,25=1,30=1,74=-5/1,2,3;
 4//1;
 5/5=2,38=5/2;
 6/7=2,8=2,9=2,10=2,28=1,40=1/1,7;
 99/5=1,9=1/99;
 --
 21
 --
 Symbolic Z-matrix:
 Charge =  1 Multiplicity = 2
 C                     2.20365  -0.50358   0.46111 
 C                     0.76431  -0.80722   0.05061 
 C                    -0.20965   0.29046   0.45829 
 O                     0.17955   1.49831  -0.1632 
 C                    -1.64937  -0.02927   0.07585 
 O                    -2.42377   1.10711   0.42839 
 H                     2.89264  -1.29335   0.12349 
 H                     2.29512  -0.42105   1.55686 
 H                     2.52925   0.45222   0.02573 
 H                     0.70566  -0.92882  -1.04533 
 H                     0.42962  -1.75936   0.49838 
 H                    -0.18032   0.40221   1.56487 
 H                    -0.56427   2.1061   -0.03309 
 H                    -1.69477  -0.22399  -1.0133 
 H                    -1.99292  -0.93958   0.60537 
 H                    -3.28473   1.04982  -0.00177 
 
                          Input orientation:                          
 ---------------------------------------------------------------------
 Center     Atomic      Atomic             Coordinates (Angstroms)
 Number     Number       Type             X           Y           Z
 ---------------------------------------------------------------------
      1          6           0        2.203648   -0.503581    0.461113
      2          6           0        0.764315   -0.807224    0.050607
      3          6           0       -0.209651    0.290459    0.458288
      4          8           0        0.179553    1.498311   -0.163203
      5          6           0       -1.649365   -0.029274    0.075848
      6          8           0       -2.423773    1.107109    0.428385
      7          1           0        2.892637   -1.293348    0.123486
      8          1           0        2.295121   -0.421055    1.556865
      9          1           0        2.529248    0.452220    0.025729
     10          1           0        0.705661   -0.928815   -1.045333
     11          1           0        0.429624   -1.759356    0.498384
     12          1           0       -0.180322    0.402213    1.564875
     13          1           0       -0.564271    2.106099   -0.033088
     14          1           0       -1.694770   -0.223991   -1.013300
     15          1           0       -1.992924   -0.939582    0.605375
     16          1           0       -3.284730    1.049816   -0.001770
 ---------------------------------------------------------------------
                    Distance matrix (angstroms):
                    1          2          3          4          5
     1  C    0.000000
     2  C    1.527218   0.000000
     3  C    2.540574   1.523063   0.000000
     4  O    2.914499   2.388127   1.413024   0.000000
     5  C    3.901167   2.536078   1.523571   2.394912   0.000000
     6  O    4.899839   3.737819   2.360116   2.698207   1.419633
     7  H    1.101104   2.184350   3.499247   3.903380   4.714863
     8  H    1.102656   2.182042   2.826129   3.334401   4.231533
     9  H    1.099604   2.168365   2.777560   2.578967   4.206561
    10  H    2.166603   1.104223   2.141332   2.635505   2.759053
    11  H    2.173826   1.104119   2.147563   3.333561   2.737502
    12  H    2.778861   2.155941   1.112602   2.077786   2.135759
    13  H    3.836149   3.203060   1.914093   0.969335   2.397731
    14  H    4.177287   2.742108   2.153094   2.683669   1.107349
    15  H    4.221626   2.815608   2.171336   3.354652   1.107741
    16  H    5.722726   4.454896   3.200685   3.496922   1.960836
                    6          7          8          9         10
     6  O    0.000000
     7  H    5.841179   0.000000
     8  H    5.086916   1.781150   0.000000
     9  H    5.012328   1.785669   1.778145   0.000000
    10  H    4.013751   2.506368   3.091219   2.525847   0.000000
    11  H    4.045170   2.534589   2.528144   3.085918   1.774558
    12  H    2.611811   3.794154   2.608765   3.116608   3.061011
    13  H    2.160714   4.850873   4.134075   3.508367   3.442103
    14  H    2.093258   4.845628   4.750139   4.402179   2.501974
    15  H    2.099023   4.921998   4.422842   4.766880   3.163434
    16  H    0.964138   6.608023   5.977252   5.844674   4.574629
                   11         12         13         14         15
    11  H    0.000000
    12  H    2.486326   0.000000
    13  H    4.026417   2.367304   0.000000
    14  H    3.025820   3.054942   2.769145   0.000000
    15  H    2.559730   2.450832   3.424157   1.794735   0.000000
    16  H    4.683805   3.537105   2.918494   2.274588   2.448488
                   16
    16  H    0.000000
 Stoichiometry    C4H10O2(1+,2)
 Framework group  C1[X(C4H10O2)]
 Deg. of freedom    42
 Full point group                 C1      NOp   1
 Largest Abelian subgroup         C1      NOp   1
 Largest concise Abelian subgroup C1      NOp   1
                         Standard orientation:                         
 ---------------------------------------------------------------------
 Center     Atomic      Atomic             Coordinates (Angstroms)
 Number     Number       Type             X           Y           Z
 ---------------------------------------------------------------------
      1          6           0        2.529407    0.038340    0.195040
      2          6           0        1.255361   -0.685692   -0.235054
      3          6           0       -0.010506    0.011192    0.246249
      4          8           0       -0.043810    1.317326   -0.291841
      5          6           0       -1.279127   -0.729964   -0.156935
      6          8           0       -2.369717    0.071293    0.271967
      7          1           0        3.428071   -0.464001   -0.195454
      8          1           0        2.613498    0.075355    1.293861
      9          1           0        2.520965    1.073963   -0.174478
     10          1           0        1.214891   -0.749022   -1.336717
     11          1           0        1.254291   -1.721574    0.147078
     12          1           0        0.005597    0.055100    1.357867
     13          1           0       -0.940455    1.643452   -0.120731
     14          1           0       -1.283407   -0.858532   -1.256787
     15          1           0       -1.300243   -1.734450    0.309597
     16          1           0       -3.175805   -0.232499   -0.161040
 ---------------------------------------------------------------------
 Rotational constants (GHZ):           8.0071836           1.9481634           1.6904973
 Standard basis: def2SVP (5D, 7F)
 There are   140 symmetry adapted cartesian basis functions of A   symmetry.
 There are   134 symmetry adapted basis functions of A   symmetry.
   134 basis functions,   220 primitive gaussians,   140 cartesian basis functions
    25 alpha electrons       24 beta electrons
       nuclear repulsion energy       260.6691806029 Hartrees.
 NAtoms=   16 NActive=   16 NUniq=   16 SFac= 1.00D+00 NAtFMM=   60 NAOKFM=F Big=F
 Integral buffers will be    131072 words long.
 Raffenetti 2 integral format.
 Two-electron integral symmetry is turned on.
 One-electron integrals computed using PRISM.
   1 Symmetry operations used in ECPInt.
 ECPInt:  NShTT=    2211 NPrTT=    7611 LenC2=    2198 LenP2D=    6364.
 LDataN:  DoStor=T MaxTD1= 4 Len=   56
 NBasis=   134 RedAO= T EigKep=  1.60D-03  NBF=   134
 NBsUse=   134 1.00D-06 EigRej= -1.00D+00 NBFU=   134
 ExpMin= 1.22D-01 ExpMax= 2.27D+03 ExpMxC= 3.41D+02 IAcc=3 IRadAn=         5 AccDes= 0.00D+00
 Harris functional with IExCor=  402 and IRadAn=       5 diagonalized for initial guess.
 HarFok:  IExCor=  402 AccDes= 0.00D+00 IRadAn=         5 IDoV= 1 UseB2=F ITyADJ=14
 ICtDFT=  3500011 ScaDFX=  1.000000  1.000000  1.000000  1.000000
 FoFCou: FMM=F IPFlag=           0 FMFlag=      100000 FMFlg1=           0
         NFxFlg=           0 DoJE=T BraDBF=F KetDBF=T FulRan=T
         wScrn=  0.000000 ICntrl=       500 IOpCl=  0 I1Cent=   200000004 NGrid=           0
         NMat0=    1 NMatS0=      1 NMatT0=    0 NMatD0=    1 NMtDS0=    0 NMtDT0=    0
 Petite list used in FoFCou.
 Initial guess <Sx>= 0.0000 <Sy>= 0.0000 <Sz>= 0.5000 <S**2>= 0.7500 S= 0.5000
 Requested convergence on RMS density matrix=1.00D-08 within 128 cycles.
 Requested convergence on MAX density matrix=1.00D-06.
 Requested convergence on             energy=1.00D-06.
 No special actions if energy rises.
 Integral accuracy reduced to 1.0D-05 until final iterations.
 Initial convergence to 1.0D-05 achieved.  Increase integral accuracy.
 SCF Done:  E(UB3LYP) =  -308.298597183     A.U. after   23 cycles
            NFock= 23  Conv=0.87D-08     -V/T= 2.0095
 <Sx>= 0.0000 <Sy>= 0.0000 <Sz>= 0.5000 <S**2>= 0.7534 S= 0.5017
 <L.S>= 0.000000000000E+00
 Annihilation of the first spin contaminant:
 S**2 before annihilation     0.7534,   after     0.7500

 **********************************************************************

            Population analysis using the SCF Density.

 **********************************************************************

 Orbital symmetries:
 Alpha Orbitals:
       Occupied  (A) (A) (A) (A) (A) (A) (A) (A) (A) (A) (A) (A)
                 (A) (A) (A) (A) (A) (A) (A) (A) (A) (A) (A) (A)
                 (A)
       Virtual   (A) (A) (A) (A) (A) (A) (A) (A) (A) (A) (A) (A)
                 (A) (A) (A) (A) (A) (A) (A) (A) (A) (A) (A) (A)
                 (A) (A) (A) (A) (A) (A) (A) (A) (A) (A) (A) (A)
                 (A) (A) (A) (A) (A) (A) (A) (A) (A) (A) (A) (A)
                 (A) (A) (A) (A) (A) (A) (A) (A) (A) (A) (A) (A)
                 (A) (A) (A) (A) (A) (A) (A) (A) (A) (A) (A) (A)
                 (A) (A) (A) (A) (A) (A) (A) (A) (A) (A) (A) (A)
                 (A) (A) (A) (A) (A) (A) (A) (A) (A) (A) (A) (A)
                 (A) (A) (A) (A) (A) (A) (A) (A) (A) (A) (A) (A)
                 (A)
 Beta  Orbitals:
       Occupied  (A) (A) (A) (A) (A) (A) (A) (A) (A) (A) (A) (A)
                 (A) (A) (A) (A) (A) (A) (A) (A) (A) (A) (A) (A)
       Virtual   (A) (A) (A) (A) (A) (A) (A) (A) (A) (A) (A) (A)
                 (A) (A) (A) (A) (A) (A) (A) (A) (A) (A) (A) (A)
                 (A) (A) (A) (A) (A) (A) (A) (A) (A) (A) (A) (A)
                 (A) (A) (A) (A) (A) (A) (A) (A) (A) (A) (A) (A)
                 (A) (A) (A) (A) (A) (A) (A) (A) (A) (A) (A) (A)
                 (A) (A) (A) (A) (A) (A) (A) (A) (A) (A) (A) (A)
                 (A) (A) (A) (A) (A) (A) (A) (A) (A) (A) (A) (A)
                 (A) (A) (A) (A) (A) (A) (A) (A) (A) (A) (A) (A)
                 (A) (A) (A) (A) (A) (A) (A) (A) (A) (A) (A) (A)
                 (A) (A)
 The electronic state is 2-A.
 Alpha  occ. eigenvalues --  -19.46127 -19.37894 -10.48288 -10.47010 -10.38138
 Alpha  occ. eigenvalues --  -10.34200  -1.32108  -1.24636  -1.00862  -0.92350
 Alpha  occ. eigenvalues --   -0.84917  -0.79203  -0.78254  -0.74107  -0.72159
 Alpha  occ. eigenvalues --   -0.66969  -0.65117  -0.62017  -0.60818  -0.59230
 Alpha  occ. eigenvalues --   -0.56883  -0.53907  -0.52464  -0.52099  -0.51252
 Alpha virt. eigenvalues --   -0.15124  -0.11841  -0.10694  -0.08829  -0.07025
 Alpha virt. eigenvalues --   -0.06065  -0.03429  -0.02103  -0.02032  -0.00779
 Alpha virt. eigenvalues --    0.00115   0.01580   0.02502   0.04295   0.08062
 Alpha virt. eigenvalues --    0.22491   0.24187   0.25160   0.25973   0.27899
 Alpha virt. eigenvalues --    0.29002   0.33369   0.36556   0.37703   0.40211
 Alpha virt. eigenvalues --    0.41069   0.43927   0.44361   0.45329   0.47154
 Alpha virt. eigenvalues --    0.49615   0.50245   0.50619   0.52912   0.53296
 Alpha virt. eigenvalues --    0.53941   0.55257   0.56768   0.65922   0.73813
 Alpha virt. eigenvalues --    0.75629   0.80043   0.82560   0.83105   0.86084
 Alpha virt. eigenvalues --    0.91926   0.96238   1.02773   1.03788   1.11395
 Alpha virt. eigenvalues --    1.12664   1.16774   1.20109   1.21319   1.27725
 Alpha virt. eigenvalues --    1.30013   1.36265   1.38441   1.42900   1.45294
 Alpha virt. eigenvalues --    1.49016   1.53287   1.55602   1.55860   1.58432
 Alpha virt. eigenvalues --    1.60161   1.61172   1.63223   1.64250   1.66218
 Alpha virt. eigenvalues --    1.67250   1.68282   1.72127   1.73004   1.76945
 Alpha virt. eigenvalues --    1.78131   1.82982   1.88315   1.93299   1.95965
 Alpha virt. eigenvalues --    2.01377   2.03822   2.05820   2.11537   2.19651
 Alpha virt. eigenvalues --    2.20525   2.25405   2.25791   2.34014   2.37956
 Alpha virt. eigenvalues --    2.41014   2.47000   2.57501   2.61055   2.62987
 Alpha virt. eigenvalues --    2.66830   2.69667   2.71549   2.72998   2.77292
 Alpha virt. eigenvalues --    2.81182   2.84232   2.85282   2.91302   2.92992
 Alpha virt. eigenvalues --    3.07728   3.10641   3.50227   3.53835
  Beta  occ. eigenvalues --  -19.44717 -19.37507 -10.48175 -10.46826 -10.38094
  Beta  occ. eigenvalues --  -10.34155  -1.29283  -1.23627  -0.99815  -0.91770
  Beta  occ. eigenvalues --   -0.84220  -0.78713  -0.76955  -0.73040  -0.70404
  Beta  occ. eigenvalues --   -0.65020  -0.64182  -0.60641  -0.58982  -0.57898
  Beta  occ. eigenvalues --   -0.54150  -0.52439  -0.51441  -0.49512
  Beta virt. eigenvalues --   -0.45013  -0.14761  -0.11431  -0.10357  -0.08425
  Beta virt. eigenvalues --   -0.06463  -0.05905  -0.03184  -0.01898  -0.01767
  Beta virt. eigenvalues --   -0.00496   0.00394   0.01747   0.02676   0.04796
  Beta virt. eigenvalues --    0.08329   0.23065   0.24522   0.25439   0.26727
  Beta virt. eigenvalues --    0.28144   0.29408   0.33722   0.37001   0.38127
  Beta virt. eigenvalues --    0.40551   0.41843   0.44315   0.44776   0.45470
  Beta virt. eigenvalues --    0.47476   0.49826   0.50475   0.50993   0.53069
  Beta virt. eigenvalues --    0.53616   0.54092   0.55398   0.57272   0.67174
  Beta virt. eigenvalues --    0.75134   0.75934   0.80586   0.83626   0.83841
  Beta virt. eigenvalues --    0.87006   0.93084   0.96941   1.03239   1.04298
  Beta virt. eigenvalues --    1.11981   1.13043   1.17116   1.20511   1.21860
  Beta virt. eigenvalues --    1.28330   1.30669   1.36688   1.38547   1.43625
  Beta virt. eigenvalues --    1.45654   1.49576   1.53725   1.56088   1.56236
  Beta virt. eigenvalues --    1.58899   1.60529   1.61467   1.63691   1.64714
  Beta virt. eigenvalues --    1.66524   1.67580   1.68537   1.72758   1.73387
  Beta virt. eigenvalues --    1.77326   1.78642   1.83525   1.88962   1.93955
  Beta virt. eigenvalues --    1.97050   2.01892   2.04213   2.06284   2.11936
  Beta virt. eigenvalues --    2.19968   2.20884   2.26056   2.26257   2.34724
  Beta virt. eigenvalues --    2.38193   2.41197   2.47639   2.58439   2.62637
  Beta virt. eigenvalues --    2.63513   2.68274   2.71133   2.73698   2.74222
  Beta virt. eigenvalues --    2.77833   2.81677   2.84897   2.85869   2.92205
  Beta virt. eigenvalues --    2.94138   3.09798   3.11348   3.51196   3.54180
          Condensed to atoms (all electrons):
               1          2          3          4          5          6
     1  C    4.471340   0.406716  -0.042233  -0.003047   0.005916  -0.000100
     2  C    0.406716   4.747651   0.304829  -0.056178  -0.025167   0.004453
     3  C   -0.042233   0.304829   4.973655   0.285544   0.284075  -0.065576
     4  O   -0.003047  -0.056178   0.285544   7.520302  -0.017675  -0.009791
     5  C    0.005916  -0.025167   0.284075  -0.017675   4.544437   0.314620
     6  O   -0.000100   0.004453  -0.065576  -0.009791   0.314620   7.679463
     7  H    0.388003  -0.007841   0.006195   0.000012  -0.000301   0.000001
     8  H    0.397335  -0.025425  -0.005004  -0.000670   0.000298  -0.000001
     9  H    0.398441  -0.023696  -0.012909   0.010759   0.000926  -0.000002
    10  H   -0.012612   0.357926   0.000973  -0.005550  -0.012001  -0.000203
    11  H   -0.009805   0.366959  -0.014048   0.003843  -0.000836   0.000010
    12  H   -0.005383  -0.014639   0.350466  -0.024488  -0.022766   0.002713
    13  H   -0.000319   0.009265  -0.034356   0.317330  -0.006632   0.034642
    14  H   -0.000055  -0.004246  -0.009163  -0.003823   0.371724  -0.027660
    15  H    0.000214   0.000831  -0.011361   0.002897   0.380854  -0.018370
    16  H    0.000013  -0.000423   0.005670   0.000200  -0.008505   0.324304
               7          8          9         10         11         12
     1  C    0.388003   0.397335   0.398441  -0.012612  -0.009805  -0.005383
     2  C   -0.007841  -0.025425  -0.023696   0.357926   0.366959  -0.014639
     3  C    0.006195  -0.005004  -0.012909   0.000973  -0.014048   0.350466
     4  O    0.000012  -0.000670   0.010759  -0.005550   0.003843  -0.024488
     5  C   -0.000301   0.000298   0.000926  -0.012001  -0.000836  -0.022766
     6  O    0.000001  -0.000001  -0.000002  -0.000203   0.000010   0.002713
     7  H    0.581676  -0.017122  -0.016163  -0.005761  -0.004846  -0.000042
     8  H   -0.017122   0.621107  -0.023386   0.006624  -0.008961   0.005421
     9  H   -0.016163  -0.023386   0.612649  -0.008204   0.007089  -0.001506
    10  H   -0.005761   0.006624  -0.008204   0.615833  -0.024589   0.006802
    11  H   -0.004846  -0.008961   0.007089  -0.024589   0.622404  -0.007791
    12  H   -0.000042   0.005421  -0.001506   0.006802  -0.007791   0.580474
    13  H    0.000032  -0.000104  -0.000353  -0.000559  -0.000271  -0.004229
    14  H   -0.000002   0.000027  -0.000050   0.008580  -0.002022   0.008755
    15  H    0.000008  -0.000089  -0.000007  -0.002511   0.004025  -0.013808
    16  H   -0.000000   0.000000   0.000001   0.000018   0.000015  -0.000161
              13         14         15         16
     1  C   -0.000319  -0.000055   0.000214   0.000013
     2  C    0.009265  -0.004246   0.000831  -0.000423
     3  C   -0.034356  -0.009163  -0.011361   0.005670
     4  O    0.317330  -0.003823   0.002897   0.000200
     5  C   -0.006632   0.371724   0.380854  -0.008505
     6  O    0.034642  -0.027660  -0.018370   0.324304
     7  H    0.000032  -0.000002   0.000008  -0.000000
     8  H   -0.000104   0.000027  -0.000089   0.000000
     9  H   -0.000353  -0.000050  -0.000007   0.000001
    10  H   -0.000559   0.008580  -0.002511   0.000018
    11  H   -0.000271  -0.002022   0.004025   0.000015
    12  H   -0.004229   0.008755  -0.013808  -0.000161
    13  H    0.456272  -0.001935   0.001530  -0.001361
    14  H   -0.001935   0.620884  -0.031534  -0.006297
    15  H    0.001530  -0.031534   0.572361  -0.000156
    16  H   -0.001361  -0.006297  -0.000156   0.457079
          Atomic-Atomic Spin Densities.
               1          2          3          4          5          6
     1  C    0.026801   0.007540   0.003498  -0.000304   0.000327  -0.000010
     2  C    0.007540  -0.000710   0.005646   0.002053  -0.002443  -0.000150
     3  C    0.003498   0.005646   0.053419  -0.059953   0.044697  -0.001691
     4  O   -0.000304   0.002053  -0.059953   0.581714  -0.006369   0.004077
     5  C    0.000327  -0.002443   0.044697  -0.006369   0.041701  -0.010169
     6  O   -0.000010  -0.000150  -0.001691   0.004077  -0.010169   0.158841
     7  H    0.001854  -0.000251   0.000051  -0.000011   0.000002  -0.000000
     8  H   -0.001903  -0.000122   0.000152  -0.000275  -0.000052   0.000000
     9  H   -0.000414   0.001188  -0.000337  -0.000984  -0.000052   0.000002
    10  H   -0.006423   0.006653  -0.010149   0.003885  -0.000931   0.000083
    11  H   -0.002842   0.000647  -0.001921   0.000167  -0.000807  -0.000012
    12  H   -0.002481  -0.002943   0.009454  -0.006172  -0.002907  -0.000162
    13  H   -0.000133  -0.000427   0.000031   0.002340  -0.000564  -0.000324
    14  H   -0.000052   0.000607  -0.004223   0.000929   0.003484   0.001687
    15  H   -0.000270  -0.000040  -0.006994   0.000787   0.003432  -0.005686
    16  H    0.000001  -0.000001   0.000400  -0.000136  -0.001334   0.001593
               7          8          9         10         11         12
     1  C    0.001854  -0.001903  -0.000414  -0.006423  -0.002842  -0.002481
     2  C   -0.000251  -0.000122   0.001188   0.006653   0.000647  -0.002943
     3  C    0.000051   0.000152  -0.000337  -0.010149  -0.001921   0.009454
     4  O   -0.000011  -0.000275  -0.000984   0.003885   0.000167  -0.006172
     5  C    0.000002  -0.000052  -0.000052  -0.000931  -0.000807  -0.002907
     6  O   -0.000000   0.000000   0.000002   0.000083  -0.000012  -0.000162
     7  H   -0.000351  -0.000446  -0.000193  -0.000424  -0.000171  -0.000058
     8  H   -0.000446   0.005223   0.000673   0.000421   0.000477   0.001426
     9  H   -0.000193   0.000673   0.002729   0.000590   0.000074   0.000392
    10  H   -0.000424   0.000421   0.000590   0.029304   0.002681   0.001358
    11  H   -0.000171   0.000477   0.000074   0.002681   0.002626   0.001582
    12  H   -0.000058   0.001426   0.000392   0.001358   0.001582   0.106108
    13  H   -0.000004   0.000024   0.000071   0.000236   0.000040   0.002039
    14  H   -0.000001   0.000005   0.000006   0.000150   0.000184   0.000043
    15  H   -0.000007   0.000049   0.000015   0.001167   0.001093   0.005047
    16  H    0.000000  -0.000000  -0.000000  -0.000014  -0.000005  -0.000154
              13         14         15         16
     1  C   -0.000133  -0.000052  -0.000270   0.000001
     2  C   -0.000427   0.000607  -0.000040  -0.000001
     3  C    0.000031  -0.004223  -0.006994   0.000400
     4  O    0.002340   0.000929   0.000787  -0.000136
     5  C   -0.000564   0.003484   0.003432  -0.001334
     6  O   -0.000324   0.001687  -0.005686   0.001593
     7  H   -0.000004  -0.000001  -0.000007   0.000000
     8  H    0.000024   0.000005   0.000049  -0.000000
     9  H    0.000071   0.000006   0.000015  -0.000000
    10  H    0.000236   0.000150   0.001167  -0.000014
    11  H    0.000040   0.000184   0.001093  -0.000005
    12  H    0.002039   0.000043   0.005047  -0.000154
    13  H   -0.016700   0.000498   0.000124  -0.000084
    14  H    0.000498  -0.009121   0.002659  -0.000256
    15  H    0.000124   0.002659   0.050871  -0.000774
    16  H   -0.000084  -0.000256  -0.000774  -0.001215
 Mulliken charges and spin densities:
               1          2
     1  C    0.005578   0.025188
     2  C   -0.041014   0.017249
     3  C   -0.016758   0.032080
     4  O   -0.019664   0.521751
     5  C    0.191033   0.068013
     6  O   -0.238504   0.148080
     7  H    0.076150  -0.000011
     8  H    0.049949   0.005653
     9  H    0.056410   0.003760
    10  H    0.075235   0.028588
    11  H    0.068824   0.003813
    12  H    0.140182   0.112572
    13  H    0.231047  -0.012831
    14  H    0.076816  -0.003401
    15  H    0.115114   0.051473
    16  H    0.229602  -0.001977
 Sum of Mulliken charges =   1.00000   1.00000
 Mulliken charges and spin densities with hydrogens summed into heavy atoms:
               1          2
     1  C    0.188087   0.034590
     2  C    0.103045   0.049650
     3  C    0.123424   0.144652
     4  O    0.211383   0.508920
     5  C    0.382963   0.116086
     6  O   -0.008902   0.146102
 Electronic spatial extent (au):  <R**2>=            723.4326
 Charge=              1.0000 electrons
 Dipole moment (field-independent basis, Debye):
    X=             -2.8036    Y=             -1.0356    Z=             -0.3752  Tot=              3.0122
 Quadrupole moment (field-independent basis, Debye-Ang):
   XX=            -17.8133   YY=            -29.5973   ZZ=            -33.6565
   XY=              0.4408   XZ=              3.1509   YZ=              0.4362
 Traceless Quadrupole moment (field-independent basis, Debye-Ang):
   XX=              9.2090   YY=             -2.5749   ZZ=             -6.6341
   XY=              0.4408   XZ=              3.1509   YZ=              0.4362
 Octapole moment (field-independent basis, Debye-Ang**2):
  XXX=            -38.2186  YYY=              7.1092  ZZZ=              0.2619  XYY=            -10.8662
  XXY=             -6.5047  XXZ=             -8.8939  XZZ=             -2.9141  YZZ=              0.6590
  YYZ=              0.4891  XYZ=              0.7861
 Hexadecapole moment (field-independent basis, Debye-Ang**3):
 XXXX=           -455.7062 YYYY=           -133.9391 ZZZZ=            -63.3561 XXXY=             13.5986
 XXXZ=             19.1076 YYYX=             -6.3372 YYYZ=             -4.1193 ZZZX=              1.6206
 ZZZY=              0.3830 XXYY=           -122.0703 XXZZ=           -119.3076 YYZZ=            -37.6669
 XXYZ=              0.8408 YYXZ=             -0.9682 ZZXY=              0.0822
 N-N= 2.606691806029D+02 E-N=-1.230136574111D+03  KE= 3.053834753221D+02
                          Isotropic Fermi Contact Couplings
        Atom                 a.u.       MegaHertz       Gauss      10(-4) cm-1
     1  C(13)              0.00490       5.50871       1.96564       1.83751
     2  C(13)              0.00219       2.45812       0.87712       0.81994
     3  C(13)             -0.01358     -15.26707      -5.44767      -5.09255
     4  O(17)              0.18895    -114.54181     -40.87137     -38.20704
     5  C(13)              0.03652      41.05297      14.64872      13.69380
     6  O(17)              0.05285     -32.03701     -11.43160     -10.68640
     7  H(1)               0.00024       1.07229       0.38262       0.35768
     8  H(1)               0.00191       8.53332       3.04490       2.84641
     9  H(1)               0.00216       9.65947       3.44674       3.22205
    10  H(1)               0.01087      48.59037      17.33825      16.20800
    11  H(1)               0.00077       3.44651       1.22980       1.14963
    12  H(1)               0.05134     229.46492      81.87879      76.54126
    13  H(1)              -0.00715     -31.97966     -11.41114     -10.66727
    14  H(1)              -0.00182      -8.11741      -2.89649      -2.70768
    15  H(1)               0.02068      92.43700      32.98382      30.83366
    16  H(1)              -0.00049      -2.17315      -0.77543      -0.72489
 --------------------------------------------------------
       Center         ----  Spin Dipole Couplings  ----
                      3XX-RR        3YY-RR        3ZZ-RR
 --------------------------------------------------------
     1   Atom        0.000713      0.015569     -0.016282
     2   Atom       -0.019037      0.007944      0.011093
     3   Atom       -0.068465     -0.011509      0.079974
     4   Atom       -0.850044     -0.392043      1.242087
     5   Atom        0.037197      0.049698     -0.086895
     6   Atom       -0.239362      0.262805     -0.023443
     7   Atom        0.007312     -0.003294     -0.004018
     8   Atom        0.002652     -0.004144      0.001492
     9   Atom        0.006921     -0.002286     -0.004635
    10   Atom       -0.003194     -0.001280      0.004474
    11   Atom       -0.001828      0.004607     -0.002779
    12   Atom       -0.016195     -0.012728      0.028923
    13   Atom        0.080603     -0.040080     -0.040524
    14   Atom       -0.006344     -0.003282      0.009626
    15   Atom       -0.008343      0.012735     -0.004393
    16   Atom        0.018505     -0.014489     -0.004016
 --------------------------------------------------------
                        XY            XZ            YZ
 --------------------------------------------------------
     1   Atom        0.021268      0.011891      0.019546
     2   Atom       -0.003385      0.002971      0.040548
     3   Atom        0.040359      0.071170      0.095995
     4   Atom        0.347382      0.677802      1.209462
     5   Atom        0.129744     -0.005501      0.003341
     6   Atom        0.165067     -0.115709     -0.401191
     7   Atom       -0.002149     -0.001441      0.000501
     8   Atom       -0.000814      0.002778     -0.002252
     9   Atom       -0.000461      0.000729     -0.003233
    10   Atom       -0.005444     -0.003910      0.001248
    11   Atom       -0.004775     -0.000153     -0.002788
    12   Atom        0.000244     -0.001658     -0.008675
    13   Atom       -0.039203     -0.007499      0.021214
    14   Atom        0.007400      0.006594      0.009539
    15   Atom       -0.001419      0.003498     -0.011219
    16   Atom        0.010638      0.020693     -0.000165
 --------------------------------------------------------


 ---------------------------------------------------------------------------------
              Anisotropic Spin Dipole Couplings in Principal Axis System
 ---------------------------------------------------------------------------------

       Atom             a.u.   MegaHertz   Gauss  10(-4) cm-1        Axes

              Baa    -0.0257    -3.455    -1.233    -1.152 -0.1084 -0.3790  0.9190
     1 C(13)  Bbb    -0.0142    -1.905    -0.680    -0.635  0.8428 -0.5253 -0.1172
              Bcc     0.0399     5.360     1.912     1.788  0.5272  0.7619  0.3764
 
              Baa    -0.0326    -4.369    -1.559    -1.457  0.3158  0.6844 -0.6572
     2 C(13)  Bbb    -0.0175    -2.354    -0.840    -0.785  0.9488 -0.2256  0.2210
              Bcc     0.0501     6.723     2.399     2.242 -0.0030  0.6934  0.7206
 
              Baa    -0.0972   -13.037    -4.652    -4.349  0.9358 -0.0498 -0.3490
     3 C(13)  Bbb    -0.0716    -9.605    -3.427    -3.204 -0.1346  0.8645 -0.4843
              Bcc     0.1687    22.642     8.079     7.553  0.3258  0.5002  0.8023
 
              Baa    -1.0539    76.260    27.212    25.438  0.8442  0.3295 -0.4228
     4 O(17)  Bbb    -1.0285    74.420    26.555    24.824 -0.4734  0.8282 -0.2998
              Bcc     2.0824  -150.680   -53.766   -50.261  0.2514  0.4533  0.8552
 
              Baa    -0.0930   -12.475    -4.451    -4.161  0.5051 -0.4762  0.7198
     5 C(13)  Bbb    -0.0804   -10.787    -3.849    -3.598 -0.5185  0.4993  0.6942
              Bcc     0.1733    23.262     8.300     7.759  0.6900  0.7238 -0.0053
 
              Baa    -0.3063    22.163     7.908     7.393 -0.0281  0.5814  0.8131
     6 O(17)  Bbb    -0.2881    20.846     7.438     6.953  0.9716 -0.1754  0.1589
              Bcc     0.5944   -43.009   -15.347   -14.346  0.2350  0.7945 -0.5599
 
              Baa    -0.0043    -2.289    -0.817    -0.763  0.0481 -0.3644  0.9300
     7 H(1)   Bbb    -0.0036    -1.938    -0.692    -0.647  0.2244  0.9112  0.3455
              Bcc     0.0079     4.227     1.508     1.410  0.9733 -0.1921 -0.1256
 
              Baa    -0.0049    -2.634    -0.940    -0.879 -0.0234  0.9403  0.3395
     8 H(1)   Bbb    -0.0004    -0.228    -0.082    -0.076  0.6837  0.2628 -0.6808
              Bcc     0.0054     2.863     1.021     0.955  0.7294 -0.2162  0.6490
 
              Baa    -0.0069    -3.686    -1.315    -1.229 -0.0242  0.5714  0.8203
     9 H(1)   Bbb    -0.0001    -0.059    -0.021    -0.020  0.1122  0.8169 -0.5657
              Bcc     0.0070     3.745     1.336     1.249  0.9934 -0.0783  0.0839
 
              Baa    -0.0082    -4.364    -1.557    -1.456  0.7874  0.5879  0.1853
    10 H(1)   Bbb     0.0006     0.315     0.112     0.105 -0.3792  0.6990 -0.6063
              Bcc     0.0076     4.049     1.445     1.351 -0.4860  0.4071  0.7734
 
              Baa    -0.0054    -2.856    -1.019    -0.953  0.6748  0.4803  0.5602
    11 H(1)   Bbb    -0.0023    -1.252    -0.447    -0.418 -0.5972 -0.0905  0.7970
              Bcc     0.0077     4.109     1.466     1.371 -0.4335  0.8724 -0.2257
 
              Baa    -0.0163    -8.675    -3.095    -2.894  0.9982  0.0399  0.0443
    12 H(1)   Bbb    -0.0145    -7.714    -2.753    -2.573 -0.0477  0.9798  0.1941
              Bcc     0.0307    16.389     5.848     5.467 -0.0357 -0.1959  0.9800
 
              Baa    -0.0656   -34.977   -12.481   -11.667  0.1772  0.7764 -0.6049
    13 H(1)   Bbb    -0.0280   -14.934    -5.329    -4.982  0.2557  0.5572  0.7901
              Bcc     0.0935    49.911    17.810    16.649  0.9504 -0.2947 -0.0998
 
              Baa    -0.0124    -6.633    -2.367    -2.213  0.7397 -0.6695  0.0684
    14 H(1)   Bbb    -0.0058    -3.111    -1.110    -1.038 -0.5695 -0.5685  0.5937
              Bcc     0.0183     9.745     3.477     3.250  0.3586  0.4781  0.8017
 
              Baa    -0.0119    -6.332    -2.260    -2.112 -0.6083  0.3000  0.7348
    15 H(1)   Bbb    -0.0067    -3.583    -1.279    -1.195  0.7867  0.3505  0.5082
              Bcc     0.0186     9.915     3.538     3.307 -0.1051  0.8872 -0.4492
 
              Baa    -0.0218   -11.611    -4.143    -3.873 -0.4657  0.6937  0.5495
    16 H(1)   Bbb    -0.0108    -5.768    -2.058    -1.924  0.2295  0.6943 -0.6821
              Bcc     0.0326    17.379     6.201     5.797  0.8547  0.1915  0.4825
 

 ---------------------------------------------------------------------------------

 ******************************Gaussian NBO Version 3.1******************************
             N A T U R A L   A T O M I C   O R B I T A L   A N D
          N A T U R A L   B O N D   O R B I T A L   A N A L Y S I S
 ******************************Gaussian NBO Version 3.1******************************
       /RESON  / : Allow strongly delocalized NBO set

 Analyzing the SCF density

 Job title: 21                                                              

 Storage needed:     54786 in NPA,     72496 in NBO ( 939522656 available)
 GSVD:  LWork=       10276 too small for GESVD, short by        4544 words or        4544 for optimal perf.


 NATURAL POPULATIONS:  Natural atomic orbital occupancies 
                                                          
   NAO  Atom  No  lang   Type(AO)    Occupancy
 --------------------------------------------
     1    C    1  S      Cor( 1S)     1.99924
     2    C    1  S      Val( 2S)     1.09849
     3    C    1  S      Ryd( 3S)     0.00057
     4    C    1  px     Val( 2p)     1.11310
     5    C    1  px     Ryd( 3p)     0.00329
     6    C    1  py     Val( 2p)     1.18511
     7    C    1  py     Ryd( 3p)     0.00220
     8    C    1  pz     Val( 2p)     1.21990
     9    C    1  pz     Ryd( 3p)     0.00201
    10    C    1  dxy    Ryd( 3d)     0.00054
    11    C    1  dxz    Ryd( 3d)     0.00032
    12    C    1  dyz    Ryd( 3d)     0.00028
    13    C    1  dx2y2  Ryd( 3d)     0.00055
    14    C    1  dz2    Ryd( 3d)     0.00077

    15    C    2  S      Cor( 1S)     1.99909
    16    C    2  S      Val( 2S)     1.03187
    17    C    2  S      Ryd( 3S)     0.00144
    18    C    2  px     Val( 2p)     1.03508
    19    C    2  px     Ryd( 3p)     0.00282
    20    C    2  py     Val( 2p)     1.17333
    21    C    2  py     Ryd( 3p)     0.00332
    22    C    2  pz     Val( 2p)     1.20231
    23    C    2  pz     Ryd( 3p)     0.00282
    24    C    2  dxy    Ryd( 3d)     0.00065
    25    C    2  dxz    Ryd( 3d)     0.00053
    26    C    2  dyz    Ryd( 3d)     0.00039
    27    C    2  dx2y2  Ryd( 3d)     0.00072
    28    C    2  dz2    Ryd( 3d)     0.00086

    29    C    3  S      Cor( 1S)     1.99886
    30    C    3  S      Val( 2S)     0.96460
    31    C    3  S      Ryd( 3S)     0.00252
    32    C    3  px     Val( 2p)     1.08286
    33    C    3  px     Ryd( 3p)     0.00452
    34    C    3  py     Val( 2p)     0.74221
    35    C    3  py     Ryd( 3p)     0.00481
    36    C    3  pz     Val( 2p)     1.10263
    37    C    3  pz     Ryd( 3p)     0.00204
    38    C    3  dxy    Ryd( 3d)     0.00169
    39    C    3  dxz    Ryd( 3d)     0.00085
    40    C    3  dyz    Ryd( 3d)     0.00156
    41    C    3  dx2y2  Ryd( 3d)     0.00199
    42    C    3  dz2    Ryd( 3d)     0.00138

    43    O    4  S      Cor( 1S)     1.99974
    44    O    4  S      Val( 2S)     1.69127
    45    O    4  S      Ryd( 3S)     0.00150
    46    O    4  px     Val( 2p)     1.64524
    47    O    4  px     Ryd( 3p)     0.00160
    48    O    4  py     Val( 2p)     1.48820
    49    O    4  py     Ryd( 3p)     0.00177
    50    O    4  pz     Val( 2p)     1.53405
    51    O    4  pz     Ryd( 3p)     0.00126
    52    O    4  dxy    Ryd( 3d)     0.00094
    53    O    4  dxz    Ryd( 3d)     0.00082
    54    O    4  dyz    Ryd( 3d)     0.00079
    55    O    4  dx2y2  Ryd( 3d)     0.00130
    56    O    4  dz2    Ryd( 3d)     0.00084

    57    C    5  S      Cor( 1S)     1.99904
    58    C    5  S      Val( 2S)     1.02928
    59    C    5  S      Ryd( 3S)     0.00309
    60    C    5  px     Val( 2p)     0.79578
    61    C    5  px     Ryd( 3p)     0.00285
    62    C    5  py     Val( 2p)     1.03529
    63    C    5  py     Ryd( 3p)     0.00285
    64    C    5  pz     Val( 2p)     1.18838
    65    C    5  pz     Ryd( 3p)     0.00214
    66    C    5  dxy    Ryd( 3d)     0.00174
    67    C    5  dxz    Ryd( 3d)     0.00129
    68    C    5  dyz    Ryd( 3d)     0.00086
    69    C    5  dx2y2  Ryd( 3d)     0.00130
    70    C    5  dz2    Ryd( 3d)     0.00139

    71    O    6  S      Cor( 1S)     1.99975
    72    O    6  S      Val( 2S)     1.68322
    73    O    6  S      Ryd( 3S)     0.00155
    74    O    6  px     Val( 2p)     1.44441
    75    O    6  px     Ryd( 3p)     0.00246
    76    O    6  py     Val( 2p)     1.69690
    77    O    6  py     Ryd( 3p)     0.00132
    78    O    6  pz     Val( 2p)     1.81950
    79    O    6  pz     Ryd( 3p)     0.00140
    80    O    6  dxy    Ryd( 3d)     0.00079
    81    O    6  dxz    Ryd( 3d)     0.00079
    82    O    6  dyz    Ryd( 3d)     0.00103
    83    O    6  dx2y2  Ryd( 3d)     0.00059
    84    O    6  dz2    Ryd( 3d)     0.00083

    85    H    7  S      Val( 1S)     0.74087
    86    H    7  S      Ryd( 2S)     0.00090
    87    H    7  px     Ryd( 2p)     0.00057
    88    H    7  py     Ryd( 2p)     0.00024
    89    H    7  pz     Ryd( 2p)     0.00022

    90    H    8  S      Val( 1S)     0.76562
    91    H    8  S      Ryd( 2S)     0.00136
    92    H    8  px     Ryd( 2p)     0.00018
    93    H    8  py     Ryd( 2p)     0.00018
    94    H    8  pz     Ryd( 2p)     0.00071

    95    H    9  S      Val( 1S)     0.76132
    96    H    9  S      Ryd( 2S)     0.00170
    97    H    9  px     Ryd( 2p)     0.00017
    98    H    9  py     Ryd( 2p)     0.00067
    99    H    9  pz     Ryd( 2p)     0.00024

   100    H   10  S      Val( 1S)     0.73048
   101    H   10  S      Ryd( 2S)     0.00268
   102    H   10  px     Ryd( 2p)     0.00013
   103    H   10  py     Ryd( 2p)     0.00016
   104    H   10  pz     Ryd( 2p)     0.00075

   105    H   11  S      Val( 1S)     0.73912
   106    H   11  S      Ryd( 2S)     0.00197
   107    H   11  px     Ryd( 2p)     0.00013
   108    H   11  py     Ryd( 2p)     0.00071
   109    H   11  pz     Ryd( 2p)     0.00021

   110    H   12  S      Val( 1S)     0.67589
   111    H   12  S      Ryd( 2S)     0.00429
   112    H   12  px     Ryd( 2p)     0.00018
   113    H   12  py     Ryd( 2p)     0.00010
   114    H   12  pz     Ryd( 2p)     0.00090

   115    H   13  S      Val( 1S)     0.48466
   116    H   13  S      Ryd( 2S)     0.00335
   117    H   13  px     Ryd( 2p)     0.00233
   118    H   13  py     Ryd( 2p)     0.00137
   119    H   13  pz     Ryd( 2p)     0.00107

   120    H   14  S      Val( 1S)     0.77224
   121    H   14  S      Ryd( 2S)     0.00235
   122    H   14  px     Ryd( 2p)     0.00011
   123    H   14  py     Ryd( 2p)     0.00014
   124    H   14  pz     Ryd( 2p)     0.00083

   125    H   15  S      Val( 1S)     0.72236
   126    H   15  S      Ryd( 2S)     0.00156
   127    H   15  px     Ryd( 2p)     0.00012
   128    H   15  py     Ryd( 2p)     0.00073
   129    H   15  pz     Ryd( 2p)     0.00030

   130    H   16  S      Val( 1S)     0.48523
   131    H   16  S      Ryd( 2S)     0.00075
   132    H   16  px     Ryd( 2p)     0.00212
   133    H   16  py     Ryd( 2p)     0.00114
   134    H   16  pz     Ryd( 2p)     0.00132

 WARNING:  1 low occupancy (<1.9990e) core orbital  found on  C    3


 Summary of Natural Population Analysis:                  
                                                          
                                       Natural Population 
                Natural  -----------------------------------------------
    Atom  No    Charge         Core      Valence    Rydberg      Total
 -----------------------------------------------------------------------
      C    1   -0.62638      1.99924     4.61660    0.01053     6.62638
      C    2   -0.45522      1.99909     4.44259    0.01354     6.45522
      C    3    0.08750      1.99886     3.89230    0.02135     5.91250
      O    4   -0.36934      1.99974     6.35877    0.01083     8.36934
      C    5   -0.06526      1.99904     4.04873    0.01750     6.06526
      O    6   -0.65454      1.99975     6.64403    0.01077     8.65454
      H    7    0.25721      0.00000     0.74087    0.00192     0.74279
      H    8    0.23195      0.00000     0.76562    0.00243     0.76805
      H    9    0.23590      0.00000     0.76132    0.00279     0.76410
      H   10    0.26580      0.00000     0.73048    0.00373     0.73420
      H   11    0.25787      0.00000     0.73912    0.00301     0.74213
      H   12    0.31864      0.00000     0.67589    0.00547     0.68136
      H   13    0.50722      0.00000     0.48466    0.00813     0.49278
      H   14    0.22432      0.00000     0.77224    0.00344     0.77568
      H   15    0.27493      0.00000     0.72236    0.00271     0.72507
      H   16    0.50943      0.00000     0.48523    0.00534     0.49057
 =======================================================================
   * Total *    1.00000     11.99571    36.88080    0.12348    49.00000

                                 Natural Population      
 --------------------------------------------------------
   Core                      11.99571 ( 99.9643% of  12)
   Valence                   36.88080 ( 99.6778% of  37)
   Natural Minimal Basis     48.87652 ( 99.7480% of  49)
   Natural Rydberg Basis      0.12348 (  0.2520% of  49)
 --------------------------------------------------------

    Atom  No          Natural Electron Configuration
 ----------------------------------------------------------------------------
      C    1      [core]2S( 1.10)2p( 3.52)3p( 0.01)
      C    2      [core]2S( 1.03)2p( 3.41)3p( 0.01)
      C    3      [core]2S( 0.96)2p( 2.93)3p( 0.01)3d( 0.01)
      O    4      [core]2S( 1.69)2p( 4.67)
      C    5      [core]2S( 1.03)2p( 3.02)3p( 0.01)3d( 0.01)
      O    6      [core]2S( 1.68)2p( 4.96)3p( 0.01)
      H    7            1S( 0.74)
      H    8            1S( 0.77)
      H    9            1S( 0.76)
      H   10            1S( 0.73)
      H   11            1S( 0.74)
      H   12            1S( 0.68)
      H   13            1S( 0.48)
      H   14            1S( 0.77)
      H   15            1S( 0.72)
      H   16            1S( 0.49)


 ***************************************************
 *******         Alpha spin orbitals         *******
 ***************************************************


 NATURAL POPULATIONS:  Natural atomic orbital occupancies 
                                                          
   NAO  Atom  No  lang   Type(AO)    Occupancy      Energy
 ----------------------------------------------------------
     1    C    1  S      Cor( 1S)     0.99962     -10.22674
     2    C    1  S      Val( 2S)     0.54943      -0.39433
     3    C    1  S      Ryd( 3S)     0.00029       0.71427
     4    C    1  px     Val( 2p)     0.55866      -0.22799
     5    C    1  px     Ryd( 3p)     0.00164       0.42684
     6    C    1  py     Val( 2p)     0.60075      -0.23195
     7    C    1  py     Ryd( 3p)     0.00113       0.43005
     8    C    1  pz     Val( 2p)     0.61173      -0.23241
     9    C    1  pz     Ryd( 3p)     0.00101       0.43961
    10    C    1  dxy    Ryd( 3d)     0.00027       2.10703
    11    C    1  dxz    Ryd( 3d)     0.00016       2.00643
    12    C    1  dyz    Ryd( 3d)     0.00014       2.02444
    13    C    1  dx2y2  Ryd( 3d)     0.00029       2.14137
    14    C    1  dz2    Ryd( 3d)     0.00039       2.27394

    15    C    2  S      Cor( 1S)     0.99954     -10.25964
    16    C    2  S      Val( 2S)     0.51556      -0.41155
    17    C    2  S      Ryd( 3S)     0.00077       0.70760
    18    C    2  px     Val( 2p)     0.51605      -0.26906
    19    C    2  px     Ryd( 3p)     0.00149       0.42767
    20    C    2  py     Val( 2p)     0.59264      -0.27131
    21    C    2  py     Ryd( 3p)     0.00164       0.45833
    22    C    2  pz     Val( 2p)     0.60937      -0.27272
    23    C    2  pz     Ryd( 3p)     0.00139       0.50411
    24    C    2  dxy    Ryd( 3d)     0.00033       2.01695
    25    C    2  dxz    Ryd( 3d)     0.00026       1.91433
    26    C    2  dyz    Ryd( 3d)     0.00020       1.97027
    27    C    2  dx2y2  Ryd( 3d)     0.00039       2.09411
    28    C    2  dz2    Ryd( 3d)     0.00046       2.24956

    29    C    3  S      Cor( 1S)     0.99942     -10.37149
    30    C    3  S      Val( 2S)     0.47993      -0.45744
    31    C    3  S      Ryd( 3S)     0.00125       0.55368
    32    C    3  px     Val( 2p)     0.54139      -0.33517
    33    C    3  px     Ryd( 3p)     0.00226       0.47819
    34    C    3  py     Val( 2p)     0.37413      -0.31082
    35    C    3  py     Ryd( 3p)     0.00232       0.40433
    36    C    3  pz     Val( 2p)     0.57888      -0.34216
    37    C    3  pz     Ryd( 3p)     0.00090       0.53242
    38    C    3  dxy    Ryd( 3d)     0.00088       1.95653
    39    C    3  dxz    Ryd( 3d)     0.00044       1.83210
    40    C    3  dyz    Ryd( 3d)     0.00082       1.84437
    41    C    3  dx2y2  Ryd( 3d)     0.00095       1.94410
    42    C    3  dz2    Ryd( 3d)     0.00090       2.16444

    43    O    4  S      Cor( 1S)     0.99987     -19.26204
    44    O    4  S      Val( 2S)     0.85070      -1.18889
    45    O    4  S      Ryd( 3S)     0.00080       1.16523
    46    O    4  px     Val( 2p)     0.84235      -0.58583
    47    O    4  px     Ryd( 3p)     0.00079       0.97073
    48    O    4  py     Val( 2p)     0.79910      -0.59427
    49    O    4  py     Ryd( 3p)     0.00097       0.85470
    50    O    4  pz     Val( 2p)     0.95301      -0.62076
    51    O    4  pz     Ryd( 3p)     0.00075       0.80001
    52    O    4  dxy    Ryd( 3d)     0.00048       2.67868
    53    O    4  dxz    Ryd( 3d)     0.00047       2.54899
    54    O    4  dyz    Ryd( 3d)     0.00039       2.58327
    55    O    4  dx2y2  Ryd( 3d)     0.00065       2.90662
    56    O    4  dz2    Ryd( 3d)     0.00042       2.61355

    57    C    5  S      Cor( 1S)     0.99953     -10.36484
    58    C    5  S      Val( 2S)     0.51521      -0.46617
    59    C    5  S      Ryd( 3S)     0.00158       0.56214
    60    C    5  px     Val( 2p)     0.41432      -0.30885
    61    C    5  px     Ryd( 3p)     0.00138       0.34806
    62    C    5  py     Val( 2p)     0.53565      -0.31595
    63    C    5  py     Ryd( 3p)     0.00148       0.37152
    64    C    5  pz     Val( 2p)     0.59450      -0.31403
    65    C    5  pz     Ryd( 3p)     0.00108       0.44958
    66    C    5  dxy    Ryd( 3d)     0.00092       1.97206
    67    C    5  dxz    Ryd( 3d)     0.00064       1.83836
    68    C    5  dyz    Ryd( 3d)     0.00043       1.96550
    69    C    5  dx2y2  Ryd( 3d)     0.00075       1.97224
    70    C    5  dz2    Ryd( 3d)     0.00070       2.15003

    71    O    6  S      Cor( 1S)     0.99987     -19.20048
    72    O    6  S      Val( 2S)     0.84311      -1.10142
    73    O    6  S      Ryd( 3S)     0.00074       1.16781
    74    O    6  px     Val( 2p)     0.72691      -0.51365
    75    O    6  px     Ryd( 3p)     0.00124       0.99741
    76    O    6  py     Val( 2p)     0.89513      -0.54255
    77    O    6  py     Ryd( 3p)     0.00065       0.88424
    78    O    6  pz     Val( 2p)     0.93296      -0.53412
    79    O    6  pz     Ryd( 3p)     0.00065       0.87205
    80    O    6  dxy    Ryd( 3d)     0.00040       2.83526
    81    O    6  dxz    Ryd( 3d)     0.00039       2.83834
    82    O    6  dyz    Ryd( 3d)     0.00052       2.61828
    83    O    6  dx2y2  Ryd( 3d)     0.00027       2.73258
    84    O    6  dz2    Ryd( 3d)     0.00045       2.60211

    85    H    7  S      Val( 1S)     0.37057      -0.05347
    86    H    7  S      Ryd( 2S)     0.00045       0.21902
    87    H    7  px     Ryd( 2p)     0.00029       2.02643
    88    H    7  py     Ryd( 2p)     0.00012       1.74048
    89    H    7  pz     Ryd( 2p)     0.00011       1.70981

    90    H    8  S      Val( 1S)     0.38473      -0.07489
    91    H    8  S      Ryd( 2S)     0.00068       0.22570
    92    H    8  px     Ryd( 2p)     0.00009       1.61411
    93    H    8  py     Ryd( 2p)     0.00009       1.61108
    94    H    8  pz     Ryd( 2p)     0.00035       2.21877

    95    H    9  S      Val( 1S)     0.38213      -0.06889
    96    H    9  S      Ryd( 2S)     0.00083       0.23202
    97    H    9  px     Ryd( 2p)     0.00009       1.60132
    98    H    9  py     Ryd( 2p)     0.00034       2.16549
    99    H    9  pz     Ryd( 2p)     0.00012       1.68937

   100    H   10  S      Val( 1S)     0.37671      -0.09783
   101    H   10  S      Ryd( 2S)     0.00144       0.20611
   102    H   10  px     Ryd( 2p)     0.00007       1.63890
   103    H   10  py     Ryd( 2p)     0.00008       1.64892
   104    H   10  pz     Ryd( 2p)     0.00039       2.18963

   105    H   11  S      Val( 1S)     0.37071      -0.09251
   106    H   11  S      Ryd( 2S)     0.00102       0.20610
   107    H   11  px     Ryd( 2p)     0.00007       1.63212
   108    H   11  py     Ryd( 2p)     0.00035       2.12495
   109    H   11  pz     Ryd( 2p)     0.00011       1.69108

   110    H   12  S      Val( 1S)     0.38092      -0.15671
   111    H   12  S      Ryd( 2S)     0.00219       0.15596
   112    H   12  px     Ryd( 2p)     0.00009       1.68903
   113    H   12  py     Ryd( 2p)     0.00005       1.61293
   114    H   12  pz     Ryd( 2p)     0.00052       2.11490

   115    H   13  S      Val( 1S)     0.23621      -0.12119
   116    H   13  S      Ryd( 2S)     0.00161       0.22487
   117    H   13  px     Ryd( 2p)     0.00118       2.10181
   118    H   13  py     Ryd( 2p)     0.00071       1.63027
   119    H   13  pz     Ryd( 2p)     0.00062       1.47235

   120    H   14  S      Val( 1S)     0.38413      -0.13875
   121    H   14  S      Ryd( 2S)     0.00120       0.16930
   122    H   14  px     Ryd( 2p)     0.00006       1.57693
   123    H   14  py     Ryd( 2p)     0.00008       1.63719
   124    H   14  pz     Ryd( 2p)     0.00041       2.14016

   125    H   15  S      Val( 1S)     0.37980      -0.13974
   126    H   15  S      Ryd( 2S)     0.00085       0.16002
   127    H   15  px     Ryd( 2p)     0.00005       1.57392
   128    H   15  py     Ryd( 2p)     0.00037       2.05314
   129    H   15  pz     Ryd( 2p)     0.00017       1.67850

   130    H   16  S      Val( 1S)     0.24186      -0.07572
   131    H   16  S      Ryd( 2S)     0.00038       0.22447
   132    H   16  px     Ryd( 2p)     0.00105       2.06076
   133    H   16  py     Ryd( 2p)     0.00057       1.57903
   134    H   16  pz     Ryd( 2p)     0.00069       1.62677


 Summary of Natural Population Analysis:                  
                                                          
                                       Natural Population 
                Natural  -----------------------------------------------
    Atom  No    Charge         Core      Valence    Rydberg      Total
 -----------------------------------------------------------------------
      C    1   -0.32551      0.99962     2.32057    0.00532     3.32551
      C    2   -0.24010      0.99954     2.23363    0.00693     3.24010
      C    3    0.01553      0.99942     1.97432    0.01072     2.98447
      O    4   -0.45076      0.99987     3.44516    0.00573     4.45076
      C    5   -0.06816      0.99953     2.05968    0.00896     3.06816
      O    6   -0.40328      0.99987     3.39810    0.00531     4.40328
      H    7    0.12846      0.00000     0.37057    0.00097     0.37154
      H    8    0.11406      0.00000     0.38473    0.00122     0.38594
      H    9    0.11649      0.00000     0.38213    0.00137     0.38351
      H   10    0.12131      0.00000     0.37671    0.00198     0.37869
      H   11    0.12774      0.00000     0.37071    0.00155     0.37226
      H   12    0.11623      0.00000     0.38092    0.00285     0.38377
      H   13    0.25968      0.00000     0.23621    0.00411     0.24032
      H   14    0.11413      0.00000     0.38413    0.00174     0.38587
      H   15    0.11876      0.00000     0.37980    0.00145     0.38124
      H   16    0.25544      0.00000     0.24186    0.00270     0.24456
 =======================================================================
   * Total *   -0.00000      5.99787    18.93923    0.06290    25.00000

                                 Natural Population      
 --------------------------------------------------------
   Core                       5.99787 ( 99.9644% of   6)
   Valence                   18.93923 ( 99.6802% of  19)
   Natural Minimal Basis     24.93710 ( 99.7484% of  25)
   Natural Rydberg Basis      0.06290 (  0.2516% of  25)
 --------------------------------------------------------

    Atom  No          Natural Electron Configuration
 ----------------------------------------------------------------------------
      C    1      [core]2S( 0.55)2p( 1.77)
      C    2      [core]2S( 0.52)2p( 1.72)
      C    3      [core]2S( 0.48)2p( 1.49)3p( 0.01)
      O    4      [core]2S( 0.85)2p( 2.59)
      C    5      [core]2S( 0.52)2p( 1.54)
      O    6      [core]2S( 0.84)2p( 2.55)
      H    7            1S( 0.37)
      H    8            1S( 0.38)
      H    9            1S( 0.38)
      H   10            1S( 0.38)
      H   11            1S( 0.37)
      H   12            1S( 0.38)
      H   13            1S( 0.24)
      H   14            1S( 0.38)
      H   15            1S( 0.38)
      H   16            1S( 0.24)


 NATURAL BOND ORBITAL ANALYSIS, alpha spin orbitals:

                       Occupancies       Lewis Structure    Low   High
           Occ.    -------------------  -----------------   occ   occ
  Cycle   Thresh.   Lewis   Non-Lewis     CR  BD  3C  LP    (L)   (NL)   Dev
 =============================================================================
   1(1)    0.90    24.82564   0.17436      6  15   0   4     0      0    0.01
 -----------------------------------------------------------------------------

 Structure accepted: No low occupancy Lewis orbitals

 --------------------------------------------------------
   Core                      5.99787 ( 99.964% of   6)
   Valence Lewis            18.82777 ( 99.094% of  19)
  ==================       ============================
   Total Lewis              24.82564 ( 99.303% of  25)
  -----------------------------------------------------
   Valence non-Lewis         0.13377 (  0.535% of  25)
   Rydberg non-Lewis         0.04059 (  0.162% of  25)
  ==================       ============================
   Total non-Lewis           0.17436 (  0.697% of  25)
 --------------------------------------------------------


       (Occupancy)   Bond orbital/ Coefficients/ Hybrids
 ---------------------------------------------------------------------------------
     1. (0.99254) BD ( 1) C   1 - C   2  
                ( 47.37%)   0.6883* C   1 s( 28.37%)p 2.52( 71.58%)d 0.00(  0.05%)
                                            0.0004  0.5326  0.0090 -0.7055  0.0008
                                           -0.4038 -0.0182 -0.2335 -0.0115  0.0152
                                            0.0087  0.0047  0.0107 -0.0095
                ( 52.63%)   0.7255* C   2 s( 28.97%)p 2.45( 70.99%)d 0.00(  0.04%)
                                            0.0002  0.5381  0.0100  0.7010  0.0098
                                            0.3999 -0.0161  0.2413 -0.0084  0.0139
                                            0.0089  0.0070  0.0044 -0.0071
     2. (0.99220) BD ( 1) C   1 - H   7  
                ( 62.75%)   0.7922* C   1 s( 24.56%)p 3.07( 75.40%)d 0.00(  0.04%)
                                           -0.0000  0.4956  0.0042  0.7051  0.0011
                                           -0.3996  0.0141 -0.3112  0.0097 -0.0129
                                           -0.0097  0.0067  0.0051 -0.0051
                ( 37.25%)   0.6103* H   7 s( 99.91%)p 0.00(  0.09%)
                                            0.9996 -0.0006 -0.0262  0.0112  0.0091
     3. (0.99402) BD ( 1) C   1 - H   8  
                ( 61.48%)   0.7841* C   1 s( 23.36%)p 3.28( 76.59%)d 0.00(  0.04%)
                                            0.0000  0.4833 -0.0056  0.0605  0.0228
                                            0.0266  0.0053  0.8724 -0.0023  0.0001
                                           -0.0007  0.0007  0.0001  0.0205
                ( 38.52%)   0.6206* H   8 s( 99.91%)p 0.00(  0.09%)
                                            0.9996 -0.0013 -0.0076 -0.0014 -0.0286
     4. (0.99389) BD ( 1) C   1 - H   9  
                ( 61.74%)   0.7857* C   1 s( 23.67%)p 3.22( 76.29%)d 0.00(  0.04%)
                                            0.0000  0.4864 -0.0055 -0.0061  0.0222
                                            0.8219  0.0017 -0.2946  0.0045 -0.0034
                                            0.0014 -0.0113 -0.0152 -0.0067
                ( 38.26%)   0.6186* H   9 s( 99.91%)p 0.00(  0.09%)
                                            0.9996 -0.0023 -0.0043 -0.0278  0.0098
     5. (0.98787) BD ( 1) C   2 - C   3  
                ( 47.13%)   0.6865* C   2 s( 26.42%)p 2.78( 73.52%)d 0.00(  0.06%)
                                            0.0004  0.5139  0.0110 -0.7118 -0.0072
                                            0.3927  0.0074  0.2722  0.0075 -0.0164
                                           -0.0104  0.0061  0.0098 -0.0089
                ( 52.87%)   0.7271* C   3 s( 30.36%)p 2.29( 69.60%)d 0.00(  0.04%)
                                            0.0001  0.5510  0.0012  0.6983 -0.0132
                                           -0.3631  0.0075 -0.2763  0.0033 -0.0110
                                           -0.0105  0.0072  0.0073 -0.0043
     6. (0.98791) BD ( 1) C   2 - H  10  
                ( 62.36%)   0.7897* C   2 s( 22.12%)p 3.52( 77.83%)d 0.00(  0.05%)
                                            0.0001 -0.4702  0.0088  0.0275 -0.0163
                                            0.0541  0.0152  0.8798 -0.0046  0.0003
                                           -0.0052 -0.0005  0.0004 -0.0207
                ( 37.64%)   0.6136* H  10 s( 99.90%)p 0.00(  0.10%)
                                           -0.9995  0.0018  0.0028 -0.0031 -0.0307
     7. (0.98470) BD ( 1) C   2 - H  11  
                ( 62.74%)   0.7921* C   2 s( 22.47%)p 3.45( 77.48%)d 0.00(  0.04%)
                                            0.0002 -0.4740  0.0071 -0.0023 -0.0155
                                            0.8257  0.0001 -0.3042  0.0158 -0.0037
                                            0.0021  0.0126  0.0145  0.0052
                ( 37.26%)   0.6104* H  11 s( 99.91%)p 0.00(  0.09%)
                                           -0.9995  0.0022  0.0042 -0.0292  0.0084
     8. (0.99673) BD ( 1) C   3 - O   4  
                ( 29.81%)   0.5460* C   3 s( 18.58%)p 4.36( 81.09%)d 0.02(  0.33%)
                                           -0.0001  0.4301  0.0282 -0.0313  0.0128
                                            0.8384  0.0402 -0.3243 -0.0080 -0.0074
                                            0.0041 -0.0344 -0.0419 -0.0170
                ( 70.19%)   0.8378* O   4 s( 33.15%)p 2.01( 66.79%)d 0.00(  0.06%)
                                           -0.0000  0.5758  0.0029  0.0296  0.0060
                                           -0.7481  0.0055  0.3276 -0.0018  0.0093
                                           -0.0047 -0.0160 -0.0158 -0.0044
     9. (0.99138) BD ( 1) C   3 - C   5  
                ( 50.87%)   0.7132* C   3 s( 27.90%)p 2.58( 72.02%)d 0.00(  0.08%)
                                            0.0003  0.5282  0.0075 -0.7144 -0.0047
                                           -0.3897 -0.0047 -0.2405  0.0068  0.0165
                                            0.0133  0.0068  0.0145 -0.0095
                ( 49.13%)   0.7009* C   5 s( 29.25%)p 2.42( 70.66%)d 0.00(  0.08%)
                                            0.0003  0.5408  0.0074  0.6931 -0.0076
                                            0.4171  0.0068  0.2282  0.0056  0.0226
                                            0.0096  0.0065  0.0067 -0.0111
    10. (0.98882) BD ( 1) C   3 - H  12  
                ( 62.56%)   0.7909* C   3 s( 23.21%)p 3.31( 76.73%)d 0.00(  0.06%)
                                           -0.0002  0.4815 -0.0151  0.0123  0.0032
                                            0.0913  0.0049  0.8711 -0.0037 -0.0003
                                           -0.0025  0.0050  0.0013  0.0241
                ( 37.44%)   0.6119* H  12 s( 99.88%)p 0.00(  0.12%)
                                            0.9994 -0.0068 -0.0012  0.0003 -0.0353
    11. (0.99484) BD ( 1) O   4 - H  13  
                ( 76.76%)   0.8761* O   4 s( 20.38%)p 3.90( 79.53%)d 0.00(  0.09%)
                                           -0.0001 -0.4512  0.0144  0.8045  0.0138
                                           -0.3656 -0.0295 -0.1156  0.0064  0.0049
                                            0.0126 -0.0048 -0.0239  0.0093
                ( 23.24%)   0.4821* H  13 s( 99.45%)p 0.01(  0.55%)
                                           -0.9971  0.0148 -0.0666  0.0313  0.0097
    12. (0.99744) BD ( 1) C   5 - O   6  
                ( 32.20%)   0.5675* C   5 s( 20.39%)p 3.89( 79.33%)d 0.01(  0.29%)
                                            0.0000  0.4496  0.0422 -0.7145 -0.0353
                                            0.4668  0.0150  0.2513  0.0130 -0.0402
                                           -0.0203  0.0155  0.0118 -0.0211
                ( 67.80%)   0.8234* O   6 s( 31.06%)p 2.22( 68.87%)d 0.00(  0.07%)
                                           -0.0001  0.5573  0.0025  0.6170  0.0008
                                           -0.4890 -0.0015 -0.2626  0.0019 -0.0162
                                           -0.0115  0.0149 -0.0013 -0.0065
    13. (0.99269) BD ( 1) C   5 - H  14  
                ( 61.99%)   0.7873* C   5 s( 24.74%)p 3.04( 75.21%)d 0.00(  0.05%)
                                            0.0001 -0.4971  0.0158  0.0500  0.0087
                                            0.0897  0.0148  0.8610 -0.0081 -0.0025
                                            0.0016 -0.0004  0.0005 -0.0217
                ( 38.01%)   0.6165* H  14 s( 99.90%)p 0.00(  0.10%)
                                           -0.9995  0.0063 -0.0011 -0.0058 -0.0311
    14. (0.99114) BD ( 1) C   5 - H  15  
                ( 62.37%)   0.7897* C   5 s( 25.71%)p 2.89( 74.24%)d 0.00(  0.05%)
                                            0.0001 -0.5070  0.0077  0.0542  0.0129
                                            0.7730 -0.0018 -0.3765  0.0112 -0.0008
                                           -0.0023  0.0152  0.0143  0.0031
                ( 37.63%)   0.6134* H  15 s( 99.89%)p 0.00(  0.11%)
                                           -0.9995  0.0022 -0.0010 -0.0298  0.0131
    15. (0.99440) BD ( 1) O   6 - H  16  
                ( 75.74%)   0.8703* O   6 s( 21.61%)p 3.62( 78.31%)d 0.00(  0.08%)
                                           -0.0001 -0.4644 -0.0200  0.7671  0.0344
                                            0.2418 -0.0078  0.3674  0.0032 -0.0160
                                           -0.0189 -0.0122 -0.0038 -0.0003
                ( 24.26%)   0.4926* H  16 s( 99.52%)p 0.00(  0.48%)
                                           -0.9976  0.0028 -0.0623 -0.0156 -0.0257
    16. (0.99962) CR ( 1) C   1           s(100.00%)p 0.00(  0.00%)
                                            1.0000 -0.0002 -0.0000  0.0003 -0.0000
                                            0.0001  0.0000  0.0001  0.0000 -0.0000
                                           -0.0000 -0.0000 -0.0000  0.0000
    17. (0.99954) CR ( 1) C   2           s(100.00%)p 0.00(  0.00%)
                                            1.0000 -0.0002 -0.0000  0.0002  0.0000
                                           -0.0004 -0.0000 -0.0002 -0.0000  0.0000
                                            0.0000 -0.0000 -0.0000  0.0000
    18. (0.99943) CR ( 1) C   3           s(100.00%)p 0.00(  0.00%)
                                            1.0000 -0.0001 -0.0000  0.0001  0.0000
                                            0.0003  0.0000  0.0003 -0.0000 -0.0000
                                           -0.0000 -0.0000 -0.0000  0.0000
    19. (0.99987) CR ( 1) O   4           s(100.00%)p 0.00(  0.00%)
                                            1.0000 -0.0001  0.0000  0.0001  0.0000
                                           -0.0001 -0.0000  0.0000  0.0000  0.0000
                                            0.0000 -0.0000 -0.0000  0.0000
    20. (0.99953) CR ( 1) C   5           s(100.00%)p 0.00(  0.00%)
                                            1.0000 -0.0001 -0.0000 -0.0002  0.0000
                                           -0.0002 -0.0000 -0.0001 -0.0000 -0.0000
                                           -0.0000 -0.0000 -0.0000  0.0000
    21. (0.99987) CR ( 1) O   6           s(100.00%)p 0.00(  0.00%)
                                            1.0000 -0.0000 -0.0000  0.0001  0.0000
                                            0.0000 -0.0000  0.0000  0.0000 -0.0000
                                           -0.0000 -0.0000 -0.0000 -0.0000
    22. (0.99182) LP ( 1) O   4           s( 46.32%)p 1.16( 53.62%)d 0.00(  0.05%)
                                            0.0001  0.6806  0.0037  0.4914 -0.0055
                                            0.3680 -0.0007 -0.3992  0.0023 -0.0130
                                            0.0138  0.0112 -0.0049  0.0038
    23. (0.98574) LP ( 2) O   4           s(  0.14%)p99.99( 99.81%)d 0.42(  0.06%)
                                            0.0000  0.0364 -0.0056  0.3297 -0.0028
                                            0.4124 -0.0028  0.8481 -0.0040 -0.0115
                                           -0.0118 -0.0050 -0.0011  0.0167
    24. (0.98988) LP ( 1) O   6           s( 41.93%)p 1.38( 58.03%)d 0.00(  0.04%)
                                           -0.0000  0.6474 -0.0091 -0.0393 -0.0065
                                            0.3164 -0.0026  0.6918 -0.0056  0.0012
                                            0.0016 -0.0149  0.0063 -0.0120
    25. (0.97977) LP ( 2) O   6           s(  5.40%)p17.51( 94.56%)d 0.01(  0.04%)
                                            0.0000  0.2323 -0.0067  0.1655 -0.0054
                                            0.7755 -0.0111 -0.5627  0.0069 -0.0017
                                           -0.0027 -0.0035  0.0123  0.0159
    26. (0.00193) RY*( 1) C   1           s(  8.19%)p10.68( 87.47%)d 0.53(  4.34%)
                                           -0.0000  0.0155  0.2858 -0.0163 -0.7142
                                            0.0148  0.5045  0.0117  0.3309 -0.0913
                                           -0.0738 -0.0455  0.1557 -0.0573
    27. (0.00104) RY*( 2) C   1           s(  0.00%)p 1.00( 85.42%)d 0.17( 14.58%)
                                            0.0000 -0.0002  0.0045 -0.0000 -0.0181
                                            0.0055  0.4866 -0.0096 -0.7855 -0.1371
                                            0.2173  0.1193  0.1383  0.2155
    28. (0.00023) RY*( 3) C   1           s(  5.30%)p17.86( 94.62%)d 0.02(  0.08%)
                                            0.0000  0.0131  0.2298  0.0238 -0.5745
                                            0.0169 -0.6735  0.0102 -0.4021  0.0207
                                            0.0118  0.0147 -0.0008 -0.0041
    29. (0.00007) RY*( 4) C   1           s( 54.74%)p 0.08(  4.43%)d 0.75( 40.83%)
    30. (0.00001) RY*( 5) C   1           s(  8.90%)p 0.64(  5.68%)d 9.60( 85.42%)
    31. (0.00000) RY*( 6) C   1           s(  3.75%)p 1.90(  7.10%)d23.80( 89.15%)
    32. (0.00000) RY*( 7) C   1           s(  4.42%)p 0.54(  2.39%)d21.10( 93.19%)
    33. (0.00000) RY*( 8) C   1           s( 12.63%)p 0.63(  7.96%)d 6.29( 79.40%)
    34. (0.00000) RY*( 9) C   1           s(  2.11%)p 2.40(  5.06%)d44.05( 92.83%)
    35. (0.00202) RY*( 1) C   2           s(  9.06%)p 9.38( 84.99%)d 0.66(  5.95%)
                                            0.0000  0.0055  0.3010  0.0016 -0.3904
                                            0.0022  0.3895 -0.0230 -0.7384  0.0446
                                            0.0177 -0.1137 -0.0073 -0.2102
    36. (0.00185) RY*( 2) C   2           s(  6.84%)p12.98( 88.82%)d 0.63(  4.34%)
                                            0.0000  0.0000  0.2616 -0.0057 -0.5896
                                           -0.0167 -0.7341  0.0008  0.0359  0.0523
                                            0.0609 -0.0141  0.1917  0.0001
    37. (0.00048) RY*( 3) C   2           s( 51.01%)p 0.45( 22.96%)d 0.51( 26.03%)
                                            0.0000 -0.0106  0.7142  0.0035  0.4757
                                           -0.0119 -0.0489 -0.0052  0.0271 -0.2594
                                           -0.1328 -0.0835  0.4021 -0.0815
    38. (0.00032) RY*( 4) C   2           s( 11.01%)p 5.16( 56.77%)d 2.93( 32.22%)
                                            0.0000  0.0132  0.3315  0.0150 -0.3708
                                           -0.0164  0.4544  0.0010  0.4725 -0.1901
                                            0.4408  0.1425 -0.0202  0.2665
    39. (0.00015) RY*( 5) C   2           s( 21.27%)p 0.17(  3.53%)d 3.54( 75.21%)
                                           -0.0000 -0.0050  0.4611 -0.0144  0.1476
                                            0.0094 -0.1120  0.0018  0.0251  0.4555
                                           -0.0918  0.0016 -0.7036  0.2026
    40. (0.00013) RY*( 6) C   2           s(  0.31%)p99.99( 33.64%)d99.99( 66.06%)
                                            0.0000  0.0108  0.0542  0.0206 -0.3143
                                           -0.0072  0.2404 -0.0152  0.4232  0.0857
                                           -0.7176 -0.1391 -0.0047 -0.3447
    41. (0.00003) RY*( 7) C   2           s(  0.03%)p99.99(  6.21%)d99.99( 93.76%)
    42. (0.00001) RY*( 8) C   2           s(  0.06%)p51.49(  2.99%)d99.99( 96.95%)
    43. (0.00001) RY*( 9) C   2           s(  0.43%)p 0.63(  0.27%)d99.99( 99.30%)
    44. (0.00254) RY*( 1) C   3           s( 11.09%)p 7.78( 86.30%)d 0.24(  2.61%)
                                           -0.0000 -0.0139  0.3327  0.0032  0.7247
                                           -0.0414  0.5648  0.0143 -0.1298 -0.0587
                                            0.1171 -0.0248  0.0081 -0.0910
    45. (0.00178) RY*( 2) C   3           s(  8.95%)p 9.54( 85.38%)d 0.63(  5.67%)
                                            0.0000 -0.0188  0.2985 -0.0091 -0.6345
                                           -0.0162  0.6420  0.0204  0.1956 -0.1695
                                           -0.0096 -0.1002  0.0730 -0.1118
    46. (0.00133) RY*( 3) C   3           s( 20.23%)p 2.64( 53.43%)d 1.30( 26.34%)
                                            0.0000  0.0018  0.4497  0.0112  0.1168
                                            0.0075 -0.3273  0.0230  0.6425  0.1135
                                           -0.0109  0.1004 -0.0213 -0.4898
    47. (0.00079) RY*( 4) C   3           s(  2.15%)p 4.13(  8.90%)d41.31( 88.94%)
                                           -0.0000  0.0032  0.1467 -0.0092 -0.0264
                                            0.0004 -0.2487  0.0036 -0.1624 -0.8644
                                            0.3106  0.1928 -0.0384 -0.0843
    48. (0.00065) RY*( 5) C   3           s(  3.58%)p 2.47(  8.84%)d24.48( 87.58%)
                                            0.0000  0.0044  0.1891  0.0043  0.0902
                                            0.0161 -0.1652 -0.0096  0.2294 -0.1079
                                            0.1109 -0.4891  0.6399  0.4508
    49. (0.00051) RY*( 6) C   3           s( 14.97%)p 1.10( 16.44%)d 4.58( 68.59%)
                                            0.0000  0.0041  0.3868  0.0040 -0.1186
                                            0.0382 -0.0814 -0.0061 -0.3771  0.2201
                                           -0.1409  0.6000  0.5059  0.0421
    50. (0.00021) RY*( 7) C   3           s( 21.69%)p 1.00( 21.77%)d 2.61( 56.54%)
                                           -0.0000 -0.0029  0.4657 -0.0072 -0.0557
                                           -0.0323 -0.2212  0.0159 -0.4054 -0.0521
                                           -0.5208 -0.4617 -0.2746 -0.0528
    51. (0.00015) RY*( 8) C   3           s(  1.99%)p 8.35( 16.63%)d40.86( 81.38%)
                                            0.0000 -0.0026  0.1411  0.0206 -0.1706
                                           -0.0101 -0.1179  0.0162 -0.3500  0.3523
                                            0.7243 -0.2905 -0.0104 -0.2839
    52. (0.00007) RY*( 9) C   3           s( 15.31%)p 0.19(  2.86%)d 5.35( 81.83%)
    53. (0.00118) RY*( 1) O   4           s( 28.48%)p 2.31( 65.85%)d 0.20(  5.66%)
                                            0.0000 -0.0032  0.5337  0.0016 -0.1506
                                            0.0034  0.4126  0.0030  0.6824  0.0896
                                           -0.0035 -0.1533  0.0622  0.1457
    54. (0.00081) RY*( 2) O   4           s( 12.37%)p 6.21( 76.81%)d 0.87( 10.82%)
                                           -0.0000  0.0007  0.3517 -0.0008 -0.7811
                                            0.0001 -0.2600  0.0023 -0.3008  0.3054
                                           -0.0709  0.0535 -0.0596 -0.0587
    55. (0.00031) RY*( 3) O   4           s( 47.15%)p 0.91( 43.07%)d 0.21(  9.78%)
                                            0.0000 -0.0024  0.6866 -0.0009  0.3822
                                            0.0058  0.2188  0.0053 -0.4866 -0.1668
                                            0.0246  0.1125 -0.0034 -0.2381
    56. (0.00003) RY*( 4) O   4           s(  8.97%)p 8.86( 79.46%)d 1.29( 11.57%)
    57. (0.00001) RY*( 5) O   4           s(  0.79%)p17.70( 14.01%)d99.99( 85.19%)
    58. (0.00000) RY*( 6) O   4           s(  0.00%)p 1.00(  0.49%)d99.99( 99.51%)
    59. (0.00001) RY*( 7) O   4           s(  0.43%)p21.42(  9.28%)d99.99( 90.29%)
    60. (0.00001) RY*( 8) O   4           s(  0.32%)p13.26(  4.20%)d99.99( 95.49%)
    61. (0.00000) RY*( 9) O   4           s(  1.50%)p 4.71(  7.07%)d60.89( 91.43%)
    62. (0.00189) RY*( 1) C   5           s( 37.68%)p 1.03( 38.65%)d 0.63( 23.67%)
                                            0.0000 -0.0060  0.6138  0.0121  0.1371
                                           -0.0308  0.6032 -0.0249  0.0465  0.1551
                                           -0.1132 -0.0880  0.4327 -0.0694
    63. (0.00159) RY*( 2) C   5           s(  3.22%)p27.29( 87.77%)d 2.80(  9.01%)
                                           -0.0000  0.0208  0.1781 -0.0077  0.5949
                                            0.0088 -0.4529  0.0010 -0.5644 -0.0643
                                           -0.1141 -0.1161  0.1989 -0.1412
    64. (0.00082) RY*( 3) C   5           s(  6.57%)p 8.46( 55.57%)d 5.77( 37.87%)
                                            0.0000 -0.0016  0.2562 -0.0012  0.0994
                                           -0.0132 -0.4359  0.0035  0.5964 -0.0936
                                            0.5125 -0.1503  0.2661 -0.1176
    65. (0.00072) RY*( 4) C   5           s(  0.21%)p85.47( 18.26%)d99.99( 81.53%)
                                           -0.0000  0.0016  0.0462  0.0000  0.0679
                                           -0.0103 -0.3077  0.0235  0.2874  0.2158
                                           -0.4939  0.4036  0.2733  0.5359
    66. (0.00025) RY*( 5) C   5           s( 31.88%)p 0.83( 26.53%)d 1.30( 41.59%)
                                           -0.0000 -0.0223  0.5642  0.0513 -0.4527
                                           -0.0246 -0.2117 -0.0186 -0.1094 -0.5571
                                           -0.2184  0.1421 -0.1898 -0.0410
    67. (0.00016) RY*( 6) C   5           s(  3.70%)p13.06( 48.36%)d12.94( 47.93%)
                                           -0.0000  0.0132  0.1920  0.0003  0.5971
                                            0.0008  0.1614 -0.0008  0.3178 -0.1247
                                           -0.0723  0.1576 -0.6579  0.0304
    68. (0.00007) RY*( 7) C   5           s( 15.15%)p 0.77( 11.70%)d 4.83( 73.14%)
    69. (0.00003) RY*( 8) C   5           s(  0.80%)p15.10( 12.09%)d99.99( 87.11%)
    70. (0.00000) RY*( 9) C   5           s(  0.69%)p 2.34(  1.62%)d99.99( 97.68%)
    71. (0.00097) RY*( 1) O   6           s( 20.45%)p 3.56( 72.80%)d 0.33(  6.74%)
                                            0.0000  0.0070  0.4522  0.0031  0.4602
                                            0.0103  0.6809 -0.0021 -0.2293  0.0804
                                           -0.0343 -0.0018  0.2434  0.0230
    72. (0.00071) RY*( 2) O   6           s( 12.21%)p 6.40( 78.19%)d 0.79(  9.60%)
                                           -0.0000  0.0037  0.3494 -0.0032  0.2368
                                           -0.0009 -0.1159  0.0029  0.8440 -0.0511
                                            0.1982 -0.1446  0.0818 -0.1630
    73. (0.00006) RY*( 3) O   6           s( 41.82%)p 0.84( 35.30%)d 0.55( 22.87%)
    74. (0.00004) RY*( 4) O   6           s( 20.48%)p 2.15( 43.95%)d 1.74( 35.57%)
    75. (0.00001) RY*( 5) O   6           s(  4.37%)p 7.09( 30.98%)d14.80( 64.65%)
    76. (0.00000) RY*( 6) O   6           s(  0.01%)p99.99(  8.70%)d99.99( 91.29%)
    77. (0.00000) RY*( 7) O   6           s(  0.20%)p28.90(  5.92%)d99.99( 93.88%)
    78. (0.00000) RY*( 8) O   6           s(  0.44%)p39.83( 17.69%)d99.99( 81.86%)
    79. (0.00001) RY*( 9) O   6           s(  0.01%)p 1.00(  6.69%)d13.94( 93.30%)
    80. (0.00046) RY*( 1) H   7           s( 97.76%)p 0.02(  2.24%)
                                            0.0051  0.9887  0.1375 -0.0383 -0.0444
    81. (0.00008) RY*( 2) H   7           s(  0.00%)p 1.00(100.00%)
    82. (0.00006) RY*( 3) H   7           s(  0.02%)p99.99( 99.98%)
    83. (0.00002) RY*( 4) H   7           s(  2.30%)p42.45( 97.70%)
    84. (0.00069) RY*( 1) H   8           s( 98.24%)p 0.02(  1.76%)
                                            0.0050  0.9911  0.0163  0.0454  0.1238
    85. (0.00009) RY*( 2) H   8           s(  0.12%)p99.99( 99.88%)
    86. (0.00007) RY*( 3) H   8           s(  0.03%)p99.99( 99.97%)
    87. (0.00001) RY*( 4) H   8           s(  1.70%)p57.75( 98.30%)
    88. (0.00084) RY*( 1) H   9           s( 99.06%)p 0.01(  0.94%)
                                            0.0050  0.9953 -0.0069  0.0967  0.0015
    89. (0.00008) RY*( 2) H   9           s(  0.11%)p99.99( 99.89%)
    90. (0.00009) RY*( 3) H   9           s(  0.05%)p99.99( 99.95%)
    91. (0.00002) RY*( 4) H   9           s(  0.86%)p99.99( 99.14%)
    92. (0.00146) RY*( 1) H  10           s( 99.45%)p 0.01(  0.55%)
                                            0.0032  0.9972 -0.0391 -0.0440 -0.0450
    93. (0.00009) RY*( 2) H  10           s(  0.01%)p99.99( 99.99%)
    94. (0.00005) RY*( 3) H  10           s(  0.19%)p99.99( 99.81%)
    95. (0.00002) RY*( 4) H  10           s(  0.44%)p99.99( 99.56%)
    96. (0.00103) RY*( 1) H  11           s( 99.04%)p 0.01(  0.96%)
                                            0.0038  0.9952 -0.0739 -0.0645  0.0006
    97. (0.00009) RY*( 2) H  11           s(  0.01%)p 1.00( 99.99%)
    98. (0.00005) RY*( 3) H  11           s(  0.47%)p99.99( 99.53%)
    99. (0.00002) RY*( 4) H  11           s(  0.57%)p99.99( 99.43%)
   100. (0.00223) RY*( 1) H  12           s( 99.94%)p 0.00(  0.06%)
                                            0.0074  0.9997 -0.0065  0.0164  0.0164
   101. (0.00010) RY*( 2) H  12           s(  0.00%)p 1.00(100.00%)
   102. (0.00005) RY*( 3) H  12           s(  0.09%)p99.99( 99.91%)
   103. (0.00002) RY*( 4) H  12           s(  0.09%)p99.99( 99.91%)
   104. (0.00173) RY*( 1) H  13           s( 95.11%)p 0.05(  4.89%)
                                            0.0292  0.9748 -0.1874  0.0931 -0.0711
   105. (0.00063) RY*( 2) H  13           s(  0.69%)p99.99( 99.31%)
                                           -0.0005  0.0829  0.3662  0.4768  0.7948
   106. (0.00056) RY*( 3) H  13           s(  0.38%)p99.99( 99.62%)
                                            0.0013  0.0616 -0.2787 -0.7631  0.5798
   107. (0.00002) RY*( 4) H  13           s(  4.37%)p21.88( 95.63%)
   108. (0.00121) RY*( 1) H  14           s( 99.60%)p 0.00(  0.40%)
                                            0.0073  0.9980 -0.0300 -0.0516 -0.0207
   109. (0.00008) RY*( 2) H  14           s(  0.26%)p99.99( 99.74%)
   110. (0.00005) RY*( 3) H  14           s(  0.05%)p99.99( 99.95%)
   111. (0.00001) RY*( 4) H  14           s(  0.19%)p99.99( 99.81%)
   112. (0.00086) RY*( 1) H  15           s( 99.31%)p 0.01(  0.69%)
                                            0.0028  0.9966  0.0038 -0.0506 -0.0656
   113. (0.00010) RY*( 2) H  15           s(  0.49%)p99.99( 99.51%)
                                            0.0064  0.0699  0.2981  0.1918  0.9324
   114. (0.00005) RY*( 3) H  15           s(  0.03%)p99.99( 99.97%)
   115. (0.00002) RY*( 4) H  15           s(  0.27%)p99.99( 99.73%)
   116. (0.00067) RY*( 1) H  16           s( 10.27%)p 8.74( 89.73%)
                                            0.0050  0.3204  0.0384  0.6756 -0.6628
   117. (0.00057) RY*( 2) H  16           s( 22.42%)p 3.46( 77.58%)
                                            0.0091  0.4734 -0.4817  0.4064  0.6153
   118. (0.00030) RY*( 3) H  16           s( 62.99%)p 0.59( 37.01%)
                                            0.0136  0.7935  0.0427 -0.5735 -0.1984
   119. (0.00001) RY*( 4) H  16           s(  4.80%)p19.82( 95.20%)
   120. (0.00306) BD*( 1) C   1 - C   2  
                ( 52.63%)   0.7255* C   1 s( 28.37%)p 2.52( 71.58%)d 0.00(  0.05%)
                                            0.0004  0.5326  0.0090 -0.7055  0.0008
                                           -0.4038 -0.0182 -0.2335 -0.0115  0.0152
                                            0.0087  0.0047  0.0107 -0.0095
                ( 47.37%)  -0.6883* C   2 s( 28.97%)p 2.45( 70.99%)d 0.00(  0.04%)
                                            0.0002  0.5381  0.0100  0.7010  0.0098
                                            0.3999 -0.0161  0.2413 -0.0084  0.0139
                                            0.0089  0.0070  0.0044 -0.0071
   121. (0.00212) BD*( 1) C   1 - H   7  
                ( 37.25%)   0.6103* C   1 s( 24.56%)p 3.07( 75.40%)d 0.00(  0.04%)
                                            0.0000 -0.4956 -0.0042 -0.7051 -0.0011
                                            0.3996 -0.0141  0.3112 -0.0097  0.0129
                                            0.0097 -0.0067 -0.0051  0.0051
                ( 62.75%)  -0.7922* H   7 s( 99.91%)p 0.00(  0.09%)
                                           -0.9996  0.0006  0.0262 -0.0112 -0.0091
   122. (0.00352) BD*( 1) C   1 - H   8  
                ( 38.52%)   0.6206* C   1 s( 23.36%)p 3.28( 76.59%)d 0.00(  0.04%)
                                           -0.0000 -0.4833  0.0056 -0.0605 -0.0228
                                           -0.0266 -0.0053 -0.8724  0.0023 -0.0001
                                            0.0007 -0.0007 -0.0001 -0.0205
                ( 61.48%)  -0.7841* H   8 s( 99.91%)p 0.00(  0.09%)
                                           -0.9996  0.0013  0.0076  0.0014  0.0286
   123. (0.00352) BD*( 1) C   1 - H   9  
                ( 38.26%)   0.6186* C   1 s( 23.67%)p 3.22( 76.29%)d 0.00(  0.04%)
                                           -0.0000 -0.4864  0.0055  0.0061 -0.0222
                                           -0.8219 -0.0017  0.2946 -0.0045  0.0034
                                           -0.0014  0.0113  0.0152  0.0067
                ( 61.74%)  -0.7857* H   9 s( 99.91%)p 0.00(  0.09%)
                                           -0.9996  0.0023  0.0043  0.0278 -0.0098
   124. (0.01280) BD*( 1) C   2 - C   3  
                ( 52.87%)   0.7271* C   2 s( 26.42%)p 2.78( 73.52%)d 0.00(  0.06%)
                                            0.0004  0.5139  0.0110 -0.7118 -0.0072
                                            0.3927  0.0074  0.2722  0.0075 -0.0164
                                           -0.0104  0.0061  0.0098 -0.0089
                ( 47.13%)  -0.6865* C   3 s( 30.36%)p 2.29( 69.60%)d 0.00(  0.04%)
                                            0.0001  0.5510  0.0012  0.6983 -0.0132
                                           -0.3631  0.0075 -0.2763  0.0033 -0.0110
                                           -0.0105  0.0072  0.0073 -0.0043
   125. (0.00831) BD*( 1) C   2 - H  10  
                ( 37.64%)   0.6136* C   2 s( 22.12%)p 3.52( 77.83%)d 0.00(  0.05%)
                                           -0.0001  0.4702 -0.0088 -0.0275  0.0163
                                           -0.0541 -0.0152 -0.8798  0.0046 -0.0003
                                            0.0052  0.0005 -0.0004  0.0207
                ( 62.36%)  -0.7897* H  10 s( 99.90%)p 0.00(  0.10%)
                                            0.9995 -0.0018 -0.0028  0.0031  0.0307
   126. (0.00665) BD*( 1) C   2 - H  11  
                ( 37.26%)   0.6104* C   2 s( 22.47%)p 3.45( 77.48%)d 0.00(  0.04%)
                                           -0.0002  0.4740 -0.0071  0.0023  0.0155
                                           -0.8257 -0.0001  0.3042 -0.0158  0.0037
                                           -0.0021 -0.0126 -0.0145 -0.0052
                ( 62.74%)  -0.7921* H  11 s( 99.91%)p 0.00(  0.09%)
                                            0.9995 -0.0022 -0.0042  0.0292 -0.0084
   127. (0.01975) BD*( 1) C   3 - O   4  
                ( 70.19%)   0.8378* C   3 s( 18.58%)p 4.36( 81.09%)d 0.02(  0.33%)
                                           -0.0001  0.4301  0.0282 -0.0313  0.0128
                                            0.8384  0.0402 -0.3243 -0.0080 -0.0074
                                            0.0041 -0.0344 -0.0419 -0.0170
                ( 29.81%)  -0.5460* O   4 s( 33.15%)p 2.01( 66.79%)d 0.00(  0.06%)
                                           -0.0000  0.5758  0.0029  0.0296  0.0060
                                           -0.7481  0.0055  0.3276 -0.0018  0.0093
                                           -0.0047 -0.0160 -0.0158 -0.0044
   128. (0.01650) BD*( 1) C   3 - C   5  
                ( 49.13%)   0.7009* C   3 s( 27.90%)p 2.58( 72.02%)d 0.00(  0.08%)
                                           -0.0003 -0.5282 -0.0075  0.7144  0.0047
                                            0.3897  0.0047  0.2405 -0.0068 -0.0165
                                           -0.0133 -0.0068 -0.0145  0.0095
                ( 50.87%)  -0.7132* C   5 s( 29.25%)p 2.42( 70.66%)d 0.00(  0.08%)
                                           -0.0003 -0.5408 -0.0074 -0.6931  0.0076
                                           -0.4171 -0.0068 -0.2282 -0.0056 -0.0226
                                           -0.0096 -0.0065 -0.0067  0.0111
   129. (0.01780) BD*( 1) C   3 - H  12  
                ( 37.44%)   0.6119* C   3 s( 23.21%)p 3.31( 76.73%)d 0.00(  0.06%)
                                            0.0002 -0.4815  0.0151 -0.0123 -0.0032
                                           -0.0913 -0.0049 -0.8711  0.0037  0.0003
                                            0.0025 -0.0050 -0.0013 -0.0241
                ( 62.56%)  -0.7909* H  12 s( 99.88%)p 0.00(  0.12%)
                                           -0.9994  0.0068  0.0012 -0.0003  0.0353
   130. (0.00806) BD*( 1) O   4 - H  13  
                ( 23.24%)   0.4821* O   4 s( 20.38%)p 3.90( 79.53%)d 0.00(  0.09%)
                                            0.0001  0.4512 -0.0144 -0.8045 -0.0138
                                            0.3656  0.0295  0.1156 -0.0064 -0.0049
                                           -0.0126  0.0048  0.0239 -0.0093
                ( 76.76%)  -0.8761* H  13 s( 99.45%)p 0.01(  0.55%)
                                            0.9971 -0.0148  0.0666 -0.0313 -0.0097
   131. (0.00620) BD*( 1) C   5 - O   6  
                ( 67.80%)   0.8234* C   5 s( 20.39%)p 3.89( 79.33%)d 0.01(  0.29%)
                                            0.0000  0.4496  0.0422 -0.7145 -0.0353
                                            0.4668  0.0150  0.2513  0.0130 -0.0402
                                           -0.0203  0.0155  0.0118 -0.0211
                ( 32.20%)  -0.5675* O   6 s( 31.06%)p 2.22( 68.87%)d 0.00(  0.07%)
                                           -0.0001  0.5573  0.0025  0.6170  0.0008
                                           -0.4890 -0.0015 -0.2626  0.0019 -0.0162
                                           -0.0115  0.0149 -0.0013 -0.0065
   132. (0.01157) BD*( 1) C   5 - H  14  
                ( 38.01%)   0.6165* C   5 s( 24.74%)p 3.04( 75.21%)d 0.00(  0.05%)
                                           -0.0001  0.4971 -0.0158 -0.0500 -0.0087
                                           -0.0897 -0.0148 -0.8610  0.0081  0.0025
                                           -0.0016  0.0004 -0.0005  0.0217
                ( 61.99%)  -0.7873* H  14 s( 99.90%)p 0.00(  0.10%)
                                            0.9995 -0.0063  0.0011  0.0058  0.0311
   133. (0.01159) BD*( 1) C   5 - H  15  
                ( 37.63%)   0.6134* C   5 s( 25.71%)p 2.89( 74.24%)d 0.00(  0.05%)
                                           -0.0001  0.5070 -0.0077 -0.0542 -0.0129
                                           -0.7730  0.0018  0.3765 -0.0112  0.0008
                                            0.0023 -0.0152 -0.0143 -0.0031
                ( 62.37%)  -0.7897* H  15 s( 99.89%)p 0.00(  0.11%)
                                            0.9995 -0.0022  0.0010  0.0298 -0.0131
   134. (0.00232) BD*( 1) O   6 - H  16  
                ( 24.26%)   0.4926* O   6 s( 21.61%)p 3.62( 78.31%)d 0.00(  0.08%)
                                            0.0001  0.4644  0.0200 -0.7671 -0.0344
                                           -0.2418  0.0078 -0.3674 -0.0032  0.0160
                                            0.0189  0.0122  0.0038  0.0003
                ( 75.74%)  -0.8703* H  16 s( 99.52%)p 0.00(  0.48%)
                                            0.9976 -0.0028  0.0623  0.0156  0.0257


 NHO Directionality and "Bond Bending" (deviations from line of nuclear centers)

         [Thresholds for printing:  angular deviation  >  1.0 degree]
                                    hybrid p-character > 25.0%
                                    orbital occupancy  >  0.10e

                                Line of Centers        Hybrid 1              Hybrid 2
                                ---------------  -------------------   ------------------
                NBO               Theta   Phi    Theta   Phi    Dev    Theta   Phi    Dev
 ========================================================================================
     1. BD (   1) C   1 - C   2   106.4  209.6   106.6  210.9   1.3     73.9   28.4   1.2
     3. BD (   1) C   1 - H   8     4.8   23.8     5.9   21.0   1.1      --     --    --
     4. BD (   1) C   1 - H   9   109.6   90.5   109.4   88.9   1.5      --     --    --
     5. BD (   1) C   2 - C   3    71.6  151.2     --     --    --     109.5  332.6   1.7
     6. BD (   1) C   2 - H  10   176.1  237.4   175.4  260.8   1.8      --     --    --
     7. BD (   1) C   2 - H  11    69.8  269.9    70.8  271.2   1.6      --     --    --
     8. BD (   1) C   3 - O   4   112.4   91.5   110.7   91.2   1.7     66.3  272.7   1.7
     9. BD (   1) C   3 - C   5   105.3  210.3   105.9  208.7   1.6     73.8   31.7   1.6
    10. BD (   1) C   3 - H  12     2.4   69.9     6.4   80.9   4.1      --     --    --
    11. BD (   1) O   4 - H  13    79.8  160.0    83.2  154.2   6.6      --     --    --
    12. BD (   1) C   5 - O   6    72.4  143.7    73.5  147.3   3.6    108.3  321.6   2.2
    13. BD (   1) C   5 - H  14   173.3  268.1   172.0  240.7   3.7      --     --    --
    14. BD (   1) C   5 - H  15    65.1  268.8    64.7  265.0   3.4      --     --    --
    15. BD (   1) O   6 - H  16   116.7  200.6   113.9  196.3   4.8      --     --    --
    22. LP (   1) O   4             --     --    123.1   37.1   --       --     --    --
    23. LP (   2) O   4             --     --     31.8   51.4   --       --     --    --
    24. LP (   1) O   6             --     --     24.8   98.3   --       --     --    --
    25. LP (   2) O   6             --     --    125.4   78.2   --       --     --    --


 Second Order Perturbation Theory Analysis of Fock Matrix in NBO Basis

     Threshold for printing:   0.25 kcal/mol
                                                                              E(2)  E(j)-E(i) F(i,j)
         Donor NBO (i)                     Acceptor NBO (j)                 kcal/mol   a.u.    a.u. 
 ===================================================================================================

 within unit  1
   1. BD (   1) C   1 - C   2        / 44. RY*(   1) C   3                    0.33    1.28    0.026
   1. BD (   1) C   1 - C   2        /124. BD*(   1) C   2 - C   3            0.49    0.96    0.027
   1. BD (   1) C   1 - C   2        /125. BD*(   1) C   2 - H  10            0.38    1.04    0.025
   1. BD (   1) C   1 - C   2        /126. BD*(   1) C   2 - H  11            0.43    1.05    0.027
   1. BD (   1) C   1 - C   2        /128. BD*(   1) C   3 - C   5            1.34    0.92    0.045
   2. BD (   1) C   1 - H   7        /124. BD*(   1) C   2 - C   3            2.06    0.82    0.052
   3. BD (   1) C   1 - H   8        /125. BD*(   1) C   2 - H  10            1.63    0.91    0.049
   4. BD (   1) C   1 - H   9        /126. BD*(   1) C   2 - H  11            1.70    0.91    0.050
   5. BD (   1) C   2 - C   3        / 26. RY*(   1) C   1                    0.65    1.43    0.039
   5. BD (   1) C   2 - C   3        / 53. RY*(   1) O   4                    0.33    1.79    0.031
   5. BD (   1) C   2 - C   3        / 63. RY*(   2) C   5                    0.65    1.38    0.038
   5. BD (   1) C   2 - C   3        /120. BD*(   1) C   1 - C   2            0.41    1.05    0.026
   5. BD (   1) C   2 - C   3        /121. BD*(   1) C   1 - H   7            0.67    1.14    0.035
   5. BD (   1) C   2 - C   3        /128. BD*(   1) C   3 - C   5            0.53    0.97    0.029
   5. BD (   1) C   2 - C   3        /129. BD*(   1) C   3 - H  12            0.43    1.03    0.027
   5. BD (   1) C   2 - C   3        /130. BD*(   1) O   4 - H  13            0.80    1.01    0.036
   5. BD (   1) C   2 - C   3        /131. BD*(   1) C   5 - O   6            1.13    0.89    0.040
   6. BD (   1) C   2 - H  10        / 27. RY*(   2) C   1                    0.33    1.35    0.027
   6. BD (   1) C   2 - H  10        /122. BD*(   1) C   1 - H   8            1.41    0.96    0.047
   6. BD (   1) C   2 - H  10        /127. BD*(   1) C   3 - O   4            0.30    0.70    0.019
   6. BD (   1) C   2 - H  10        /129. BD*(   1) C   3 - H  12            1.76    0.87    0.050
   7. BD (   1) C   2 - H  11        / 27. RY*(   2) C   1                    0.33    1.35    0.027
   7. BD (   1) C   2 - H  11        /123. BD*(   1) C   1 - H   9            1.37    0.97    0.046
   7. BD (   1) C   2 - H  11        /127. BD*(   1) C   3 - O   4            2.88    0.70    0.057
   8. BD (   1) C   3 - O   4        /126. BD*(   1) C   2 - H  11            0.60    1.39    0.037
   8. BD (   1) C   3 - O   4        /133. BD*(   1) C   5 - H  15            0.55    1.35    0.035
   9. BD (   1) C   3 - C   5        / 36. RY*(   2) C   2                    0.72    1.45    0.041
   9. BD (   1) C   3 - C   5        / 54. RY*(   2) O   4                    0.25    1.91    0.028
   9. BD (   1) C   3 - C   5        / 71. RY*(   1) O   6                    0.36    1.90    0.033
   9. BD (   1) C   3 - C   5        /120. BD*(   1) C   1 - C   2            1.01    1.10    0.042
   9. BD (   1) C   3 - C   5        /124. BD*(   1) C   2 - C   3            0.76    1.05    0.036
   9. BD (   1) C   3 - C   5        /134. BD*(   1) O   6 - H  16            0.86    1.11    0.039
  10. BD (   1) C   3 - H  12        / 35. RY*(   1) C   2                    0.46    1.44    0.033
  10. BD (   1) C   3 - H  12        /124. BD*(   1) C   2 - C   3            0.33    0.92    0.022
  10. BD (   1) C   3 - H  12        /125. BD*(   1) C   2 - H  10            1.37    1.01    0.047
  10. BD (   1) C   3 - H  12        /131. BD*(   1) C   5 - O   6            0.29    0.80    0.019
  10. BD (   1) C   3 - H  12        /132. BD*(   1) C   5 - H  14            1.42    0.97    0.047
  11. BD (   1) O   4 - H  13        / 44. RY*(   1) C   3                    0.51    1.49    0.035
  11. BD (   1) O   4 - H  13        / 47. RY*(   4) C   3                    0.37    2.70    0.040
  11. BD (   1) O   4 - H  13        /124. BD*(   1) C   2 - C   3            1.49    1.17    0.053
  12. BD (   1) C   5 - O   6        /124. BD*(   1) C   2 - C   3            0.98    1.23    0.044
  13. BD (   1) C   5 - H  14        / 44. RY*(   1) C   3                    0.37    1.23    0.027
  13. BD (   1) C   5 - H  14        / 72. RY*(   2) O   6                    0.26    1.76    0.027
  13. BD (   1) C   5 - H  14        /127. BD*(   1) C   3 - O   4            0.29    0.76    0.019
  13. BD (   1) C   5 - H  14        /129. BD*(   1) C   3 - H  12            1.58    0.93    0.049
  14. BD (   1) C   5 - H  15        /127. BD*(   1) C   3 - O   4            2.50    0.77    0.056
  15. BD (   1) O   6 - H  16        / 45. RY*(   2) C   3                    0.26    1.45    0.024
  15. BD (   1) O   6 - H  16        / 63. RY*(   2) C   5                    0.39    1.49    0.030
  15. BD (   1) O   6 - H  16        /128. BD*(   1) C   3 - C   5            1.31    1.08    0.048
  16. CR (   1) C   1                / 37. RY*(   3) C   2                    0.26   11.24    0.068
  16. CR (   1) C   1                / 80. RY*(   1) H   7                    0.39   10.52    0.081
  16. CR (   1) C   1                / 84. RY*(   1) H   8                    0.35   10.51    0.077
  16. CR (   1) C   1                / 88. RY*(   1) H   9                    0.37   10.49    0.078
  17. CR (   1) C   2                / 28. RY*(   3) C   1                    0.65   10.63    0.105
  17. CR (   1) C   2                / 45. RY*(   2) C   3                    0.37   10.78    0.080
  17. CR (   1) C   2                / 92. RY*(   1) H  10                    0.37   10.48    0.079
  17. CR (   1) C   2                / 96. RY*(   1) H  11                    0.35   10.49    0.077
  18. CR (   1) C   3                / 38. RY*(   4) C   2                    0.42   11.29    0.087
  18. CR (   1) C   3                / 40. RY*(   6) C   2                    0.26   11.78    0.069
  18. CR (   1) C   3                / 62. RY*(   1) C   5                    0.36   11.13    0.080
  18. CR (   1) C   3                / 67. RY*(   6) C   5                    0.26   11.48    0.069
  18. CR (   1) C   3                /100. RY*(   1) H  12                    0.48   10.53    0.090
  18. CR (   1) C   3                /124. BD*(   1) C   2 - C   3            0.28   10.56    0.069
  18. CR (   1) C   3                /127. BD*(   1) C   3 - O   4            0.64   10.41    0.104
  19. CR (   1) O   4                / 44. RY*(   1) C   3                    0.71   19.77    0.150
  19. CR (   1) O   4                / 45. RY*(   2) C   3                    0.54   19.78    0.131
  20. CR (   1) C   5                / 44. RY*(   1) C   3                    0.45   10.87    0.088
  20. CR (   1) C   5                /108. RY*(   1) H  14                    0.36   10.54    0.077
  20. CR (   1) C   5                /112. RY*(   1) H  15                    0.39   10.54    0.081
  20. CR (   1) C   5                /131. BD*(   1) C   5 - O   6            0.47   10.43    0.089
  21. CR (   1) O   6                / 62. RY*(   1) C   5                    0.29   19.96    0.097
  21. CR (   1) O   6                / 63. RY*(   2) C   5                    0.57   19.75    0.134
  21. CR (   1) O   6                / 66. RY*(   5) C   5                    0.40   20.28    0.114
  22. LP (   1) O   4                / 44. RY*(   1) C   3                    0.95    1.38    0.046
  22. LP (   1) O   4                / 45. RY*(   2) C   3                    0.44    1.39    0.031
  22. LP (   1) O   4                /106. RY*(   3) H  13                    0.40    2.43    0.040
  22. LP (   1) O   4                /124. BD*(   1) C   2 - C   3            0.31    1.06    0.023
  22. LP (   1) O   4                /128. BD*(   1) C   3 - C   5            0.84    1.02    0.037
  22. LP (   1) O   4                /129. BD*(   1) C   3 - H  12            0.45    1.08    0.028
  23. LP (   2) O   4                / 48. RY*(   5) C   3                    0.44    2.28    0.040
  23. LP (   2) O   4                /105. RY*(   2) H  13                    0.83    2.05    0.052
  23. LP (   2) O   4                /128. BD*(   1) C   3 - C   5            1.91    0.78    0.049
  23. LP (   2) O   4                /129. BD*(   1) C   3 - H  12            3.18    0.84    0.065
  24. LP (   1) O   6                / 62. RY*(   1) C   5                    0.27    1.53    0.026
  24. LP (   1) O   6                /117. RY*(   2) H  16                    0.37    2.00    0.034
  24. LP (   1) O   6                /124. BD*(   1) C   2 - C   3            0.25    0.96    0.020
  24. LP (   1) O   6                /130. BD*(   1) O   4 - H  13            0.30    0.97    0.021
  24. LP (   1) O   6                /132. BD*(   1) C   5 - H  14            1.73    1.01    0.053
  25. LP (   2) O   6                / 62. RY*(   1) C   5                    0.43    1.34    0.031
  25. LP (   2) O   6                / 65. RY*(   4) C   5                    0.31    2.38    0.035
  25. LP (   2) O   6                /116. RY*(   1) H  16                    0.77    1.91    0.049
  25. LP (   2) O   6                /128. BD*(   1) C   3 - C   5            0.40    0.73    0.022
  25. LP (   2) O   6                /130. BD*(   1) O   4 - H  13            1.07    0.77    0.036
  25. LP (   2) O   6                /132. BD*(   1) C   5 - H  14            0.89    0.81    0.034
  25. LP (   2) O   6                /133. BD*(   1) C   5 - H  15            3.77    0.81    0.070


 Natural Bond Orbitals (Summary):

                                                            Principal Delocalizations
           NBO                        Occupancy    Energy   (geminal,vicinal,remote)
 ====================================================================================
 Molecular unit  1  (C4H10O2)
     1. BD (   1) C   1 - C   2          0.99254    -0.77278  128(v),124(g),126(g),125(g)
                                                    44(v)
     2. BD (   1) C   1 - H   7          0.99220    -0.63419  124(v)
     3. BD (   1) C   1 - H   8          0.99402    -0.63819  125(v)
     4. BD (   1) C   1 - H   9          0.99389    -0.63830  126(v)
     5. BD (   1) C   2 - C   3          0.98787    -0.82552  131(v),130(v),121(v),26(v)
                                                    63(v),128(g),129(g),120(g)
                                                    53(v)
     6. BD (   1) C   2 - H  10          0.98791    -0.66720  129(v),122(v),27(v),127(v)
     7. BD (   1) C   2 - H  11          0.98470    -0.66480  127(v),123(v),27(v)
     8. BD (   1) C   3 - O   4          0.99673    -1.11997  126(v),133(v)
     9. BD (   1) C   3 - C   5          0.99138    -0.86857  120(v),134(v),124(g),36(v)
                                                    71(v),54(v)
    10. BD (   1) C   3 - H  12          0.98882    -0.73994  132(v),125(v),35(v),124(g)
                                                    131(v)
    11. BD (   1) O   4 - H  13          0.99484    -0.98716  124(v),44(v),47(v)
    12. BD (   1) C   5 - O   6          0.99744    -1.04987  124(v)
    13. BD (   1) C   5 - H  14          0.99269    -0.72094  129(v),44(v),127(v),72(v)
    14. BD (   1) C   5 - H  15          0.99114    -0.72833  127(v)
    15. BD (   1) O   6 - H  16          0.99440    -0.93320  128(v),63(v),45(r)
    16. CR (   1) C   1                  0.99962   -10.22644  80(v),88(v),84(v),37(v)
    17. CR (   1) C   2                  0.99954   -10.25942  28(v),45(v),92(v),96(v)
    18. CR (   1) C   3                  0.99943   -10.37140  127(g),100(v),38(v),62(v)
                                                    124(g),67(v),40(v)
    19. CR (   1) O   4                  0.99987   -19.26244  44(v),45(v)
    20. CR (   1) C   5                  0.99953   -10.36473  131(g),44(v),112(v),108(v)
    21. CR (   1) O   6                  0.99987   -19.20060  63(v),66(v),62(v)
    22. LP (   1) O   4                  0.99182    -0.87495  44(v),128(v),129(v),45(v)
                                                    106(v),124(v)
    23. LP (   2) O   4                  0.98574    -0.63106  129(v),128(v),105(v),48(v)
    24. LP (   1) O   6                  0.98988    -0.77607  132(v),117(v),130(r),62(v)
    25. LP (   2) O   6                  0.97977    -0.57905  133(v),130(r),132(v),116(v)
                                                    62(v),128(v),65(v)
    26. RY*(   1) C   1                  0.00193     0.60579   
    27. RY*(   2) C   1                  0.00104     0.68195   
    28. RY*(   3) C   1                  0.00023     0.36919   
    29. RY*(   4) C   1                  0.00007     1.26936   
    30. RY*(   5) C   1                  0.00001     1.87705   
    31. RY*(   6) C   1                  0.00000     1.84480   
    32. RY*(   7) C   1                  0.00000     1.94174   
    33. RY*(   8) C   1                  0.00000     1.84440   
    34. RY*(   9) C   1                  0.00000     2.11254   
    35. RY*(   1) C   2                  0.00202     0.69545   
    36. RY*(   2) C   2                  0.00185     0.58584   
    37. RY*(   3) C   2                  0.00048     1.01218   
    38. RY*(   4) C   2                  0.00032     0.92109   
    39. RY*(   5) C   2                  0.00015     1.69573   
    40. RY*(   6) C   2                  0.00013     1.41343   
    41. RY*(   7) C   2                  0.00003     1.99523   
    42. RY*(   8) C   2                  0.00001     2.02455   
    43. RY*(   9) C   2                  0.00001     1.98131   
    44. RY*(   1) C   3                  0.00254     0.50446   
    45. RY*(   2) C   3                  0.00178     0.51957   
    46. RY*(   3) C   3                  0.00133     1.04895   
    47. RY*(   4) C   3                  0.00079     1.70835   
    48. RY*(   5) C   3                  0.00065     1.64569   
    49. RY*(   6) C   3                  0.00051     1.50970   
    50. RY*(   7) C   3                  0.00021     1.33100   
    51. RY*(   8) C   3                  0.00015     1.65758   
    52. RY*(   9) C   3                  0.00007     1.75956   
    53. RY*(   1) O   4                  0.00118     0.96825   
    54. RY*(   2) O   4                  0.00081     1.03665   
    55. RY*(   3) O   4                  0.00031     1.36719   
    56. RY*(   4) O   4                  0.00003     1.02459   
    57. RY*(   5) O   4                  0.00001     2.40891   
    58. RY*(   6) O   4                  0.00000     2.55526   
    59. RY*(   7) O   4                  0.00001     2.45631   
    60. RY*(   8) O   4                  0.00001     2.83824   
    61. RY*(   9) O   4                  0.00000     2.46437   
    62. RY*(   1) C   5                  0.00189     0.75808   
    63. RY*(   2) C   5                  0.00159     0.55266   
    64. RY*(   3) C   5                  0.00082     0.98828   
    65. RY*(   4) C   5                  0.00072     1.80405   
    66. RY*(   5) C   5                  0.00025     1.07708   
    67. RY*(   6) C   5                  0.00016     1.10511   
    68. RY*(   7) C   5                  0.00007     1.61230   
    69. RY*(   8) C   5                  0.00003     1.76840   
    70. RY*(   9) C   5                  0.00000     1.93389   
    71. RY*(   1) O   6                  0.00097     1.03373   
    72. RY*(   2) O   6                  0.00071     1.03926   
    73. RY*(   3) O   6                  0.00006     1.63638   
    74. RY*(   4) O   6                  0.00004     1.57063   
    75. RY*(   5) O   6                  0.00001     2.21935   
    76. RY*(   6) O   6                  0.00000     2.63821   
    77. RY*(   7) O   6                  0.00000     2.55836   
    78. RY*(   8) O   6                  0.00000     2.36581   
    79. RY*(   9) O   6                  0.00001     2.48349   
    80. RY*(   1) H   7                  0.00046     0.29371   
    81. RY*(   2) H   7                  0.00008     1.64908   
    82. RY*(   3) H   7                  0.00006     1.64568   
    83. RY*(   4) H   7                  0.00002     2.09948   
    84. RY*(   1) H   8                  0.00069     0.28568   
    85. RY*(   2) H   8                  0.00009     1.63248   
    86. RY*(   3) H   8                  0.00007     1.63849   
    87. RY*(   4) H   8                  0.00001     2.10532   
    88. RY*(   1) H   9                  0.00084     0.26761   
    89. RY*(   2) H   9                  0.00008     1.64636   
    90. RY*(   3) H   9                  0.00009     1.62208   
    91. RY*(   4) H   9                  0.00002     2.14393   
    92. RY*(   1) H  10                  0.00146     0.22522   
    93. RY*(   2) H  10                  0.00009     1.66564   
    94. RY*(   3) H  10                  0.00005     1.65925   
    95. RY*(   4) H  10                  0.00002     2.12523   
    96. RY*(   1) H  11                  0.00103     0.23429   
    97. RY*(   2) H  11                  0.00009     1.61615   
    98. RY*(   3) H  11                  0.00005     1.65701   
    99. RY*(   4) H  11                  0.00002     2.13845   
   100. RY*(   1) H  12                  0.00223     0.15724   
   101. RY*(   2) H  12                  0.00010     1.68241   
   102. RY*(   3) H  12                  0.00005     1.74800   
   103. RY*(   4) H  12                  0.00002     1.97391   
   104. RY*(   1) H  13                  0.00173     0.35581   
   105. RY*(   2) H  13                  0.00063     1.41768   
   106. RY*(   3) H  13                  0.00056     1.55275   
   107. RY*(   4) H  13                  0.00002     2.06557   
   108. RY*(   1) H  14                  0.00121     0.17817   
   109. RY*(   2) H  14                  0.00008     1.61747   
   110. RY*(   3) H  14                  0.00005     1.68741   
   111. RY*(   4) H  14                  0.00001     2.03047   
   112. RY*(   1) H  15                  0.00086     0.17259   
   113. RY*(   2) H  15                  0.00010     1.58016   
   114. RY*(   3) H  15                  0.00005     1.70926   
   115. RY*(   4) H  15                  0.00002     1.99471   
   116. RY*(   1) H  16                  0.00067     1.33072   
   117. RY*(   2) H  16                  0.00057     1.22820   
   118. RY*(   3) H  16                  0.00030     0.81518   
   119. RY*(   4) H  16                  0.00001     2.08584   
   120. BD*(   1) C   1 - C   2          0.00306     0.22890   
   121. BD*(   1) C   1 - H   7          0.00212     0.31466   
   122. BD*(   1) C   1 - H   8          0.00352     0.29752   
   123. BD*(   1) C   1 - H   9          0.00352     0.30502   
   124. BD*(   1) C   2 - C   3          0.01280     0.18500   
   125. BD*(   1) C   2 - H  10          0.00831     0.26735   
   126. BD*(   1) C   2 - H  11          0.00665     0.27386   
   127. BD*(   1) C   3 - O   4          0.01975     0.03679   
   128. BD*(   1) C   3 - C   5          0.01650     0.14849   
   129. BD*(   1) C   3 - H  12          0.01780     0.20623   
   130. BD*(   1) O   4 - H  13          0.00806     0.18893   
   131. BD*(   1) C   5 - O   6          0.00620     0.06504   
   132. BD*(   1) C   5 - H  14          0.01157     0.23220   
   133. BD*(   1) C   5 - H  15          0.01159     0.23030   
   134. BD*(   1) O   6 - H  16          0.00232     0.24063   
       -------------------------------
              Total Lewis   24.82564  ( 99.3026%)
        Valence non-Lewis    0.13377  (  0.5351%)
        Rydberg non-Lewis    0.04059  (  0.1624%)
       -------------------------------
            Total unit  1   25.00000  (100.0000%)
           Charge unit  1    0.00000


 ***************************************************
 *******         Beta  spin orbitals         *******
 ***************************************************


 NATURAL POPULATIONS:  Natural atomic orbital occupancies 
                                                          
   NAO  Atom  No  lang   Type(AO)    Occupancy      Energy
 ----------------------------------------------------------
     1    C    1  S      Cor( 1S)     0.99962     -10.22633
     2    C    1  S      Val( 2S)     0.54906      -0.39229
     3    C    1  S      Ryd( 3S)     0.00028       0.71474
     4    C    1  px     Val( 2p)     0.55444      -0.22621
     5    C    1  px     Ryd( 3p)     0.00165       0.42742
     6    C    1  py     Val( 2p)     0.58436      -0.22774
     7    C    1  py     Ryd( 3p)     0.00108       0.43102
     8    C    1  pz     Val( 2p)     0.60817      -0.23109
     9    C    1  pz     Ryd( 3p)     0.00100       0.44001
    10    C    1  dxy    Ryd( 3d)     0.00026       2.10899
    11    C    1  dxz    Ryd( 3d)     0.00016       2.00735
    12    C    1  dyz    Ryd( 3d)     0.00014       2.02620
    13    C    1  dx2y2  Ryd( 3d)     0.00027       2.14348
    14    C    1  dz2    Ryd( 3d)     0.00038       2.27520

    15    C    2  S      Cor( 1S)     0.99954     -10.25924
    16    C    2  S      Val( 2S)     0.51631      -0.40956
    17    C    2  S      Ryd( 3S)     0.00067       0.70844
    18    C    2  px     Val( 2p)     0.51903      -0.26883
    19    C    2  px     Ryd( 3p)     0.00133       0.42837
    20    C    2  py     Val( 2p)     0.58069      -0.26800
    21    C    2  py     Ryd( 3p)     0.00168       0.45959
    22    C    2  pz     Val( 2p)     0.59293      -0.26880
    23    C    2  pz     Ryd( 3p)     0.00143       0.50534
    24    C    2  dxy    Ryd( 3d)     0.00032       2.01802
    25    C    2  dxz    Ryd( 3d)     0.00026       1.91561
    26    C    2  dyz    Ryd( 3d)     0.00020       1.97249
    27    C    2  dx2y2  Ryd( 3d)     0.00034       2.09555
    28    C    2  dz2    Ryd( 3d)     0.00039       2.25185

    29    C    3  S      Cor( 1S)     0.99943     -10.37044
    30    C    3  S      Val( 2S)     0.48468      -0.45236
    31    C    3  S      Ryd( 3S)     0.00127       0.55726
    32    C    3  px     Val( 2p)     0.54147      -0.33294
    33    C    3  px     Ryd( 3p)     0.00226       0.48082
    34    C    3  py     Val( 2p)     0.36808      -0.30672
    35    C    3  py     Ryd( 3p)     0.00249       0.40768
    36    C    3  pz     Val( 2p)     0.52375      -0.32790
    37    C    3  pz     Ryd( 3p)     0.00114       0.53946
    38    C    3  dxy    Ryd( 3d)     0.00081       1.95840
    39    C    3  dxz    Ryd( 3d)     0.00041       1.83698
    40    C    3  dyz    Ryd( 3d)     0.00074       1.85039
    41    C    3  dx2y2  Ryd( 3d)     0.00104       1.94611
    42    C    3  dz2    Ryd( 3d)     0.00048       2.17185

    43    O    4  S      Cor( 1S)     0.99987     -19.24931
    44    O    4  S      Val( 2S)     0.84057      -1.14065
    45    O    4  S      Ryd( 3S)     0.00071       1.17966
    46    O    4  px     Val( 2p)     0.80289      -0.56090
    47    O    4  px     Ryd( 3p)     0.00081       0.98061
    48    O    4  py     Val( 2p)     0.68910      -0.55251
    49    O    4  py     Ryd( 3p)     0.00079       0.86955
    50    O    4  pz     Val( 2p)     0.58104      -0.51945
    51    O    4  pz     Ryd( 3p)     0.00051       0.83448
    52    O    4  dxy    Ryd( 3d)     0.00046       2.69594
    53    O    4  dxz    Ryd( 3d)     0.00035       2.58500
    54    O    4  dyz    Ryd( 3d)     0.00040       2.62443
    55    O    4  dx2y2  Ryd( 3d)     0.00065       2.92411
    56    O    4  dz2    Ryd( 3d)     0.00042       2.65819

    57    C    5  S      Cor( 1S)     0.99951     -10.36313
    58    C    5  S      Val( 2S)     0.51406      -0.45882
    59    C    5  S      Ryd( 3S)     0.00151       0.56352
    60    C    5  px     Val( 2p)     0.38146      -0.29762
    61    C    5  px     Ryd( 3p)     0.00148       0.35037
    62    C    5  py     Val( 2p)     0.49964      -0.30439
    63    C    5  py     Ryd( 3p)     0.00137       0.37486
    64    C    5  pz     Val( 2p)     0.59388      -0.31152
    65    C    5  pz     Ryd( 3p)     0.00106       0.45100
    66    C    5  dxy    Ryd( 3d)     0.00081       1.97966
    67    C    5  dxz    Ryd( 3d)     0.00065       1.84250
    68    C    5  dyz    Ryd( 3d)     0.00042       1.96992
    69    C    5  dx2y2  Ryd( 3d)     0.00055       1.98046
    70    C    5  dz2    Ryd( 3d)     0.00069       2.15343

    71    O    6  S      Cor( 1S)     0.99987     -19.19697
    72    O    6  S      Val( 2S)     0.84011      -1.08813
    73    O    6  S      Ryd( 3S)     0.00081       1.17215
    74    O    6  px     Val( 2p)     0.71751      -0.50691
    75    O    6  px     Ryd( 3p)     0.00122       1.00012
    76    O    6  py     Val( 2p)     0.80177      -0.51741
    77    O    6  py     Ryd( 3p)     0.00067       0.89330
    78    O    6  pz     Val( 2p)     0.88654      -0.51972
    79    O    6  pz     Ryd( 3p)     0.00074       0.87780
    80    O    6  dxy    Ryd( 3d)     0.00039       2.84445
    81    O    6  dxz    Ryd( 3d)     0.00040       2.84411
    82    O    6  dyz    Ryd( 3d)     0.00051       2.62946
    83    O    6  dx2y2  Ryd( 3d)     0.00032       2.74124
    84    O    6  dz2    Ryd( 3d)     0.00038       2.61064

    85    H    7  S      Val( 1S)     0.37030      -0.05328
    86    H    7  S      Ryd( 2S)     0.00045       0.21904
    87    H    7  px     Ryd( 2p)     0.00028       2.02676
    88    H    7  py     Ryd( 2p)     0.00012       1.74060
    89    H    7  pz     Ryd( 2p)     0.00011       1.70992

    90    H    8  S      Val( 1S)     0.38090      -0.07329
    91    H    8  S      Ryd( 2S)     0.00068       0.22585
    92    H    8  px     Ryd( 2p)     0.00009       1.61491
    93    H    8  py     Ryd( 2p)     0.00009       1.61194
    94    H    8  pz     Ryd( 2p)     0.00035       2.21966

    95    H    9  S      Val( 1S)     0.37919      -0.06730
    96    H    9  S      Ryd( 2S)     0.00087       0.23232
    97    H    9  px     Ryd( 2p)     0.00009       1.60212
    98    H    9  py     Ryd( 2p)     0.00034       2.16630
    99    H    9  pz     Ryd( 2p)     0.00012       1.69036

   100    H   10  S      Val( 1S)     0.35377      -0.08908
   101    H   10  S      Ryd( 2S)     0.00124       0.20749
   102    H   10  px     Ryd( 2p)     0.00006       1.64294
   103    H   10  py     Ryd( 2p)     0.00008       1.65329
   104    H   10  pz     Ryd( 2p)     0.00036       2.19404

   105    H   11  S      Val( 1S)     0.36840      -0.09173
   106    H   11  S      Ryd( 2S)     0.00095       0.20610
   107    H   11  px     Ryd( 2p)     0.00007       1.63246
   108    H   11  py     Ryd( 2p)     0.00036       2.12530
   109    H   11  pz     Ryd( 2p)     0.00009       1.69172

   110    H   12  S      Val( 1S)     0.29497      -0.11709
   111    H   12  S      Ryd( 2S)     0.00210       0.16165
   112    H   12  px     Ryd( 2p)     0.00009       1.70775
   113    H   12  py     Ryd( 2p)     0.00006       1.63142
   114    H   12  pz     Ryd( 2p)     0.00038       2.13495

   115    H   13  S      Val( 1S)     0.24845      -0.12482
   116    H   13  S      Ryd( 2S)     0.00174       0.22495
   117    H   13  px     Ryd( 2p)     0.00115       2.10221
   118    H   13  py     Ryd( 2p)     0.00066       1.62950
   119    H   13  pz     Ryd( 2p)     0.00045       1.47312

   120    H   14  S      Val( 1S)     0.38812      -0.14007
   121    H   14  S      Ryd( 2S)     0.00116       0.16903
   122    H   14  px     Ryd( 2p)     0.00005       1.57669
   123    H   14  py     Ryd( 2p)     0.00006       1.63687
   124    H   14  pz     Ryd( 2p)     0.00042       2.13992

   125    H   15  S      Val( 1S)     0.34256      -0.12330
   126    H   15  S      Ryd( 2S)     0.00072       0.16227
   127    H   15  px     Ryd( 2p)     0.00006       1.58159
   128    H   15  py     Ryd( 2p)     0.00036       2.06104
   129    H   15  pz     Ryd( 2p)     0.00013       1.68676

   130    H   16  S      Val( 1S)     0.24337      -0.07576
   131    H   16  S      Ryd( 2S)     0.00037       0.22463
   132    H   16  px     Ryd( 2p)     0.00107       2.06113
   133    H   16  py     Ryd( 2p)     0.00057       1.57933
   134    H   16  pz     Ryd( 2p)     0.00063       1.62765


 Summary of Natural Population Analysis:                  
                                                          
                                       Natural Population 
                Natural  -----------------------------------------------
    Atom  No    Charge         Core      Valence    Rydberg      Total
 -----------------------------------------------------------------------
      C    1   -0.30086      0.99962     2.29602    0.00522     3.30086
      C    2   -0.21512      0.99954     2.20896    0.00661     3.21512
      C    3    0.07197      0.99943     1.91798    0.01062     2.92803
      O    4    0.08142      0.99987     2.91361    0.00510     3.91858
      C    5    0.00290      0.99951     1.98905    0.00854     2.99710
      O    6   -0.25126      0.99987     3.24593    0.00546     4.25126
      H    7    0.12874      0.00000     0.37030    0.00096     0.37126
      H    8    0.11789      0.00000     0.38090    0.00121     0.38211
      H    9    0.11940      0.00000     0.37919    0.00141     0.38060
      H   10    0.14449      0.00000     0.35377    0.00174     0.35551
      H   11    0.13013      0.00000     0.36840    0.00146     0.36987
      H   12    0.20241      0.00000     0.29497    0.00262     0.29759
      H   13    0.24754      0.00000     0.24845    0.00401     0.25246
      H   14    0.11019      0.00000     0.38812    0.00169     0.38981
      H   15    0.15617      0.00000     0.34256    0.00126     0.34383
      H   16    0.25399      0.00000     0.24337    0.00264     0.24601
 =======================================================================
   * Total *    1.00000      5.99785    17.94157    0.06058    24.00000

                                 Natural Population      
 --------------------------------------------------------
   Core                       5.99785 ( 99.9641% of   6)
   Valence                   17.94157 ( 99.6754% of  18)
   Natural Minimal Basis     23.93942 ( 99.7476% of  24)
   Natural Rydberg Basis      0.06058 (  0.2524% of  24)
 --------------------------------------------------------

    Atom  No          Natural Electron Configuration
 ----------------------------------------------------------------------------
      C    1      [core]2S( 0.55)2p( 1.75)
      C    2      [core]2S( 0.52)2p( 1.69)
      C    3      [core]2S( 0.48)2p( 1.43)3p( 0.01)
      O    4      [core]2S( 0.84)2p( 2.07)
      C    5      [core]2S( 0.51)2p( 1.47)
      O    6      [core]2S( 0.84)2p( 2.41)
      H    7            1S( 0.37)
      H    8            1S( 0.38)
      H    9            1S( 0.38)
      H   10            1S( 0.35)
      H   11            1S( 0.37)
      H   12            1S( 0.29)
      H   13            1S( 0.25)
      H   14            1S( 0.39)
      H   15            1S( 0.34)
      H   16            1S( 0.24)


 NATURAL BOND ORBITAL ANALYSIS, beta spin orbitals:

                       Occupancies       Lewis Structure    Low   High
           Occ.    -------------------  -----------------   occ   occ
  Cycle   Thresh.   Lewis   Non-Lewis     CR  BD  3C  LP    (L)   (NL)   Dev
 =============================================================================
   1(1)    0.90    23.19471   0.80529      6  15   0   3     1      0    0.16
   2(2)    0.90    23.19471   0.80529      6  15   0   3     1      0    0.16
   3(1)    0.80    23.34563   0.65437      6  15   0   3     0      0    0.07
 -----------------------------------------------------------------------------

 Structure accepted: No low occupancy Lewis orbitals

 --------------------------------------------------------
   Core                      5.99784 ( 99.964% of   6)
   Valence Lewis            17.34780 ( 96.377% of  18)
  ==================       ============================
   Total Lewis              23.34563 ( 97.273% of  24)
  -----------------------------------------------------
   Valence non-Lewis         0.61598 (  2.567% of  24)
   Rydberg non-Lewis         0.03839 (  0.160% of  24)
  ==================       ============================
   Total non-Lewis           0.65437 (  2.727% of  24)
 --------------------------------------------------------


       (Occupancy)   Bond orbital/ Coefficients/ Hybrids
 ---------------------------------------------------------------------------------
     1. (0.97074) BD ( 1) C   1 - C   2  
                ( 46.93%)   0.6851* C   1 s( 28.64%)p 2.49( 71.31%)d 0.00(  0.05%)
                                            0.0006  0.5351  0.0102 -0.7045  0.0016
                                           -0.3991 -0.0165 -0.2389 -0.0119  0.0145
                                            0.0090  0.0047  0.0098 -0.0083
                ( 53.07%)   0.7285* C   2 s( 29.01%)p 2.45( 70.95%)d 0.00(  0.03%)
                                            0.0004  0.5386  0.0078  0.7052  0.0093
                                            0.3979 -0.0173  0.2312 -0.0090  0.0133
                                            0.0079  0.0066  0.0029 -0.0058
     2. (0.99067) BD ( 1) C   1 - H   7  
                ( 62.72%)   0.7920* C   1 s( 24.56%)p 3.07( 75.41%)d 0.00(  0.04%)
                                            0.0001  0.4955  0.0047  0.7064  0.0005
                                           -0.3976  0.0143 -0.3110  0.0099 -0.0130
                                           -0.0098  0.0064  0.0053 -0.0049
                ( 37.28%)   0.6106* H   7 s( 99.91%)p 0.00(  0.09%)
                                            0.9996 -0.0003 -0.0259  0.0116  0.0093
     3. (0.98771) BD ( 1) C   1 - H   8  
                ( 61.61%)   0.7849* C   1 s( 23.44%)p 3.26( 76.52%)d 0.00(  0.04%)
                                           -0.0001  0.4841 -0.0067  0.0580  0.0236
                                            0.0239  0.0050  0.8722 -0.0028 -0.0001
                                           -0.0009  0.0004  0.0005  0.0203
                ( 38.39%)   0.6196* H   8 s( 99.91%)p 0.00(  0.09%)
                                            0.9996 -0.0014 -0.0078 -0.0023 -0.0286
     4. (0.98493) BD ( 1) C   1 - H   9  
                ( 61.69%)   0.7855* C   1 s( 23.33%)p 3.29( 76.63%)d 0.00(  0.04%)
                                           -0.0001  0.4829 -0.0070 -0.0024  0.0232
                                            0.8253  0.0009 -0.2910  0.0045 -0.0038
                                            0.0012 -0.0117 -0.0149 -0.0068
                ( 38.31%)   0.6189* H   9 s( 99.91%)p 0.00(  0.09%)
                                            0.9996 -0.0014 -0.0050 -0.0280  0.0090
     5. (0.97771) BD ( 1) C   2 - C   3  
                ( 47.25%)   0.6874* C   2 s( 26.63%)p 2.75( 73.32%)d 0.00(  0.06%)
                                            0.0005  0.5159  0.0094 -0.7073 -0.0045
                                            0.3943  0.0066  0.2781  0.0085 -0.0164
                                           -0.0109  0.0063  0.0088 -0.0079
                ( 52.75%)   0.7263* C   3 s( 31.62%)p 2.16( 68.35%)d 0.00(  0.03%)
                                            0.0003  0.5623  0.0006  0.6877 -0.0137
                                           -0.3687  0.0104 -0.2726  0.0048 -0.0115
                                           -0.0109  0.0027  0.0086 -0.0026
     6. (0.95411) BD ( 1) C   2 - H  10  
                ( 63.38%)   0.7961* C   2 s( 21.80%)p 3.59( 78.16%)d 0.00(  0.04%)
                                            0.0005 -0.4668  0.0082  0.0370 -0.0151
                                            0.0546  0.0144  0.8813 -0.0057  0.0001
                                           -0.0056  0.0005 -0.0015 -0.0192
                ( 36.62%)   0.6052* H  10 s( 99.90%)p 0.00(  0.10%)
                                           -0.9995  0.0076  0.0025 -0.0048 -0.0305
     7. (0.98040) BD ( 1) C   2 - H  11  
                ( 62.81%)   0.7925* C   2 s( 22.54%)p 3.44( 77.42%)d 0.00(  0.04%)
                                            0.0003 -0.4747  0.0068 -0.0041 -0.0150
                                            0.8260  0.0000 -0.3025  0.0162 -0.0039
                                            0.0019  0.0131  0.0138  0.0058
                ( 37.19%)   0.6099* H  11 s( 99.90%)p 0.00(  0.10%)
                                           -0.9995  0.0031  0.0040 -0.0297  0.0074
     8. (0.99664) BD ( 1) C   3 - O   4  
                ( 31.02%)   0.5570* C   3 s( 18.94%)p 4.26( 80.72%)d 0.02(  0.34%)
                                            0.0001 -0.4343 -0.0277  0.0281 -0.0117
                                           -0.8407 -0.0390  0.3127  0.0088  0.0063
                                           -0.0038  0.0329  0.0439  0.0189
                ( 68.98%)   0.8305* O   4 s( 33.49%)p 1.98( 66.43%)d 0.00(  0.08%)
                                            0.0001 -0.5787 -0.0030 -0.0552 -0.0050
                                            0.7148 -0.0066 -0.3875  0.0034 -0.0070
                                            0.0076  0.0208  0.0154  0.0069
     9. (0.91644) BD ( 1) C   3 - C   5  
                ( 52.92%)   0.7275* C   3 s( 29.13%)p 2.43( 70.82%)d 0.00(  0.04%)
                                            0.0007  0.5397  0.0032 -0.7241  0.0017
                                           -0.3779  0.0044 -0.2023  0.0141  0.0116
                                            0.0087 -0.0042  0.0142 -0.0031
                ( 47.08%)   0.6861* C   5 s( 29.29%)p 2.41( 70.65%)d 0.00(  0.06%)
                                            0.0011  0.5411  0.0037  0.6750 -0.0164
                                            0.4227 -0.0066  0.2677  0.0136  0.0172
                                            0.0150  0.0075 -0.0007 -0.0076
    10. (0.86204) BD ( 1) C   3 - H  12  
                ( 66.95%)   0.8182* C   3 s( 20.34%)p 3.91( 79.62%)d 0.00(  0.04%)
                                           -0.0013  0.4507 -0.0174  0.0361  0.0023
                                            0.0994 -0.0051  0.8859 -0.0132  0.0028
                                           -0.0029  0.0135 -0.0001  0.0144
                ( 33.05%)   0.5749* H  12 s( 99.88%)p 0.00(  0.12%)
                                            0.9993 -0.0161 -0.0035  0.0001 -0.0343
    11. (0.99478) BD ( 1) O   4 - H  13  
                ( 75.63%)   0.8696* O   4 s( 21.01%)p 3.76( 78.89%)d 0.00(  0.10%)
                                           -0.0001 -0.4581  0.0144  0.8111  0.0132
                                           -0.3515 -0.0287 -0.0802  0.0063  0.0053
                                            0.0137 -0.0016 -0.0243  0.0127
                ( 24.37%)   0.4937* H  13 s( 99.45%)p 0.01(  0.55%)
                                           -0.9972  0.0118 -0.0658  0.0318  0.0118
    12. (0.99704) BD ( 1) C   5 - O   6  
                ( 32.53%)   0.5704* C   5 s( 19.94%)p 4.00( 79.76%)d 0.01(  0.29%)
                                            0.0002  0.4446  0.0425 -0.7331 -0.0338
                                            0.4392  0.0159  0.2564  0.0125 -0.0403
                                           -0.0223  0.0152  0.0134 -0.0201
                ( 67.47%)   0.8214* O   6 s( 30.14%)p 2.32( 69.79%)d 0.00(  0.07%)
                                           -0.0000  0.5490  0.0027  0.6026  0.0007
                                           -0.5353  0.0001 -0.2197  0.0009 -0.0168
                                           -0.0108  0.0163 -0.0016 -0.0078
    13. (0.99226) BD ( 1) C   5 - H  14  
                ( 61.61%)   0.7850* C   5 s( 26.62%)p 2.76( 73.34%)d 0.00(  0.05%)
                                            0.0001 -0.5157  0.0155  0.0302  0.0092
                                            0.0725  0.0145  0.8525 -0.0090 -0.0020
                                            0.0002 -0.0014  0.0005 -0.0217
                ( 38.39%)   0.6196* H  14 s( 99.90%)p 0.00(  0.10%)
                                           -0.9995  0.0050 -0.0009 -0.0058 -0.0311
    14. (0.94122) BD ( 1) C   5 - H  15  
                ( 64.22%)   0.8014* C   5 s( 24.22%)p 3.13( 75.74%)d 0.00(  0.04%)
                                           -0.0010  0.4921 -0.0084 -0.0461 -0.0119
                                           -0.7879  0.0109  0.3662 -0.0161  0.0008
                                           -0.0003 -0.0158 -0.0100 -0.0023
                ( 35.78%)   0.5982* H  15 s( 99.89%)p 0.00(  0.11%)
                                            0.9994 -0.0072  0.0034  0.0311 -0.0105
    15. (0.97860) BD ( 1) O   6 - H  16  
                ( 75.78%)   0.8705* O   6 s( 17.91%)p 4.58( 82.01%)d 0.00(  0.08%)
                                           -0.0003 -0.4226 -0.0216  0.7936  0.0324
                                            0.3603 -0.0105  0.2436  0.0055 -0.0156
                                           -0.0197 -0.0130 -0.0016  0.0025
                ( 24.22%)   0.4921* H  16 s( 99.52%)p 0.00(  0.48%)
                                           -0.9976  0.0026 -0.0619 -0.0132 -0.0279
    16. (0.99962) CR ( 1) C   1           s(100.00%)p 0.00(  0.00%)
                                            1.0000 -0.0002 -0.0000  0.0004  0.0000
                                            0.0003  0.0000  0.0002  0.0000 -0.0000
                                           -0.0000 -0.0000 -0.0000  0.0000
    17. (0.99954) CR ( 1) C   2           s(100.00%)p 0.00(  0.00%)
                                            1.0000 -0.0001 -0.0000  0.0001  0.0000
                                           -0.0006 -0.0000 -0.0006 -0.0000  0.0000
                                            0.0000 -0.0000 -0.0000  0.0000
    18. (0.99943) CR ( 1) C   3           s(100.00%)p 0.00(  0.00%)
                                            1.0000  0.0001 -0.0000  0.0004  0.0000
                                            0.0006 -0.0000  0.0014 -0.0000 -0.0000
                                           -0.0000  0.0000 -0.0000  0.0000
    19. (0.99987) CR ( 1) O   4           s(100.00%)p 0.00(  0.00%)
                                            1.0000 -0.0001  0.0000  0.0001  0.0000
                                           -0.0001 -0.0000  0.0000  0.0000  0.0000
                                            0.0000 -0.0000 -0.0000  0.0000
    20. (0.99951) CR ( 1) C   5           s(100.00%)p 0.00(  0.00%)
                                            1.0000 -0.0001 -0.0000 -0.0007  0.0000
                                           -0.0014  0.0000 -0.0001 -0.0000 -0.0000
                                           -0.0000 -0.0000 -0.0000  0.0000
    21. (0.99987) CR ( 1) O   6           s(100.00%)p 0.00(  0.00%)
                                            1.0000  0.0000 -0.0000  0.0003  0.0000
                                            0.0003 -0.0000 -0.0002  0.0000 -0.0000
                                           -0.0000 -0.0000  0.0000  0.0000
    22. (0.99127) LP ( 1) O   4           s( 45.42%)p 1.20( 54.55%)d 0.00(  0.04%)
                                            0.0001  0.6739  0.0056  0.5141 -0.0099
                                            0.3906 -0.0045 -0.3584  0.0053 -0.0150
                                            0.0101  0.0052 -0.0039 -0.0002
    23. (0.47717) LP*( 2) O   4           s(  0.05%)p99.99( 99.86%)d 1.66(  0.09%)
                                            0.0000  0.0232  0.0007 -0.2700  0.0071
                                           -0.4600  0.0026 -0.8449  0.0128  0.0133
                                            0.0113  0.0095 -0.0050 -0.0218
    24. (0.98956) LP ( 1) O   6           s( 44.33%)p 1.25( 55.63%)d 0.00(  0.04%)
                                           -0.0000  0.6657 -0.0103 -0.0206 -0.0067
                                            0.4012 -0.0046  0.6284 -0.0064  0.0002
                                            0.0017 -0.0136  0.0088 -0.0098
    25. (0.84166) LP ( 2) O   6           s(  7.62%)p12.12( 92.33%)d 0.01(  0.05%)
                                           -0.0004  0.2760 -0.0046  0.0686 -0.0119
                                            0.6492 -0.0136 -0.7048  0.0110  0.0001
                                           -0.0004  0.0022  0.0145  0.0160
    26. (0.00189) RY*( 1) C   1           s(  7.50%)p11.68( 87.60%)d 0.65(  4.90%)
                                           -0.0000  0.0161  0.2734 -0.0167 -0.7124
                                            0.0163  0.4975  0.0128  0.3468 -0.0919
                                           -0.0819 -0.0524  0.1626 -0.0683
    27. (0.00104) RY*( 2) C   1           s(  0.00%)p 1.00( 85.52%)d 0.17( 14.47%)
                                           -0.0000  0.0005  0.0046 -0.0004  0.0306
                                           -0.0066 -0.5031  0.0093  0.7753  0.1381
                                           -0.2151 -0.1184 -0.1453 -0.2105
    28. (0.00022) RY*( 3) C   1           s(  3.33%)p28.93( 96.47%)d 0.06(  0.20%)
                                            0.0000  0.0142  0.1821  0.0224 -0.5875
                                            0.0170 -0.6698  0.0105 -0.4124  0.0028
                                            0.0001 -0.0030  0.0383 -0.0227
    29. (0.00004) RY*( 4) C   1           s( 51.53%)p 0.04(  1.85%)d 0.90( 46.62%)
    30. (0.00001) RY*( 5) C   1           s( 19.32%)p 0.36(  6.89%)d 3.82( 73.79%)
    31. (0.00000) RY*( 6) C   1           s(  5.76%)p 1.34(  7.70%)d15.01( 86.54%)
    32. (0.00000) RY*( 7) C   1           s(  5.45%)p 0.46(  2.51%)d16.88( 92.04%)
    33. (0.00000) RY*( 8) C   1           s(  7.09%)p 0.98(  6.95%)d12.13( 85.96%)
    34. (0.00000) RY*( 9) C   1           s(  0.05%)p99.99(  4.64%)d99.99( 95.31%)
    35. (0.00201) RY*( 1) C   2           s(  2.33%)p39.62( 92.39%)d 2.27(  5.28%)
                                           -0.0000  0.0058  0.1526  0.0027 -0.0908
                                            0.0110  0.6645 -0.0202 -0.6881  0.0126
                                           -0.0065 -0.0951 -0.1004 -0.1830
    36. (0.00173) RY*( 2) C   2           s( 12.52%)p 6.68( 83.67%)d 0.30(  3.81%)
                                            0.0000  0.0025  0.3538 -0.0071 -0.6889
                                           -0.0111 -0.5125 -0.0075 -0.3150  0.0611
                                            0.0604 -0.0679  0.1407 -0.0794
    37. (0.00045) RY*( 3) C   2           s( 49.02%)p 0.47( 23.28%)d 0.57( 27.71%)
                                            0.0000 -0.0103  0.7000  0.0046  0.4771
                                           -0.0103 -0.0705 -0.0044 -0.0042 -0.2702
                                           -0.1586 -0.0811  0.4059 -0.0869
    38. (0.00032) RY*( 4) C   2           s( 13.77%)p 4.19( 57.73%)d 2.07( 28.50%)
                                            0.0000  0.0142  0.3709  0.0158 -0.3829
                                           -0.0164  0.4498  0.0014  0.4773 -0.1946
                                            0.4157  0.1340  0.0037  0.2373
    39. (0.00014) RY*( 5) C   2           s(  0.29%)p99.99( 30.11%)d99.99( 69.60%)
                                            0.0000  0.0101  0.0528  0.0194 -0.3188
                                           -0.0065  0.2227 -0.0143  0.3863  0.0997
                                           -0.7436 -0.1281  0.0032 -0.3417
    40. (0.00013) RY*( 6) C   2           s( 21.73%)p 0.20(  4.39%)d 3.40( 73.89%)
                                           -0.0000 -0.0048  0.4661 -0.0152  0.1750
                                            0.0083 -0.1004  0.0000  0.0536  0.5034
                                           -0.0470 -0.0074 -0.6791  0.1482
    41. (0.00001) RY*( 7) C   2           s(  0.32%)p 3.96(  1.28%)d99.99( 98.40%)
    42. (0.00001) RY*( 8) C   2           s(  0.00%)p 1.00(  3.00%)d32.30( 96.99%)
    43. (0.00002) RY*( 9) C   2           s(  0.04%)p99.99(  4.31%)d99.99( 95.65%)
    44. (0.00265) RY*( 1) C   3           s( 11.69%)p 7.25( 84.72%)d 0.31(  3.59%)
                                            0.0000 -0.0161  0.3415  0.0072  0.6821
                                           -0.0355  0.6089  0.0214 -0.0975 -0.0925
                                            0.1326 -0.0481  0.0529 -0.0678
    45. (0.00185) RY*( 2) C   3           s(  5.81%)p15.22( 88.39%)d 1.00(  5.80%)
                                            0.0000 -0.0168  0.2404 -0.0059 -0.6448
                                           -0.0063  0.5901  0.0284  0.3450 -0.1280
                                            0.0038 -0.1480  0.1136 -0.0827
    46. (0.00111) RY*( 3) C   3           s( 16.57%)p 4.34( 71.94%)d 0.69( 11.49%)
                                            0.0000  0.0044  0.4070  0.0126  0.2249
                                            0.0057 -0.4227  0.0193  0.6997  0.0235
                                            0.0326 -0.1883  0.0648 -0.2714
    47. (0.00088) RY*( 4) C   3           s( 15.20%)p 1.04( 15.75%)d 4.54( 69.05%)
                                           -0.0000  0.0017  0.3899 -0.0131 -0.1518
                                           -0.0127 -0.2117  0.0057 -0.2987 -0.6515
                                            0.1168  0.3411 -0.2012 -0.3091
    48. (0.00067) RY*( 5) C   3           s( 12.12%)p 0.46(  5.63%)d 6.79( 82.26%)
                                            0.0000 -0.0057  0.3481  0.0008 -0.0968
                                           -0.0225  0.0606  0.0101 -0.2064  0.6036
                                           -0.4103  0.1606 -0.3498 -0.3765
    49. (0.00053) RY*( 6) C   3           s( 18.41%)p 0.42(  7.81%)d 4.01( 73.79%)
                                            0.0000  0.0093  0.4289  0.0004 -0.0772
                                            0.0379 -0.1513 -0.0131 -0.2182  0.1423
                                           -0.1428  0.2133  0.7571  0.2803
    50. (0.00013) RY*( 7) C   3           s(  2.92%)p 6.82( 19.93%)d26.39( 77.14%)
                                            0.0000 -0.0024  0.1709  0.0126 -0.1595
                                           -0.0196 -0.1425  0.0126 -0.3910  0.2363
                                            0.5981 -0.5751  0.0368 -0.1606
    51. (0.00010) RY*( 8) C   3           s(  0.03%)p99.99(  5.58%)d99.99( 94.39%)
    52. (0.00004) RY*( 9) C   3           s( 17.22%)p 0.04(  0.76%)d 4.76( 82.03%)
    53. (0.00094) RY*( 1) O   4           s( 38.35%)p 1.37( 52.54%)d 0.24(  9.12%)
                                            0.0000 -0.0046  0.6192 -0.0038 -0.6643
                                           -0.0004  0.0932  0.0021  0.2746  0.2815
                                           -0.0534 -0.0740 -0.0037  0.0598
    54. (0.00041) RY*( 2) O   4           s(  0.04%)p99.99( 90.21%)d99.99(  9.75%)
                                            0.0000  0.0013  0.0189 -0.0012 -0.3413
                                           -0.0037 -0.3629 -0.0051 -0.8086  0.1379
                                           -0.0625  0.1857 -0.0676 -0.1885
    55. (0.00031) RY*( 3) O   4           s( 49.37%)p 0.84( 41.57%)d 0.18(  9.06%)
                                           -0.0000 -0.0030  0.7026 -0.0002  0.4591
                                            0.0060  0.3345  0.0006 -0.3050 -0.2093
                                            0.0329  0.0627  0.0146 -0.2039
    56. (0.00003) RY*( 4) O   4           s(  9.64%)p 8.38( 80.73%)d 1.00(  9.64%)
    57. (0.00001) RY*( 5) O   4           s(  0.70%)p24.74( 17.24%)d99.99( 82.06%)
    58. (0.00000) RY*( 6) O   4           s(  0.00%)p 1.00(  0.85%)d99.99( 99.15%)
    59. (0.00001) RY*( 7) O   4           s(  0.23%)p31.83(  7.42%)d99.99( 92.34%)
    60. (0.00001) RY*( 8) O   4           s(  0.29%)p12.99(  3.77%)d99.99( 95.94%)
    61. (0.00000) RY*( 9) O   4           s(  1.42%)p 4.19(  5.95%)d65.28( 92.63%)
    62. (0.00169) RY*( 1) C   5           s(  0.38%)p99.99( 95.75%)d10.29(  3.87%)
                                            0.0000 -0.0237  0.0566  0.0120 -0.5197
                                           -0.0160  0.6396 -0.0126  0.5270  0.0495
                                            0.1647  0.0338 -0.0733  0.0513
    63. (0.00149) RY*( 2) C   5           s( 51.41%)p 0.44( 22.40%)d 0.51( 26.19%)
                                            0.0000  0.0070  0.7170  0.0186  0.3825
                                           -0.0184  0.2736 -0.0188  0.0420  0.1289
                                           -0.0127 -0.1501  0.4620 -0.0954
    64. (0.00074) RY*( 3) C   5           s(  0.13%)p53.85(  7.00%)d99.99( 92.87%)
                                           -0.0000 -0.0026  0.0359  0.0043 -0.0940
                                            0.0063  0.0585 -0.0218 -0.2391 -0.3243
                                            0.5289 -0.4282 -0.1461 -0.5824
    65. (0.00067) RY*( 4) C   5           s(  0.13%)p99.99( 71.34%)d99.99( 28.53%)
                                           -0.0000  0.0029  0.0362  0.0169 -0.0508
                                            0.0182  0.5508 -0.0167 -0.6376  0.0645
                                           -0.4263  0.0103 -0.3142 -0.0233
    66. (0.00025) RY*( 5) C   5           s( 26.18%)p 1.16( 30.39%)d 1.66( 43.43%)
                                            0.0000 -0.0250  0.5111  0.0475 -0.4653
                                           -0.0312 -0.2839 -0.0144 -0.0579 -0.5654
                                           -0.2548  0.2212 -0.0099  0.0257
    67. (0.00014) RY*( 6) C   5           s(  0.77%)p61.74( 47.77%)d66.50( 51.45%)
                                           -0.0000  0.0113  0.0872  0.0099  0.5632
                                           -0.0063  0.1215 -0.0016  0.3817 -0.3633
                                           -0.0959  0.1847 -0.5725 -0.1070
    68. (0.00006) RY*( 7) C   5           s(  8.65%)p 0.97(  8.35%)d 9.60( 83.00%)
    69. (0.00001) RY*( 8) C   5           s( 10.40%)p 1.34( 13.96%)d 7.27( 75.64%)
    70. (0.00001) RY*( 9) C   5           s(  1.88%)p 1.89(  3.55%)d50.42( 94.57%)
    71. (0.00095) RY*( 1) O   6           s( 28.52%)p 2.29( 65.25%)d 0.22(  6.23%)
                                            0.0000  0.0077  0.5340  0.0049  0.4652
                                            0.0148  0.6356 -0.0039 -0.1783  0.0788
                                           -0.0271 -0.0097  0.2339  0.0248
    72. (0.00072) RY*( 2) O   6           s(  8.20%)p 9.98( 81.92%)d 1.20(  9.87%)
                                           -0.0000  0.0039  0.2864 -0.0041  0.2011
                                           -0.0042 -0.1526  0.0056  0.8692 -0.0578
                                            0.1977 -0.1464  0.0784 -0.1695
    73. (0.00004) RY*( 3) O   6           s( 33.25%)p 1.43( 47.42%)d 0.58( 19.33%)
    74. (0.00004) RY*( 4) O   6           s( 24.01%)p 1.77( 42.57%)d 1.39( 33.42%)
    75. (0.00001) RY*( 5) O   6           s(  4.34%)p 6.26( 27.20%)d15.77( 68.46%)
    76. (0.00000) RY*( 6) O   6           s(  0.05%)p99.99(  6.77%)d99.99( 93.19%)
    77. (0.00000) RY*( 7) O   6           s(  0.02%)p99.99(  2.58%)d99.99( 97.40%)
    78. (0.00000) RY*( 8) O   6           s(  0.19%)p90.20( 17.25%)d99.99( 82.56%)
    79. (0.00001) RY*( 9) O   6           s(  1.42%)p 6.53(  9.28%)d62.85( 89.30%)
    80. (0.00046) RY*( 1) H   7           s( 97.64%)p 0.02(  2.36%)
                                            0.0048  0.9881  0.1427 -0.0360 -0.0445
    81. (0.00007) RY*( 2) H   7           s(  0.01%)p 1.00( 99.99%)
    82. (0.00008) RY*( 3) H   7           s(  0.01%)p99.99( 99.99%)
    83. (0.00002) RY*( 4) H   7           s(  2.43%)p40.12( 97.57%)
    84. (0.00069) RY*( 1) H   8           s( 98.22%)p 0.02(  1.78%)
                                            0.0052  0.9911  0.0199  0.0445  0.1241
    85. (0.00008) RY*( 2) H   8           s(  0.06%)p99.99( 99.94%)
    86. (0.00009) RY*( 3) H   8           s(  0.07%)p99.99( 99.93%)
    87. (0.00001) RY*( 4) H   8           s(  1.74%)p56.33( 98.26%)
    88. (0.00088) RY*( 1) H   9           s( 98.96%)p 0.01(  1.04%)
                                            0.0041  0.9948 -0.0153  0.1003  0.0109
    89. (0.00008) RY*( 2) H   9           s(  0.18%)p99.99( 99.82%)
    90. (0.00009) RY*( 3) H   9           s(  0.10%)p99.99( 99.90%)
    91. (0.00002) RY*( 4) H   9           s(  0.85%)p99.99( 99.15%)
    92. (0.00125) RY*( 1) H  10           s( 99.56%)p 0.00(  0.44%)
                                            0.0092  0.9978 -0.0281 -0.0342 -0.0493
    93. (0.00008) RY*( 2) H  10           s(  0.00%)p 1.00(100.00%)
    94. (0.00005) RY*( 3) H  10           s(  0.09%)p99.99( 99.91%)
    95. (0.00002) RY*( 4) H  10           s(  0.44%)p99.99( 99.56%)
    96. (0.00096) RY*( 1) H  11           s( 99.04%)p 0.01(  0.96%)
                                            0.0047  0.9952 -0.0723 -0.0545  0.0369
    97. (0.00008) RY*( 2) H  11           s(  0.31%)p99.99( 99.69%)
    98. (0.00005) RY*( 3) H  11           s(  0.24%)p99.99( 99.76%)
    99. (0.00002) RY*( 4) H  11           s(  0.50%)p99.99( 99.50%)
   100. (0.00214) RY*( 1) H  12           s( 99.98%)p 0.00(  0.02%)
                                            0.0163  0.9998 -0.0104  0.0039  0.0062
   101. (0.00009) RY*( 2) H  12           s(  0.01%)p 1.00( 99.99%)
   102. (0.00006) RY*( 3) H  12           s(  0.03%)p99.99( 99.97%)
   103. (0.00002) RY*( 4) H  12           s(  0.10%)p99.99( 99.90%)
   104. (0.00192) RY*( 1) H  13           s( 92.41%)p 0.08(  7.59%)
                                            0.0252  0.9610 -0.0844  0.1938  0.1767
   105. (0.00059) RY*( 2) H  13           s(  0.00%)p 1.00(100.00%)
                                            0.0021  0.0061 -0.2671 -0.7253  0.6345
   106. (0.00025) RY*( 3) H  13           s(  3.67%)p26.23( 96.33%)
                                            0.0079  0.1915 -0.4460 -0.4758 -0.7335
   107. (0.00002) RY*( 4) H  13           s(  4.46%)p21.40( 95.54%)
   108. (0.00117) RY*( 1) H  14           s( 99.80%)p 0.00(  0.20%)
                                            0.0057  0.9990  0.0351  0.0078 -0.0269
   109. (0.00007) RY*( 2) H  14           s(  0.06%)p99.99( 99.94%)
   110. (0.00005) RY*( 3) H  14           s(  0.10%)p99.99( 99.90%)
   111. (0.00001) RY*( 4) H  14           s(  0.14%)p99.99( 99.86%)
   112. (0.00072) RY*( 1) H  15           s( 99.90%)p 0.00(  0.10%)
                                            0.0078  0.9995  0.0079 -0.0247 -0.0171
   113. (0.00009) RY*( 2) H  15           s(  0.03%)p99.99( 99.97%)
   114. (0.00006) RY*( 3) H  15           s(  0.03%)p99.99( 99.97%)
   115. (0.00002) RY*( 4) H  15           s(  0.14%)p99.99( 99.86%)
   116. (0.00067) RY*( 1) H  16           s( 24.19%)p 3.13( 75.81%)
                                            0.0102  0.4917 -0.0989  0.7399 -0.4481
   117. (0.00054) RY*( 2) H  16           s(  6.44%)p14.52( 93.56%)
                                            0.0043  0.2538 -0.4749  0.2543  0.8034
   118. (0.00027) RY*( 3) H  16           s( 64.21%)p 0.56( 35.79%)
                                            0.0147  0.8012 -0.0363 -0.5906 -0.0877
   119. (0.00001) RY*( 4) H  16           s(  5.63%)p16.77( 94.37%)
   120. (0.00273) BD*( 1) C   1 - C   2  
                ( 53.07%)   0.7285* C   1 s( 28.64%)p 2.49( 71.31%)d 0.00(  0.05%)
                                            0.0006  0.5351  0.0102 -0.7045  0.0016
                                           -0.3991 -0.0165 -0.2389 -0.0119  0.0145
                                            0.0090  0.0047  0.0098 -0.0083
                ( 46.93%)  -0.6851* C   2 s( 29.01%)p 2.45( 70.95%)d 0.00(  0.03%)
                                            0.0004  0.5386  0.0078  0.7052  0.0093
                                            0.3979 -0.0173  0.2312 -0.0090  0.0133
                                            0.0079  0.0066  0.0029 -0.0058
   121. (0.00211) BD*( 1) C   1 - H   7  
                ( 37.28%)   0.6106* C   1 s( 24.56%)p 3.07( 75.41%)d 0.00(  0.04%)
                                           -0.0001 -0.4955 -0.0047 -0.7064 -0.0005
                                            0.3976 -0.0143  0.3110 -0.0099  0.0130
                                            0.0098 -0.0064 -0.0053  0.0049
                ( 62.72%)  -0.7920* H   7 s( 99.91%)p 0.00(  0.09%)
                                           -0.9996  0.0003  0.0259 -0.0116 -0.0093
   122. (0.00338) BD*( 1) C   1 - H   8  
                ( 38.39%)   0.6196* C   1 s( 23.44%)p 3.26( 76.52%)d 0.00(  0.04%)
                                            0.0001 -0.4841  0.0067 -0.0580 -0.0236
                                           -0.0239 -0.0050 -0.8722  0.0028  0.0001
                                            0.0009 -0.0004 -0.0005 -0.0203
                ( 61.61%)  -0.7849* H   8 s( 99.91%)p 0.00(  0.09%)
                                           -0.9996  0.0014  0.0078  0.0023  0.0286
   123. (0.00362) BD*( 1) C   1 - H   9  
                ( 38.31%)   0.6189* C   1 s( 23.33%)p 3.29( 76.63%)d 0.00(  0.04%)
                                            0.0001 -0.4829  0.0070  0.0024 -0.0232
                                           -0.8253 -0.0009  0.2910 -0.0045  0.0038
                                           -0.0012  0.0117  0.0149  0.0068
                ( 61.69%)  -0.7855* H   9 s( 99.91%)p 0.00(  0.09%)
                                           -0.9996  0.0014  0.0050  0.0280 -0.0090
   124. (0.01279) BD*( 1) C   2 - C   3  
                ( 52.75%)   0.7263* C   2 s( 26.63%)p 2.75( 73.32%)d 0.00(  0.06%)
                                            0.0005  0.5159  0.0094 -0.7073 -0.0045
                                            0.3943  0.0066  0.2781  0.0085 -0.0164
                                           -0.0109  0.0063  0.0088 -0.0079
                ( 47.25%)  -0.6874* C   3 s( 31.62%)p 2.16( 68.35%)d 0.00(  0.03%)
                                            0.0003  0.5623  0.0006  0.6877 -0.0137
                                           -0.3687  0.0104 -0.2726  0.0048 -0.0115
                                           -0.0109  0.0027  0.0086 -0.0026
   125. (0.00741) BD*( 1) C   2 - H  10  
                ( 36.62%)   0.6052* C   2 s( 21.80%)p 3.59( 78.16%)d 0.00(  0.04%)
                                           -0.0005  0.4668 -0.0082 -0.0370  0.0151
                                           -0.0546 -0.0144 -0.8813  0.0057 -0.0001
                                            0.0056 -0.0005  0.0015  0.0192
                ( 63.38%)  -0.7961* H  10 s( 99.90%)p 0.00(  0.10%)
                                            0.9995 -0.0076 -0.0025  0.0048  0.0305
   126. (0.00653) BD*( 1) C   2 - H  11  
                ( 37.19%)   0.6099* C   2 s( 22.54%)p 3.44( 77.42%)d 0.00(  0.04%)
                                           -0.0003  0.4747 -0.0068  0.0041  0.0150
                                           -0.8260 -0.0000  0.3025 -0.0162  0.0039
                                           -0.0019 -0.0131 -0.0138 -0.0058
                ( 62.81%)  -0.7925* H  11 s( 99.90%)p 0.00(  0.10%)
                                            0.9995 -0.0031 -0.0040  0.0297 -0.0074
   127. (0.02077) BD*( 1) C   3 - O   4  
                ( 68.98%)   0.8305* C   3 s( 18.94%)p 4.26( 80.72%)d 0.02(  0.34%)
                                            0.0001 -0.4343 -0.0277  0.0281 -0.0117
                                           -0.8407 -0.0390  0.3127  0.0088  0.0063
                                           -0.0038  0.0329  0.0439  0.0189
                ( 31.02%)  -0.5570* O   4 s( 33.49%)p 1.98( 66.43%)d 0.00(  0.08%)
                                            0.0001 -0.5787 -0.0030 -0.0552 -0.0050
                                            0.7148 -0.0066 -0.3875  0.0034 -0.0070
                                            0.0076  0.0208  0.0154  0.0069
   128. (0.01732) BD*( 1) C   3 - C   5  
                ( 47.08%)   0.6861* C   3 s( 29.13%)p 2.43( 70.82%)d 0.00(  0.04%)
                                           -0.0007 -0.5397 -0.0032  0.7241 -0.0017
                                            0.3779 -0.0044  0.2023 -0.0141 -0.0116
                                           -0.0087  0.0042 -0.0142  0.0031
                ( 52.92%)  -0.7275* C   5 s( 29.29%)p 2.41( 70.65%)d 0.00(  0.06%)
                                           -0.0011 -0.5411 -0.0037 -0.6750  0.0164
                                           -0.4227  0.0066 -0.2677 -0.0136 -0.0172
                                           -0.0150 -0.0075  0.0007  0.0076
   129. (0.01546) BD*( 1) C   3 - H  12  
                ( 33.05%)   0.5749* C   3 s( 20.34%)p 3.91( 79.62%)d 0.00(  0.04%)
                                            0.0013 -0.4507  0.0174 -0.0361 -0.0023
                                           -0.0994  0.0051 -0.8859  0.0132 -0.0028
                                            0.0029 -0.0135  0.0001 -0.0144
                ( 66.95%)  -0.8182* H  12 s( 99.88%)p 0.00(  0.12%)
                                           -0.9993  0.0161  0.0035 -0.0001  0.0343
   130. (0.00952) BD*( 1) O   4 - H  13  
                ( 24.37%)   0.4937* O   4 s( 21.01%)p 3.76( 78.89%)d 0.00(  0.10%)
                                            0.0001  0.4581 -0.0144 -0.8111 -0.0132
                                            0.3515  0.0287  0.0802 -0.0063 -0.0053
                                           -0.0137  0.0016  0.0243 -0.0127
                ( 75.63%)  -0.8696* H  13 s( 99.45%)p 0.01(  0.55%)
                                            0.9972 -0.0118  0.0658 -0.0318 -0.0118
   131. (0.00531) BD*( 1) C   5 - O   6  
                ( 67.47%)   0.8214* C   5 s( 19.94%)p 4.00( 79.76%)d 0.01(  0.29%)
                                            0.0002  0.4446  0.0425 -0.7331 -0.0338
                                            0.4392  0.0159  0.2564  0.0125 -0.0403
                                           -0.0223  0.0152  0.0134 -0.0201
                ( 32.53%)  -0.5704* O   6 s( 30.14%)p 2.32( 69.79%)d 0.00(  0.07%)
                                           -0.0000  0.5490  0.0027  0.6026  0.0007
                                           -0.5353  0.0001 -0.2197  0.0009 -0.0168
                                           -0.0108  0.0163 -0.0016 -0.0078
   132. (0.01237) BD*( 1) C   5 - H  14  
                ( 38.39%)   0.6196* C   5 s( 26.62%)p 2.76( 73.34%)d 0.00(  0.05%)
                                           -0.0001  0.5157 -0.0155 -0.0302 -0.0092
                                           -0.0725 -0.0145 -0.8525  0.0090  0.0020
                                           -0.0002  0.0014 -0.0005  0.0217
                ( 61.61%)  -0.7850* H  14 s( 99.90%)p 0.00(  0.10%)
                                            0.9995 -0.0050  0.0009  0.0058  0.0311
   133. (0.00957) BD*( 1) C   5 - H  15  
                ( 35.78%)   0.5982* C   5 s( 24.22%)p 3.13( 75.74%)d 0.00(  0.04%)
                                            0.0010 -0.4921  0.0084  0.0461  0.0119
                                            0.7879 -0.0109 -0.3662  0.0161 -0.0008
                                            0.0003  0.0158  0.0100  0.0023
                ( 64.22%)  -0.8014* H  15 s( 99.89%)p 0.00(  0.11%)
                                           -0.9994  0.0072 -0.0034 -0.0311  0.0105
   134. (0.00990) BD*( 1) O   6 - H  16  
                ( 24.22%)   0.4921* O   6 s( 17.91%)p 4.58( 82.01%)d 0.00(  0.08%)
                                            0.0003  0.4226  0.0216 -0.7936 -0.0324
                                           -0.3603  0.0105 -0.2436 -0.0055  0.0156
                                            0.0197  0.0130  0.0016 -0.0025
                ( 75.78%)  -0.8705* H  16 s( 99.52%)p 0.00(  0.48%)
                                            0.9976 -0.0026  0.0619  0.0132  0.0279


 NHO Directionality and "Bond Bending" (deviations from line of nuclear centers)

         [Thresholds for printing:  angular deviation  >  1.0 degree]
                                    hybrid p-character > 25.0%
                                    orbital occupancy  >  0.10e

                                Line of Centers        Hybrid 1              Hybrid 2
                                ---------------  -------------------   ------------------
                NBO               Theta   Phi    Theta   Phi    Dev    Theta   Phi    Dev
 ========================================================================================
     1. BD (   1) C   1 - C   2   106.4  209.6   107.1  210.6   1.2     74.6   28.0   1.8
     4. BD (   1) C   1 - H   9   109.6   90.5   109.1   88.6   1.9      --     --    --
     5. BD (   1) C   2 - C   3    71.6  151.2    70.7  150.6   1.1    109.3  332.0   1.2
     6. BD (   1) C   2 - H  10   176.1  237.4   175.3  252.3   1.4      --     --    --
     7. BD (   1) C   2 - H  11    69.8  269.9    70.9  271.3   1.7      --     --    --
     8. BD (   1) C   3 - O   4   112.4   91.5   110.1   91.1   2.3     61.6  274.9   6.7
     9. BD (   1) C   3 - C   5   105.3  210.3   103.0  207.3   3.7     70.1   32.3   4.9
    10. BD (   1) C   3 - H  12     2.4   69.9     6.7   67.8   4.2      --     --    --
    11. BD (   1) O   4 - H  13    79.8  160.0    85.3  155.2   7.3      --     --    --
    12. BD (   1) C   5 - O   6    72.4  143.7    73.2  149.3   5.4    105.2  318.4   5.6
    13. BD (   1) C   5 - H  14   173.3  268.1   173.5  245.6   2.6      --     --    --
    14. BD (   1) C   5 - H  15    65.1  268.8    65.8  265.7   2.9      --     --    --
    15. BD (   1) O   6 - H  16   116.7  200.6   105.5  203.0  11.4      --     --    --
    22. LP (   1) O   4             --     --    119.1   37.4   --       --     --    --
    23. LP*(   2) O   4             --     --    147.6  240.1   --       --     --    --
    24. LP (   1) O   6             --     --     32.6   93.9   --       --     --    --
    25. LP (   2) O   6             --     --    137.4   84.9   --       --     --    --


 Second Order Perturbation Theory Analysis of Fock Matrix in NBO Basis

     Threshold for printing:   0.25 kcal/mol
                                                                              E(2)  E(j)-E(i) F(i,j)
         Donor NBO (i)                     Acceptor NBO (j)                 kcal/mol   a.u.    a.u. 
 ===================================================================================================

 within unit  1
   1. BD (   1) C   1 - C   2        / 44. RY*(   1) C   3                    0.36    1.28    0.028
   1. BD (   1) C   1 - C   2        /124. BD*(   1) C   2 - C   3            0.42    0.96    0.026
   1. BD (   1) C   1 - C   2        /125. BD*(   1) C   2 - H  10            0.52    1.04    0.030
   1. BD (   1) C   1 - C   2        /126. BD*(   1) C   2 - H  11            0.43    1.04    0.027
   1. BD (   1) C   1 - C   2        /128. BD*(   1) C   3 - C   5            1.35    0.92    0.045
   2. BD (   1) C   1 - H   7        /124. BD*(   1) C   2 - C   3            2.03    0.82    0.052
   3. BD (   1) C   1 - H   8        /125. BD*(   1) C   2 - H  10            1.63    0.91    0.049
   4. BD (   1) C   1 - H   9        /126. BD*(   1) C   2 - H  11            1.67    0.91    0.050
   5. BD (   1) C   2 - C   3        / 23. LP*(   2) O   4                    0.69    0.33    0.026
   5. BD (   1) C   2 - C   3        / 26. RY*(   1) C   1                    0.66    1.44    0.039
   5. BD (   1) C   2 - C   3        / 53. RY*(   1) O   4                    0.44    1.95    0.037
   5. BD (   1) C   2 - C   3        / 62. RY*(   1) C   5                    0.58    1.24    0.034
   5. BD (   1) C   2 - C   3        /120. BD*(   1) C   1 - C   2            0.55    1.05    0.031
   5. BD (   1) C   2 - C   3        /121. BD*(   1) C   1 - H   7            0.66    1.14    0.035
   5. BD (   1) C   2 - C   3        /128. BD*(   1) C   3 - C   5            0.93    0.98    0.038
   5. BD (   1) C   2 - C   3        /129. BD*(   1) C   3 - H  12            0.79    1.05    0.036
   5. BD (   1) C   2 - C   3        /130. BD*(   1) O   4 - H  13            0.79    1.02    0.036
   5. BD (   1) C   2 - C   3        /131. BD*(   1) C   5 - O   6            1.18    0.89    0.041
   6. BD (   1) C   2 - H  10        / 27. RY*(   2) C   1                    0.31    1.34    0.026
   6. BD (   1) C   2 - H  10        /122. BD*(   1) C   1 - H   8            1.38    0.96    0.047
   6. BD (   1) C   2 - H  10        /127. BD*(   1) C   3 - O   4            0.28    0.71    0.018
   6. BD (   1) C   2 - H  10        /129. BD*(   1) C   3 - H  12            1.69    0.89    0.050
   7. BD (   1) C   2 - H  11        / 27. RY*(   2) C   1                    0.34    1.34    0.027
   7. BD (   1) C   2 - H  11        /123. BD*(   1) C   1 - H   9            1.40    0.97    0.047
   7. BD (   1) C   2 - H  11        /127. BD*(   1) C   3 - O   4            2.82    0.71    0.056
   8. BD (   1) C   3 - O   4        / 23. LP*(   2) O   4                    0.41    0.61    0.027
   8. BD (   1) C   3 - O   4        /126. BD*(   1) C   2 - H  11            0.62    1.38    0.037
   8. BD (   1) C   3 - O   4        /133. BD*(   1) C   5 - H  15            0.53    1.35    0.034
   9. BD (   1) C   3 - C   5        / 23. LP*(   2) O   4                    2.91    0.35    0.052
   9. BD (   1) C   3 - C   5        / 36. RY*(   2) C   2                    0.75    1.41    0.043
   9. BD (   1) C   3 - C   5        / 54. RY*(   2) O   4                    0.30    1.80    0.030
   9. BD (   1) C   3 - C   5        / 71. RY*(   1) O   6                    0.37    1.91    0.035
   9. BD (   1) C   3 - C   5        /120. BD*(   1) C   1 - C   2            0.94    1.08    0.042
   9. BD (   1) C   3 - C   5        /124. BD*(   1) C   2 - C   3            0.60    1.04    0.033
   9. BD (   1) C   3 - C   5        /129. BD*(   1) C   3 - H  12            0.95    1.08    0.042
   9. BD (   1) C   3 - C   5        /133. BD*(   1) C   5 - H  15            0.41    1.09    0.028
   9. BD (   1) C   3 - C   5        /134. BD*(   1) O   6 - H  16            0.98    1.09    0.043
  10. BD (   1) C   3 - H  12        / 23. LP*(   2) O   4                    9.91    0.20    0.070
  10. BD (   1) C   3 - H  12        / 35. RY*(   1) C   2                    0.32    1.40    0.029
  10. BD (   1) C   3 - H  12        / 54. RY*(   2) O   4                    0.41    1.65    0.035
  10. BD (   1) C   3 - H  12        /125. BD*(   1) C   2 - H  10            1.33    0.98    0.049
  10. BD (   1) C   3 - H  12        /129. BD*(   1) C   3 - H  12            0.31    0.93    0.023
  10. BD (   1) C   3 - H  12        /132. BD*(   1) C   5 - H  14            1.27    0.94    0.047
  11. BD (   1) O   4 - H  13        / 44. RY*(   1) C   3                    0.45    1.49    0.033
  11. BD (   1) O   4 - H  13        /124. BD*(   1) C   2 - C   3            1.46    1.16    0.052
  12. BD (   1) C   5 - O   6        /124. BD*(   1) C   2 - C   3            0.89    1.23    0.042
  13. BD (   1) C   5 - H  14        / 44. RY*(   1) C   3                    0.30    1.23    0.024
  13. BD (   1) C   5 - H  14        / 72. RY*(   2) O   6                    0.27    1.76    0.028
  13. BD (   1) C   5 - H  14        /127. BD*(   1) C   3 - O   4            0.26    0.77    0.018
  13. BD (   1) C   5 - H  14        /128. BD*(   1) C   3 - C   5            0.37    0.87    0.023
  13. BD (   1) C   5 - H  14        /129. BD*(   1) C   3 - H  12            1.61    0.95    0.049
  14. BD (   1) C   5 - H  15        / 23. LP*(   2) O   4                    0.52    0.21    0.017
  14. BD (   1) C   5 - H  15        /127. BD*(   1) C   3 - O   4            2.65    0.76    0.058
  15. BD (   1) O   6 - H  16        / 62. RY*(   1) C   5                    0.32    1.31    0.026
  15. BD (   1) O   6 - H  16        /128. BD*(   1) C   3 - C   5            1.51    1.05    0.050
  16. CR (   1) C   1                / 36. RY*(   2) C   2                    0.28   10.79    0.070
  16. CR (   1) C   1                / 80. RY*(   1) H   7                    0.39   10.52    0.081
  16. CR (   1) C   1                / 84. RY*(   1) H   8                    0.35   10.51    0.077
  16. CR (   1) C   1                / 88. RY*(   1) H   9                    0.36   10.50    0.078
  17. CR (   1) C   2                / 28. RY*(   3) C   1                    0.64   10.63    0.104
  17. CR (   1) C   2                / 45. RY*(   2) C   3                    0.43   10.78    0.086
  17. CR (   1) C   2                / 92. RY*(   1) H  10                    0.39   10.48    0.080
  17. CR (   1) C   2                / 96. RY*(   1) H  11                    0.36   10.49    0.077
  18. CR (   1) C   3                / 38. RY*(   4) C   2                    0.45   11.24    0.090
  18. CR (   1) C   3                / 63. RY*(   2) C   5                    0.37   11.25    0.082
  18. CR (   1) C   3                /100. RY*(   1) H  12                    0.50   10.53    0.092
  18. CR (   1) C   3                /127. BD*(   1) C   3 - O   4            0.61   10.42    0.102
  19. CR (   1) O   4                / 44. RY*(   1) C   3                    0.76   19.76    0.155
  19. CR (   1) O   4                / 45. RY*(   2) C   3                    0.35   19.77    0.105
  20. CR (   1) C   5                / 44. RY*(   1) C   3                    0.40   10.88    0.084
  20. CR (   1) C   5                /108. RY*(   1) H  14                    0.35   10.54    0.077
  20. CR (   1) C   5                /112. RY*(   1) H  15                    0.41   10.53    0.083
  20. CR (   1) C   5                /131. BD*(   1) C   5 - O   6            0.44   10.43    0.086
  21. CR (   1) O   6                / 62. RY*(   1) C   5                    0.83   19.61    0.161
  21. CR (   1) O   6                / 66. RY*(   5) C   5                    0.37   20.32    0.110
  22. LP (   1) O   4                / 44. RY*(   1) C   3                    1.05    1.35    0.048
  22. LP (   1) O   4                / 47. RY*(   4) C   3                    0.26    2.32    0.031
  22. LP (   1) O   4                /105. RY*(   2) H  13                    0.41    2.39    0.040
  22. LP (   1) O   4                /124. BD*(   1) C   2 - C   3            0.32    1.03    0.023
  22. LP (   1) O   4                /128. BD*(   1) C   3 - C   5            1.01    0.99    0.040
  22. LP (   1) O   4                /129. BD*(   1) C   3 - H  12            0.32    1.07    0.023
  23. LP*(   2) O   4                / 54. RY*(   2) O   4                    0.30    1.45    0.038
  23. LP*(   2) O   4                /106. RY*(   3) H  13                    0.45    1.91    0.054
  23. LP*(   2) O   4                /127. BD*(   1) C   3 - O   4            0.39    0.54    0.026
  23. LP*(   2) O   4                /128. BD*(   1) C   3 - C   5            0.98    0.65    0.045
  23. LP*(   2) O   4                /129. BD*(   1) C   3 - H  12            2.19    0.73    0.072
  24. LP (   1) O   6                / 62. RY*(   1) C   5                    0.57    1.20    0.033
  24. LP (   1) O   6                /117. RY*(   2) H  16                    0.39    2.21    0.037
  24. LP (   1) O   6                /124. BD*(   1) C   2 - C   3            0.28    0.97    0.021
  24. LP (   1) O   6                /128. BD*(   1) C   3 - C   5            0.44    0.94    0.026
  24. LP (   1) O   6                /130. BD*(   1) O   4 - H  13            0.41    0.98    0.025
  24. LP (   1) O   6                /132. BD*(   1) C   5 - H  14            1.40    1.02    0.048
  25. LP (   2) O   6                / 23. LP*(   2) O   4                    0.55    0.06    0.009
  25. LP (   2) O   6                / 64. RY*(   3) C   5                    0.39    2.49    0.043
  25. LP (   2) O   6                /116. RY*(   1) H  16                    0.27    1.73    0.030
  25. LP (   2) O   6                /118. RY*(   3) H  16                    0.91    1.36    0.049
  25. LP (   2) O   6                /130. BD*(   1) O   4 - H  13            0.73    0.75    0.032
  25. LP (   2) O   6                /132. BD*(   1) C   5 - H  14            1.47    0.79    0.047
  25. LP (   2) O   6                /133. BD*(   1) C   5 - H  15            3.21    0.80    0.069
  25. LP (   2) O   6                /134. BD*(   1) O   6 - H  16            3.43    0.79    0.071


 Natural Bond Orbitals (Summary):

                                                            Principal Delocalizations
           NBO                        Occupancy    Energy   (geminal,vicinal,remote)
 ====================================================================================
 Molecular unit  1  (C4H10O2)
     1. BD (   1) C   1 - C   2          0.97074    -0.76818  128(v),125(g),126(g),124(g)
                                                    44(v)
     2. BD (   1) C   1 - H   7          0.99067    -0.63342  124(v)
     3. BD (   1) C   1 - H   8          0.98771    -0.63653  125(v)
     4. BD (   1) C   1 - H   9          0.98493    -0.63537  126(v)
     5. BD (   1) C   2 - C   3          0.97771    -0.82410  23(v),131(v),128(g),130(v)
                                                    129(g),121(v),26(v),62(v)
                                                    120(g),53(v)
     6. BD (   1) C   2 - H  10          0.95411    -0.65907  129(v),122(v),27(v),127(v)
     7. BD (   1) C   2 - H  11          0.98040    -0.66379  127(v),123(v),27(v)
     8. BD (   1) C   3 - O   4          0.99664    -1.10525  23(g),126(v),133(v)
     9. BD (   1) C   3 - C   5          0.91644    -0.84905  23(v),134(v),120(v),129(g)
                                                    36(v),124(g),133(g),71(v)
                                                    54(v)
    10. BD (   1) C   3 - H  12          0.86204    -0.70157  23(v),125(v),132(v),54(v)
                                                    35(v),129(g)
    11. BD (   1) O   4 - H  13          0.99478    -0.97468  124(v),44(v)
    12. BD (   1) C   5 - O   6          0.99704    -1.03803  124(v)
    13. BD (   1) C   5 - H  14          0.99226    -0.72278  129(v),128(g),44(v),72(v)
                                                    127(v)
    14. BD (   1) C   5 - H  15          0.94122    -0.71194  127(v),23(r)
    15. BD (   1) O   6 - H  16          0.97860    -0.89786  128(v),62(v)
    16. CR (   1) C   1                  0.99962   -10.22600  80(v),88(v),84(v),36(v)
    17. CR (   1) C   2                  0.99954   -10.25905  28(v),45(v),92(v),96(v)
    18. CR (   1) C   3                  0.99943   -10.37058  127(g),100(v),38(v),63(v)
    19. CR (   1) O   4                  0.99987   -19.24968  44(v),45(v)
    20. CR (   1) C   5                  0.99951   -10.36304  131(g),112(v),44(v),108(v)
    21. CR (   1) O   6                  0.99987   -19.19693  62(v),66(v)
    22. LP (   1) O   4                  0.99127    -0.84244  44(v),128(v),105(v),124(v)
                                                    129(v),47(v)
    23. LP*(   2) O   4                  0.47717    -0.49899  129(v),128(v),106(v),127(g)
                                                    54(g)
    24. LP (   1) O   6                  0.98956    -0.78417  132(v),62(v),128(v),130(r)
                                                    117(v),124(r)
    25. LP (   2) O   6                  0.84166    -0.55716  134(g),133(v),132(v),118(v)
                                                    130(r),23(r),64(v),116(v)
    26. RY*(   1) C   1                  0.00189     0.61361   
    27. RY*(   2) C   1                  0.00104     0.68057   
    28. RY*(   3) C   1                  0.00022     0.36624   
    29. RY*(   4) C   1                  0.00004     1.35858   
    30. RY*(   5) C   1                  0.00001     1.70401   
    31. RY*(   6) C   1                  0.00000     1.79687   
    32. RY*(   7) C   1                  0.00000     1.93601   
    33. RY*(   8) C   1                  0.00000     1.94221   
    34. RY*(   9) C   1                  0.00000     2.15927   
    35. RY*(   1) C   2                  0.00201     0.69712   
    36. RY*(   2) C   2                  0.00173     0.56297   
    37. RY*(   3) C   2                  0.00045     1.03672   
    38. RY*(   4) C   2                  0.00032     0.86762   
    39. RY*(   5) C   2                  0.00014     1.46630   
    40. RY*(   6) C   2                  0.00013     1.67719   
    41. RY*(   7) C   2                  0.00001     1.95143   
    42. RY*(   8) C   2                  0.00001     2.00813   
    43. RY*(   9) C   2                  0.00002     2.07153   
    44. RY*(   1) C   3                  0.00265     0.51216   
    45. RY*(   2) C   3                  0.00185     0.52274   
    46. RY*(   3) C   3                  0.00111     0.79016   
    47. RY*(   4) C   3                  0.00088     1.47343   
    48. RY*(   5) C   3                  0.00067     1.60413   
    49. RY*(   6) C   3                  0.00053     1.59851   
    50. RY*(   7) C   3                  0.00013     1.56724   
    51. RY*(   8) C   3                  0.00010     1.81213   
    52. RY*(   9) C   3                  0.00004     1.84897   
    53. RY*(   1) O   4                  0.00094     1.12225   
    54. RY*(   2) O   4                  0.00041     0.94613   
    55. RY*(   3) O   4                  0.00031     1.39876   
    56. RY*(   4) O   4                  0.00003     1.01145   
    57. RY*(   5) O   4                  0.00001     2.39958   
    58. RY*(   6) O   4                  0.00000     2.58065   
    59. RY*(   7) O   4                  0.00001     2.52274   
    60. RY*(   8) O   4                  0.00001     2.86484   
    61. RY*(   9) O   4                  0.00000     2.50388   
    62. RY*(   1) C   5                  0.00169     0.41205   
    63. RY*(   2) C   5                  0.00149     0.87709   
    64. RY*(   3) C   5                  0.00074     1.92824   
    65. RY*(   4) C   5                  0.00067     0.88092   
    66. RY*(   5) C   5                  0.00025     1.12009   
    67. RY*(   6) C   5                  0.00014     1.17225   
    68. RY*(   7) C   5                  0.00006     1.71684   
    69. RY*(   8) C   5                  0.00001     1.60538   
    70. RY*(   9) C   5                  0.00001     1.92770   
    71. RY*(   1) O   6                  0.00095     1.05912   
    72. RY*(   2) O   6                  0.00072     1.03445   
    73. RY*(   3) O   6                  0.00004     1.53711   
    74. RY*(   4) O   6                  0.00004     1.56406   
    75. RY*(   5) O   6                  0.00001     2.25927   
    76. RY*(   6) O   6                  0.00000     2.67098   
    77. RY*(   7) O   6                  0.00000     2.67014   
    78. RY*(   8) O   6                  0.00000     2.39770   
    79. RY*(   9) O   6                  0.00001     2.41792   
    80. RY*(   1) H   7                  0.00046     0.29690   
    81. RY*(   2) H   7                  0.00007     1.65281   
    82. RY*(   3) H   7                  0.00008     1.64522   
    83. RY*(   4) H   7                  0.00002     2.09375   
    84. RY*(   1) H   8                  0.00069     0.28621   
    85. RY*(   2) H   8                  0.00008     1.64855   
    86. RY*(   3) H   8                  0.00009     1.62117   
    87. RY*(   4) H   8                  0.00001     2.10866   
    88. RY*(   1) H   9                  0.00088     0.26985   
    89. RY*(   2) H   9                  0.00008     1.64420   
    90. RY*(   3) H   9                  0.00009     1.62411   
    91. RY*(   4) H   9                  0.00002     2.14510   
    92. RY*(   1) H  10                  0.00125     0.22332   
    93. RY*(   2) H  10                  0.00008     1.66362   
    94. RY*(   3) H  10                  0.00005     1.66634   
    95. RY*(   4) H  10                  0.00002     2.13383   
    96. RY*(   1) H  11                  0.00096     0.23451   
    97. RY*(   2) H  11                  0.00008     1.60162   
    98. RY*(   3) H  11                  0.00005     1.67424   
    99. RY*(   4) H  11                  0.00002     2.13650   
   100. RY*(   1) H  12                  0.00214     0.15653   
   101. RY*(   2) H  12                  0.00009     1.69676   
   102. RY*(   3) H  12                  0.00006     1.73532   
   103. RY*(   4) H  12                  0.00002     2.03216   
   104. RY*(   1) H  13                  0.00192     0.37308   
   105. RY*(   2) H  13                  0.00059     1.54830   
   106. RY*(   3) H  13                  0.00025     1.41306   
   107. RY*(   4) H  13                  0.00002     2.05917   
   108. RY*(   1) H  14                  0.00117     0.17565   
   109. RY*(   2) H  14                  0.00007     1.71303   
   110. RY*(   3) H  14                  0.00005     1.59210   
   111. RY*(   4) H  14                  0.00001     2.03215   
   112. RY*(   1) H  15                  0.00072     0.16375   
   113. RY*(   2) H  15                  0.00009     1.58421   
   114. RY*(   3) H  15                  0.00006     1.71886   
   115. RY*(   4) H  15                  0.00002     2.01384   
   116. RY*(   1) H  16                  0.00067     1.17441   
   117. RY*(   2) H  16                  0.00054     1.42104   
   118. RY*(   3) H  16                  0.00027     0.80334   
   119. RY*(   4) H  16                  0.00001     2.06287   
   120. BD*(   1) C   1 - C   2          0.00273     0.23070   
   121. BD*(   1) C   1 - H   7          0.00211     0.31509   
   122. BD*(   1) C   1 - H   8          0.00338     0.29888   
   123. BD*(   1) C   1 - H   9          0.00362     0.30598   
   124. BD*(   1) C   2 - C   3          0.01279     0.18758   
   125. BD*(   1) C   2 - H  10          0.00741     0.27349   
   126. BD*(   1) C   2 - H  11          0.00653     0.27513   
   127. BD*(   1) C   3 - O   4          0.02077     0.04593   
   128. BD*(   1) C   3 - C   5          0.01732     0.15215   
   129. BD*(   1) C   3 - H  12          0.01546     0.22604   
   130. BD*(   1) O   4 - H  13          0.00952     0.19548   
   131. BD*(   1) C   5 - O   6          0.00531     0.06792   
   132. BD*(   1) C   5 - H  14          0.01237     0.23367   
   133. BD*(   1) C   5 - H  15          0.00957     0.24041   
   134. BD*(   1) O   6 - H  16          0.00990     0.23723   
       -------------------------------
              Total Lewis   23.34563  ( 97.2735%)
        Valence non-Lewis    0.61598  (  2.5666%)
        Rydberg non-Lewis    0.03839  (  0.1600%)
       -------------------------------
            Total unit  1   24.00000  (100.0000%)
           Charge unit  1    1.00000
 Unable to Open any file for archive entry.
 1\1\GINC-COMPUTE-0-13\SP\UB3LYP\def2SVP\C4H10O2(1+,2)\ZAHRT2\08-Jan-20
 21\0\\# b3lyp/def2svp geom=NewRedundant pop=NBO\\21\\1,2\C,0,2.2036477
 88,-0.5035810606,0.461113166\C,0,0.7643146407,-0.8072235374,0.05060651
 46\C,0,-0.2096508466,0.2904594719,0.4582880701\O,0,0.1795530572,1.4983
 113103,-0.1632026439\C,0,-1.6493652515,-0.0292742138,0.0758484851\O,0,
 -2.4237732845,1.1071090212,0.4283851227\H,0,2.8926365113,-1.2933484299
 ,0.123485918\H,0,2.295121013,-0.4210548842,1.5568649517\H,0,2.52924831
 17,0.4522195827,0.0257290974\H,0,0.705661373,-0.9288154621,-1.04533309
 2\H,0,0.4296244414,-1.7593564907,0.4983839215\H,0,-0.1803224578,0.4022
 126824,1.5648746606\H,0,-0.5642712322,2.1060985029,-0.0330884315\H,0,-
 1.6947703509,-0.2239912969,-1.0133004603\H,0,-1.99292395,-0.9395815889
 ,0.6053745377\H,0,-3.2847297628,1.0498163931,-0.0017704204\\Version=ES
 64L-G16RevC.01\State=2-A\HF=-308.2985972\S2=0.753387\S2-1=0.\S2A=0.750
 008\RMSD=8.668e-09\Dipole=-1.1754618,-0.0404133,-0.1452616\Quadrupole=
 6.1373682,-1.2831098,-4.8542584,-2.2485711,2.4811547,-0.6959493\PG=C01
  [X(C4H10O2)]\\@
 The archive entry for this job was punched.


 FROM WHENCE IT HAPPENS, THAT THEY WHICH TRUST TO BOOKS, DO AS THEY THAT CAST UP MANY LITTLE SUMMS INTO GREATER,
 WITHOUT CONSIDERING WETHER THOSE LITTLE SUMMES WERE RIGHTLY CAST UP OR NOT...
 AND AT LAST FINDING THE ERROUR VISIBLE, AND NOT MISTRUSTING THEIR FIRST GROUNDS,
 KNOW NOT WHICH WAY TO CLEERE THEMSELVES...
 BUT SPEND TIME IN FLUTTERING OVER THEIR BOOKES....
 AS BIRDS THAT ENTERING BY THE CHIMNEY, AND FINDING THEMSELVES INCLOSED IN A CHAMBER,
 FLUTTER AT THE FALSE LIGHT OF A GLASSE WINDOW,
 FOR WANT OF WIT TO CONSIDER WHICH WAY THEY CAME IN....
           LEVIATHAN
 File lengths (MBytes):  RWF=     20 Int=      0 D2E=      0 Chk=      2 Scr=      1
 Normal termination of Gaussian 16
