# Supplementary material for: Machine-Learning-Guided Discovery of Electrochemical Reactions
Source: J Am Chem Soc. 2022 Dec 2;144(49):22599–610. doi: 10.1021/jacs.2c08997 (PMC9756344; doi:10.1021/jacs.2c08997)
Supplement: Supplementary file 3 — ja2c08997_si_003.zip [file ja2c08997_si_003.zip › Oxidation Site Selectivity/Ologs_notimes/25.log]

 Entering Gaussian System, Link 0=g16
 Input=25.com
 Output=25.log
 Initial command:
  
 Copyright (c) 1988-2019, Gaussian, Inc.  All Rights Reserved.
  
 This is part of the Gaussian(R) 16 program.  It is based on
 the Gaussian(R) 09 system (copyright 2009, Gaussian, Inc.),
 the Gaussian(R) 03 system (copyright 2003, Gaussian, Inc.),
 the Gaussian(R) 98 system (copyright 1998, Gaussian, Inc.),
 the Gaussian(R) 94 system (copyright 1995, Gaussian, Inc.),
 the Gaussian 92(TM) system (copyright 1992, Gaussian, Inc.),
 the Gaussian 90(TM) system (copyright 1990, Gaussian, Inc.),
 the Gaussian 88(TM) system (copyright 1988, Gaussian, Inc.),
 the Gaussian 86(TM) system (copyright 1986, Carnegie Mellon
 University), and the Gaussian 82(TM) system (copyright 1983,
 Carnegie Mellon University). Gaussian is a federally registered
 trademark of Gaussian, Inc.
  
 This software contains proprietary and confidential information,
 including trade secrets, belonging to Gaussian, Inc.
  
 This software is provided under written license and may be
 used, copied, transmitted, or stored only in accord with that
 written license.
  
 The following legend is applicable only to US Government
 contracts under FAR:
  
                    RESTRICTED RIGHTS LEGEND
  
 Use, reproduction and disclosure by the US Government is
 subject to restrictions as set forth in subparagraphs (a)
 and (c) of the Commercial Computer Software - Restricted
 Rights clause in FAR 52.227-19.
  
 Gaussian, Inc.
 340 Quinnipiac St., Bldg. 40, Wallingford CT 06492
  
  
 ---------------------------------------------------------------
 Warning -- This program may not be used in any manner that
 competes with the business of Gaussian, Inc. or will provide
 assistance to any competitor of Gaussian, Inc.  The licensee
 of this program is prohibited from giving any competitor of
 Gaussian, Inc. access to this program.  By using this program,
 the user acknowledges that Gaussian, Inc. is engaged in the
 business of creating and licensing software in the field of
 computational chemistry and represents and warrants to the
 licensee that it is not a competitor of Gaussian, Inc. and that
 it will not use this program in any manner prohibited above.
 ---------------------------------------------------------------
  

 Cite this work as:
 Gaussian 16, Revision C.01,
 M. J. Frisch, G. W. Trucks, H. B. Schlegel, G. E. Scuseria, 
 M. A. Robb, J. R. Cheeseman, G. Scalmani, V. Barone, 
 G. A. Petersson, H. Nakatsuji, X. Li, M. Caricato, A. V. Marenich, 
 J. Bloino, B. G. Janesko, R. Gomperts, B. Mennucci, H. P. Hratchian, 
 J. V. Ortiz, A. F. Izmaylov, J. L. Sonnenberg, D. Williams-Young, 
 F. Ding, F. Lipparini, F. Egidi, J. Goings, B. Peng, A. Petrone, 
 T. Henderson, D. Ranasinghe, V. G. Zakrzewski, J. Gao, N. Rega, 
 G. Zheng, W. Liang, M. Hada, M. Ehara, K. Toyota, R. Fukuda, 
 J. Hasegawa, M. Ishida, T. Nakajima, Y. Honda, O. Kitao, H. Nakai, 
 T. Vreven, K. Throssell, J. A. Montgomery, Jr., J. E. Peralta, 
 F. Ogliaro, M. J. Bearpark, J. J. Heyd, E. N. Brothers, K. N. Kudin, 
 V. N. Staroverov, T. A. Keith, R. Kobayashi, J. Normand, 
 K. Raghavachari, A. P. Rendell, J. C. Burant, S. S. Iyengar, 
 J. Tomasi, M. Cossi, J. M. Millam, M. Klene, C. Adamo, R. Cammi, 
 J. W. Ochterski, R. L. Martin, K. Morokuma, O. Farkas, 
 J. B. Foresman, and D. J. Fox, Gaussian, Inc., Wallingford CT, 2019.
 
 ******************************************
 Gaussian 16:  ES64L-G16RevC.01  3-Jul-2019
                 8-Jan-2021 
 ******************************************
 %nprocshared=16
 Will use up to   16 processors via shared memory.
 %mem=7GB
 -----------------------------------------
 # b3lyp/def2svp geom=NewRedundant pop=NBO
 -----------------------------------------
 1/29=4000,38=1,172=1/1;
 2/12=2,17=6,18=5,40=1/2;
 3/5=43,7=101,11=2,25=1,30=1,74=-5/1,2,3;
 4//1;
 5/5=2,38=5/2;
 6/7=2,8=2,9=2,10=2,28=1,40=1/1,7;
 99/5=1,9=1/99;
 --
 25
 --
 Symbolic Z-matrix:
 Charge =  1 Multiplicity = 2
 O                    -2.89842   0.40324  -0.45647 
 C                    -1.91248  -0.33771   0.23281 
 C                    -0.57407   0.35792   0.05008 
 C                     0.57407  -0.35792   0.75612 
 C                     1.91248   0.33771   0.57339 
 O                     2.89842  -0.40324   1.26267 
 H                    -3.74877  -0.03751  -0.34117 
 H                    -2.14145  -0.41327   1.31666 
 H                    -1.84058  -1.37745  -0.15014 
 H                    -0.67076   1.39285   0.4222 
 H                    -0.37237   0.43661  -1.03253 
 H                     0.37237  -0.43661   1.83872 
 H                     0.67076  -1.39285   0.384 
 H                     1.84058   1.37745   0.95634 
 H                     2.14145   0.41327  -0.51046 
 H                     3.74877   0.03751   1.14737 
 
                          Input orientation:                          
 ---------------------------------------------------------------------
 Center     Atomic      Atomic             Coordinates (Angstroms)
 Number     Number       Type             X           Y           Z
 ---------------------------------------------------------------------
      1          8           0       -2.898416    0.403242   -0.456473
      2          6           0       -1.912476   -0.337714    0.232811
      3          6           0       -0.574070    0.357919    0.050076
      4          6           0        0.574070   -0.357919    0.756121
      5          6           0        1.912476    0.337714    0.573386
      6          8           0        2.898415   -0.403242    1.262670
      7          1           0       -3.748765   -0.037513   -0.341170
      8          1           0       -2.141446   -0.413272    1.316660
      9          1           0       -1.840583   -1.377446   -0.150140
     10          1           0       -0.670756    1.392849    0.422201
     11          1           0       -0.372370    0.436610   -1.032527
     12          1           0        0.372370   -0.436610    1.838724
     13          1           0        0.670756   -1.392849    0.383996
     14          1           0        1.840583    1.377447    0.956337
     15          1           0        2.141446    0.413272   -0.510463
     16          1           0        3.748765    0.037513    1.147366
 ---------------------------------------------------------------------
                    Distance matrix (angstroms):
                    1          2          3          4          5
     1  O    0.000000
     2  C    1.412871   0.000000
     3  C    2.379334   1.519417   0.000000
     4  C    3.756049   2.541097   1.526155   0.000000
     5  C    4.920323   3.899032   2.541097   1.519417   0.000000
     6  O    6.099928   4.920323   3.756049   2.379334   1.412871
     7  H    0.964704   1.947186   3.223062   4.471421   5.746900
     8  H    2.093729   1.110344   2.157693   2.773318   4.189358
     9  H    2.093729   1.110344   2.157693   2.773318   4.189358
    10  H    2.591111   2.138360   1.104040   2.174002   2.794505
    11  H    2.591111   2.138360   1.104040   2.174002   2.794505
    12  H    4.083052   2.794505   2.174002   1.104040   2.138360
    13  H    4.083052   2.794505   2.174002   1.104040   2.138360
    14  H    5.040160   4.189358   2.773318   2.157693   1.110344
    15  H    5.040160   4.189358   2.773318   2.157693   1.110344
    16  H    6.847706   5.746900   4.471421   3.223062   1.947186
                    6          7          8          9         10
     6  O    0.000000
     7  H    6.847706   0.000000
     8  H    5.040160   2.339460   0.000000
     9  H    5.040160   2.339460   1.780914   0.000000
    10  H    4.083052   3.478909   2.495007   3.061145   0.000000
    11  H    4.083052   3.478909   3.061145   2.495006   1.766256
    12  H    2.591111   4.679206   2.567560   3.120563   2.538024
    13  H    2.591111   4.679206   3.120563   2.567560   3.092124
    14  H    2.093729   5.909860   4.380988   4.729134   2.567560
    15  H    2.093729   5.909860   4.729135   4.380988   3.120563
    16  H    0.964704   7.644235   5.909861   5.909860   4.679206
                   11         12         13         14         15
    11  H    0.000000
    12  H    3.092124   0.000000
    13  H    2.538024   1.766256   0.000000
    14  H    3.120563   2.495007   3.061145   0.000000
    15  H    2.567560   3.061145   2.495006   1.780914   0.000000
    16  H    4.679206   3.478910   3.478909   2.339460   2.339459
                   16
    16  H    0.000000
 Stoichiometry    C4H10O2(1+,2)
 Framework group  C2[X(C4H10O2)]
 Deg. of freedom    22
 Full point group                 C2      NOp   2
 Largest Abelian subgroup         C2      NOp   2
 Largest concise Abelian subgroup C2      NOp   2
                         Standard orientation:                         
 ---------------------------------------------------------------------
 Center     Atomic      Atomic             Coordinates (Angstroms)
 Number     Number       Type             X           Y           Z
 ---------------------------------------------------------------------
      1          8           0        1.503882    2.653417   -0.000000
      2          6           0        1.503882    1.240546    0.000000
      3          6           0        0.062280    0.760532   -0.000000
      4          6           0       -0.062280   -0.760532   -0.000000
      5          6           0       -1.503882   -1.240546    0.000000
      6          8           0       -1.503882   -2.653417   -0.000000
      7          1           0        2.418769    2.959415    0.000000
      8          1           0        2.026364    0.831934   -0.890457
      9          1           0        2.026364    0.831934    0.890457
     10          1           0       -0.442919    1.189207   -0.883128
     11          1           0       -0.442919    1.189208    0.883128
     12          1           0        0.442919   -1.189207   -0.883128
     13          1           0        0.442919   -1.189208    0.883128
     14          1           0       -2.026364   -0.831934   -0.890457
     15          1           0       -2.026364   -0.831934    0.890457
     16          1           0       -2.418769   -2.959415    0.000000
 ---------------------------------------------------------------------
 Rotational constants (GHZ):          17.2633972           1.1448018           1.1033297
 Standard basis: def2SVP (5D, 7F)
 There are    70 symmetry adapted cartesian basis functions of A   symmetry.
 There are    70 symmetry adapted cartesian basis functions of B   symmetry.
 There are    67 symmetry adapted basis functions of A   symmetry.
 There are    67 symmetry adapted basis functions of B   symmetry.
   134 basis functions,   220 primitive gaussians,   140 cartesian basis functions
    25 alpha electrons       24 beta electrons
       nuclear repulsion energy       244.6648584088 Hartrees.
 NAtoms=   16 NActive=   16 NUniq=    8 SFac= 4.00D+00 NAtFMM=   60 NAOKFM=F Big=F
 Integral buffers will be    131072 words long.
 Raffenetti 2 integral format.
 Two-electron integral symmetry is turned on.
 One-electron integrals computed using PRISM.
   2 Symmetry operations used in ECPInt.
 ECPInt:  NShTT=    2211 NPrTT=    7611 LenC2=    2165 LenP2D=    6188.
 LDataN:  DoStor=T MaxTD1= 4 Len=   56
 NBasis=   134 RedAO= T EigKep=  1.48D-03  NBF=    67    67
 NBsUse=   134 1.00D-06 EigRej= -1.00D+00 NBFU=    67    67
 ExpMin= 1.22D-01 ExpMax= 2.27D+03 ExpMxC= 3.41D+02 IAcc=3 IRadAn=         5 AccDes= 0.00D+00
 Harris functional with IExCor=  402 and IRadAn=       5 diagonalized for initial guess.
 HarFok:  IExCor=  402 AccDes= 0.00D+00 IRadAn=         5 IDoV= 1 UseB2=F ITyADJ=14
 ICtDFT=  3500011 ScaDFX=  1.000000  1.000000  1.000000  1.000000
 FoFCou: FMM=F IPFlag=           0 FMFlag=      100000 FMFlg1=           0
         NFxFlg=           0 DoJE=T BraDBF=F KetDBF=T FulRan=T
         wScrn=  0.000000 ICntrl=       500 IOpCl=  0 I1Cent=   200000004 NGrid=           0
         NMat0=    1 NMatS0=      1 NMatT0=    0 NMatD0=    1 NMtDS0=    0 NMtDT0=    0
 Petite list used in FoFCou.
 Initial guess orbital symmetries:
 Alpha Orbitals:
       Occupied  (B) (A) (B) (A) (A) (B) (A) (B) (A) (B) (A) (B)
                 (A) (B) (A) (B) (B) (A) (A) (A) (B) (B) (A) (B)
                 (A)
       Virtual   (B) (A) (A) (A) (B) (B) (A) (B) (B) (B) (A) (A)
                 (B) (B) (A) (A) (A) (B) (B) (A) (B) (A) (A) (B)
                 (A) (B) (B) (B) (A) (A) (A) (B) (A) (B) (A) (B)
                 (A) (B) (B) (A) (A) (A) (B) (B) (B) (B) (A) (A)
                 (B) (B) (B) (A) (A) (B) (A) (B) (A) (B) (A) (A)
                 (B) (A) (B) (B) (A) (A) (B) (A) (A) (B) (A) (B)
                 (A) (B) (A) (B) (A) (B) (B) (A) (B) (B) (A) (A)
                 (A) (B) (A) (B) (B) (A) (B) (A) (B) (B) (A) (A)
                 (A) (B) (B) (B) (A) (A) (B) (A) (B) (A) (B) (B)
                 (A)
 Beta  Orbitals:
       Occupied  (B) (A) (B) (A) (A) (B) (A) (B) (A) (B) (A) (B)
                 (A) (B) (A) (B) (B) (A) (A) (A) (B) (B) (A) (B)
       Virtual   (A) (B) (A) (A) (A) (B) (B) (A) (B) (B) (B) (A)
                 (A) (B) (B) (A) (A) (A) (B) (B) (A) (B) (A) (A)
                 (B) (A) (B) (B) (B) (A) (A) (A) (B) (A) (B) (A)
                 (B) (A) (B) (B) (A) (A) (A) (B) (B) (B) (B) (A)
                 (A) (B) (B) (B) (A) (A) (B) (A) (B) (A) (B) (A)
                 (A) (B) (A) (B) (B) (A) (A) (B) (A) (A) (B) (A)
                 (B) (A) (B) (A) (B) (A) (B) (B) (A) (B) (B) (A)
                 (A) (A) (B) (A) (B) (B) (A) (B) (A) (B) (B) (A)
                 (A) (A) (B) (B) (B) (A) (A) (B) (A) (B) (A) (B)
                 (B) (A)
 The electronic state of the initial guess is 2-A.
 Initial guess <Sx>= 0.0000 <Sy>= 0.0000 <Sz>= 0.5000 <S**2>= 0.7500 S= 0.5000
 Requested convergence on RMS density matrix=1.00D-08 within 128 cycles.
 Requested convergence on MAX density matrix=1.00D-06.
 Requested convergence on             energy=1.00D-06.
 No special actions if energy rises.
 Integral accuracy reduced to 1.0D-05 until final iterations.
 Initial convergence to 1.0D-05 achieved.  Increase integral accuracy.
 SCF Done:  E(UB3LYP) =  -308.300536441     A.U. after   13 cycles
            NFock= 13  Conv=0.47D-08     -V/T= 2.0096
 <Sx>= 0.0000 <Sy>= 0.0000 <Sz>= 0.5000 <S**2>= 0.7531 S= 0.5016
 <L.S>= 0.000000000000E+00
 Annihilation of the first spin contaminant:
 S**2 before annihilation     0.7531,   after     0.7500

 **********************************************************************

            Population analysis using the SCF Density.

 **********************************************************************

 Orbital symmetries:
 Alpha Orbitals:
       Occupied  (B) (A) (A) (B) (A) (B) (A) (B) (A) (B) (A) (B)
                 (A) (B) (A) (B) (B) (A) (A) (B) (A) (B) (A) (A)
                 (B)
       Virtual   (B) (A) (A) (A) (B) (B) (B) (A) (A) (B) (B) (A)
                 (B) (B) (A) (A) (A) (B) (B) (A) (B) (A) (A) (B)
                 (A) (B) (B) (A) (B) (A) (A) (B) (B) (A) (A) (B)
                 (A) (B) (B) (A) (A) (A) (B) (B) (B) (B) (A) (A)
                 (B) (B) (A) (B) (A) (B) (A) (B) (A) (B) (A) (B)
                 (A) (A) (B) (A) (A) (B) (B) (A) (B) (A) (A) (B)
                 (B) (A) (A) (B) (A) (B) (B) (A) (B) (B) (A) (A)
                 (A) (B) (A) (B) (B) (A) (B) (A) (B) (B) (A) (A)
                 (A) (B) (B) (B) (A) (A) (A) (B) (B) (A) (B) (B)
                 (A)
 Beta  Orbitals:
       Occupied  (B) (A) (A) (B) (A) (B) (A) (B) (A) (B) (A) (B)
                 (A) (B) (A) (B) (B) (A) (A) (A) (B) (A) (B) (B)
       Virtual   (A) (B) (A) (A) (A) (B) (B) (B) (A) (A) (B) (B)
                 (A) (B) (B) (A) (A) (A) (B) (B) (A) (B) (A) (B)
                 (A) (A) (B) (B) (A) (B) (A) (A) (B) (B) (A) (A)
                 (B) (A) (B) (B) (A) (A) (B) (A) (B) (B) (B) (A)
                 (A) (B) (B) (A) (B) (A) (B) (A) (B) (A) (B) (A)
                 (B) (A) (A) (B) (A) (A) (B) (B) (A) (B) (A) (A)
                 (B) (B) (A) (A) (B) (A) (B) (B) (A) (B) (B) (A)
                 (A) (A) (B) (A) (B) (B) (A) (B) (A) (B) (B) (A)
                 (A) (A) (B) (B) (B) (A) (A) (A) (B) (B) (A) (B)
                 (B) (A)
 The electronic state is 2-A.
 Alpha  occ. eigenvalues --  -19.39264 -19.39262 -10.43755 -10.43753 -10.36374
 Alpha  occ. eigenvalues --  -10.36369  -1.25282  -1.25263  -0.98004  -0.91552
 Alpha  occ. eigenvalues --   -0.82353  -0.76979  -0.74013  -0.72634  -0.69059
 Alpha  occ. eigenvalues --   -0.67097  -0.63678  -0.60540  -0.59329  -0.55359
 Alpha  occ. eigenvalues --   -0.54942  -0.53353  -0.52178  -0.51239  -0.50513
 Alpha virt. eigenvalues --   -0.12451  -0.11878  -0.10284  -0.07796  -0.07194
 Alpha virt. eigenvalues --   -0.03500  -0.02994  -0.02148  -0.00443  -0.00232
 Alpha virt. eigenvalues --    0.00387   0.00504   0.04504   0.08002   0.10788
 Alpha virt. eigenvalues --    0.23430   0.25126   0.26143   0.26576   0.29352
 Alpha virt. eigenvalues --    0.32077   0.35383   0.38357   0.39081   0.40136
 Alpha virt. eigenvalues --    0.43879   0.44745   0.45472   0.46200   0.46538
 Alpha virt. eigenvalues --    0.47830   0.49450   0.51151   0.52243   0.52743
 Alpha virt. eigenvalues --    0.54411   0.54684   0.64291   0.74718   0.76681
 Alpha virt. eigenvalues --    0.79523   0.80965   0.81527   0.86000   0.88335
 Alpha virt. eigenvalues --    0.89660   0.99015   0.99487   1.10851   1.14585
 Alpha virt. eigenvalues --    1.15932   1.17467   1.19619   1.21845   1.25174
 Alpha virt. eigenvalues --    1.25297   1.25778   1.43033   1.50381   1.51046
 Alpha virt. eigenvalues --    1.51912   1.52623   1.53788   1.59380   1.59388
 Alpha virt. eigenvalues --    1.60036   1.60481   1.64255   1.64892   1.66035
 Alpha virt. eigenvalues --    1.68316   1.71120   1.71915   1.72396   1.75697
 Alpha virt. eigenvalues --    1.79701   1.83700   1.88662   1.90764   2.00107
 Alpha virt. eigenvalues --    2.02993   2.09319   2.12819   2.13309   2.19091
 Alpha virt. eigenvalues --    2.21183   2.23724   2.28581   2.36250   2.38513
 Alpha virt. eigenvalues --    2.40784   2.48695   2.52824   2.59356   2.63816
 Alpha virt. eigenvalues --    2.68733   2.70770   2.71120   2.74902   2.77726
 Alpha virt. eigenvalues --    2.82067   2.91427   2.92155   2.92265   2.93808
 Alpha virt. eigenvalues --    3.08625   3.12578   3.53764   3.54004
  Beta  occ. eigenvalues --  -19.38284 -19.38282 -10.43718 -10.43717 -10.36371
  Beta  occ. eigenvalues --  -10.36366  -1.23219  -1.23195  -0.97698  -0.90894
  Beta  occ. eigenvalues --   -0.81700  -0.76498  -0.73142  -0.71980  -0.67547
  Beta  occ. eigenvalues --   -0.64585  -0.63166  -0.59714  -0.57102  -0.54777
  Beta  occ. eigenvalues --   -0.54598  -0.51855  -0.51014  -0.45105
  Beta virt. eigenvalues --   -0.42676  -0.12172  -0.11611  -0.10107  -0.07542
  Beta virt. eigenvalues --   -0.06906  -0.03388  -0.02467  -0.01894  -0.00193
  Beta virt. eigenvalues --    0.00175   0.00529   0.00868   0.04676   0.08083
  Beta virt. eigenvalues --    0.11040   0.23705   0.25516   0.26248   0.27524
  Beta virt. eigenvalues --    0.29507   0.32213   0.35645   0.39383   0.39468
  Beta virt. eigenvalues --    0.40263   0.44378   0.45171   0.45648   0.46660
  Beta virt. eigenvalues --    0.47176   0.48209   0.49494   0.51490   0.52431
  Beta virt. eigenvalues --    0.52864   0.54526   0.55065   0.65802   0.75313
  Beta virt. eigenvalues --    0.77247   0.81422   0.81874   0.82002   0.86320
  Beta virt. eigenvalues --    0.88655   0.91625   0.99809   0.99872   1.11198
  Beta virt. eigenvalues --    1.15307   1.16284   1.17635   1.20121   1.22236
  Beta virt. eigenvalues --    1.25962   1.25995   1.26514   1.43754   1.50711
  Beta virt. eigenvalues --    1.52127   1.52876   1.52945   1.54164   1.59644
  Beta virt. eigenvalues --    1.59683   1.60284   1.61059   1.64892   1.65490
  Beta virt. eigenvalues --    1.66284   1.68650   1.71273   1.72462   1.72926
  Beta virt. eigenvalues --    1.76064   1.80188   1.84196   1.88961   1.91233
  Beta virt. eigenvalues --    2.00822   2.03536   2.09890   2.13413   2.13624
  Beta virt. eigenvalues --    2.19472   2.21568   2.24156   2.28887   2.36751
  Beta virt. eigenvalues --    2.38668   2.41293   2.49744   2.53446   2.60257
  Beta virt. eigenvalues --    2.65340   2.70815   2.70877   2.72964   2.76850
  Beta virt. eigenvalues --    2.78024   2.83620   2.92515   2.92734   2.93194
  Beta virt. eigenvalues --    2.94861   3.10073   3.13913   3.54427   3.54684
          Condensed to atoms (all electrons):
               1          2          3          4          5          6
     1  O    7.554942   0.326101  -0.067053   0.003633  -0.000080   0.000000
     2  C    0.326101   4.500457   0.353213  -0.004498   0.002475  -0.000080
     3  C   -0.067053   0.353213   4.871901   0.252695  -0.004498   0.003633
     4  C    0.003633  -0.004498   0.252695   4.871901   0.353213  -0.067053
     5  C   -0.000080   0.002475  -0.004498   0.353213   4.500457   0.326101
     6  O    0.000000  -0.000080   0.003633  -0.067053   0.326101   7.554942
     7  H    0.316504  -0.012038   0.007777  -0.000500   0.000012  -0.000000
     8  H   -0.017905   0.370317  -0.026577  -0.000028   0.000001   0.000006
     9  H   -0.017905   0.370317  -0.026577  -0.000028   0.000001   0.000006
    10  H    0.004422  -0.016168   0.362722  -0.012147  -0.007534  -0.000069
    11  H    0.004422  -0.016168   0.362722  -0.012147  -0.007534  -0.000069
    12  H   -0.000069  -0.007534  -0.012147   0.362722  -0.016168   0.004422
    13  H   -0.000069  -0.007534  -0.012147   0.362722  -0.016168   0.004422
    14  H    0.000006   0.000001  -0.000028  -0.026577   0.370317  -0.017905
    15  H    0.000006   0.000001  -0.000028  -0.026577   0.370317  -0.017905
    16  H   -0.000000   0.000012  -0.000500   0.007777  -0.012038   0.316504
               7          8          9         10         11         12
     1  O    0.316504  -0.017905  -0.017905   0.004422   0.004422  -0.000069
     2  C   -0.012038   0.370317   0.370317  -0.016168  -0.016168  -0.007534
     3  C    0.007777  -0.026577  -0.026577   0.362722   0.362722  -0.012147
     4  C   -0.000500  -0.000028  -0.000028  -0.012147  -0.012147   0.362722
     5  C    0.000012   0.000001   0.000001  -0.007534  -0.007534  -0.016168
     6  O   -0.000000   0.000006   0.000006  -0.000069  -0.000069   0.004422
     7  H    0.469200  -0.003737  -0.003737  -0.000198  -0.000198   0.000008
     8  H   -0.003737   0.605365  -0.026089  -0.010648   0.008290   0.009454
     9  H   -0.003737  -0.026089   0.605365   0.008290  -0.010648  -0.003077
    10  H   -0.000198  -0.010648   0.008290   0.637844  -0.027568  -0.010827
    11  H   -0.000198   0.008290  -0.010648  -0.027568   0.637844   0.008225
    12  H    0.000008   0.009454  -0.003077  -0.010827   0.008225   0.637844
    13  H    0.000008  -0.003077   0.009454   0.008225  -0.010827  -0.027568
    14  H    0.000000  -0.000220   0.000104   0.009454  -0.003077  -0.010648
    15  H    0.000000   0.000104  -0.000220  -0.003077   0.009454   0.008290
    16  H    0.000000   0.000000   0.000000   0.000008   0.000008  -0.000198
              13         14         15         16
     1  O   -0.000069   0.000006   0.000006  -0.000000
     2  C   -0.007534   0.000001   0.000001   0.000012
     3  C   -0.012147  -0.000028  -0.000028  -0.000500
     4  C    0.362722  -0.026577  -0.026577   0.007777
     5  C   -0.016168   0.370317   0.370317  -0.012038
     6  O    0.004422  -0.017905  -0.017905   0.316504
     7  H    0.000008   0.000000   0.000000   0.000000
     8  H   -0.003077  -0.000220   0.000104   0.000000
     9  H    0.009454   0.000104  -0.000220   0.000000
    10  H    0.008225   0.009454  -0.003077   0.000008
    11  H   -0.010827  -0.003077   0.009454   0.000008
    12  H   -0.027568  -0.010648   0.008290  -0.000198
    13  H    0.637844   0.008290  -0.010648  -0.000198
    14  H    0.008290   0.605365  -0.026089  -0.003737
    15  H   -0.010648  -0.026089   0.605365  -0.003737
    16  H   -0.000198  -0.003737  -0.003737   0.469200
          Atomic-Atomic Spin Densities.
               1          2          3          4          5          6
     1  O    0.398759  -0.025354   0.001566  -0.000122  -0.000000   0.000000
     2  C   -0.025354  -0.011064   0.005008  -0.000718  -0.000002  -0.000000
     3  C    0.001566   0.005008  -0.014639   0.007727  -0.000718  -0.000122
     4  C   -0.000122  -0.000718   0.007727  -0.014639   0.005008   0.001566
     5  C   -0.000000  -0.000002  -0.000718   0.005008  -0.011064  -0.025354
     6  O    0.000000  -0.000000  -0.000122   0.001566  -0.025354   0.398759
     7  H    0.001104   0.000576  -0.000099   0.000015  -0.000000   0.000000
     8  H   -0.006086   0.016059  -0.000891   0.000136   0.000030  -0.000007
     9  H   -0.006086   0.016059  -0.000891   0.000136   0.000030  -0.000007
    10  H    0.000554  -0.000841   0.002833  -0.000451  -0.000248   0.000060
    11  H    0.000554  -0.000841   0.002833  -0.000451  -0.000248   0.000060
    12  H    0.000060  -0.000248  -0.000451   0.002833  -0.000841   0.000554
    13  H    0.000060  -0.000248  -0.000451   0.002833  -0.000841   0.000554
    14  H   -0.000007   0.000030   0.000136  -0.000891   0.016059  -0.006086
    15  H   -0.000007   0.000030   0.000136  -0.000891   0.016059  -0.006086
    16  H    0.000000  -0.000000   0.000015  -0.000099   0.000576   0.001104
               7          8          9         10         11         12
     1  O    0.001104  -0.006086  -0.006086   0.000554   0.000554   0.000060
     2  C    0.000576   0.016059   0.016059  -0.000841  -0.000841  -0.000248
     3  C   -0.000099  -0.000891  -0.000891   0.002833   0.002833  -0.000451
     4  C    0.000015   0.000136   0.000136  -0.000451  -0.000451   0.002833
     5  C   -0.000000   0.000030   0.000030  -0.000248  -0.000248  -0.000841
     6  O    0.000000  -0.000007  -0.000007   0.000060   0.000060   0.000554
     7  H   -0.010956   0.000018   0.000018   0.000004   0.000004  -0.000000
     8  H    0.000018   0.069449  -0.010251  -0.001242   0.000478  -0.002529
     9  H    0.000018  -0.010251   0.069449   0.000478  -0.001242   0.001086
    10  H    0.000004  -0.001242   0.000478   0.005964  -0.000850   0.001440
    11  H    0.000004   0.000478  -0.001242  -0.000850   0.005964  -0.000665
    12  H   -0.000000  -0.002529   0.001086   0.001440  -0.000665   0.005964
    13  H   -0.000000   0.001086  -0.002529  -0.000665   0.001440  -0.000850
    14  H   -0.000000   0.000189  -0.000089  -0.002529   0.001086  -0.001242
    15  H   -0.000000  -0.000089   0.000189   0.001086  -0.002529   0.000478
    16  H   -0.000000  -0.000000  -0.000000  -0.000000  -0.000000   0.000004
              13         14         15         16
     1  O    0.000060  -0.000007  -0.000007   0.000000
     2  C   -0.000248   0.000030   0.000030  -0.000000
     3  C   -0.000451   0.000136   0.000136   0.000015
     4  C    0.002833  -0.000891  -0.000891  -0.000099
     5  C   -0.000841   0.016059   0.016059   0.000576
     6  O    0.000554  -0.006086  -0.006086   0.001104
     7  H   -0.000000  -0.000000  -0.000000  -0.000000
     8  H    0.001086   0.000189  -0.000089  -0.000000
     9  H   -0.002529  -0.000089   0.000189  -0.000000
    10  H   -0.000665  -0.002529   0.001086  -0.000000
    11  H    0.001440   0.001086  -0.002529  -0.000000
    12  H   -0.000850  -0.001242   0.000478   0.000004
    13  H    0.005964   0.000478  -0.001242   0.000004
    14  H    0.000478   0.069449  -0.010251   0.000018
    15  H   -0.001242  -0.010251   0.069449   0.000018
    16  H    0.000004   0.000018   0.000018  -0.010956
 Mulliken charges and spin densities:
               1          2
     1  O   -0.106954   0.364994
     2  C    0.141128  -0.001555
     3  C   -0.065104   0.001990
     4  C   -0.065104   0.001990
     5  C    0.141128  -0.001555
     6  O   -0.106954   0.364994
     7  H    0.226900  -0.009316
     8  H    0.094744   0.066350
     9  H    0.094744   0.066350
    10  H    0.057271   0.005593
    11  H    0.057271   0.005593
    12  H    0.057271   0.005593
    13  H    0.057271   0.005593
    14  H    0.094744   0.066350
    15  H    0.094744   0.066350
    16  H    0.226900  -0.009316
 Sum of Mulliken charges =   1.00000   1.00000
 Mulliken charges and spin densities with hydrogens summed into heavy atoms:
               1          2
     1  O    0.119946   0.355678
     2  C    0.330616   0.131145
     3  C    0.049439   0.013177
     4  C    0.049439   0.013177
     5  C    0.330616   0.131145
     6  O    0.119946   0.355678
 Electronic spatial extent (au):  <R**2>=            984.3686
 Charge=              1.0000 electrons
 Dipole moment (field-independent basis, Debye):
    X=             -0.0000    Y=             -0.0000    Z=              0.0000  Tot=              0.0000
 Quadrupole moment (field-independent basis, Debye-Ang):
   XX=             -9.7777   YY=            -19.2907   ZZ=            -33.7426
   XY=             21.8039   XZ=             -0.0000   YZ=              0.0000
 Traceless Quadrupole moment (field-independent basis, Debye-Ang):
   XX=             11.1593   YY=              1.6463   ZZ=            -12.8056
   XY=             21.8039   XZ=             -0.0000   YZ=              0.0000
 Octapole moment (field-independent basis, Debye-Ang**2):
  XXX=             -0.0000  YYY=             -0.0000  ZZZ=              0.0000  XYY=              0.0000
  XXY=             -0.0000  XXZ=              0.0000  XZZ=             -0.0000  YZZ=             -0.0000
  YYZ=              0.0000  XYZ=              0.0000
 Hexadecapole moment (field-independent basis, Debye-Ang**3):
 XXXX=           -245.9819 YYYY=           -526.0903 ZZZZ=            -55.6005 XXXY=            -42.2717
 XXXZ=              0.0000 YYYX=            -31.7402 YYYZ=             -0.0000 ZZZX=              0.0000
 ZZZY=              0.0000 XXYY=             -6.3317 XXZZ=            -67.7108 YYZZ=           -119.0037
 XXYZ=             -0.0000 YYXZ=             -0.0000 ZZXY=            -66.4441
 N-N= 2.446648584088D+02 E-N=-1.199072029091D+03  KE= 3.053599268949D+02
 Symmetry A    KE= 1.531799054554D+02
 Symmetry B    KE= 1.521800214395D+02
 Symmetry A    SP= 1.000000000000D+00
 Symmetry B    SP= 2.089699906985D-14
                          Isotropic Fermi Contact Couplings
        Atom                 a.u.       MegaHertz       Gauss      10(-4) cm-1
     1  O(17)              0.13345     -80.89834     -28.86654     -26.98478
     2  C(13)             -0.02174     -24.44289      -8.72183      -8.15327
     3  C(13)             -0.00326      -3.66945      -1.30935      -1.22400
     4  C(13)             -0.00326      -3.66945      -1.30935      -1.22400
     5  C(13)             -0.02174     -24.44289      -8.72183      -8.15327
     6  O(17)              0.13345     -80.89834     -28.86654     -26.98478
     7  H(1)              -0.00499     -22.30921      -7.96048      -7.44155
     8  H(1)               0.03108     138.94154      49.57780      46.34591
     9  H(1)               0.03108     138.94142      49.57775      46.34587
    10  H(1)               0.00274      12.26578       4.37673       4.09142
    11  H(1)               0.00274      12.26580       4.37674       4.09143
    12  H(1)               0.00274      12.26578       4.37673       4.09142
    13  H(1)               0.00274      12.26580       4.37674       4.09143
    14  H(1)               0.03108     138.94154      49.57780      46.34591
    15  H(1)               0.03108     138.94142      49.57775      46.34587
    16  H(1)              -0.00499     -22.30921      -7.96048      -7.44155
 --------------------------------------------------------
       Center         ----  Spin Dipole Couplings  ----
                      3XX-RR        3YY-RR        3ZZ-RR
 --------------------------------------------------------
     1   Atom       -0.732867     -0.721123      1.453990
     2   Atom       -0.057773     -0.030342      0.088115
     3   Atom       -0.002118     -0.003114      0.005232
     4   Atom       -0.002118     -0.003114      0.005232
     5   Atom       -0.057773     -0.030342      0.088115
     6   Atom       -0.732867     -0.721123      1.453990
     7   Atom        0.054062     -0.034890     -0.019172
     8   Atom       -0.000702      0.000185      0.000516
     9   Atom       -0.000702      0.000185      0.000516
    10   Atom        0.002794      0.000897     -0.003691
    11   Atom        0.002794      0.000897     -0.003691
    12   Atom        0.002794      0.000897     -0.003691
    13   Atom        0.002794      0.000897     -0.003691
    14   Atom       -0.000702      0.000185      0.000516
    15   Atom       -0.000702      0.000185      0.000516
    16   Atom        0.054062     -0.034890     -0.019172
 --------------------------------------------------------
                        XY            XZ            YZ
 --------------------------------------------------------
     1   Atom        0.008938     -0.000001      0.000000
     2   Atom        0.001612     -0.000000      0.000000
     3   Atom        0.006920     -0.000000     -0.000000
     4   Atom        0.006920      0.000000      0.000000
     5   Atom        0.001612      0.000000     -0.000000
     6   Atom        0.008938      0.000001     -0.000000
     7   Atom        0.036102      0.000000      0.000000
     8   Atom       -0.007729     -0.012695      0.010701
     9   Atom       -0.007729      0.012695     -0.010701
    10   Atom        0.004196      0.003117     -0.000507
    11   Atom        0.004196     -0.003117      0.000507
    12   Atom        0.004196     -0.003117      0.000507
    13   Atom        0.004196      0.003117     -0.000507
    14   Atom       -0.007729      0.012695     -0.010701
    15   Atom       -0.007729     -0.012695      0.010701
    16   Atom        0.036102     -0.000000     -0.000000
 --------------------------------------------------------


 ---------------------------------------------------------------------------------
              Anisotropic Spin Dipole Couplings in Principal Axis System
 ---------------------------------------------------------------------------------

       Atom             a.u.   MegaHertz   Gauss  10(-4) cm-1        Axes

              Baa    -0.7377    53.379    19.047    17.805  0.8801 -0.4748  0.0000
     1 O(17)  Bbb    -0.7163    51.831    18.495    17.289  0.4748  0.8801  0.0000
              Bcc     1.4540  -105.210   -37.541   -35.094 -0.0000  0.0000  1.0000
 
              Baa    -0.0579    -7.765    -2.771    -2.590  0.9983 -0.0585  0.0000
     2 C(13)  Bbb    -0.0302    -4.059    -1.448    -1.354  0.0585  0.9983  0.0000
              Bcc     0.0881    11.824     4.219     3.944 -0.0000  0.0000  1.0000
 
              Baa    -0.0096    -1.282    -0.457    -0.428 -0.6813  0.7320 -0.0000
     3 C(13)  Bbb     0.0043     0.580     0.207     0.193  0.7320  0.6813  0.0000
              Bcc     0.0052     0.702     0.251     0.234 -0.0000 -0.0000  1.0000
 
              Baa    -0.0096    -1.282    -0.457    -0.428 -0.6813  0.7320  0.0000
     4 C(13)  Bbb     0.0043     0.580     0.207     0.193  0.7320  0.6813 -0.0000
              Bcc     0.0052     0.702     0.251     0.234  0.0000  0.0000  1.0000
 
              Baa    -0.0579    -7.765    -2.771    -2.590  0.9983 -0.0585 -0.0000
     5 C(13)  Bbb    -0.0302    -4.059    -1.448    -1.354  0.0585  0.9983 -0.0000
              Bcc     0.0881    11.824     4.219     3.944  0.0000 -0.0000  1.0000
 
              Baa    -0.7377    53.379    19.047    17.805  0.8801 -0.4748 -0.0000
     6 O(17)  Bbb    -0.7163    51.831    18.495    17.289  0.4748  0.8801 -0.0000
              Bcc     1.4540  -105.210   -37.541   -35.094  0.0000 -0.0000  1.0000
 
              Baa    -0.0477   -25.449    -9.081    -8.489 -0.3344  0.9424 -0.0000
     7 H(1)   Bbb    -0.0192   -10.229    -3.650    -3.412 -0.0000  0.0000  1.0000
              Bcc     0.0669    35.679    12.731    11.901  0.9424  0.3344  0.0000
 
              Baa    -0.0133    -7.080    -2.526    -2.362  0.6073 -0.2507  0.7539
     8 H(1)   Bbb    -0.0076    -4.076    -1.454    -1.360  0.5616  0.8066 -0.1842
              Bcc     0.0209    11.156     3.981     3.721 -0.5619  0.5352  0.6307
 
              Baa    -0.0133    -7.080    -2.526    -2.362 -0.6073  0.2507  0.7539
     9 H(1)   Bbb    -0.0076    -4.076    -1.454    -1.360  0.5616  0.8066  0.1842
              Bcc     0.0209    11.156     3.981     3.721  0.5619 -0.5352  0.6307
 
              Baa    -0.0057    -3.062    -1.093    -1.021 -0.4710  0.3593  0.8057
    10 H(1)   Bbb    -0.0009    -0.465    -0.166    -0.155 -0.3794  0.7420 -0.5527
              Bcc     0.0066     3.527     1.259     1.177  0.7964  0.5660  0.2132
 
              Baa    -0.0057    -3.062    -1.093    -1.021  0.4710 -0.3593  0.8057
    11 H(1)   Bbb    -0.0009    -0.465    -0.166    -0.155 -0.3794  0.7420  0.5527
              Bcc     0.0066     3.527     1.259     1.177  0.7964  0.5660 -0.2132
 
              Baa    -0.0057    -3.062    -1.093    -1.021  0.4710 -0.3593  0.8057
    12 H(1)   Bbb    -0.0009    -0.465    -0.166    -0.155 -0.3794  0.7420  0.5527
              Bcc     0.0066     3.527     1.259     1.177  0.7964  0.5660 -0.2132
 
              Baa    -0.0057    -3.062    -1.093    -1.021 -0.4710  0.3593  0.8057
    13 H(1)   Bbb    -0.0009    -0.465    -0.166    -0.155 -0.3794  0.7420 -0.5527
              Bcc     0.0066     3.527     1.259     1.177  0.7964  0.5660  0.2132
 
              Baa    -0.0133    -7.080    -2.526    -2.362 -0.6073  0.2507  0.7539
    14 H(1)   Bbb    -0.0076    -4.076    -1.454    -1.360  0.5616  0.8066  0.1842
              Bcc     0.0209    11.156     3.981     3.721  0.5619 -0.5352  0.6307
 
              Baa    -0.0133    -7.080    -2.526    -2.362  0.6073 -0.2507  0.7539
    15 H(1)   Bbb    -0.0076    -4.076    -1.454    -1.360  0.5616  0.8066 -0.1842
              Bcc     0.0209    11.156     3.981     3.721 -0.5619  0.5352  0.6307
 
              Baa    -0.0477   -25.449    -9.081    -8.489 -0.3344  0.9424  0.0000
    16 H(1)   Bbb    -0.0192   -10.229    -3.650    -3.412  0.0000 -0.0000  1.0000
              Bcc     0.0669    35.679    12.731    11.901  0.9424  0.3344 -0.0000
 

 ---------------------------------------------------------------------------------

 ******************************Gaussian NBO Version 3.1******************************
             N A T U R A L   A T O M I C   O R B I T A L   A N D
          N A T U R A L   B O N D   O R B I T A L   A N A L Y S I S
 ******************************Gaussian NBO Version 3.1******************************
       /RESON  / : Allow strongly delocalized NBO set

 Analyzing the SCF density

 Job title: 25                                                              

 Storage needed:     54786 in NPA,     72496 in NBO ( 939522656 available)
 GSVD:  LWork=       10276 too small for GESVD, short by        4544 words or        4544 for optimal perf.


 NATURAL POPULATIONS:  Natural atomic orbital occupancies 
                                                          
   NAO  Atom  No  lang   Type(AO)    Occupancy
 --------------------------------------------
     1    O    1  S      Cor( 1S)     1.99975
     2    O    1  S      Val( 2S)     1.69043
     3    O    1  S      Ryd( 3S)     0.00106
     4    O    1  px     Val( 2p)     1.64496
     5    O    1  px     Ryd( 3p)     0.00162
     6    O    1  py     Val( 2p)     1.51241
     7    O    1  py     Ryd( 3p)     0.00126
     8    O    1  pz     Val( 2p)     1.61854
     9    O    1  pz     Ryd( 3p)     0.00174
    10    O    1  dxy    Ryd( 3d)     0.00105
    11    O    1  dxz    Ryd( 3d)     0.00061
    12    O    1  dyz    Ryd( 3d)     0.00050
    13    O    1  dx2y2  Ryd( 3d)     0.00155
    14    O    1  dz2    Ryd( 3d)     0.00073

    15    C    2  S      Cor( 1S)     1.99903
    16    C    2  S      Val( 2S)     1.01970
    17    C    2  S      Ryd( 3S)     0.00261
    18    C    2  px     Val( 2p)     1.12566
    19    C    2  px     Ryd( 3p)     0.00112
    20    C    2  py     Val( 2p)     0.71744
    21    C    2  py     Ryd( 3p)     0.00396
    22    C    2  pz     Val( 2p)     1.17591
    23    C    2  pz     Ryd( 3p)     0.00155
    24    C    2  dxy    Ryd( 3d)     0.00142
    25    C    2  dxz    Ryd( 3d)     0.00098
    26    C    2  dyz    Ryd( 3d)     0.00133
    27    C    2  dx2y2  Ryd( 3d)     0.00207
    28    C    2  dz2    Ryd( 3d)     0.00090

    29    C    3  S      Cor( 1S)     1.99911
    30    C    3  S      Val( 2S)     1.02819
    31    C    3  S      Ryd( 3S)     0.00171
    32    C    3  px     Val( 2p)     1.09608
    33    C    3  px     Ryd( 3p)     0.00242
    34    C    3  py     Val( 2p)     1.08416
    35    C    3  py     Ryd( 3p)     0.00357
    36    C    3  pz     Val( 2p)     1.24175
    37    C    3  pz     Ryd( 3p)     0.00318
    38    C    3  dxy    Ryd( 3d)     0.00045
    39    C    3  dxz    Ryd( 3d)     0.00064
    40    C    3  dyz    Ryd( 3d)     0.00065
    41    C    3  dx2y2  Ryd( 3d)     0.00074
    42    C    3  dz2    Ryd( 3d)     0.00056

    43    C    4  S      Cor( 1S)     1.99911
    44    C    4  S      Val( 2S)     1.02819
    45    C    4  S      Ryd( 3S)     0.00171
    46    C    4  px     Val( 2p)     1.09608
    47    C    4  px     Ryd( 3p)     0.00242
    48    C    4  py     Val( 2p)     1.08416
    49    C    4  py     Ryd( 3p)     0.00357
    50    C    4  pz     Val( 2p)     1.24175
    51    C    4  pz     Ryd( 3p)     0.00318
    52    C    4  dxy    Ryd( 3d)     0.00045
    53    C    4  dxz    Ryd( 3d)     0.00064
    54    C    4  dyz    Ryd( 3d)     0.00065
    55    C    4  dx2y2  Ryd( 3d)     0.00074
    56    C    4  dz2    Ryd( 3d)     0.00056

    57    C    5  S      Cor( 1S)     1.99903
    58    C    5  S      Val( 2S)     1.01970
    59    C    5  S      Ryd( 3S)     0.00261
    60    C    5  px     Val( 2p)     1.12566
    61    C    5  px     Ryd( 3p)     0.00112
    62    C    5  py     Val( 2p)     0.71744
    63    C    5  py     Ryd( 3p)     0.00396
    64    C    5  pz     Val( 2p)     1.17591
    65    C    5  pz     Ryd( 3p)     0.00155
    66    C    5  dxy    Ryd( 3d)     0.00142
    67    C    5  dxz    Ryd( 3d)     0.00098
    68    C    5  dyz    Ryd( 3d)     0.00133
    69    C    5  dx2y2  Ryd( 3d)     0.00207
    70    C    5  dz2    Ryd( 3d)     0.00090

    71    O    6  S      Cor( 1S)     1.99975
    72    O    6  S      Val( 2S)     1.69043
    73    O    6  S      Ryd( 3S)     0.00106
    74    O    6  px     Val( 2p)     1.64496
    75    O    6  px     Ryd( 3p)     0.00162
    76    O    6  py     Val( 2p)     1.51241
    77    O    6  py     Ryd( 3p)     0.00126
    78    O    6  pz     Val( 2p)     1.61854
    79    O    6  pz     Ryd( 3p)     0.00174
    80    O    6  dxy    Ryd( 3d)     0.00105
    81    O    6  dxz    Ryd( 3d)     0.00061
    82    O    6  dyz    Ryd( 3d)     0.00050
    83    O    6  dx2y2  Ryd( 3d)     0.00155
    84    O    6  dz2    Ryd( 3d)     0.00073

    85    H    7  S      Val( 1S)     0.49798
    86    H    7  S      Ryd( 2S)     0.00098
    87    H    7  px     Ryd( 2p)     0.00220
    88    H    7  py     Ryd( 2p)     0.00137
    89    H    7  pz     Ryd( 2p)     0.00123

    90    H    8  S      Val( 1S)     0.74204
    91    H    8  S      Ryd( 2S)     0.00217
    92    H    8  px     Ryd( 2p)     0.00034
    93    H    8  py     Ryd( 2p)     0.00019
    94    H    8  pz     Ryd( 2p)     0.00065

    95    H    9  S      Val( 1S)     0.74204
    96    H    9  S      Ryd( 2S)     0.00217
    97    H    9  px     Ryd( 2p)     0.00034
    98    H    9  py     Ryd( 2p)     0.00019
    99    H    9  pz     Ryd( 2p)     0.00065

   100    H   10  S      Val( 1S)     0.75197
   101    H   10  S      Ryd( 2S)     0.00316
   102    H   10  px     Ryd( 2p)     0.00027
   103    H   10  py     Ryd( 2p)     0.00024
   104    H   10  pz     Ryd( 2p)     0.00051

   105    H   11  S      Val( 1S)     0.75197
   106    H   11  S      Ryd( 2S)     0.00316
   107    H   11  px     Ryd( 2p)     0.00027
   108    H   11  py     Ryd( 2p)     0.00024
   109    H   11  pz     Ryd( 2p)     0.00051

   110    H   12  S      Val( 1S)     0.75197
   111    H   12  S      Ryd( 2S)     0.00316
   112    H   12  px     Ryd( 2p)     0.00027
   113    H   12  py     Ryd( 2p)     0.00024
   114    H   12  pz     Ryd( 2p)     0.00051

   115    H   13  S      Val( 1S)     0.75197
   116    H   13  S      Ryd( 2S)     0.00316
   117    H   13  px     Ryd( 2p)     0.00027
   118    H   13  py     Ryd( 2p)     0.00024
   119    H   13  pz     Ryd( 2p)     0.00051

   120    H   14  S      Val( 1S)     0.74204
   121    H   14  S      Ryd( 2S)     0.00217
   122    H   14  px     Ryd( 2p)     0.00034
   123    H   14  py     Ryd( 2p)     0.00019
   124    H   14  pz     Ryd( 2p)     0.00065

   125    H   15  S      Val( 1S)     0.74204
   126    H   15  S      Ryd( 2S)     0.00217
   127    H   15  px     Ryd( 2p)     0.00034
   128    H   15  py     Ryd( 2p)     0.00019
   129    H   15  pz     Ryd( 2p)     0.00065

   130    H   16  S      Val( 1S)     0.49798
   131    H   16  S      Ryd( 2S)     0.00098
   132    H   16  px     Ryd( 2p)     0.00220
   133    H   16  py     Ryd( 2p)     0.00137
   134    H   16  pz     Ryd( 2p)     0.00123


 Summary of Natural Population Analysis:                  
                                                          
                                       Natural Population 
                Natural  -----------------------------------------------
    Atom  No    Charge         Core      Valence    Rydberg      Total
 -----------------------------------------------------------------------
      O    1   -0.47623      1.99975     6.46634    0.01014     8.47623
      C    2   -0.05368      1.99903     4.03870    0.01594     6.05368
      C    3   -0.46324      1.99911     4.45020    0.01393     6.46324
      C    4   -0.46324      1.99911     4.45020    0.01393     6.46324
      C    5   -0.05368      1.99903     4.03870    0.01594     6.05368
      O    6   -0.47623      1.99975     6.46634    0.01014     8.47623
      H    7    0.49625      0.00000     0.49798    0.00578     0.50375
      H    8    0.25461      0.00000     0.74204    0.00335     0.74539
      H    9    0.25461      0.00000     0.74204    0.00335     0.74539
      H   10    0.24384      0.00000     0.75197    0.00419     0.75616
      H   11    0.24384      0.00000     0.75197    0.00419     0.75616
      H   12    0.24384      0.00000     0.75197    0.00419     0.75616
      H   13    0.24384      0.00000     0.75197    0.00419     0.75616
      H   14    0.25461      0.00000     0.74204    0.00335     0.74539
      H   15    0.25461      0.00000     0.74204    0.00335     0.74539
      H   16    0.49625      0.00000     0.49798    0.00578     0.50375
 =======================================================================
   * Total *    1.00000     11.99579    36.88245    0.12176    49.00000

                                 Natural Population      
 --------------------------------------------------------
   Core                      11.99579 ( 99.9649% of  12)
   Valence                   36.88245 ( 99.6823% of  37)
   Natural Minimal Basis     48.87824 ( 99.7515% of  49)
   Natural Rydberg Basis      0.12176 (  0.2485% of  49)
 --------------------------------------------------------

    Atom  No          Natural Electron Configuration
 ----------------------------------------------------------------------------
      O    1      [core]2S( 1.69)2p( 4.78)
      C    2      [core]2S( 1.02)2p( 3.02)3p( 0.01)3d( 0.01)
      C    3      [core]2S( 1.03)2p( 3.42)3p( 0.01)
      C    4      [core]2S( 1.03)2p( 3.42)3p( 0.01)
      C    5      [core]2S( 1.02)2p( 3.02)3p( 0.01)3d( 0.01)
      O    6      [core]2S( 1.69)2p( 4.78)
      H    7            1S( 0.50)
      H    8            1S( 0.74)
      H    9            1S( 0.74)
      H   10            1S( 0.75)
      H   11            1S( 0.75)
      H   12            1S( 0.75)
      H   13            1S( 0.75)
      H   14            1S( 0.74)
      H   15            1S( 0.74)
      H   16            1S( 0.50)


 ***************************************************
 *******         Alpha spin orbitals         *******
 ***************************************************


 NATURAL POPULATIONS:  Natural atomic orbital occupancies 
                                                          
   NAO  Atom  No  lang   Type(AO)    Occupancy      Energy
 ----------------------------------------------------------
     1    O    1  S      Cor( 1S)     0.99988     -19.20844
     2    O    1  S      Val( 2S)     0.84880      -1.11421
     3    O    1  S      Ryd( 3S)     0.00051       1.18951
     4    O    1  px     Val( 2p)     0.82482      -0.51875
     5    O    1  px     Ryd( 3p)     0.00079       0.99392
     6    O    1  py     Val( 2p)     0.75955      -0.52416
     7    O    1  py     Ryd( 3p)     0.00064       0.89518
     8    O    1  pz     Val( 2p)     0.98471      -0.55766
     9    O    1  pz     Ryd( 3p)     0.00073       0.83135
    10    O    1  dxy    Ryd( 3d)     0.00053       2.73000
    11    O    1  dxz    Ryd( 3d)     0.00037       2.52350
    12    O    1  dyz    Ryd( 3d)     0.00025       2.51536
    13    O    1  dx2y2  Ryd( 3d)     0.00078       3.06442
    14    O    1  dz2    Ryd( 3d)     0.00034       2.76149

    15    C    2  S      Cor( 1S)     0.99951     -10.33271
    16    C    2  S      Val( 2S)     0.50785      -0.42951
    17    C    2  S      Ryd( 3S)     0.00125       0.60200
    18    C    2  px     Val( 2p)     0.56063      -0.28000
    19    C    2  px     Ryd( 3p)     0.00056       0.32246
    20    C    2  py     Val( 2p)     0.35409      -0.25988
    21    C    2  py     Ryd( 3p)     0.00197       0.41144
    22    C    2  pz     Val( 2p)     0.61080      -0.29224
    23    C    2  pz     Ryd( 3p)     0.00066       0.48852
    24    C    2  dxy    Ryd( 3d)     0.00071       1.92928
    25    C    2  dxz    Ryd( 3d)     0.00053       2.07241
    26    C    2  dyz    Ryd( 3d)     0.00080       1.95549
    27    C    2  dx2y2  Ryd( 3d)     0.00101       2.05628
    28    C    2  dz2    Ryd( 3d)     0.00046       2.04188

    29    C    3  S      Cor( 1S)     0.99956     -10.24263
    30    C    3  S      Val( 2S)     0.51387      -0.39385
    31    C    3  S      Ryd( 3S)     0.00085       0.71341
    32    C    3  px     Val( 2p)     0.54749      -0.25862
    33    C    3  px     Ryd( 3p)     0.00121       0.45786
    34    C    3  py     Val( 2p)     0.54191      -0.24752
    35    C    3  py     Ryd( 3p)     0.00176       0.43732
    36    C    3  pz     Val( 2p)     0.62347      -0.25614
    37    C    3  pz     Ryd( 3p)     0.00159       0.57161
    38    C    3  dxy    Ryd( 3d)     0.00023       1.97109
    39    C    3  dxz    Ryd( 3d)     0.00034       2.11719
    40    C    3  dyz    Ryd( 3d)     0.00033       2.04929
    41    C    3  dx2y2  Ryd( 3d)     0.00037       2.09800
    42    C    3  dz2    Ryd( 3d)     0.00028       2.09150

    43    C    4  S      Cor( 1S)     0.99956     -10.24263
    44    C    4  S      Val( 2S)     0.51387      -0.39385
    45    C    4  S      Ryd( 3S)     0.00085       0.71341
    46    C    4  px     Val( 2p)     0.54749      -0.25862
    47    C    4  px     Ryd( 3p)     0.00121       0.45786
    48    C    4  py     Val( 2p)     0.54191      -0.24752
    49    C    4  py     Ryd( 3p)     0.00176       0.43732
    50    C    4  pz     Val( 2p)     0.62347      -0.25614
    51    C    4  pz     Ryd( 3p)     0.00159       0.57161
    52    C    4  dxy    Ryd( 3d)     0.00023       1.97109
    53    C    4  dxz    Ryd( 3d)     0.00034       2.11719
    54    C    4  dyz    Ryd( 3d)     0.00033       2.04929
    55    C    4  dx2y2  Ryd( 3d)     0.00037       2.09800
    56    C    4  dz2    Ryd( 3d)     0.00028       2.09150

    57    C    5  S      Cor( 1S)     0.99951     -10.33271
    58    C    5  S      Val( 2S)     0.50785      -0.42951
    59    C    5  S      Ryd( 3S)     0.00125       0.60200
    60    C    5  px     Val( 2p)     0.56063      -0.28000
    61    C    5  px     Ryd( 3p)     0.00056       0.32246
    62    C    5  py     Val( 2p)     0.35409      -0.25988
    63    C    5  py     Ryd( 3p)     0.00197       0.41144
    64    C    5  pz     Val( 2p)     0.61080      -0.29224
    65    C    5  pz     Ryd( 3p)     0.00066       0.48852
    66    C    5  dxy    Ryd( 3d)     0.00071       1.92928
    67    C    5  dxz    Ryd( 3d)     0.00053       2.07241
    68    C    5  dyz    Ryd( 3d)     0.00080       1.95549
    69    C    5  dx2y2  Ryd( 3d)     0.00101       2.05628
    70    C    5  dz2    Ryd( 3d)     0.00046       2.04188

    71    O    6  S      Cor( 1S)     0.99988     -19.20844
    72    O    6  S      Val( 2S)     0.84880      -1.11421
    73    O    6  S      Ryd( 3S)     0.00051       1.18951
    74    O    6  px     Val( 2p)     0.82482      -0.51875
    75    O    6  px     Ryd( 3p)     0.00079       0.99392
    76    O    6  py     Val( 2p)     0.75955      -0.52416
    77    O    6  py     Ryd( 3p)     0.00064       0.89518
    78    O    6  pz     Val( 2p)     0.98471      -0.55766
    79    O    6  pz     Ryd( 3p)     0.00073       0.83135
    80    O    6  dxy    Ryd( 3d)     0.00053       2.73000
    81    O    6  dxz    Ryd( 3d)     0.00037       2.52350
    82    O    6  dyz    Ryd( 3d)     0.00025       2.51536
    83    O    6  dx2y2  Ryd( 3d)     0.00078       3.06442
    84    O    6  dz2    Ryd( 3d)     0.00034       2.76149

    85    H    7  S      Val( 1S)     0.24478      -0.07641
    86    H    7  S      Ryd( 2S)     0.00047       0.23395
    87    H    7  px     Ryd( 2p)     0.00108       2.18535
    88    H    7  py     Ryd( 2p)     0.00068       1.65343
    89    H    7  pz     Ryd( 2p)     0.00070       1.43292

    90    H    8  S      Val( 1S)     0.39577      -0.13429
    91    H    8  S      Ryd( 2S)     0.00110       0.18471
    92    H    8  px     Ryd( 2p)     0.00020       1.69038
    93    H    8  py     Ryd( 2p)     0.00010       1.69734
    94    H    8  pz     Ryd( 2p)     0.00034       1.94532

    95    H    9  S      Val( 1S)     0.39577      -0.13429
    96    H    9  S      Ryd( 2S)     0.00110       0.18471
    97    H    9  px     Ryd( 2p)     0.00020       1.69038
    98    H    9  py     Ryd( 2p)     0.00010       1.69734
    99    H    9  pz     Ryd( 2p)     0.00034       1.94532

   100    H   10  S      Val( 1S)     0.37822      -0.08346
   101    H   10  S      Ryd( 2S)     0.00151       0.21551
   102    H   10  px     Ryd( 2p)     0.00014       1.77436
   103    H   10  py     Ryd( 2p)     0.00012       1.74706
   104    H   10  pz     Ryd( 2p)     0.00026       2.01001

   105    H   11  S      Val( 1S)     0.37822      -0.08346
   106    H   11  S      Ryd( 2S)     0.00151       0.21551
   107    H   11  px     Ryd( 2p)     0.00014       1.77436
   108    H   11  py     Ryd( 2p)     0.00012       1.74706
   109    H   11  pz     Ryd( 2p)     0.00026       2.01001

   110    H   12  S      Val( 1S)     0.37822      -0.08346
   111    H   12  S      Ryd( 2S)     0.00151       0.21551
   112    H   12  px     Ryd( 2p)     0.00014       1.77436
   113    H   12  py     Ryd( 2p)     0.00012       1.74706
   114    H   12  pz     Ryd( 2p)     0.00026       2.01001

   115    H   13  S      Val( 1S)     0.37822      -0.08346
   116    H   13  S      Ryd( 2S)     0.00151       0.21551
   117    H   13  px     Ryd( 2p)     0.00014       1.77436
   118    H   13  py     Ryd( 2p)     0.00012       1.74706
   119    H   13  pz     Ryd( 2p)     0.00026       2.01001

   120    H   14  S      Val( 1S)     0.39577      -0.13429
   121    H   14  S      Ryd( 2S)     0.00110       0.18471
   122    H   14  px     Ryd( 2p)     0.00020       1.69038
   123    H   14  py     Ryd( 2p)     0.00010       1.69734
   124    H   14  pz     Ryd( 2p)     0.00034       1.94532

   125    H   15  S      Val( 1S)     0.39577      -0.13429
   126    H   15  S      Ryd( 2S)     0.00110       0.18471
   127    H   15  px     Ryd( 2p)     0.00020       1.69038
   128    H   15  py     Ryd( 2p)     0.00010       1.69734
   129    H   15  pz     Ryd( 2p)     0.00034       1.94532

   130    H   16  S      Val( 1S)     0.24478      -0.07641
   131    H   16  S      Ryd( 2S)     0.00047       0.23395
   132    H   16  px     Ryd( 2p)     0.00108       2.18535
   133    H   16  py     Ryd( 2p)     0.00068       1.65343
   134    H   16  pz     Ryd( 2p)     0.00070       1.43292


 Summary of Natural Population Analysis:                  
                                                          
                                       Natural Population 
                Natural  -----------------------------------------------
    Atom  No    Charge         Core      Valence    Rydberg      Total
 -----------------------------------------------------------------------
      O    1   -0.42271      0.99988     3.41789    0.00494     4.42271
      C    2   -0.04083      0.99951     2.03337    0.00794     3.04083
      C    3   -0.23324      0.99956     2.22674    0.00695     3.23324
      C    4   -0.23324      0.99956     2.22674    0.00695     3.23324
      C    5   -0.04083      0.99951     2.03337    0.00794     3.04083
      O    6   -0.42271      0.99988     3.41789    0.00494     4.42271
      H    7    0.25229      0.00000     0.24478    0.00293     0.24771
      H    8    0.10249      0.00000     0.39577    0.00174     0.39751
      H    9    0.10249      0.00000     0.39577    0.00174     0.39751
      H   10    0.11975      0.00000     0.37822    0.00203     0.38025
      H   11    0.11975      0.00000     0.37822    0.00203     0.38025
      H   12    0.11975      0.00000     0.37822    0.00203     0.38025
      H   13    0.11975      0.00000     0.37822    0.00203     0.38025
      H   14    0.10249      0.00000     0.39577    0.00174     0.39751
      H   15    0.10249      0.00000     0.39577    0.00174     0.39751
      H   16    0.25229      0.00000     0.24478    0.00293     0.24771
 =======================================================================
   * Total *   -0.00000      5.99789    18.94151    0.06060    25.00000

                                 Natural Population      
 --------------------------------------------------------
   Core                       5.99789 ( 99.9648% of   6)
   Valence                   18.94151 ( 99.6922% of  19)
   Natural Minimal Basis     24.93940 ( 99.7576% of  25)
   Natural Rydberg Basis      0.06060 (  0.2424% of  25)
 --------------------------------------------------------

    Atom  No          Natural Electron Configuration
 ----------------------------------------------------------------------------
      O    1      [core]2S( 0.85)2p( 2.57)
      C    2      [core]2S( 0.51)2p( 1.53)
      C    3      [core]2S( 0.51)2p( 1.71)
      C    4      [core]2S( 0.51)2p( 1.71)
      C    5      [core]2S( 0.51)2p( 1.53)
      O    6      [core]2S( 0.85)2p( 2.57)
      H    7            1S( 0.24)
      H    8            1S( 0.40)
      H    9            1S( 0.40)
      H   10            1S( 0.38)
      H   11            1S( 0.38)
      H   12            1S( 0.38)
      H   13            1S( 0.38)
      H   14            1S( 0.40)
      H   15            1S( 0.40)
      H   16            1S( 0.24)


 NATURAL BOND ORBITAL ANALYSIS, alpha spin orbitals:

                       Occupancies       Lewis Structure    Low   High
           Occ.    -------------------  -----------------   occ   occ
  Cycle   Thresh.   Lewis   Non-Lewis     CR  BD  3C  LP    (L)   (NL)   Dev
 =============================================================================
   1(1)    0.90    24.83615   0.16385      6  15   0   4     0      0    0.01
 -----------------------------------------------------------------------------

 Structure accepted: No low occupancy Lewis orbitals

 --------------------------------------------------------
   Core                      5.99789 ( 99.965% of   6)
   Valence Lewis            18.83826 ( 99.149% of  19)
  ==================       ============================
   Total Lewis              24.83615 ( 99.345% of  25)
  -----------------------------------------------------
   Valence non-Lewis         0.12488 (  0.500% of  25)
   Rydberg non-Lewis         0.03897 (  0.156% of  25)
  ==================       ============================
   Total non-Lewis           0.16385 (  0.655% of  25)
 --------------------------------------------------------


       (Occupancy)   Bond orbital/ Coefficients/ Hybrids
 ---------------------------------------------------------------------------------
     1. (0.99776) BD ( 1) O   1 - C   2  
                ( 69.18%)   0.8317* O   1 s( 32.25%)p 2.10( 67.69%)d 0.00(  0.06%)
                                            0.0001 -0.5679 -0.0008 -0.0280  0.0033
                                            0.8222 -0.0022 -0.0000  0.0000  0.0119
                                           -0.0000  0.0000  0.0183  0.0129
                ( 30.82%)   0.5552* C   2 s( 20.60%)p 3.84( 79.08%)d 0.02(  0.31%)
                                           -0.0000 -0.4517 -0.0450 -0.0394 -0.0004
                                           -0.8875 -0.0405  0.0000  0.0000 -0.0049
                                            0.0000  0.0000  0.0487  0.0274
     2. (0.99478) BD ( 1) O   1 - H   7  
                ( 75.46%)   0.8687* O   1 s( 20.05%)p 3.98( 79.86%)d 0.00(  0.08%)
                                            0.0001  0.4474  0.0182  0.8271  0.0182
                                            0.3367  0.0286  0.0000  0.0000  0.0030
                                            0.0000  0.0000  0.0264 -0.0118
                ( 24.54%)   0.4954* H   7 s( 99.51%)p 0.00(  0.49%)
                                            0.9975 -0.0044 -0.0631 -0.0305 -0.0000
     3. (0.99155) BD ( 1) C   2 - C   3  
                ( 50.26%)   0.7090* C   2 s( 30.56%)p 2.27( 69.40%)d 0.00(  0.04%)
                                            0.0003  0.5528  0.0042 -0.7956  0.0068
                                           -0.2465  0.0175 -0.0000  0.0000  0.0087
                                            0.0000  0.0000  0.0158 -0.0090
                ( 49.74%)   0.7052* C   3 s( 27.07%)p 2.69( 72.88%)d 0.00(  0.05%)
                                            0.0003  0.5200  0.0171  0.8129  0.0026
                                            0.2601  0.0157  0.0000  0.0000  0.0109
                                            0.0000  0.0000  0.0158 -0.0113
     4. (0.99412) BD ( 1) C   2 - H   8  
                ( 60.94%)   0.7806* C   2 s( 24.47%)p 3.08( 75.47%)d 0.00(  0.06%)
                                           -0.0000  0.4945 -0.0114  0.4271  0.0067
                                           -0.2696  0.0036 -0.7068  0.0087 -0.0063
                                           -0.0159  0.0110  0.0043  0.0126
                ( 39.06%)   0.6250* H   8 s( 99.89%)p 0.00(  0.11%)
                                            0.9994 -0.0052 -0.0159  0.0132  0.0255
     5. (0.99412) BD ( 1) C   2 - H   9  
                ( 60.94%)   0.7806* C   2 s( 24.47%)p 3.08( 75.47%)d 0.00(  0.06%)
                                           -0.0000  0.4945 -0.0114  0.4271  0.0067
                                           -0.2696  0.0036  0.7068 -0.0087 -0.0063
                                            0.0159 -0.0110  0.0043  0.0126
                ( 39.06%)   0.6250* H   9 s( 99.89%)p 0.00(  0.11%)
                                            0.9994 -0.0052 -0.0159  0.0132 -0.0255
     6. (0.98742) BD ( 1) C   3 - C   4  
                ( 50.00%)   0.7071* C   3 s( 28.49%)p 2.51( 71.47%)d 0.00(  0.04%)
                                            0.0003  0.5337  0.0055 -0.0719  0.0028
                                           -0.8423 -0.0003  0.0000  0.0000  0.0005
                                            0.0000 -0.0000 -0.0173 -0.0111
                ( 50.00%)   0.7071* C   4 s( 28.49%)p 2.51( 71.47%)d 0.00(  0.04%)
                                            0.0003  0.5337  0.0055  0.0719 -0.0028
                                            0.8423  0.0003  0.0000  0.0000  0.0005
                                           -0.0000  0.0000 -0.0173 -0.0111
     7. (0.98779) BD ( 1) C   3 - H  10  
                ( 62.19%)   0.7886* C   3 s( 22.23%)p 3.50( 77.73%)d 0.00(  0.04%)
                                            0.0001 -0.4714  0.0087  0.4079  0.0042
                                           -0.3333 -0.0079  0.7068 -0.0131  0.0049
                                           -0.0122  0.0115 -0.0003 -0.0107
                ( 37.81%)   0.6149* H  10 s( 99.91%)p 0.00(  0.09%)
                                           -0.9995  0.0045 -0.0146  0.0136 -0.0227
     8. (0.98779) BD ( 1) C   3 - H  11  
                ( 62.19%)   0.7886* C   3 s( 22.23%)p 3.50( 77.73%)d 0.00(  0.04%)
                                            0.0001 -0.4714  0.0087  0.4079  0.0042
                                           -0.3333 -0.0079 -0.7068  0.0131  0.0049
                                            0.0122 -0.0115 -0.0003 -0.0107
                ( 37.81%)   0.6149* H  11 s( 99.91%)p 0.00(  0.09%)
                                           -0.9995  0.0045 -0.0146  0.0136  0.0227
     9. (0.99155) BD ( 1) C   4 - C   5  
                ( 49.74%)   0.7052* C   4 s( 27.07%)p 2.69( 72.88%)d 0.00(  0.05%)
                                            0.0003  0.5200  0.0171 -0.8129 -0.0026
                                           -0.2601 -0.0157  0.0000  0.0000  0.0109
                                           -0.0000 -0.0000  0.0158 -0.0113
                ( 50.26%)   0.7090* C   5 s( 30.56%)p 2.27( 69.40%)d 0.00(  0.04%)
                                            0.0003  0.5528  0.0042  0.7956 -0.0068
                                            0.2465 -0.0175 -0.0000  0.0000  0.0087
                                           -0.0000 -0.0000  0.0158 -0.0090
    10. (0.98779) BD ( 1) C   4 - H  12  
                ( 62.19%)   0.7886* C   4 s( 22.23%)p 3.50( 77.73%)d 0.00(  0.04%)
                                           -0.0001  0.4714 -0.0087  0.4079  0.0042
                                           -0.3333 -0.0079 -0.7068  0.0131 -0.0049
                                           -0.0122  0.0115  0.0003  0.0107
                ( 37.81%)   0.6149* H  12 s( 99.91%)p 0.00(  0.09%)
                                            0.9995 -0.0045 -0.0146  0.0136  0.0227
    11. (0.98779) BD ( 1) C   4 - H  13  
                ( 62.19%)   0.7886* C   4 s( 22.23%)p 3.50( 77.73%)d 0.00(  0.04%)
                                           -0.0001  0.4714 -0.0087  0.4079  0.0042
                                           -0.3333 -0.0079  0.7068 -0.0131 -0.0049
                                            0.0122 -0.0115  0.0003  0.0107
                ( 37.81%)   0.6149* H  13 s( 99.91%)p 0.00(  0.09%)
                                            0.9995 -0.0045 -0.0146  0.0136 -0.0227
    12. (0.99776) BD ( 1) C   5 - O   6  
                ( 30.82%)   0.5552* C   5 s( 20.60%)p 3.84( 79.08%)d 0.02(  0.31%)
                                            0.0000  0.4517  0.0450 -0.0394 -0.0004
                                           -0.8875 -0.0405 -0.0000 -0.0000  0.0049
                                            0.0000  0.0000 -0.0487 -0.0274
                ( 69.18%)   0.8317* O   6 s( 32.25%)p 2.10( 67.69%)d 0.00(  0.06%)
                                           -0.0001  0.5679  0.0008 -0.0280  0.0033
                                            0.8222 -0.0022  0.0000 -0.0000 -0.0119
                                           -0.0000  0.0000 -0.0183 -0.0129
    13. (0.99412) BD ( 1) C   5 - H  14  
                ( 60.94%)   0.7806* C   5 s( 24.47%)p 3.08( 75.47%)d 0.00(  0.06%)
                                            0.0000 -0.4945  0.0114  0.4271  0.0067
                                           -0.2696  0.0036  0.7068 -0.0087  0.0063
                                           -0.0159  0.0110 -0.0043 -0.0126
                ( 39.06%)   0.6250* H  14 s( 99.89%)p 0.00(  0.11%)
                                           -0.9994  0.0052 -0.0159  0.0132 -0.0255
    14. (0.99412) BD ( 1) C   5 - H  15  
                ( 60.94%)   0.7806* C   5 s( 24.47%)p 3.08( 75.47%)d 0.00(  0.06%)
                                            0.0000 -0.4945  0.0114  0.4271  0.0067
                                           -0.2696  0.0036 -0.7068  0.0087  0.0063
                                            0.0159 -0.0110 -0.0043 -0.0126
                ( 39.06%)   0.6250* H  15 s( 99.89%)p 0.00(  0.11%)
                                           -0.9994  0.0052 -0.0159  0.0132  0.0255
    15. (0.99478) BD ( 1) O   6 - H  16  
                ( 75.46%)   0.8687* O   6 s( 20.05%)p 3.98( 79.86%)d 0.00(  0.08%)
                                           -0.0001 -0.4474 -0.0182  0.8271  0.0182
                                            0.3367  0.0286 -0.0000 -0.0000 -0.0030
                                            0.0000  0.0000 -0.0264  0.0118
                ( 24.54%)   0.4954* H  16 s( 99.51%)p 0.00(  0.49%)
                                           -0.9975  0.0044 -0.0631 -0.0305  0.0000
    16. (0.99988) CR ( 1) O   1           s(100.00%)p 0.00(  0.00%)
                                            1.0000 -0.0001 -0.0000 -0.0001 -0.0000
                                           -0.0001 -0.0000 -0.0000 -0.0000 -0.0000
                                           -0.0000 -0.0000 -0.0000  0.0000
    17. (0.99951) CR ( 1) C   2           s(100.00%)p 0.00(  0.00%)
                                            1.0000 -0.0001 -0.0000  0.0002 -0.0000
                                            0.0000 -0.0000  0.0000  0.0000 -0.0000
                                           -0.0000  0.0000 -0.0000  0.0000
    18. (0.99956) CR ( 1) C   3           s(100.00%)p 0.00(  0.00%)
                                            1.0000 -0.0002 -0.0000 -0.0003 -0.0000
                                            0.0002 -0.0000 -0.0000 -0.0000 -0.0000
                                           -0.0000  0.0000 -0.0000  0.0000
    19. (0.99956) CR ( 1) C   4           s(100.00%)p 0.00(  0.00%)
                                            1.0000 -0.0002 -0.0000  0.0003  0.0000
                                           -0.0002  0.0000 -0.0000 -0.0000 -0.0000
                                            0.0000 -0.0000 -0.0000  0.0000
    20. (0.99951) CR ( 1) C   5           s(100.00%)p 0.00(  0.00%)
                                            1.0000 -0.0001 -0.0000 -0.0002  0.0000
                                           -0.0000  0.0000  0.0000  0.0000 -0.0000
                                            0.0000 -0.0000 -0.0000  0.0000
    21. (0.99988) CR ( 1) O   6           s(100.00%)p 0.00(  0.00%)
                                            1.0000 -0.0001 -0.0000  0.0001  0.0000
                                            0.0001  0.0000 -0.0000 -0.0000 -0.0000
                                            0.0000  0.0000 -0.0000  0.0000
    22. (0.99220) LP ( 1) O   1           s( 47.70%)p 1.10( 52.25%)d 0.00(  0.05%)
                                            0.0000  0.6906 -0.0081 -0.5596  0.0067
                                            0.4575 -0.0005 -0.0000  0.0000  0.0183
                                           -0.0000  0.0000 -0.0043  0.0104
    23. (0.98531) LP ( 2) O   1           s(  0.00%)p 1.00( 99.94%)d 0.00(  0.06%)
                                            0.0000  0.0000 -0.0000 -0.0000  0.0000
                                            0.0000 -0.0000  0.9997 -0.0073  0.0000
                                            0.0192 -0.0135 -0.0000  0.0000
    24. (0.99220) LP ( 1) O   6           s( 47.70%)p 1.10( 52.25%)d 0.00(  0.05%)
                                            0.0000  0.6906 -0.0081  0.5596 -0.0067
                                           -0.4575  0.0005 -0.0000  0.0000  0.0183
                                            0.0000 -0.0000 -0.0043  0.0104
    25. (0.98531) LP ( 2) O   6           s(  0.00%)p 1.00( 99.94%)d 0.00(  0.06%)
                                            0.0000  0.0000 -0.0000  0.0000 -0.0000
                                           -0.0000  0.0000  0.9997 -0.0073  0.0000
                                           -0.0192  0.0135 -0.0000  0.0000
    26. (0.00075) RY*( 1) O   1           s(  0.00%)p 1.00( 90.29%)d 0.11(  9.71%)
                                            0.0000  0.0000  0.0000 -0.0000 -0.0000
                                            0.0000  0.0000  0.0021  0.9502  0.0000
                                            0.0375 -0.3094  0.0000 -0.0000
    27. (0.00074) RY*( 2) O   1           s( 24.09%)p 2.61( 62.98%)d 0.54( 12.92%)
                                           -0.0000  0.0041  0.4908 -0.0004 -0.7934
                                            0.0014  0.0183 -0.0000 -0.0000  0.3509
                                           -0.0000  0.0000  0.0472 -0.0623
    28. (0.00005) RY*( 3) O   1           s( 66.05%)p 0.29( 19.25%)d 0.22( 14.70%)
    29. (0.00002) RY*( 4) O   1           s(  7.01%)p11.13( 77.99%)d 2.14( 15.00%)
    30. (0.00000) RY*( 5) O   1           s(  1.78%)p14.23( 25.29%)d41.05( 72.93%)
    31. (0.00000) RY*( 6) O   1           s(  0.00%)p 1.00(  0.16%)d99.99( 99.84%)
    32. (0.00000) RY*( 7) O   1           s(  0.00%)p 1.00(  9.60%)d 9.41( 90.40%)
    33. (0.00001) RY*( 8) O   1           s(  0.61%)p19.08( 11.72%)d99.99( 87.67%)
    34. (0.00000) RY*( 9) O   1           s(  0.46%)p 6.41(  2.96%)d99.99( 96.57%)
    35. (0.00136) RY*( 1) C   2           s(  8.45%)p 8.62( 72.90%)d 2.21( 18.64%)
                                           -0.0000  0.0199  0.2901 -0.0006  0.1094
                                           -0.0009 -0.8468 -0.0000  0.0000  0.3827
                                           -0.0000 -0.0000 -0.1851 -0.0756
    36. (0.00128) RY*( 2) C   2           s( 30.42%)p 1.36( 41.36%)d 0.93( 28.22%)
                                            0.0000 -0.0128  0.5514  0.0173 -0.5297
                                           -0.0427  0.3618 -0.0000 -0.0000  0.5280
                                            0.0000 -0.0000  0.0098 -0.0576
    37. (0.00089) RY*( 3) C   2           s(  0.00%)p 1.00( 62.50%)d 0.60( 37.50%)
                                           -0.0000 -0.0000  0.0000  0.0000 -0.0000
                                           -0.0000  0.0000  0.0264  0.7901  0.0000
                                           -0.4997  0.3539  0.0000 -0.0000
    38. (0.00069) RY*( 4) C   2           s(  0.00%)p 1.00(  7.31%)d12.67( 92.69%)
                                           -0.0000 -0.0000  0.0000 -0.0000  0.0000
                                           -0.0000 -0.0000  0.0060 -0.2704 -0.0000
                                            0.2342  0.9338 -0.0000 -0.0000
    39. (0.00026) RY*( 5) C   2           s( 18.40%)p 0.14(  2.56%)d 4.30( 79.05%)
                                            0.0000 -0.0169  0.4286 -0.0048  0.0793
                                           -0.0618  0.1243  0.0000 -0.0000 -0.4625
                                           -0.0000 -0.0000 -0.7416 -0.1628
    40. (0.00015) RY*( 6) C   2           s(  0.50%)p99.99( 76.18%)d46.48( 23.31%)
                                            0.0000 -0.0223  0.0672  0.0101  0.7936
                                           -0.0194  0.3627  0.0000 -0.0000  0.4669
                                           -0.0000 -0.0000 -0.0853 -0.0885
    41. (0.00008) RY*( 7) C   2           s( 41.23%)p 0.17(  7.21%)d 1.25( 51.56%)
    42. (0.00000) RY*( 8) C   2           s(  0.00%)p 1.00( 30.26%)d 2.30( 69.74%)
    43. (0.00000) RY*( 9) C   2           s(  0.90%)p 0.31(  0.28%)d99.99( 98.82%)
    44. (0.00185) RY*( 1) C   3           s(  0.12%)p99.99( 97.88%)d16.45(  2.00%)
                                           -0.0000  0.0120  0.0327  0.0050 -0.5488
                                            0.0032 -0.8232  0.0000  0.0000  0.0488
                                            0.0000 -0.0000  0.1326  0.0026
    45. (0.00165) RY*( 2) C   3           s(  0.00%)p 1.00( 88.53%)d 0.13( 11.47%)
                                           -0.0000 -0.0000  0.0000 -0.0000  0.0000
                                           -0.0000  0.0000  0.0255  0.9406  0.0000
                                            0.2553 -0.2225 -0.0000  0.0000
    46. (0.00136) RY*( 3) C   3           s( 33.55%)p 1.77( 59.53%)d 0.21(  6.92%)
                                            0.0000 -0.0102  0.5791 -0.0155 -0.6253
                                           -0.0023  0.4517 -0.0000 -0.0000  0.2559
                                           -0.0000  0.0000 -0.0183 -0.0581
    47. (0.00032) RY*( 4) C   3           s( 61.20%)p 0.59( 35.94%)d 0.05(  2.86%)
                                            0.0000  0.0026  0.7823 -0.0146  0.5010
                                            0.0132 -0.3286 -0.0000  0.0000  0.0220
                                           -0.0000 -0.0000 -0.1677  0.0028
    48. (0.00016) RY*( 5) C   3           s(  0.00%)p 1.00(  0.01%)d99.99( 99.99%)
                                            0.0000  0.0000  0.0000  0.0000  0.0000
                                            0.0000 -0.0000 -0.0015  0.0118 -0.0000
                                            0.6321  0.7748 -0.0000  0.0000
    49. (0.00008) RY*( 6) C   3           s(  0.68%)p 8.41(  5.70%)d99.99( 93.62%)
    50. (0.00003) RY*( 7) C   3           s(  4.38%)p 0.24(  1.05%)d21.62( 94.58%)
    51. (0.00001) RY*( 8) C   3           s(  0.00%)p 1.00( 11.51%)d 7.69( 88.49%)
    52. (0.00000) RY*( 9) C   3           s(  0.06%)p 0.68(  0.04%)d99.99( 99.90%)
    53. (0.00185) RY*( 1) C   4           s(  0.12%)p99.99( 97.88%)d16.45(  2.00%)
                                           -0.0000  0.0120  0.0327 -0.0050  0.5488
                                           -0.0032  0.8232  0.0000  0.0000  0.0488
                                           -0.0000  0.0000  0.1326  0.0026
    54. (0.00165) RY*( 2) C   4           s(  0.00%)p 1.00( 88.53%)d 0.13( 11.47%)
                                           -0.0000 -0.0000  0.0000  0.0000 -0.0000
                                            0.0000 -0.0000  0.0255  0.9406  0.0000
                                           -0.2553  0.2225 -0.0000  0.0000
    55. (0.00136) RY*( 3) C   4           s( 33.55%)p 1.77( 59.53%)d 0.21(  6.92%)
                                            0.0000 -0.0102  0.5791  0.0155  0.6253
                                            0.0023 -0.4517 -0.0000 -0.0000  0.2559
                                            0.0000 -0.0000 -0.0183 -0.0581
    56. (0.00032) RY*( 4) C   4           s( 61.20%)p 0.59( 35.94%)d 0.05(  2.86%)
                                            0.0000  0.0026  0.7823  0.0146 -0.5010
                                           -0.0132  0.3286 -0.0000  0.0000  0.0220
                                            0.0000  0.0000 -0.1677  0.0028
    57. (0.00016) RY*( 5) C   4           s(  0.00%)p 1.00(  0.01%)d99.99( 99.99%)
                                           -0.0000 -0.0000 -0.0000  0.0000  0.0000
                                            0.0000 -0.0000  0.0015 -0.0118  0.0000
                                            0.6321  0.7748  0.0000 -0.0000
    58. (0.00008) RY*( 6) C   4           s(  0.68%)p 8.41(  5.70%)d99.99( 93.62%)
    59. (0.00003) RY*( 7) C   4           s(  4.38%)p 0.24(  1.05%)d21.62( 94.58%)
    60. (0.00001) RY*( 8) C   4           s(  0.00%)p 1.00( 11.51%)d 7.69( 88.49%)
    61. (0.00000) RY*( 9) C   4           s(  0.06%)p 0.68(  0.04%)d99.99( 99.90%)
    62. (0.00136) RY*( 1) C   5           s(  8.45%)p 8.62( 72.90%)d 2.21( 18.64%)
                                           -0.0000  0.0199  0.2901  0.0006 -0.1094
                                            0.0009  0.8468 -0.0000  0.0000  0.3827
                                            0.0000  0.0000 -0.1851 -0.0756
    63. (0.00128) RY*( 2) C   5           s( 30.42%)p 1.36( 41.36%)d 0.93( 28.22%)
                                            0.0000 -0.0128  0.5514 -0.0173  0.5297
                                            0.0427 -0.3618 -0.0000 -0.0000  0.5280
                                           -0.0000  0.0000  0.0098 -0.0576
    64. (0.00089) RY*( 3) C   5           s(  0.00%)p 1.00( 62.50%)d 0.60( 37.50%)
                                            0.0000 -0.0000  0.0000 -0.0000  0.0000
                                            0.0000 -0.0000  0.0264  0.7901  0.0000
                                            0.4997 -0.3539  0.0000 -0.0000
    65. (0.00069) RY*( 4) C   5           s(  0.00%)p 1.00(  7.31%)d12.67( 92.69%)
                                           -0.0000  0.0000 -0.0000 -0.0000  0.0000
                                           -0.0000 -0.0000 -0.0060  0.2704  0.0000
                                            0.2342  0.9338  0.0000  0.0000
    66. (0.00026) RY*( 5) C   5           s( 18.40%)p 0.14(  2.56%)d 4.30( 79.05%)
                                           -0.0000 -0.0169  0.4286  0.0048 -0.0793
                                            0.0618 -0.1243  0.0000 -0.0000 -0.4625
                                            0.0000  0.0000 -0.7416 -0.1628
    67. (0.00015) RY*( 6) C   5           s(  0.50%)p99.99( 76.18%)d46.48( 23.31%)
                                            0.0000 -0.0223  0.0672 -0.0101 -0.7936
                                            0.0194 -0.3627  0.0000 -0.0000  0.4669
                                            0.0000  0.0000 -0.0853 -0.0885
    68. (0.00008) RY*( 7) C   5           s( 41.23%)p 0.17(  7.21%)d 1.25( 51.56%)
    69. (0.00000) RY*( 8) C   5           s(  0.00%)p 1.00( 30.26%)d 2.30( 69.74%)
    70. (0.00000) RY*( 9) C   5           s(  0.90%)p 0.31(  0.28%)d99.99( 98.82%)
    71. (0.00075) RY*( 1) O   6           s(  0.00%)p 1.00( 90.29%)d 0.11(  9.71%)
                                            0.0000  0.0000  0.0000  0.0000  0.0000
                                           -0.0000 -0.0000  0.0021  0.9502  0.0000
                                           -0.0375  0.3094  0.0000 -0.0000
    72. (0.00074) RY*( 2) O   6           s( 24.09%)p 2.61( 62.98%)d 0.54( 12.92%)
                                           -0.0000  0.0041  0.4908  0.0004  0.7934
                                           -0.0014 -0.0183 -0.0000 -0.0000  0.3509
                                            0.0000 -0.0000  0.0472 -0.0623
    73. (0.00005) RY*( 3) O   6           s( 66.05%)p 0.29( 19.25%)d 0.22( 14.70%)
    74. (0.00002) RY*( 4) O   6           s(  7.01%)p11.13( 77.99%)d 2.14( 15.00%)
    75. (0.00000) RY*( 5) O   6           s(  1.78%)p14.23( 25.29%)d41.05( 72.93%)
    76. (0.00000) RY*( 6) O   6           s(  0.00%)p 1.00(  0.16%)d99.99( 99.84%)
    77. (0.00000) RY*( 7) O   6           s(  0.00%)p 1.00(  9.60%)d 9.41( 90.40%)
    78. (0.00001) RY*( 8) O   6           s(  0.61%)p19.08( 11.72%)d99.99( 87.67%)
    79. (0.00000) RY*( 9) O   6           s(  0.46%)p 6.41(  2.96%)d99.99( 96.57%)
    80. (0.00070) RY*( 1) H   7           s(  0.00%)p 1.00(100.00%)
                                           -0.0000 -0.0000 -0.0000  0.0000  1.0000
    81. (0.00064) RY*( 2) H   7           s( 38.25%)p 1.61( 61.75%)
                                            0.0124  0.6183 -0.2134  0.7563 -0.0000
    82. (0.00039) RY*( 3) H   7           s( 58.57%)p 0.71( 41.43%)
                                            0.0117  0.7652  0.3821 -0.5180  0.0000
    83. (0.00001) RY*( 4) H   7           s(  3.68%)p26.20( 96.32%)
    84. (0.00112) RY*( 1) H   8           s( 98.90%)p 0.01(  1.10%)
                                            0.0066  0.9945  0.1038  0.0153  0.0009
    85. (0.00012) RY*( 2) H   8           s(  0.63%)p99.99( 99.37%)
                                            0.0026  0.0793 -0.7713  0.1116 -0.6216
    86. (0.00006) RY*( 3) H   8           s(  0.45%)p99.99( 99.55%)
    87. (0.00002) RY*( 4) H   8           s(  0.13%)p99.99( 99.87%)
    88. (0.00112) RY*( 1) H   9           s( 98.90%)p 0.01(  1.10%)
                                            0.0066  0.9945  0.1038  0.0153 -0.0009
    89. (0.00012) RY*( 2) H   9           s(  0.63%)p99.99( 99.37%)
                                            0.0026  0.0793 -0.7713  0.1116  0.6216
    90. (0.00006) RY*( 3) H   9           s(  0.45%)p99.99( 99.55%)
    91. (0.00002) RY*( 4) H   9           s(  0.13%)p99.99( 99.87%)
    92. (0.00152) RY*( 1) H  10           s( 99.72%)p 0.00(  0.28%)
                                            0.0057  0.9986 -0.0437 -0.0052 -0.0296
    93. (0.00008) RY*( 2) H  10           s(  0.00%)p 1.00(100.00%)
    94. (0.00006) RY*( 3) H  10           s(  0.09%)p99.99( 99.91%)
    95. (0.00002) RY*( 4) H  10           s(  0.28%)p99.99( 99.72%)
    96. (0.00152) RY*( 1) H  11           s( 99.72%)p 0.00(  0.28%)
                                            0.0057  0.9986 -0.0437 -0.0052  0.0296
    97. (0.00008) RY*( 2) H  11           s(  0.00%)p 1.00(100.00%)
    98. (0.00006) RY*( 3) H  11           s(  0.09%)p99.99( 99.91%)
    99. (0.00002) RY*( 4) H  11           s(  0.28%)p99.99( 99.72%)
   100. (0.00152) RY*( 1) H  12           s( 99.72%)p 0.00(  0.28%)
                                            0.0057  0.9986  0.0437  0.0052 -0.0296
   101. (0.00008) RY*( 2) H  12           s(  0.00%)p 1.00(100.00%)
   102. (0.00006) RY*( 3) H  12           s(  0.09%)p99.99( 99.91%)
   103. (0.00002) RY*( 4) H  12           s(  0.28%)p99.99( 99.72%)
   104. (0.00152) RY*( 1) H  13           s( 99.72%)p 0.00(  0.28%)
                                            0.0057  0.9986  0.0437  0.0052  0.0296
   105. (0.00008) RY*( 2) H  13           s(  0.00%)p 1.00(100.00%)
   106. (0.00006) RY*( 3) H  13           s(  0.09%)p99.99( 99.91%)
   107. (0.00002) RY*( 4) H  13           s(  0.28%)p99.99( 99.72%)
   108. (0.00112) RY*( 1) H  14           s( 98.90%)p 0.01(  1.10%)
                                            0.0066  0.9945 -0.1038 -0.0153  0.0009
   109. (0.00012) RY*( 2) H  14           s(  0.63%)p99.99( 99.37%)
                                            0.0026  0.0793  0.7713 -0.1116 -0.6216
   110. (0.00006) RY*( 3) H  14           s(  0.45%)p99.99( 99.55%)
   111. (0.00002) RY*( 4) H  14           s(  0.13%)p99.99( 99.87%)
   112. (0.00112) RY*( 1) H  15           s( 98.90%)p 0.01(  1.10%)
                                            0.0066  0.9945 -0.1038 -0.0153 -0.0009
   113. (0.00012) RY*( 2) H  15           s(  0.63%)p99.99( 99.37%)
                                            0.0026  0.0793  0.7713 -0.1116  0.6216
   114. (0.00006) RY*( 3) H  15           s(  0.45%)p99.99( 99.55%)
   115. (0.00002) RY*( 4) H  15           s(  0.13%)p99.99( 99.87%)
   116. (0.00070) RY*( 1) H  16           s(  0.00%)p 1.00(100.00%)
                                           -0.0000 -0.0000  0.0000 -0.0000  1.0000
   117. (0.00064) RY*( 2) H  16           s( 38.25%)p 1.61( 61.75%)
                                            0.0124  0.6183  0.2134 -0.7563 -0.0000
   118. (0.00039) RY*( 3) H  16           s( 58.57%)p 0.71( 41.43%)
                                            0.0117  0.7652 -0.3821  0.5180  0.0000
   119. (0.00001) RY*( 4) H  16           s(  3.68%)p26.20( 96.32%)
   120. (0.00722) BD*( 1) O   1 - C   2  
                ( 30.82%)   0.5552* O   1 s( 32.25%)p 2.10( 67.69%)d 0.00(  0.06%)
                                           -0.0001  0.5679  0.0008  0.0280 -0.0033
                                           -0.8222  0.0022  0.0000 -0.0000 -0.0119
                                            0.0000 -0.0000 -0.0183 -0.0129
                ( 69.18%)  -0.8317* C   2 s( 20.60%)p 3.84( 79.08%)d 0.02(  0.31%)
                                            0.0000  0.4517  0.0450  0.0394  0.0004
                                            0.8875  0.0405 -0.0000 -0.0000  0.0049
                                           -0.0000 -0.0000 -0.0487 -0.0274
   121. (0.00246) BD*( 1) O   1 - H   7  
                ( 24.54%)   0.4954* O   1 s( 20.05%)p 3.98( 79.86%)d 0.00(  0.08%)
                                           -0.0001 -0.4474 -0.0182 -0.8271 -0.0182
                                           -0.3367 -0.0286 -0.0000 -0.0000 -0.0030
                                           -0.0000 -0.0000 -0.0264  0.0118
                ( 75.46%)  -0.8687* H   7 s( 99.51%)p 0.00(  0.49%)
                                           -0.9975  0.0044  0.0631  0.0305  0.0000
   122. (0.00808) BD*( 1) C   2 - C   3  
                ( 49.74%)   0.7052* C   2 s( 30.56%)p 2.27( 69.40%)d 0.00(  0.04%)
                                           -0.0003 -0.5528 -0.0042  0.7956 -0.0068
                                            0.2465 -0.0175  0.0000 -0.0000 -0.0087
                                           -0.0000 -0.0000 -0.0158  0.0090
                ( 50.26%)  -0.7090* C   3 s( 27.07%)p 2.69( 72.88%)d 0.00(  0.05%)
                                           -0.0003 -0.5200 -0.0171 -0.8129 -0.0026
                                           -0.2601 -0.0157 -0.0000 -0.0000 -0.0109
                                           -0.0000 -0.0000 -0.0158  0.0113
   123. (0.01292) BD*( 1) C   2 - H   8  
                ( 39.06%)   0.6250* C   2 s( 24.47%)p 3.08( 75.47%)d 0.00(  0.06%)
                                            0.0000 -0.4945  0.0114 -0.4271 -0.0067
                                            0.2696 -0.0036  0.7068 -0.0087  0.0063
                                            0.0159 -0.0110 -0.0043 -0.0126
                ( 60.94%)  -0.7806* H   8 s( 99.89%)p 0.00(  0.11%)
                                           -0.9994  0.0052  0.0159 -0.0132 -0.0255
   124. (0.01292) BD*( 1) C   2 - H   9  
                ( 39.06%)   0.6250* C   2 s( 24.47%)p 3.08( 75.47%)d 0.00(  0.06%)
                                            0.0000 -0.4945  0.0114 -0.4271 -0.0067
                                            0.2696 -0.0036 -0.7068  0.0087  0.0063
                                           -0.0159  0.0110 -0.0043 -0.0126
                ( 60.94%)  -0.7806* H   9 s( 99.89%)p 0.00(  0.11%)
                                           -0.9994  0.0052  0.0159 -0.0132  0.0255
   125. (0.00514) BD*( 1) C   3 - C   4  
                ( 50.00%)   0.7071* C   3 s( 28.49%)p 2.51( 71.47%)d 0.00(  0.04%)
                                            0.0003  0.5337  0.0055 -0.0719  0.0028
                                           -0.8423 -0.0003  0.0000  0.0000  0.0005
                                            0.0000 -0.0000 -0.0173 -0.0111
                ( 50.00%)  -0.7071* C   4 s( 28.49%)p 2.51( 71.47%)d 0.00(  0.04%)
                                            0.0003  0.5337  0.0055  0.0719 -0.0028
                                            0.8423  0.0003  0.0000  0.0000  0.0005
                                           -0.0000  0.0000 -0.0173 -0.0111
   126. (0.00814) BD*( 1) C   3 - H  10  
                ( 37.81%)   0.6149* C   3 s( 22.23%)p 3.50( 77.73%)d 0.00(  0.04%)
                                           -0.0001  0.4714 -0.0087 -0.4079 -0.0042
                                            0.3333  0.0079 -0.7068  0.0131 -0.0049
                                            0.0122 -0.0115  0.0003  0.0107
                ( 62.19%)  -0.7886* H  10 s( 99.91%)p 0.00(  0.09%)
                                            0.9995 -0.0045  0.0146 -0.0136  0.0227
   127. (0.00814) BD*( 1) C   3 - H  11  
                ( 37.81%)   0.6149* C   3 s( 22.23%)p 3.50( 77.73%)d 0.00(  0.04%)
                                           -0.0001  0.4714 -0.0087 -0.4079 -0.0042
                                            0.3333  0.0079  0.7068 -0.0131 -0.0049
                                           -0.0122  0.0115  0.0003  0.0107
                ( 62.19%)  -0.7886* H  11 s( 99.91%)p 0.00(  0.09%)
                                            0.9995 -0.0045  0.0146 -0.0136 -0.0227
   128. (0.00808) BD*( 1) C   4 - C   5  
                ( 50.26%)   0.7090* C   4 s( 27.07%)p 2.69( 72.88%)d 0.00(  0.05%)
                                            0.0003  0.5200  0.0171 -0.8129 -0.0026
                                           -0.2601 -0.0157  0.0000  0.0000  0.0109
                                           -0.0000 -0.0000  0.0158 -0.0113
                ( 49.74%)  -0.7052* C   5 s( 30.56%)p 2.27( 69.40%)d 0.00(  0.04%)
                                            0.0003  0.5528  0.0042  0.7956 -0.0068
                                            0.2465 -0.0175 -0.0000  0.0000  0.0087
                                           -0.0000 -0.0000  0.0158 -0.0090
   129. (0.00814) BD*( 1) C   4 - H  12  
                ( 37.81%)   0.6149* C   4 s( 22.23%)p 3.50( 77.73%)d 0.00(  0.04%)
                                            0.0001 -0.4714  0.0087 -0.4079 -0.0042
                                            0.3333  0.0079  0.7068 -0.0131  0.0049
                                            0.0122 -0.0115 -0.0003 -0.0107
                ( 62.19%)  -0.7886* H  12 s( 99.91%)p 0.00(  0.09%)
                                           -0.9995  0.0045  0.0146 -0.0136 -0.0227
   130. (0.00814) BD*( 1) C   4 - H  13  
                ( 37.81%)   0.6149* C   4 s( 22.23%)p 3.50( 77.73%)d 0.00(  0.04%)
                                            0.0001 -0.4714  0.0087 -0.4079 -0.0042
                                            0.3333  0.0079 -0.7068  0.0131  0.0049
                                           -0.0122  0.0115 -0.0003 -0.0107
                ( 62.19%)  -0.7886* H  13 s( 99.91%)p 0.00(  0.09%)
                                           -0.9995  0.0045  0.0146 -0.0136  0.0227
   131. (0.00722) BD*( 1) C   5 - O   6  
                ( 69.18%)   0.8317* C   5 s( 20.60%)p 3.84( 79.08%)d 0.02(  0.31%)
                                            0.0000  0.4517  0.0450 -0.0394 -0.0004
                                           -0.8875 -0.0405 -0.0000 -0.0000  0.0049
                                            0.0000  0.0000 -0.0487 -0.0274
                ( 30.82%)  -0.5552* O   6 s( 32.25%)p 2.10( 67.69%)d 0.00(  0.06%)
                                           -0.0001  0.5679  0.0008 -0.0280  0.0033
                                            0.8222 -0.0022  0.0000 -0.0000 -0.0119
                                           -0.0000  0.0000 -0.0183 -0.0129
   132. (0.01292) BD*( 1) C   5 - H  14  
                ( 39.06%)   0.6250* C   5 s( 24.47%)p 3.08( 75.47%)d 0.00(  0.06%)
                                           -0.0000  0.4945 -0.0114 -0.4271 -0.0067
                                            0.2696 -0.0036 -0.7068  0.0087 -0.0063
                                            0.0159 -0.0110  0.0043  0.0126
                ( 60.94%)  -0.7806* H  14 s( 99.89%)p 0.00(  0.11%)
                                            0.9994 -0.0052  0.0159 -0.0132  0.0255
   133. (0.01292) BD*( 1) C   5 - H  15  
                ( 39.06%)   0.6250* C   5 s( 24.47%)p 3.08( 75.47%)d 0.00(  0.06%)
                                           -0.0000  0.4945 -0.0114 -0.4271 -0.0067
                                            0.2696 -0.0036  0.7068 -0.0087 -0.0063
                                           -0.0159  0.0110  0.0043  0.0126
                ( 60.94%)  -0.7806* H  15 s( 99.89%)p 0.00(  0.11%)
                                            0.9994 -0.0052  0.0159 -0.0132 -0.0255
   134. (0.00246) BD*( 1) O   6 - H  16  
                ( 24.54%)   0.4954* O   6 s( 20.05%)p 3.98( 79.86%)d 0.00(  0.08%)
                                            0.0001  0.4474  0.0182 -0.8271 -0.0182
                                           -0.3367 -0.0286  0.0000  0.0000  0.0030
                                           -0.0000 -0.0000  0.0264 -0.0118
                ( 75.46%)  -0.8687* H  16 s( 99.51%)p 0.00(  0.49%)
                                            0.9975 -0.0044  0.0631  0.0305 -0.0000


 NHO Directionality and "Bond Bending" (deviations from line of nuclear centers)

         [Thresholds for printing:  angular deviation  >  1.0 degree]
                                    hybrid p-character > 25.0%
                                    orbital occupancy  >  0.10e

                                Line of Centers        Hybrid 1              Hybrid 2
                                ---------------  -------------------   ------------------
                NBO               Theta   Phi    Theta   Phi    Dev    Theta   Phi    Dev
 ========================================================================================
     1. BD (   1) O   1 - C   2    90.0  270.0    90.0  271.7   1.7     90.0   87.5   2.5
     2. BD (   1) O   1 - H   7    90.0   18.5    90.0   23.4   4.9      --     --    --
     3. BD (   1) C   2 - C   3    90.0  198.4    90.0  196.2   2.2      --     --    --
     4. BD (   1) C   2 - H   8   143.3  322.0   143.9  328.5   3.9      --     --    --
     5. BD (   1) C   2 - H   9    36.7  322.0    36.1  328.5   3.9      --     --    --
     9. BD (   1) C   4 - C   5    90.0  198.4     --     --    --      90.0   16.2   2.2
    12. BD (   1) C   5 - O   6    90.0  270.0    90.0  267.5   2.5     90.0   91.7   1.7
    13. BD (   1) C   5 - H  14   143.3  142.0   143.9  148.5   3.9      --     --    --
    14. BD (   1) C   5 - H  15    36.7  142.0    36.1  148.5   3.9      --     --    --
    15. BD (   1) O   6 - H  16    90.0  198.5    90.0  203.4   4.9      --     --    --
    22. LP (   1) O   1             --     --     90.0  140.4   --       --     --    --
    23. LP (   2) O   1             --     --      0.0    0.0   --       --     --    --
    24. LP (   1) O   6             --     --     90.0  320.4   --       --     --    --
    25. LP (   2) O   6             --     --      0.0    0.0   --       --     --    --


 Second Order Perturbation Theory Analysis of Fock Matrix in NBO Basis

     Threshold for printing:   0.25 kcal/mol
                                                                              E(2)  E(j)-E(i) F(i,j)
         Donor NBO (i)                     Acceptor NBO (j)                 kcal/mol   a.u.    a.u. 
 ===================================================================================================

 within unit  1
   1. BD (   1) O   1 - C   2        / 81. RY*(   2) H   7                    0.26    2.10    0.029
   1. BD (   1) O   1 - C   2        /125. BD*(   1) C   3 - C   4            0.90    1.29    0.043
   2. BD (   1) O   1 - H   7        / 35. RY*(   1) C   2                    0.41    1.68    0.033
   2. BD (   1) O   1 - H   7        / 39. RY*(   5) C   2                    0.27    2.67    0.034
   2. BD (   1) O   1 - H   7        / 44. RY*(   1) C   3                    0.27    1.44    0.025
   2. BD (   1) O   1 - H   7        /122. BD*(   1) C   2 - C   3            1.41    1.15    0.051
   3. BD (   1) C   2 - C   3        / 27. RY*(   2) O   1                    0.46    2.00    0.038
   3. BD (   1) C   2 - C   3        / 55. RY*(   3) C   4                    0.56    1.46    0.036
   3. BD (   1) C   2 - C   3        /121. BD*(   1) O   1 - H   7            0.83    1.04    0.037
   3. BD (   1) C   2 - C   3        /125. BD*(   1) C   3 - C   4            0.57    1.03    0.031
   3. BD (   1) C   2 - C   3        /128. BD*(   1) C   4 - C   5            1.14    1.01    0.043
   4. BD (   1) C   2 - H   8        / 26. RY*(   1) O   1                    0.34    1.65    0.030
   4. BD (   1) C   2 - H   8        / 45. RY*(   2) C   3                    0.29    1.52    0.027
   4. BD (   1) C   2 - H   8        /127. BD*(   1) C   3 - H  11            1.49    0.99    0.048
   5. BD (   1) C   2 - H   9        / 26. RY*(   1) O   1                    0.34    1.65    0.030
   5. BD (   1) C   2 - H   9        / 45. RY*(   2) C   3                    0.29    1.52    0.027
   5. BD (   1) C   2 - H   9        /126. BD*(   1) C   3 - H  10            1.49    0.99    0.048
   6. BD (   1) C   3 - C   4        / 35. RY*(   1) C   2                    0.56    1.53    0.037
   6. BD (   1) C   3 - C   4        / 62. RY*(   1) C   5                    0.56    1.53    0.037
   6. BD (   1) C   3 - C   4        /120. BD*(   1) O   1 - C   2            1.27    0.86    0.042
   6. BD (   1) C   3 - C   4        /122. BD*(   1) C   2 - C   3            0.32    0.99    0.022
   6. BD (   1) C   3 - C   4        /126. BD*(   1) C   3 - H  10            0.30    1.06    0.023
   6. BD (   1) C   3 - C   4        /127. BD*(   1) C   3 - H  11            0.30    1.06    0.023
   6. BD (   1) C   3 - C   4        /128. BD*(   1) C   4 - C   5            0.32    0.99    0.022
   6. BD (   1) C   3 - C   4        /129. BD*(   1) C   4 - H  12            0.30    1.06    0.023
   6. BD (   1) C   3 - C   4        /130. BD*(   1) C   4 - H  13            0.30    1.06    0.023
   6. BD (   1) C   3 - C   4        /131. BD*(   1) C   5 - O   6            1.27    0.86    0.042
   7. BD (   1) C   3 - H  10        / 54. RY*(   2) C   4                    0.25    1.47    0.024
   7. BD (   1) C   3 - H  10        /120. BD*(   1) O   1 - C   2            0.34    0.74    0.020
   7. BD (   1) C   3 - H  10        /124. BD*(   1) C   2 - H   9            1.59    0.89    0.048
   7. BD (   1) C   3 - H  10        /130. BD*(   1) C   4 - H  13            1.59    0.93    0.049
   8. BD (   1) C   3 - H  11        / 54. RY*(   2) C   4                    0.25    1.47    0.024
   8. BD (   1) C   3 - H  11        /120. BD*(   1) O   1 - C   2            0.34    0.74    0.020
   8. BD (   1) C   3 - H  11        /123. BD*(   1) C   2 - H   8            1.59    0.89    0.048
   8. BD (   1) C   3 - H  11        /129. BD*(   1) C   4 - H  12            1.59    0.93    0.049
   9. BD (   1) C   4 - C   5        / 46. RY*(   3) C   3                    0.56    1.46    0.036
   9. BD (   1) C   4 - C   5        / 72. RY*(   2) O   6                    0.46    2.00    0.038
   9. BD (   1) C   4 - C   5        /122. BD*(   1) C   2 - C   3            1.14    1.01    0.043
   9. BD (   1) C   4 - C   5        /125. BD*(   1) C   3 - C   4            0.57    1.03    0.031
   9. BD (   1) C   4 - C   5        /134. BD*(   1) O   6 - H  16            0.83    1.04    0.037
  10. BD (   1) C   4 - H  12        / 45. RY*(   2) C   3                    0.25    1.47    0.024
  10. BD (   1) C   4 - H  12        /127. BD*(   1) C   3 - H  11            1.59    0.93    0.049
  10. BD (   1) C   4 - H  12        /131. BD*(   1) C   5 - O   6            0.34    0.74    0.020
  10. BD (   1) C   4 - H  12        /133. BD*(   1) C   5 - H  15            1.59    0.89    0.048
  11. BD (   1) C   4 - H  13        / 45. RY*(   2) C   3                    0.25    1.47    0.024
  11. BD (   1) C   4 - H  13        /126. BD*(   1) C   3 - H  10            1.59    0.93    0.049
  11. BD (   1) C   4 - H  13        /131. BD*(   1) C   5 - O   6            0.34    0.74    0.020
  11. BD (   1) C   4 - H  13        /132. BD*(   1) C   5 - H  14            1.59    0.89    0.048
  12. BD (   1) C   5 - O   6        /117. RY*(   2) H  16                    0.26    2.10    0.029
  12. BD (   1) C   5 - O   6        /125. BD*(   1) C   3 - C   4            0.90    1.29    0.043
  13. BD (   1) C   5 - H  14        / 54. RY*(   2) C   4                    0.29    1.52    0.027
  13. BD (   1) C   5 - H  14        / 71. RY*(   1) O   6                    0.34    1.65    0.030
  13. BD (   1) C   5 - H  14        /130. BD*(   1) C   4 - H  13            1.49    0.99    0.048
  14. BD (   1) C   5 - H  15        / 54. RY*(   2) C   4                    0.29    1.52    0.027
  14. BD (   1) C   5 - H  15        / 71. RY*(   1) O   6                    0.34    1.65    0.030
  14. BD (   1) C   5 - H  15        /129. BD*(   1) C   4 - H  12            1.49    0.99    0.048
  15. BD (   1) O   6 - H  16        / 53. RY*(   1) C   4                    0.27    1.44    0.025
  15. BD (   1) O   6 - H  16        / 62. RY*(   1) C   5                    0.41    1.68    0.033
  15. BD (   1) O   6 - H  16        / 66. RY*(   5) C   5                    0.27    2.67    0.034
  15. BD (   1) O   6 - H  16        /128. BD*(   1) C   4 - C   5            1.41    1.15    0.051
  16. CR (   1) O   1                / 35. RY*(   1) C   2                    0.42   19.96    0.115
  16. CR (   1) O   1                / 36. RY*(   2) C   2                    0.44   20.05    0.119
  16. CR (   1) O   1                / 39. RY*(   5) C   2                    0.30   20.95    0.100
  17. CR (   1) C   2                / 44. RY*(   1) C   3                    0.40   10.85    0.083
  17. CR (   1) C   2                / 47. RY*(   4) C   3                    0.27   10.95    0.069
  17. CR (   1) C   2                / 84. RY*(   1) H   8                    0.40   10.54    0.082
  17. CR (   1) C   2                / 88. RY*(   1) H   9                    0.40   10.54    0.082
  17. CR (   1) C   2                /120. BD*(   1) O   1 - C   2            0.63   10.42    0.103
  18. CR (   1) C   3                / 36. RY*(   2) C   2                    0.30   11.09    0.073
  18. CR (   1) C   3                / 40. RY*(   6) C   2                    0.33   10.97    0.076
  18. CR (   1) C   3                / 53. RY*(   1) C   4                    0.44   10.76    0.087
  18. CR (   1) C   3                / 56. RY*(   4) C   4                    0.26   10.86    0.068
  18. CR (   1) C   3                / 92. RY*(   1) H  10                    0.36   10.47    0.078
  18. CR (   1) C   3                / 96. RY*(   1) H  11                    0.36   10.47    0.078
  19. CR (   1) C   4                / 44. RY*(   1) C   3                    0.44   10.76    0.087
  19. CR (   1) C   4                / 47. RY*(   4) C   3                    0.26   10.86    0.068
  19. CR (   1) C   4                / 63. RY*(   2) C   5                    0.30   11.09    0.073
  19. CR (   1) C   4                / 67. RY*(   6) C   5                    0.33   10.97    0.076
  19. CR (   1) C   4                /100. RY*(   1) H  12                    0.36   10.47    0.078
  19. CR (   1) C   4                /104. RY*(   1) H  13                    0.36   10.47    0.078
  20. CR (   1) C   5                / 53. RY*(   1) C   4                    0.40   10.85    0.083
  20. CR (   1) C   5                / 56. RY*(   4) C   4                    0.27   10.95    0.069
  20. CR (   1) C   5                /108. RY*(   1) H  14                    0.40   10.54    0.082
  20. CR (   1) C   5                /112. RY*(   1) H  15                    0.40   10.54    0.082
  20. CR (   1) C   5                /131. BD*(   1) C   5 - O   6            0.63   10.42    0.103
  21. CR (   1) O   6                / 62. RY*(   1) C   5                    0.42   19.96    0.115
  21. CR (   1) O   6                / 63. RY*(   2) C   5                    0.44   20.05    0.119
  21. CR (   1) O   6                / 66. RY*(   5) C   5                    0.30   20.95    0.100
  22. LP (   1) O   1                / 36. RY*(   2) C   2                    0.85    1.66    0.047
  22. LP (   1) O   1                / 81. RY*(   2) H   7                    0.27    1.86    0.029
  22. LP (   1) O   1                / 82. RY*(   3) H   7                    0.31    1.68    0.029
  22. LP (   1) O   1                /122. BD*(   1) C   2 - C   3            0.39    1.03    0.025
  22. LP (   1) O   1                /123. BD*(   1) C   2 - H   8            0.61    1.06    0.032
  22. LP (   1) O   1                /124. BD*(   1) C   2 - H   9            0.61    1.06    0.032
  22. LP (   1) O   1                /125. BD*(   1) C   3 - C   4            0.28    1.05    0.022
  23. LP (   2) O   1                / 38. RY*(   4) C   2                    0.60    2.30    0.047
  23. LP (   2) O   1                / 80. RY*(   1) H   7                    0.98    1.99    0.056
  23. LP (   2) O   1                /123. BD*(   1) C   2 - H   8            2.86    0.80    0.060
  23. LP (   2) O   1                /124. BD*(   1) C   2 - H   9            2.86    0.80    0.060
  24. LP (   1) O   6                / 63. RY*(   2) C   5                    0.85    1.66    0.047
  24. LP (   1) O   6                /117. RY*(   2) H  16                    0.27    1.86    0.029
  24. LP (   1) O   6                /118. RY*(   3) H  16                    0.31    1.68    0.029
  24. LP (   1) O   6                /125. BD*(   1) C   3 - C   4            0.28    1.05    0.022
  24. LP (   1) O   6                /128. BD*(   1) C   4 - C   5            0.39    1.03    0.025
  24. LP (   1) O   6                /132. BD*(   1) C   5 - H  14            0.61    1.06    0.032
  24. LP (   1) O   6                /133. BD*(   1) C   5 - H  15            0.61    1.06    0.032
  25. LP (   2) O   6                / 65. RY*(   4) C   5                    0.60    2.30    0.047
  25. LP (   2) O   6                /116. RY*(   1) H  16                    0.98    1.99    0.056
  25. LP (   2) O   6                /132. BD*(   1) C   5 - H  14            2.86    0.80    0.060
  25. LP (   2) O   6                /133. BD*(   1) C   5 - H  15            2.86    0.80    0.060


 Natural Bond Orbitals (Summary):

                                                            Principal Delocalizations
           NBO                        Occupancy    Energy   (geminal,vicinal,remote)
 ====================================================================================
 Molecular unit  1  (C4H10O2)
     1. BD (   1) O   1 - C   2          0.99776    -1.05472  125(v),81(v)
     2. BD (   1) O   1 - H   7          0.99478    -0.92876  122(v),35(v),39(v),44(r)
     3. BD (   1) C   2 - C   3          0.99155    -0.79441  128(v),121(v),125(g),55(v)
                                                    27(v)
     4. BD (   1) C   2 - H   8          0.99412    -0.70250  127(v),26(v),45(v)
     5. BD (   1) C   2 - H   9          0.99412    -0.70250  126(v),26(v),45(v)
     6. BD (   1) C   3 - C   4          0.98742    -0.77397  120(v),131(v),35(v),62(v)
                                                    122(g),128(g),126(g),127(g)
                                                    129(g),130(g)
     7. BD (   1) C   3 - H  10          0.98779    -0.64967  130(v),124(v),120(v),54(v)
     8. BD (   1) C   3 - H  11          0.98779    -0.64967  129(v),123(v),120(v),54(v)
     9. BD (   1) C   4 - C   5          0.99155    -0.79441  122(v),134(v),125(g),46(v)
                                                    72(v)
    10. BD (   1) C   4 - H  12          0.98779    -0.64967  127(v),133(v),131(v),45(v)
    11. BD (   1) C   4 - H  13          0.98779    -0.64967  126(v),132(v),131(v),45(v)
    12. BD (   1) C   5 - O   6          0.99776    -1.05472  125(v),117(v)
    13. BD (   1) C   5 - H  14          0.99412    -0.70250  130(v),71(v),54(v)
    14. BD (   1) C   5 - H  15          0.99412    -0.70250  129(v),71(v),54(v)
    15. BD (   1) O   6 - H  16          0.99478    -0.92876  128(v),62(v),66(v),53(r)
    16. CR (   1) O   1                  0.99988   -19.20864  36(v),35(v),39(v)
    17. CR (   1) C   2                  0.99951   -10.33253  120(g),44(v),84(v),88(v)
                                                    47(v)
    18. CR (   1) C   3                  0.99956   -10.24232  53(v),92(v),96(v),40(v)
                                                    36(v),56(v)
    19. CR (   1) C   4                  0.99956   -10.24232  44(v),100(v),104(v),67(v)
                                                    63(v),47(v)
    20. CR (   1) C   5                  0.99951   -10.33253  131(g),53(v),108(v),112(v)
                                                    56(v)
    21. CR (   1) O   6                  0.99988   -19.20864  63(v),62(v),66(v)
    22. LP (   1) O   1                  0.99220    -0.81541  36(v),123(v),124(v),122(v)
                                                    82(v),125(r),81(v)
    23. LP (   2) O   1                  0.98531    -0.55856  123(v),124(v),80(v),38(v)
    24. LP (   1) O   6                  0.99220    -0.81541  63(v),132(v),133(v),128(v)
                                                    118(v),125(r),117(v)
    25. LP (   2) O   6                  0.98531    -0.55856  132(v),133(v),116(v),65(v)
    26. RY*(   1) O   1                  0.00075     0.94411   
    27. RY*(   2) O   1                  0.00074     1.20115   
    28. RY*(   3) O   1                  0.00005     1.54407   
    29. RY*(   4) O   1                  0.00002     1.10443   
    30. RY*(   5) O   1                  0.00000     2.25295   
    31. RY*(   6) O   1                  0.00000     2.52334   
    32. RY*(   7) O   1                  0.00000     2.40366   
    33. RY*(   8) O   1                  0.00001     2.85747   
    34. RY*(   9) O   1                  0.00000     2.67114   
    35. RY*(   1) C   2                  0.00136     0.75575   
    36. RY*(   2) C   2                  0.00128     0.84414   
    37. RY*(   3) C   2                  0.00089     1.19760   
    38. RY*(   4) C   2                  0.00069     1.73970   
    39. RY*(   5) C   2                  0.00026     1.74006   
    40. RY*(   6) C   2                  0.00015     0.72855   
    41. RY*(   7) C   2                  0.00008     1.28680   
    42. RY*(   8) C   2                  0.00000     1.57394   
    43. RY*(   9) C   2                  0.00000     1.98627   
    44. RY*(   1) C   3                  0.00185     0.51486   
    45. RY*(   2) C   3                  0.00165     0.81906   
    46. RY*(   3) C   3                  0.00136     0.66958   
    47. RY*(   4) C   3                  0.00032     0.61961   
    48. RY*(   5) C   3                  0.00016     1.85592   
    49. RY*(   6) C   3                  0.00008     1.97566   
    50. RY*(   7) C   3                  0.00003     1.98358   
    51. RY*(   8) C   3                  0.00001     2.05853   
    52. RY*(   9) C   3                  0.00000     1.99296   
    53. RY*(   1) C   4                  0.00185     0.51486   
    54. RY*(   2) C   4                  0.00165     0.81906   
    55. RY*(   3) C   4                  0.00136     0.66958   
    56. RY*(   4) C   4                  0.00032     0.61961   
    57. RY*(   5) C   4                  0.00016     1.85592   
    58. RY*(   6) C   4                  0.00008     1.97566   
    59. RY*(   7) C   4                  0.00003     1.98358   
    60. RY*(   8) C   4                  0.00001     2.05853   
    61. RY*(   9) C   4                  0.00000     1.99296   
    62. RY*(   1) C   5                  0.00136     0.75575   
    63. RY*(   2) C   5                  0.00128     0.84414   
    64. RY*(   3) C   5                  0.00089     1.19760   
    65. RY*(   4) C   5                  0.00069     1.73970   
    66. RY*(   5) C   5                  0.00026     1.74006   
    67. RY*(   6) C   5                  0.00015     0.72855   
    68. RY*(   7) C   5                  0.00008     1.28680   
    69. RY*(   8) C   5                  0.00000     1.57394   
    70. RY*(   9) C   5                  0.00000     1.98627   
    71. RY*(   1) O   6                  0.00075     0.94411   
    72. RY*(   2) O   6                  0.00074     1.20115   
    73. RY*(   3) O   6                  0.00005     1.54407   
    74. RY*(   4) O   6                  0.00002     1.10443   
    75. RY*(   5) O   6                  0.00000     2.25295   
    76. RY*(   6) O   6                  0.00000     2.52334   
    77. RY*(   7) O   6                  0.00000     2.40366   
    78. RY*(   8) O   6                  0.00001     2.85747   
    79. RY*(   9) O   6                  0.00000     2.67114   
    80. RY*(   1) H   7                  0.00070     1.43292   
    81. RY*(   2) H   7                  0.00064     1.04953   
    82. RY*(   3) H   7                  0.00039     0.86687   
    83. RY*(   4) H   7                  0.00001     2.12428   
    84. RY*(   1) H   8                  0.00112     0.20664   
    85. RY*(   2) H   8                  0.00012     1.56686   
    86. RY*(   3) H   8                  0.00006     1.70813   
    87. RY*(   4) H   8                  0.00002     2.02615   
    88. RY*(   1) H   9                  0.00112     0.20664   
    89. RY*(   2) H   9                  0.00012     1.56686   
    90. RY*(   3) H   9                  0.00006     1.70813   
    91. RY*(   4) H   9                  0.00002     2.02615   
    92. RY*(   1) H  10                  0.00152     0.22771   
    93. RY*(   2) H  10                  0.00008     1.65540   
    94. RY*(   3) H  10                  0.00006     1.68117   
    95. RY*(   4) H  10                  0.00002     2.17347   
    96. RY*(   1) H  11                  0.00152     0.22771   
    97. RY*(   2) H  11                  0.00008     1.65540   
    98. RY*(   3) H  11                  0.00006     1.68117   
    99. RY*(   4) H  11                  0.00002     2.17347   
   100. RY*(   1) H  12                  0.00152     0.22771   
   101. RY*(   2) H  12                  0.00008     1.65540   
   102. RY*(   3) H  12                  0.00006     1.68117   
   103. RY*(   4) H  12                  0.00002     2.17347   
   104. RY*(   1) H  13                  0.00152     0.22771   
   105. RY*(   2) H  13                  0.00008     1.65540   
   106. RY*(   3) H  13                  0.00006     1.68117   
   107. RY*(   4) H  13                  0.00002     2.17347   
   108. RY*(   1) H  14                  0.00112     0.20664   
   109. RY*(   2) H  14                  0.00012     1.56686   
   110. RY*(   3) H  14                  0.00006     1.70813   
   111. RY*(   4) H  14                  0.00002     2.02615   
   112. RY*(   1) H  15                  0.00112     0.20664   
   113. RY*(   2) H  15                  0.00012     1.56686   
   114. RY*(   3) H  15                  0.00006     1.70813   
   115. RY*(   4) H  15                  0.00002     2.02615   
   116. RY*(   1) H  16                  0.00070     1.43292   
   117. RY*(   2) H  16                  0.00064     1.04953   
   118. RY*(   3) H  16                  0.00039     0.86687   
   119. RY*(   4) H  16                  0.00001     2.12428   
   120. BD*(   1) O   1 - C   2          0.00722     0.08855   
   121. BD*(   1) O   1 - H   7          0.00246     0.24226   
   122. BD*(   1) C   2 - C   3          0.00808     0.21721   
   123. BD*(   1) C   2 - H   8          0.01292     0.24171   
   124. BD*(   1) C   2 - H   9          0.01292     0.24171   
   125. BD*(   1) C   3 - C   4          0.00514     0.23319   
   126. BD*(   1) C   3 - H  10          0.00814     0.28383   
   127. BD*(   1) C   3 - H  11          0.00814     0.28383   
   128. BD*(   1) C   4 - C   5          0.00808     0.21721   
   129. BD*(   1) C   4 - H  12          0.00814     0.28383   
   130. BD*(   1) C   4 - H  13          0.00814     0.28383   
   131. BD*(   1) C   5 - O   6          0.00722     0.08855   
   132. BD*(   1) C   5 - H  14          0.01292     0.24171   
   133. BD*(   1) C   5 - H  15          0.01292     0.24171   
   134. BD*(   1) O   6 - H  16          0.00246     0.24226   
       -------------------------------
              Total Lewis   24.83615  ( 99.3446%)
        Valence non-Lewis    0.12488  (  0.4995%)
        Rydberg non-Lewis    0.03897  (  0.1559%)
       -------------------------------
            Total unit  1   25.00000  (100.0000%)
           Charge unit  1    0.00000


 ***************************************************
 *******         Beta  spin orbitals         *******
 ***************************************************


 NATURAL POPULATIONS:  Natural atomic orbital occupancies 
                                                          
   NAO  Atom  No  lang   Type(AO)    Occupancy      Energy
 ----------------------------------------------------------
     1    O    1  S      Cor( 1S)     0.99987     -19.19955
     2    O    1  S      Val( 2S)     0.84162      -1.08075
     3    O    1  S      Ryd( 3S)     0.00055       1.19990
     4    O    1  px     Val( 2p)     0.82014      -0.50627
     5    O    1  px     Ryd( 3p)     0.00083       0.99912
     6    O    1  py     Val( 2p)     0.75286      -0.51156
     7    O    1  py     Ryd( 3p)     0.00062       0.90062
     8    O    1  pz     Val( 2p)     0.63383      -0.46667
     9    O    1  pz     Ryd( 3p)     0.00101       0.86246
    10    O    1  dxy    Ryd( 3d)     0.00052       2.73591
    11    O    1  dxz    Ryd( 3d)     0.00024       2.55379
    12    O    1  dyz    Ryd( 3d)     0.00025       2.54474
    13    O    1  dx2y2  Ryd( 3d)     0.00077       3.07027
    14    O    1  dz2    Ryd( 3d)     0.00040       2.79863

    15    C    2  S      Cor( 1S)     0.99952     -10.33237
    16    C    2  S      Val( 2S)     0.51185      -0.42760
    17    C    2  S      Ryd( 3S)     0.00136       0.60469
    18    C    2  px     Val( 2p)     0.56502      -0.28054
    19    C    2  px     Ryd( 3p)     0.00056       0.32352
    20    C    2  py     Val( 2p)     0.36335      -0.26107
    21    C    2  py     Ryd( 3p)     0.00200       0.41283
    22    C    2  pz     Val( 2p)     0.56511      -0.28123
    23    C    2  pz     Ryd( 3p)     0.00090       0.49359
    24    C    2  dxy    Ryd( 3d)     0.00072       1.92812
    25    C    2  dxz    Ryd( 3d)     0.00045       2.07566
    26    C    2  dyz    Ryd( 3d)     0.00053       1.95871
    27    C    2  dx2y2  Ryd( 3d)     0.00106       2.05557
    28    C    2  dz2    Ryd( 3d)     0.00044       2.04649

    29    C    3  S      Cor( 1S)     0.99956     -10.24260
    30    C    3  S      Val( 2S)     0.51432      -0.39366
    31    C    3  S      Ryd( 3S)     0.00086       0.71362
    32    C    3  px     Val( 2p)     0.54860      -0.25885
    33    C    3  px     Ryd( 3p)     0.00121       0.45797
    34    C    3  py     Val( 2p)     0.54226      -0.24756
    35    C    3  py     Ryd( 3p)     0.00181       0.43759
    36    C    3  pz     Val( 2p)     0.61828      -0.25493
    37    C    3  pz     Ryd( 3p)     0.00159       0.57236
    38    C    3  dxy    Ryd( 3d)     0.00023       1.97094
    39    C    3  dxz    Ryd( 3d)     0.00030       2.11752
    40    C    3  dyz    Ryd( 3d)     0.00033       2.04970
    41    C    3  dx2y2  Ryd( 3d)     0.00037       2.09794
    42    C    3  dz2    Ryd( 3d)     0.00028       2.09200

    43    C    4  S      Cor( 1S)     0.99956     -10.24260
    44    C    4  S      Val( 2S)     0.51432      -0.39366
    45    C    4  S      Ryd( 3S)     0.00086       0.71362
    46    C    4  px     Val( 2p)     0.54860      -0.25885
    47    C    4  px     Ryd( 3p)     0.00121       0.45797
    48    C    4  py     Val( 2p)     0.54226      -0.24756
    49    C    4  py     Ryd( 3p)     0.00181       0.43759
    50    C    4  pz     Val( 2p)     0.61828      -0.25493
    51    C    4  pz     Ryd( 3p)     0.00159       0.57236
    52    C    4  dxy    Ryd( 3d)     0.00023       1.97094
    53    C    4  dxz    Ryd( 3d)     0.00030       2.11752
    54    C    4  dyz    Ryd( 3d)     0.00033       2.04970
    55    C    4  dx2y2  Ryd( 3d)     0.00037       2.09794
    56    C    4  dz2    Ryd( 3d)     0.00028       2.09200

    57    C    5  S      Cor( 1S)     0.99952     -10.33237
    58    C    5  S      Val( 2S)     0.51185      -0.42760
    59    C    5  S      Ryd( 3S)     0.00136       0.60469
    60    C    5  px     Val( 2p)     0.56502      -0.28054
    61    C    5  px     Ryd( 3p)     0.00056       0.32352
    62    C    5  py     Val( 2p)     0.36335      -0.26107
    63    C    5  py     Ryd( 3p)     0.00200       0.41283
    64    C    5  pz     Val( 2p)     0.56511      -0.28123
    65    C    5  pz     Ryd( 3p)     0.00090       0.49359
    66    C    5  dxy    Ryd( 3d)     0.00072       1.92812
    67    C    5  dxz    Ryd( 3d)     0.00045       2.07566
    68    C    5  dyz    Ryd( 3d)     0.00053       1.95871
    69    C    5  dx2y2  Ryd( 3d)     0.00106       2.05557
    70    C    5  dz2    Ryd( 3d)     0.00044       2.04649

    71    O    6  S      Cor( 1S)     0.99987     -19.19955
    72    O    6  S      Val( 2S)     0.84162      -1.08075
    73    O    6  S      Ryd( 3S)     0.00055       1.19990
    74    O    6  px     Val( 2p)     0.82014      -0.50627
    75    O    6  px     Ryd( 3p)     0.00083       0.99912
    76    O    6  py     Val( 2p)     0.75286      -0.51156
    77    O    6  py     Ryd( 3p)     0.00062       0.90062
    78    O    6  pz     Val( 2p)     0.63383      -0.46667
    79    O    6  pz     Ryd( 3p)     0.00101       0.86246
    80    O    6  dxy    Ryd( 3d)     0.00052       2.73591
    81    O    6  dxz    Ryd( 3d)     0.00024       2.55379
    82    O    6  dyz    Ryd( 3d)     0.00025       2.54474
    83    O    6  dx2y2  Ryd( 3d)     0.00077       3.07027
    84    O    6  dz2    Ryd( 3d)     0.00040       2.79863

    85    H    7  S      Val( 1S)     0.25320      -0.07906
    86    H    7  S      Ryd( 2S)     0.00051       0.23390
    87    H    7  px     Ryd( 2p)     0.00112       2.18513
    88    H    7  py     Ryd( 2p)     0.00069       1.65223
    89    H    7  pz     Ryd( 2p)     0.00052       1.43448

    90    H    8  S      Val( 1S)     0.34627      -0.11156
    91    H    8  S      Ryd( 2S)     0.00106       0.18837
    92    H    8  px     Ryd( 2p)     0.00014       1.70210
    93    H    8  py     Ryd( 2p)     0.00010       1.70813
    94    H    8  pz     Ryd( 2p)     0.00031       1.95634

    95    H    9  S      Val( 1S)     0.34627      -0.11156
    96    H    9  S      Ryd( 2S)     0.00106       0.18837
    97    H    9  px     Ryd( 2p)     0.00014       1.70210
    98    H    9  py     Ryd( 2p)     0.00010       1.70813
    99    H    9  pz     Ryd( 2p)     0.00031       1.95634

   100    H   10  S      Val( 1S)     0.37375      -0.08155
   101    H   10  S      Ryd( 2S)     0.00165       0.21583
   102    H   10  px     Ryd( 2p)     0.00013       1.77533
   103    H   10  py     Ryd( 2p)     0.00012       1.74807
   104    H   10  pz     Ryd( 2p)     0.00026       2.01093

   105    H   11  S      Val( 1S)     0.37375      -0.08155
   106    H   11  S      Ryd( 2S)     0.00165       0.21583
   107    H   11  px     Ryd( 2p)     0.00013       1.77533
   108    H   11  py     Ryd( 2p)     0.00012       1.74807
   109    H   11  pz     Ryd( 2p)     0.00026       2.01093

   110    H   12  S      Val( 1S)     0.37375      -0.08155
   111    H   12  S      Ryd( 2S)     0.00165       0.21583
   112    H   12  px     Ryd( 2p)     0.00013       1.77533
   113    H   12  py     Ryd( 2p)     0.00012       1.74807
   114    H   12  pz     Ryd( 2p)     0.00026       2.01093

   115    H   13  S      Val( 1S)     0.37375      -0.08155
   116    H   13  S      Ryd( 2S)     0.00165       0.21583
   117    H   13  px     Ryd( 2p)     0.00013       1.77533
   118    H   13  py     Ryd( 2p)     0.00012       1.74807
   119    H   13  pz     Ryd( 2p)     0.00026       2.01093

   120    H   14  S      Val( 1S)     0.34627      -0.11156
   121    H   14  S      Ryd( 2S)     0.00106       0.18837
   122    H   14  px     Ryd( 2p)     0.00014       1.70210
   123    H   14  py     Ryd( 2p)     0.00010       1.70813
   124    H   14  pz     Ryd( 2p)     0.00031       1.95634

   125    H   15  S      Val( 1S)     0.34627      -0.11156
   126    H   15  S      Ryd( 2S)     0.00106       0.18837
   127    H   15  px     Ryd( 2p)     0.00014       1.70210
   128    H   15  py     Ryd( 2p)     0.00010       1.70813
   129    H   15  pz     Ryd( 2p)     0.00031       1.95634

   130    H   16  S      Val( 1S)     0.25320      -0.07906
   131    H   16  S      Ryd( 2S)     0.00051       0.23390
   132    H   16  px     Ryd( 2p)     0.00112       2.18513
   133    H   16  py     Ryd( 2p)     0.00069       1.65223
   134    H   16  pz     Ryd( 2p)     0.00052       1.43448


 Summary of Natural Population Analysis:                  
                                                          
                                       Natural Population 
                Natural  -----------------------------------------------
    Atom  No    Charge         Core      Valence    Rydberg      Total
 -----------------------------------------------------------------------
      O    1   -0.05352      0.99987     3.04845    0.00520     4.05352
      C    2   -0.01285      0.99952     2.00533    0.00800     3.01285
      C    3   -0.23000      0.99956     2.22346    0.00698     3.23000
      C    4   -0.23000      0.99956     2.22346    0.00698     3.23000
      C    5   -0.01285      0.99952     2.00533    0.00800     3.01285
      O    6   -0.05352      0.99987     3.04845    0.00520     4.05352
      H    7    0.24396      0.00000     0.25320    0.00284     0.25604
      H    8    0.15212      0.00000     0.34627    0.00161     0.34788
      H    9    0.15212      0.00000     0.34627    0.00161     0.34788
      H   10    0.12409      0.00000     0.37375    0.00216     0.37591
      H   11    0.12409      0.00000     0.37375    0.00216     0.37591
      H   12    0.12409      0.00000     0.37375    0.00216     0.37591
      H   13    0.12409      0.00000     0.37375    0.00216     0.37591
      H   14    0.15212      0.00000     0.34627    0.00161     0.34788
      H   15    0.15212      0.00000     0.34627    0.00161     0.34788
      H   16    0.24396      0.00000     0.25320    0.00284     0.25604
 =======================================================================
   * Total *    1.00000      5.99791    17.94094    0.06115    24.00000

                                 Natural Population      
 --------------------------------------------------------
   Core                       5.99791 ( 99.9651% of   6)
   Valence                   17.94094 ( 99.6719% of  18)
   Natural Minimal Basis     23.93885 ( 99.7452% of  24)
   Natural Rydberg Basis      0.06115 (  0.2548% of  24)
 --------------------------------------------------------

    Atom  No          Natural Electron Configuration
 ----------------------------------------------------------------------------
      O    1      [core]2S( 0.84)2p( 2.21)
      C    2      [core]2S( 0.51)2p( 1.49)
      C    3      [core]2S( 0.51)2p( 1.71)
      C    4      [core]2S( 0.51)2p( 1.71)
      C    5      [core]2S( 0.51)2p( 1.49)
      O    6      [core]2S( 0.84)2p( 2.21)
      H    7            1S( 0.25)
      H    8            1S( 0.35)
      H    9            1S( 0.35)
      H   10            1S( 0.37)
      H   11            1S( 0.37)
      H   12            1S( 0.37)
      H   13            1S( 0.37)
      H   14            1S( 0.35)
      H   15            1S( 0.35)
      H   16            1S( 0.25)


 NATURAL BOND ORBITAL ANALYSIS, beta spin orbitals:

                       Occupancies       Lewis Structure    Low   High
           Occ.    -------------------  -----------------   occ   occ
  Cycle   Thresh.   Lewis   Non-Lewis     CR  BD  3C  LP    (L)   (NL)   Dev
 =============================================================================
   1(1)    0.90    23.55382   0.44618      6  16   0   2     0      0    0.02
 -----------------------------------------------------------------------------

 Structure accepted: No low occupancy Lewis orbitals

           --- Apparent excited state configuration ---
 The following "inverted" NBO labels reflect the actual hybrid overlap:

                 NBO   2 has been relabelled BD*

                 NBO 120 has been relabelled BD 

 --------------------------------------------------------
   Core                      5.99790 ( 99.965% of   6)
   Valence Lewis            16.86584 ( 93.699% of  18)
  ==================       ============================
   Total Lewis              22.86374 ( 95.266% of  24)
  -----------------------------------------------------
   Valence non-Lewis         1.09702 (  4.571% of  24)
   Rydberg non-Lewis         0.03924 (  0.163% of  24)
  ==================       ============================
   Total non-Lewis           1.13626 (  4.734% of  24)
 --------------------------------------------------------


       (Occupancy)   Bond orbital/ Coefficients/ Hybrids
 ---------------------------------------------------------------------------------
     1. (0.99764) BD ( 1) O   1 - C   2  
                ( 68.22%)   0.8260* O   1 s( 32.54%)p 2.07( 67.38%)d 0.00(  0.08%)
                                            0.0001 -0.5705 -0.0006 -0.0252  0.0030
                                            0.8204 -0.0035 -0.0000  0.0000  0.0118
                                           -0.0000  0.0000  0.0186  0.0171
                ( 31.78%)   0.5637* C   2 s( 20.54%)p 3.85( 79.14%)d 0.02(  0.32%)
                                           -0.0000 -0.4510 -0.0445 -0.0359 -0.0012
                                           -0.8880 -0.0402  0.0000  0.0000 -0.0049
                                            0.0000  0.0000  0.0494  0.0277
     2. (0.97961) BD*( 1) O   1 - O   6  
                ( 50.00%)   0.7071* O   1 s(  0.00%)p 1.00( 99.94%)d 0.00(  0.06%)
                                           -0.0000  0.0000 -0.0000 -0.0000  0.0000
                                            0.0000 -0.0000  0.9992 -0.0338  0.0000
                                            0.0188 -0.0142 -0.0000  0.0000
                ( 50.00%)  -0.7071* O   6 s(  0.00%)p 1.00( 99.94%)d 0.00(  0.06%)
                                           -0.0000  0.0000 -0.0000  0.0000 -0.0000
                                           -0.0000  0.0000  0.9992 -0.0338  0.0000
                                           -0.0188  0.0142 -0.0000  0.0000
     3. (0.99474) BD ( 1) O   1 - H   7  
                ( 74.61%)   0.8638* O   1 s( 20.41%)p 3.90( 79.50%)d 0.00(  0.09%)
                                            0.0002  0.4514  0.0184  0.8240  0.0177
                                            0.3389  0.0279  0.0000  0.0000  0.0030
                                            0.0000  0.0000  0.0262 -0.0150
                ( 25.39%)   0.5039* H   7 s( 99.51%)p 0.00(  0.49%)
                                            0.9976 -0.0018 -0.0629 -0.0303 -0.0000
     4. (0.99142) BD ( 1) C   2 - C   3  
                ( 50.17%)   0.7083* C   2 s( 30.85%)p 2.24( 69.11%)d 0.00(  0.04%)
                                            0.0002  0.5554  0.0041 -0.7925  0.0063
                                           -0.2505  0.0176 -0.0000 -0.0000  0.0082
                                            0.0000  0.0000  0.0159 -0.0097
                ( 49.83%)   0.7059* C   3 s( 27.13%)p 2.68( 72.82%)d 0.00(  0.05%)
                                            0.0003  0.5206  0.0171  0.8125  0.0027
                                            0.2604  0.0157  0.0000 -0.0000  0.0110
                                           -0.0000  0.0000  0.0159 -0.0114
     5. (0.92835) BD ( 1) C   2 - H   8  
                ( 63.41%)   0.7963* C   2 s( 24.36%)p 3.10( 75.60%)d 0.00(  0.04%)
                                           -0.0002  0.4933 -0.0135  0.4301  0.0043
                                           -0.2669  0.0046 -0.7068  0.0144 -0.0061
                                           -0.0144  0.0032  0.0042  0.0110
                ( 36.59%)   0.6049* H   8 s( 99.90%)p 0.00(  0.10%)
                                            0.9995 -0.0067 -0.0121  0.0127  0.0270
     6. (0.92835) BD ( 1) C   2 - H   9  
                ( 63.41%)   0.7963* C   2 s( 24.36%)p 3.10( 75.60%)d 0.00(  0.04%)
                                           -0.0002  0.4933 -0.0135  0.4301  0.0043
                                           -0.2669  0.0046  0.7068 -0.0144 -0.0061
                                            0.0144 -0.0032  0.0042  0.0110
                ( 36.59%)   0.6049* H   9 s( 99.90%)p 0.00(  0.10%)
                                            0.9995 -0.0067 -0.0121  0.0127 -0.0270
     7. (0.98766) BD ( 1) C   3 - C   4  
                ( 50.00%)   0.7071* C   3 s( 28.52%)p 2.51( 71.44%)d 0.00(  0.04%)
                                            0.0003  0.5340  0.0055 -0.0722  0.0027
                                           -0.8421 -0.0004  0.0000 -0.0000  0.0004
                                            0.0000 -0.0000 -0.0173 -0.0112
                ( 50.00%)   0.7071* C   4 s( 28.52%)p 2.51( 71.44%)d 0.00(  0.04%)
                                            0.0003  0.5340  0.0055  0.0722 -0.0027
                                            0.8421  0.0004  0.0000 -0.0000  0.0004
                                           -0.0000  0.0000 -0.0173 -0.0112
     8. (0.98098) BD ( 1) C   3 - H  10  
                ( 62.39%)   0.7899* C   3 s( 22.19%)p 3.51( 77.77%)d 0.00(  0.04%)
                                            0.0001 -0.4710  0.0089  0.4083  0.0039
                                           -0.3334 -0.0078  0.7068 -0.0138  0.0049
                                           -0.0115  0.0117 -0.0003 -0.0105
                ( 37.61%)   0.6133* H  10 s( 99.91%)p 0.00(  0.09%)
                                           -0.9995  0.0053 -0.0142  0.0134 -0.0229
     9. (0.98098) BD ( 1) C   3 - H  11  
                ( 62.39%)   0.7899* C   3 s( 22.19%)p 3.51( 77.77%)d 0.00(  0.04%)
                                            0.0001 -0.4710  0.0089  0.4083  0.0039
                                           -0.3334 -0.0078 -0.7068  0.0138  0.0049
                                            0.0115 -0.0117 -0.0003 -0.0105
                ( 37.61%)   0.6133* H  11 s( 99.91%)p 0.00(  0.09%)
                                           -0.9995  0.0053 -0.0142  0.0134  0.0229
    10. (0.99142) BD ( 1) C   4 - C   5  
                ( 49.83%)   0.7059* C   4 s( 27.13%)p 2.68( 72.82%)d 0.00(  0.05%)
                                            0.0003  0.5206  0.0171 -0.8125 -0.0027
                                           -0.2604 -0.0157  0.0000 -0.0000  0.0110
                                            0.0000 -0.0000  0.0159 -0.0114
                ( 50.17%)   0.7083* C   5 s( 30.85%)p 2.24( 69.11%)d 0.00(  0.04%)
                                            0.0002  0.5554  0.0041  0.7925 -0.0063
                                            0.2505 -0.0176 -0.0000 -0.0000  0.0082
                                           -0.0000 -0.0000  0.0159 -0.0097
    11. (0.98098) BD ( 1) C   4 - H  12  
                ( 62.39%)   0.7899* C   4 s( 22.19%)p 3.51( 77.77%)d 0.00(  0.04%)
                                           -0.0001  0.4710 -0.0089  0.4083  0.0039
                                           -0.3334 -0.0078 -0.7068  0.0138 -0.0049
                                           -0.0115  0.0117  0.0003  0.0105
                ( 37.61%)   0.6133* H  12 s( 99.91%)p 0.00(  0.09%)
                                            0.9995 -0.0053 -0.0142  0.0134  0.0229
    12. (0.98098) BD ( 1) C   4 - H  13  
                ( 62.39%)   0.7899* C   4 s( 22.19%)p 3.51( 77.77%)d 0.00(  0.04%)
                                           -0.0001  0.4710 -0.0089  0.4083  0.0039
                                           -0.3334 -0.0078  0.7068 -0.0138 -0.0049
                                            0.0115 -0.0117  0.0003  0.0105
                ( 37.61%)   0.6133* H  13 s( 99.91%)p 0.00(  0.09%)
                                            0.9995 -0.0053 -0.0142  0.0134 -0.0229
    13. (0.99764) BD ( 1) C   5 - O   6  
                ( 31.78%)   0.5637* C   5 s( 20.54%)p 3.85( 79.14%)d 0.02(  0.32%)
                                            0.0000  0.4510  0.0445 -0.0359 -0.0012
                                           -0.8880 -0.0402 -0.0000 -0.0000  0.0049
                                            0.0000  0.0000 -0.0494 -0.0277
                ( 68.22%)   0.8260* O   6 s( 32.54%)p 2.07( 67.38%)d 0.00(  0.08%)
                                           -0.0001  0.5705  0.0006 -0.0252  0.0030
                                            0.8204 -0.0035  0.0000 -0.0000 -0.0118
                                           -0.0000  0.0000 -0.0186 -0.0171
    14. (0.92835) BD ( 1) C   5 - H  14  
                ( 63.41%)   0.7963* C   5 s( 24.36%)p 3.10( 75.60%)d 0.00(  0.04%)
                                            0.0002 -0.4933  0.0135  0.4301  0.0043
                                           -0.2669  0.0046  0.7068 -0.0144  0.0061
                                           -0.0144  0.0032 -0.0042 -0.0110
                ( 36.59%)   0.6049* H  14 s( 99.90%)p 0.00(  0.10%)
                                           -0.9995  0.0067 -0.0121  0.0127 -0.0270
    15. (0.92835) BD ( 1) C   5 - H  15  
                ( 63.41%)   0.7963* C   5 s( 24.36%)p 3.10( 75.60%)d 0.00(  0.04%)
                                            0.0002 -0.4933  0.0135  0.4301  0.0043
                                           -0.2669  0.0046 -0.7068  0.0144  0.0061
                                            0.0144 -0.0032 -0.0042 -0.0110
                ( 36.59%)   0.6049* H  15 s( 99.90%)p 0.00(  0.10%)
                                           -0.9995  0.0067 -0.0121  0.0127  0.0270
    16. (0.99474) BD ( 1) O   6 - H  16  
                ( 74.61%)   0.8638* O   6 s( 20.41%)p 3.90( 79.50%)d 0.00(  0.09%)
                                           -0.0002 -0.4514 -0.0184  0.8240  0.0177
                                            0.3389  0.0279 -0.0000 -0.0000 -0.0030
                                            0.0000  0.0000 -0.0262  0.0150
                ( 25.39%)   0.5039* H  16 s( 99.51%)p 0.00(  0.49%)
                                           -0.9976  0.0018 -0.0629 -0.0303  0.0000
    17. (0.99987) CR ( 1) O   1           s(100.00%)p 0.00(  0.00%)
                                            1.0000 -0.0001 -0.0000 -0.0001 -0.0000
                                           -0.0001 -0.0000 -0.0000 -0.0000 -0.0000
                                           -0.0000 -0.0000 -0.0000  0.0000
    18. (0.99952) CR ( 1) C   2           s(100.00%)p 0.00(  0.00%)
                                            1.0000  0.0000 -0.0000  0.0003 -0.0000
                                           -0.0001 -0.0000 -0.0000  0.0000 -0.0000
                                           -0.0000  0.0000 -0.0000  0.0000
    19. (0.99956) CR ( 1) C   3           s(100.00%)p 0.00(  0.00%)
                                            1.0000 -0.0002 -0.0000 -0.0003 -0.0000
                                            0.0002 -0.0000  0.0000 -0.0000 -0.0000
                                           -0.0000  0.0000 -0.0000  0.0000
    20. (0.99956) CR ( 1) C   4           s(100.00%)p 0.00(  0.00%)
                                            1.0000 -0.0002 -0.0000  0.0003  0.0000
                                           -0.0002  0.0000  0.0000 -0.0000 -0.0000
                                            0.0000 -0.0000 -0.0000  0.0000
    21. (0.99952) CR ( 1) C   5           s(100.00%)p 0.00(  0.00%)
                                            1.0000  0.0000 -0.0000 -0.0003  0.0000
                                            0.0001  0.0000 -0.0000  0.0000 -0.0000
                                            0.0000 -0.0000 -0.0000  0.0000
    22. (0.99987) CR ( 1) O   6           s(100.00%)p 0.00(  0.00%)
                                            1.0000 -0.0001 -0.0000  0.0001  0.0000
                                            0.0001  0.0000 -0.0000 -0.0000 -0.0000
                                            0.0000  0.0000 -0.0000  0.0000
    23. (0.99185) LP ( 1) O   1           s( 47.03%)p 1.13( 52.93%)d 0.00(  0.04%)
                                            0.0000  0.6857 -0.0099 -0.5642  0.0101
                                            0.4592 -0.0035 -0.0000  0.0000  0.0181
                                           -0.0000  0.0000 -0.0043  0.0048
    24. (0.99185) LP ( 1) O   6           s( 47.03%)p 1.13( 52.93%)d 0.00(  0.04%)
                                            0.0000  0.6857 -0.0099  0.5642 -0.0101
                                           -0.4592  0.0035 -0.0000  0.0000  0.0181
                                            0.0000 -0.0000 -0.0043  0.0048
    25. (0.00077) RY*( 1) O   1           s(  0.00%)p 1.00( 90.98%)d 0.10(  9.02%)
                                            0.0000  0.0000  0.0000 -0.0000 -0.0000
                                            0.0000  0.0000  0.0274  0.9534  0.0000
                                            0.0327 -0.2986  0.0000 -0.0000
    26. (0.00075) RY*( 2) O   1           s( 24.11%)p 2.61( 62.92%)d 0.54( 12.96%)
                                           -0.0000  0.0061  0.4910 -0.0030 -0.7929
                                            0.0026  0.0211 -0.0000 -0.0000  0.3516
                                           -0.0000  0.0000  0.0495 -0.0597
    27. (0.00004) RY*( 3) O   1           s( 66.04%)p 0.29( 19.01%)d 0.23( 14.95%)
    28. (0.00002) RY*( 4) O   1           s(  6.48%)p12.12( 78.46%)d 2.33( 15.07%)
    29. (0.00000) RY*( 5) O   1           s(  1.46%)p18.03( 26.26%)d49.62( 72.28%)
    30. (0.00000) RY*( 6) O   1           s(  0.00%)p 1.00(  0.13%)d99.99( 99.87%)
    31. (0.00000) RY*( 7) O   1           s(  0.00%)p 1.00(  8.95%)d10.18( 91.05%)
    32. (0.00001) RY*( 8) O   1           s(  1.06%)p10.93( 11.64%)d81.98( 87.30%)
    33. (0.00000) RY*( 9) O   1           s(  0.86%)p 2.21(  1.91%)d99.99( 97.23%)
    34. (0.00139) RY*( 1) C   2           s( 22.62%)p 1.93( 43.59%)d 1.49( 33.78%)
                                            0.0000  0.0152  0.4754  0.0067 -0.1085
                                           -0.0170 -0.6510  0.0000  0.0000  0.5513
                                           -0.0000 -0.0000 -0.1625 -0.0863
    35. (0.00134) RY*( 2) C   2           s( 16.24%)p 4.40( 71.47%)d 0.76( 12.30%)
                                            0.0000 -0.0196  0.4025  0.0155 -0.5439
                                           -0.0361  0.6460  0.0000 -0.0000  0.3354
                                            0.0000  0.0000  0.1011 -0.0158
    36. (0.00104) RY*( 3) C   2           s(  0.00%)p 1.00( 63.95%)d 0.56( 36.05%)
                                           -0.0000 -0.0000 -0.0000 -0.0000 -0.0000
                                            0.0000  0.0000  0.0234  0.7994 -0.0000
                                           -0.4404 -0.4080  0.0000  0.0000
    37. (0.00044) RY*( 4) C   2           s(  0.00%)p 1.00(  7.87%)d11.71( 92.13%)
                                           -0.0000  0.0000 -0.0000  0.0000  0.0000
                                            0.0000  0.0000  0.0164  0.2800  0.0000
                                           -0.3269  0.9025  0.0000 -0.0000
    38. (0.00026) RY*( 5) C   2           s( 21.09%)p 0.21(  4.33%)d 3.54( 74.59%)
                                            0.0000 -0.0178  0.4589 -0.0026  0.1268
                                           -0.0641  0.1519  0.0000  0.0000 -0.4331
                                           -0.0000  0.0000 -0.7297 -0.1608
    39. (0.00015) RY*( 6) C   2           s(  0.45%)p99.99( 73.84%)d56.53( 25.71%)
                                           -0.0000 -0.0199  0.0644  0.0117  0.7809
                                           -0.0175  0.3580  0.0000 -0.0000  0.5008
                                            0.0000 -0.0000 -0.0282 -0.0742
    40. (0.00008) RY*( 7) C   2           s( 38.78%)p 0.18(  7.03%)d 1.40( 54.18%)
    41. (0.00000) RY*( 8) C   2           s(  0.00%)p 1.00( 28.22%)d 2.54( 71.78%)
    42. (0.00000) RY*( 9) C   2           s(  0.71%)p 0.34(  0.24%)d99.99( 99.04%)
    43. (0.00189) RY*( 1) C   3           s(  0.05%)p99.99( 98.09%)d40.76(  1.87%)
                                           -0.0000  0.0125  0.0174  0.0055 -0.5227
                                            0.0035 -0.8412  0.0000  0.0000  0.0378
                                            0.0000 -0.0000  0.1311  0.0053
    44. (0.00163) RY*( 2) C   3           s(  0.00%)p 1.00( 88.72%)d 0.13( 11.28%)
                                           -0.0000 -0.0000  0.0000 -0.0000  0.0000
                                           -0.0000  0.0000  0.0261  0.9416  0.0000
                                            0.2529 -0.2210 -0.0000  0.0000
    45. (0.00137) RY*( 3) C   3           s( 33.08%)p 1.80( 59.69%)d 0.22(  7.22%)
                                            0.0000 -0.0095  0.5751 -0.0155 -0.6464
                                           -0.0021  0.4229 -0.0000 -0.0000  0.2621
                                           -0.0000  0.0000 -0.0114 -0.0585
    46. (0.00034) RY*( 4) C   3           s( 61.18%)p 0.58( 35.44%)d 0.06(  3.39%)
                                            0.0000  0.0025  0.7822 -0.0146  0.5004
                                            0.0134 -0.3218 -0.0000  0.0000  0.0291
                                           -0.0000 -0.0000 -0.1817  0.0026
    47. (0.00015) RY*( 5) C   3           s(  0.00%)p 1.00(  0.10%)d99.99( 99.90%)
                                            0.0000  0.0000  0.0000  0.0000 -0.0000
                                            0.0000 -0.0000 -0.0031  0.0310 -0.0000
                                            0.5902  0.8067 -0.0000  0.0000
    48. (0.00007) RY*( 6) C   3           s(  0.59%)p10.05(  5.90%)d99.99( 93.51%)
    49. (0.00003) RY*( 7) C   3           s(  5.01%)p 0.20(  0.99%)d18.76( 94.00%)
    50. (0.00001) RY*( 8) C   3           s(  0.00%)p 1.00( 11.24%)d 7.90( 88.76%)
    51. (0.00000) RY*( 9) C   3           s(  0.07%)p 0.54(  0.04%)d99.99( 99.89%)
    52. (0.00189) RY*( 1) C   4           s(  0.05%)p99.99( 98.09%)d40.76(  1.87%)
                                           -0.0000  0.0125  0.0174 -0.0055  0.5227
                                           -0.0035  0.8412  0.0000  0.0000  0.0378
                                           -0.0000  0.0000  0.1311  0.0053
    53. (0.00163) RY*( 2) C   4           s(  0.00%)p 1.00( 88.72%)d 0.13( 11.28%)
                                           -0.0000 -0.0000  0.0000  0.0000 -0.0000
                                            0.0000 -0.0000  0.0261  0.9416  0.0000
                                           -0.2529  0.2210 -0.0000  0.0000
    54. (0.00137) RY*( 3) C   4           s( 33.08%)p 1.80( 59.69%)d 0.22(  7.22%)
                                            0.0000 -0.0095  0.5751  0.0155  0.6464
                                            0.0021 -0.4229 -0.0000 -0.0000  0.2621
                                            0.0000 -0.0000 -0.0114 -0.0585
    55. (0.00034) RY*( 4) C   4           s( 61.18%)p 0.58( 35.44%)d 0.06(  3.39%)
                                            0.0000  0.0025  0.7822  0.0146 -0.5004
                                           -0.0134  0.3218 -0.0000  0.0000  0.0291
                                            0.0000  0.0000 -0.1817  0.0026
    56. (0.00015) RY*( 5) C   4           s(  0.00%)p 1.00(  0.10%)d99.99( 99.90%)
                                           -0.0000 -0.0000 -0.0000  0.0000 -0.0000
                                            0.0000 -0.0000  0.0031 -0.0310  0.0000
                                            0.5902  0.8067  0.0000 -0.0000
    57. (0.00007) RY*( 6) C   4           s(  0.59%)p10.05(  5.90%)d99.99( 93.51%)
    58. (0.00003) RY*( 7) C   4           s(  5.01%)p 0.20(  0.99%)d18.76( 94.00%)
    59. (0.00001) RY*( 8) C   4           s(  0.00%)p 1.00( 11.24%)d 7.90( 88.76%)
    60. (0.00000) RY*( 9) C   4           s(  0.07%)p 0.54(  0.04%)d99.99( 99.89%)
    61. (0.00139) RY*( 1) C   5           s( 22.62%)p 1.93( 43.59%)d 1.49( 33.78%)
                                            0.0000  0.0152  0.4754 -0.0067  0.1085
                                            0.0170  0.6510  0.0000  0.0000  0.5513
                                            0.0000  0.0000 -0.1625 -0.0863
    62. (0.00134) RY*( 2) C   5           s( 16.24%)p 4.40( 71.47%)d 0.76( 12.30%)
                                            0.0000 -0.0196  0.4025 -0.0155  0.5439
                                            0.0361 -0.6460  0.0000 -0.0000  0.3354
                                           -0.0000 -0.0000  0.1011 -0.0158
    63. (0.00104) RY*( 3) C   5           s(  0.00%)p 1.00( 63.95%)d 0.56( 36.05%)
                                            0.0000 -0.0000 -0.0000  0.0000  0.0000
                                           -0.0000 -0.0000  0.0234  0.7994 -0.0000
                                            0.4404  0.4080  0.0000  0.0000
    64. (0.00044) RY*( 4) C   5           s(  0.00%)p 1.00(  7.87%)d11.71( 92.13%)
                                           -0.0000 -0.0000  0.0000  0.0000  0.0000
                                            0.0000  0.0000 -0.0164 -0.2800 -0.0000
                                           -0.3269  0.9025 -0.0000  0.0000
    65. (0.00026) RY*( 5) C   5           s( 21.09%)p 0.21(  4.33%)d 3.54( 74.59%)
                                            0.0000 -0.0178  0.4589  0.0026 -0.1268
                                            0.0641 -0.1519  0.0000  0.0000 -0.4331
                                            0.0000 -0.0000 -0.7297 -0.1608
    66. (0.00015) RY*( 6) C   5           s(  0.45%)p99.99( 73.84%)d56.53( 25.71%)
                                           -0.0000 -0.0199  0.0644 -0.0117 -0.7809
                                            0.0175 -0.3580  0.0000 -0.0000  0.5008
                                           -0.0000  0.0000 -0.0282 -0.0742
    67. (0.00008) RY*( 7) C   5           s( 38.78%)p 0.18(  7.03%)d 1.40( 54.18%)
    68. (0.00000) RY*( 8) C   5           s(  0.00%)p 1.00( 28.22%)d 2.54( 71.78%)
    69. (0.00000) RY*( 9) C   5           s(  0.71%)p 0.34(  0.24%)d99.99( 99.04%)
    70. (0.00077) RY*( 1) O   6           s(  0.00%)p 1.00( 90.98%)d 0.10(  9.02%)
                                            0.0000  0.0000  0.0000  0.0000  0.0000
                                           -0.0000 -0.0000  0.0274  0.9534  0.0000
                                           -0.0327  0.2986  0.0000 -0.0000
    71. (0.00075) RY*( 2) O   6           s( 24.11%)p 2.61( 62.92%)d 0.54( 12.96%)
                                           -0.0000  0.0061  0.4910  0.0030  0.7929
                                           -0.0026 -0.0211 -0.0000 -0.0000  0.3516
                                            0.0000 -0.0000  0.0495 -0.0597
    72. (0.00004) RY*( 3) O   6           s( 66.04%)p 0.29( 19.01%)d 0.23( 14.95%)
    73. (0.00002) RY*( 4) O   6           s(  6.48%)p12.12( 78.46%)d 2.33( 15.07%)
    74. (0.00000) RY*( 5) O   6           s(  1.46%)p18.03( 26.26%)d49.62( 72.28%)
    75. (0.00000) RY*( 6) O   6           s(  0.00%)p 1.00(  0.13%)d99.99( 99.87%)
    76. (0.00000) RY*( 7) O   6           s(  0.00%)p 1.00(  8.95%)d10.18( 91.05%)
    77. (0.00001) RY*( 8) O   6           s(  1.06%)p10.93( 11.64%)d81.98( 87.30%)
    78. (0.00000) RY*( 9) O   6           s(  0.86%)p 2.21(  1.91%)d99.99( 97.23%)
    79. (0.00067) RY*( 1) H   7           s( 43.49%)p 1.30( 56.51%)
                                            0.0110  0.6594 -0.1945  0.7261 -0.0000
    80. (0.00052) RY*( 2) H   7           s(  0.00%)p 1.00(100.00%)
                                           -0.0000  0.0000 -0.0000 -0.0000  1.0000
    81. (0.00041) RY*( 3) H   7           s( 52.45%)p 0.91( 47.55%)
                                            0.0115  0.7241  0.4234 -0.5443  0.0000
    82. (0.00001) RY*( 4) H   7           s(  4.55%)p20.97( 95.45%)
    83. (0.00109) RY*( 1) H   8           s( 98.88%)p 0.01(  1.12%)
                                            0.0076  0.9943  0.1055  0.0027  0.0090
    84. (0.00010) RY*( 2) H   8           s(  0.62%)p99.99( 99.38%)
                                            0.0093  0.0782 -0.6808  0.1677 -0.7087
    85. (0.00006) RY*( 3) H   8           s(  0.37%)p99.99( 99.63%)
    86. (0.00002) RY*( 4) H   8           s(  0.23%)p99.99( 99.77%)
    87. (0.00109) RY*( 1) H   9           s( 98.88%)p 0.01(  1.12%)
                                            0.0076  0.9943  0.1055  0.0027 -0.0090
    88. (0.00010) RY*( 2) H   9           s(  0.62%)p99.99( 99.38%)
                                            0.0093  0.0782 -0.6808  0.1677  0.7087
    89. (0.00006) RY*( 3) H   9           s(  0.37%)p99.99( 99.63%)
    90. (0.00002) RY*( 4) H   9           s(  0.23%)p99.99( 99.77%)
    91. (0.00167) RY*( 1) H  10           s( 99.77%)p 0.00(  0.23%)
                                            0.0063  0.9988 -0.0410 -0.0079 -0.0236
    92. (0.00008) RY*( 2) H  10           s(  0.00%)p 1.00(100.00%)
    93. (0.00006) RY*( 3) H  10           s(  0.10%)p99.99( 99.90%)
    94. (0.00002) RY*( 4) H  10           s(  0.22%)p99.99( 99.78%)
    95. (0.00167) RY*( 1) H  11           s( 99.77%)p 0.00(  0.23%)
                                            0.0063  0.9988 -0.0410 -0.0079  0.0236
    96. (0.00008) RY*( 2) H  11           s(  0.00%)p 1.00(100.00%)
    97. (0.00006) RY*( 3) H  11           s(  0.10%)p99.99( 99.90%)
    98. (0.00002) RY*( 4) H  11           s(  0.22%)p99.99( 99.78%)
    99. (0.00167) RY*( 1) H  12           s( 99.77%)p 0.00(  0.23%)
                                            0.0063  0.9988  0.0410  0.0079 -0.0236
   100. (0.00008) RY*( 2) H  12           s(  0.00%)p 1.00(100.00%)
   101. (0.00006) RY*( 3) H  12           s(  0.10%)p99.99( 99.90%)
   102. (0.00002) RY*( 4) H  12           s(  0.22%)p99.99( 99.78%)
   103. (0.00167) RY*( 1) H  13           s( 99.77%)p 0.00(  0.23%)
                                            0.0063  0.9988  0.0410  0.0079  0.0236
   104. (0.00008) RY*( 2) H  13           s(  0.00%)p 1.00(100.00%)
   105. (0.00006) RY*( 3) H  13           s(  0.10%)p99.99( 99.90%)
   106. (0.00002) RY*( 4) H  13           s(  0.22%)p99.99( 99.78%)
   107. (0.00109) RY*( 1) H  14           s( 98.88%)p 0.01(  1.12%)
                                            0.0076  0.9943 -0.1055 -0.0027  0.0090
   108. (0.00010) RY*( 2) H  14           s(  0.62%)p99.99( 99.38%)
                                            0.0093  0.0782  0.6808 -0.1677 -0.7087
   109. (0.00006) RY*( 3) H  14           s(  0.37%)p99.99( 99.63%)
   110. (0.00002) RY*( 4) H  14           s(  0.23%)p99.99( 99.77%)
   111. (0.00109) RY*( 1) H  15           s( 98.88%)p 0.01(  1.12%)
                                            0.0076  0.9943 -0.1055 -0.0027 -0.0090
   112. (0.00010) RY*( 2) H  15           s(  0.62%)p99.99( 99.38%)
                                            0.0093  0.0782  0.6808 -0.1677  0.7087
   113. (0.00006) RY*( 3) H  15           s(  0.37%)p99.99( 99.63%)
   114. (0.00002) RY*( 4) H  15           s(  0.23%)p99.99( 99.77%)
   115. (0.00067) RY*( 1) H  16           s( 43.49%)p 1.30( 56.51%)
                                            0.0110  0.6594  0.1945 -0.7261 -0.0000
   116. (0.00052) RY*( 2) H  16           s(  0.00%)p 1.00(100.00%)
                                           -0.0000  0.0000  0.0000  0.0000  1.0000
   117. (0.00041) RY*( 3) H  16           s( 52.45%)p 0.91( 47.55%)
                                            0.0115  0.7241 -0.4234  0.5443  0.0000
   118. (0.00001) RY*( 4) H  16           s(  4.55%)p20.97( 95.45%)
   119. (0.00687) BD*( 1) O   1 - C   2  
                ( 31.78%)   0.5637* O   1 s( 32.54%)p 2.07( 67.38%)d 0.00(  0.08%)
                                           -0.0001  0.5705  0.0006  0.0252 -0.0030
                                           -0.8204  0.0035  0.0000 -0.0000 -0.0118
                                            0.0000 -0.0000 -0.0186 -0.0171
                ( 68.22%)  -0.8260* C   2 s( 20.54%)p 3.85( 79.14%)d 0.02(  0.32%)
                                            0.0000  0.4510  0.0445  0.0359  0.0012
                                            0.8880  0.0402 -0.0000 -0.0000  0.0049
                                           -0.0000 -0.0000 -0.0494 -0.0277
   120. (0.28952) BD ( 1) O   1 - O   6  
                ( 50.00%)   0.7071* O   1 s(  0.00%)p 1.00( 99.94%)d 0.00(  0.06%)
                                           -0.0000  0.0000 -0.0000 -0.0000  0.0000
                                            0.0000 -0.0000  0.9992 -0.0338  0.0000
                                            0.0188 -0.0142 -0.0000  0.0000
                ( 50.00%)   0.7071* O   6 s(  0.00%)p 1.00( 99.94%)d 0.00(  0.06%)
                                           -0.0000  0.0000 -0.0000  0.0000 -0.0000
                                           -0.0000  0.0000  0.9992 -0.0338  0.0000
                                           -0.0188  0.0142 -0.0000  0.0000
   121. (0.00251) BD*( 1) O   1 - H   7  
                ( 25.39%)   0.5039* O   1 s( 20.41%)p 3.90( 79.50%)d 0.00(  0.09%)
                                           -0.0002 -0.4514 -0.0184 -0.8240 -0.0177
                                           -0.3389 -0.0279 -0.0000 -0.0000 -0.0030
                                           -0.0000 -0.0000 -0.0262  0.0150
                ( 74.61%)  -0.8638* H   7 s( 99.51%)p 0.00(  0.49%)
                                           -0.9976  0.0018  0.0629  0.0303  0.0000
   122. (0.00821) BD*( 1) C   2 - C   3  
                ( 49.83%)   0.7059* C   2 s( 30.85%)p 2.24( 69.11%)d 0.00(  0.04%)
                                           -0.0002 -0.5554 -0.0041  0.7925 -0.0063
                                            0.2505 -0.0176  0.0000  0.0000 -0.0082
                                           -0.0000 -0.0000 -0.0159  0.0097
                ( 50.17%)  -0.7083* C   3 s( 27.13%)p 2.68( 72.82%)d 0.00(  0.05%)
                                           -0.0003 -0.5206 -0.0171 -0.8125 -0.0027
                                           -0.2604 -0.0157 -0.0000  0.0000 -0.0110
                                            0.0000 -0.0000 -0.0159  0.0114
   123. (0.01099) BD*( 1) C   2 - H   8  
                ( 36.59%)   0.6049* C   2 s( 24.36%)p 3.10( 75.60%)d 0.00(  0.04%)
                                            0.0002 -0.4933  0.0135 -0.4301 -0.0043
                                            0.2669 -0.0046  0.7068 -0.0144  0.0061
                                            0.0144 -0.0032 -0.0042 -0.0110
                ( 63.41%)  -0.7963* H   8 s( 99.90%)p 0.00(  0.10%)
                                           -0.9995  0.0067  0.0121 -0.0127 -0.0270
   124. (0.01099) BD*( 1) C   2 - H   9  
                ( 36.59%)   0.6049* C   2 s( 24.36%)p 3.10( 75.60%)d 0.00(  0.04%)
                                            0.0002 -0.4933  0.0135 -0.4301 -0.0043
                                            0.2669 -0.0046 -0.7068  0.0144  0.0061
                                           -0.0144  0.0032 -0.0042 -0.0110
                ( 63.41%)  -0.7963* H   9 s( 99.90%)p 0.00(  0.10%)
                                           -0.9995  0.0067  0.0121 -0.0127  0.0270
   125. (0.00531) BD*( 1) C   3 - C   4  
                ( 50.00%)   0.7071* C   3 s( 28.52%)p 2.51( 71.44%)d 0.00(  0.04%)
                                            0.0003  0.5340  0.0055 -0.0722  0.0027
                                           -0.8421 -0.0004  0.0000 -0.0000  0.0004
                                            0.0000 -0.0000 -0.0173 -0.0112
                ( 50.00%)  -0.7071* C   4 s( 28.52%)p 2.51( 71.44%)d 0.00(  0.04%)
                                            0.0003  0.5340  0.0055  0.0722 -0.0027
                                            0.8421  0.0004  0.0000 -0.0000  0.0004
                                           -0.0000  0.0000 -0.0173 -0.0112
   126. (0.00824) BD*( 1) C   3 - H  10  
                ( 37.61%)   0.6133* C   3 s( 22.19%)p 3.51( 77.77%)d 0.00(  0.04%)
                                           -0.0001  0.4710 -0.0089 -0.4083 -0.0039
                                            0.3334  0.0078 -0.7068  0.0138 -0.0049
                                            0.0115 -0.0117  0.0003  0.0105
                ( 62.39%)  -0.7899* H  10 s( 99.91%)p 0.00(  0.09%)
                                            0.9995 -0.0053  0.0142 -0.0134  0.0229
   127. (0.00824) BD*( 1) C   3 - H  11  
                ( 37.61%)   0.6133* C   3 s( 22.19%)p 3.51( 77.77%)d 0.00(  0.04%)
                                           -0.0001  0.4710 -0.0089 -0.4083 -0.0039
                                            0.3334  0.0078  0.7068 -0.0138 -0.0049
                                           -0.0115  0.0117  0.0003  0.0105
                ( 62.39%)  -0.7899* H  11 s( 99.91%)p 0.00(  0.09%)
                                            0.9995 -0.0053  0.0142 -0.0134 -0.0229
   128. (0.00821) BD*( 1) C   4 - C   5  
                ( 50.17%)   0.7083* C   4 s( 27.13%)p 2.68( 72.82%)d 0.00(  0.05%)
                                            0.0003  0.5206  0.0171 -0.8125 -0.0027
                                           -0.2604 -0.0157  0.0000 -0.0000  0.0110
                                            0.0000 -0.0000  0.0159 -0.0114
                ( 49.83%)  -0.7059* C   5 s( 30.85%)p 2.24( 69.11%)d 0.00(  0.04%)
                                            0.0002  0.5554  0.0041  0.7925 -0.0063
                                            0.2505 -0.0176 -0.0000 -0.0000  0.0082
                                           -0.0000 -0.0000  0.0159 -0.0097
   129. (0.00824) BD*( 1) C   4 - H  12  
                ( 37.61%)   0.6133* C   4 s( 22.19%)p 3.51( 77.77%)d 0.00(  0.04%)
                                            0.0001 -0.4710  0.0089 -0.4083 -0.0039
                                            0.3334  0.0078  0.7068 -0.0138  0.0049
                                            0.0115 -0.0117 -0.0003 -0.0105
                ( 62.39%)  -0.7899* H  12 s( 99.91%)p 0.00(  0.09%)
                                           -0.9995  0.0053  0.0142 -0.0134 -0.0229
   130. (0.00824) BD*( 1) C   4 - H  13  
                ( 37.61%)   0.6133* C   4 s( 22.19%)p 3.51( 77.77%)d 0.00(  0.04%)
                                            0.0001 -0.4710  0.0089 -0.4083 -0.0039
                                            0.3334  0.0078 -0.7068  0.0138  0.0049
                                           -0.0115  0.0117 -0.0003 -0.0105
                ( 62.39%)  -0.7899* H  13 s( 99.91%)p 0.00(  0.09%)
                                           -0.9995  0.0053  0.0142 -0.0134  0.0229
   131. (0.00687) BD*( 1) C   5 - O   6  
                ( 68.22%)   0.8260* C   5 s( 20.54%)p 3.85( 79.14%)d 0.02(  0.32%)
                                            0.0000  0.4510  0.0445 -0.0359 -0.0012
                                           -0.8880 -0.0402 -0.0000 -0.0000  0.0049
                                            0.0000  0.0000 -0.0494 -0.0277
                ( 31.78%)  -0.5637* O   6 s( 32.54%)p 2.07( 67.38%)d 0.00(  0.08%)
                                           -0.0001  0.5705  0.0006 -0.0252  0.0030
                                            0.8204 -0.0035  0.0000 -0.0000 -0.0118
                                           -0.0000  0.0000 -0.0186 -0.0171
   132. (0.01099) BD*( 1) C   5 - H  14  
                ( 36.59%)   0.6049* C   5 s( 24.36%)p 3.10( 75.60%)d 0.00(  0.04%)
                                           -0.0002  0.4933 -0.0135 -0.4301 -0.0043
                                            0.2669 -0.0046 -0.7068  0.0144 -0.0061
                                            0.0144 -0.0032  0.0042  0.0110
                ( 63.41%)  -0.7963* H  14 s( 99.90%)p 0.00(  0.10%)
                                            0.9995 -0.0067  0.0121 -0.0127  0.0270
   133. (0.01099) BD*( 1) C   5 - H  15  
                ( 36.59%)   0.6049* C   5 s( 24.36%)p 3.10( 75.60%)d 0.00(  0.04%)
                                           -0.0002  0.4933 -0.0135 -0.4301 -0.0043
                                            0.2669 -0.0046  0.7068 -0.0144 -0.0061
                                           -0.0144  0.0032  0.0042  0.0110
                ( 63.41%)  -0.7963* H  15 s( 99.90%)p 0.00(  0.10%)
                                            0.9995 -0.0067  0.0121 -0.0127 -0.0270
   134. (0.00251) BD*( 1) O   6 - H  16  
                ( 25.39%)   0.5039* O   6 s( 20.41%)p 3.90( 79.50%)d 0.00(  0.09%)
                                            0.0002  0.4514  0.0184 -0.8240 -0.0177
                                           -0.3389 -0.0279  0.0000  0.0000  0.0030
                                           -0.0000 -0.0000  0.0262 -0.0150
                ( 74.61%)  -0.8638* H  16 s( 99.51%)p 0.00(  0.49%)
                                            0.9976 -0.0018  0.0629  0.0303 -0.0000


 NHO Directionality and "Bond Bending" (deviations from line of nuclear centers)

         [Thresholds for printing:  angular deviation  >  1.0 degree]
                                    hybrid p-character > 25.0%
                                    orbital occupancy  >  0.10e

                                Line of Centers        Hybrid 1              Hybrid 2
                                ---------------  -------------------   ------------------
                NBO               Theta   Phi    Theta   Phi    Dev    Theta   Phi    Dev
 ========================================================================================
     1. BD (   1) O   1 - C   2    90.0  270.0    90.0  271.6   1.6     90.0   87.7   2.3
     2. BD*(   1) O   1 - O   6    90.0  240.5     0.0    0.0  90.0      0.0    0.0  90.0
     3. BD (   1) O   1 - H   7    90.0   18.5    90.0   23.5   5.1      --     --    --
     4. BD (   1) C   2 - C   3    90.0  198.4    90.0  196.5   1.9      --     --    --
     5. BD (   1) C   2 - H   8   143.3  322.0   143.8  328.9   4.1      --     --    --
     6. BD (   1) C   2 - H   9    36.7  322.0    36.2  328.9   4.1      --     --    --
    10. BD (   1) C   4 - C   5    90.0  198.4     --     --    --      90.0   16.5   1.9
    13. BD (   1) C   5 - O   6    90.0  270.0    90.0  267.7   2.3     90.0   91.6   1.6
    14. BD (   1) C   5 - H  14   143.3  142.0   143.8  148.9   4.1      --     --    --
    15. BD (   1) C   5 - H  15    36.7  142.0    36.2  148.9   4.1      --     --    --
    16. BD (   1) O   6 - H  16    90.0  198.5    90.0  203.5   5.1      --     --    --
    23. LP (   1) O   1             --     --     90.0  140.6   --       --     --    --
    24. LP (   1) O   6             --     --     90.0  320.6   --       --     --    --
   120. BD (   1) O   1 - O   6    90.0  240.5     0.0    0.0  90.0      0.0    0.0  90.0


 Second Order Perturbation Theory Analysis of Fock Matrix in NBO Basis

     Threshold for printing:   0.25 kcal/mol
                                                                              E(2)  E(j)-E(i) F(i,j)
         Donor NBO (i)                     Acceptor NBO (j)                 kcal/mol   a.u.    a.u. 
 ===================================================================================================

 within unit  1
   1. BD (   1) O   1 - C   2        / 79. RY*(   1) H   7                    0.28    2.03    0.030
   1. BD (   1) O   1 - C   2        /125. BD*(   1) C   3 - C   4            0.93    1.28    0.044
   2. BD*(   1) O   1 - O   6        / 80. RY*(   2) H   7                    0.57    1.91    0.042
   2. BD*(   1) O   1 - O   6        /116. RY*(   2) H  16                    0.57    1.91    0.042
   2. BD*(   1) O   1 - O   6        /123. BD*(   1) C   2 - H   8            1.67    0.73    0.044
   2. BD*(   1) O   1 - O   6        /124. BD*(   1) C   2 - H   9            1.67    0.73    0.044
   2. BD*(   1) O   1 - O   6        /132. BD*(   1) C   5 - H  14            1.67    0.73    0.044
   2. BD*(   1) O   1 - O   6        /133. BD*(   1) C   5 - H  15            1.67    0.73    0.044
   3. BD (   1) O   1 - H   7        / 34. RY*(   1) C   2                    0.31    1.96    0.031
   3. BD (   1) O   1 - H   7        / 38. RY*(   5) C   2                    0.26    2.59    0.033
   3. BD (   1) O   1 - H   7        / 43. RY*(   1) C   3                    0.27    1.43    0.025
   3. BD (   1) O   1 - H   7        /122. BD*(   1) C   2 - C   3            1.42    1.14    0.051
   4. BD (   1) C   2 - C   3        / 26. RY*(   2) O   1                    0.45    2.00    0.038
   4. BD (   1) C   2 - C   3        / 54. RY*(   3) C   4                    0.58    1.47    0.037
   4. BD (   1) C   2 - C   3        /121. BD*(   1) O   1 - H   7            0.84    1.04    0.037
   4. BD (   1) C   2 - C   3        /123. BD*(   1) C   2 - H   8            0.37    1.05    0.025
   4. BD (   1) C   2 - C   3        /124. BD*(   1) C   2 - H   9            0.37    1.05    0.025
   4. BD (   1) C   2 - C   3        /125. BD*(   1) C   3 - C   4            0.56    1.03    0.030
   4. BD (   1) C   2 - C   3        /126. BD*(   1) C   3 - H  10            0.26    1.08    0.021
   4. BD (   1) C   2 - C   3        /127. BD*(   1) C   3 - H  11            0.26    1.08    0.021
   4. BD (   1) C   2 - C   3        /128. BD*(   1) C   4 - C   5            1.14    1.01    0.043
   5. BD (   1) C   2 - H   8        /  2. BD*(   1) O   1 - O   6            0.40    0.21    0.038
   5. BD (   1) C   2 - H   8        / 25. RY*(   1) O   1                    0.39    1.65    0.033
   5. BD (   1) C   2 - H   8        / 44. RY*(   2) C   3                    0.26    1.50    0.026
   5. BD (   1) C   2 - H   8        /120. BD (   1) O   1 - O   6            4.06    0.22    0.043
   5. BD (   1) C   2 - H   8        /127. BD*(   1) C   3 - H  11            1.46    0.97    0.049
   6. BD (   1) C   2 - H   9        /  2. BD*(   1) O   1 - O   6            0.40    0.21    0.038
   6. BD (   1) C   2 - H   9        / 25. RY*(   1) O   1                    0.39    1.65    0.033
   6. BD (   1) C   2 - H   9        / 44. RY*(   2) C   3                    0.26    1.50    0.026
   6. BD (   1) C   2 - H   9        /120. BD (   1) O   1 - O   6            4.06    0.22    0.043
   6. BD (   1) C   2 - H   9        /126. BD*(   1) C   3 - H  10            1.46    0.97    0.049
   7. BD (   1) C   3 - C   4        / 34. RY*(   1) C   2                    0.38    1.81    0.033
   7. BD (   1) C   3 - C   4        / 61. RY*(   1) C   5                    0.38    1.81    0.033
   7. BD (   1) C   3 - C   4        /119. BD*(   1) O   1 - C   2            1.23    0.87    0.041
   7. BD (   1) C   3 - C   4        /122. BD*(   1) C   2 - C   3            0.32    0.99    0.023
   7. BD (   1) C   3 - C   4        /126. BD*(   1) C   3 - H  10            0.31    1.06    0.023
   7. BD (   1) C   3 - C   4        /127. BD*(   1) C   3 - H  11            0.31    1.06    0.023
   7. BD (   1) C   3 - C   4        /128. BD*(   1) C   4 - C   5            0.32    0.99    0.023
   7. BD (   1) C   3 - C   4        /129. BD*(   1) C   4 - H  12            0.31    1.06    0.023
   7. BD (   1) C   3 - C   4        /130. BD*(   1) C   4 - H  13            0.31    1.06    0.023
   7. BD (   1) C   3 - C   4        /131. BD*(   1) C   5 - O   6            1.23    0.87    0.041
   8. BD (   1) C   3 - H  10        / 36. RY*(   3) C   2                    0.27    1.61    0.027
   8. BD (   1) C   3 - H  10        /119. BD*(   1) O   1 - C   2            0.34    0.74    0.020
   8. BD (   1) C   3 - H  10        /124. BD*(   1) C   2 - H   9            1.51    0.90    0.047
   8. BD (   1) C   3 - H  10        /130. BD*(   1) C   4 - H  13            1.58    0.93    0.049
   9. BD (   1) C   3 - H  11        / 36. RY*(   3) C   2                    0.27    1.61    0.027
   9. BD (   1) C   3 - H  11        /119. BD*(   1) O   1 - C   2            0.34    0.74    0.020
   9. BD (   1) C   3 - H  11        /123. BD*(   1) C   2 - H   8            1.51    0.90    0.047
   9. BD (   1) C   3 - H  11        /129. BD*(   1) C   4 - H  12            1.58    0.93    0.049
  10. BD (   1) C   4 - C   5        / 45. RY*(   3) C   3                    0.58    1.47    0.037
  10. BD (   1) C   4 - C   5        / 71. RY*(   2) O   6                    0.45    2.00    0.038
  10. BD (   1) C   4 - C   5        /122. BD*(   1) C   2 - C   3            1.14    1.01    0.043
  10. BD (   1) C   4 - C   5        /125. BD*(   1) C   3 - C   4            0.56    1.03    0.030
  10. BD (   1) C   4 - C   5        /129. BD*(   1) C   4 - H  12            0.26    1.08    0.021
  10. BD (   1) C   4 - C   5        /130. BD*(   1) C   4 - H  13            0.26    1.08    0.021
  10. BD (   1) C   4 - C   5        /132. BD*(   1) C   5 - H  14            0.37    1.05    0.025
  10. BD (   1) C   4 - C   5        /133. BD*(   1) C   5 - H  15            0.37    1.05    0.025
  10. BD (   1) C   4 - C   5        /134. BD*(   1) O   6 - H  16            0.84    1.04    0.037
  11. BD (   1) C   4 - H  12        / 63. RY*(   3) C   5                    0.27    1.61    0.027
  11. BD (   1) C   4 - H  12        /127. BD*(   1) C   3 - H  11            1.58    0.93    0.049
  11. BD (   1) C   4 - H  12        /131. BD*(   1) C   5 - O   6            0.34    0.74    0.020
  11. BD (   1) C   4 - H  12        /133. BD*(   1) C   5 - H  15            1.51    0.90    0.047
  12. BD (   1) C   4 - H  13        / 63. RY*(   3) C   5                    0.27    1.61    0.027
  12. BD (   1) C   4 - H  13        /126. BD*(   1) C   3 - H  10            1.58    0.93    0.049
  12. BD (   1) C   4 - H  13        /131. BD*(   1) C   5 - O   6            0.34    0.74    0.020
  12. BD (   1) C   4 - H  13        /132. BD*(   1) C   5 - H  14            1.51    0.90    0.047
  13. BD (   1) C   5 - O   6        /115. RY*(   1) H  16                    0.28    2.03    0.030
  13. BD (   1) C   5 - O   6        /125. BD*(   1) C   3 - C   4            0.93    1.28    0.044
  14. BD (   1) C   5 - H  14        /  2. BD*(   1) O   1 - O   6            0.40    0.21    0.038
  14. BD (   1) C   5 - H  14        / 53. RY*(   2) C   4                    0.26    1.50    0.026
  14. BD (   1) C   5 - H  14        / 70. RY*(   1) O   6                    0.39    1.65    0.033
  14. BD (   1) C   5 - H  14        /120. BD (   1) O   1 - O   6            4.06    0.22    0.043
  14. BD (   1) C   5 - H  14        /130. BD*(   1) C   4 - H  13            1.46    0.97    0.049
  15. BD (   1) C   5 - H  15        /  2. BD*(   1) O   1 - O   6            0.40    0.21    0.038
  15. BD (   1) C   5 - H  15        / 53. RY*(   2) C   4                    0.26    1.50    0.026
  15. BD (   1) C   5 - H  15        / 70. RY*(   1) O   6                    0.39    1.65    0.033
  15. BD (   1) C   5 - H  15        /120. BD (   1) O   1 - O   6            4.06    0.22    0.043
  15. BD (   1) C   5 - H  15        /129. BD*(   1) C   4 - H  12            1.46    0.97    0.049
  16. BD (   1) O   6 - H  16        / 52. RY*(   1) C   4                    0.27    1.43    0.025
  16. BD (   1) O   6 - H  16        / 61. RY*(   1) C   5                    0.31    1.96    0.031
  16. BD (   1) O   6 - H  16        / 65. RY*(   5) C   5                    0.26    2.59    0.033
  16. BD (   1) O   6 - H  16        /128. BD*(   1) C   4 - C   5            1.42    1.14    0.051
  17. CR (   1) O   1                / 35. RY*(   2) C   2                    0.72   19.75    0.151
  17. CR (   1) O   1                / 38. RY*(   5) C   2                    0.35   20.87    0.108
  18. CR (   1) C   2                / 43. RY*(   1) C   3                    0.39   10.84    0.082
  18. CR (   1) C   2                / 46. RY*(   4) C   3                    0.27   10.96    0.069
  18. CR (   1) C   2                / 83. RY*(   1) H   8                    0.40   10.54    0.082
  18. CR (   1) C   2                / 87. RY*(   1) H   9                    0.40   10.54    0.082
  18. CR (   1) C   2                /119. BD*(   1) O   1 - C   2            0.57   10.43    0.098
  19. CR (   1) C   3                / 39. RY*(   6) C   2                    0.31   11.01    0.074
  19. CR (   1) C   3                / 52. RY*(   1) C   4                    0.45   10.75    0.088
  19. CR (   1) C   3                / 55. RY*(   4) C   4                    0.26   10.87    0.067
  19. CR (   1) C   3                / 91. RY*(   1) H  10                    0.36   10.47    0.078
  19. CR (   1) C   3                / 95. RY*(   1) H  11                    0.36   10.47    0.078
  20. CR (   1) C   4                / 43. RY*(   1) C   3                    0.45   10.75    0.088
  20. CR (   1) C   4                / 46. RY*(   4) C   3                    0.26   10.87    0.067
  20. CR (   1) C   4                / 66. RY*(   6) C   5                    0.31   11.01    0.074
  20. CR (   1) C   4                / 99. RY*(   1) H  12                    0.36   10.47    0.078
  20. CR (   1) C   4                /103. RY*(   1) H  13                    0.36   10.47    0.078
  21. CR (   1) C   5                / 52. RY*(   1) C   4                    0.39   10.84    0.082
  21. CR (   1) C   5                / 55. RY*(   4) C   4                    0.27   10.96    0.069
  21. CR (   1) C   5                /107. RY*(   1) H  14                    0.40   10.54    0.082
  21. CR (   1) C   5                /111. RY*(   1) H  15                    0.40   10.54    0.082
  21. CR (   1) C   5                /131. BD*(   1) C   5 - O   6            0.57   10.43    0.098
  22. CR (   1) O   6                / 62. RY*(   2) C   5                    0.72   19.75    0.151
  22. CR (   1) O   6                / 65. RY*(   5) C   5                    0.35   20.87    0.108
  23. LP (   1) O   1                / 35. RY*(   2) C   2                    1.04    1.34    0.047
  23. LP (   1) O   1                / 81. RY*(   3) H   7                    0.35    1.75    0.031
  23. LP (   1) O   1                /122. BD*(   1) C   2 - C   3            0.42    1.01    0.026
  23. LP (   1) O   1                /123. BD*(   1) C   2 - H   8            0.59    1.04    0.031
  23. LP (   1) O   1                /124. BD*(   1) C   2 - H   9            0.59    1.04    0.031
  23. LP (   1) O   1                /125. BD*(   1) C   3 - C   4            0.29    1.03    0.022
  24. LP (   1) O   6                / 62. RY*(   2) C   5                    1.04    1.34    0.047
  24. LP (   1) O   6                /117. RY*(   3) H  16                    0.35    1.75    0.031
  24. LP (   1) O   6                /125. BD*(   1) C   3 - C   4            0.29    1.03    0.022
  24. LP (   1) O   6                /128. BD*(   1) C   4 - C   5            0.42    1.01    0.026
  24. LP (   1) O   6                /132. BD*(   1) C   5 - H  14            0.59    1.04    0.031
  24. LP (   1) O   6                /133. BD*(   1) C   5 - H  15            0.59    1.04    0.031
 120. BD (   1) O   1 - O   6        /123. BD*(   1) C   2 - H   8            0.51    0.71    0.044
 120. BD (   1) O   1 - O   6        /124. BD*(   1) C   2 - H   9            0.51    0.71    0.044
 120. BD (   1) O   1 - O   6        /132. BD*(   1) C   5 - H  14            0.51    0.71    0.044
 120. BD (   1) O   1 - O   6        /133. BD*(   1) C   5 - H  15            0.51    0.71    0.044


 Natural Bond Orbitals (Summary):

                                                            Principal Delocalizations
           NBO                        Occupancy    Energy   (geminal,vicinal,remote)
 ====================================================================================
 Molecular unit  1  (C4H10O2)
     1. BD (   1) O   1 - C   2          0.99764    -1.04538  125(v),79(v)
     2. BD*(   1) O   1 - O   6          0.97961    -0.47468  123(v),124(v),132(v),133(v)
                                                    80(v),116(v)
     3. BD (   1) O   1 - H   7          0.99474    -0.92022  122(v),34(v),43(r),38(v)
     4. BD (   1) C   2 - C   3          0.99142    -0.79459  128(v),121(v),54(v),125(g)
                                                    26(v),123(g),124(g),126(g)
                                                    127(g)
     5. BD (   1) C   2 - H   8          0.92835    -0.68471  120(v),2(v),127(v),25(v)
                                                    44(v)
     6. BD (   1) C   2 - H   9          0.92835    -0.68471  120(v),2(v),126(v),25(v)
                                                    44(v)
     7. BD (   1) C   3 - C   4          0.98766    -0.77405  119(v),131(v),34(v),61(v)
                                                    122(g),128(g),126(g),127(g)
                                                    129(g),130(g)
     8. BD (   1) C   3 - H  10          0.98098    -0.64790  130(v),124(v),119(v),36(v)
     9. BD (   1) C   3 - H  11          0.98098    -0.64790  129(v),123(v),119(v),36(v)
    10. BD (   1) C   4 - C   5          0.99142    -0.79459  122(v),134(v),45(v),125(g)
                                                    71(v),132(g),133(g),129(g)
                                                    130(g)
    11. BD (   1) C   4 - H  12          0.98098    -0.64790  127(v),133(v),131(v),63(v)
    12. BD (   1) C   4 - H  13          0.98098    -0.64790  126(v),132(v),131(v),63(v)
    13. BD (   1) C   5 - O   6          0.99764    -1.04538  125(v),115(v)
    14. BD (   1) C   5 - H  14          0.92835    -0.68471  120(v),2(v),130(v),70(v)
                                                    53(v)
    15. BD (   1) C   5 - H  15          0.92835    -0.68471  120(v),2(v),129(v),70(v)
                                                    53(v)
    16. BD (   1) O   6 - H  16          0.99474    -0.92022  128(v),61(v),52(r),65(v)
    17. CR (   1) O   1                  0.99987   -19.19973  35(v),38(v)
    18. CR (   1) C   2                  0.99952   -10.33239  119(g),83(v),87(v),43(v)
                                                    46(v)
    19. CR (   1) C   3                  0.99956   -10.24230  52(v),91(v),95(v),39(v)
                                                    55(v)
    20. CR (   1) C   4                  0.99956   -10.24230  43(v),99(v),103(v),66(v)
                                                    46(v)
    21. CR (   1) C   5                  0.99952   -10.33239  131(g),107(v),111(v),52(v)
                                                    55(v)
    22. CR (   1) O   6                  0.99987   -19.19973  62(v),65(v)
    23. LP (   1) O   1                  0.99185    -0.79262  35(v),123(v),124(v),122(v)
                                                    81(v),125(r)
    24. LP (   1) O   6                  0.99185    -0.79262  62(v),132(v),133(v),128(v)
                                                    117(v),125(r)
    25. RY*(   1) O   1                  0.00077     0.96635   
    26. RY*(   2) O   1                  0.00075     1.20752   
    27. RY*(   3) O   1                  0.00004     1.57052   
    28. RY*(   4) O   1                  0.00002     1.11876   
    29. RY*(   5) O   1                  0.00000     2.25369   
    30. RY*(   6) O   1                  0.00000     2.55390   
    31. RY*(   7) O   1                  0.00000     2.44265   
    32. RY*(   8) O   1                  0.00001     2.84121   
    33. RY*(   9) O   1                  0.00000     2.70933   
    34. RY*(   1) C   2                  0.00139     1.03567   
    35. RY*(   2) C   2                  0.00134     0.55130   
    36. RY*(   3) C   2                  0.00104     0.95926   
    37. RY*(   4) C   2                  0.00044     2.01049   
    38. RY*(   5) C   2                  0.00026     1.66839   
    39. RY*(   6) C   2                  0.00015     0.76965   
    40. RY*(   7) C   2                  0.00008     1.32964   
    41. RY*(   8) C   2                  0.00000     1.55533   
    42. RY*(   9) C   2                  0.00000     1.99502   
    43. RY*(   1) C   3                  0.00189     0.51114   
    44. RY*(   2) C   3                  0.00163     0.81599   
    45. RY*(   3) C   3                  0.00137     0.67437   
    46. RY*(   4) C   3                  0.00034     0.62901   
    47. RY*(   5) C   3                  0.00015     1.85779   
    48. RY*(   6) C   3                  0.00007     1.97499   
    49. RY*(   7) C   3                  0.00003     1.97474   
    50. RY*(   8) C   3                  0.00001     2.06139   
    51. RY*(   9) C   3                  0.00000     1.99282   
    52. RY*(   1) C   4                  0.00189     0.51114   
    53. RY*(   2) C   4                  0.00163     0.81599   
    54. RY*(   3) C   4                  0.00137     0.67437   
    55. RY*(   4) C   4                  0.00034     0.62901   
    56. RY*(   5) C   4                  0.00015     1.85779   
    57. RY*(   6) C   4                  0.00007     1.97499   
    58. RY*(   7) C   4                  0.00003     1.97474   
    59. RY*(   8) C   4                  0.00001     2.06139   
    60. RY*(   9) C   4                  0.00000     1.99282   
    61. RY*(   1) C   5                  0.00139     1.03567   
    62. RY*(   2) C   5                  0.00134     0.55130   
    63. RY*(   3) C   5                  0.00104     0.95926   
    64. RY*(   4) C   5                  0.00044     2.01049   
    65. RY*(   5) C   5                  0.00026     1.66839   
    66. RY*(   6) C   5                  0.00015     0.76965   
    67. RY*(   7) C   5                  0.00008     1.32964   
    68. RY*(   8) C   5                  0.00000     1.55533   
    69. RY*(   9) C   5                  0.00000     1.99502   
    70. RY*(   1) O   6                  0.00077     0.96635   
    71. RY*(   2) O   6                  0.00075     1.20752   
    72. RY*(   3) O   6                  0.00004     1.57052   
    73. RY*(   4) O   6                  0.00002     1.11876   
    74. RY*(   5) O   6                  0.00000     2.25369   
    75. RY*(   6) O   6                  0.00000     2.55390   
    76. RY*(   7) O   6                  0.00000     2.44265   
    77. RY*(   8) O   6                  0.00001     2.84121   
    78. RY*(   9) O   6                  0.00000     2.70933   
    79. RY*(   1) H   7                  0.00067     0.98158   
    80. RY*(   2) H   7                  0.00052     1.43448   
    81. RY*(   3) H   7                  0.00041     0.96067   
    82. RY*(   4) H   7                  0.00001     2.09822   
    83. RY*(   1) H   8                  0.00109     0.21025   
    84. RY*(   2) H   8                  0.00010     1.59905   
    85. RY*(   3) H   8                  0.00006     1.66003   
    86. RY*(   4) H   8                  0.00002     2.07518   
    87. RY*(   1) H   9                  0.00109     0.21025   
    88. RY*(   2) H   9                  0.00010     1.59905   
    89. RY*(   3) H   9                  0.00006     1.66003   
    90. RY*(   4) H   9                  0.00002     2.07518   
    91. RY*(   1) H  10                  0.00167     0.22515   
    92. RY*(   2) H  10                  0.00008     1.65794   
    93. RY*(   3) H  10                  0.00006     1.68196   
    94. RY*(   4) H  10                  0.00002     2.17561   
    95. RY*(   1) H  11                  0.00167     0.22515   
    96. RY*(   2) H  11                  0.00008     1.65794   
    97. RY*(   3) H  11                  0.00006     1.68196   
    98. RY*(   4) H  11                  0.00002     2.17561   
    99. RY*(   1) H  12                  0.00167     0.22515   
   100. RY*(   2) H  12                  0.00008     1.65794   
   101. RY*(   3) H  12                  0.00006     1.68196   
   102. RY*(   4) H  12                  0.00002     2.17561   
   103. RY*(   1) H  13                  0.00167     0.22515   
   104. RY*(   2) H  13                  0.00008     1.65794   
   105. RY*(   3) H  13                  0.00006     1.68196   
   106. RY*(   4) H  13                  0.00002     2.17561   
   107. RY*(   1) H  14                  0.00109     0.21025   
   108. RY*(   2) H  14                  0.00010     1.59905   
   109. RY*(   3) H  14                  0.00006     1.66003   
   110. RY*(   4) H  14                  0.00002     2.07518   
   111. RY*(   1) H  15                  0.00109     0.21025   
   112. RY*(   2) H  15                  0.00010     1.59905   
   113. RY*(   3) H  15                  0.00006     1.66003   
   114. RY*(   4) H  15                  0.00002     2.07518   
   115. RY*(   1) H  16                  0.00067     0.98158   
   116. RY*(   2) H  16                  0.00052     1.43448   
   117. RY*(   3) H  16                  0.00041     0.96067   
   118. RY*(   4) H  16                  0.00001     2.09822   
   119. BD*(   1) O   1 - C   2          0.00687     0.09582   
   120. BD (   1) O   1 - O   6          0.28952    -0.46247  123(v),124(v),132(v),133(v)
   121. BD*(   1) O   1 - H   7          0.00251     0.24697   
   122. BD*(   1) C   2 - C   3          0.00821     0.21809   
   123. BD*(   1) C   2 - H   8          0.01099     0.25206   
   124. BD*(   1) C   2 - H   9          0.01099     0.25206   
   125. BD*(   1) C   3 - C   4          0.00531     0.23335   
   126. BD*(   1) C   3 - H  10          0.00824     0.28496   
   127. BD*(   1) C   3 - H  11          0.00824     0.28496   
   128. BD*(   1) C   4 - C   5          0.00821     0.21809   
   129. BD*(   1) C   4 - H  12          0.00824     0.28496   
   130. BD*(   1) C   4 - H  13          0.00824     0.28496   
   131. BD*(   1) C   5 - O   6          0.00687     0.09582   
   132. BD*(   1) C   5 - H  14          0.01099     0.25206   
   133. BD*(   1) C   5 - H  15          0.01099     0.25206   
   134. BD*(   1) O   6 - H  16          0.00251     0.24697   
       -------------------------------
              Total Lewis   22.86374  ( 95.2656%)
        Valence non-Lewis    1.09702  (  4.5709%)
        Rydberg non-Lewis    0.03924  (  0.1635%)
       -------------------------------
            Total unit  1   24.00000  (100.0000%)
           Charge unit  1    1.00000
 Unable to Open any file for archive entry.
 1\1\GINC-COMPUTE-1-12\SP\UB3LYP\def2SVP\C4H10O2(1+,2)\ZAHRT2\08-Jan-20
 21\0\\# b3lyp/def2svp geom=NewRedundant pop=NBO\\25\\1,2\O,0,-2.898415
 5545,0.4032418695,-0.4564729636\C,0,-1.9124762065,-0.3377137612,0.2328
 113449\C,0,-0.5740698941,0.3579194455,0.0500764727\C,0,0.5740698583,-0
 .3579193306,0.75612054\C,0,1.9124761858,0.3377138275,0.5733855987\O,0,
 2.8984154496,-0.403241545,1.2626703099\H,0,-3.7487650552,-0.0375132908
 ,-0.3411703523\H,0,-2.1414455804,-0.4132720693,1.316660313\H,0,-1.8405
 831846,-1.3774464948,-0.1501401487\H,0,-0.6707562407,1.3928490491,0.42
 22013501\H,0,-0.3723699873,0.4366101279,-1.0325265875\H,0,0.3723699831
 ,-0.436609916,1.8387236125\H,0,0.6707561516,-1.3928489677,0.3839957427
 \H,0,1.8405830866,1.3774466919,0.9563367439\H,0,2.1414457144,0.4132717
 843,-0.5104633535\H,0,3.7487652739,0.0375125797,1.1473661258\\Version=
 ES64L-G16RevC.01\State=2-A\HF=-308.3005364\S2=0.753112\S2-1=0.\S2A=0.7
 50008\RMSD=4.664e-09\Dipole=0.0000001,-0.0000004,-0.0000006\Quadrupole
 =20.0920158,-10.044537,-10.0474787,5.7344391,2.3045657,1.5205865\PG=C0
 2 [X(C4H10O2)]\\@
 The archive entry for this job was punched.


 The lyf so short, the craft so long to lerne.
                             -- Chaucer
 File lengths (MBytes):  RWF=     21 Int=      0 D2E=      0 Chk=      2 Scr=      1
 Normal termination of Gaussian 16
