# Supplementary material for: Machine-Learning-Guided Discovery of Electrochemical Reactions
Source: J Am Chem Soc. 2022 Dec 2;144(49):22599–610. doi: 10.1021/jacs.2c08997 (PMC9756344; doi:10.1021/jacs.2c08997)
Supplement: Supplementary file 3 — ja2c08997_si_003.zip [file ja2c08997_si_003.zip › Oxidation Site Selectivity/Ologs_notimes/26.log]

 Entering Gaussian System, Link 0=g16
 Input=26.com
 Output=26.log
 Initial command:
  
 Copyright (c) 1988-2019, Gaussian, Inc.  All Rights Reserved.
  
 This is part of the Gaussian(R) 16 program.  It is based on
 the Gaussian(R) 09 system (copyright 2009, Gaussian, Inc.),
 the Gaussian(R) 03 system (copyright 2003, Gaussian, Inc.),
 the Gaussian(R) 98 system (copyright 1998, Gaussian, Inc.),
 the Gaussian(R) 94 system (copyright 1995, Gaussian, Inc.),
 the Gaussian 92(TM) system (copyright 1992, Gaussian, Inc.),
 the Gaussian 90(TM) system (copyright 1990, Gaussian, Inc.),
 the Gaussian 88(TM) system (copyright 1988, Gaussian, Inc.),
 the Gaussian 86(TM) system (copyright 1986, Carnegie Mellon
 University), and the Gaussian 82(TM) system (copyright 1983,
 Carnegie Mellon University). Gaussian is a federally registered
 trademark of Gaussian, Inc.
  
 This software contains proprietary and confidential information,
 including trade secrets, belonging to Gaussian, Inc.
  
 This software is provided under written license and may be
 used, copied, transmitted, or stored only in accord with that
 written license.
  
 The following legend is applicable only to US Government
 contracts under FAR:
  
                    RESTRICTED RIGHTS LEGEND
  
 Use, reproduction and disclosure by the US Government is
 subject to restrictions as set forth in subparagraphs (a)
 and (c) of the Commercial Computer Software - Restricted
 Rights clause in FAR 52.227-19.
  
 Gaussian, Inc.
 340 Quinnipiac St., Bldg. 40, Wallingford CT 06492
  
  
 ---------------------------------------------------------------
 Warning -- This program may not be used in any manner that
 competes with the business of Gaussian, Inc. or will provide
 assistance to any competitor of Gaussian, Inc.  The licensee
 of this program is prohibited from giving any competitor of
 Gaussian, Inc. access to this program.  By using this program,
 the user acknowledges that Gaussian, Inc. is engaged in the
 business of creating and licensing software in the field of
 computational chemistry and represents and warrants to the
 licensee that it is not a competitor of Gaussian, Inc. and that
 it will not use this program in any manner prohibited above.
 ---------------------------------------------------------------
  

 Cite this work as:
 Gaussian 16, Revision C.01,
 M. J. Frisch, G. W. Trucks, H. B. Schlegel, G. E. Scuseria, 
 M. A. Robb, J. R. Cheeseman, G. Scalmani, V. Barone, 
 G. A. Petersson, H. Nakatsuji, X. Li, M. Caricato, A. V. Marenich, 
 J. Bloino, B. G. Janesko, R. Gomperts, B. Mennucci, H. P. Hratchian, 
 J. V. Ortiz, A. F. Izmaylov, J. L. Sonnenberg, D. Williams-Young, 
 F. Ding, F. Lipparini, F. Egidi, J. Goings, B. Peng, A. Petrone, 
 T. Henderson, D. Ranasinghe, V. G. Zakrzewski, J. Gao, N. Rega, 
 G. Zheng, W. Liang, M. Hada, M. Ehara, K. Toyota, R. Fukuda, 
 J. Hasegawa, M. Ishida, T. Nakajima, Y. Honda, O. Kitao, H. Nakai, 
 T. Vreven, K. Throssell, J. A. Montgomery, Jr., J. E. Peralta, 
 F. Ogliaro, M. J. Bearpark, J. J. Heyd, E. N. Brothers, K. N. Kudin, 
 V. N. Staroverov, T. A. Keith, R. Kobayashi, J. Normand, 
 K. Raghavachari, A. P. Rendell, J. C. Burant, S. S. Iyengar, 
 J. Tomasi, M. Cossi, J. M. Millam, M. Klene, C. Adamo, R. Cammi, 
 J. W. Ochterski, R. L. Martin, K. Morokuma, O. Farkas, 
 J. B. Foresman, and D. J. Fox, Gaussian, Inc., Wallingford CT, 2019.
 
 ******************************************
 Gaussian 16:  ES64L-G16RevC.01  3-Jul-2019
                 8-Jan-2021 
 ******************************************
 %nprocshared=16
 Will use up to   16 processors via shared memory.
 %mem=7GB
 -----------------------------------------
 # b3lyp/def2svp geom=NewRedundant pop=NBO
 -----------------------------------------
 1/29=4000,38=1,172=1/1;
 2/12=2,17=6,18=5,40=1/2;
 3/5=43,7=101,11=2,25=1,30=1,74=-5/1,2,3;
 4//1;
 5/5=2,38=5/2;
 6/7=2,8=2,9=2,10=2,28=1,40=1/1,7;
 99/5=1,9=1/99;
 --
 26
 --
 Symbolic Z-matrix:
 Charge =  1 Multiplicity = 2
 C                     2.12315   0.36537   0.50095 
 C                     0.86349  -0.3801    0.08888 
 O                     0.62397  -1.36013   1.0931 
 C                    -0.32971   0.56404  -0.08211 
 C                    -1.60709  -0.12888  -0.52634 
 O                    -2.6147    0.84686  -0.68021 
 H                     1.96248   0.8698    1.46689 
 H                     2.96036  -0.33846   0.61761 
 H                     2.39699   1.12295  -0.24884 
 H                     1.05451  -0.8806   -0.88507 
 H                    -0.08156  -1.94468   0.79185 
 H                    -0.52138   1.08185   0.87265 
 H                    -0.08259   1.33815  -0.82798 
 H                    -1.89581  -0.88665   0.23268 
 H                    -1.41884  -0.67558  -1.47568 
 H                    -3.43324   0.40607  -0.93839 
 
                          Input orientation:                          
 ---------------------------------------------------------------------
 Center     Atomic      Atomic             Coordinates (Angstroms)
 Number     Number       Type             X           Y           Z
 ---------------------------------------------------------------------
      1          6           0        2.123149    0.365370    0.500948
      2          6           0        0.863491   -0.380103    0.088884
      3          8           0        0.623969   -1.360131    1.093096
      4          6           0       -0.329710    0.564037   -0.082106
      5          6           0       -1.607093   -0.128875   -0.526337
      6          8           0       -2.614702    0.846860   -0.680211
      7          1           0        1.962475    0.869802    1.466889
      8          1           0        2.960360   -0.338462    0.617613
      9          1           0        2.396986    1.122947   -0.248837
     10          1           0        1.054512   -0.880601   -0.885074
     11          1           0       -0.081565   -1.944677    0.791850
     12          1           0       -0.521382    1.081847    0.872651
     13          1           0       -0.082595    1.338146   -0.827977
     14          1           0       -1.895815   -0.886653    0.232677
     15          1           0       -1.418840   -0.675578   -1.475675
     16          1           0       -3.433241    0.406072   -0.938390
 ---------------------------------------------------------------------
                    Distance matrix (angstroms):
                    1          2          3          4          5
     1  C    0.000000
     2  C    1.520613   0.000000
     3  O    2.361256   1.423470   0.000000
     4  C    2.529019   1.531133   2.448066   0.000000
     5  C    3.900551   2.558397   3.019303   1.519597   0.000000
     6  O    4.906547   3.767596   4.301677   2.378846   1.411033
     7  H    1.101503   2.160770   2.627531   2.783342   4.208577
     8  H    1.099960   2.162903   2.593957   3.482625   4.713192
     9  H    1.100495   2.173665   3.333174   2.788378   4.204368
    10  H    2.148368   1.111567   2.080498   2.155877   2.788893
    11  H    3.206510   1.958363   0.964480   2.668149   2.713299
    12  H    2.764968   2.160894   2.706230   1.102917   2.145177
    13  H    2.752752   2.165201   3.386806   1.103012   2.137108
    14  H    4.218009   2.809099   2.704406   2.157840   1.110716
    15  H    4.187636   2.782838   3.352651   2.159834   1.111560
    16  H    5.739932   4.487235   4.869021   3.223365   1.946991
                    6          7          8          9         10
     6  O    0.000000
     7  H    5.055801   0.000000
     8  H    5.845568   1.782398   0.000000
     9  H    5.037790   1.787903   1.789928   0.000000
    10  H    4.060693   3.069208   2.486814   2.494241   0.000000
    11  H    4.046780   3.543313   3.444357   4.078794   2.288013
    12  H    2.616981   2.562738   3.768932   3.126707   3.069893
    13  H    2.583556   3.109352   3.763021   2.555394   2.493815
    14  H    2.086920   4.415293   4.902155   4.764293   3.154969
    15  H    2.093005   4.741326   4.865480   4.393217   2.551140
    16  H    0.964861   5.925721   6.622207   5.914469   4.668865
                   11         12         13         14         15
    11  H    0.000000
    12  H    3.059382   0.000000
    13  H    3.660707   1.774926   0.000000
    14  H    2.173382   2.484678   3.059818   0.000000
    15  H    2.922428   3.067346   2.502029   1.786205   0.000000
    16  H    4.444490   3.495063   3.479624   2.325128   2.348714
                   16
    16  H    0.000000
 Stoichiometry    C4H10O2(1+,2)
 Framework group  C1[X(C4H10O2)]
 Deg. of freedom    42
 Full point group                 C1      NOp   1
 Largest Abelian subgroup         C1      NOp   1
 Largest concise Abelian subgroup C1      NOp   1
                         Standard orientation:                         
 ---------------------------------------------------------------------
 Center     Atomic      Atomic             Coordinates (Angstroms)
 Number     Number       Type             X           Y           Z
 ---------------------------------------------------------------------
      1          6           0        2.212920   -0.855166   -0.038429
      2          6           0        1.044172    0.046219    0.327353
      3          8           0        1.300171    1.309464   -0.276754
      4          6           0       -0.295027   -0.541394   -0.126106
      5          6           0       -1.499575    0.307136    0.245692
      6          8           0       -2.665591   -0.354945   -0.193706
      7          1           0        2.262848   -0.981050   -1.131575
      8          1           0        3.159051   -0.406068    0.297817
      9          1           0        2.106037   -1.847951    0.424217
     10          1           0        1.019521    0.157794    1.433031
     11          1           0        0.654483    1.945668    0.052720
     12          1           0       -0.279909   -0.674389   -1.220871
     13          1           0       -0.428731   -1.540794    0.321062
     14          1           0       -1.403803    1.306956   -0.228522
     15          1           0       -1.511036    0.469092    1.345331
     16          1           0       -3.430050    0.193818    0.019410
 ---------------------------------------------------------------------
 Rotational constants (GHZ):           7.5481323           1.7456381           1.5119912
 Standard basis: def2SVP (5D, 7F)
 There are   140 symmetry adapted cartesian basis functions of A   symmetry.
 There are   134 symmetry adapted basis functions of A   symmetry.
   134 basis functions,   220 primitive gaussians,   140 cartesian basis functions
    25 alpha electrons       24 beta electrons
       nuclear repulsion energy       255.4614919231 Hartrees.
 NAtoms=   16 NActive=   16 NUniq=   16 SFac= 1.00D+00 NAtFMM=   60 NAOKFM=F Big=F
 Integral buffers will be    131072 words long.
 Raffenetti 2 integral format.
 Two-electron integral symmetry is turned on.
 One-electron integrals computed using PRISM.
   1 Symmetry operations used in ECPInt.
 ECPInt:  NShTT=    2211 NPrTT=    7611 LenC2=    2193 LenP2D=    6330.
 LDataN:  DoStor=T MaxTD1= 4 Len=   56
 NBasis=   134 RedAO= T EigKep=  1.57D-03  NBF=   134
 NBsUse=   134 1.00D-06 EigRej= -1.00D+00 NBFU=   134
 ExpMin= 1.22D-01 ExpMax= 2.27D+03 ExpMxC= 3.41D+02 IAcc=3 IRadAn=         5 AccDes= 0.00D+00
 Harris functional with IExCor=  402 and IRadAn=       5 diagonalized for initial guess.
 HarFok:  IExCor=  402 AccDes= 0.00D+00 IRadAn=         5 IDoV= 1 UseB2=F ITyADJ=14
 ICtDFT=  3500011 ScaDFX=  1.000000  1.000000  1.000000  1.000000
 FoFCou: FMM=F IPFlag=           0 FMFlag=      100000 FMFlg1=           0
         NFxFlg=           0 DoJE=T BraDBF=F KetDBF=T FulRan=T
         wScrn=  0.000000 ICntrl=       500 IOpCl=  0 I1Cent=   200000004 NGrid=           0
         NMat0=    1 NMatS0=      1 NMatT0=    0 NMatD0=    1 NMtDS0=    0 NMtDT0=    0
 Petite list used in FoFCou.
 Initial guess <Sx>= 0.0000 <Sy>= 0.0000 <Sz>= 0.5000 <S**2>= 0.7500 S= 0.5000
 Requested convergence on RMS density matrix=1.00D-08 within 128 cycles.
 Requested convergence on MAX density matrix=1.00D-06.
 Requested convergence on             energy=1.00D-06.
 No special actions if energy rises.
 Integral accuracy reduced to 1.0D-05 until final iterations.
 Initial convergence to 1.0D-05 achieved.  Increase integral accuracy.
 SCF Done:  E(UB3LYP) =  -308.295516387     A.U. after   22 cycles
            NFock= 22  Conv=0.48D-08     -V/T= 2.0095
 <Sx>= 0.0000 <Sy>= 0.0000 <Sz>= 0.5000 <S**2>= 0.7536 S= 0.5018
 <L.S>= 0.000000000000E+00
 Annihilation of the first spin contaminant:
 S**2 before annihilation     0.7536,   after     0.7500

 **********************************************************************

            Population analysis using the SCF Density.

 **********************************************************************

 Orbital symmetries:
 Alpha Orbitals:
       Occupied  (A) (A) (A) (A) (A) (A) (A) (A) (A) (A) (A) (A)
                 (A) (A) (A) (A) (A) (A) (A) (A) (A) (A) (A) (A)
                 (A)
       Virtual   (A) (A) (A) (A) (A) (A) (A) (A) (A) (A) (A) (A)
                 (A) (A) (A) (A) (A) (A) (A) (A) (A) (A) (A) (A)
                 (A) (A) (A) (A) (A) (A) (A) (A) (A) (A) (A) (A)
                 (A) (A) (A) (A) (A) (A) (A) (A) (A) (A) (A) (A)
                 (A) (A) (A) (A) (A) (A) (A) (A) (A) (A) (A) (A)
                 (A) (A) (A) (A) (A) (A) (A) (A) (A) (A) (A) (A)
                 (A) (A) (A) (A) (A) (A) (A) (A) (A) (A) (A) (A)
                 (A) (A) (A) (A) (A) (A) (A) (A) (A) (A) (A) (A)
                 (A) (A) (A) (A) (A) (A) (A) (A) (A) (A) (A) (A)
                 (A)
 Beta  Orbitals:
       Occupied  (A) (A) (A) (A) (A) (A) (A) (A) (A) (A) (A) (A)
                 (A) (A) (A) (A) (A) (A) (A) (A) (A) (A) (A) (A)
       Virtual   (A) (A) (A) (A) (A) (A) (A) (A) (A) (A) (A) (A)
                 (A) (A) (A) (A) (A) (A) (A) (A) (A) (A) (A) (A)
                 (A) (A) (A) (A) (A) (A) (A) (A) (A) (A) (A) (A)
                 (A) (A) (A) (A) (A) (A) (A) (A) (A) (A) (A) (A)
                 (A) (A) (A) (A) (A) (A) (A) (A) (A) (A) (A) (A)
                 (A) (A) (A) (A) (A) (A) (A) (A) (A) (A) (A) (A)
                 (A) (A) (A) (A) (A) (A) (A) (A) (A) (A) (A) (A)
                 (A) (A) (A) (A) (A) (A) (A) (A) (A) (A) (A) (A)
                 (A) (A) (A) (A) (A) (A) (A) (A) (A) (A) (A) (A)
                 (A) (A)
 The electronic state is 2-A.
 Alpha  occ. eigenvalues --  -19.42113 -19.39900 -10.45929 -10.45809 -10.39933
 Alpha  occ. eigenvalues --  -10.34880  -1.28004  -1.26212  -1.00016  -0.92967
 Alpha  occ. eigenvalues --   -0.83199  -0.79698  -0.76830  -0.74189  -0.69777
 Alpha  occ. eigenvalues --   -0.66727  -0.65199  -0.61885  -0.58552  -0.57378
 Alpha  occ. eigenvalues --   -0.56247  -0.55469  -0.53518  -0.52690  -0.52435
 Alpha virt. eigenvalues --   -0.15859  -0.13600  -0.10147  -0.08188  -0.06628
 Alpha virt. eigenvalues --   -0.06154  -0.03492  -0.02381  -0.00646  -0.00229
 Alpha virt. eigenvalues --    0.00462   0.00884   0.03811   0.05146   0.07292
 Alpha virt. eigenvalues --    0.21713   0.23584   0.26843   0.27608   0.28327
 Alpha virt. eigenvalues --    0.30601   0.33488   0.36382   0.37952   0.39502
 Alpha virt. eigenvalues --    0.41542   0.43318   0.45125   0.45505   0.46058
 Alpha virt. eigenvalues --    0.47761   0.49270   0.51706   0.52821   0.53263
 Alpha virt. eigenvalues --    0.53652   0.54166   0.57899   0.70295   0.72317
 Alpha virt. eigenvalues --    0.76628   0.78427   0.82151   0.82948   0.87065
 Alpha virt. eigenvalues --    0.92237   0.96035   1.01908   1.10358   1.13229
 Alpha virt. eigenvalues --    1.13943   1.15780   1.20286   1.22442   1.24992
 Alpha virt. eigenvalues --    1.28010   1.33925   1.37175   1.39684   1.47890
 Alpha virt. eigenvalues --    1.50546   1.51697   1.54632   1.55971   1.58268
 Alpha virt. eigenvalues --    1.61286   1.62092   1.63329   1.64433   1.65228
 Alpha virt. eigenvalues --    1.66831   1.69194   1.70999   1.72919   1.76084
 Alpha virt. eigenvalues --    1.77326   1.83320   1.94762   1.95844   1.97735
 Alpha virt. eigenvalues --    1.99616   2.02328   2.08814   2.10297   2.17426
 Alpha virt. eigenvalues --    2.23567   2.25842   2.27799   2.30262   2.38488
 Alpha virt. eigenvalues --    2.40687   2.46096   2.57881   2.60354   2.61681
 Alpha virt. eigenvalues --    2.66161   2.68526   2.70699   2.73698   2.77472
 Alpha virt. eigenvalues --    2.79639   2.84040   2.89259   2.91058   2.93564
 Alpha virt. eigenvalues --    3.09293   3.12032   3.52365   3.52917
  Beta  occ. eigenvalues --  -19.41005 -19.39044 -10.45910 -10.45756 -10.39754
  Beta  occ. eigenvalues --  -10.34875  -1.25695  -1.24411  -0.99211  -0.92484
  Beta  occ. eigenvalues --   -0.82565  -0.79134  -0.76053  -0.73138  -0.68326
  Beta  occ. eigenvalues --   -0.65266  -0.63535  -0.60779  -0.57264  -0.56442
  Beta  occ. eigenvalues --   -0.55393  -0.53778  -0.53109  -0.47505
  Beta virt. eigenvalues --   -0.44074  -0.15516  -0.13319  -0.09846  -0.07971
  Beta virt. eigenvalues --   -0.06295  -0.05896  -0.03201  -0.02091  -0.00518
  Beta virt. eigenvalues --    0.00103   0.00685   0.01036   0.04177   0.05622
  Beta virt. eigenvalues --    0.07450   0.21913   0.24110   0.27284   0.27840
  Beta virt. eigenvalues --    0.28773   0.30814   0.33995   0.36705   0.38299
  Beta virt. eigenvalues --    0.39737   0.42182   0.43803   0.45325   0.45968
  Beta virt. eigenvalues --    0.46504   0.47956   0.49571   0.51912   0.52990
  Beta virt. eigenvalues --    0.53419   0.53816   0.54383   0.58602   0.71178
  Beta virt. eigenvalues --    0.72911   0.77322   0.79284   0.82738   0.84251
  Beta virt. eigenvalues --    0.88989   0.92962   0.96733   1.02297   1.10730
  Beta virt. eigenvalues --    1.13604   1.14410   1.16260   1.20925   1.22954
  Beta virt. eigenvalues --    1.25627   1.28563   1.34335   1.37269   1.40295
  Beta virt. eigenvalues --    1.48366   1.51104   1.52163   1.54957   1.56469
  Beta virt. eigenvalues --    1.58592   1.61871   1.62286   1.63544   1.64949
  Beta virt. eigenvalues --    1.65563   1.67074   1.69549   1.71462   1.73313
  Beta virt. eigenvalues --    1.76562   1.77822   1.83668   1.95184   1.96271
  Beta virt. eigenvalues --    1.98316   2.00319   2.02906   2.09284   2.10715
  Beta virt. eigenvalues --    2.17756   2.23931   2.26305   2.28148   2.30787
  Beta virt. eigenvalues --    2.38789   2.41516   2.46829   2.58670   2.61222
  Beta virt. eigenvalues --    2.62683   2.67385   2.69557   2.72354   2.74990
  Beta virt. eigenvalues --    2.78447   2.80864   2.85223   2.90174   2.92060
  Beta virt. eigenvalues --    2.94590   3.10543   3.13497   3.53120   3.53557
          Condensed to atoms (all electrons):
               1          2          3          4          5          6
     1  C    4.527120   0.401742  -0.053331  -0.038104   0.008078  -0.000091
     2  C    0.401742   4.786532   0.256172   0.248914  -0.009590   0.003865
     3  O   -0.053331   0.256172   7.602860  -0.021981  -0.006062  -0.000012
     4  C   -0.038104   0.248914  -0.021981   4.985017   0.300896  -0.062477
     5  C    0.008078  -0.009590  -0.006062   0.300896   4.565980   0.330897
     6  O   -0.000091   0.003865  -0.000012  -0.062477   0.330897   7.560369
     7  H    0.387449  -0.010800  -0.000758  -0.011845   0.000246  -0.000006
     8  H    0.382857  -0.010728   0.000163   0.006854  -0.000427   0.000001
     9  H    0.382448  -0.011040   0.003573  -0.003586   0.000298  -0.000004
    10  H   -0.026920   0.368136  -0.020881  -0.023293  -0.012909   0.000081
    11  H    0.006174  -0.012320   0.316876  -0.006856   0.005729  -0.000131
    12  H   -0.009986   0.001891  -0.006414   0.361469  -0.018623   0.003807
    13  H   -0.003985  -0.000514   0.004011   0.348694  -0.016614   0.005842
    14  H    0.000001  -0.004940   0.012088  -0.029669   0.345660  -0.020429
    15  H   -0.000286   0.005554  -0.001510  -0.032843   0.382423  -0.017060
    16  H    0.000015  -0.000514   0.000005   0.007247  -0.010501   0.318462
               7          8          9         10         11         12
     1  C    0.387449   0.382857   0.382448  -0.026920   0.006174  -0.009986
     2  C   -0.010800  -0.010728  -0.011040   0.368136  -0.012320   0.001891
     3  O   -0.000758   0.000163   0.003573  -0.020881   0.316876  -0.006414
     4  C   -0.011845   0.006854  -0.003586  -0.023293  -0.006856   0.361469
     5  C    0.000246  -0.000427   0.000298  -0.012909   0.005729  -0.018623
     6  O   -0.000006   0.000001  -0.000004   0.000081  -0.000131   0.003807
     7  H    0.589158  -0.016376  -0.014831   0.006404  -0.000108   0.005383
     8  H   -0.016376   0.578781  -0.014111  -0.005616  -0.000086   0.000169
     9  H   -0.014831  -0.014111   0.594880  -0.003555  -0.000416  -0.000635
    10  H    0.006404  -0.005616  -0.003555   0.619302  -0.005397   0.006279
    11  H   -0.000108  -0.000086  -0.000416  -0.005397   0.478163  -0.001034
    12  H    0.005383   0.000169  -0.000635   0.006279  -0.001034   0.583431
    13  H   -0.000592  -0.000066   0.003222  -0.003745   0.000088  -0.018913
    14  H    0.000076  -0.000022  -0.000024   0.000434   0.007252  -0.009814
    15  H   -0.000015   0.000041  -0.000019   0.003157  -0.000927   0.007189
    16  H   -0.000000  -0.000000   0.000000  -0.000004   0.000016  -0.000368
              13         14         15         16
     1  C   -0.003985   0.000001  -0.000286   0.000015
     2  C   -0.000514  -0.004940   0.005554  -0.000514
     3  O    0.004011   0.012088  -0.001510   0.000005
     4  C    0.348694  -0.029669  -0.032843   0.007247
     5  C   -0.016614   0.345660   0.382423  -0.010501
     6  O    0.005842  -0.020429  -0.017060   0.318462
     7  H   -0.000592   0.000076  -0.000015  -0.000000
     8  H   -0.000066  -0.000022   0.000041  -0.000000
     9  H    0.003222  -0.000024  -0.000019   0.000000
    10  H   -0.003745   0.000434   0.003157  -0.000004
    11  H    0.000088   0.007252  -0.000927   0.000016
    12  H   -0.018913  -0.009814   0.007189  -0.000368
    13  H    0.600645   0.010343  -0.011645  -0.000106
    14  H    0.010343   0.673815  -0.036978  -0.003308
    15  H   -0.011645  -0.036978   0.614202  -0.004722
    16  H   -0.000106  -0.003308  -0.004722   0.465355
          Atomic-Atomic Spin Densities.
               1          2          3          4          5          6
     1  C   -0.003179   0.003760   0.000032  -0.004472  -0.000145  -0.000000
     2  C    0.003760  -0.008709  -0.026741   0.030876   0.002512  -0.000202
     3  O    0.000032  -0.026741   0.450260  -0.011040   0.000009   0.000024
     4  C   -0.004472   0.030876  -0.011040   0.080879   0.005808  -0.000495
     5  C   -0.000145   0.002512   0.000009   0.005808  -0.019315  -0.021743
     6  O   -0.000000  -0.000202   0.000024  -0.000495  -0.021743   0.347907
     7  H    0.002001  -0.000162   0.000395  -0.002110   0.000013   0.000002
     8  H    0.000598  -0.000954   0.001746   0.000976  -0.000001   0.000000
     9  H    0.000191   0.000341  -0.000026   0.000307   0.000007   0.000001
    10  H    0.002030   0.010513  -0.006665  -0.014214   0.000417  -0.000144
    11  H   -0.000146   0.000820   0.000800   0.001151   0.000230  -0.000005
    12  H    0.000780  -0.000793   0.005122  -0.009684  -0.003482   0.001222
    13  H    0.000235  -0.001318  -0.000426   0.008182   0.001087  -0.000475
    14  H    0.000010  -0.000203  -0.004062   0.002054   0.026724  -0.001425
    15  H    0.000074  -0.000172   0.000630  -0.005021   0.003854  -0.006969
    16  H    0.000000   0.000017   0.000004   0.000076  -0.000268   0.000957
               7          8          9         10         11         12
     1  C    0.002001   0.000598   0.000191   0.002030  -0.000146   0.000780
     2  C   -0.000162  -0.000954   0.000341   0.010513   0.000820  -0.000793
     3  O    0.000395   0.001746  -0.000026  -0.006665   0.000800   0.005122
     4  C   -0.002110   0.000976   0.000307  -0.014214   0.001151  -0.009684
     5  C    0.000013  -0.000001   0.000007   0.000417   0.000230  -0.003482
     6  O    0.000002   0.000000   0.000001  -0.000144  -0.000005   0.001222
     7  H    0.007899  -0.002203  -0.000338   0.000797  -0.000076   0.001593
     8  H   -0.002203   0.011190   0.000497  -0.002400   0.000100  -0.000278
     9  H   -0.000338   0.000497  -0.000511  -0.000449   0.000016  -0.000152
    10  H    0.000797  -0.002400  -0.000449   0.073210  -0.000995   0.001895
    11  H   -0.000076   0.000100   0.000016  -0.000995  -0.012469  -0.000205
    12  H    0.001593  -0.000278  -0.000152   0.001895  -0.000205   0.028603
    13  H   -0.000249   0.000099   0.000105  -0.001182  -0.000021   0.000065
    14  H   -0.000059   0.000022   0.000006  -0.001243  -0.000114  -0.001596
    15  H    0.000039  -0.000035  -0.000017   0.005039  -0.000243   0.001651
    16  H    0.000000  -0.000000  -0.000000   0.000011  -0.000004   0.000123
              13         14         15         16
     1  C    0.000235   0.000010   0.000074   0.000000
     2  C   -0.001318  -0.000203  -0.000172   0.000017
     3  O   -0.000426  -0.004062   0.000630   0.000004
     4  C    0.008182   0.002054  -0.005021   0.000076
     5  C    0.001087   0.026724   0.003854  -0.000268
     6  O   -0.000475  -0.001425  -0.006969   0.000957
     7  H   -0.000249  -0.000059   0.000039   0.000000
     8  H    0.000099   0.000022  -0.000035  -0.000000
     9  H    0.000105   0.000006  -0.000017  -0.000000
    10  H   -0.001182  -0.001243   0.005039   0.000011
    11  H   -0.000021  -0.000114  -0.000243  -0.000004
    12  H    0.000065  -0.001596   0.001651   0.000123
    13  H   -0.011998  -0.000980   0.000524  -0.000025
    14  H   -0.000980   0.019901  -0.003182  -0.000419
    15  H    0.000524  -0.003182   0.064186   0.000871
    16  H   -0.000025  -0.000419   0.000871  -0.007878
 Mulliken charges and spin densities:
               1          2
     1  C    0.036818   0.001770
     2  C   -0.012361   0.009585
     3  O   -0.084799   0.410063
     4  C   -0.028438   0.083274
     5  C    0.134520  -0.004293
     6  O   -0.123112   0.318654
     7  H    0.066616   0.007542
     8  H    0.078567   0.009358
     9  H    0.063801  -0.000021
    10  H    0.098526   0.066618
    11  H    0.212977  -0.011162
    12  H    0.096169   0.024864
    13  H    0.083336  -0.006379
    14  H    0.055514   0.035435
    15  H    0.093440   0.061228
    16  H    0.228425  -0.006535
 Sum of Mulliken charges =   1.00000   1.00000
 Mulliken charges and spin densities with hydrogens summed into heavy atoms:
               1          2
     1  C    0.245801   0.018648
     2  C    0.086165   0.076203
     3  O    0.128179   0.398901
     4  C    0.151067   0.101759
     5  C    0.283473   0.092369
     6  O    0.105314   0.312119
 Electronic spatial extent (au):  <R**2>=            777.7101
 Charge=              1.0000 electrons
 Dipole moment (field-independent basis, Debye):
    X=             -2.4630    Y=              2.1108    Z=              1.8655  Tot=              3.7419
 Quadrupole moment (field-independent basis, Debye-Ang):
   XX=            -16.4109   YY=            -29.3242   ZZ=            -33.5628
   XY=             -5.3438   XZ=             -0.5270   YZ=              1.0586
 Traceless Quadrupole moment (field-independent basis, Debye-Ang):
   XX=             10.0218   YY=             -2.8915   ZZ=             -7.1302
   XY=             -5.3438   XZ=             -0.5270   YZ=              1.0586
 Octapole moment (field-independent basis, Debye-Ang**2):
  XXX=            -50.9298  YYY=             14.0061  ZZZ=              0.3759  XYY=              0.0668
  XXY=              7.7979  XXZ=              6.1016  XZZ=             -2.1506  YZZ=              1.1335
  YYZ=              1.6119  XYZ=              1.8927
 Hexadecapole moment (field-independent basis, Debye-Ang**3):
 XXXX=           -438.4159 YYYY=           -138.6482 ZZZZ=            -61.9197 XXXY=            -34.5577
 XXXZ=             -6.6449 YYYX=              9.1149 YYYZ=             -1.8738 ZZZX=             -1.5376
 ZZZY=              2.1048 XXYY=           -141.1853 XXZZ=           -122.3418 YYZZ=            -39.7440
 XXYZ=              0.9095 YYXZ=              2.5452 ZZXY=              1.1326
 N-N= 2.554614919231D+02 E-N=-1.219957128024D+03  KE= 3.053964169552D+02
                          Isotropic Fermi Contact Couplings
        Atom                 a.u.       MegaHertz       Gauss      10(-4) cm-1
     1  C(13)             -0.00292      -3.28804      -1.17325      -1.09677
     2  C(13)             -0.02002     -22.50493      -8.03032      -7.50684
     3  O(17)              0.14912     -90.39880     -32.25654     -30.15379
     4  C(13)              0.04016      45.14279      16.10807      15.05801
     5  C(13)             -0.02135     -23.99662      -8.56259      -8.00441
     6  O(17)              0.12763     -77.36595     -27.60609     -25.80650
     7  H(1)               0.00273      12.21127       4.35728       4.07324
     8  H(1)               0.00324      14.48280       5.16782       4.83094
     9  H(1)               0.00002       0.10682       0.03812       0.03563
    10  H(1)               0.02811     125.64429      44.83301      41.91043
    11  H(1)              -0.00552     -24.69226      -8.81081      -8.23645
    12  H(1)               0.00695      31.07046      11.08671      10.36399
    13  H(1)              -0.00171      -7.62535      -2.72091      -2.54354
    14  H(1)               0.02191      97.93852      34.94690      32.66877
    15  H(1)               0.02602     116.28617      41.49380      38.78889
    16  H(1)              -0.00355     -15.85147      -5.65620      -5.28748
 --------------------------------------------------------
       Center         ----  Spin Dipole Couplings  ----
                      3XX-RR        3YY-RR        3ZZ-RR
 --------------------------------------------------------
     1   Atom        0.005911     -0.001925     -0.003986
     2   Atom        0.021168     -0.034242      0.013074
     3   Atom        0.258442     -0.692201      0.433759
     4   Atom        0.070647     -0.032872     -0.037774
     5   Atom       -0.023894     -0.004070      0.027964
     6   Atom       -0.624000     -0.186902      0.810902
     7   Atom       -0.000466      0.001561     -0.001094
     8   Atom        0.004547      0.000465     -0.005011
     9   Atom       -0.000127      0.003735     -0.003608
    10   Atom       -0.007628     -0.009675      0.017303
    11   Atom        0.013137      0.007850     -0.020987
    12   Atom       -0.000096     -0.007186      0.007282
    13   Atom       -0.000946      0.008253     -0.007307
    14   Atom       -0.000190      0.012861     -0.012671
    15   Atom       -0.003239     -0.007359      0.010598
    16   Atom        0.024551     -0.008798     -0.015753
 --------------------------------------------------------
                        XY            XZ            YZ
 --------------------------------------------------------
     1   Atom       -0.008781      0.007979     -0.002378
     2   Atom        0.036295      0.078708      0.019019
     3   Atom        0.353506      1.173814      0.380410
     4   Atom        0.071634      0.077364      0.038499
     5   Atom        0.010409      0.003903     -0.052440
     6   Atom       -0.014257      0.031246     -0.813096
     7   Atom       -0.004200     -0.003522      0.003893
     8   Atom       -0.003738      0.001160     -0.000711
     9   Atom       -0.002811      0.000317     -0.000875
    10   Atom       -0.000003     -0.007056     -0.002734
    11   Atom       -0.049260     -0.015733      0.037360
    12   Atom        0.003787     -0.004585      0.003806
    13   Atom        0.002996      0.001353     -0.005847
    14   Atom        0.002548      0.000122     -0.006801
    15   Atom        0.001228     -0.000505      0.010709
    16   Atom       -0.042779     -0.021530      0.004074
 --------------------------------------------------------


 ---------------------------------------------------------------------------------
              Anisotropic Spin Dipole Couplings in Principal Axis System
 ---------------------------------------------------------------------------------

       Atom             a.u.   MegaHertz   Gauss  10(-4) cm-1        Axes

              Baa    -0.0097    -1.298    -0.463    -0.433 -0.5991 -0.4829  0.6387
     1 C(13)  Bbb    -0.0053    -0.716    -0.256    -0.239  0.1087  0.7412  0.6624
              Bcc     0.0150     2.014     0.719     0.672  0.7933 -0.4663  0.3916
 
              Baa    -0.0671    -9.001    -3.212    -3.003  0.6929 -0.4310 -0.5781
     2 C(13)  Bbb    -0.0399    -5.356    -1.911    -1.786  0.1240  0.8610 -0.4933
              Bcc     0.1070    14.357     5.123     4.789  0.7103  0.2701  0.6500
 
              Baa    -0.8310    60.130    21.456    20.057  0.7349 -0.0135 -0.6780
     3 O(17)  Bbb    -0.8079    58.458    20.859    19.499 -0.1378  0.9760 -0.1687
              Bcc     1.6389  -118.588   -42.315   -39.557  0.6640  0.2174  0.7154
 
              Baa    -0.0781   -10.486    -3.742    -3.498 -0.4186 -0.1048  0.9021
     4 C(13)  Bbb    -0.0694    -9.314    -3.323    -3.107 -0.4150  0.9056 -0.0873
              Bcc     0.1476    19.800     7.065     6.605  0.8078  0.4109  0.4226
 
              Baa    -0.0477    -6.401    -2.284    -2.135 -0.4107  0.7393  0.5336
     5 C(13)  Bbb    -0.0192    -2.574    -0.919    -0.859  0.9111  0.3110  0.2705
              Bcc     0.0669     8.975     3.203     2.994 -0.0340 -0.5972  0.8013
 
              Baa    -0.6424    46.484    16.587    15.505 -0.1565  0.8605  0.4848
     6 O(17)  Bbb    -0.6242    45.165    16.116    15.065  0.9875  0.1453  0.0608
              Bcc     1.2666   -91.648   -32.702   -30.571  0.0181 -0.4883  0.8725
 
              Baa    -0.0043    -2.304    -0.822    -0.768  0.6566 -0.0299  0.7536
     7 H(1)   Bbb    -0.0036    -1.920    -0.685    -0.640  0.5195  0.7423 -0.4232
              Bcc     0.0079     4.224     1.507     1.409 -0.5468  0.6694  0.5029
 
              Baa    -0.0052    -2.757    -0.984    -0.920 -0.0945  0.0627  0.9935
     8 H(1)   Bbb    -0.0018    -0.935    -0.334    -0.312  0.5111  0.8595 -0.0057
              Bcc     0.0069     3.692     1.317     1.232  0.8543 -0.5072  0.1133
 
              Baa    -0.0037    -1.980    -0.707    -0.660  0.0055  0.1188  0.9929
     9 H(1)   Bbb    -0.0016    -0.853    -0.304    -0.285  0.8871  0.4577 -0.0596
              Bcc     0.0053     2.833     1.011     0.945 -0.4616  0.8811 -0.1029
 
              Baa    -0.0104    -5.565    -1.986    -1.856  0.5563  0.8012  0.2205
    10 H(1)   Bbb    -0.0090    -4.788    -1.708    -1.597  0.7920 -0.5915  0.1511
              Bcc     0.0194    10.352     3.694     3.453 -0.2515 -0.0906  0.9636
 
              Baa    -0.0526   -28.051   -10.009    -9.357  0.3633  0.6860 -0.6304
    11 H(1)   Bbb    -0.0220   -11.753    -4.194    -3.920  0.6800  0.2673  0.6828
              Bcc     0.0746    39.804    14.203    13.277 -0.6369  0.6767  0.3693
 
              Baa    -0.0105    -5.589    -1.994    -1.864 -0.4399  0.8481 -0.2953
    12 H(1)   Bbb     0.0008     0.415     0.148     0.139  0.8126  0.5159  0.2711
              Bcc     0.0097     5.174     1.846     1.726 -0.3823  0.1208  0.9161
 
              Baa    -0.0098    -5.250    -1.873    -1.751 -0.2511  0.3351  0.9081
    13 H(1)   Bbb    -0.0009    -0.468    -0.167    -0.156  0.9456 -0.1155  0.3041
              Bcc     0.0107     5.718     2.040     1.907  0.2068  0.9351 -0.2878
 
              Baa    -0.0144    -7.688    -2.743    -2.564 -0.0525  0.2463  0.9678
    14 H(1)   Bbb    -0.0005    -0.291    -0.104    -0.097  0.9858 -0.1419  0.0896
              Bcc     0.0150     7.979     2.847     2.662  0.1594  0.9588 -0.2353
 
              Baa    -0.0125    -6.693    -2.388    -2.233 -0.1411  0.8973 -0.4183
    15 H(1)   Bbb    -0.0031    -1.627    -0.581    -0.543  0.9900  0.1265 -0.0626
              Bcc     0.0156     8.320     2.969     2.775  0.0033  0.4229  0.9062
 
              Baa    -0.0416   -22.199    -7.921    -7.405  0.5863  0.7180  0.3752
    16 H(1)   Bbb    -0.0176    -9.399    -3.354    -3.135 -0.0095 -0.4570  0.8894
              Bcc     0.0592    31.598    11.275    10.540  0.8100 -0.5251 -0.2611
 

 ---------------------------------------------------------------------------------

 ******************************Gaussian NBO Version 3.1******************************
             N A T U R A L   A T O M I C   O R B I T A L   A N D
          N A T U R A L   B O N D   O R B I T A L   A N A L Y S I S
 ******************************Gaussian NBO Version 3.1******************************
       /RESON  / : Allow strongly delocalized NBO set

 Analyzing the SCF density

 Job title: 26                                                              

 Storage needed:     54786 in NPA,     72496 in NBO ( 939522656 available)
 GSVD:  LWork=       10276 too small for GESVD, short by        4544 words or        4544 for optimal perf.


 NATURAL POPULATIONS:  Natural atomic orbital occupancies 
                                                          
   NAO  Atom  No  lang   Type(AO)    Occupancy
 --------------------------------------------
     1    C    1  S      Cor( 1S)     1.99920
     2    C    1  S      Val( 2S)     1.10227
     3    C    1  S      Ryd( 3S)     0.00098
     4    C    1  px     Val( 2p)     1.12200
     5    C    1  px     Ryd( 3p)     0.00297
     6    C    1  py     Val( 2p)     1.17875
     7    C    1  py     Ryd( 3p)     0.00318
     8    C    1  pz     Val( 2p)     1.23480
     9    C    1  pz     Ryd( 3p)     0.00215
    10    C    1  dxy    Ryd( 3d)     0.00062
    11    C    1  dxz    Ryd( 3d)     0.00026
    12    C    1  dyz    Ryd( 3d)     0.00037
    13    C    1  dx2y2  Ryd( 3d)     0.00037
    14    C    1  dz2    Ryd( 3d)     0.00070

    15    C    2  S      Cor( 1S)     1.99890
    16    C    2  S      Val( 2S)     0.95039
    17    C    2  S      Ryd( 3S)     0.00198
    18    C    2  px     Val( 2p)     1.04693
    19    C    2  px     Ryd( 3p)     0.00355
    20    C    2  py     Val( 2p)     0.78096
    21    C    2  py     Ryd( 3p)     0.00379
    22    C    2  pz     Val( 2p)     1.09999
    23    C    2  pz     Ryd( 3p)     0.00240
    24    C    2  dxy    Ryd( 3d)     0.00148
    25    C    2  dxz    Ryd( 3d)     0.00080
    26    C    2  dyz    Ryd( 3d)     0.00165
    27    C    2  dx2y2  Ryd( 3d)     0.00204
    28    C    2  dz2    Ryd( 3d)     0.00139

    29    O    3  S      Cor( 1S)     1.99974
    30    O    3  S      Val( 2S)     1.68875
    31    O    3  S      Ryd( 3S)     0.00164
    32    O    3  px     Val( 2p)     1.62366
    33    O    3  px     Ryd( 3p)     0.00189
    34    O    3  py     Val( 2p)     1.46393
    35    O    3  py     Ryd( 3p)     0.00216
    36    O    3  pz     Val( 2p)     1.65946
    37    O    3  pz     Ryd( 3p)     0.00133
    38    O    3  dxy    Ryd( 3d)     0.00103
    39    O    3  dxz    Ryd( 3d)     0.00118
    40    O    3  dyz    Ryd( 3d)     0.00079
    41    O    3  dx2y2  Ryd( 3d)     0.00067
    42    O    3  dz2    Ryd( 3d)     0.00089

    43    C    4  S      Cor( 1S)     1.99904
    44    C    4  S      Val( 2S)     1.04690
    45    C    4  S      Ryd( 3S)     0.00246
    46    C    4  px     Val( 2p)     0.99609
    47    C    4  px     Ryd( 3p)     0.00435
    48    C    4  py     Val( 2p)     1.17864
    49    C    4  py     Ryd( 3p)     0.00298
    50    C    4  pz     Val( 2p)     1.22844
    51    C    4  pz     Ryd( 3p)     0.00273
    52    C    4  dxy    Ryd( 3d)     0.00076
    53    C    4  dxz    Ryd( 3d)     0.00046
    54    C    4  dyz    Ryd( 3d)     0.00050
    55    C    4  dx2y2  Ryd( 3d)     0.00051
    56    C    4  dz2    Ryd( 3d)     0.00080

    57    C    5  S      Cor( 1S)     1.99904
    58    C    5  S      Val( 2S)     1.01175
    59    C    5  S      Ryd( 3S)     0.00308
    60    C    5  px     Val( 2p)     0.81830
    61    C    5  px     Ryd( 3p)     0.00359
    62    C    5  py     Val( 2p)     1.06995
    63    C    5  py     Ryd( 3p)     0.00221
    64    C    5  pz     Val( 2p)     1.14590
    65    C    5  pz     Ryd( 3p)     0.00180
    66    C    5  dxy    Ryd( 3d)     0.00168
    67    C    5  dxz    Ryd( 3d)     0.00144
    68    C    5  dyz    Ryd( 3d)     0.00075
    69    C    5  dx2y2  Ryd( 3d)     0.00172
    70    C    5  dz2    Ryd( 3d)     0.00122

    71    O    6  S      Cor( 1S)     1.99974
    72    O    6  S      Val( 2S)     1.68657
    73    O    6  S      Ryd( 3S)     0.00108
    74    O    6  px     Val( 2p)     1.43095
    75    O    6  px     Ryd( 3p)     0.00209
    76    O    6  py     Val( 2p)     1.69423
    77    O    6  py     Ryd( 3p)     0.00102
    78    O    6  pz     Val( 2p)     1.68067
    79    O    6  pz     Ryd( 3p)     0.00173
    80    O    6  dxy    Ryd( 3d)     0.00132
    81    O    6  dxz    Ryd( 3d)     0.00043
    82    O    6  dyz    Ryd( 3d)     0.00113
    83    O    6  dx2y2  Ryd( 3d)     0.00077
    84    O    6  dz2    Ryd( 3d)     0.00081

    85    H    7  S      Val( 1S)     0.75057
    86    H    7  S      Ryd( 2S)     0.00153
    87    H    7  px     Ryd( 2p)     0.00016
    88    H    7  py     Ryd( 2p)     0.00017
    89    H    7  pz     Ryd( 2p)     0.00071

    90    H    8  S      Val( 1S)     0.73799
    91    H    8  S      Ryd( 2S)     0.00118
    92    H    8  px     Ryd( 2p)     0.00062
    93    H    8  py     Ryd( 2p)     0.00022
    94    H    8  pz     Ryd( 2p)     0.00020

    95    H    9  S      Val( 1S)     0.74897
    96    H    9  S      Ryd( 2S)     0.00074
    97    H    9  px     Ryd( 2p)     0.00014
    98    H    9  py     Ryd( 2p)     0.00066
    99    H    9  pz     Ryd( 2p)     0.00025

   100    H   10  S      Val( 1S)     0.72892
   101    H   10  S      Ryd( 2S)     0.00322
   102    H   10  px     Ryd( 2p)     0.00018
   103    H   10  py     Ryd( 2p)     0.00009
   104    H   10  pz     Ryd( 2p)     0.00085

   105    H   11  S      Val( 1S)     0.50890
   106    H   11  S      Ryd( 2S)     0.00107
   107    H   11  px     Ryd( 2p)     0.00172
   108    H   11  py     Ryd( 2p)     0.00190
   109    H   11  pz     Ryd( 2p)     0.00130

   110    H   12  S      Val( 1S)     0.71904
   111    H   12  S      Ryd( 2S)     0.00302
   112    H   12  px     Ryd( 2p)     0.00011
   113    H   12  py     Ryd( 2p)     0.00016
   114    H   12  pz     Ryd( 2p)     0.00075

   115    H   13  S      Val( 1S)     0.72497
   116    H   13  S      Ryd( 2S)     0.00275
   117    H   13  px     Ryd( 2p)     0.00013
   118    H   13  py     Ryd( 2p)     0.00070
   119    H   13  pz     Ryd( 2p)     0.00022

   120    H   14  S      Val( 1S)     0.77860
   121    H   14  S      Ryd( 2S)     0.00358
   122    H   14  px     Ryd( 2p)     0.00017
   123    H   14  py     Ryd( 2p)     0.00068
   124    H   14  pz     Ryd( 2p)     0.00038

   125    H   15  S      Val( 1S)     0.74689
   126    H   15  S      Ryd( 2S)     0.00213
   127    H   15  px     Ryd( 2p)     0.00014
   128    H   15  py     Ryd( 2p)     0.00021
   129    H   15  pz     Ryd( 2p)     0.00084

   130    H   16  S      Val( 1S)     0.49485
   131    H   16  S      Ryd( 2S)     0.00097
   132    H   16  px     Ryd( 2p)     0.00215
   133    H   16  py     Ryd( 2p)     0.00141
   134    H   16  pz     Ryd( 2p)     0.00125

 WARNING:  1 low occupancy (<1.9990e) core orbital  found on  C    2


 Summary of Natural Population Analysis:                  
                                                          
                                       Natural Population 
                Natural  -----------------------------------------------
    Atom  No    Charge         Core      Valence    Rydberg      Total
 -----------------------------------------------------------------------
      C    1   -0.64863      1.99920     4.63782    0.01161     6.64863
      C    2    0.10376      1.99890     3.87826    0.01908     5.89624
      O    3   -0.44712      1.99974     6.43581    0.01157     8.44712
      C    4   -0.46465      1.99904     4.45006    0.01555     6.46465
      C    5   -0.06243      1.99904     4.04590    0.01749     6.06243
      O    6   -0.50255      1.99974     6.49242    0.01038     8.50255
      H    7    0.24685      0.00000     0.75057    0.00258     0.75315
      H    8    0.25979      0.00000     0.73799    0.00222     0.74021
      H    9    0.24924      0.00000     0.74897    0.00180     0.75076
      H   10    0.26675      0.00000     0.72892    0.00434     0.73325
      H   11    0.48511      0.00000     0.50890    0.00598     0.51489
      H   12    0.27691      0.00000     0.71904    0.00405     0.72309
      H   13    0.27123      0.00000     0.72497    0.00380     0.72877
      H   14    0.21658      0.00000     0.77860    0.00482     0.78342
      H   15    0.24979      0.00000     0.74689    0.00332     0.75021
      H   16    0.49937      0.00000     0.49485    0.00577     0.50063
 =======================================================================
   * Total *    1.00000     11.99566    36.87997    0.12437    49.00000

                                 Natural Population      
 --------------------------------------------------------
   Core                      11.99566 ( 99.9638% of  12)
   Valence                   36.87997 ( 99.6756% of  37)
   Natural Minimal Basis     48.87563 ( 99.7462% of  49)
   Natural Rydberg Basis      0.12437 (  0.2538% of  49)
 --------------------------------------------------------

    Atom  No          Natural Electron Configuration
 ----------------------------------------------------------------------------
      C    1      [core]2S( 1.10)2p( 3.54)3p( 0.01)
      C    2      [core]2S( 0.95)2p( 2.93)3p( 0.01)3d( 0.01)
      O    3      [core]2S( 1.69)2p( 4.75)3p( 0.01)
      C    4      [core]2S( 1.05)2p( 3.40)3p( 0.01)
      C    5      [core]2S( 1.01)2p( 3.03)3p( 0.01)3d( 0.01)
      O    6      [core]2S( 1.69)2p( 4.81)
      H    7            1S( 0.75)
      H    8            1S( 0.74)
      H    9            1S( 0.75)
      H   10            1S( 0.73)
      H   11            1S( 0.51)
      H   12            1S( 0.72)
      H   13            1S( 0.72)
      H   14            1S( 0.78)
      H   15            1S( 0.75)
      H   16            1S( 0.49)


 ***************************************************
 *******         Alpha spin orbitals         *******
 ***************************************************


 NATURAL POPULATIONS:  Natural atomic orbital occupancies 
                                                          
   NAO  Atom  No  lang   Type(AO)    Occupancy      Energy
 ----------------------------------------------------------
     1    C    1  S      Cor( 1S)     0.99960     -10.23187
     2    C    1  S      Val( 2S)     0.55093      -0.40793
     3    C    1  S      Ryd( 3S)     0.00050       0.69744
     4    C    1  px     Val( 2p)     0.56364      -0.24113
     5    C    1  px     Ryd( 3p)     0.00154       0.42730
     6    C    1  py     Val( 2p)     0.58916      -0.24320
     7    C    1  py     Ryd( 3p)     0.00158       0.41973
     8    C    1  pz     Val( 2p)     0.61860      -0.24556
     9    C    1  pz     Ryd( 3p)     0.00110       0.43431
    10    C    1  dxy    Ryd( 3d)     0.00032       2.11772
    11    C    1  dxz    Ryd( 3d)     0.00013       1.97970
    12    C    1  dyz    Ryd( 3d)     0.00019       2.06280
    13    C    1  dx2y2  Ryd( 3d)     0.00018       2.10245
    14    C    1  dz2    Ryd( 3d)     0.00036       2.25767

    15    C    2  S      Cor( 1S)     0.99945     -10.34713
    16    C    2  S      Val( 2S)     0.47335      -0.42234
    17    C    2  S      Ryd( 3S)     0.00096       0.60827
    18    C    2  px     Val( 2p)     0.53043      -0.30196
    19    C    2  px     Ryd( 3p)     0.00175       0.43621
    20    C    2  py     Val( 2p)     0.38789      -0.28773
    21    C    2  py     Ryd( 3p)     0.00193       0.41249
    22    C    2  pz     Val( 2p)     0.55996      -0.30163
    23    C    2  pz     Ryd( 3p)     0.00116       0.55248
    24    C    2  dxy    Ryd( 3d)     0.00081       1.99111
    25    C    2  dxz    Ryd( 3d)     0.00040       1.84702
    26    C    2  dyz    Ryd( 3d)     0.00081       1.89632
    27    C    2  dx2y2  Ryd( 3d)     0.00102       1.94789
    28    C    2  dz2    Ryd( 3d)     0.00084       2.18907

    29    O    3  S      Cor( 1S)     0.99987     -19.22675
    30    O    3  S      Val( 2S)     0.84842      -1.14480
    31    O    3  S      Ryd( 3S)     0.00081       1.14977
    32    O    3  px     Val( 2p)     0.89964      -0.56723
    33    O    3  px     Ryd( 3p)     0.00086       0.91390
    34    O    3  py     Val( 2p)     0.74620      -0.54256
    35    O    3  py     Ryd( 3p)     0.00110       0.94237
    36    O    3  pz     Val( 2p)     0.93222      -0.57431
    37    O    3  pz     Ryd( 3p)     0.00058       0.84791
    38    O    3  dxy    Ryd( 3d)     0.00050       2.85947
    39    O    3  dxz    Ryd( 3d)     0.00061       2.63598
    40    O    3  dyz    Ryd( 3d)     0.00040       2.71853
    41    O    3  dx2y2  Ryd( 3d)     0.00034       2.69164
    42    O    3  dz2    Ryd( 3d)     0.00048       2.56836

    43    C    4  S      Cor( 1S)     0.99953     -10.27739
    44    C    4  S      Val( 2S)     0.52509      -0.43854
    45    C    4  S      Ryd( 3S)     0.00122       0.66915
    46    C    4  px     Val( 2p)     0.52070      -0.29365
    47    C    4  px     Ryd( 3p)     0.00215       0.45647
    48    C    4  py     Val( 2p)     0.59560      -0.29478
    49    C    4  py     Ryd( 3p)     0.00152       0.44728
    50    C    4  pz     Val( 2p)     0.62314      -0.29437
    51    C    4  pz     Ryd( 3p)     0.00140       0.52157
    52    C    4  dxy    Ryd( 3d)     0.00039       2.01605
    53    C    4  dxz    Ryd( 3d)     0.00025       1.88515
    54    C    4  dyz    Ryd( 3d)     0.00025       1.98472
    55    C    4  dx2y2  Ryd( 3d)     0.00026       2.04531
    56    C    4  dz2    Ryd( 3d)     0.00044       2.21434

    57    C    5  S      Cor( 1S)     0.99952     -10.35483
    58    C    5  S      Val( 2S)     0.50398      -0.44853
    59    C    5  S      Ryd( 3S)     0.00150       0.57688
    60    C    5  px     Val( 2p)     0.40618      -0.29377
    61    C    5  px     Ryd( 3p)     0.00182       0.36313
    62    C    5  py     Val( 2p)     0.53840      -0.30038
    63    C    5  py     Ryd( 3p)     0.00111       0.36002
    64    C    5  pz     Val( 2p)     0.58284      -0.30735
    65    C    5  pz     Ryd( 3p)     0.00085       0.44458
    66    C    5  dxy    Ryd( 3d)     0.00086       2.00031
    67    C    5  dxz    Ryd( 3d)     0.00071       1.84459
    68    C    5  dyz    Ryd( 3d)     0.00042       1.97444
    69    C    5  dx2y2  Ryd( 3d)     0.00085       1.98783
    70    C    5  dz2    Ryd( 3d)     0.00072       2.14838

    71    O    6  S      Cor( 1S)     0.99987     -19.21576
    72    O    6  S      Val( 2S)     0.84687      -1.11869
    73    O    6  S      Ryd( 3S)     0.00052       1.17747
    74    O    6  px     Val( 2p)     0.71898      -0.51794
    75    O    6  px     Ryd( 3p)     0.00107       0.97593
    76    O    6  py     Val( 2p)     0.88487      -0.54638
    77    O    6  py     Ryd( 3p)     0.00049       0.88331
    78    O    6  pz     Val( 2p)     0.95660      -0.55753
    79    O    6  pz     Ryd( 3p)     0.00072       0.83699
    80    O    6  dxy    Ryd( 3d)     0.00066       3.00902
    81    O    6  dxz    Ryd( 3d)     0.00022       2.64650
    82    O    6  dyz    Ryd( 3d)     0.00060       2.57552
    83    O    6  dx2y2  Ryd( 3d)     0.00038       2.67100
    84    O    6  dz2    Ryd( 3d)     0.00042       2.66341

    85    H    7  S      Val( 1S)     0.37817      -0.07714
    86    H    7  S      Ryd( 2S)     0.00079       0.22561
    87    H    7  px     Ryd( 2p)     0.00008       1.62637
    88    H    7  py     Ryd( 2p)     0.00008       1.65252
    89    H    7  pz     Ryd( 2p)     0.00036       2.21056

    90    H    8  S      Val( 1S)     0.37233      -0.06703
    91    H    8  S      Ryd( 2S)     0.00064       0.21392
    92    H    8  px     Ryd( 2p)     0.00031       2.07223
    93    H    8  py     Ryd( 2p)     0.00011       1.71577
    94    H    8  pz     Ryd( 2p)     0.00010       1.68356

    95    H    9  S      Val( 1S)     0.37440      -0.07691
    96    H    9  S      Ryd( 2S)     0.00037       0.22308
    97    H    9  px     Ryd( 2p)     0.00007       1.61339
    98    H    9  py     Ryd( 2p)     0.00033       2.10895
    99    H    9  pz     Ryd( 2p)     0.00012       1.72265

   100    H   10  S      Val( 1S)     0.38950      -0.13505
   101    H   10  S      Ryd( 2S)     0.00174       0.16801
   102    H   10  px     Ryd( 2p)     0.00009       1.63060
   103    H   10  py     Ryd( 2p)     0.00004       1.62538
   104    H   10  pz     Ryd( 2p)     0.00046       2.13723

   105    H   11  S      Val( 1S)     0.24956      -0.11022
   106    H   11  S      Ryd( 2S)     0.00051       0.24066
   107    H   11  px     Ryd( 2p)     0.00086       1.79180
   108    H   11  py     Ryd( 2p)     0.00095       1.88107
   109    H   11  pz     Ryd( 2p)     0.00069       1.56619

   110    H   12  S      Val( 1S)     0.36751      -0.09925
   111    H   12  S      Ryd( 2S)     0.00175       0.19761
   112    H   12  px     Ryd( 2p)     0.00006       1.67074
   113    H   12  py     Ryd( 2p)     0.00008       1.63932
   114    H   12  pz     Ryd( 2p)     0.00038       2.18078

   115    H   13  S      Val( 1S)     0.36047      -0.09744
   116    H   13  S      Ryd( 2S)     0.00124       0.20011
   117    H   13  px     Ryd( 2p)     0.00006       1.67806
   118    H   13  py     Ryd( 2p)     0.00035       2.08714
   119    H   13  pz     Ryd( 2p)     0.00011       1.72196

   120    H   14  S      Val( 1S)     0.40308      -0.17108
   121    H   14  S      Ryd( 2S)     0.00146       0.18096
   122    H   14  px     Ryd( 2p)     0.00008       1.56172
   123    H   14  py     Ryd( 2p)     0.00037       2.03418
   124    H   14  pz     Ryd( 2p)     0.00019       1.67427

   125    H   15  S      Val( 1S)     0.39653      -0.15369
   126    H   15  S      Ryd( 2S)     0.00119       0.16439
   127    H   15  px     Ryd( 2p)     0.00006       1.56688
   128    H   15  py     Ryd( 2p)     0.00011       1.58782
   129    H   15  pz     Ryd( 2p)     0.00045       2.11617

   130    H   16  S      Val( 1S)     0.24427      -0.08483
   131    H   16  S      Ryd( 2S)     0.00048       0.22431
   132    H   16  px     Ryd( 2p)     0.00107       2.01909
   133    H   16  py     Ryd( 2p)     0.00070       1.74144
   134    H   16  pz     Ryd( 2p)     0.00069       1.48372


 Summary of Natural Population Analysis:                  
                                                          
                                       Natural Population 
                Natural  -----------------------------------------------
    Atom  No    Charge         Core      Valence    Rydberg      Total
 -----------------------------------------------------------------------
      C    1   -0.32783      0.99960     2.32233    0.00591     3.32783
      C    2    0.03925      0.99945     1.95162    0.00968     2.96075
      O    3   -0.43202      0.99987     3.42648    0.00567     4.43202
      C    4   -0.27196      0.99953     2.26453    0.00789     3.27196
      C    5   -0.03974      0.99952     2.03140    0.00882     3.03974
      O    6   -0.41228      0.99987     3.40733    0.00508     4.41228
      H    7    0.12051      0.00000     0.37817    0.00132     0.37949
      H    8    0.12651      0.00000     0.37233    0.00116     0.37349
      H    9    0.12471      0.00000     0.37440    0.00090     0.37529
      H   10    0.10816      0.00000     0.38950    0.00234     0.39184
      H   11    0.24742      0.00000     0.24956    0.00301     0.25258
      H   12    0.13022      0.00000     0.36751    0.00227     0.36978
      H   13    0.13777      0.00000     0.36047    0.00176     0.36223
      H   14    0.09482      0.00000     0.40308    0.00210     0.40518
      H   15    0.10166      0.00000     0.39653    0.00181     0.39834
      H   16    0.25280      0.00000     0.24427    0.00293     0.24720
 =======================================================================
   * Total *   -0.00000      5.99784    18.93951    0.06265    25.00000

                                 Natural Population      
 --------------------------------------------------------
   Core                       5.99784 ( 99.9640% of   6)
   Valence                   18.93951 ( 99.6816% of  19)
   Natural Minimal Basis     24.93735 ( 99.7494% of  25)
   Natural Rydberg Basis      0.06265 (  0.2506% of  25)
 --------------------------------------------------------

    Atom  No          Natural Electron Configuration
 ----------------------------------------------------------------------------
      C    1      [core]2S( 0.55)2p( 1.77)
      C    2      [core]2S( 0.47)2p( 1.48)
      O    3      [core]2S( 0.85)2p( 2.58)
      C    4      [core]2S( 0.53)2p( 1.74)3p( 0.01)
      C    5      [core]2S( 0.50)2p( 1.53)
      O    6      [core]2S( 0.85)2p( 2.56)
      H    7            1S( 0.38)
      H    8            1S( 0.37)
      H    9            1S( 0.37)
      H   10            1S( 0.39)
      H   11            1S( 0.25)
      H   12            1S( 0.37)
      H   13            1S( 0.36)
      H   14            1S( 0.40)
      H   15            1S( 0.40)
      H   16            1S( 0.24)


 NATURAL BOND ORBITAL ANALYSIS, alpha spin orbitals:

                       Occupancies       Lewis Structure    Low   High
           Occ.    -------------------  -----------------   occ   occ
  Cycle   Thresh.   Lewis   Non-Lewis     CR  BD  3C  LP    (L)   (NL)   Dev
 =============================================================================
   1(1)    0.90    24.82924   0.17076      6  15   0   4     0      0    0.01
 -----------------------------------------------------------------------------

 Structure accepted: No low occupancy Lewis orbitals

 --------------------------------------------------------
   Core                      5.99784 ( 99.964% of   6)
   Valence Lewis            18.83140 ( 99.113% of  19)
  ==================       ============================
   Total Lewis              24.82924 ( 99.317% of  25)
  -----------------------------------------------------
   Valence non-Lewis         0.13059 (  0.522% of  25)
   Rydberg non-Lewis         0.04016 (  0.161% of  25)
  ==================       ============================
   Total non-Lewis           0.17076 (  0.683% of  25)
 --------------------------------------------------------


       (Occupancy)   Bond orbital/ Coefficients/ Hybrids
 ---------------------------------------------------------------------------------
     1. (0.99027) BD ( 1) C   1 - C   2  
                ( 46.95%)   0.6852* C   1 s( 28.29%)p 2.53( 71.66%)d 0.00(  0.05%)
                                            0.0005  0.5317  0.0136 -0.6521 -0.0016
                                            0.4971  0.0182  0.2093  0.0105 -0.0184
                                           -0.0069  0.0053  0.0045 -0.0098
                ( 53.05%)   0.7283* C   2 s( 29.58%)p 2.38( 70.38%)d 0.00(  0.04%)
                                            0.0001  0.5438  0.0089  0.6488  0.0021
                                           -0.4884  0.0173 -0.2096  0.0102 -0.0145
                                           -0.0073  0.0064  0.0057 -0.0066
     2. (0.99266) BD ( 1) C   1 - H   7  
                ( 62.09%)   0.7880* C   1 s( 23.68%)p 3.22( 76.28%)d 0.00(  0.04%)
                                           -0.0000 -0.4866  0.0060 -0.0392 -0.0217
                                            0.1036  0.0105  0.8660 -0.0055  0.0000
                                           -0.0018 -0.0019  0.0005 -0.0198
                ( 37.91%)   0.6157* H   7 s( 99.91%)p 0.00(  0.09%)
                                           -0.9995  0.0009  0.0057 -0.0051 -0.0290
     3. (0.99178) BD ( 1) C   1 - H   8  
                ( 62.56%)   0.7910* C   1 s( 24.01%)p 3.16( 75.96%)d 0.00(  0.04%)
                                           -0.0000  0.4899  0.0008  0.7516  0.0017
                                            0.3504 -0.0180  0.2675 -0.0100  0.0131
                                            0.0096  0.0054  0.0065 -0.0066
                ( 37.44%)   0.6119* H   8 s( 99.91%)p 0.00(  0.09%)
                                            0.9995  0.0004 -0.0276 -0.0097 -0.0075
     4. (0.98947) BD ( 1) C   1 - H   9  
                ( 62.24%)   0.7889* C   1 s( 24.00%)p 3.17( 75.96%)d 0.00(  0.04%)
                                            0.0001 -0.4899  0.0036  0.0832 -0.0214
                                            0.7863  0.0043 -0.3660  0.0072 -0.0061
                                            0.0034  0.0135  0.0117  0.0036
                ( 37.76%)   0.6145* H   9 s( 99.91%)p 0.00(  0.09%)
                                           -0.9995  0.0000  0.0015 -0.0280  0.0110
     5. (0.99676) BD ( 1) C   2 - O   3  
                ( 29.85%)   0.5464* C   2 s( 18.48%)p 4.39( 81.19%)d 0.02(  0.33%)
                                            0.0001 -0.4290 -0.0280 -0.1334 -0.0209
                                           -0.8119 -0.0352  0.3648  0.0110 -0.0109
                                            0.0044  0.0360  0.0403  0.0145
                ( 70.15%)   0.8375* O   3 s( 33.54%)p 1.98( 66.40%)d 0.00(  0.06%)
                                            0.0001 -0.5791 -0.0030  0.1615 -0.0062
                                            0.7113 -0.0022 -0.3632  0.0025 -0.0128
                                            0.0094  0.0173  0.0078  0.0013
     6. (0.98979) BD ( 1) C   2 - C   4  
                ( 49.48%)   0.7035* C   2 s( 28.98%)p 2.45( 70.95%)d 0.00(  0.07%)
                                            0.0003  0.5383 -0.0003 -0.7480  0.0048
                                           -0.2803 -0.0112 -0.2670 -0.0002  0.0115
                                            0.0132  0.0047  0.0172 -0.0092
                ( 50.52%)   0.7107* C   4 s( 28.13%)p 2.55( 71.80%)d 0.00(  0.07%)
                                            0.0003  0.5303  0.0070  0.7339  0.0056
                                            0.3402  0.0023  0.2521  0.0021  0.0171
                                            0.0117  0.0073  0.0094 -0.0094
     7. (0.98948) BD ( 1) C   2 - H  10  
                ( 61.63%)   0.7850* C   2 s( 23.00%)p 3.35( 76.94%)d 0.00(  0.06%)
                                           -0.0002  0.4792 -0.0188 -0.0166  0.0159
                                            0.1395 -0.0013  0.8657 -0.0035 -0.0013
                                           -0.0024  0.0080  0.0005  0.0232
                ( 38.37%)   0.6194* H  10 s( 99.89%)p 0.00(  0.11%)
                                            0.9994 -0.0044 -0.0013 -0.0007 -0.0330
     8. (0.99476) BD ( 1) O   3 - H  11  
                ( 75.05%)   0.8663* O   3 s( 19.76%)p 4.06( 80.15%)d 0.00(  0.09%)
                                            0.0002  0.4441 -0.0184 -0.5746 -0.0077
                                            0.6298  0.0345  0.2709 -0.0036 -0.0177
                                           -0.0160  0.0125  0.0112 -0.0043
                ( 24.95%)   0.4995* H  11 s( 99.53%)p 0.00(  0.47%)
                                            0.9977 -0.0054  0.0395 -0.0522 -0.0193
     9. (0.99229) BD ( 1) C   4 - C   5  
                ( 50.12%)   0.7080* C   4 s( 26.75%)p 2.74( 73.20%)d 0.00(  0.05%)
                                            0.0003  0.5170  0.0153 -0.6712 -0.0173
                                            0.4863 -0.0081  0.2111 -0.0042 -0.0168
                                           -0.0078  0.0068  0.0036 -0.0094
                ( 49.88%)   0.7062* C   5 s( 30.13%)p 2.32( 69.83%)d 0.00(  0.04%)
                                            0.0002  0.5489  0.0030  0.6530 -0.0203
                                           -0.4772 -0.0060 -0.2091 -0.0041 -0.0162
                                           -0.0078  0.0049  0.0047 -0.0081
    10. (0.98739) BD ( 1) C   4 - H  12  
                ( 63.26%)   0.7953* C   4 s( 22.31%)p 3.48( 77.65%)d 0.00(  0.04%)
                                            0.0002 -0.4723  0.0080 -0.0098  0.0050
                                            0.1087  0.0162  0.8742 -0.0081 -0.0005
                                            0.0005 -0.0013 -0.0003 -0.0196
                ( 36.74%)   0.6062* H  12 s( 99.90%)p 0.00(  0.10%)
                                           -0.9995  0.0017  0.0011 -0.0064 -0.0305
    11. (0.98392) BD ( 1) C   4 - H  13  
                ( 63.73%)   0.7983* C   4 s( 22.82%)p 3.38( 77.15%)d 0.00(  0.04%)
                                            0.0002 -0.4776  0.0064  0.0977  0.0026
                                            0.7968  0.0006 -0.3559  0.0183 -0.0031
                                            0.0008  0.0146  0.0111  0.0030
                ( 36.27%)   0.6022* H  13 s( 99.90%)p 0.00(  0.10%)
                                           -0.9995  0.0051 -0.0042 -0.0295  0.0094
    12. (0.99763) BD ( 1) C   5 - O   6  
                ( 31.65%)   0.5626* C   5 s( 21.26%)p 3.69( 78.44%)d 0.01(  0.30%)
                                            0.0001  0.4585  0.0481 -0.7520 -0.0312
                                           -0.3853 -0.0175 -0.2628 -0.0107  0.0351
                                            0.0242  0.0118  0.0253 -0.0199
                ( 68.35%)   0.8267* O   6 s( 31.78%)p 2.14( 68.15%)d 0.00(  0.07%)
                                           -0.0001  0.5637  0.0026  0.6654  0.0009
                                            0.4133 -0.0037  0.2608 -0.0005  0.0181
                                            0.0120  0.0120 -0.0005 -0.0073
    13. (0.99389) BD ( 1) C   5 - H  14  
                ( 60.23%)   0.7761* C   5 s( 24.30%)p 3.11( 75.64%)d 0.00(  0.06%)
                                           -0.0000  0.4928 -0.0116  0.0334 -0.0155
                                            0.7803 -0.0014 -0.3823  0.0058  0.0016
                                           -0.0029 -0.0166 -0.0169 -0.0045
                ( 39.77%)   0.6306* H  14 s( 99.90%)p 0.00(  0.10%)
                                            0.9994 -0.0128  0.0002 -0.0285  0.0141
    14. (0.99427) BD ( 1) C   5 - H  15  
                ( 60.91%)   0.7804* C   5 s( 24.39%)p 3.10( 75.55%)d 0.00(  0.06%)
                                           -0.0000  0.4937 -0.0130 -0.0580 -0.0109
                                            0.1119  0.0056  0.8599 -0.0067 -0.0017
                                           -0.0013  0.0048 -0.0010  0.0231
                ( 39.09%)   0.6252* H  15 s( 99.90%)p 0.00(  0.10%)
                                            0.9995 -0.0031  0.0019 -0.0053 -0.0319
    15. (0.99451) BD ( 1) O   6 - H  16  
                ( 75.50%)   0.8689* O   6 s( 20.27%)p 3.93( 79.65%)d 0.00(  0.08%)
                                            0.0002  0.4499  0.0177 -0.7392 -0.0339
                                            0.4674  0.0002  0.1742 -0.0030 -0.0229
                                           -0.0108  0.0104 -0.0053 -0.0082
                ( 24.50%)   0.4950* H  16 s( 99.51%)p 0.00(  0.49%)
                                            0.9975 -0.0040  0.0610 -0.0325 -0.0120
    16. (0.99960) CR ( 1) C   1           s(100.00%)p 0.00(  0.00%)
                                            1.0000 -0.0002 -0.0000  0.0003  0.0000
                                           -0.0003 -0.0000 -0.0001 -0.0000  0.0000
                                            0.0000 -0.0000 -0.0000  0.0000
    17. (0.99945) CR ( 1) C   2           s(100.00%)p 0.00(  0.00%)
                                            1.0000 -0.0001 -0.0000  0.0002  0.0000
                                            0.0002  0.0000  0.0002 -0.0000 -0.0000
                                           -0.0000 -0.0000 -0.0000  0.0000
    18. (0.99987) CR ( 1) O   3           s(100.00%)p 0.00(  0.00%)
                                            1.0000 -0.0001  0.0000  0.0000  0.0000
                                           -0.0002 -0.0000 -0.0000  0.0000  0.0000
                                            0.0000 -0.0000 -0.0000  0.0000
    19. (0.99953) CR ( 1) C   4           s(100.00%)p 0.00(  0.00%)
                                            1.0000 -0.0001 -0.0000 -0.0000  0.0000
                                           -0.0004 -0.0000 -0.0002 -0.0000  0.0000
                                           -0.0000 -0.0000 -0.0000  0.0000
    20. (0.99952) CR ( 1) C   5           s(100.00%)p 0.00(  0.00%)
                                            1.0000 -0.0001 -0.0000 -0.0001  0.0000
                                            0.0001  0.0000  0.0001  0.0000  0.0000
                                           -0.0000 -0.0000 -0.0000  0.0000
    21. (0.99987) CR ( 1) O   6           s(100.00%)p 0.00(  0.00%)
                                            1.0000 -0.0001 -0.0000  0.0001  0.0000
                                           -0.0000 -0.0000 -0.0000  0.0000  0.0000
                                            0.0000 -0.0000  0.0000  0.0000
    22. (0.99189) LP ( 1) O   3           s( 46.45%)p 1.15( 53.50%)d 0.00(  0.05%)
                                            0.0001  0.6815  0.0054  0.4639 -0.0037
                                            0.1744  0.0019 -0.5380  0.0038 -0.0056
                                            0.0184  0.0057 -0.0076 -0.0049
    23. (0.98528) LP ( 2) O   3           s(  0.26%)p99.99( 99.69%)d 0.22(  0.06%)
                                            0.0000  0.0505 -0.0060  0.6536 -0.0053
                                            0.2552 -0.0025  0.7102 -0.0037 -0.0069
                                           -0.0023  0.0016 -0.0107  0.0199
    24. (0.99164) LP ( 1) O   6           s( 47.94%)p 1.08( 52.01%)d 0.00(  0.05%)
                                            0.0000  0.6923 -0.0091 -0.0614 -0.0045
                                           -0.6448  0.0051 -0.3170  0.0030 -0.0030
                                           -0.0008 -0.0150  0.0147  0.0028
    25. (0.98373) LP ( 2) O   6           s(  0.00%)p 1.00( 99.94%)d 0.00(  0.06%)
                                           -0.0000  0.0067 -0.0002  0.0716 -0.0007
                                            0.4402 -0.0031 -0.8947  0.0078  0.0019
                                           -0.0001 -0.0133 -0.0090 -0.0174
    26. (0.00184) RY*( 1) C   1           s(  3.66%)p25.14( 91.96%)d 1.20(  4.38%)
                                            0.0000  0.0105  0.1910 -0.0187 -0.6987
                                           -0.0104 -0.5564 -0.0099 -0.3483  0.0581
                                            0.0756 -0.0653  0.1551 -0.0798
    27. (0.00137) RY*( 2) C   1           s(  7.53%)p11.68( 87.95%)d 0.60(  4.52%)
                                            0.0000  0.0049  0.2744  0.0093 -0.0879
                                           -0.0036  0.6526 -0.0152 -0.6675 -0.0150
                                            0.1306 -0.1056 -0.0546 -0.1174
    28. (0.00039) RY*( 3) C   1           s( 51.31%)p 0.85( 43.64%)d 0.10(  5.05%)
                                            0.0000  0.0062  0.7163  0.0187 -0.3107
                                           -0.0165  0.2416 -0.0030  0.5299  0.0853
                                           -0.0805  0.0694 -0.1197  0.1326
    29. (0.00013) RY*( 4) C   1           s( 28.88%)p 2.14( 61.86%)d 0.32(  9.26%)
                                           -0.0000 -0.0167  0.5371 -0.0144  0.5889
                                            0.0165 -0.4280  0.0059 -0.2969  0.1752
                                           -0.0461 -0.0294 -0.1834  0.1591
    30. (0.00001) RY*( 5) C   1           s(  3.16%)p 0.41(  1.31%)d30.20( 95.53%)
    31. (0.00001) RY*( 6) C   1           s(  0.16%)p19.34(  3.13%)d99.99( 96.71%)
    32. (0.00001) RY*( 7) C   1           s(  0.00%)p 1.00(  2.17%)d45.11( 97.83%)
    33. (0.00001) RY*( 8) C   1           s(  3.43%)p 1.24(  4.25%)d26.94( 92.33%)
    34. (0.00001) RY*( 9) C   1           s(  1.89%)p 2.05(  3.88%)d49.76( 94.22%)
    35. (0.00213) RY*( 1) C   2           s(  0.08%)p99.99( 94.23%)d75.44(  5.69%)
                                            0.0000  0.0219  0.0166  0.0086 -0.7217
                                            0.0328 -0.3725  0.0006  0.5306  0.0901
                                           -0.1069 -0.0017  0.1607 -0.1075
    36. (0.00154) RY*( 2) C   2           s( 19.18%)p 3.73( 71.60%)d 0.48(  9.22%)
                                           -0.0000 -0.0140  0.4378 -0.0278 -0.2064
                                           -0.0207  0.7817  0.0321  0.2451 -0.1779
                                            0.0156 -0.1639  0.0252 -0.1810
    37. (0.00101) RY*( 3) C   2           s(  7.80%)p 4.79( 37.38%)d 7.03( 54.82%)
                                            0.0000 -0.0099  0.2791  0.0000  0.4174
                                           -0.0148 -0.2215  0.0225  0.3870  0.1833
                                            0.0880  0.1485 -0.3761 -0.5860
    38. (0.00071) RY*( 4) C   2           s(  1.89%)p 4.65(  8.80%)d47.15( 89.31%)
                                            0.0000 -0.0037  0.1376  0.0098 -0.0275
                                           -0.0019  0.1789  0.0072 -0.2347  0.8066
                                           -0.2985  0.1886  0.3194 -0.1260
    39. (0.00057) RY*( 5) C   2           s( 14.12%)p 1.21( 17.10%)d 4.87( 68.77%)
                                            0.0000  0.0070  0.3758  0.0090 -0.1235
                                            0.0325 -0.1734  0.0016 -0.3529 -0.3408
                                            0.2860  0.5311  0.3806 -0.2508
    40. (0.00043) RY*( 6) C   2           s(  4.99%)p 5.28( 26.30%)d13.78( 68.71%)
                                            0.0000 -0.0053  0.2232  0.0105  0.4044
                                            0.0104 -0.1941  0.0011  0.2481 -0.0048
                                            0.1218 -0.4631  0.6689  0.1017
    41. (0.00020) RY*( 7) C   2           s(  1.33%)p21.31( 28.27%)d53.09( 70.41%)
                                            0.0000  0.0013  0.1152  0.0103 -0.2846
                                           -0.0279 -0.1394  0.0237 -0.4252  0.2226
                                            0.4753 -0.5716 -0.1907 -0.2559
    42. (0.00015) RY*( 8) C   2           s( 14.95%)p 0.97( 14.47%)d 4.72( 70.58%)
                                           -0.0000 -0.0003  0.3867 -0.0148 -0.0107
                                           -0.0183 -0.2510  0.0125 -0.2843 -0.2640
                                           -0.7331 -0.2703 -0.1309 -0.0925
    43. (0.00004) RY*( 9) C   2           s( 35.63%)p 0.07(  2.38%)d 1.74( 61.99%)
    44. (0.00095) RY*( 1) O   3           s( 24.26%)p 2.82( 68.51%)d 0.30(  7.22%)
                                           -0.0000 -0.0035  0.4926  0.0024  0.1880
                                            0.0037  0.4099  0.0031  0.6941 -0.0016
                                           -0.0346 -0.1578  0.0778  0.2002
    45. (0.00088) RY*( 2) O   3           s( 11.52%)p 6.74( 77.67%)d 0.94( 10.81%)
                                            0.0000 -0.0002  0.3394 -0.0008 -0.8783
                                           -0.0006  0.0516  0.0007 -0.0516  0.2997
                                           -0.0802  0.0176  0.1047  0.0247
    46. (0.00028) RY*( 3) O   3           s( 56.30%)p 0.64( 36.26%)d 0.13(  7.44%)
                                            0.0000  0.0000  0.7503 -0.0036  0.2771
                                            0.0102  0.0399  0.0089 -0.5329 -0.0770
                                            0.0382  0.1023 -0.1077 -0.2121
    47. (0.00003) RY*( 4) O   3           s(  5.54%)p13.32( 73.78%)d 3.73( 20.68%)
    48. (0.00000) RY*( 5) O   3           s(  0.66%)p16.28( 10.78%)d99.99( 88.56%)
    49. (0.00000) RY*( 6) O   3           s(  0.11%)p11.30(  1.19%)d99.99( 98.71%)
    50. (0.00001) RY*( 7) O   3           s(  0.73%)p19.60( 14.33%)d99.99( 84.93%)
    51. (0.00001) RY*( 8) O   3           s(  0.61%)p15.23(  9.30%)d99.99( 90.09%)
    52. (0.00000) RY*( 9) O   3           s(  0.27%)p31.03(  8.43%)d99.99( 91.30%)
    53. (0.00210) RY*( 1) C   4           s(  6.92%)p12.93( 89.55%)d 0.51(  3.52%)
                                           -0.0000  0.0075  0.2630 -0.0087  0.8973
                                            0.0029  0.1396 -0.0116 -0.2657 -0.0919
                                           -0.0939 -0.0758 -0.0061 -0.1104
    54. (0.00163) RY*( 2) C   4           s(  0.02%)p99.99( 94.07%)d99.99(  5.91%)
                                            0.0000  0.0007  0.0132  0.0026 -0.3095
                                            0.0092  0.6939 -0.0214 -0.6023  0.0534
                                            0.0616 -0.1197 -0.1072 -0.1633
    55. (0.00150) RY*( 3) C   4           s( 41.53%)p 1.24( 51.50%)d 0.17(  6.97%)
                                            0.0000 -0.0142  0.6443  0.0139 -0.2641
                                           -0.0089 -0.5111 -0.0081 -0.4285 -0.0587
                                           -0.0025 -0.0919  0.2051 -0.1255
    56. (0.00065) RY*( 4) C   4           s( 48.21%)p 0.95( 45.87%)d 0.12(  5.91%)
                                            0.0000  0.0036  0.6943 -0.0052 -0.0839
                                           -0.0176  0.4405 -0.0017  0.5073  0.1546
                                           -0.0437  0.0985  0.0458  0.1468
    57. (0.00014) RY*( 5) C   4           s(  1.46%)p 0.67(  0.98%)d67.01( 97.56%)
                                           -0.0000 -0.0003  0.1207 -0.0059  0.0578
                                            0.0029 -0.0484 -0.0004  0.0638 -0.1982
                                            0.8903 -0.1136 -0.3583  0.0487
    58. (0.00006) RY*( 6) C   4           s(  0.06%)p54.28(  3.16%)d99.99( 96.79%)
    59. (0.00006) RY*( 7) C   4           s(  1.54%)p 2.13(  3.29%)d61.70( 95.17%)
    60. (0.00001) RY*( 8) C   4           s(  0.06%)p72.76(  4.62%)d99.99( 95.31%)
    61. (0.00002) RY*( 9) C   4           s(  0.19%)p38.48(  7.16%)d99.99( 92.65%)
    62. (0.00186) RY*( 1) C   5           s( 12.98%)p 5.75( 74.61%)d 0.96( 12.41%)
                                           -0.0000  0.0270  0.3593  0.0052  0.7086
                                            0.0060  0.4181  0.0011  0.2630 -0.0236
                                            0.0498 -0.1000  0.3215 -0.0877
    63. (0.00133) RY*( 2) C   5           s( 26.82%)p 1.68( 45.18%)d 1.04( 28.00%)
                                            0.0000 -0.0158  0.5176  0.0227 -0.0299
                                            0.0315 -0.5955  0.0208 -0.3072 -0.1884
                                           -0.1082 -0.1859  0.4135 -0.1649
    64. (0.00089) RY*( 3) C   5           s(  0.00%)p 1.00( 68.90%)d 0.45( 31.10%)
                                           -0.0000  0.0005  0.0058 -0.0018 -0.0445
                                           -0.0109 -0.3662  0.0205  0.7432 -0.0156
                                            0.0994 -0.3000 -0.2541 -0.3825
    65. (0.00077) RY*( 4) C   5           s(  0.00%)p 1.00(  3.84%)d25.01( 96.15%)
                                            0.0000 -0.0006  0.0056  0.0012 -0.0168
                                            0.0065 -0.1396 -0.0097  0.1361 -0.4588
                                            0.7436  0.1894  0.1163  0.3857
    66. (0.00026) RY*( 5) C   5           s( 26.18%)p 0.08(  2.08%)d 2.74( 71.73%)
                                            0.0000 -0.0177  0.5114  0.0523 -0.1280
                                            0.0236 -0.0260  0.0167 -0.0141  0.6980
                                            0.3787  0.2380 -0.1723  0.0178
    67. (0.00016) RY*( 6) C   5           s(  0.11%)p99.99( 61.63%)d99.99( 38.26%)
                                            0.0000 -0.0236  0.0239  0.0157 -0.6353
                                            0.0147  0.4143  0.0102  0.2010  0.0316
                                            0.0846 -0.1461  0.5682 -0.1740
    68. (0.00011) RY*( 7) C   5           s( 33.69%)p 0.49( 16.48%)d 1.48( 49.83%)
                                            0.0000 -0.0063  0.5804 -0.0118 -0.2689
                                            0.0006  0.2829  0.0006  0.1107 -0.4433
                                           -0.2847  0.0739 -0.4355  0.1599
    69. (0.00000) RY*( 8) C   5           s(  0.07%)p99.99( 15.40%)d99.99( 84.52%)
    70. (0.00000) RY*( 9) C   5           s(  0.06%)p99.99( 12.41%)d99.99( 87.53%)
    71. (0.00080) RY*( 1) O   6           s(  0.11%)p99.99( 91.32%)d80.80(  8.57%)
                                            0.0000 -0.0009  0.0326 -0.0013 -0.0534
                                           -0.0016 -0.4462  0.0027  0.8434 -0.1168
                                            0.1865  0.0935  0.0649  0.1560
    72. (0.00076) RY*( 2) O   6           s( 23.08%)p 2.82( 65.09%)d 0.51( 11.83%)
                                           -0.0000  0.0046  0.4804 -0.0021  0.4395
                                           -0.0016 -0.6010 -0.0017 -0.3106 -0.1651
                                           -0.0584 -0.0852  0.2645 -0.1022
    73. (0.00005) RY*( 3) O   6           s( 66.12%)p 0.35( 23.31%)d 0.16( 10.57%)
    74. (0.00002) RY*( 4) O   6           s(  7.44%)p10.93( 81.28%)d 1.52( 11.28%)
    75. (0.00001) RY*( 5) O   6           s(  0.80%)p13.89( 11.06%)d99.99( 88.14%)
    76. (0.00000) RY*( 6) O   6           s(  0.41%)p13.59(  5.55%)d99.99( 94.04%)
    77. (0.00000) RY*( 7) O   6           s(  0.03%)p93.55(  3.15%)d99.99( 96.82%)
    78. (0.00000) RY*( 8) O   6           s(  1.55%)p 9.68( 14.99%)d53.91( 83.46%)
    79. (0.00000) RY*( 9) O   6           s(  0.48%)p 9.39(  4.49%)d99.99( 95.03%)
    80. (0.00080) RY*( 1) H   7           s( 98.48%)p 0.02(  1.52%)
                                            0.0042  0.9924  0.0260 -0.0755 -0.0939
    81. (0.00008) RY*( 2) H   7           s(  0.00%)p 1.00(100.00%)
    82. (0.00008) RY*( 3) H   7           s(  0.14%)p99.99( 99.86%)
    83. (0.00002) RY*( 4) H   7           s(  1.47%)p67.12( 98.53%)
    84. (0.00065) RY*( 1) H   8           s( 98.34%)p 0.02(  1.66%)
                                            0.0032  0.9917  0.1231 -0.0079  0.0375
    85. (0.00007) RY*( 2) H   8           s(  0.04%)p99.99( 99.96%)
    86. (0.00008) RY*( 3) H   8           s(  0.01%)p99.99( 99.99%)
    87. (0.00002) RY*( 4) H   8           s(  1.70%)p57.88( 98.30%)
    88. (0.00038) RY*( 1) H   9           s( 95.54%)p 0.05(  4.46%)
                                            0.0061  0.9774 -0.0458 -0.1974  0.0594
    89. (0.00009) RY*( 2) H   9           s(  0.10%)p99.99( 99.90%)
    90. (0.00007) RY*( 3) H   9           s(  0.32%)p99.99( 99.68%)
    91. (0.00001) RY*( 4) H   9           s(  4.13%)p23.24( 95.87%)
    92. (0.00177) RY*( 1) H  10           s( 99.34%)p 0.01(  0.66%)
                                            0.0049  0.9967 -0.0532  0.0586  0.0183
    93. (0.00009) RY*( 2) H  10           s(  0.19%)p99.99( 99.81%)
    94. (0.00004) RY*( 3) H  10           s(  0.47%)p99.99( 99.53%)
    95. (0.00001) RY*( 4) H  10           s(  0.11%)p99.99( 99.89%)
    96. (0.00076) RY*( 1) H  11           s(  4.01%)p23.93( 95.99%)
                                            0.0021  0.2003  0.7022  0.3289  0.5988
    97. (0.00066) RY*( 2) H  11           s( 37.30%)p 1.68( 62.70%)
                                            0.0134  0.6106  0.1089  0.4983 -0.6057
    98. (0.00044) RY*( 3) H  11           s( 54.72%)p 0.83( 45.28%)
                                            0.0135  0.7396 -0.4301 -0.2999  0.4217
    99. (0.00001) RY*( 4) H  11           s(  4.44%)p21.53( 95.56%)
   100. (0.00176) RY*( 1) H  12           s( 99.84%)p 0.00(  0.16%)
                                            0.0027  0.9992  0.0195 -0.0235 -0.0250
   101. (0.00008) RY*( 2) H  12           s(  0.02%)p99.99( 99.98%)
   102. (0.00005) RY*( 3) H  12           s(  0.04%)p99.99( 99.96%)
   103. (0.00002) RY*( 4) H  12           s(  0.19%)p99.99( 99.81%)
   104. (0.00124) RY*( 1) H  13           s( 99.64%)p 0.00(  0.36%)
                                            0.0062  0.9982  0.0433 -0.0386  0.0155
   105. (0.00009) RY*( 2) H  13           s(  0.01%)p99.99( 99.99%)
   106. (0.00005) RY*( 3) H  13           s(  0.23%)p99.99( 99.77%)
   107. (0.00002) RY*( 4) H  13           s(  0.22%)p99.99( 99.78%)
   108. (0.00146) RY*( 1) H  14           s( 99.80%)p 0.00(  0.20%)
                                            0.0136  0.9989 -0.0021  0.0394  0.0222
   109. (0.00013) RY*( 2) H  14           s(  0.10%)p99.99( 99.90%)
                                            0.0010  0.0319  0.5400 -0.3518 -0.7639
   110. (0.00007) RY*( 3) H  14           s(  0.02%)p99.99( 99.98%)
   111. (0.00002) RY*( 4) H  14           s(  0.18%)p99.99( 99.82%)
   112. (0.00120) RY*( 1) H  15           s( 99.29%)p 0.01(  0.71%)
                                            0.0044  0.9964 -0.0458  0.0656  0.0265
   113. (0.00012) RY*( 2) H  15           s(  0.52%)p99.99( 99.48%)
                                            0.0012  0.0719  0.4190 -0.8822  0.2023
   114. (0.00005) RY*( 3) H  15           s(  0.14%)p99.99( 99.86%)
   115. (0.00002) RY*( 4) H  15           s(  0.16%)p99.99( 99.84%)
   116. (0.00070) RY*( 1) H  16           s(  0.28%)p99.99( 99.72%)
                                            0.0019  0.0529 -0.0934 -0.4501  0.8865
   117. (0.00063) RY*( 2) H  16           s( 39.18%)p 1.55( 60.82%)
                                            0.0127  0.6258 -0.4975 -0.4945 -0.3408
   118. (0.00040) RY*( 3) H  16           s( 57.21%)p 0.75( 42.79%)
                                            0.0112  0.7563  0.2169  0.5590  0.2615
   119. (0.00001) RY*( 4) H  16           s(  3.82%)p25.17( 96.18%)
   120. (0.00750) BD*( 1) C   1 - C   2  
                ( 53.05%)   0.7283* C   1 s( 28.29%)p 2.53( 71.66%)d 0.00(  0.05%)
                                            0.0005  0.5317  0.0136 -0.6521 -0.0016
                                            0.4971  0.0182  0.2093  0.0105 -0.0184
                                           -0.0069  0.0053  0.0045 -0.0098
                ( 46.95%)  -0.6852* C   2 s( 29.58%)p 2.38( 70.38%)d 0.00(  0.04%)
                                            0.0001  0.5438  0.0089  0.6488  0.0021
                                           -0.4884  0.0173 -0.2096  0.0102 -0.0145
                                           -0.0073  0.0064  0.0057 -0.0066
   121. (0.00352) BD*( 1) C   1 - H   7  
                ( 37.91%)   0.6157* C   1 s( 23.68%)p 3.22( 76.28%)d 0.00(  0.04%)
                                            0.0000  0.4866 -0.0060  0.0392  0.0217
                                           -0.1036 -0.0105 -0.8660  0.0055 -0.0000
                                            0.0018  0.0019 -0.0005  0.0198
                ( 62.09%)  -0.7880* H   7 s( 99.91%)p 0.00(  0.09%)
                                            0.9995 -0.0009 -0.0057  0.0051  0.0290
   122. (0.00218) BD*( 1) C   1 - H   8  
                ( 37.44%)   0.6119* C   1 s( 24.01%)p 3.16( 75.96%)d 0.00(  0.04%)
                                            0.0000 -0.4899 -0.0008 -0.7516 -0.0017
                                           -0.3504  0.0180 -0.2675  0.0100 -0.0131
                                           -0.0096 -0.0054 -0.0065  0.0066
                ( 62.56%)  -0.7910* H   8 s( 99.91%)p 0.00(  0.09%)
                                           -0.9995 -0.0004  0.0276  0.0097  0.0075
   123. (0.00185) BD*( 1) C   1 - H   9  
                ( 37.76%)   0.6145* C   1 s( 24.00%)p 3.17( 75.96%)d 0.00(  0.04%)
                                           -0.0001  0.4899 -0.0036 -0.0832  0.0214
                                           -0.7863 -0.0043  0.3660 -0.0072  0.0061
                                           -0.0034 -0.0135 -0.0117 -0.0036
                ( 62.24%)  -0.7889* H   9 s( 99.91%)p 0.00(  0.09%)
                                            0.9995 -0.0000 -0.0015  0.0280 -0.0110
   124. (0.02071) BD*( 1) C   2 - O   3  
                ( 70.15%)   0.8375* C   2 s( 18.48%)p 4.39( 81.19%)d 0.02(  0.33%)
                                            0.0001 -0.4290 -0.0280 -0.1334 -0.0209
                                           -0.8119 -0.0352  0.3648  0.0110 -0.0109
                                            0.0044  0.0360  0.0403  0.0145
                ( 29.85%)  -0.5464* O   3 s( 33.54%)p 1.98( 66.40%)d 0.00(  0.06%)
                                            0.0001 -0.5791 -0.0030  0.1615 -0.0062
                                            0.7113 -0.0022 -0.3632  0.0025 -0.0128
                                            0.0094  0.0173  0.0078  0.0013
   125. (0.01505) BD*( 1) C   2 - C   4  
                ( 50.52%)   0.7107* C   2 s( 28.98%)p 2.45( 70.95%)d 0.00(  0.07%)
                                            0.0003  0.5383 -0.0003 -0.7480  0.0048
                                           -0.2803 -0.0112 -0.2670 -0.0002  0.0115
                                            0.0132  0.0047  0.0172 -0.0092
                ( 49.48%)  -0.7035* C   4 s( 28.13%)p 2.55( 71.80%)d 0.00(  0.07%)
                                            0.0003  0.5303  0.0070  0.7339  0.0056
                                            0.3402  0.0023  0.2521  0.0021  0.0171
                                            0.0117  0.0073  0.0094 -0.0094
   126. (0.01665) BD*( 1) C   2 - H  10  
                ( 38.37%)   0.6194* C   2 s( 23.00%)p 3.35( 76.94%)d 0.00(  0.06%)
                                            0.0002 -0.4792  0.0188  0.0166 -0.0159
                                           -0.1395  0.0013 -0.8657  0.0035  0.0013
                                            0.0024 -0.0080 -0.0005 -0.0232
                ( 61.63%)  -0.7850* H  10 s( 99.89%)p 0.00(  0.11%)
                                           -0.9994  0.0044  0.0013  0.0007  0.0330
   127. (0.00338) BD*( 1) O   3 - H  11  
                ( 24.95%)   0.4995* O   3 s( 19.76%)p 4.06( 80.15%)d 0.00(  0.09%)
                                           -0.0002 -0.4441  0.0184  0.5746  0.0077
                                           -0.6298 -0.0345 -0.2709  0.0036  0.0177
                                            0.0160 -0.0125 -0.0112  0.0043
                ( 75.05%)  -0.8663* H  11 s( 99.53%)p 0.00(  0.47%)
                                           -0.9977  0.0054 -0.0395  0.0522  0.0193
   128. (0.00912) BD*( 1) C   4 - C   5  
                ( 49.88%)   0.7062* C   4 s( 26.75%)p 2.74( 73.20%)d 0.00(  0.05%)
                                           -0.0003 -0.5170 -0.0153  0.6712  0.0173
                                           -0.4863  0.0081 -0.2111  0.0042  0.0168
                                            0.0078 -0.0068 -0.0036  0.0094
                ( 50.12%)  -0.7080* C   5 s( 30.13%)p 2.32( 69.83%)d 0.00(  0.04%)
                                           -0.0002 -0.5489 -0.0030 -0.6530  0.0203
                                            0.4772  0.0060  0.2091  0.0041  0.0162
                                            0.0078 -0.0049 -0.0047  0.0081
   129. (0.00802) BD*( 1) C   4 - H  12  
                ( 36.74%)   0.6062* C   4 s( 22.31%)p 3.48( 77.65%)d 0.00(  0.04%)
                                           -0.0002  0.4723 -0.0080  0.0098 -0.0050
                                           -0.1087 -0.0162 -0.8742  0.0081  0.0005
                                           -0.0005  0.0013  0.0003  0.0196
                ( 63.26%)  -0.7953* H  12 s( 99.90%)p 0.00(  0.10%)
                                            0.9995 -0.0017 -0.0011  0.0064  0.0305
   130. (0.00628) BD*( 1) C   4 - H  13  
                ( 36.27%)   0.6022* C   4 s( 22.82%)p 3.38( 77.15%)d 0.00(  0.04%)
                                           -0.0002  0.4776 -0.0064 -0.0977 -0.0026
                                           -0.7968 -0.0006  0.3559 -0.0183  0.0031
                                           -0.0008 -0.0146 -0.0111 -0.0030
                ( 63.73%)  -0.7983* H  13 s( 99.90%)p 0.00(  0.10%)
                                            0.9995 -0.0051  0.0042  0.0295 -0.0094
   131. (0.00664) BD*( 1) C   5 - O   6  
                ( 68.35%)   0.8267* C   5 s( 21.26%)p 3.69( 78.44%)d 0.01(  0.30%)
                                            0.0001  0.4585  0.0481 -0.7520 -0.0312
                                           -0.3853 -0.0175 -0.2628 -0.0107  0.0351
                                            0.0242  0.0118  0.0253 -0.0199
                ( 31.65%)  -0.5626* O   6 s( 31.78%)p 2.14( 68.15%)d 0.00(  0.07%)
                                           -0.0001  0.5637  0.0026  0.6654  0.0009
                                            0.4133 -0.0037  0.2608 -0.0005  0.0181
                                            0.0120  0.0120 -0.0005 -0.0073
   132. (0.01373) BD*( 1) C   5 - H  14  
                ( 39.77%)   0.6306* C   5 s( 24.30%)p 3.11( 75.64%)d 0.00(  0.06%)
                                            0.0000 -0.4928  0.0116 -0.0334  0.0155
                                           -0.7803  0.0014  0.3823 -0.0058 -0.0016
                                            0.0029  0.0166  0.0169  0.0045
                ( 60.23%)  -0.7761* H  14 s( 99.90%)p 0.00(  0.10%)
                                           -0.9994  0.0128 -0.0002  0.0285 -0.0141
   133. (0.01358) BD*( 1) C   5 - H  15  
                ( 39.09%)   0.6252* C   5 s( 24.39%)p 3.10( 75.55%)d 0.00(  0.06%)
                                            0.0000 -0.4937  0.0130  0.0580  0.0109
                                           -0.1119 -0.0056 -0.8599  0.0067  0.0017
                                            0.0013 -0.0048  0.0010 -0.0231
                ( 60.91%)  -0.7804* H  15 s( 99.90%)p 0.00(  0.10%)
                                           -0.9995  0.0031 -0.0019  0.0053  0.0319
   134. (0.00238) BD*( 1) O   6 - H  16  
                ( 24.50%)   0.4950* O   6 s( 20.27%)p 3.93( 79.65%)d 0.00(  0.08%)
                                           -0.0002 -0.4499 -0.0177  0.7392  0.0339
                                           -0.4674 -0.0002 -0.1742  0.0030  0.0229
                                            0.0108 -0.0104  0.0053  0.0082
                ( 75.50%)  -0.8689* H  16 s( 99.51%)p 0.00(  0.49%)
                                           -0.9975  0.0040 -0.0610  0.0325  0.0120


 NHO Directionality and "Bond Bending" (deviations from line of nuclear centers)

         [Thresholds for printing:  angular deviation  >  1.0 degree]
                                    hybrid p-character > 25.0%
                                    orbital occupancy  >  0.10e

                                Line of Centers        Hybrid 1              Hybrid 2
                                ---------------  -------------------   ------------------
                NBO               Theta   Phi    Theta   Phi    Dev    Theta   Phi    Dev
 ========================================================================================
     1. BD (   1) C   1 - C   2    76.1  142.4    75.2  141.7   1.1    103.9  324.1   1.7
     2. BD (   1) C   1 - H   7   172.9  291.6   171.5  298.1   1.7      --     --    --
     3. BD (   1) C   1 - H   8    72.2   25.4    72.6   23.8   1.6      --     --    --
     4. BD (   1) C   1 - H   9    65.1  263.9    65.7  265.5   1.6      --     --    --
     5. BD (   1) C   2 - O   3   115.1   78.5   113.6   79.7   1.8     63.6  257.6   1.5
     6. BD (   1) C   2 - C   4   107.2  203.7   108.5  201.4   2.5     72.7   24.8   1.1
     7. BD (   1) C   2 - H  10     5.9  102.5     9.1   90.3   3.6      --     --    --
     8. BD (   1) O   3 - H  11    70.0  135.4    73.2  131.2   5.1      --     --    --
     9. BD (   1) C   4 - C   5    75.8  144.8     --     --    --     105.0  322.6   2.3
    10. BD (   1) C   4 - H  12   173.0  276.5   171.8  272.2   1.4      --     --    --
    11. BD (   1) C   4 - H  13    66.1  262.4    67.2  262.8   1.2      --     --    --
    12. BD (   1) C   5 - O   6   108.1  209.6   107.3  207.2   2.4     71.6   31.6   1.9
    13. BD (   1) C   5 - H  14   115.3   84.5   115.8   88.7   3.8      --     --    --
    14. BD (   1) C   5 - H  15     8.4   94.0     9.1  120.4   4.0      --     --    --
    15. BD (   1) O   6 - H  16    77.2  144.3    79.3  148.8   4.9      --     --    --
    22. LP (   1) O   3             --     --    137.3   21.0   --       --     --    --
    23. LP (   2) O   3             --     --     44.6   21.3   --       --     --    --
    24. LP (   1) O   6             --     --    116.0  264.1   --       --     --    --
    25. LP (   2) O   6             --     --    153.5   80.8   --       --     --    --


 Second Order Perturbation Theory Analysis of Fock Matrix in NBO Basis

     Threshold for printing:   0.25 kcal/mol
                                                                              E(2)  E(j)-E(i) F(i,j)
         Donor NBO (i)                     Acceptor NBO (j)                 kcal/mol   a.u.    a.u. 
 ===================================================================================================

 within unit  1
   1. BD (   1) C   1 - C   2        / 45. RY*(   2) O   3                    0.41    1.89    0.035
   1. BD (   1) C   1 - C   2        / 53. RY*(   1) C   4                    0.30    1.36    0.026
   1. BD (   1) C   1 - C   2        / 55. RY*(   3) C   4                    0.36    1.46    0.029
   1. BD (   1) C   1 - C   2        /125. BD*(   1) C   2 - C   4            0.86    0.98    0.037
   1. BD (   1) C   1 - C   2        /126. BD*(   1) C   2 - H  10            0.42    1.03    0.026
   1. BD (   1) C   1 - C   2        /127. BD*(   1) O   3 - H  11            0.89    1.01    0.038
   1. BD (   1) C   1 - C   2        /128. BD*(   1) C   4 - C   5            1.36    0.99    0.046
   2. BD (   1) C   1 - H   7        /124. BD*(   1) C   2 - O   3            0.32    0.70    0.019
   2. BD (   1) C   1 - H   7        /126. BD*(   1) C   2 - H  10            1.67    0.88    0.049
   3. BD (   1) C   1 - H   8        /124. BD*(   1) C   2 - O   3            0.39    0.70    0.021
   3. BD (   1) C   1 - H   8        /125. BD*(   1) C   2 - C   4            1.91    0.82    0.050
   4. BD (   1) C   1 - H   9        /124. BD*(   1) C   2 - O   3            2.53    0.71    0.054
   5. BD (   1) C   2 - O   3        / 54. RY*(   2) C   4                    0.29    1.76    0.029
   5. BD (   1) C   2 - O   3        /123. BD*(   1) C   1 - H   9            0.66    1.38    0.038
   5. BD (   1) C   2 - O   3        /130. BD*(   1) C   4 - H  13            0.55    1.34    0.034
   6. BD (   1) C   2 - C   4        / 26. RY*(   1) C   1                    0.77    1.41    0.042
   6. BD (   1) C   2 - C   4        / 44. RY*(   1) O   3                    0.26    1.84    0.028
   6. BD (   1) C   2 - C   4        / 62. RY*(   1) C   5                    0.57    1.48    0.037
   6. BD (   1) C   2 - C   4        /120. BD*(   1) C   1 - C   2            0.71    1.04    0.034
   6. BD (   1) C   2 - C   4        /122. BD*(   1) C   1 - H   8            0.74    1.13    0.037
   6. BD (   1) C   2 - C   4        /128. BD*(   1) C   4 - C   5            0.33    1.02    0.023
   6. BD (   1) C   2 - C   4        /129. BD*(   1) C   4 - H  12            0.27    1.09    0.022
   6. BD (   1) C   2 - C   4        /130. BD*(   1) C   4 - H  13            0.29    1.09    0.023
   6. BD (   1) C   2 - C   4        /131. BD*(   1) C   5 - O   6            1.17    0.90    0.041
   7. BD (   1) C   2 - H  10        / 27. RY*(   2) C   1                    0.36    1.25    0.027
   7. BD (   1) C   2 - H  10        / 53. RY*(   1) C   4                    0.33    1.28    0.026
   7. BD (   1) C   2 - H  10        /120. BD*(   1) C   1 - C   2            0.29    0.92    0.021
   7. BD (   1) C   2 - H  10        /121. BD*(   1) C   1 - H   7            1.38    1.00    0.047
   7. BD (   1) C   2 - H  10        /124. BD*(   1) C   2 - O   3            0.27    0.77    0.018
   7. BD (   1) C   2 - H  10        /129. BD*(   1) C   4 - H  12            1.52    0.97    0.049
   8. BD (   1) O   3 - H  11        / 27. RY*(   2) C   1                    0.26    1.50    0.025
   8. BD (   1) O   3 - H  11        / 35. RY*(   1) C   2                    0.61    1.53    0.039
   8. BD (   1) O   3 - H  11        / 38. RY*(   4) C   2                    0.27    2.68    0.034
   8. BD (   1) O   3 - H  11        /120. BD*(   1) C   1 - C   2            1.29    1.17    0.049
   9. BD (   1) C   4 - C   5        / 36. RY*(   2) C   2                    0.67    1.43    0.039
   9. BD (   1) C   4 - C   5        / 72. RY*(   2) O   6                    0.46    2.00    0.038
   9. BD (   1) C   4 - C   5        /120. BD*(   1) C   1 - C   2            0.98    1.04    0.040
   9. BD (   1) C   4 - C   5        /125. BD*(   1) C   2 - C   4            0.36    1.00    0.024
   9. BD (   1) C   4 - C   5        /130. BD*(   1) C   4 - H  13            0.29    1.09    0.022
   9. BD (   1) C   4 - C   5        /134. BD*(   1) O   6 - H  16            0.82    1.06    0.037
  10. BD (   1) C   4 - H  12        / 35. RY*(   1) C   2                    0.44    1.25    0.030
  10. BD (   1) C   4 - H  12        /126. BD*(   1) C   2 - H  10            1.55    0.91    0.048
  10. BD (   1) C   4 - H  12        /131. BD*(   1) C   5 - O   6            0.32    0.75    0.020
  10. BD (   1) C   4 - H  12        /133. BD*(   1) C   5 - H  15            1.58    0.90    0.048
  11. BD (   1) C   4 - H  13        /124. BD*(   1) C   2 - O   3            2.90    0.74    0.058
  11. BD (   1) C   4 - H  13        /131. BD*(   1) C   5 - O   6            0.37    0.75    0.021
  11. BD (   1) C   4 - H  13        /132. BD*(   1) C   5 - H  14            1.65    0.89    0.048
  12. BD (   1) C   5 - O   6        /117. RY*(   2) H  16                    0.25    2.09    0.029
  12. BD (   1) C   5 - O   6        /125. BD*(   1) C   2 - C   4            0.92    1.25    0.043
  13. BD (   1) C   5 - H  14        / 53. RY*(   1) C   4                    0.35    1.29    0.027
  13. BD (   1) C   5 - H  14        / 71. RY*(   1) O   6                    0.36    1.65    0.031
  13. BD (   1) C   5 - H  14        /130. BD*(   1) C   4 - H  13            1.47    0.99    0.048
  14. BD (   1) C   5 - H  15        / 54. RY*(   2) C   4                    0.42    1.40    0.031
  14. BD (   1) C   5 - H  15        / 71. RY*(   1) O   6                    0.35    1.64    0.030
  14. BD (   1) C   5 - H  15        /129. BD*(   1) C   4 - H  12            1.49    0.98    0.048
  15. BD (   1) O   6 - H  16        / 62. RY*(   1) C   5                    0.36    1.59    0.030
  15. BD (   1) O   6 - H  16        / 66. RY*(   5) C   5                    0.32    2.54    0.036
  15. BD (   1) O   6 - H  16        /128. BD*(   1) C   4 - C   5            1.48    1.13    0.052
  16. CR (   1) C   1                / 80. RY*(   1) H   7                    0.38   10.51    0.080
  16. CR (   1) C   1                / 84. RY*(   1) H   8                    0.39   10.50    0.080
  16. CR (   1) C   1                / 88. RY*(   1) H   9                    0.40   10.59    0.082
  17. CR (   1) C   2                / 28. RY*(   3) C   1                    0.42   10.96    0.085
  17. CR (   1) C   2                / 53. RY*(   1) C   4                    0.50   10.91    0.093
  17. CR (   1) C   2                / 92. RY*(   1) H  10                    0.38   10.53    0.080
  17. CR (   1) C   2                /124. BD*(   1) C   2 - O   3            0.65   10.40    0.105
  18. CR (   1) O   3                / 35. RY*(   1) C   2                    0.64   19.80    0.143
  18. CR (   1) O   3                / 36. RY*(   2) C   2                    0.72   19.84    0.151
  19. CR (   1) C   4                / 35. RY*(   1) C   2                    0.36   10.85    0.079
  19. CR (   1) C   4                / 63. RY*(   2) C   5                    0.30   11.09    0.073
  19. CR (   1) C   4                / 67. RY*(   6) C   5                    0.30   11.22    0.073
  19. CR (   1) C   4                /100. RY*(   1) H  12                    0.39   10.48    0.081
  19. CR (   1) C   4                /104. RY*(   1) H  13                    0.40   10.49    0.081
  20. CR (   1) C   5                / 56. RY*(   4) C   4                    0.27   10.96    0.069
  20. CR (   1) C   5                /108. RY*(   1) H  14                    0.38   10.54    0.080
  20. CR (   1) C   5                /112. RY*(   1) H  15                    0.37   10.54    0.079
  20. CR (   1) C   5                /131. BD*(   1) C   5 - O   6            0.58   10.43    0.099
  21. CR (   1) O   6                / 62. RY*(   1) C   5                    0.40   19.87    0.112
  21. CR (   1) O   6                / 63. RY*(   2) C   5                    0.46   20.03    0.122
  21. CR (   1) O   6                / 66. RY*(   5) C   5                    0.32   20.82    0.103
  22. LP (   1) O   3                / 35. RY*(   1) C   2                    0.91    1.41    0.045
  22. LP (   1) O   3                / 36. RY*(   2) C   2                    0.43    1.45    0.032
  22. LP (   1) O   3                / 97. RY*(   2) H  11                    0.32    1.89    0.031
  22. LP (   1) O   3                / 98. RY*(   3) H  11                    0.28    1.77    0.028
  22. LP (   1) O   3                /120. BD*(   1) C   1 - C   2            0.36    1.05    0.025
  22. LP (   1) O   3                /123. BD*(   1) C   1 - H   9            0.25    1.13    0.021
  22. LP (   1) O   3                /125. BD*(   1) C   2 - C   4            0.41    1.01    0.026
  22. LP (   1) O   3                /126. BD*(   1) C   2 - H  10            0.91    1.07    0.040
  23. LP (   2) O   3                / 37. RY*(   3) C   2                    0.26    1.97    0.029
  23. LP (   2) O   3                / 38. RY*(   4) C   2                    0.25    2.32    0.031
  23. LP (   2) O   3                / 96. RY*(   1) H  11                    0.96    1.97    0.055
  23. LP (   2) O   3                /125. BD*(   1) C   2 - C   4            3.06    0.77    0.061
  23. LP (   2) O   3                /126. BD*(   1) C   2 - H  10            2.11    0.82    0.053
  23. LP (   2) O   3                /130. BD*(   1) C   4 - H  13            0.32    0.85    0.021
  24. LP (   1) O   6                / 63. RY*(   2) C   5                    0.88    1.64    0.048
  24. LP (   1) O   6                /117. RY*(   2) H  16                    0.27    1.85    0.028
  24. LP (   1) O   6                /118. RY*(   3) H  16                    0.32    1.70    0.029
  24. LP (   1) O   6                /125. BD*(   1) C   2 - C   4            0.27    1.00    0.021
  24. LP (   1) O   6                /128. BD*(   1) C   4 - C   5            0.42    1.01    0.026
  24. LP (   1) O   6                /132. BD*(   1) C   5 - H  14            0.71    1.03    0.034
  24. LP (   1) O   6                /133. BD*(   1) C   5 - H  15            0.55    1.04    0.030
  25. LP (   2) O   6                / 65. RY*(   4) C   5                    0.67    2.37    0.051
  25. LP (   2) O   6                /116. RY*(   1) H  16                    0.98    1.98    0.056
  25. LP (   2) O   6                /132. BD*(   1) C   5 - H  14            2.85    0.77    0.059
  25. LP (   2) O   6                /133. BD*(   1) C   5 - H  15            3.13    0.78    0.063


 Natural Bond Orbitals (Summary):

                                                            Principal Delocalizations
           NBO                        Occupancy    Energy   (geminal,vicinal,remote)
 ====================================================================================
 Molecular unit  1  (C4H10O2)
     1. BD (   1) C   1 - C   2          0.99027    -0.79829  128(v),127(v),125(g),126(g)
                                                    45(v),55(v),53(v)
     2. BD (   1) C   1 - H   7          0.99266    -0.64705  126(v),124(v)
     3. BD (   1) C   1 - H   8          0.99178    -0.64595  125(v),124(v)
     4. BD (   1) C   1 - H   9          0.98947    -0.64938  124(v)
     5. BD (   1) C   2 - O   3          0.99676    -1.07980  123(v),130(v),54(v)
     6. BD (   1) C   2 - C   4          0.98979    -0.83033  131(v),26(v),122(v),120(g)
                                                    62(v),128(g),130(g),129(g)
                                                    44(v)
     7. BD (   1) C   2 - H  10          0.98948    -0.71024  129(v),121(v),27(v),53(v)
                                                    120(g),124(g)
     8. BD (   1) O   3 - H  11          0.99476    -0.95803  120(v),35(v),38(v),27(r)
     9. BD (   1) C   4 - C   5          0.99229    -0.82478  120(v),134(v),36(v),72(v)
                                                    125(g),130(g)
    10. BD (   1) C   4 - H  12          0.98739    -0.68026  133(v),126(v),35(v),131(v)
    11. BD (   1) C   4 - H  13          0.98392    -0.67899  124(v),132(v),131(v)
    12. BD (   1) C   5 - O   6          0.99763    -1.06722  125(v),117(v)
    13. BD (   1) C   5 - H  14          0.99389    -0.72709  130(v),71(v),53(v)
    14. BD (   1) C   5 - H  15          0.99427    -0.72246  129(v),54(v),71(v)
    15. BD (   1) O   6 - H  16          0.99451    -0.93744  128(v),62(v),66(v)
    16. CR (   1) C   1                  0.99960   -10.23153  88(v),84(v),80(v)
    17. CR (   1) C   2                  0.99945   -10.34706  124(g),53(v),28(v),92(v)
    18. CR (   1) O   3                  0.99987   -19.22705  36(v),35(v)
    19. CR (   1) C   4                  0.99953   -10.27721  104(v),100(v),35(v),63(v)
                                                    67(v)
    20. CR (   1) C   5                  0.99952   -10.35468  131(g),108(v),112(v),56(v)
    21. CR (   1) O   6                  0.99987   -19.21594  63(v),62(v),66(v)
    22. LP (   1) O   3                  0.99189    -0.83626  126(v),35(v),36(v),125(v)
                                                    120(v),97(v),98(v),123(r)
    23. LP (   2) O   3                  0.98528    -0.58939  125(v),126(v),96(v),130(r)
                                                    37(v),38(v)
    24. LP (   1) O   6                  0.99164    -0.82290  63(v),132(v),133(v),128(v)
                                                    118(v),117(v),125(r)
    25. LP (   2) O   6                  0.98373    -0.56271  133(v),132(v),116(v),65(v)
    26. RY*(   1) C   1                  0.00184     0.58235   
    27. RY*(   2) C   1                  0.00137     0.54025   
    28. RY*(   3) C   1                  0.00039     0.60832   
    29. RY*(   4) C   1                  0.00013     0.60367   
    30. RY*(   5) C   1                  0.00001     2.05831   
    31. RY*(   6) C   1                  0.00001     1.93857   
    32. RY*(   7) C   1                  0.00001     2.02935   
    33. RY*(   8) C   1                  0.00001     1.98453   
    34. RY*(   9) C   1                  0.00001     2.13500   
    35. RY*(   1) C   2                  0.00213     0.57271   
    36. RY*(   2) C   2                  0.00154     0.60940   
    37. RY*(   3) C   2                  0.00101     1.37968   
    38. RY*(   4) C   2                  0.00071     1.72681   
    39. RY*(   5) C   2                  0.00057     1.52688   
    40. RY*(   6) C   2                  0.00043     1.41990   
    41. RY*(   7) C   2                  0.00020     1.52076   
    42. RY*(   8) C   2                  0.00015     1.53616   
    43. RY*(   9) C   2                  0.00004     1.56436   
    44. RY*(   1) O   3                  0.00095     1.00721   
    45. RY*(   2) O   3                  0.00088     1.09005   
    46. RY*(   3) O   3                  0.00028     1.31675   
    47. RY*(   4) O   3                  0.00003     1.19435   
    48. RY*(   5) O   3                  0.00000     2.63822   
    49. RY*(   6) O   3                  0.00000     2.64410   
    50. RY*(   7) O   3                  0.00001     2.46873   
    51. RY*(   8) O   3                  0.00001     2.53634   
    52. RY*(   9) O   3                  0.00000     2.43019   
    53. RY*(   1) C   4                  0.00210     0.56607   
    54. RY*(   2) C   4                  0.00163     0.67917   
    55. RY*(   3) C   4                  0.00150     0.66063   
    56. RY*(   4) C   4                  0.00065     0.60939   
    57. RY*(   5) C   4                  0.00014     1.82479   
    58. RY*(   6) C   4                  0.00006     1.99712   
    59. RY*(   7) C   4                  0.00006     1.98823   
    60. RY*(   8) C   4                  0.00001     1.87966   
    61. RY*(   9) C   4                  0.00002     2.01613   
    62. RY*(   1) C   5                  0.00186     0.65364   
    63. RY*(   2) C   5                  0.00133     0.81363   
    64. RY*(   3) C   5                  0.00089     1.05857   
    65. RY*(   4) C   5                  0.00077     1.80543   
    66. RY*(   5) C   5                  0.00026     1.60057   
    67. RY*(   6) C   5                  0.00016     0.94293   
    68. RY*(   7) C   5                  0.00011     1.23266   
    69. RY*(   8) C   5                  0.00000     1.76057   
    70. RY*(   9) C   5                  0.00000     1.80600   
    71. RY*(   1) O   6                  0.00080     0.92146   
    72. RY*(   2) O   6                  0.00076     1.17111   
    73. RY*(   3) O   6                  0.00005     1.46791   
    74. RY*(   4) O   6                  0.00002     1.02672   
    75. RY*(   5) O   6                  0.00001     2.78346   
    76. RY*(   6) O   6                  0.00000     2.55682   
    77. RY*(   7) O   6                  0.00000     2.55305   
    78. RY*(   8) O   6                  0.00000     2.39521   
    79. RY*(   9) O   6                  0.00000     2.56072   
    80. RY*(   1) H   7                  0.00080     0.27407   
    81. RY*(   2) H   7                  0.00008     1.65951   
    82. RY*(   3) H   7                  0.00008     1.67355   
    83. RY*(   4) H   7                  0.00002     2.10025   
    84. RY*(   1) H   8                  0.00065     0.26943   
    85. RY*(   2) H   8                  0.00007     1.68130   
    86. RY*(   3) H   8                  0.00008     1.63297   
    87. RY*(   4) H   8                  0.00002     2.09431   
    88. RY*(   1) H   9                  0.00038     0.35381   
    89. RY*(   2) H   9                  0.00009     1.63977   
    90. RY*(   3) H   9                  0.00007     1.60335   
    91. RY*(   4) H   9                  0.00001     2.06377   
    92. RY*(   1) H  10                  0.00177     0.18133   
    93. RY*(   2) H  10                  0.00009     1.61903   
    94. RY*(   3) H  10                  0.00004     1.78370   
    95. RY*(   4) H  10                  0.00001     1.96752   
    96. RY*(   1) H  11                  0.00076     1.37935   
    97. RY*(   2) H  11                  0.00066     1.05057   
    98. RY*(   3) H  11                  0.00044     0.93820   
    99. RY*(   4) H  11                  0.00001     2.08044   
   100. RY*(   1) H  12                  0.00176     0.20530   
   101. RY*(   2) H  12                  0.00008     1.68753   
   102. RY*(   3) H  12                  0.00005     1.67190   
   103. RY*(   4) H  12                  0.00002     2.11539   
   104. RY*(   1) H  13                  0.00124     0.21151   
   105. RY*(   2) H  13                  0.00009     1.66037   
   106. RY*(   3) H  13                  0.00005     1.65813   
   107. RY*(   4) H  13                  0.00002     2.14753   
   108. RY*(   1) H  14                  0.00146     0.18446   
   109. RY*(   2) H  14                  0.00013     1.53699   
   110. RY*(   3) H  14                  0.00007     1.65174   
   111. RY*(   4) H  14                  0.00002     2.06546   
   112. RY*(   1) H  15                  0.00120     0.18042   
   113. RY*(   2) H  15                  0.00012     1.53827   
   114. RY*(   3) H  15                  0.00005     1.69735   
   115. RY*(   4) H  15                  0.00002     2.01023   
   116. RY*(   1) H  16                  0.00070     1.42118   
   117. RY*(   2) H  16                  0.00063     1.02672   
   118. RY*(   3) H  16                  0.00040     0.87785   
   119. RY*(   4) H  16                  0.00001     2.11095   
   120. BD*(   1) C   1 - C   2          0.00750     0.21257   
   121. BD*(   1) C   1 - H   7          0.00352     0.29162   
   122. BD*(   1) C   1 - H   8          0.00218     0.30212   
   123. BD*(   1) C   1 - H   9          0.00185     0.29541   
   124. BD*(   1) C   2 - O   3          0.02071     0.05640   
   125. BD*(   1) C   2 - C   4          0.01505     0.17794   
   126. BD*(   1) C   2 - H  10          0.01665     0.23474   
   127. BD*(   1) O   3 - H  11          0.00338     0.21011   
   128. BD*(   1) C   4 - C   5          0.00912     0.18767   
   129. BD*(   1) C   4 - H  12          0.00802     0.26001   
   130. BD*(   1) C   4 - H  13          0.00628     0.26275   
   131. BD*(   1) C   5 - O   6          0.00664     0.07323   
   132. BD*(   1) C   5 - H  14          0.01373     0.21192   
   133. BD*(   1) C   5 - H  15          0.01358     0.22090   
   134. BD*(   1) O   6 - H  16          0.00238     0.23331   
       -------------------------------
              Total Lewis   24.82924  ( 99.3170%)
        Valence non-Lewis    0.13059  (  0.5224%)
        Rydberg non-Lewis    0.04016  (  0.1607%)
       -------------------------------
            Total unit  1   25.00000  (100.0000%)
           Charge unit  1    0.00000


 ***************************************************
 *******         Beta  spin orbitals         *******
 ***************************************************


 NATURAL POPULATIONS:  Natural atomic orbital occupancies 
                                                          
   NAO  Atom  No  lang   Type(AO)    Occupancy      Energy
 ----------------------------------------------------------
     1    C    1  S      Cor( 1S)     0.99960     -10.23183
     2    C    1  S      Val( 2S)     0.55134      -0.40763
     3    C    1  S      Ryd( 3S)     0.00048       0.69774
     4    C    1  px     Val( 2p)     0.55837      -0.24026
     5    C    1  px     Ryd( 3p)     0.00143       0.42762
     6    C    1  py     Val( 2p)     0.58959      -0.24317
     7    C    1  py     Ryd( 3p)     0.00160       0.41997
     8    C    1  pz     Val( 2p)     0.61620      -0.24499
     9    C    1  pz     Ryd( 3p)     0.00105       0.43468
    10    C    1  dxy    Ryd( 3d)     0.00031       2.11800
    11    C    1  dxz    Ryd( 3d)     0.00012       1.98021
    12    C    1  dyz    Ryd( 3d)     0.00018       2.06300
    13    C    1  dx2y2  Ryd( 3d)     0.00019       2.10263
    14    C    1  dz2    Ryd( 3d)     0.00034       2.25798

    15    C    2  S      Cor( 1S)     0.99946     -10.34663
    16    C    2  S      Val( 2S)     0.47704      -0.41991
    17    C    2  S      Ryd( 3S)     0.00102       0.61057
    18    C    2  px     Val( 2p)     0.51650      -0.29635
    19    C    2  px     Ryd( 3p)     0.00180       0.43898
    20    C    2  py     Val( 2p)     0.39307      -0.28786
    21    C    2  py     Ryd( 3p)     0.00186       0.41384
    22    C    2  pz     Val( 2p)     0.54003      -0.29626
    23    C    2  pz     Ryd( 3p)     0.00125       0.55620
    24    C    2  dxy    Ryd( 3d)     0.00067       1.99295
    25    C    2  dxz    Ryd( 3d)     0.00039       1.85050
    26    C    2  dyz    Ryd( 3d)     0.00084       1.89767
    27    C    2  dx2y2  Ryd( 3d)     0.00102       1.94982
    28    C    2  dz2    Ryd( 3d)     0.00055       2.19244

    29    O    3  S      Cor( 1S)     0.99987     -19.21672
    30    O    3  S      Val( 2S)     0.84034      -1.10700
    31    O    3  S      Ryd( 3S)     0.00083       1.16079
    32    O    3  px     Val( 2p)     0.72402      -0.51425
    33    O    3  px     Ryd( 3p)     0.00103       0.93221
    34    O    3  py     Val( 2p)     0.71773      -0.52339
    35    O    3  py     Ryd( 3p)     0.00106       0.94962
    36    O    3  pz     Val( 2p)     0.72725      -0.51524
    37    O    3  pz     Ryd( 3p)     0.00074       0.86888
    38    O    3  dxy    Ryd( 3d)     0.00053       2.87893
    39    O    3  dxz    Ryd( 3d)     0.00057       2.66816
    40    O    3  dyz    Ryd( 3d)     0.00039       2.74051
    41    O    3  dx2y2  Ryd( 3d)     0.00033       2.71157
    42    O    3  dz2    Ryd( 3d)     0.00041       2.59738

    43    C    4  S      Cor( 1S)     0.99951     -10.27575
    44    C    4  S      Val( 2S)     0.52180      -0.43096
    45    C    4  S      Ryd( 3S)     0.00123       0.66996
    46    C    4  px     Val( 2p)     0.47538      -0.27984
    47    C    4  px     Ryd( 3p)     0.00220       0.45935
    48    C    4  py     Val( 2p)     0.58304      -0.28887
    49    C    4  py     Ryd( 3p)     0.00146       0.44882
    50    C    4  pz     Val( 2p)     0.60530      -0.28857
    51    C    4  pz     Ryd( 3p)     0.00133       0.52312
    52    C    4  dxy    Ryd( 3d)     0.00037       2.02247
    53    C    4  dxz    Ryd( 3d)     0.00021       1.89154
    54    C    4  dyz    Ryd( 3d)     0.00025       1.98829
    55    C    4  dx2y2  Ryd( 3d)     0.00025       2.05206
    56    C    4  dz2    Ryd( 3d)     0.00037       2.21910

    57    C    5  S      Cor( 1S)     0.99952     -10.35465
    58    C    5  S      Val( 2S)     0.50777      -0.44727
    59    C    5  S      Ryd( 3S)     0.00158       0.57908
    60    C    5  px     Val( 2p)     0.41212      -0.29466
    61    C    5  px     Ryd( 3p)     0.00177       0.36382
    62    C    5  py     Val( 2p)     0.53155      -0.29815
    63    C    5  py     Ryd( 3p)     0.00111       0.36216
    64    C    5  pz     Val( 2p)     0.56307      -0.30223
    65    C    5  pz     Ryd( 3p)     0.00095       0.44797
    66    C    5  dxy    Ryd( 3d)     0.00083       2.00058
    67    C    5  dxz    Ryd( 3d)     0.00073       1.84555
    68    C    5  dyz    Ryd( 3d)     0.00033       1.97694
    69    C    5  dx2y2  Ryd( 3d)     0.00087       1.98792
    70    C    5  dz2    Ryd( 3d)     0.00050       2.15109

    71    O    6  S      Cor( 1S)     0.99987     -19.20799
    72    O    6  S      Val( 2S)     0.83969      -1.08947
    73    O    6  S      Ryd( 3S)     0.00056       1.18650
    74    O    6  px     Val( 2p)     0.71197      -0.50621
    75    O    6  px     Ryd( 3p)     0.00102       0.98034
    76    O    6  py     Val( 2p)     0.80937      -0.51976
    77    O    6  py     Ryd( 3p)     0.00053       0.89364
    78    O    6  pz     Val( 2p)     0.72407      -0.49486
    79    O    6  pz     Ryd( 3p)     0.00101       0.85856
    80    O    6  dxy    Ryd( 3d)     0.00066       3.01920
    81    O    6  dxz    Ryd( 3d)     0.00021       2.66769
    82    O    6  dyz    Ryd( 3d)     0.00054       2.60125
    83    O    6  dx2y2  Ryd( 3d)     0.00040       2.68107
    84    O    6  dz2    Ryd( 3d)     0.00039       2.69074

    85    H    7  S      Val( 1S)     0.37240      -0.07496
    86    H    7  S      Ryd( 2S)     0.00074       0.22590
    87    H    7  px     Ryd( 2p)     0.00008       1.62746
    88    H    7  py     Ryd( 2p)     0.00008       1.65363
    89    H    7  pz     Ryd( 2p)     0.00035       2.21163

    90    H    8  S      Val( 1S)     0.36566      -0.06442
    91    H    8  S      Ryd( 2S)     0.00054       0.21431
    92    H    8  px     Ryd( 2p)     0.00031       2.07349
    93    H    8  py     Ryd( 2p)     0.00011       1.71717
    94    H    8  pz     Ryd( 2p)     0.00010       1.68476

    95    H    9  S      Val( 1S)     0.37457      -0.07692
    96    H    9  S      Ryd( 2S)     0.00037       0.22310
    97    H    9  px     Ryd( 2p)     0.00007       1.61346
    98    H    9  py     Ryd( 2p)     0.00033       2.10898
    99    H    9  pz     Ryd( 2p)     0.00012       1.72263

   100    H   10  S      Val( 1S)     0.33942      -0.11349
   101    H   10  S      Ryd( 2S)     0.00148       0.17116
   102    H   10  px     Ryd( 2p)     0.00009       1.64085
   103    H   10  py     Ryd( 2p)     0.00004       1.63527
   104    H   10  pz     Ryd( 2p)     0.00039       2.14797

   105    H   11  S      Val( 1S)     0.25934      -0.11331
   106    H   11  S      Ryd( 2S)     0.00056       0.24062
   107    H   11  px     Ryd( 2p)     0.00086       1.79170
   108    H   11  py     Ryd( 2p)     0.00095       1.88042
   109    H   11  pz     Ryd( 2p)     0.00061       1.56652

   110    H   12  S      Val( 1S)     0.35152      -0.09303
   111    H   12  S      Ryd( 2S)     0.00127       0.19858
   112    H   12  px     Ryd( 2p)     0.00006       1.67398
   113    H   12  py     Ryd( 2p)     0.00008       1.64222
   114    H   12  pz     Ryd( 2p)     0.00037       2.18413

   115    H   13  S      Val( 1S)     0.36450      -0.09859
   116    H   13  S      Ryd( 2S)     0.00151       0.19992
   117    H   13  px     Ryd( 2p)     0.00006       1.67784
   118    H   13  py     Ryd( 2p)     0.00035       2.08682
   119    H   13  pz     Ryd( 2p)     0.00011       1.72166

   120    H   14  S      Val( 1S)     0.37552      -0.15659
   121    H   14  S      Ryd( 2S)     0.00212       0.18339
   122    H   14  px     Ryd( 2p)     0.00009       1.56888
   123    H   14  py     Ryd( 2p)     0.00031       2.04191
   124    H   14  pz     Ryd( 2p)     0.00019       1.68133

   125    H   15  S      Val( 1S)     0.35036      -0.13390
   126    H   15  S      Ryd( 2S)     0.00094       0.16740
   127    H   15  px     Ryd( 2p)     0.00007       1.57626
   128    H   15  py     Ryd( 2p)     0.00010       1.59739
   129    H   15  pz     Ryd( 2p)     0.00039       2.12595

   130    H   16  S      Val( 1S)     0.25059      -0.08650
   131    H   16  S      Ryd( 2S)     0.00049       0.22438
   132    H   16  px     Ryd( 2p)     0.00108       2.01899
   133    H   16  py     Ryd( 2p)     0.00071       1.74122
   134    H   16  pz     Ryd( 2p)     0.00055       1.48509


 Summary of Natural Population Analysis:                  
                                                          
                                       Natural Population 
                Natural  -----------------------------------------------
    Atom  No    Charge         Core      Valence    Rydberg      Total
 -----------------------------------------------------------------------
      C    1   -0.32079      0.99960     2.31549    0.00570     3.32079
      C    2    0.06450      0.99946     1.92664    0.00940     2.93550
      O    3   -0.01510      0.99987     3.00933    0.00590     4.01510
      C    4   -0.19269      0.99951     2.18552    0.00766     3.19269
      C    5   -0.02269      0.99952     2.01450    0.00867     3.02269
      O    6   -0.09027      0.99987     3.08509    0.00530     4.09027
      H    7    0.12634      0.00000     0.37240    0.00126     0.37366
      H    8    0.13328      0.00000     0.36566    0.00106     0.36672
      H    9    0.12453      0.00000     0.37457    0.00090     0.37547
      H   10    0.15858      0.00000     0.33942    0.00200     0.34142
      H   11    0.23769      0.00000     0.25934    0.00297     0.26231
      H   12    0.14669      0.00000     0.35152    0.00179     0.35331
      H   13    0.13346      0.00000     0.36450    0.00204     0.36654
      H   14    0.12177      0.00000     0.37552    0.00272     0.37823
      H   15    0.14813      0.00000     0.35036    0.00151     0.35187
      H   16    0.24657      0.00000     0.25059    0.00284     0.25343
 =======================================================================
   * Total *    1.00000      5.99782    17.94046    0.06172    24.00000

                                 Natural Population      
 --------------------------------------------------------
   Core                       5.99782 ( 99.9636% of   6)
   Valence                   17.94046 ( 99.6692% of  18)
   Natural Minimal Basis     23.93828 ( 99.7428% of  24)
   Natural Rydberg Basis      0.06172 (  0.2572% of  24)
 --------------------------------------------------------

    Atom  No          Natural Electron Configuration
 ----------------------------------------------------------------------------
      C    1      [core]2S( 0.55)2p( 1.76)
      C    2      [core]2S( 0.48)2p( 1.45)
      O    3      [core]2S( 0.84)2p( 2.17)
      C    4      [core]2S( 0.52)2p( 1.66)
      C    5      [core]2S( 0.51)2p( 1.51)
      O    6      [core]2S( 0.84)2p( 2.25)
      H    7            1S( 0.37)
      H    8            1S( 0.37)
      H    9            1S( 0.37)
      H   10            1S( 0.34)
      H   11            1S( 0.26)
      H   12            1S( 0.35)
      H   13            1S( 0.36)
      H   14            1S( 0.38)
      H   15            1S( 0.35)
      H   16            1S( 0.25)


 NATURAL BOND ORBITAL ANALYSIS, beta spin orbitals:

                       Occupancies       Lewis Structure    Low   High
           Occ.    -------------------  -----------------   occ   occ
  Cycle   Thresh.   Lewis   Non-Lewis     CR  BD  3C  LP    (L)   (NL)   Dev
 =============================================================================
   1(1)    0.90    23.54387   0.45613      6  16   0   2     0      0    0.03
 -----------------------------------------------------------------------------

 Structure accepted: No low occupancy Lewis orbitals

           --- Apparent excited state configuration ---
 The following "inverted" NBO labels reflect the actual hybrid overlap:

                 NBO   8 has been relabelled BD*

                 NBO 126 has been relabelled BD 

 --------------------------------------------------------
   Core                      5.99781 ( 99.964% of   6)
   Valence Lewis            16.86548 ( 93.697% of  18)
  ==================       ============================
   Total Lewis              22.86329 ( 95.264% of  24)
  -----------------------------------------------------
   Valence non-Lewis         1.09746 (  4.573% of  24)
   Rydberg non-Lewis         0.03925 (  0.164% of  24)
  ==================       ============================
   Total non-Lewis           1.13671 (  4.736% of  24)
 --------------------------------------------------------


       (Occupancy)   Bond orbital/ Coefficients/ Hybrids
 ---------------------------------------------------------------------------------
     1. (0.98667) BD ( 1) C   1 - C   2  
                ( 46.99%)   0.6855* C   1 s( 28.41%)p 2.52( 71.53%)d 0.00(  0.05%)
                                            0.0005  0.5329  0.0139 -0.6529 -0.0028
                                            0.4959  0.0178  0.2066  0.0092 -0.0182
                                           -0.0065  0.0050  0.0048 -0.0103
                ( 53.01%)   0.7281* C   2 s( 29.67%)p 2.37( 70.29%)d 0.00(  0.04%)
                                           -0.0000  0.5446  0.0092  0.6473  0.0012
                                           -0.4912  0.0162 -0.2057  0.0099 -0.0133
                                           -0.0083  0.0069  0.0058 -0.0078
     2. (0.98568) BD ( 1) C   1 - H   7  
                ( 62.39%)   0.7898* C   1 s( 23.61%)p 3.23( 76.35%)d 0.00(  0.04%)
                                           -0.0001 -0.4859  0.0057 -0.0421 -0.0206
                                            0.1048  0.0106  0.8662 -0.0053 -0.0002
                                           -0.0019 -0.0017  0.0003 -0.0192
                ( 37.61%)   0.6133* H   7 s( 99.91%)p 0.00(  0.09%)
                                           -0.9996  0.0025  0.0050 -0.0050 -0.0290
     3. (0.98170) BD ( 1) C   1 - H   8  
                ( 62.85%)   0.7928* C   1 s( 23.97%)p 3.17( 75.99%)d 0.00(  0.04%)
                                           -0.0001  0.4896  0.0001  0.7508  0.0024
                                            0.3516 -0.0179  0.2687 -0.0096  0.0130
                                            0.0091  0.0058  0.0061 -0.0060
                ( 37.15%)   0.6095* H   8 s( 99.91%)p 0.00(  0.09%)
                                            0.9995 -0.0019 -0.0275 -0.0095 -0.0078
     4. (0.98897) BD ( 1) C   1 - H   9  
                ( 62.21%)   0.7888* C   1 s( 23.98%)p 3.17( 75.98%)d 0.00(  0.04%)
                                            0.0001 -0.4897  0.0038  0.0824 -0.0217
                                            0.7863  0.0042 -0.3663  0.0071 -0.0061
                                            0.0035  0.0134  0.0119  0.0035
                ( 37.79%)   0.6147* H   9 s( 99.91%)p 0.00(  0.09%)
                                           -0.9995 -0.0003  0.0017 -0.0279  0.0112
     5. (0.99651) BD ( 1) C   2 - O   3  
                ( 30.93%)   0.5562* C   2 s( 18.51%)p 4.39( 81.16%)d 0.02(  0.34%)
                                            0.0001 -0.4293 -0.0274 -0.1387 -0.0201
                                           -0.8115 -0.0352  0.3634  0.0111 -0.0116
                                            0.0044  0.0363  0.0409  0.0149
                ( 69.07%)   0.8311* O   3 s( 33.84%)p 1.95( 66.08%)d 0.00(  0.08%)
                                            0.0001 -0.5817 -0.0033  0.1638 -0.0066
                                            0.7125 -0.0037 -0.3553  0.0028 -0.0117
                                            0.0133  0.0188  0.0097  0.0029
     6. (0.91254) BD ( 1) C   2 - C   4  
                ( 52.13%)   0.7220* C   2 s( 30.70%)p 2.26( 69.26%)d 0.00(  0.04%)
                                            0.0002  0.5541 -0.0057 -0.7488  0.0162
                                           -0.2720 -0.0033 -0.2402  0.0019  0.0040
                                            0.0120  0.0000  0.0152 -0.0014
                ( 47.87%)   0.6918* C   4 s( 28.18%)p 2.55( 71.77%)d 0.00(  0.05%)
                                            0.0013  0.5308  0.0062  0.7332 -0.0001
                                            0.3361 -0.0077  0.2591  0.0055  0.0156
                                            0.0093  0.0079  0.0069 -0.0047
     7. (0.92450) BD ( 1) C   2 - H  10  
                ( 64.24%)   0.8015* C   2 s( 21.14%)p 3.73( 78.82%)d 0.00(  0.04%)
                                           -0.0005  0.4594 -0.0191  0.0054  0.0107
                                            0.1492 -0.0069  0.8750 -0.0062  0.0033
                                           -0.0046  0.0112 -0.0001  0.0170
                ( 35.76%)   0.5980* H  10 s( 99.89%)p 0.00(  0.11%)
                                            0.9994 -0.0098 -0.0047  0.0002 -0.0324
     8. (0.97393) BD*( 1) O   3 - O   6  
                ( 43.57%)   0.6601* O   3 s(  0.11%)p99.99( 99.83%)d 0.55(  0.06%)
                                           -0.0001  0.0320 -0.0070  0.6344 -0.0265
                                            0.2447 -0.0091  0.7312 -0.0248 -0.0074
                                           -0.0035  0.0008 -0.0107  0.0202
                ( 56.43%)  -0.7512* O   6 s(  0.19%)p99.99( 99.76%)d 0.30(  0.06%)
                                           -0.0001  0.0431 -0.0042 -0.0296  0.0023
                                           -0.5011  0.0142  0.8629 -0.0270 -0.0016
                                            0.0015  0.0127  0.0111  0.0167
     9. (0.99410) BD ( 1) O   3 - H  11  
                ( 74.06%)   0.8606* O   3 s( 20.13%)p 3.96( 79.77%)d 0.00(  0.10%)
                                           -0.0002 -0.4483  0.0185  0.5730  0.0066
                                           -0.6302 -0.0340 -0.2665  0.0028  0.0185
                                            0.0188 -0.0115 -0.0100  0.0053
                ( 25.94%)   0.5093* H  11 s( 99.54%)p 0.00(  0.46%)
                                           -0.9977  0.0024 -0.0410  0.0514  0.0175
    10. (0.99042) BD ( 1) C   4 - C   5  
                ( 49.93%)   0.7066* C   4 s( 26.74%)p 2.74( 73.20%)d 0.00(  0.05%)
                                            0.0001  0.5169  0.0153 -0.6711 -0.0176
                                            0.4882 -0.0070  0.2072 -0.0053 -0.0180
                                           -0.0079  0.0060  0.0039 -0.0097
                ( 50.07%)   0.7076* C   5 s( 30.44%)p 2.28( 69.51%)d 0.00(  0.04%)
                                            0.0002  0.5518  0.0028  0.6552 -0.0192
                                           -0.4702 -0.0052 -0.2106 -0.0037 -0.0157
                                           -0.0082  0.0051  0.0049 -0.0090
    11. (0.96374) BD ( 1) C   4 - H  12  
                ( 63.95%)   0.7997* C   4 s( 22.24%)p 3.49( 77.72%)d 0.00(  0.04%)
                                            0.0007 -0.4715  0.0091 -0.0161  0.0063
                                            0.1054  0.0127  0.8750 -0.0069  0.0004
                                            0.0004 -0.0005 -0.0003 -0.0188
                ( 36.05%)   0.6005* H  12 s( 99.90%)p 0.00(  0.10%)
                                           -0.9995  0.0080 -0.0012 -0.0074 -0.0308
    12. (0.98357) BD ( 1) C   4 - H  13  
                ( 63.37%)   0.7960* C   4 s( 22.83%)p 3.38( 77.13%)d 0.00(  0.04%)
                                            0.0003 -0.4778  0.0067  0.1040  0.0027
                                            0.7978 -0.0003 -0.3516  0.0188 -0.0031
                                            0.0018  0.0148  0.0118  0.0033
                ( 36.63%)   0.6053* H  13 s( 99.90%)p 0.00(  0.10%)
                                           -0.9995  0.0031 -0.0044 -0.0297  0.0092
    13. (0.99720) BD ( 1) C   5 - O   6  
                ( 32.50%)   0.5701* C   5 s( 21.32%)p 3.68( 78.37%)d 0.01(  0.31%)
                                            0.0001  0.4593  0.0478 -0.7496 -0.0314
                                           -0.3826 -0.0172 -0.2722 -0.0104  0.0344
                                            0.0262  0.0125  0.0261 -0.0190
                ( 67.50%)   0.8216* O   6 s( 31.86%)p 2.14( 68.06%)d 0.00(  0.08%)
                                           -0.0001  0.5644  0.0024  0.6667 -0.0002
                                            0.4225 -0.0037  0.2400 -0.0017  0.0185
                                            0.0116  0.0141 -0.0000 -0.0103
    14. (0.94621) BD ( 1) C   5 - H  14  
                ( 61.31%)   0.7830* C   5 s( 23.24%)p 3.30( 76.71%)d 0.00(  0.05%)
                                           -0.0005  0.4819 -0.0140  0.0335 -0.0181
                                            0.7853 -0.0073 -0.3858  0.0079 -0.0019
                                            0.0002 -0.0136 -0.0169 -0.0007
                ( 38.69%)   0.6220* H  14 s( 99.90%)p 0.00(  0.10%)
                                            0.9995 -0.0044 -0.0007 -0.0268  0.0153
    15. (0.94343) BD ( 1) C   5 - H  15  
                ( 63.46%)   0.7966* C   5 s( 25.08%)p 2.99( 74.89%)d 0.00(  0.03%)
                                            0.0002  0.5006 -0.0136 -0.0638 -0.0071
                                            0.1155  0.0076  0.8551 -0.0096  0.0017
                                           -0.0043  0.0035 -0.0003  0.0177
                ( 36.54%)   0.6044* H  15 s( 99.90%)p 0.00(  0.10%)
                                            0.9994 -0.0082  0.0003 -0.0022 -0.0321
    16. (0.99405) BD ( 1) O   6 - H  16  
                ( 74.85%)   0.8652* O   6 s( 20.74%)p 3.82( 79.17%)d 0.00(  0.09%)
                                           -0.0002 -0.4551 -0.0179  0.7416  0.0330
                                           -0.4436 -0.0003 -0.2095  0.0034  0.0229
                                            0.0106 -0.0129  0.0043  0.0093
                ( 25.15%)   0.5015* H  16 s( 99.51%)p 0.00(  0.49%)
                                           -0.9975  0.0017 -0.0603  0.0351  0.0073
    17. (0.99960) CR ( 1) C   1           s(100.00%)p 0.00(  0.00%)
                                            1.0000 -0.0002 -0.0000  0.0004  0.0000
                                           -0.0003 -0.0000  0.0000 -0.0000  0.0000
                                            0.0000 -0.0000 -0.0000  0.0000
    18. (0.99946) CR ( 1) C   2           s(100.00%)p 0.00(  0.00%)
                                            1.0000  0.0002 -0.0000  0.0001  0.0000
                                            0.0002 -0.0000  0.0004 -0.0000  0.0000
                                           -0.0000  0.0000 -0.0000  0.0000
    19. (0.99987) CR ( 1) O   3           s(100.00%)p 0.00(  0.00%)
                                            1.0000 -0.0001  0.0000  0.0001  0.0000
                                           -0.0002 -0.0000  0.0000 -0.0000  0.0000
                                            0.0000 -0.0000 -0.0000  0.0000
    20. (0.99950) CR ( 1) C   4           s(100.00%)p 0.00(  0.00%)
                                            1.0000 -0.0003 -0.0000 -0.0009 -0.0000
                                           -0.0008  0.0000 -0.0009 -0.0000 -0.0000
                                           -0.0000 -0.0000 -0.0000  0.0000
    21. (0.99952) CR ( 1) C   5           s(100.00%)p 0.00(  0.00%)
                                            1.0000 -0.0000 -0.0000 -0.0001 -0.0000
                                            0.0005 -0.0000 -0.0003  0.0000  0.0000
                                            0.0000 -0.0000 -0.0000 -0.0000
    22. (0.99987) CR ( 1) O   6           s(100.00%)p 0.00(  0.00%)
                                            1.0000 -0.0000 -0.0000  0.0002  0.0000
                                           -0.0001  0.0000  0.0000 -0.0000  0.0000
                                            0.0000 -0.0000  0.0000  0.0000
    23. (0.99152) LP ( 1) O   3           s( 45.91%)p 1.18( 54.06%)d 0.00(  0.04%)
                                            0.0001  0.6775  0.0070  0.4905 -0.0071
                                            0.1826  0.0003 -0.5163  0.0072 -0.0073
                                            0.0129  0.0040 -0.0101 -0.0057
    24. (0.99131) LP ( 1) O   6           s( 47.20%)p 1.12( 52.76%)d 0.00(  0.04%)
                                            0.0000  0.6869 -0.0107 -0.0539 -0.0040
                                           -0.6101  0.0082 -0.3904  0.0055 -0.0027
                                           -0.0008 -0.0121  0.0150 -0.0013
    25. (0.00171) RY*( 1) C   1           s(  1.16%)p81.96( 95.36%)d 2.99(  3.48%)
                                           -0.0000  0.0081  0.1076 -0.0191 -0.6474
                                           -0.0096 -0.7124 -0.0044 -0.1625  0.0569
                                            0.0346 -0.0346  0.1670 -0.0358
    26. (0.00134) RY*( 2) C   1           s(  9.35%)p 9.19( 85.84%)d 0.51(  4.81%)
                                            0.0000  0.0071  0.3056  0.0055 -0.2701
                                           -0.0067  0.4779 -0.0165 -0.7462 -0.0069
                                            0.1420 -0.1143 -0.0089 -0.1215
    27. (0.00040) RY*( 3) C   1           s( 49.41%)p 0.94( 46.57%)d 0.08(  4.03%)
                                            0.0000  0.0070  0.7029  0.0190 -0.3349
                                           -0.0167  0.2559 -0.0032  0.5361  0.0873
                                           -0.0616  0.0590 -0.1192  0.1055
    28. (0.00014) RY*( 4) C   1           s( 31.15%)p 1.88( 58.56%)d 0.33( 10.28%)
                                           -0.0000 -0.0161  0.5579 -0.0138  0.5767
                                            0.0164 -0.4190  0.0053 -0.2773  0.1785
                                           -0.0445 -0.0359 -0.2054  0.1598
    29. (0.00001) RY*( 5) C   1           s(  3.31%)p 0.40(  1.33%)d28.78( 95.35%)
    30. (0.00001) RY*( 6) C   1           s(  0.07%)p38.71(  2.73%)d99.99( 97.20%)
    31. (0.00001) RY*( 7) C   1           s(  0.01%)p99.99(  1.93%)d99.99( 98.06%)
    32. (0.00001) RY*( 8) C   1           s(  3.96%)p 1.16(  4.58%)d23.09( 91.45%)
    33. (0.00001) RY*( 9) C   1           s(  1.59%)p 2.03(  3.24%)d59.71( 95.17%)
    34. (0.00196) RY*( 1) C   2           s(  0.42%)p99.99( 94.91%)d11.01(  4.67%)
                                           -0.0000 -0.0248  0.0602  0.0013  0.7649
                                           -0.0288  0.3039  0.0086 -0.5203 -0.0335
                                            0.1192  0.0670 -0.1637 -0.0072
    35. (0.00159) RY*( 2) C   2           s( 18.67%)p 3.81( 71.19%)d 0.54( 10.14%)
                                            0.0000 -0.0147  0.4319 -0.0242 -0.1410
                                           -0.0195  0.7798  0.0370  0.2855 -0.1881
                                            0.0290 -0.1915  0.0362 -0.1649
    36. (0.00096) RY*( 3) C   2           s(  0.15%)p99.99( 66.38%)d99.99( 33.46%)
                                            0.0000 -0.0070  0.0387  0.0002  0.4327
                                           -0.0071 -0.3178  0.0113  0.6127 -0.2694
                                            0.1782 -0.1658 -0.3699 -0.2568
    37. (0.00069) RY*( 4) C   2           s( 21.22%)p 0.83( 17.66%)d 2.88( 61.12%)
                                            0.0000  0.0086  0.4606 -0.0077 -0.2487
                                            0.0061 -0.2179  0.0083 -0.2590 -0.1641
                                            0.1784  0.5288 -0.1743 -0.4923
    38. (0.00056) RY*( 5) C   2           s(  1.89%)p 0.66(  1.26%)d51.20( 96.85%)
                                            0.0000 -0.0078  0.1373 -0.0058  0.0469
                                           -0.0332  0.0423  0.0151  0.0849  0.8075
                                           -0.3314 -0.0662 -0.3346 -0.3007
    39. (0.00046) RY*( 6) C   2           s( 17.43%)p 0.96( 16.67%)d 3.78( 65.90%)
                                            0.0000 -0.0009  0.4175  0.0130  0.3092
                                            0.0211 -0.2440  0.0037  0.1044  0.2012
                                            0.0397 -0.0722  0.7734 -0.1166
    40. (0.00020) RY*( 7) C   2           s(  0.06%)p99.99( 13.98%)d99.99( 85.96%)
                                            0.0000  0.0023  0.0245  0.0100 -0.2136
                                           -0.0236 -0.1054  0.0162 -0.2866  0.1776
                                            0.6505 -0.6177 -0.0789 -0.1309
    41. (0.00012) RY*( 8) C   2           s(  6.99%)p 2.28( 15.91%)d11.03( 77.10%)
                                            0.0000 -0.0011  0.2644 -0.0134 -0.0390
                                           -0.0205 -0.2381  0.0123 -0.3164 -0.3566
                                           -0.6111 -0.5061 -0.0931 -0.0742
    42. (0.00004) RY*( 9) C   2           s( 33.13%)p 0.08(  2.53%)d 1.94( 64.34%)
    43. (0.00097) RY*( 1) O   3           s( 15.05%)p 5.21( 78.46%)d 0.43(  6.49%)
                                            0.0000 -0.0038  0.3880  0.0188  0.4086
                                            0.0102  0.3717  0.0223  0.6917 -0.0665
                                           -0.0104 -0.1586  0.0565  0.1788
    44. (0.00090) RY*( 2) O   3           s( 20.19%)p 3.42( 68.98%)d 0.54( 10.82%)
                                           -0.0000 -0.0033  0.4493 -0.0108 -0.8051
                                           -0.0031  0.1573 -0.0060  0.1297  0.2828
                                           -0.0901 -0.0255  0.1149  0.0792
    45. (0.00027) RY*( 3) O   3           s( 56.41%)p 0.64( 36.00%)d 0.13(  7.60%)
                                           -0.0000 -0.0003  0.7510 -0.0054  0.2699
                                            0.0094  0.0568  0.0043 -0.5327 -0.0881
                                            0.0260  0.1025 -0.1197 -0.2066
    46. (0.00002) RY*( 4) O   3           s(  5.96%)p12.48( 74.33%)d 3.31( 19.71%)
    47. (0.00000) RY*( 5) O   3           s(  0.51%)p20.59( 10.46%)d99.99( 89.04%)
    48. (0.00000) RY*( 6) O   3           s(  0.08%)p 9.70(  0.80%)d99.99( 99.12%)
    49. (0.00000) RY*( 7) O   3           s(  0.67%)p18.48( 12.31%)d99.99( 87.02%)
    50. (0.00001) RY*( 8) O   3           s(  1.00%)p10.43( 10.45%)d88.30( 88.54%)
    51. (0.00000) RY*( 9) O   3           s(  0.14%)p58.83(  8.46%)d99.99( 91.40%)
    52. (0.00212) RY*( 1) C   4           s(  6.14%)p14.82( 90.97%)d 0.47(  2.89%)
                                            0.0000  0.0114  0.2475 -0.0043  0.9357
                                            0.0044  0.0587 -0.0078 -0.1749 -0.0884
                                           -0.0977 -0.0609 -0.0072 -0.0883
    53. (0.00152) RY*( 2) C   4           s( 40.28%)p 1.31( 52.78%)d 0.17(  6.94%)
                                            0.0000 -0.0130  0.6345  0.0139 -0.2944
                                           -0.0058 -0.2407 -0.0155 -0.6187 -0.0410
                                            0.0033 -0.1239  0.1565 -0.1668
    54. (0.00145) RY*( 3) C   4           s(  0.77%)p99.99( 95.73%)d 4.56(  3.51%)
                                            0.0000 -0.0087  0.0872 -0.0051  0.1100
                                           -0.0136 -0.8864  0.0125  0.3989 -0.0646
                                           -0.0141  0.0529  0.1560  0.0596
    55. (0.00068) RY*( 4) C   4           s( 48.91%)p 0.92( 45.01%)d 0.12(  6.07%)
                                            0.0000  0.0043  0.6993 -0.0042 -0.0698
                                           -0.0195  0.3456  0.0006  0.5705  0.1075
                                           -0.0276  0.1170  0.1052  0.1538
    56. (0.00014) RY*( 5) C   4           s(  1.42%)p 0.57(  0.81%)d68.88( 97.77%)
                                            0.0000  0.0003  0.1191 -0.0074  0.0513
                                            0.0049 -0.0458 -0.0016  0.0577 -0.0863
                                            0.8790 -0.1781 -0.4073  0.0031
    57. (0.00008) RY*( 6) C   4           s(  0.19%)p10.89(  2.02%)d99.99( 97.79%)
    58. (0.00004) RY*( 7) C   4           s(  1.76%)p 1.38(  2.43%)d54.34( 95.81%)
    59. (0.00003) RY*( 8) C   4           s(  0.40%)p25.94( 10.28%)d99.99( 89.33%)
    60. (0.00000) RY*( 9) C   4           s(  0.14%)p 1.04(  0.14%)d99.99( 99.72%)
    61. (0.00181) RY*( 1) C   5           s( 18.32%)p 3.20( 58.67%)d 1.26( 23.01%)
                                            0.0000  0.0233  0.4274  0.0085  0.6712
                                            0.0148  0.2352  0.0003  0.2839 -0.1638
                                            0.1952 -0.0730  0.3997 -0.0047
    62. (0.00136) RY*( 2) C   5           s( 20.98%)p 2.66( 55.78%)d 1.11( 23.24%)
                                            0.0000 -0.0194  0.4576  0.0209 -0.1311
                                            0.0278 -0.6407  0.0211 -0.3583 -0.1573
                                           -0.1610 -0.1867  0.3400 -0.1771
    63. (0.00105) RY*( 3) C   5           s(  0.43%)p99.99( 67.20%)d74.66( 32.37%)
                                            0.0000  0.0063  0.0655 -0.0013  0.1856
                                            0.0086  0.4756 -0.0181 -0.6411  0.2292
                                           -0.4933  0.0744  0.1420  0.0458
    64. (0.00047) RY*( 4) C   5           s(  1.03%)p13.40( 13.77%)d82.92( 85.20%)
                                           -0.0000  0.0086  0.1010 -0.0117  0.1025
                                           -0.0126  0.0387  0.0116  0.3539  0.1572
                                           -0.5059 -0.4281 -0.3270 -0.5302
    65. (0.00027) RY*( 5) C   5           s( 32.66%)p 0.14(  4.64%)d 1.92( 62.70%)
                                            0.0000 -0.0186  0.5712  0.0519 -0.1967
                                            0.0251  0.0556  0.0187  0.0298  0.6861
                                            0.3084  0.1737 -0.1733 -0.0311
    66. (0.00017) RY*( 6) C   5           s(  0.04%)p99.99( 60.57%)d99.99( 39.39%)
                                           -0.0000  0.0205 -0.0031 -0.0101  0.6155
                                           -0.0131 -0.4290 -0.0092 -0.2061  0.0462
                                           -0.0121  0.1893 -0.5704  0.1744
    67. (0.00009) RY*( 7) C   5           s( 26.21%)p 0.50( 13.21%)d 2.31( 60.57%)
    68. (0.00000) RY*( 8) C   5           s(  0.02%)p99.99( 19.56%)d99.99( 80.42%)
    69. (0.00000) RY*( 9) C   5           s(  0.21%)p33.58(  7.12%)d99.99( 92.67%)
    70. (0.00083) RY*( 1) O   6           s(  3.69%)p23.71( 87.44%)d 2.41(  8.87%)
                                           -0.0000  0.0023  0.1920  0.0002  0.2539
                                            0.0084  0.1112 -0.0200 -0.8928  0.0178
                                           -0.1892 -0.1197  0.0684 -0.1833
    71. (0.00073) RY*( 2) O   6           s( 22.06%)p 3.04( 66.97%)d 0.50( 10.97%)
                                           -0.0000  0.0059  0.4696 -0.0017  0.3567
                                           -0.0098 -0.7250  0.0083  0.1288 -0.1956
                                            0.0365 -0.0361  0.2618 -0.0177
    72. (0.00005) RY*( 3) O   6           s( 64.78%)p 0.39( 25.12%)d 0.16( 10.10%)
    73. (0.00002) RY*( 4) O   6           s(  6.16%)p13.31( 82.03%)d 1.92( 11.81%)
    74. (0.00000) RY*( 5) O   6           s(  1.10%)p10.76( 11.84%)d79.11( 87.06%)
    75. (0.00000) RY*( 6) O   6           s(  0.45%)p12.84(  5.73%)d99.99( 93.83%)
    76. (0.00000) RY*( 7) O   6           s(  0.04%)p57.13(  2.50%)d99.99( 97.45%)
    77. (0.00000) RY*( 8) O   6           s(  1.17%)p12.17( 14.25%)d72.19( 84.57%)
    78. (0.00000) RY*( 9) O   6           s(  0.56%)p 7.81(  4.37%)d99.99( 95.07%)
    79. (0.00075) RY*( 1) H   7           s( 98.26%)p 0.02(  1.74%)
                                            0.0059  0.9912  0.0431 -0.0779 -0.0974
    80. (0.00008) RY*( 2) H   7           s(  0.00%)p 1.00(100.00%)
    81. (0.00008) RY*( 3) H   7           s(  0.14%)p99.99( 99.86%)
    82. (0.00001) RY*( 4) H   7           s(  1.69%)p58.17( 98.31%)
    83. (0.00056) RY*( 1) H   8           s( 97.64%)p 0.02(  2.36%)
                                            0.0062  0.9881  0.1518 -0.0074  0.0227
    84. (0.00007) RY*( 2) H   8           s(  0.05%)p99.99( 99.95%)
    85. (0.00008) RY*( 3) H   8           s(  0.00%)p 1.00(100.00%)
    86. (0.00001) RY*( 4) H   8           s(  2.40%)p40.69( 97.60%)
    87. (0.00039) RY*( 1) H   9           s( 95.78%)p 0.04(  4.22%)
                                            0.0057  0.9786 -0.0355 -0.1923  0.0631
    88. (0.00008) RY*( 2) H   9           s(  0.05%)p99.99( 99.95%)
    89. (0.00007) RY*( 3) H   9           s(  0.27%)p99.99( 99.73%)
    90. (0.00001) RY*( 4) H   9           s(  3.99%)p24.04( 96.01%)
    91. (0.00150) RY*( 1) H  10           s( 98.81%)p 0.01(  1.19%)
                                            0.0100  0.9940 -0.0794  0.0722  0.0206
    92. (0.00008) RY*( 2) H  10           s(  0.17%)p99.99( 99.83%)
    93. (0.00003) RY*( 3) H  10           s(  0.96%)p99.99( 99.04%)
    94. (0.00002) RY*( 4) H  10           s(  0.17%)p99.99( 99.83%)
    95. (0.00079) RY*( 1) H  11           s( 47.20%)p 1.12( 52.80%)
                                            0.0142  0.6868 -0.3274  0.1941 -0.6190
    96. (0.00062) RY*( 2) H  11           s(  1.37%)p72.05( 98.63%)
                                           -0.0007  0.1170  0.7692  0.6228 -0.0817
    97. (0.00038) RY*( 3) H  11           s( 46.59%)p 1.15( 53.41%)
                                            0.0106  0.6825  0.0209 -0.0584  0.7282
    98. (0.00001) RY*( 4) H  11           s(  5.31%)p17.84( 94.69%)
    99. (0.00128) RY*( 1) H  12           s( 99.60%)p 0.00(  0.40%)
                                            0.0091  0.9979  0.0461 -0.0287 -0.0329
   100. (0.00008) RY*( 2) H  12           s(  0.04%)p99.99( 99.96%)
   101. (0.00005) RY*( 3) H  12           s(  0.19%)p99.99( 99.81%)
   102. (0.00002) RY*( 4) H  12           s(  0.28%)p99.99( 99.72%)
   103. (0.00152) RY*( 1) H  13           s( 99.85%)p 0.00(  0.15%)
                                            0.0041  0.9992  0.0141 -0.0362 -0.0020
   104. (0.00008) RY*( 2) H  13           s(  0.03%)p99.99( 99.97%)
   105. (0.00005) RY*( 3) H  13           s(  0.03%)p99.99( 99.97%)
   106. (0.00002) RY*( 4) H  13           s(  0.19%)p99.99( 99.81%)
   107. (0.00216) RY*( 1) H  14           s( 99.65%)p 0.00(  0.35%)
                                            0.0047  0.9983  0.0584  0.0068 -0.0040
   108. (0.00013) RY*( 2) H  14           s(  0.11%)p99.99( 99.89%)
                                           -0.0024  0.0326 -0.5457  0.3540  0.7588
   109. (0.00007) RY*( 3) H  14           s(  0.19%)p99.99( 99.81%)
   110. (0.00002) RY*( 4) H  14           s(  0.14%)p99.99( 99.86%)
   111. (0.00096) RY*( 1) H  15           s( 98.37%)p 0.02(  1.63%)
                                            0.0092  0.9918 -0.0609  0.1095  0.0252
   112. (0.00010) RY*( 2) H  15           s(  1.33%)p74.46( 98.67%)
                                            0.0070  0.1149  0.4535 -0.8471  0.2520
   113. (0.00006) RY*( 3) H  15           s(  0.08%)p99.99( 99.92%)
   114. (0.00002) RY*( 4) H  15           s(  0.33%)p99.99( 99.67%)
   115. (0.00068) RY*( 1) H  16           s( 41.71%)p 1.40( 58.29%)
                                            0.0092  0.6458 -0.4702 -0.5960  0.0813
   116. (0.00055) RY*( 2) H  16           s(  0.03%)p99.99( 99.97%)
                                            0.0049  0.0161 -0.1836  0.0284 -0.9824
   117. (0.00039) RY*( 3) H  16           s( 54.21%)p 0.84( 45.79%)
                                            0.0129  0.7361  0.1859  0.6507 -0.0038
   118. (0.00001) RY*( 4) H  16           s(  4.55%)p21.00( 95.45%)
   119. (0.00764) BD*( 1) C   1 - C   2  
                ( 53.01%)   0.7281* C   1 s( 28.41%)p 2.52( 71.53%)d 0.00(  0.05%)
                                            0.0005  0.5329  0.0139 -0.6529 -0.0028
                                            0.4959  0.0178  0.2066  0.0092 -0.0182
                                           -0.0065  0.0050  0.0048 -0.0103
                ( 46.99%)  -0.6855* C   2 s( 29.67%)p 2.37( 70.29%)d 0.00(  0.04%)
                                           -0.0000  0.5446  0.0092  0.6473  0.0012
                                           -0.4912  0.0162 -0.2057  0.0099 -0.0133
                                           -0.0083  0.0069  0.0058 -0.0078
   120. (0.00318) BD*( 1) C   1 - H   7  
                ( 37.61%)   0.6133* C   1 s( 23.61%)p 3.23( 76.35%)d 0.00(  0.04%)
                                            0.0001  0.4859 -0.0057  0.0421  0.0206
                                           -0.1048 -0.0106 -0.8662  0.0053  0.0002
                                            0.0019  0.0017 -0.0003  0.0192
                ( 62.39%)  -0.7898* H   7 s( 99.91%)p 0.00(  0.09%)
                                            0.9996 -0.0025 -0.0050  0.0050  0.0290
   121. (0.00204) BD*( 1) C   1 - H   8  
                ( 37.15%)   0.6095* C   1 s( 23.97%)p 3.17( 75.99%)d 0.00(  0.04%)
                                            0.0001 -0.4896 -0.0001 -0.7508 -0.0024
                                           -0.3516  0.0179 -0.2687  0.0096 -0.0130
                                           -0.0091 -0.0058 -0.0061  0.0060
                ( 62.85%)  -0.7928* H   8 s( 99.91%)p 0.00(  0.09%)
                                           -0.9995  0.0019  0.0275  0.0095  0.0078
   122. (0.00196) BD*( 1) C   1 - H   9  
                ( 37.79%)   0.6147* C   1 s( 23.98%)p 3.17( 75.98%)d 0.00(  0.04%)
                                           -0.0001  0.4897 -0.0038 -0.0824  0.0217
                                           -0.7863 -0.0042  0.3663 -0.0071  0.0061
                                           -0.0035 -0.0134 -0.0119 -0.0035
                ( 62.21%)  -0.7888* H   9 s( 99.91%)p 0.00(  0.09%)
                                            0.9995  0.0003 -0.0017  0.0279 -0.0112
   123. (0.02000) BD*( 1) C   2 - O   3  
                ( 69.07%)   0.8311* C   2 s( 18.51%)p 4.39( 81.16%)d 0.02(  0.34%)
                                            0.0001 -0.4293 -0.0274 -0.1387 -0.0201
                                           -0.8115 -0.0352  0.3634  0.0111 -0.0116
                                            0.0044  0.0363  0.0409  0.0149
                ( 30.93%)  -0.5562* O   3 s( 33.84%)p 1.95( 66.08%)d 0.00(  0.08%)
                                            0.0001 -0.5817 -0.0033  0.1638 -0.0066
                                            0.7125 -0.0037 -0.3553  0.0028 -0.0117
                                            0.0133  0.0188  0.0097  0.0029
   124. (0.01274) BD*( 1) C   2 - C   4  
                ( 47.87%)   0.6918* C   2 s( 30.70%)p 2.26( 69.26%)d 0.00(  0.04%)
                                           -0.0002 -0.5541  0.0057  0.7488 -0.0162
                                            0.2720  0.0033  0.2402 -0.0019 -0.0040
                                           -0.0120 -0.0000 -0.0152  0.0014
                ( 52.13%)  -0.7220* C   4 s( 28.18%)p 2.55( 71.77%)d 0.00(  0.05%)
                                           -0.0013 -0.5308 -0.0062 -0.7332  0.0001
                                           -0.3361  0.0077 -0.2591 -0.0055 -0.0156
                                           -0.0093 -0.0079 -0.0069  0.0047
   125. (0.01422) BD*( 1) C   2 - H  10  
                ( 35.76%)   0.5980* C   2 s( 21.14%)p 3.73( 78.82%)d 0.00(  0.04%)
                                            0.0005 -0.4594  0.0191 -0.0054 -0.0107
                                           -0.1492  0.0069 -0.8750  0.0062 -0.0033
                                            0.0046 -0.0112  0.0001 -0.0170
                ( 64.24%)  -0.8015* H  10 s( 99.89%)p 0.00(  0.11%)
                                           -0.9994  0.0098  0.0047 -0.0002  0.0324
   126. (0.29334) BD ( 1) O   3 - O   6  
                ( 56.43%)   0.7512* O   3 s(  0.11%)p99.99( 99.83%)d 0.55(  0.06%)
                                           -0.0001  0.0320 -0.0070  0.6344 -0.0265
                                            0.2447 -0.0091  0.7312 -0.0248 -0.0074
                                           -0.0035  0.0008 -0.0107  0.0202
                ( 43.57%)   0.6601* O   6 s(  0.19%)p99.99( 99.76%)d 0.30(  0.06%)
                                           -0.0001  0.0431 -0.0042 -0.0296  0.0023
                                           -0.5011  0.0142  0.8629 -0.0270 -0.0016
                                            0.0015  0.0127  0.0111  0.0167
   127. (0.00357) BD*( 1) O   3 - H  11  
                ( 25.94%)   0.5093* O   3 s( 20.13%)p 3.96( 79.77%)d 0.00(  0.10%)
                                            0.0002  0.4483 -0.0185 -0.5730 -0.0066
                                            0.6302  0.0340  0.2665 -0.0028 -0.0185
                                           -0.0188  0.0115  0.0100 -0.0053
                ( 74.06%)  -0.8606* H  11 s( 99.54%)p 0.00(  0.46%)
                                            0.9977 -0.0024  0.0410 -0.0514 -0.0175
   128. (0.00916) BD*( 1) C   4 - C   5  
                ( 50.07%)   0.7076* C   4 s( 26.74%)p 2.74( 73.20%)d 0.00(  0.05%)
                                            0.0001  0.5169  0.0153 -0.6711 -0.0176
                                            0.4882 -0.0070  0.2072 -0.0053 -0.0180
                                           -0.0079  0.0060  0.0039 -0.0097
                ( 49.93%)  -0.7066* C   5 s( 30.44%)p 2.28( 69.51%)d 0.00(  0.04%)
                                            0.0002  0.5518  0.0028  0.6552 -0.0192
                                           -0.4702 -0.0052 -0.2106 -0.0037 -0.0157
                                           -0.0082  0.0051  0.0049 -0.0090
   129. (0.00689) BD*( 1) C   4 - H  12  
                ( 36.05%)   0.6005* C   4 s( 22.24%)p 3.49( 77.72%)d 0.00(  0.04%)
                                           -0.0007  0.4715 -0.0091  0.0161 -0.0063
                                           -0.1054 -0.0127 -0.8750  0.0069 -0.0004
                                           -0.0004  0.0005  0.0003  0.0188
                ( 63.95%)  -0.7997* H  12 s( 99.90%)p 0.00(  0.10%)
                                            0.9995 -0.0080  0.0012  0.0074  0.0308
   130. (0.00716) BD*( 1) C   4 - H  13  
                ( 36.63%)   0.6053* C   4 s( 22.83%)p 3.38( 77.13%)d 0.00(  0.04%)
                                           -0.0003  0.4778 -0.0067 -0.1040 -0.0027
                                           -0.7978  0.0003  0.3516 -0.0188  0.0031
                                           -0.0018 -0.0148 -0.0118 -0.0033
                ( 63.37%)  -0.7960* H  13 s( 99.90%)p 0.00(  0.10%)
                                            0.9995 -0.0031  0.0044  0.0297 -0.0092
   131. (0.00704) BD*( 1) C   5 - O   6  
                ( 67.50%)   0.8216* C   5 s( 21.32%)p 3.68( 78.37%)d 0.01(  0.31%)
                                            0.0001  0.4593  0.0478 -0.7496 -0.0314
                                           -0.3826 -0.0172 -0.2722 -0.0104  0.0344
                                            0.0262  0.0125  0.0261 -0.0190
                ( 32.50%)  -0.5701* O   6 s( 31.86%)p 2.14( 68.06%)d 0.00(  0.08%)
                                           -0.0001  0.5644  0.0024  0.6667 -0.0002
                                            0.4225 -0.0037  0.2400 -0.0017  0.0185
                                            0.0116  0.0141 -0.0000 -0.0103
   132. (0.01599) BD*( 1) C   5 - H  14  
                ( 38.69%)   0.6220* C   5 s( 23.24%)p 3.30( 76.71%)d 0.00(  0.05%)
                                            0.0005 -0.4819  0.0140 -0.0335  0.0181
                                           -0.7853  0.0073  0.3858 -0.0079  0.0019
                                           -0.0002  0.0136  0.0169  0.0007
                ( 61.31%)  -0.7830* H  14 s( 99.90%)p 0.00(  0.10%)
                                           -0.9995  0.0044  0.0007  0.0268 -0.0153
   133. (0.00951) BD*( 1) C   5 - H  15  
                ( 36.54%)   0.6044* C   5 s( 25.08%)p 2.99( 74.89%)d 0.00(  0.03%)
                                           -0.0002 -0.5006  0.0136  0.0638  0.0071
                                           -0.1155 -0.0076 -0.8551  0.0096 -0.0017
                                            0.0043 -0.0035  0.0003 -0.0177
                ( 63.46%)  -0.7966* H  15 s( 99.90%)p 0.00(  0.10%)
                                           -0.9994  0.0082 -0.0003  0.0022  0.0321
   134. (0.00242) BD*( 1) O   6 - H  16  
                ( 25.15%)   0.5015* O   6 s( 20.74%)p 3.82( 79.17%)d 0.00(  0.09%)
                                            0.0002  0.4551  0.0179 -0.7416 -0.0330
                                            0.4436  0.0003  0.2095 -0.0034 -0.0229
                                           -0.0106  0.0129 -0.0043 -0.0093
                ( 74.85%)  -0.8652* H  16 s( 99.51%)p 0.00(  0.49%)
                                            0.9975 -0.0017  0.0603 -0.0351 -0.0073


 NHO Directionality and "Bond Bending" (deviations from line of nuclear centers)

         [Thresholds for printing:  angular deviation  >  1.0 degree]
                                    hybrid p-character > 25.0%
                                    orbital occupancy  >  0.10e

                                Line of Centers        Hybrid 1              Hybrid 2
                                ---------------  -------------------   ------------------
                NBO               Theta   Phi    Theta   Phi    Dev    Theta   Phi    Dev
 ========================================================================================
     1. BD (   1) C   1 - C   2    76.1  142.4     --     --    --     103.7  323.8   1.4
     2. BD (   1) C   1 - H   7   172.9  291.6   171.3  298.5   1.9      --     --    --
     3. BD (   1) C   1 - H   8    72.2   25.4    72.5   23.9   1.5      --     --    --
     4. BD (   1) C   1 - H   9    65.1  263.9    65.6  265.6   1.7      --     --    --
     5. BD (   1) C   2 - O   3   115.1   78.5   113.5   79.4   1.8     64.1  257.5   1.2
     6. BD (   1) C   2 - C   4   107.2  203.7   106.9  200.6   3.0     71.8   24.1   1.1
     7. BD (   1) C   2 - H  10     5.9  102.5     9.4   83.6   4.2      --     --    --
     8. BD*(   1) O   3 - O   6    88.9  202.8    42.7   21.2 131.6     30.3  266.8 103.7
     9. BD (   1) O   3 - H  11    70.0  135.4    73.3  131.1   5.3      --     --    --
    10. BD (   1) C   4 - C   5    75.8  144.8     --     --    --     105.1  323.2   1.8
    12. BD (   1) C   4 - H  13    66.1  262.4    67.5  262.4   1.5      --     --    --
    13. BD (   1) C   5 - O   6   108.1  209.6   107.9  207.1   2.4     73.2   32.1   2.8
    14. BD (   1) C   5 - H  14   115.3   84.5   115.9   88.9   4.0      --     --    --
    15. BD (   1) C   5 - H  15     8.4   94.0     9.5  119.9   4.2      --     --    --
    16. BD (   1) O   6 - H  16    77.2  144.3    77.0  150.2   5.7      --     --    --
    23. LP (   1) O   3             --     --    134.6   20.7   --       --     --    --
    24. LP (   1) O   6             --     --    122.5  264.5   --       --     --    --
   126. BD (   1) O   3 - O   6    88.9  202.8    42.7   21.2 131.6     30.3  266.8 103.7


 Second Order Perturbation Theory Analysis of Fock Matrix in NBO Basis

     Threshold for printing:   0.25 kcal/mol
                                                                              E(2)  E(j)-E(i) F(i,j)
         Donor NBO (i)                     Acceptor NBO (j)                 kcal/mol   a.u.    a.u. 
 ===================================================================================================

 within unit  1
   1. BD (   1) C   1 - C   2        / 44. RY*(   2) O   3                    0.50    1.95    0.040
   1. BD (   1) C   1 - C   2        / 52. RY*(   1) C   4                    0.36    1.34    0.028
   1. BD (   1) C   1 - C   2        /124. BD*(   1) C   2 - C   4            1.00    0.98    0.040
   1. BD (   1) C   1 - C   2        /125. BD*(   1) C   2 - H  10            0.64    1.04    0.033
   1. BD (   1) C   1 - C   2        /127. BD*(   1) O   3 - H  11            0.90    1.01    0.038
   1. BD (   1) C   1 - C   2        /128. BD*(   1) C   4 - C   5            1.35    0.99    0.046
   2. BD (   1) C   1 - H   7        /123. BD*(   1) C   2 - O   3            0.32    0.71    0.019
   2. BD (   1) C   1 - H   7        /125. BD*(   1) C   2 - H  10            1.63    0.89    0.048
   3. BD (   1) C   1 - H   8        /123. BD*(   1) C   2 - O   3            0.41    0.71    0.022
   3. BD (   1) C   1 - H   8        /124. BD*(   1) C   2 - C   4            1.84    0.83    0.049
   4. BD (   1) C   1 - H   9        /123. BD*(   1) C   2 - O   3            2.45    0.71    0.053
   5. BD (   1) C   2 - O   3        / 54. RY*(   3) C   4                    0.25    1.67    0.026
   5. BD (   1) C   2 - O   3        /122. BD*(   1) C   1 - H   9            0.69    1.36    0.039
   5. BD (   1) C   2 - O   3        /130. BD*(   1) C   4 - H  13            0.58    1.33    0.035
   6. BD (   1) C   2 - C   4        / 25. RY*(   1) C   1                    0.64    1.37    0.039
   6. BD (   1) C   2 - C   4        / 43. RY*(   1) O   3                    0.37    1.79    0.034
   6. BD (   1) C   2 - C   4        / 61. RY*(   1) C   5                    0.37    1.64    0.033
   6. BD (   1) C   2 - C   4        /119. BD*(   1) C   1 - C   2            0.68    1.03    0.035
   6. BD (   1) C   2 - C   4        /121. BD*(   1) C   1 - H   8            0.71    1.12    0.037
   6. BD (   1) C   2 - C   4        /125. BD*(   1) C   2 - H  10            0.76    1.06    0.037
   6. BD (   1) C   2 - C   4        /126. BD (   1) O   3 - O   6            2.64    0.34    0.042
   6. BD (   1) C   2 - C   4        /128. BD*(   1) C   4 - C   5            0.28    1.00    0.022
   6. BD (   1) C   2 - C   4        /129. BD*(   1) C   4 - H  12            0.29    1.08    0.023
   6. BD (   1) C   2 - C   4        /130. BD*(   1) C   4 - H  13            0.33    1.08    0.025
   6. BD (   1) C   2 - C   4        /131. BD*(   1) C   5 - O   6            1.07    0.89    0.041
   7. BD (   1) C   2 - H  10        /  8. BD*(   1) O   3 - O   6            0.40    0.19    0.035
   7. BD (   1) C   2 - H  10        / 26. RY*(   2) C   1                    0.42    1.24    0.030
   7. BD (   1) C   2 - H  10        / 52. RY*(   1) C   4                    0.30    1.24    0.025
   7. BD (   1) C   2 - H  10        /120. BD*(   1) C   1 - H   7            1.38    0.98    0.048
   7. BD (   1) C   2 - H  10        /126. BD (   1) O   3 - O   6            4.39    0.21    0.044
   7. BD (   1) C   2 - H  10        /129. BD*(   1) C   4 - H  12            1.44    0.96    0.049
   8. BD*(   1) O   3 - O   6        / 95. RY*(   1) H  11                    0.29    1.42    0.026
   8. BD*(   1) O   3 - O   6        /116. RY*(   2) H  16                    0.45    1.95    0.038
   8. BD*(   1) O   3 - O   6        /124. BD*(   1) C   2 - C   4            1.71    0.68    0.043
   8. BD*(   1) O   3 - O   6        /125. BD*(   1) C   2 - H  10            1.26    0.74    0.039
   8. BD*(   1) O   3 - O   6        /130. BD*(   1) C   4 - H  13            0.36    0.76    0.021
   8. BD*(   1) O   3 - O   6        /132. BD*(   1) C   5 - H  14            2.68    0.71    0.055
   8. BD*(   1) O   3 - O   6        /133. BD*(   1) C   5 - H  15            1.71    0.73    0.045
   9. BD (   1) O   3 - H  11        / 34. RY*(   1) C   2                    0.52    1.50    0.035
   9. BD (   1) O   3 - H  11        /119. BD*(   1) C   1 - C   2            1.32    1.16    0.049
  10. BD (   1) C   4 - C   5        / 35. RY*(   2) C   2                    0.65    1.44    0.039
  10. BD (   1) C   4 - C   5        / 71. RY*(   2) O   6                    0.36    1.96    0.034
  10. BD (   1) C   4 - C   5        /119. BD*(   1) C   1 - C   2            0.97    1.04    0.040
  10. BD (   1) C   4 - C   5        /129. BD*(   1) C   4 - H  12            0.30    1.09    0.023
  10. BD (   1) C   4 - C   5        /130. BD*(   1) C   4 - H  13            0.26    1.09    0.021
  10. BD (   1) C   4 - C   5        /132. BD*(   1) C   5 - H  14            0.36    1.04    0.025
  10. BD (   1) C   4 - C   5        /133. BD*(   1) C   5 - H  15            0.28    1.05    0.022
  10. BD (   1) C   4 - C   5        /134. BD*(   1) O   6 - H  16            0.83    1.06    0.038
  11. BD (   1) C   4 - H  12        / 34. RY*(   1) C   2                    0.38    1.22    0.028
  11. BD (   1) C   4 - H  12        /125. BD*(   1) C   2 - H  10            1.58    0.92    0.049
  11. BD (   1) C   4 - H  12        /131. BD*(   1) C   5 - O   6            0.32    0.75    0.020
  11. BD (   1) C   4 - H  12        /133. BD*(   1) C   5 - H  15            1.45    0.91    0.046
  12. BD (   1) C   4 - H  13        / 63. RY*(   3) C   5                    0.29    1.57    0.027
  12. BD (   1) C   4 - H  13        /123. BD*(   1) C   2 - O   3            2.81    0.74    0.058
  12. BD (   1) C   4 - H  13        /126. BD (   1) O   3 - O   6            0.42    0.20    0.014
  12. BD (   1) C   4 - H  13        /131. BD*(   1) C   5 - O   6            0.37    0.76    0.021
  12. BD (   1) C   4 - H  13        /132. BD*(   1) C   5 - H  14            1.65    0.89    0.048
  13. BD (   1) C   5 - O   6        /124. BD*(   1) C   2 - C   4            0.98    1.24    0.044
  14. BD (   1) C   5 - H  14        /  8. BD*(   1) O   3 - O   6            0.29    0.22    0.035
  14. BD (   1) C   5 - H  14        / 52. RY*(   1) C   4                    0.29    1.26    0.025
  14. BD (   1) C   5 - H  14        /126. BD (   1) O   3 - O   6            3.66    0.24    0.042
  14. BD (   1) C   5 - H  14        /130. BD*(   1) C   4 - H  13            1.44    0.98    0.049
  15. BD (   1) C   5 - H  15        /  8. BD*(   1) O   3 - O   6            0.33    0.21    0.037
  15. BD (   1) C   5 - H  15        / 70. RY*(   1) O   6                    0.41    1.70    0.034
  15. BD (   1) C   5 - H  15        /126. BD (   1) O   3 - O   6            3.60    0.23    0.042
  15. BD (   1) C   5 - H  15        /129. BD*(   1) C   4 - H  12            1.46    0.98    0.049
  16. BD (   1) O   6 - H  16        / 61. RY*(   1) C   5                    0.30    1.76    0.029
  16. BD (   1) O   6 - H  16        / 65. RY*(   5) C   5                    0.28    2.39    0.033
  16. BD (   1) O   6 - H  16        /128. BD*(   1) C   4 - C   5            1.48    1.12    0.051
  17. CR (   1) C   1                / 79. RY*(   1) H   7                    0.38   10.51    0.080
  17. CR (   1) C   1                / 83. RY*(   1) H   8                    0.40   10.52    0.082
  17. CR (   1) C   1                / 87. RY*(   1) H   9                    0.40   10.58    0.082
  18. CR (   1) C   2                / 27. RY*(   3) C   1                    0.44   10.93    0.088
  18. CR (   1) C   2                / 52. RY*(   1) C   4                    0.49   10.89    0.093
  18. CR (   1) C   2                / 91. RY*(   1) H  10                    0.39   10.54    0.081
  18. CR (   1) C   2                /123. BD*(   1) C   2 - O   3            0.59   10.41    0.100
  19. CR (   1) O   3                / 34. RY*(   1) C   2                    0.61   19.77    0.138
  19. CR (   1) O   3                / 35. RY*(   2) C   2                    0.71   19.83    0.150
  20. CR (   1) C   4                / 34. RY*(   1) C   2                    0.28   10.82    0.070
  20. CR (   1) C   4                / 62. RY*(   2) C   5                    0.25   11.00    0.067
  20. CR (   1) C   4                / 66. RY*(   6) C   5                    0.29   11.23    0.072
  20. CR (   1) C   4                / 99. RY*(   1) H  12                    0.41   10.48    0.083
  20. CR (   1) C   4                /103. RY*(   1) H  13                    0.39   10.48    0.081
  21. CR (   1) C   5                / 52. RY*(   1) C   4                    0.30   10.90    0.072
  21. CR (   1) C   5                /107. RY*(   1) H  14                    0.35   10.54    0.077
  21. CR (   1) C   5                /111. RY*(   1) H  15                    0.38   10.55    0.080
  21. CR (   1) C   5                /131. BD*(   1) C   5 - O   6            0.54   10.43    0.095
  22. CR (   1) O   6                / 62. RY*(   2) C   5                    0.58   19.93    0.136
  22. CR (   1) O   6                / 65. RY*(   5) C   5                    0.36   20.67    0.108
  23. LP (   1) O   3                / 34. RY*(   1) C   2                    0.98    1.36    0.046
  23. LP (   1) O   3                / 35. RY*(   2) C   2                    0.42    1.43    0.031
  23. LP (   1) O   3                / 96. RY*(   2) H  11                    0.31    2.30    0.034
  23. LP (   1) O   3                /119. BD*(   1) C   1 - C   2            0.40    1.03    0.026
  23. LP (   1) O   3                /122. BD*(   1) C   1 - H   9            0.27    1.11    0.022
  23. LP (   1) O   3                /124. BD*(   1) C   2 - C   4            0.51    0.99    0.028
  23. LP (   1) O   3                /125. BD*(   1) C   2 - H  10            0.78    1.06    0.036
  24. LP (   1) O   6                / 62. RY*(   2) C   5                    0.97    1.53    0.049
  24. LP (   1) O   6                /117. RY*(   3) H  16                    0.25    1.71    0.026
  24. LP (   1) O   6                /124. BD*(   1) C   2 - C   4            0.29    0.98    0.022
  24. LP (   1) O   6                /128. BD*(   1) C   4 - C   5            0.44    0.99    0.026
  24. LP (   1) O   6                /132. BD*(   1) C   5 - H  14            0.54    1.02    0.030
  24. LP (   1) O   6                /133. BD*(   1) C   5 - H  15            0.71    1.03    0.034
 126. BD (   1) O   3 - O   6        /124. BD*(   1) C   2 - C   4            0.53    0.66    0.043
 126. BD (   1) O   3 - O   6        /125. BD*(   1) C   2 - H  10            0.47    0.72    0.042
 126. BD (   1) O   3 - O   6        /132. BD*(   1) C   5 - H  14            0.38    0.69    0.037
 126. BD (   1) O   3 - O   6        /133. BD*(   1) C   5 - H  15            0.41    0.71    0.039


 Natural Bond Orbitals (Summary):

                                                            Principal Delocalizations
           NBO                        Occupancy    Energy   (geminal,vicinal,remote)
 ====================================================================================
 Molecular unit  1  (C4H10O2)
     1. BD (   1) C   1 - C   2          0.98667    -0.79746  128(v),124(g),127(v),125(g)
                                                    44(v),52(v)
     2. BD (   1) C   1 - H   7          0.98568    -0.64525  125(v),123(v)
     3. BD (   1) C   1 - H   8          0.98170    -0.64371  124(v),123(v)
     4. BD (   1) C   1 - H   9          0.98897    -0.64918  123(v)
     5. BD (   1) C   2 - O   3          0.99651    -1.06877  122(v),130(v),54(v)
     6. BD (   1) C   2 - C   4          0.91254    -0.81376  126(v),8(v),131(v),125(g)
                                                    121(v),119(g),25(v),61(v)
                                                    43(v),130(g),129(g),128(g)
     7. BD (   1) C   2 - H  10          0.92450    -0.68973  126(v),8(v),129(v),120(v)
                                                    26(v),52(v)
     8. BD*(   1) O   3 - O   6          0.97393    -0.49578  132(v),133(v),124(v),125(v)
                                                    116(v),130(r),95(v)
     9. BD (   1) O   3 - H  11          0.99410    -0.94831  119(v),34(v)
    10. BD (   1) C   4 - C   5          0.99042    -0.82348  119(v),134(v),35(v),132(g)
                                                    71(v),129(g),133(g),130(g)
    11. BD (   1) C   4 - H  12          0.96374    -0.67385  125(v),133(v),34(v),131(v)
    12. BD (   1) C   4 - H  13          0.98357    -0.67782  123(v),132(v),126(r),131(v)
                                                    8(r),63(v)
    13. BD (   1) C   5 - O   6          0.99720    -1.05815  124(v)
    14. BD (   1) C   5 - H  14          0.94621    -0.71179  126(v),8(v),130(v),52(v)
    15. BD (   1) C   5 - H  15          0.94343    -0.71029  126(v),8(v),129(v),70(v)
    16. BD (   1) O   6 - H  16          0.99405    -0.93045  128(v),61(v),65(v)
    17. CR (   1) C   1                  0.99960   -10.23148  83(v),87(v),79(v)
    18. CR (   1) C   2                  0.99946   -10.34687  123(g),52(v),27(v),91(v)
    19. CR (   1) O   3                  0.99987   -19.21699  35(v),34(v)
    20. CR (   1) C   4                  0.99950   -10.27533  99(v),103(v),66(v),34(v)
                                                    62(v)
    21. CR (   1) C   5                  0.99952   -10.35460  131(g),111(v),107(v),52(v)
    22. CR (   1) O   6                  0.99987   -19.20814  62(v),65(v)
    23. LP (   1) O   3                  0.99152    -0.81179  34(v),125(v),124(v),35(v)
                                                    119(v),96(v),122(r)
    24. LP (   1) O   6                  0.99131    -0.80179  62(v),133(v),132(v),128(v)
                                                    8(g),124(r),117(v)
    25. RY*(   1) C   1                  0.00171     0.55629   
    26. RY*(   2) C   1                  0.00134     0.55168   
    27. RY*(   3) C   1                  0.00040     0.58322   
    28. RY*(   4) C   1                  0.00014     0.62990   
    29. RY*(   5) C   1                  0.00001     2.05626   
    30. RY*(   6) C   1                  0.00001     1.94617   
    31. RY*(   7) C   1                  0.00001     2.03339   
    32. RY*(   8) C   1                  0.00001     1.97087   
    33. RY*(   9) C   1                  0.00001     2.15531   
    34. RY*(   1) C   2                  0.00196     0.54909   
    35. RY*(   2) C   2                  0.00159     0.61741   
    36. RY*(   3) C   2                  0.00096     1.01058   
    37. RY*(   4) C   2                  0.00069     1.37498   
    38. RY*(   5) C   2                  0.00056     1.90985   
    39. RY*(   6) C   2                  0.00046     1.47384   
    40. RY*(   7) C   2                  0.00020     1.69794   
    41. RY*(   8) C   2                  0.00012     1.63129   
    42. RY*(   9) C   2                  0.00004     1.61890   
    43. RY*(   1) O   3                  0.00097     0.97412   
    44. RY*(   2) O   3                  0.00090     1.15140   
    45. RY*(   3) O   3                  0.00027     1.33749   
    46. RY*(   4) O   3                  0.00002     1.19163   
    47. RY*(   5) O   3                  0.00000     2.64582   
    48. RY*(   6) O   3                  0.00000     2.67833   
    49. RY*(   7) O   3                  0.00000     2.51502   
    50. RY*(   8) O   3                  0.00001     2.55536   
    51. RY*(   9) O   3                  0.00000     2.45781   
    52. RY*(   1) C   4                  0.00212     0.54644   
    53. RY*(   2) C   4                  0.00152     0.68294   
    54. RY*(   3) C   4                  0.00145     0.60605   
    55. RY*(   4) C   4                  0.00068     0.63451   
    56. RY*(   5) C   4                  0.00014     1.86296   
    57. RY*(   6) C   4                  0.00008     2.06001   
    58. RY*(   7) C   4                  0.00004     1.99922   
    59. RY*(   8) C   4                  0.00003     1.94103   
    60. RY*(   9) C   4                  0.00000     1.92459   
    61. RY*(   1) C   5                  0.00181     0.82600   
    62. RY*(   2) C   5                  0.00136     0.72357   
    63. RY*(   3) C   5                  0.00105     0.89512   
    64. RY*(   4) C   5                  0.00047     1.88368   
    65. RY*(   5) C   5                  0.00027     1.46327   
    66. RY*(   6) C   5                  0.00017     0.95481   
    67. RY*(   7) C   5                  0.00009     1.39483   
    68. RY*(   8) C   5                  0.00000     1.66612   
    69. RY*(   9) C   5                  0.00000     1.88342   
    70. RY*(   1) O   6                  0.00083     0.98796   
    71. RY*(   2) O   6                  0.00073     1.13187   
    72. RY*(   3) O   6                  0.00005     1.46853   
    73. RY*(   4) O   6                  0.00002     1.04692   
    74. RY*(   5) O   6                  0.00000     2.77408   
    75. RY*(   6) O   6                  0.00000     2.57076   
    76. RY*(   7) O   6                  0.00000     2.58568   
    77. RY*(   8) O   6                  0.00000     2.42658   
    78. RY*(   9) O   6                  0.00000     2.58471   
    79. RY*(   1) H   7                  0.00075     0.27840   
    80. RY*(   2) H   7                  0.00008     1.66560   
    81. RY*(   3) H   7                  0.00008     1.67917   
    82. RY*(   4) H   7                  0.00001     2.08715   
    83. RY*(   1) H   8                  0.00056     0.28587   
    84. RY*(   2) H   8                  0.00007     1.68117   
    85. RY*(   3) H   8                  0.00008     1.63932   
    86. RY*(   4) H   8                  0.00001     2.07500   
    87. RY*(   1) H   9                  0.00039     0.34891   
    88. RY*(   2) H   9                  0.00008     1.63861   
    89. RY*(   3) H   9                  0.00007     1.60775   
    90. RY*(   4) H   9                  0.00001     2.06566   
    91. RY*(   1) H  10                  0.00150     0.19159   
    92. RY*(   2) H  10                  0.00008     1.63020   
    93. RY*(   3) H  10                  0.00003     1.64357   
    94. RY*(   4) H  10                  0.00002     2.11818   
    95. RY*(   1) H  11                  0.00079     0.92845   
    96. RY*(   2) H  11                  0.00062     1.49231   
    97. RY*(   3) H  11                  0.00038     0.97391   
    98. RY*(   4) H  11                  0.00001     2.05479   
    99. RY*(   1) H  12                  0.00128     0.20950   
   100. RY*(   2) H  12                  0.00008     1.68180   
   101. RY*(   3) H  12                  0.00005     1.67220   
   102. RY*(   4) H  12                  0.00002     2.12437   
   103. RY*(   1) H  13                  0.00152     0.20758   
   104. RY*(   2) H  13                  0.00008     1.67386   
   105. RY*(   3) H  13                  0.00005     1.68721   
   106. RY*(   4) H  13                  0.00002     2.10863   
   107. RY*(   1) H  14                  0.00216     0.19004   
   108. RY*(   2) H  14                  0.00013     1.54267   
   109. RY*(   3) H  14                  0.00007     1.65202   
   110. RY*(   4) H  14                  0.00002     2.08179   
   111. RY*(   1) H  15                  0.00096     0.19574   
   112. RY*(   2) H  15                  0.00010     1.54129   
   113. RY*(   3) H  15                  0.00006     1.66898   
   114. RY*(   4) H  15                  0.00002     2.05000   
   115. RY*(   1) H  16                  0.00068     0.97979   
   116. RY*(   2) H  16                  0.00055     1.45910   
   117. RY*(   3) H  16                  0.00039     0.91046   
   118. RY*(   4) H  16                  0.00001     2.08949   
   119. BD*(   1) C   1 - C   2          0.00764     0.21371   
   120. BD*(   1) C   1 - H   7          0.00318     0.29308   
   121. BD*(   1) C   1 - H   8          0.00204     0.30422   
   122. BD*(   1) C   1 - H   9          0.00196     0.29540   
   123. BD*(   1) C   2 - O   3          0.02000     0.06442   
   124. BD*(   1) C   2 - C   4          0.01274     0.18173   
   125. BD*(   1) C   2 - H  10          0.01422     0.24524   
   126. BD (   1) O   3 - O   6          0.29334    -0.47667  124(v),125(v),133(v),132(v)
   127. BD*(   1) O   3 - H  11          0.00357     0.21551   
   128. BD*(   1) C   4 - C   5          0.00916     0.19050   
   129. BD*(   1) C   4 - H  12          0.00689     0.26697   
   130. BD*(   1) C   4 - H  13          0.00716     0.26367   
   131. BD*(   1) C   5 - O   6          0.00704     0.07947   
   132. BD*(   1) C   5 - H  14          0.01599     0.21454   
   133. BD*(   1) C   5 - H  15          0.00951     0.23129   
   134. BD*(   1) O   6 - H  16          0.00242     0.23748   
       -------------------------------
              Total Lewis   22.86329  ( 95.2637%)
        Valence non-Lewis    1.09746  (  4.5728%)
        Rydberg non-Lewis    0.03925  (  0.1635%)
       -------------------------------
            Total unit  1   24.00000  (100.0000%)
           Charge unit  1    1.00000
 Unable to Open any file for archive entry.
 1\1\GINC-COMPUTE-0-14\SP\UB3LYP\def2SVP\C4H10O2(1+,2)\ZAHRT2\08-Jan-20
 21\0\\# b3lyp/def2svp geom=NewRedundant pop=NBO\\26\\1,2\C,0,2.1231488
 099,0.365369831,0.5009481466\C,0,0.863491254,-0.3801031358,0.088883815
 4\O,0,0.6239691877,-1.3601308112,1.0930960949\C,0,-0.3297101964,0.5640
 367423,-0.082105908\C,0,-1.607092757,-0.1288751104,-0.5263370758\O,0,-
 2.6147022607,0.8468604895,-0.6802113378\H,0,1.9624752776,0.8698015165,
 1.4668888579\H,0,2.9603602026,-0.338461933,0.6176134976\H,0,2.39698619
 17,1.1229468826,-0.2488373983\H,0,1.0545120639,-0.880601095,-0.8850740
 734\H,0,-0.0815649178,-1.9446774065,0.7918495947\H,0,-0.521382042,1.08
 18466973,0.8726514315\H,0,-0.0825949872,1.338146422,-0.8279771682\H,0,
 -1.8958145729,-0.8866534591,0.2326772904\H,0,-1.4188399048,-0.67557795
 43,-1.4756754082\H,0,-3.4332413487,0.4060723243,-0.9383903592\\Version
 =ES64L-G16RevC.01\State=2-A\HF=-308.2955164\S2=0.753576\S2-1=0.\S2A=0.
 750009\RMSD=4.791e-09\Dipole=-0.9718376,-0.8509814,-0.706149\Quadrupol
 e=7.8854386,-3.094353,-4.7910857,1.8992663,3.1032894,0.2917714\PG=C01 
 [X(C4H10O2)]\\@
 The archive entry for this job was punched.


 OLD AGE AND TREACHERY WILL ALWAYS PREVAIL OVER YOUTH AND SKILL.
 File lengths (MBytes):  RWF=     20 Int=      0 D2E=      0 Chk=      2 Scr=      1
 Normal termination of Gaussian 16
