# Supplementary material for: Machine-Learning-Guided Discovery of Electrochemical Reactions
Source: J Am Chem Soc. 2022 Dec 2;144(49):22599–610. doi: 10.1021/jacs.2c08997 (PMC9756344; doi:10.1021/jacs.2c08997)
Supplement: Supplementary file 3 — ja2c08997_si_003.zip [file ja2c08997_si_003.zip › Oxidation Site Selectivity/Ologs_notimes/44.log]

 Entering Gaussian System, Link 0=g16
 Input=44.com
 Output=44.log
 Initial command:
  
 Copyright (c) 1988-2019, Gaussian, Inc.  All Rights Reserved.
  
 This is part of the Gaussian(R) 16 program.  It is based on
 the Gaussian(R) 09 system (copyright 2009, Gaussian, Inc.),
 the Gaussian(R) 03 system (copyright 2003, Gaussian, Inc.),
 the Gaussian(R) 98 system (copyright 1998, Gaussian, Inc.),
 the Gaussian(R) 94 system (copyright 1995, Gaussian, Inc.),
 the Gaussian 92(TM) system (copyright 1992, Gaussian, Inc.),
 the Gaussian 90(TM) system (copyright 1990, Gaussian, Inc.),
 the Gaussian 88(TM) system (copyright 1988, Gaussian, Inc.),
 the Gaussian 86(TM) system (copyright 1986, Carnegie Mellon
 University), and the Gaussian 82(TM) system (copyright 1983,
 Carnegie Mellon University). Gaussian is a federally registered
 trademark of Gaussian, Inc.
  
 This software contains proprietary and confidential information,
 including trade secrets, belonging to Gaussian, Inc.
  
 This software is provided under written license and may be
 used, copied, transmitted, or stored only in accord with that
 written license.
  
 The following legend is applicable only to US Government
 contracts under FAR:
  
                    RESTRICTED RIGHTS LEGEND
  
 Use, reproduction and disclosure by the US Government is
 subject to restrictions as set forth in subparagraphs (a)
 and (c) of the Commercial Computer Software - Restricted
 Rights clause in FAR 52.227-19.
  
 Gaussian, Inc.
 340 Quinnipiac St., Bldg. 40, Wallingford CT 06492
  
  
 ---------------------------------------------------------------
 Warning -- This program may not be used in any manner that
 competes with the business of Gaussian, Inc. or will provide
 assistance to any competitor of Gaussian, Inc.  The licensee
 of this program is prohibited from giving any competitor of
 Gaussian, Inc. access to this program.  By using this program,
 the user acknowledges that Gaussian, Inc. is engaged in the
 business of creating and licensing software in the field of
 computational chemistry and represents and warrants to the
 licensee that it is not a competitor of Gaussian, Inc. and that
 it will not use this program in any manner prohibited above.
 ---------------------------------------------------------------
  

 Cite this work as:
 Gaussian 16, Revision C.01,
 M. J. Frisch, G. W. Trucks, H. B. Schlegel, G. E. Scuseria, 
 M. A. Robb, J. R. Cheeseman, G. Scalmani, V. Barone, 
 G. A. Petersson, H. Nakatsuji, X. Li, M. Caricato, A. V. Marenich, 
 J. Bloino, B. G. Janesko, R. Gomperts, B. Mennucci, H. P. Hratchian, 
 J. V. Ortiz, A. F. Izmaylov, J. L. Sonnenberg, D. Williams-Young, 
 F. Ding, F. Lipparini, F. Egidi, J. Goings, B. Peng, A. Petrone, 
 T. Henderson, D. Ranasinghe, V. G. Zakrzewski, J. Gao, N. Rega, 
 G. Zheng, W. Liang, M. Hada, M. Ehara, K. Toyota, R. Fukuda, 
 J. Hasegawa, M. Ishida, T. Nakajima, Y. Honda, O. Kitao, H. Nakai, 
 T. Vreven, K. Throssell, J. A. Montgomery, Jr., J. E. Peralta, 
 F. Ogliaro, M. J. Bearpark, J. J. Heyd, E. N. Brothers, K. N. Kudin, 
 V. N. Staroverov, T. A. Keith, R. Kobayashi, J. Normand, 
 K. Raghavachari, A. P. Rendell, J. C. Burant, S. S. Iyengar, 
 J. Tomasi, M. Cossi, J. M. Millam, M. Klene, C. Adamo, R. Cammi, 
 J. W. Ochterski, R. L. Martin, K. Morokuma, O. Farkas, 
 J. B. Foresman, and D. J. Fox, Gaussian, Inc., Wallingford CT, 2019.
 
 ******************************************
 Gaussian 16:  ES64L-G16RevC.01  3-Jul-2019
                 8-Jan-2021 
 ******************************************
 %nprocshared=16
 Will use up to   16 processors via shared memory.
 %mem=7GB
 -----------------------------------------
 # b3lyp/def2svp geom=NewRedundant pop=NBO
 -----------------------------------------
 1/29=4000,38=1,172=1/1;
 2/12=2,17=6,18=5,40=1/2;
 3/5=43,7=101,11=2,25=1,30=1,74=-5/1,2,3;
 4//1;
 5/5=2,38=5/2;
 6/7=2,8=2,9=2,10=2,28=1,40=1/1,7;
 99/5=1,9=1/99;
 --
 44
 --
 Symbolic Z-matrix:
 Charge =  1 Multiplicity = 2
 O                     2.09102   0.77149  -0.18225 
 C                     1.24736  -0.30086   0.17089 
 C                    -0.11625   0.26105   0.47078 
 C                    -1.35931  -0.60825   0.42302 
 C                    -1.14891   0.46779  -0.5975 
 Cl                   -2.15454   1.92483  -0.50384 
 Cl                   -0.79594  -0.01073  -2.26958 
 H                     2.95467   0.41558  -0.42386 
 H                     1.16375  -1.04996  -0.63908 
 H                     1.60891  -0.8317    1.07623 
 H                    -0.10235   1.04952   1.22991 
 H                    -1.24966  -1.63874   0.07346 
 H                    -2.13874  -0.45001   1.17182 
 
                          Input orientation:                          
 ---------------------------------------------------------------------
 Center     Atomic      Atomic             Coordinates (Angstroms)
 Number     Number       Type             X           Y           Z
 ---------------------------------------------------------------------
      1          8           0        2.091021    0.771488   -0.182250
      2          6           0        1.247362   -0.300863    0.170885
      3          6           0       -0.116255    0.261047    0.470775
      4          6           0       -1.359313   -0.608247    0.423023
      5          6           0       -1.148911    0.467794   -0.597500
      6         17           0       -2.154539    1.924831   -0.503842
      7         17           0       -0.795944   -0.010734   -2.269577
      8          1           0        2.954669    0.415576   -0.423855
      9          1           0        1.163748   -1.049956   -0.639078
     10          1           0        1.608908   -0.831699    1.076230
     11          1           0       -0.102347    1.049522    1.229906
     12          1           0       -1.249664   -1.638744    0.073462
     13          1           0       -2.138736   -0.450014    1.171821
 ---------------------------------------------------------------------
                    Distance matrix (angstroms):
                    1          2          3          4          5
     1  O    0.000000
     2  C    1.409397   0.000000
     3  C    2.357766   1.505035   0.000000
     4  C    3.764948   2.636819   1.517612   0.000000
     5  C    3.280521   2.631231   1.500112   1.497866   0.000000
     6  Cl   4.411168   4.120910   2.805825   2.812107   1.772855
     7  Cl   3.647379   3.196112   2.836437   2.815049   1.774659
     8  H    0.964849   1.944710   3.202314   4.513963   4.107584
     9  H    2.094322   1.106424   2.142175   2.772905   2.766529
    10  H    2.094377   1.110024   2.129990   3.047450   3.477876
    11  H    2.623423   2.183296   1.094607   2.231417   2.184746
    12  H    4.127321   2.834529   2.247595   1.093682   2.213108
    13  H    4.606129   3.534089   2.255549   1.092354   2.225449
                    6          7          8          9         10
     6  Cl   0.000000
     7  Cl   2.951273   0.000000
     8  H    5.328063   4.201849   0.000000
     9  H    4.458550   2.752980   2.324114   0.000000
    10  H    4.925304   4.201396   2.370027   1.785522   0.000000
    11  H    2.825515   3.721774   3.533010   3.082841   2.547745
    12  H    3.721713   2.888964   4.705738   2.584364   3.135012
    13  H    2.906541   3.720118   5.407237   3.813881   3.768244
                   11         12         13
    11  H    0.000000
    12  H    3.143322   0.000000
    13  H    2.529597   1.846598   0.000000
 Stoichiometry    C4H6Cl2O(1+,2)
 Framework group  C1[X(C4H6Cl2O)]
 Deg. of freedom    33
 Full point group                 C1      NOp   1
 Largest Abelian subgroup         C1      NOp   1
 Largest concise Abelian subgroup C1      NOp   1
                         Standard orientation:                         
 ---------------------------------------------------------------------
 Center     Atomic      Atomic             Coordinates (Angstroms)
 Number     Number       Type             X           Y           Z
 ---------------------------------------------------------------------
      1          8           0       -2.435615   -0.262034   -1.104474
      2          6           0       -2.071625   -0.290734    0.256808
      3          6           0       -0.692171   -0.884414    0.355699
      4          6           0        0.188561   -0.644300    1.568053
      5          6           0        0.548414   -0.048792    0.241601
      6         17           0        1.926029   -0.731088   -0.641385
      7         17           0        0.412081    1.709051    0.039565
      8          1           0       -3.298690    0.162203   -1.182309
      9          1           0       -2.068004    0.719088    0.708934
     10          1           0       -2.762008   -0.919353    0.857111
     11          1           0       -0.608272   -1.866552   -0.120254
     12          1           0       -0.171270    0.050652    2.332058
     13          1           0        0.806236   -1.465693    1.938227
 ---------------------------------------------------------------------
 Rotational constants (GHZ):           2.2716016           1.2855334           1.0996224
 Standard basis: def2SVP (5D, 7F)
 There are   143 symmetry adapted cartesian basis functions of A   symmetry.
 There are   136 symmetry adapted basis functions of A   symmetry.
   136 basis functions,   241 primitive gaussians,   143 cartesian basis functions
    36 alpha electrons       35 beta electrons
       nuclear repulsion energy       446.0375454193 Hartrees.
 NAtoms=   13 NActive=   13 NUniq=   13 SFac= 1.00D+00 NAtFMM=   60 NAOKFM=F Big=F
 Integral buffers will be    131072 words long.
 Raffenetti 2 integral format.
 Two-electron integral symmetry is turned on.
 One-electron integrals computed using PRISM.
   1 Symmetry operations used in ECPInt.
 ECPInt:  NShTT=    2080 NPrTT=    8130 LenC2=    2053 LenP2D=    6300.
 LDataN:  DoStor=T MaxTD1= 4 Len=   56
 NBasis=   136 RedAO= T EigKep=  1.53D-03  NBF=   136
 NBsUse=   136 1.00D-06 EigRej= -1.00D+00 NBFU=   136
 ExpMin= 1.22D-01 ExpMax= 1.04D+04 ExpMxC= 1.57D+03 IAcc=3 IRadAn=         5 AccDes= 0.00D+00
 Harris functional with IExCor=  402 and IRadAn=       5 diagonalized for initial guess.
 HarFok:  IExCor=  402 AccDes= 0.00D+00 IRadAn=         5 IDoV= 1 UseB2=F ITyADJ=14
 ICtDFT=  3500011 ScaDFX=  1.000000  1.000000  1.000000  1.000000
 FoFCou: FMM=F IPFlag=           0 FMFlag=      100000 FMFlg1=           0
         NFxFlg=           0 DoJE=T BraDBF=F KetDBF=T FulRan=T
         wScrn=  0.000000 ICntrl=       500 IOpCl=  0 I1Cent=   200000004 NGrid=           0
         NMat0=    1 NMatS0=      1 NMatT0=    0 NMatD0=    1 NMtDS0=    0 NMtDT0=    0
 Petite list used in FoFCou.
 Initial guess <Sx>= 0.0000 <Sy>= 0.0000 <Sz>= 0.5000 <S**2>= 0.7500 S= 0.5000
 Requested convergence on RMS density matrix=1.00D-08 within 128 cycles.
 Requested convergence on MAX density matrix=1.00D-06.
 Requested convergence on             energy=1.00D-06.
 No special actions if energy rises.
 Integral accuracy reduced to 1.0D-05 until final iterations.
 EnCoef did     2 forward-backward iterations
 EnCoef did     2 forward-backward iterations
 EnCoef did     5 forward-backward iterations
 Initial convergence to 1.0D-05 achieved.  Increase integral accuracy.
 SCF Done:  E(UB3LYP) =  -1150.82986351     A.U. after   24 cycles
            NFock= 24  Conv=0.60D-08     -V/T= 2.0037
 <Sx>= 0.0000 <Sy>= 0.0000 <Sz>= 0.5000 <S**2>= 0.7517 S= 0.5008
 <L.S>= 0.000000000000E+00
 Annihilation of the first spin contaminant:
 S**2 before annihilation     0.7517,   after     0.7500

 **********************************************************************

            Population analysis using the SCF Density.

 **********************************************************************

 Orbital symmetries:
 Alpha Orbitals:
       Occupied  (A) (A) (A) (A) (A) (A) (A) (A) (A) (A) (A) (A)
                 (A) (A) (A) (A) (A) (A) (A) (A) (A) (A) (A) (A)
                 (A) (A) (A) (A) (A) (A) (A) (A) (A) (A) (A) (A)
       Virtual   (A) (A) (A) (A) (A) (A) (A) (A) (A) (A) (A) (A)
                 (A) (A) (A) (A) (A) (A) (A) (A) (A) (A) (A) (A)
                 (A) (A) (A) (A) (A) (A) (A) (A) (A) (A) (A) (A)
                 (A) (A) (A) (A) (A) (A) (A) (A) (A) (A) (A) (A)
                 (A) (A) (A) (A) (A) (A) (A) (A) (A) (A) (A) (A)
                 (A) (A) (A) (A) (A) (A) (A) (A) (A) (A) (A) (A)
                 (A) (A) (A) (A) (A) (A) (A) (A) (A) (A) (A) (A)
                 (A) (A) (A) (A) (A) (A) (A) (A) (A) (A) (A) (A)
                 (A) (A) (A) (A)
 Beta  Orbitals:
       Occupied  (A) (A) (A) (A) (A) (A) (A) (A) (A) (A) (A) (A)
                 (A) (A) (A) (A) (A) (A) (A) (A) (A) (A) (A) (A)
                 (A) (A) (A) (A) (A) (A) (A) (A) (A) (A) (A)
       Virtual   (A) (A) (A) (A) (A) (A) (A) (A) (A) (A) (A) (A)
                 (A) (A) (A) (A) (A) (A) (A) (A) (A) (A) (A) (A)
                 (A) (A) (A) (A) (A) (A) (A) (A) (A) (A) (A) (A)
                 (A) (A) (A) (A) (A) (A) (A) (A) (A) (A) (A) (A)
                 (A) (A) (A) (A) (A) (A) (A) (A) (A) (A) (A) (A)
                 (A) (A) (A) (A) (A) (A) (A) (A) (A) (A) (A) (A)
                 (A) (A) (A) (A) (A) (A) (A) (A) (A) (A) (A) (A)
                 (A) (A) (A) (A) (A) (A) (A) (A) (A) (A) (A) (A)
                 (A) (A) (A) (A) (A)
 The electronic state is 2-A.
 Alpha  occ. eigenvalues -- -101.72793-101.72667 -19.36343 -10.52652 -10.45253
 Alpha  occ. eigenvalues --  -10.43394 -10.42461  -9.68150  -9.68038  -7.45010
 Alpha  occ. eigenvalues --   -7.44889  -7.44314  -7.44252  -7.43899  -7.43755
 Alpha  occ. eigenvalues --   -1.23492  -1.14935  -1.03938  -1.03587  -0.91723
 Alpha  occ. eigenvalues --   -0.81010  -0.77005  -0.73703  -0.71517  -0.69448
 Alpha  occ. eigenvalues --   -0.66332  -0.62024  -0.60888  -0.59369  -0.57037
 Alpha  occ. eigenvalues --   -0.55322  -0.52789  -0.51599  -0.50936  -0.50165
 Alpha  occ. eigenvalues --   -0.48872
 Alpha virt. eigenvalues --   -0.18928  -0.17988  -0.12854  -0.09654  -0.09097
 Alpha virt. eigenvalues --   -0.06009  -0.05262  -0.03510  -0.01297   0.00496
 Alpha virt. eigenvalues --    0.00656   0.03312   0.06087   0.18647   0.19457
 Alpha virt. eigenvalues --    0.21942   0.26313   0.27274   0.29024   0.32094
 Alpha virt. eigenvalues --    0.34287   0.36485   0.37424   0.38683   0.39545
 Alpha virt. eigenvalues --    0.42287   0.42636   0.44279   0.45229   0.45515
 Alpha virt. eigenvalues --    0.46327   0.47148   0.49443   0.52149   0.53382
 Alpha virt. eigenvalues --    0.53734   0.55643   0.56655   0.58538   0.59245
 Alpha virt. eigenvalues --    0.61494   0.61741   0.63023   0.66907   0.67398
 Alpha virt. eigenvalues --    0.74468   0.76085   0.81285   0.83907   0.86045
 Alpha virt. eigenvalues --    0.88079   0.92243   0.98103   1.00741   1.06050
 Alpha virt. eigenvalues --    1.07368   1.13209   1.17070   1.24097   1.26924
 Alpha virt. eigenvalues --    1.32011   1.38109   1.40708   1.42785   1.47117
 Alpha virt. eigenvalues --    1.48320   1.51927   1.54972   1.56775   1.59077
 Alpha virt. eigenvalues --    1.63280   1.66372   1.67673   1.69774   1.73429
 Alpha virt. eigenvalues --    1.80381   1.86454   1.87666   1.93720   1.95202
 Alpha virt. eigenvalues --    1.96460   2.03092   2.05671   2.17938   2.18064
 Alpha virt. eigenvalues --    2.24434   2.29957   2.35618   2.39256   2.50230
 Alpha virt. eigenvalues --    2.55786   2.63165   2.64564   2.69159   2.77339
 Alpha virt. eigenvalues --    2.82164   2.88949   2.93534   3.11587   3.55360
  Beta  occ. eigenvalues -- -101.72656-101.72510 -19.35789 -10.52364 -10.45224
  Beta  occ. eigenvalues --  -10.43238 -10.42319  -9.68024  -9.67894  -7.44938
  Beta  occ. eigenvalues --   -7.44807  -7.43881  -7.43822  -7.43757  -7.43667
  Beta  occ. eigenvalues --   -1.22367  -1.14074  -1.03196  -1.02738  -0.91067
  Beta  occ. eigenvalues --   -0.80078  -0.76314  -0.73251  -0.70825  -0.69004
  Beta  occ. eigenvalues --   -0.65003  -0.61277  -0.59860  -0.58422  -0.56590
  Beta  occ. eigenvalues --   -0.54667  -0.51130  -0.50382  -0.50134  -0.46764
  Beta virt. eigenvalues --   -0.42239  -0.18343  -0.17581  -0.12497  -0.09420
  Beta virt. eigenvalues --   -0.08315  -0.05651  -0.04984  -0.03239  -0.01137
  Beta virt. eigenvalues --    0.00770   0.00984   0.03703   0.06389   0.18868
  Beta virt. eigenvalues --    0.19749   0.22207   0.26927   0.27661   0.29263
  Beta virt. eigenvalues --    0.32693   0.34921   0.37141   0.37746   0.39235
  Beta virt. eigenvalues --    0.40199   0.42625   0.43246   0.44678   0.45542
  Beta virt. eigenvalues --    0.45967   0.46702   0.47628   0.49744   0.52607
  Beta virt. eigenvalues --    0.53906   0.54599   0.56554   0.57718   0.58877
  Beta virt. eigenvalues --    0.59664   0.62262   0.62558   0.63706   0.67369
  Beta virt. eigenvalues --    0.68016   0.75063   0.76623   0.81676   0.84669
  Beta virt. eigenvalues --    0.86482   0.89116   0.93186   0.98642   1.00969
  Beta virt. eigenvalues --    1.06305   1.07676   1.13627   1.17462   1.24455
  Beta virt. eigenvalues --    1.27349   1.32363   1.38455   1.41309   1.43471
  Beta virt. eigenvalues --    1.47461   1.49036   1.52229   1.55383   1.57272
  Beta virt. eigenvalues --    1.59642   1.63734   1.66774   1.68245   1.70150
  Beta virt. eigenvalues --    1.73867   1.80812   1.87030   1.88060   1.94640
  Beta virt. eigenvalues --    1.95689   1.96952   2.03636   2.06013   2.18400
  Beta virt. eigenvalues --    2.18529   2.24898   2.30393   2.36116   2.39719
  Beta virt. eigenvalues --    2.50864   2.56554   2.63703   2.65261   2.69747
  Beta virt. eigenvalues --    2.78098   2.82967   2.89705   2.94251   3.12347
  Beta virt. eigenvalues --    3.55758
          Condensed to atoms (all electrons):
               1          2          3          4          5          6
     1  O    7.626916   0.352592  -0.078615   0.005294  -0.000275   0.000045
     2  C    0.352592   4.394631   0.320761   0.003060  -0.018508   0.001315
     3  C   -0.078615   0.320761   5.447708   0.185731  -0.064668  -0.029788
     4  C    0.005294   0.003060   0.185731   4.878613   0.155271  -0.036416
     5  C   -0.000275  -0.018508  -0.064668   0.155271   5.518233   0.279403
     6  Cl   0.000045   0.001315  -0.029788  -0.036416   0.279403  16.666906
     7  Cl   0.001481  -0.002396  -0.043951  -0.033818   0.285946  -0.051053
     8  H    0.320815  -0.012655   0.007991  -0.000594   0.000594  -0.000001
     9  H   -0.023847   0.359623   0.000929  -0.001084  -0.023281   0.000207
    10  H   -0.020160   0.367523  -0.021114  -0.000807   0.009937  -0.000073
    11  H    0.002704  -0.010472   0.373626  -0.012630  -0.009443   0.000643
    12  H   -0.000013  -0.008897  -0.004238   0.376407  -0.003356   0.001869
    13  H   -0.000062   0.000779  -0.000903   0.367378   0.005052   0.000696
               7          8          9         10         11         12
     1  O    0.001481   0.320815  -0.023847  -0.020160   0.002704  -0.000013
     2  C   -0.002396  -0.012655   0.359623   0.367523  -0.010472  -0.008897
     3  C   -0.043951   0.007991   0.000929  -0.021114   0.373626  -0.004238
     4  C   -0.033818  -0.000594  -0.001084  -0.000807  -0.012630   0.376407
     5  C    0.285946   0.000594  -0.023281   0.009937  -0.009443  -0.003356
     6  Cl  -0.051053  -0.000001   0.000207  -0.000073   0.000643   0.001869
     7  Cl  16.686900  -0.000052   0.013835   0.000429   0.001701  -0.000799
     8  H   -0.000052   0.472477  -0.004904  -0.002366  -0.000090  -0.000000
     9  H    0.013835  -0.004904   0.639660  -0.028765   0.005987   0.005863
    10  H    0.000429  -0.002366  -0.028765   0.588296  -0.005534  -0.000619
    11  H    0.001701  -0.000090   0.005987  -0.005534   0.536123   0.002568
    12  H   -0.000799  -0.000000   0.005863  -0.000619   0.002568   0.533049
    13  H    0.001694   0.000007  -0.000117  -0.000071  -0.005905  -0.014101
              13
     1  O   -0.000062
     2  C    0.000779
     3  C   -0.000903
     4  C    0.367378
     5  C    0.005052
     6  Cl   0.000696
     7  Cl   0.001694
     8  H    0.000007
     9  H   -0.000117
    10  H   -0.000071
    11  H   -0.005905
    12  H   -0.014101
    13  H    0.523854
          Atomic-Atomic Spin Densities.
               1          2          3          4          5          6
     1  O    0.226003  -0.017500   0.006538  -0.000722   0.002127  -0.000080
     2  C   -0.017500  -0.004167  -0.004709   0.008641  -0.014071   0.000496
     3  C    0.006538  -0.004709   0.064798  -0.049947   0.084983  -0.008561
     4  C   -0.000722   0.008641  -0.049947   0.124252   0.005208  -0.003303
     5  C    0.002127  -0.014071   0.084983   0.005208   0.107657  -0.033390
     6  Cl  -0.000080   0.000496  -0.008561  -0.003303  -0.033390   0.249748
     7  Cl  -0.001592   0.002229  -0.004485  -0.005600  -0.030940   0.004690
     8  H    0.000647   0.000359  -0.000130   0.000035  -0.000062   0.000002
     9  H   -0.003425   0.016049  -0.010997   0.005541  -0.002167   0.000068
    10  H   -0.005110   0.008318   0.003079  -0.003241   0.001296  -0.000047
    11  H    0.000554   0.004969  -0.013822   0.010511  -0.008247   0.003430
    12  H    0.000050  -0.000722   0.003111  -0.007328   0.001107   0.000141
    13  H    0.000005  -0.000306   0.003312  -0.006245   0.001002   0.000952
               7          8          9         10         11         12
     1  O   -0.001592   0.000647  -0.003425  -0.005110   0.000554   0.000050
     2  C    0.002229   0.000359   0.016049   0.008318   0.004969  -0.000722
     3  C   -0.004485  -0.000130  -0.010997   0.003079  -0.013822   0.003111
     4  C   -0.005600   0.000035   0.005541  -0.003241   0.010511  -0.007328
     5  C   -0.030940  -0.000062  -0.002167   0.001296  -0.008247   0.001107
     6  Cl   0.004690   0.000002   0.000068  -0.000047   0.003430   0.000141
     7  Cl   0.217843   0.000028   0.001670  -0.000198   0.000443   0.001593
     8  H    0.000028  -0.005979   0.000355  -0.000434   0.000047  -0.000003
     9  H    0.001670   0.000355   0.036298  -0.009102   0.001057  -0.001846
    10  H   -0.000198  -0.000434  -0.009102   0.081373  -0.003494   0.001024
    11  H    0.000443   0.000047   0.001057  -0.003494   0.020310  -0.000705
    12  H    0.001593  -0.000003  -0.001846   0.001024  -0.000705   0.007843
    13  H    0.000181  -0.000001  -0.000204   0.000303  -0.001490   0.001940
              13
     1  O    0.000005
     2  C   -0.000306
     3  C    0.003312
     4  C   -0.006245
     5  C    0.001002
     6  Cl   0.000952
     7  Cl   0.000181
     8  H   -0.000001
     9  H   -0.000204
    10  H    0.000303
    11  H   -0.001490
    12  H    0.001940
    13  H    0.006294
 Mulliken charges and spin densities:
               1          2
     1  O   -0.186876   0.207493
     2  C    0.252644  -0.000416
     3  C   -0.093469   0.073170
     4  C    0.113595   0.077801
     5  C   -0.134906   0.114505
     6  Cl   0.166247   0.214146
     7  Cl   0.140084   0.185862
     8  H    0.218776  -0.005135
     9  H    0.055894   0.033296
    10  H    0.113323   0.073767
    11  H    0.120722   0.013562
    12  H    0.112268   0.006207
    13  H    0.121699   0.005742
 Sum of Mulliken charges =   1.00000   1.00000
 Mulliken charges and spin densities with hydrogens summed into heavy atoms:
               1          2
     1  O    0.031900   0.202358
     2  C    0.421861   0.106647
     3  C    0.027252   0.086732
     4  C    0.347561   0.089750
     5  C   -0.134906   0.114505
     6  Cl   0.166247   0.214146
     7  Cl   0.140084   0.185862
 Electronic spatial extent (au):  <R**2>=           1114.7552
 Charge=              1.0000 electrons
 Dipole moment (field-independent basis, Debye):
    X=             -3.6237    Y=             -0.9005    Z=              2.2972  Tot=              4.3839
 Quadrupole moment (field-independent basis, Debye-Ang):
   XX=            -29.7217   YY=            -45.3926   ZZ=            -46.7769
   XY=             -2.1070   XZ=             -0.1002   YZ=             -1.9077
 Traceless Quadrupole moment (field-independent basis, Debye-Ang):
   XX=             10.9087   YY=             -4.7622   ZZ=             -6.1465
   XY=             -2.1070   XZ=             -0.1002   YZ=             -1.9077
 Octapole moment (field-independent basis, Debye-Ang**2):
  XXX=            -56.7336  YYY=              6.1174  ZZZ=              3.0750  XYY=              0.3740
  XXY=             -0.9221  XXZ=            -13.4397  XZZ=             -1.5114  YZZ=             -1.0244
  YYZ=             -0.8263  XYZ=              3.7958
 Hexadecapole moment (field-independent basis, Debye-Ang**3):
 XXXX=           -485.2287 YYYY=           -321.3992 ZZZZ=           -215.1206 XXXY=            -22.5244
 XXXZ=             36.4608 YYYX=              0.9557 YYYZ=             -0.0935 ZZZX=              8.3779
 ZZZY=             -2.6624 XXYY=           -172.1336 XXZZ=           -138.1976 YYZZ=            -94.3801
 XXYZ=             -7.4124 YYXZ=              1.1899 ZZXY=             -9.9162
 N-N= 4.460375454193D+02 E-N=-3.602166338523D+03  KE= 1.146614321165D+03
                          Isotropic Fermi Contact Couplings
        Atom                 a.u.       MegaHertz       Gauss      10(-4) cm-1
     1  O(17)              0.07562     -45.84286     -16.35787     -15.29153
     2  C(13)             -0.01733     -19.47929      -6.95070      -6.49759
     3  C(13)              0.00991      11.13801       3.97432       3.71524
     4  C(13)              0.02151      24.17841       8.62746       8.06505
     5  C(13)              0.01479      16.62148       5.93096       5.54433
     6  Cl(35)             0.03092      13.55710       4.83751       4.52216
     7  Cl(35)             0.02754      12.07482       4.30860       4.02773
     8  H(1)              -0.00264     -11.82206      -4.21841      -3.94342
     9  H(1)               0.01556      69.53256      24.81095      23.19357
    10  H(1)               0.03349     149.69193      53.41380      49.93185
    11  H(1)               0.00436      19.48506       6.95276       6.49952
    12  H(1)               0.00236      10.56914       3.77133       3.52549
    13  H(1)               0.00222       9.92021       3.53978       3.30903
 --------------------------------------------------------
       Center         ----  Spin Dipole Couplings  ----
                      3XX-RR        3YY-RR        3ZZ-RR
 --------------------------------------------------------
     1   Atom       -0.095507      0.472367     -0.376859
     2   Atom        0.032789     -0.003629     -0.029160
     3   Atom        0.047186     -0.002353     -0.044833
     4   Atom       -0.027743     -0.022351      0.050094
     5   Atom        0.026668     -0.122981      0.096314
     6   Atom        0.089759     -0.589068      0.499309
     7   Atom       -0.263326     -0.552858      0.816184
     8   Atom        0.027747     -0.001491     -0.026256
     9   Atom       -0.002016      0.004474     -0.002458
    10   Atom       -0.000272     -0.002287      0.002560
    11   Atom       -0.002330      0.008101     -0.005771
    12   Atom       -0.006854      0.001669      0.005185
    13   Atom       -0.000039      0.001150     -0.001111
 --------------------------------------------------------
                        XY            XZ            YZ
 --------------------------------------------------------
     1   Atom        0.531817     -0.103518     -0.188746
     2   Atom        0.054735     -0.010126     -0.010115
     3   Atom        0.097738     -0.062114     -0.052397
     4   Atom        0.041988     -0.066212     -0.073953
     5   Atom        0.047831      0.190158      0.052552
     6   Atom        0.264168      0.966350      0.316681
     7   Atom        0.141431      0.678238      0.297728
     8   Atom       -0.020880      0.005927     -0.005807
     9   Atom       -0.005690     -0.003477      0.008492
    10   Atom        0.007758     -0.008268     -0.009821
    11   Atom       -0.000500     -0.002600      0.007282
    12   Atom       -0.002370     -0.004450      0.004662
    13   Atom       -0.007790      0.000678     -0.006888
 --------------------------------------------------------


 ---------------------------------------------------------------------------------
              Anisotropic Spin Dipole Couplings in Principal Axis System
 ---------------------------------------------------------------------------------

       Atom             a.u.   MegaHertz   Gauss  10(-4) cm-1        Axes

              Baa    -0.4230    30.608    10.922    10.210 -0.5270  0.4632  0.7125
     1 O(17)  Bbb    -0.4066    29.425    10.500     9.815  0.6833 -0.2675  0.6794
              Bcc     0.8297   -60.033   -21.421   -20.025  0.5053  0.8449 -0.1755
 
              Baa    -0.0435    -5.839    -2.084    -1.948 -0.5579  0.8107  0.1777
     2 C(13)  Bbb    -0.0307    -4.117    -1.469    -1.373  0.2132 -0.0669  0.9747
              Bcc     0.0742     9.956     3.553     3.321  0.8020  0.5817 -0.1355
 
              Baa    -0.0810   -10.874    -3.880    -3.627 -0.2686  0.7424  0.6137
     3 C(13)  Bbb    -0.0750   -10.070    -3.593    -3.359  0.6302 -0.3464  0.6949
              Bcc     0.1561    20.943     7.473     6.986  0.7285  0.5734 -0.3748
 
              Baa    -0.0686    -9.202    -3.283    -3.069 -0.1632  0.8756  0.4546
     4 C(13)  Bbb    -0.0656    -8.804    -3.141    -2.937  0.8851 -0.0736  0.4595
              Bcc     0.1342    18.006     6.425     6.006 -0.4358 -0.4774  0.7630
 
              Baa    -0.1375   -18.453    -6.584    -6.155 -0.4633  0.8674  0.1818
     5 C(13)  Bbb    -0.1302   -17.471    -6.234    -5.828 -0.6222 -0.4645  0.6301
              Bcc     0.2677    35.924    12.819    11.983  0.6310  0.1788  0.7549
 
              Baa    -0.6950   -36.375   -12.979   -12.133  0.7810 -0.2821 -0.5572
     6 Cl(35) Bbb    -0.6742   -35.284   -12.590   -11.770  0.0995  0.9370 -0.3348
              Bcc     1.3692    71.659    25.570    23.903  0.6165  0.2061  0.7599
 
              Baa    -0.6148   -32.178   -11.482   -10.733 -0.0104  0.9800 -0.1990
     7 Cl(35) Bbb    -0.5902   -30.891   -11.023   -10.304  0.9043 -0.0757 -0.4201
              Bcc     1.2050    63.068    22.504    21.037  0.4267  0.1843  0.8854
 
              Baa    -0.0276   -14.721    -5.253    -4.910 -0.0325  0.1922  0.9808
     8 H(1)   Bbb    -0.0120    -6.395    -2.282    -2.133  0.4775  0.8651 -0.1537
              Bcc     0.0396    21.116     7.535     7.043  0.8780 -0.4634  0.1199
 
              Baa    -0.0082    -4.368    -1.558    -1.457 -0.0765 -0.5789  0.8118
     9 H(1)   Bbb    -0.0049    -2.629    -0.938    -0.877  0.9120  0.2885  0.2917
              Bcc     0.0131     6.997     2.497     2.334 -0.4031  0.7626  0.5059
 
              Baa    -0.0103    -5.469    -1.952    -1.824 -0.2568  0.8399  0.4781
    10 H(1)   Bbb    -0.0072    -3.846    -1.372    -1.283  0.8029 -0.0899  0.5892
              Bcc     0.0175     9.315     3.324     3.107 -0.5379 -0.5353  0.6513
 
              Baa    -0.0096    -5.104    -1.821    -1.702  0.2939 -0.3571  0.8866
    11 H(1)   Bbb    -0.0018    -0.971    -0.346    -0.324  0.9496  0.2152 -0.2280
              Bcc     0.0114     6.074     2.167     2.026 -0.1094  0.9089  0.4024
 
              Baa    -0.0084    -4.480    -1.598    -1.494  0.9552  0.0951  0.2804
    12 H(1)   Bbb    -0.0015    -0.807    -0.288    -0.269  0.0737  0.8408 -0.5363
              Bcc     0.0099     5.287     1.886     1.763 -0.2867  0.5329  0.7961
 
              Baa    -0.0098    -5.211    -1.859    -1.738  0.5166  0.6892  0.5080
    13 H(1)   Bbb    -0.0013    -0.698    -0.249    -0.233 -0.6696 -0.0446  0.7414
              Bcc     0.0111     5.909     2.109     1.971 -0.5336  0.7232 -0.4385
 

 ---------------------------------------------------------------------------------

 ******************************Gaussian NBO Version 3.1******************************
             N A T U R A L   A T O M I C   O R B I T A L   A N D
          N A T U R A L   B O N D   O R B I T A L   A N A L Y S I S
 ******************************Gaussian NBO Version 3.1******************************
       /RESON  / : Allow strongly delocalized NBO set

 Analyzing the SCF density

 Job title: 44                                                              

 Storage needed:     56144 in NPA,     74579 in NBO ( 939523121 available)


 NATURAL POPULATIONS:  Natural atomic orbital occupancies 
                                                          
   NAO  Atom  No  lang   Type(AO)    Occupancy
 --------------------------------------------
     1    O    1  S      Cor( 1S)     1.99974
     2    O    1  S      Val( 2S)     1.68450
     3    O    1  S      Ryd( 3S)     0.00124
     4    O    1  px     Val( 2p)     1.59058
     5    O    1  px     Ryd( 3p)     0.00205
     6    O    1  py     Val( 2p)     1.75213
     7    O    1  py     Ryd( 3p)     0.00191
     8    O    1  pz     Val( 2p)     1.55213
     9    O    1  pz     Ryd( 3p)     0.00093
    10    O    1  dxy    Ryd( 3d)     0.00071
    11    O    1  dxz    Ryd( 3d)     0.00086
    12    O    1  dyz    Ryd( 3d)     0.00085
    13    O    1  dx2y2  Ryd( 3d)     0.00057
    14    O    1  dz2    Ryd( 3d)     0.00141

    15    C    2  S      Cor( 1S)     1.99899
    16    C    2  S      Val( 2S)     1.00822
    17    C    2  S      Ryd( 3S)     0.00281
    18    C    2  px     Val( 2p)     1.04183
    19    C    2  px     Ryd( 3p)     0.00291
    20    C    2  py     Val( 2p)     1.19638
    21    C    2  py     Ryd( 3p)     0.00328
    22    C    2  pz     Val( 2p)     0.79942
    23    C    2  pz     Ryd( 3p)     0.00404
    24    C    2  dxy    Ryd( 3d)     0.00070
    25    C    2  dxz    Ryd( 3d)     0.00157
    26    C    2  dyz    Ryd( 3d)     0.00167
    27    C    2  dx2y2  Ryd( 3d)     0.00068
    28    C    2  dz2    Ryd( 3d)     0.00212

    29    C    3  S      Cor( 1S)     1.99876
    30    C    3  S      Val( 2S)     0.95598
    31    C    3  S      Ryd( 3S)     0.00369
    32    C    3  px     Val( 2p)     0.98843
    33    C    3  px     Ryd( 3p)     0.00430
    34    C    3  py     Val( 2p)     1.16114
    35    C    3  py     Ryd( 3p)     0.00379
    36    C    3  pz     Val( 2p)     1.10320
    37    C    3  pz     Ryd( 3p)     0.00515
    38    C    3  dxy    Ryd( 3d)     0.00105
    39    C    3  dxz    Ryd( 3d)     0.00088
    40    C    3  dyz    Ryd( 3d)     0.00063
    41    C    3  dx2y2  Ryd( 3d)     0.00061
    42    C    3  dz2    Ryd( 3d)     0.00086

    43    C    4  S      Cor( 1S)     1.99887
    44    C    4  S      Val( 2S)     1.03114
    45    C    4  S      Ryd( 3S)     0.00168
    46    C    4  px     Val( 2p)     1.11169
    47    C    4  px     Ryd( 3p)     0.00335
    48    C    4  py     Val( 2p)     1.18904
    49    C    4  py     Ryd( 3p)     0.00430
    50    C    4  pz     Val( 2p)     1.00724
    51    C    4  pz     Ryd( 3p)     0.00414
    52    C    4  dxy    Ryd( 3d)     0.00053
    53    C    4  dxz    Ryd( 3d)     0.00092
    54    C    4  dyz    Ryd( 3d)     0.00078
    55    C    4  dx2y2  Ryd( 3d)     0.00023
    56    C    4  dz2    Ryd( 3d)     0.00098

    57    C    5  S      Cor( 1S)     1.99852
    58    C    5  S      Val( 2S)     0.97999
    59    C    5  S      Ryd( 3S)     0.00479
    60    C    5  px     Val( 2p)     1.01136
    61    C    5  px     Ryd( 3p)     0.01056
    62    C    5  py     Val( 2p)     0.94102
    63    C    5  py     Ryd( 3p)     0.01127
    64    C    5  pz     Val( 2p)     1.08343
    65    C    5  pz     Ryd( 3p)     0.00974
    66    C    5  dxy    Ryd( 3d)     0.00224
    67    C    5  dxz    Ryd( 3d)     0.00229
    68    C    5  dyz    Ryd( 3d)     0.00187
    69    C    5  dx2y2  Ryd( 3d)     0.00302
    70    C    5  dz2    Ryd( 3d)     0.00182

    71   Cl    6  S      Cor( 1S)     2.00000
    72   Cl    6  S      Cor( 2S)     1.99972
    73   Cl    6  S      Val( 3S)     1.83578
    74   Cl    6  S      Ryd( 4S)     0.00219
    75   Cl    6  px     Cor( 2p)     1.99990
    76   Cl    6  px     Val( 3p)     1.43978
    77   Cl    6  px     Ryd( 4p)     0.00122
    78   Cl    6  py     Cor( 2p)     1.99996
    79   Cl    6  py     Val( 3p)     1.81925
    80   Cl    6  py     Ryd( 4p)     0.00090
    81   Cl    6  pz     Cor( 2p)     1.99993
    82   Cl    6  pz     Val( 3p)     1.65626
    83   Cl    6  pz     Ryd( 4p)     0.00111
    84   Cl    6  dxy    Ryd( 3d)     0.00240
    85   Cl    6  dxz    Ryd( 3d)     0.00332
    86   Cl    6  dyz    Ryd( 3d)     0.00122
    87   Cl    6  dx2y2  Ryd( 3d)     0.00210
    88   Cl    6  dz2    Ryd( 3d)     0.00154

    89   Cl    7  S      Cor( 1S)     2.00000
    90   Cl    7  S      Cor( 2S)     1.99971
    91   Cl    7  S      Val( 3S)     1.83573
    92   Cl    7  S      Ryd( 4S)     0.00199
    93   Cl    7  px     Cor( 2p)     1.99997
    94   Cl    7  px     Val( 3p)     1.90584
    95   Cl    7  px     Ryd( 4p)     0.00089
    96   Cl    7  py     Cor( 2p)     1.99987
    97   Cl    7  py     Val( 3p)     1.24014
    98   Cl    7  py     Ryd( 4p)     0.00135
    99   Cl    7  pz     Cor( 2p)     1.99994
   100   Cl    7  pz     Val( 3p)     1.80331
   101   Cl    7  pz     Ryd( 4p)     0.00096
   102   Cl    7  dxy    Ryd( 3d)     0.00181
   103   Cl    7  dxz    Ryd( 3d)     0.00014
   104   Cl    7  dyz    Ryd( 3d)     0.00219
   105   Cl    7  dx2y2  Ryd( 3d)     0.00475
   106   Cl    7  dz2    Ryd( 3d)     0.00171

   107    H    8  S      Val( 1S)     0.49896
   108    H    8  S      Ryd( 2S)     0.00082
   109    H    8  px     Ryd( 2p)     0.00215
   110    H    8  py     Ryd( 2p)     0.00149
   111    H    8  pz     Ryd( 2p)     0.00114

   112    H    9  S      Val( 1S)     0.76044
   113    H    9  S      Ryd( 2S)     0.00299
   114    H    9  px     Ryd( 2p)     0.00024
   115    H    9  py     Ryd( 2p)     0.00078
   116    H    9  pz     Ryd( 2p)     0.00019

   117    H   10  S      Val( 1S)     0.71685
   118    H   10  S      Ryd( 2S)     0.00177
   119    H   10  px     Ryd( 2p)     0.00048
   120    H   10  py     Ryd( 2p)     0.00045
   121    H   10  pz     Ryd( 2p)     0.00031

   122    H   11  S      Val( 1S)     0.69809
   123    H   11  S      Ryd( 2S)     0.00296
   124    H   11  px     Ryd( 2p)     0.00009
   125    H   11  py     Ryd( 2p)     0.00069
   126    H   11  pz     Ryd( 2p)     0.00025

   127    H   12  S      Val( 1S)     0.72438
   128    H   12  S      Ryd( 2S)     0.00162
   129    H   12  px     Ryd( 2p)     0.00020
   130    H   12  py     Ryd( 2p)     0.00040
   131    H   12  pz     Ryd( 2p)     0.00046

   132    H   13  S      Val( 1S)     0.71286
   133    H   13  S      Ryd( 2S)     0.00149
   134    H   13  px     Ryd( 2p)     0.00036
   135    H   13  py     Ryd( 2p)     0.00052
   136    H   13  pz     Ryd( 2p)     0.00018

 WARNING:  1 low occupancy (<1.9990e) core orbital  found on  C    2
           1 low occupancy (<1.9990e) core orbital  found on  C    3
           1 low occupancy (<1.9990e) core orbital  found on  C    4
           1 low occupancy (<1.9990e) core orbital  found on  C    5


 Summary of Natural Population Analysis:                  
                                                          
                                       Natural Population 
                Natural  -----------------------------------------------
    Atom  No    Charge         Core      Valence    Rydberg      Total
 -----------------------------------------------------------------------
      O    1   -0.58960      1.99974     6.57933    0.01052     8.58960
      C    2   -0.06463      1.99899     4.04585    0.01979     6.06463
      C    3   -0.22848      1.99876     4.20875    0.02096     6.22848
      C    4   -0.35490      1.99887     4.33912    0.01692     6.35490
      C    5   -0.06190      1.99852     4.01579    0.04759     6.06190
     Cl    6    0.23344      9.99950     6.75108    0.01599    16.76656
     Cl    7    0.19970      9.99950     6.78502    0.01578    16.80030
      H    8    0.49544      0.00000     0.49896    0.00560     0.50456
      H    9    0.23536      0.00000     0.76044    0.00419     0.76464
      H   10    0.28013      0.00000     0.71685    0.00302     0.71987
      H   11    0.29791      0.00000     0.69809    0.00400     0.70209
      H   12    0.27294      0.00000     0.72438    0.00268     0.72706
      H   13    0.28460      0.00000     0.71286    0.00254     0.71540
 =======================================================================
   * Total *    1.00000     29.99388    40.83652    0.16960    71.00000

                                 Natural Population      
 --------------------------------------------------------
   Core                      29.99388 ( 99.9796% of  30)
   Valence                   40.83652 ( 99.6013% of  41)
   Natural Minimal Basis     70.83040 ( 99.7611% of  71)
   Natural Rydberg Basis      0.16960 (  0.2389% of  71)
 --------------------------------------------------------

    Atom  No          Natural Electron Configuration
 ----------------------------------------------------------------------------
      O    1      [core]2S( 1.68)2p( 4.89)
      C    2      [core]2S( 1.01)2p( 3.04)3p( 0.01)3d( 0.01)
      C    3      [core]2S( 0.96)2p( 3.25)3p( 0.01)
      C    4      [core]2S( 1.03)2p( 3.31)3p( 0.01)
      C    5      [core]2S( 0.98)2p( 3.04)3p( 0.03)3d( 0.01)
     Cl    6      [core]3S( 1.84)3p( 4.92)3d( 0.01)
     Cl    7      [core]3S( 1.84)3p( 4.95)3d( 0.01)
      H    8            1S( 0.50)
      H    9            1S( 0.76)
      H   10            1S( 0.72)
      H   11            1S( 0.70)
      H   12            1S( 0.72)
      H   13            1S( 0.71)


 ***************************************************
 *******         Alpha spin orbitals         *******
 ***************************************************


 NATURAL POPULATIONS:  Natural atomic orbital occupancies 
                                                          
   NAO  Atom  No  lang   Type(AO)    Occupancy      Energy
 ----------------------------------------------------------
     1    O    1  S      Cor( 1S)     0.99987     -19.18224
     2    O    1  S      Val( 2S)     0.84431      -1.08312
     3    O    1  S      Ryd( 3S)     0.00060       1.20395
     4    O    1  px     Val( 2p)     0.82148      -0.50043
     5    O    1  px     Ryd( 3p)     0.00100       1.01864
     6    O    1  py     Val( 2p)     0.94729      -0.51872
     7    O    1  py     Ryd( 3p)     0.00084       0.89305
     8    O    1  pz     Val( 2p)     0.78053      -0.51048
     9    O    1  pz     Ryd( 3p)     0.00046       0.88814
    10    O    1  dxy    Ryd( 3d)     0.00035       2.83674
    11    O    1  dxz    Ryd( 3d)     0.00043       2.68386
    12    O    1  dyz    Ryd( 3d)     0.00043       2.56306
    13    O    1  dx2y2  Ryd( 3d)     0.00030       2.72436
    14    O    1  dz2    Ryd( 3d)     0.00071       2.92698

    15    C    2  S      Cor( 1S)     0.99949     -10.34492
    16    C    2  S      Val( 2S)     0.50237      -0.43348
    17    C    2  S      Ryd( 3S)     0.00137       0.56400
    18    C    2  px     Val( 2p)     0.53142      -0.29650
    19    C    2  px     Ryd( 3p)     0.00144       0.35480
    20    C    2  py     Val( 2p)     0.60384      -0.30271
    21    C    2  py     Ryd( 3p)     0.00171       0.47903
    22    C    2  pz     Val( 2p)     0.39708      -0.27269
    23    C    2  pz     Ryd( 3p)     0.00205       0.38243
    24    C    2  dxy    Ryd( 3d)     0.00036       2.00204
    25    C    2  dxz    Ryd( 3d)     0.00085       1.94798
    26    C    2  dyz    Ryd( 3d)     0.00091       2.02117
    27    C    2  dx2y2  Ryd( 3d)     0.00034       2.03216
    28    C    2  dz2    Ryd( 3d)     0.00106       2.03130

    29    C    3  S      Cor( 1S)     0.99938     -10.30766
    30    C    3  S      Val( 2S)     0.47895      -0.42361
    31    C    3  S      Ryd( 3S)     0.00185       0.53643
    32    C    3  px     Val( 2p)     0.51209      -0.31840
    33    C    3  px     Ryd( 3p)     0.00211       0.39167
    34    C    3  py     Val( 2p)     0.59459      -0.31734
    35    C    3  py     Ryd( 3p)     0.00189       0.53202
    36    C    3  pz     Val( 2p)     0.55685      -0.31550
    37    C    3  pz     Ryd( 3p)     0.00272       0.45302
    38    C    3  dxy    Ryd( 3d)     0.00060       2.04347
    39    C    3  dxz    Ryd( 3d)     0.00048       1.92779
    40    C    3  dyz    Ryd( 3d)     0.00035       1.92330
    41    C    3  dx2y2  Ryd( 3d)     0.00030       2.11076
    42    C    3  dz2    Ryd( 3d)     0.00042       1.93809

    43    C    4  S      Cor( 1S)     0.99944     -10.30041
    44    C    4  S      Val( 2S)     0.51693      -0.44131
    45    C    4  S      Ryd( 3S)     0.00089       0.52281
    46    C    4  px     Val( 2p)     0.56131      -0.30621
    47    C    4  px     Ryd( 3p)     0.00179       0.39159
    48    C    4  py     Val( 2p)     0.60250      -0.30261
    49    C    4  py     Ryd( 3p)     0.00214       0.49446
    50    C    4  pz     Val( 2p)     0.52527      -0.29474
    51    C    4  pz     Ryd( 3p)     0.00222       0.29239
    52    C    4  dxy    Ryd( 3d)     0.00029       2.01090
    53    C    4  dxz    Ryd( 3d)     0.00049       2.05925
    54    C    4  dyz    Ryd( 3d)     0.00042       2.17636
    55    C    4  dx2y2  Ryd( 3d)     0.00011       1.88650
    56    C    4  dz2    Ryd( 3d)     0.00047       1.99975

    57    C    5  S      Cor( 1S)     0.99926     -10.42906
    58    C    5  S      Val( 2S)     0.49139      -0.54775
    59    C    5  S      Ryd( 3S)     0.00239       0.47246
    60    C    5  px     Val( 2p)     0.52566      -0.42295
    61    C    5  px     Ryd( 3p)     0.00545       0.40739
    62    C    5  py     Val( 2p)     0.47173      -0.43789
    63    C    5  py     Ryd( 3p)     0.00568       0.47527
    64    C    5  pz     Val( 2p)     0.57141      -0.41213
    65    C    5  pz     Ryd( 3p)     0.00547       0.36871
    66    C    5  dxy    Ryd( 3d)     0.00118       1.85799
    67    C    5  dxz    Ryd( 3d)     0.00112       1.73397
    68    C    5  dyz    Ryd( 3d)     0.00094       1.74498
    69    C    5  dx2y2  Ryd( 3d)     0.00152       1.78178
    70    C    5  dz2    Ryd( 3d)     0.00106       1.85109

    71   Cl    6  S      Cor( 1S)     1.00000    -100.82039
    72   Cl    6  S      Cor( 2S)     0.99986     -10.23573
    73   Cl    6  S      Val( 3S)     0.91882      -1.22853
    74   Cl    6  S      Ryd( 4S)     0.00110       0.43437
    75   Cl    6  px     Cor( 2p)     0.99996      -7.44151
    76   Cl    6  px     Val( 3p)     0.76152      -0.49587
    77   Cl    6  px     Ryd( 4p)     0.00067       0.76566
    78   Cl    6  py     Cor( 2p)     0.99998      -7.43578
    79   Cl    6  py     Val( 3p)     0.91440      -0.51050
    80   Cl    6  py     Ryd( 4p)     0.00044       0.74457
    81   Cl    6  pz     Cor( 2p)     0.99998      -7.43911
    82   Cl    6  pz     Val( 3p)     0.89273      -0.51241
    83   Cl    6  pz     Ryd( 4p)     0.00061       0.75094
    84   Cl    6  dxy    Ryd( 3d)     0.00119       0.73672
    85   Cl    6  dxz    Ryd( 3d)     0.00166       0.78543
    86   Cl    6  dyz    Ryd( 3d)     0.00059       0.66038
    87   Cl    6  dx2y2  Ryd( 3d)     0.00101       0.74866
    88   Cl    6  dz2    Ryd( 3d)     0.00072       0.64692

    89   Cl    7  S      Cor( 1S)     1.00000    -100.83336
    90   Cl    7  S      Cor( 2S)     0.99986     -10.22605
    91   Cl    7  S      Val( 3S)     0.91870      -1.22962
    92   Cl    7  S      Ryd( 4S)     0.00101       0.44227
    93   Cl    7  px     Cor( 2p)     0.99999      -7.43614
    94   Cl    7  px     Val( 3p)     0.97148      -0.52081
    95   Cl    7  px     Ryd( 4p)     0.00045       0.76812
    96   Cl    7  py     Cor( 2p)     0.99994      -7.44439
    97   Cl    7  py     Val( 3p)     0.62201      -0.47949
    98   Cl    7  py     Ryd( 4p)     0.00070       0.77994
    99   Cl    7  pz     Cor( 2p)     0.99999      -7.43865
   100   Cl    7  pz     Val( 3p)     0.97660      -0.52594
   101   Cl    7  pz     Ryd( 4p)     0.00050       0.74161
   102   Cl    7  dxy    Ryd( 3d)     0.00088       0.74364
   103   Cl    7  dxz    Ryd( 3d)     0.00007       0.57879
   104   Cl    7  dyz    Ryd( 3d)     0.00104       0.72607
   105   Cl    7  dx2y2  Ryd( 3d)     0.00235       0.84579
   106   Cl    7  dz2    Ryd( 3d)     0.00085       0.66782

   107    H    8  S      Val( 1S)     0.24719      -0.06615
   108    H    8  S      Ryd( 2S)     0.00040       0.24163
   109    H    8  px     Ryd( 2p)     0.00107       2.11141
   110    H    8  py     Ryd( 2p)     0.00079       1.60662
   111    H    8  pz     Ryd( 2p)     0.00057       1.58570

   112    H    9  S      Val( 1S)     0.39293      -0.14360
   113    H    9  S      Ryd( 2S)     0.00151       0.18910
   114    H    9  px     Ryd( 2p)     0.00013       1.54298
   115    H    9  py     Ryd( 2p)     0.00040       2.05836
   116    H    9  pz     Ryd( 2p)     0.00010       1.71299

   117    H   10  S      Val( 1S)     0.38682      -0.13880
   118    H   10  S      Ryd( 2S)     0.00103       0.16615
   119    H   10  px     Ryd( 2p)     0.00025       1.78873
   120    H   10  py     Ryd( 2p)     0.00024       1.74804
   121    H   10  pz     Ryd( 2p)     0.00017       1.79555

   122    H   11  S      Val( 1S)     0.35328      -0.08965
   123    H   11  S      Ryd( 2S)     0.00164       0.16442
   124    H   11  px     Ryd( 2p)     0.00005       1.72594
   125    H   11  py     Ryd( 2p)     0.00034       2.06445
   126    H   11  pz     Ryd( 2p)     0.00014       1.69746

   127    H   12  S      Val( 1S)     0.36426      -0.10781
   128    H   12  S      Ryd( 2S)     0.00082       0.17197
   129    H   12  px     Ryd( 2p)     0.00010       1.60066
   130    H   12  py     Ryd( 2p)     0.00021       1.80993
   131    H   12  pz     Ryd( 2p)     0.00023       1.91255

   132    H   13  S      Val( 1S)     0.35841      -0.09420
   133    H   13  S      Ryd( 2S)     0.00076       0.16410
   134    H   13  px     Ryd( 2p)     0.00019       1.73106
   135    H   13  py     Ryd( 2p)     0.00026       1.90693
   136    H   13  pz     Ryd( 2p)     0.00008       1.71600


 Summary of Natural Population Analysis:                  
                                                          
                                       Natural Population 
                Natural  -----------------------------------------------
    Atom  No    Charge         Core      Valence    Rydberg      Total
 -----------------------------------------------------------------------
      O    1   -0.39859      0.99987     3.39360    0.00512     4.39859
      C    2   -0.04428      0.99949     2.03470    0.01008     3.04428
      C    3   -0.15260      0.99938     2.14248    0.01074     3.15260
      C    4   -0.21427      0.99944     2.20601    0.00883     3.21427
      C    5   -0.08426      0.99926     2.06018    0.02482     3.08426
     Cl    6    0.00475      4.99978     3.48746    0.00800     8.49525
     Cl    7    0.00359      4.99978     3.48878    0.00785     8.49641
      H    8    0.24998      0.00000     0.24719    0.00283     0.25002
      H    9    0.10493      0.00000     0.39293    0.00214     0.39507
      H   10    0.11149      0.00000     0.38682    0.00169     0.38851
      H   11    0.14457      0.00000     0.35328    0.00216     0.35543
      H   12    0.13438      0.00000     0.36426    0.00136     0.36562
      H   13    0.14030      0.00000     0.35841    0.00129     0.35970
 =======================================================================
   * Total *   -0.00000     14.99700    20.91610    0.08690    36.00000

                                 Natural Population      
 --------------------------------------------------------
   Core                      14.99700 ( 99.9800% of  15)
   Valence                   20.91610 ( 99.6005% of  21)
   Natural Minimal Basis     35.91310 ( 99.7586% of  36)
   Natural Rydberg Basis      0.08690 (  0.2414% of  36)
 --------------------------------------------------------

    Atom  No          Natural Electron Configuration
 ----------------------------------------------------------------------------
      O    1      [core]2S( 0.84)2p( 2.55)
      C    2      [core]2S( 0.50)2p( 1.53)3p( 0.01)
      C    3      [core]2S( 0.48)2p( 1.66)3p( 0.01)
      C    4      [core]2S( 0.52)2p( 1.69)3p( 0.01)
      C    5      [core]2S( 0.49)2p( 1.57)3p( 0.02)3d( 0.01)
     Cl    6      [core]3S( 0.92)3p( 2.57)3d( 0.01)
     Cl    7      [core]3S( 0.92)3p( 2.57)3d( 0.01)
      H    8            1S( 0.25)
      H    9            1S( 0.39)
      H   10            1S( 0.39)
      H   11            1S( 0.35)
      H   12            1S( 0.36)
      H   13            1S( 0.36)


 NATURAL BOND ORBITAL ANALYSIS, alpha spin orbitals:

                       Occupancies       Lewis Structure    Low   High
           Occ.    -------------------  -----------------   occ   occ
  Cycle   Thresh.   Lewis   Non-Lewis     CR  BD  3C  LP    (L)   (NL)   Dev
 =============================================================================
   1(1)    0.90    35.71506   0.28494     15  13   0   8     0      0    0.02
 -----------------------------------------------------------------------------

 Structure accepted: No low occupancy Lewis orbitals

 --------------------------------------------------------
   Core                     14.99701 ( 99.980% of  15)
   Valence Lewis            20.71805 ( 98.657% of  21)
  ==================       ============================
   Total Lewis              35.71506 ( 99.209% of  36)
  -----------------------------------------------------
   Valence non-Lewis         0.22805 (  0.633% of  36)
   Rydberg non-Lewis         0.05689 (  0.158% of  36)
  ==================       ============================
   Total non-Lewis           0.28494 (  0.791% of  36)
 --------------------------------------------------------


       (Occupancy)   Bond orbital/ Coefficients/ Hybrids
 ---------------------------------------------------------------------------------
     1. (0.99705) BD ( 1) O   1 - C   2  
                ( 67.57%)   0.8220* O   1 s( 31.35%)p 2.19( 68.59%)d 0.00(  0.07%)
                                           -0.0001  0.5599  0.0029  0.1871  0.0014
                                           -0.0035 -0.0019  0.8067 -0.0003 -0.0010
                                            0.0009  0.0048  0.0010  0.0258
                ( 32.43%)   0.5694* C   2 s( 21.19%)p 3.71( 78.53%)d 0.01(  0.29%)
                                            0.0000  0.4585  0.0406 -0.2664 -0.0138
                                            0.0356  0.0031 -0.8434 -0.0386 -0.0010
                                            0.0251 -0.0032  0.0038  0.0470
     2. (0.99359) BD ( 1) O   1 - H   8  
                ( 75.18%)   0.8671* O   1 s( 20.48%)p 3.88( 79.43%)d 0.00(  0.08%)
                                           -0.0002 -0.4522 -0.0188  0.7939  0.0235
                                           -0.3829 -0.0093  0.1276  0.0235  0.0190
                                            0.0094 -0.0043 -0.0128  0.0144
                ( 24.82%)   0.4982* H   8 s( 99.53%)p 0.00(  0.47%)
                                           -0.9976  0.0033 -0.0604  0.0287 -0.0153
     3. (0.98896) BD ( 1) C   2 - C   3  
                ( 47.72%)   0.6908* C   2 s( 29.42%)p 2.40( 70.52%)d 0.00(  0.05%)
                                            0.0003  0.5424  0.0082  0.7732 -0.0107
                                           -0.3253 -0.0067  0.0368 -0.0011 -0.0135
                                            0.0002 -0.0003  0.0139 -0.0127
                ( 52.28%)   0.7231* C   3 s( 31.09%)p 2.22( 68.88%)d 0.00(  0.03%)
                                            0.0001  0.5575  0.0074 -0.7565 -0.0133
                                            0.3363 -0.0286 -0.0468 -0.0120 -0.0134
                                            0.0024  0.0002  0.0055 -0.0107
     4. (0.99360) BD ( 1) C   2 - H   9  
                ( 61.24%)   0.7826* C   2 s( 24.89%)p 3.02( 75.06%)d 0.00(  0.05%)
                                           -0.0001  0.4987 -0.0156 -0.0249 -0.0199
                                            0.8076 -0.0083  0.3120 -0.0003  0.0024
                                           -0.0001  0.0145 -0.0153 -0.0078
                ( 38.76%)   0.6225* H   9 s( 99.90%)p 0.00(  0.10%)
                                            0.9995 -0.0056  0.0033 -0.0290 -0.0134
     5. (0.99082) BD ( 1) C   2 - H  10  
                ( 61.73%)   0.7857* C   2 s( 24.59%)p 3.06( 75.36%)d 0.00(  0.06%)
                                           -0.0001  0.4958 -0.0087 -0.5738 -0.0006
                                           -0.4896  0.0145  0.4294 -0.0048  0.0136
                                           -0.0137 -0.0127 -0.0004 -0.0041
                ( 38.27%)   0.6186* H  10 s( 99.89%)p 0.00(  0.11%)
                                            0.9994 -0.0019  0.0201  0.0182 -0.0192
     6. (0.96713) BD ( 1) C   3 - C   4  
                ( 51.29%)   0.7162* C   3 s( 20.71%)p 3.83( 79.22%)d 0.00(  0.07%)
                                           -0.0002  0.4551 -0.0033  0.2505 -0.0141
                                           -0.0751 -0.0249  0.8503 -0.0046  0.0042
                                            0.0209  0.0093  0.0072  0.0126
                ( 48.71%)   0.6979* C   4 s( 21.51%)p 3.64( 78.40%)d 0.00(  0.09%)
                                            0.0001  0.4638 -0.0035 -0.6906  0.0033
                                           -0.3287 -0.0170 -0.4454  0.0198  0.0017
                                            0.0236  0.0067  0.0076  0.0137
     7. (0.97961) BD ( 1) C   3 - C   5  
                ( 47.04%)   0.6859* C   3 s( 21.82%)p 3.58( 78.08%)d 0.00(  0.10%)
                                            0.0003  0.4671  0.0055  0.6010 -0.0011
                                            0.5228 -0.0088 -0.3809 -0.0335  0.0251
                                           -0.0089 -0.0085  0.0056 -0.0126
                ( 52.96%)   0.7277* C   5 s( 28.20%)p 2.54( 71.73%)d 0.00(  0.07%)
                                            0.0003  0.5310 -0.0087 -0.7074 -0.0030
                                           -0.3601 -0.0030 -0.2931 -0.0348  0.0213
                                            0.0040  0.0015  0.0117 -0.0116
     8. (0.98308) BD ( 1) C   3 - H  11  
                ( 64.73%)   0.8046* C   3 s( 26.21%)p 2.81( 73.77%)d 0.00(  0.03%)
                                            0.0004 -0.5118  0.0096 -0.0532  0.0171
                                            0.7785 -0.0072  0.3584 -0.0070  0.0065
                                            0.0031 -0.0109  0.0083  0.0035
                ( 35.27%)   0.5939* H  11 s( 99.90%)p 0.00(  0.10%)
                                           -0.9995  0.0041  0.0032 -0.0287 -0.0141
     9. (0.98184) BD ( 1) C   4 - C   5  
                ( 46.06%)   0.6787* C   4 s( 21.93%)p 3.56( 77.98%)d 0.00(  0.10%)
                                            0.0003  0.4682  0.0094  0.4728  0.0309
                                            0.4604  0.0122 -0.5856  0.0140  0.0081
                                           -0.0154 -0.0197 -0.0024  0.0159
                ( 53.94%)   0.7344* C   5 s( 26.82%)p 2.73( 73.11%)d 0.00(  0.07%)
                                            0.0001  0.5179 -0.0060  0.1223  0.0297
                                           -0.1558  0.0118  0.8310  0.0199  0.0035
                                           -0.0045 -0.0142 -0.0013  0.0208
    10. (0.98813) BD ( 1) C   4 - H  12  
                ( 63.49%)   0.7968* C   4 s( 27.89%)p 2.58( 72.08%)d 0.00(  0.03%)
                                           -0.0003  0.5281 -0.0063 -0.2831  0.0186
                                            0.5226 -0.0254  0.6050  0.0213 -0.0087
                                           -0.0056  0.0109 -0.0071 -0.0023
                ( 36.51%)   0.6042* H  12 s( 99.90%)p 0.00(  0.10%)
                                            0.9995 -0.0023  0.0080 -0.0190 -0.0238
    11. (0.98847) BD ( 1) C   4 - H  13  
                ( 64.08%)   0.8005* C   4 s( 28.46%)p 2.51( 71.51%)d 0.00(  0.03%)
                                            0.0003 -0.5335  0.0002 -0.4663  0.0137
                                            0.6365 -0.0155 -0.3024 -0.0250  0.0136
                                           -0.0011  0.0023  0.0027  0.0072
                ( 35.92%)   0.5994* H  13 s( 99.90%)p 0.00(  0.10%)
                                           -0.9995  0.0023  0.0182 -0.0231  0.0126
    12. (0.99445) BD ( 1) C   5 -Cl   6  
                ( 47.52%)   0.6893* C   5 s( 22.49%)p 3.43( 77.27%)d 0.01(  0.24%)
                                           -0.0001  0.4743  0.0051  0.6932  0.0069
                                           -0.2947  0.0169 -0.4527 -0.0079 -0.0260
                                           -0.0322  0.0171  0.0187 -0.0060
                ( 52.48%)   0.7244*Cl   6 s( 16.87%)p 4.89( 82.57%)d 0.03(  0.56%)
                                           -0.0000  0.0001  0.4088 -0.0402  0.0001
                                           -0.7011 -0.0238 -0.0000  0.3659  0.0138
                                           -0.0000  0.4464  0.0152 -0.0401 -0.0488
                                            0.0260  0.0287 -0.0100
    13. (0.99484) BD ( 1) C   5 -Cl   7  
                ( 47.31%)   0.6878* C   5 s( 22.34%)p 3.47( 77.42%)d 0.01(  0.24%)
                                           -0.0001  0.4727  0.0023 -0.0357  0.0182
                                            0.8698  0.0050 -0.1263 -0.0112 -0.0080
                                            0.0015 -0.0094 -0.0409 -0.0234
                ( 52.69%)   0.7259*Cl   7 s( 16.99%)p 4.85( 82.45%)d 0.03(  0.56%)
                                           -0.0000  0.0001  0.4105 -0.0375  0.0000
                                            0.0789  0.0049  0.0001 -0.8991 -0.0308
                                           -0.0000  0.0948  0.0025 -0.0100  0.0013
                                           -0.0133 -0.0632 -0.0359
    14. (0.99987) CR ( 1) O   1           s(100.00%)p 0.00(  0.00%)
                                            1.0000 -0.0000 -0.0000  0.0001  0.0000
                                           -0.0001 -0.0000  0.0001  0.0000  0.0000
                                            0.0000 -0.0000 -0.0000  0.0000
    15. (0.99949) CR ( 1) C   2           s(100.00%)p 0.00(  0.00%)
                                            1.0000 -0.0001 -0.0000 -0.0002  0.0000
                                            0.0001  0.0000  0.0000  0.0000  0.0000
                                           -0.0000  0.0000 -0.0000  0.0000
    16. (0.99938) CR ( 1) C   3           s(100.00%)p 0.00(  0.00%)
                                            1.0000  0.0001 -0.0000 -0.0001 -0.0000
                                           -0.0005  0.0000  0.0001  0.0000 -0.0000
                                            0.0000  0.0000 -0.0000  0.0000
    17. (0.99944) CR ( 1) C   4           s(100.00%)p 0.00(  0.00%)
                                            1.0000  0.0001 -0.0000 -0.0000 -0.0000
                                           -0.0001 -0.0000  0.0005  0.0000 -0.0000
                                            0.0000  0.0000 -0.0000 -0.0000
    18. (0.99926) CR ( 1) C   5           s(100.00%)p 0.00(  0.00%)
                                            1.0000 -0.0002  0.0000  0.0002 -0.0000
                                            0.0002  0.0000 -0.0001  0.0000 -0.0000
                                           -0.0000  0.0000 -0.0000 -0.0000
    19. (1.00000) CR ( 1)Cl   6           s(100.00%)
                                            1.0000 -0.0000  0.0000 -0.0000 -0.0000
                                           -0.0000 -0.0000 -0.0000 -0.0000  0.0000
                                            0.0000  0.0000  0.0000 -0.0000 -0.0000
                                            0.0000  0.0000 -0.0000
    20. (0.99986) CR ( 2)Cl   6           s(100.00%)p 0.00(  0.00%)
                                           -0.0000  1.0000  0.0003  0.0000 -0.0000
                                            0.0002  0.0000  0.0000 -0.0001 -0.0000
                                            0.0000 -0.0001 -0.0000  0.0000  0.0000
                                           -0.0000 -0.0000  0.0000
    21. (0.99996) CR ( 3)Cl   6           s(  0.00%)p 1.00(100.00%)
                                           -0.0000 -0.0000  0.0002  0.0000  1.0000
                                            0.0001  0.0000  0.0000 -0.0001 -0.0000
                                            0.0000 -0.0001 -0.0000  0.0000  0.0000
                                           -0.0000 -0.0000  0.0000
    22. (0.99998) CR ( 4)Cl   6           s(  0.00%)p 1.00(100.00%)
                                           -0.0000  0.0000 -0.0001 -0.0000  0.0000
                                           -0.0001 -0.0000  1.0000 -0.0001  0.0000
                                           -0.0000  0.0001  0.0000  0.0000 -0.0000
                                           -0.0000  0.0000 -0.0000
    23. (0.99998) CR ( 5)Cl   6           s(  0.00%)p 1.00(100.00%)
                                            0.0000  0.0000 -0.0001 -0.0000  0.0000
                                           -0.0001 -0.0000 -0.0000  0.0001  0.0000
                                            1.0000 -0.0001  0.0000 -0.0000 -0.0000
                                            0.0000  0.0000 -0.0000
    24. (1.00000) CR ( 1)Cl   7           s(100.00%)
                                            1.0000 -0.0000  0.0000 -0.0000  0.0000
                                            0.0000  0.0000 -0.0000 -0.0000 -0.0000
                                            0.0000  0.0000 -0.0000 -0.0000  0.0000
                                           -0.0000 -0.0000 -0.0000
    25. (0.99986) CR ( 2)Cl   7           s(100.00%)p 0.00(  0.00%)
                                           -0.0000  1.0000  0.0003  0.0000  0.0000
                                           -0.0001 -0.0000 -0.0000  0.0002  0.0000
                                            0.0000  0.0000 -0.0000  0.0000  0.0000
                                            0.0000  0.0000  0.0000
    26. (0.99999) CR ( 3)Cl   7           s(  0.00%)p 1.00(100.00%)
                                            0.0000  0.0000 -0.0000  0.0000  1.0000
                                           -0.0001  0.0000  0.0000 -0.0000  0.0000
                                            0.0000  0.0000 -0.0000  0.0000 -0.0000
                                           -0.0000  0.0000 -0.0000
    27. (0.99994) CR ( 4)Cl   7           s(  0.00%)p 1.00(100.00%)
                                           -0.0000 -0.0000  0.0002  0.0000  0.0000
                                           -0.0001  0.0000  1.0000  0.0002  0.0000
                                            0.0000 -0.0000 -0.0000  0.0000  0.0000
                                            0.0000  0.0000  0.0000
    28. (0.99999) CR ( 5)Cl   7           s(  0.00%)p 1.00(100.00%)
                                            0.0000  0.0000 -0.0000 -0.0000  0.0000
                                            0.0000 -0.0000  0.0000 -0.0000 -0.0000
                                            1.0000 -0.0001  0.0000 -0.0000  0.0000
                                            0.0000 -0.0000 -0.0000
    29. (0.99102) LP ( 1) O   1           s( 48.16%)p 1.08( 51.80%)d 0.00(  0.04%)
                                            0.0000  0.6939 -0.0099  0.3748 -0.0070
                                           -0.2314  0.0037 -0.5691  0.0013  0.0048
                                            0.0151 -0.0102 -0.0010 -0.0083
    30. (0.98229) LP ( 2) O   1           s(  0.01%)p99.99( 99.93%)d 3.68(  0.05%)
                                           -0.0000  0.0122  0.0007 -0.4385  0.0047
                                           -0.8938  0.0095  0.0895 -0.0005  0.0068
                                           -0.0091 -0.0156  0.0129  0.0032
    31. (0.99496) LP ( 1)Cl   6           s( 82.79%)p 0.21( 17.19%)d 0.00(  0.02%)
                                           -0.0000 -0.0004  0.9098  0.0088 -0.0002
                                            0.3336  0.0061  0.0001 -0.0969 -0.0033
                                            0.0001 -0.2263 -0.0038  0.0061  0.0126
                                           -0.0015 -0.0034  0.0029
    32. (0.98394) LP ( 2)Cl   6           s(  0.00%)p 1.00( 99.97%)d 0.00(  0.03%)
                                           -0.0000  0.0000  0.0006 -0.0005  0.0001
                                            0.5817 -0.0057  0.0000  0.1359 -0.0011
                                            0.0001  0.8017 -0.0077  0.0018 -0.0059
                                            0.0063 -0.0089  0.0124
    33. (0.97358) LP ( 3)Cl   6           s(  0.47%)p99.99( 99.49%)d 0.09(  0.04%)
                                           -0.0000 -0.0001  0.0682  0.0036 -0.0001
                                           -0.2321  0.0021 -0.0001 -0.9145  0.0076
                                            0.0001  0.3234 -0.0031  0.0135 -0.0078
                                           -0.0077  0.0090  0.0048
    34. (0.99498) LP ( 1)Cl   7           s( 82.66%)p 0.21( 17.32%)d 0.00(  0.02%)
                                           -0.0000 -0.0004  0.9091  0.0080  0.0000
                                            0.0257 -0.0005 -0.0002  0.4067  0.0079
                                            0.0000 -0.0842 -0.0010  0.0005  0.0031
                                            0.0045  0.0102  0.0084
    35. (0.98336) LP ( 2)Cl   7           s(  0.01%)p 1.00( 99.96%)d 0.00(  0.03%)
                                           -0.0000 -0.0000  0.0071 -0.0012  0.0000
                                            0.4631 -0.0047  0.0000  0.1362 -0.0016
                                            0.0001  0.8755 -0.0073 -0.0083  0.0007
                                           -0.0151  0.0021  0.0043
    36. (0.97236) LP ( 3)Cl   7           s(  0.46%)p99.99( 99.50%)d 0.09(  0.04%)
                                            0.0000 -0.0001  0.0672  0.0063 -0.0001
                                           -0.8821  0.0077 -0.0001  0.0019  0.0008
                                            0.0001  0.4657 -0.0034  0.0176 -0.0043
                                           -0.0092  0.0013  0.0012
    37. (0.00087) RY*( 1) O   1           s(  6.38%)p13.55( 86.40%)d 1.13(  7.23%)
                                            0.0000  0.0026  0.2525  0.0038  0.6493
                                            0.0044  0.6507 -0.0016 -0.1377 -0.0015
                                            0.1790  0.1684  0.0615 -0.0900
    38. (0.00068) RY*( 2) O   1           s( 24.73%)p 2.57( 63.58%)d 0.47( 11.69%)
                                           -0.0000  0.0046  0.4972  0.0004  0.4293
                                           -0.0021 -0.6605 -0.0027 -0.1236 -0.1119
                                            0.1649 -0.2282  0.1048 -0.1190
    39. (0.00005) RY*( 3) O   1           s( 44.23%)p 0.97( 42.89%)d 0.29( 12.87%)
    40. (0.00002) RY*( 4) O   1           s( 22.82%)p 2.95( 67.33%)d 0.43(  9.84%)
    41. (0.00000) RY*( 5) O   1           s(  0.01%)p 1.00(  2.77%)d35.06( 97.22%)
    42. (0.00000) RY*( 6) O   1           s(  0.63%)p18.51( 11.65%)d99.99( 87.72%)
    43. (0.00000) RY*( 7) O   1           s(  0.18%)p53.77(  9.44%)d99.99( 90.39%)
    44. (0.00000) RY*( 8) O   1           s(  0.31%)p 9.22(  2.89%)d99.99( 96.80%)
    45. (0.00001) RY*( 9) O   1           s(  0.72%)p18.49( 13.29%)d99.99( 85.99%)
    46. (0.00239) RY*( 1) C   2           s( 14.74%)p 5.48( 80.80%)d 0.30(  4.46%)
                                           -0.0000  0.0062  0.3838  0.0110  0.6319
                                            0.0222  0.6178  0.0165 -0.1619  0.0756
                                            0.0624 -0.0439  0.1604 -0.0856
    47. (0.00161) RY*( 2) C   2           s(  5.06%)p18.06( 91.35%)d 0.71(  3.59%)
                                            0.0000 -0.0158  0.2244 -0.0011  0.0978
                                            0.0004 -0.4798  0.0290 -0.8203 -0.0853
                                            0.0161 -0.0576  0.0312 -0.1551
    48. (0.00133) RY*( 3) C   2           s( 16.01%)p 2.46( 39.33%)d 2.79( 44.65%)
                                            0.0000  0.0076  0.4001 -0.0177  0.1619
                                            0.0029 -0.4042  0.0119  0.4508 -0.1611
                                            0.5591 -0.2448  0.1042 -0.1928
    49. (0.00082) RY*( 4) C   2           s(  0.05%)p 5.68(  0.27%)d99.99( 99.68%)
                                            0.0000 -0.0014  0.0219 -0.0076 -0.0254
                                           -0.0175 -0.0333  0.0038 -0.0244  0.1940
                                            0.3706  0.8921  0.0913 -0.1329
    50. (0.00030) RY*( 5) C   2           s( 10.60%)p 4.25( 45.02%)d 4.19( 44.38%)
                                            0.0000 -0.0270  0.3245  0.0150 -0.5385
                                           -0.0031  0.3216  0.0561 -0.2311 -0.0286
                                            0.4551 -0.1232 -0.0834  0.4623
    51. (0.00017) RY*( 6) C   2           s( 11.34%)p 1.82( 20.69%)d 5.99( 67.96%)
                                           -0.0000  0.0013  0.3368  0.0152  0.2741
                                           -0.0010 -0.3344  0.0277  0.1378  0.3754
                                           -0.2529  0.1282 -0.1545  0.6591
    52. (0.00007) RY*( 7) C   2           s(  3.11%)p 0.67(  2.08%)d30.52( 94.81%)
    53. (0.00004) RY*( 8) C   2           s( 38.21%)p 0.52( 19.95%)d 1.09( 41.84%)
    54. (0.00001) RY*( 9) C   2           s(  0.79%)p 1.32(  1.04%)d99.99( 98.18%)
    55. (0.00324) RY*( 1) C   3           s(  6.81%)p12.87( 87.66%)d 0.81(  5.53%)
                                           -0.0000  0.0308  0.2591  0.0050  0.5415
                                            0.0146  0.2038  0.0025  0.7359  0.0326
                                            0.0431  0.1506  0.0473 -0.1659
    56. (0.00213) RY*( 2) C   3           s( 49.54%)p 0.87( 43.11%)d 0.15(  7.36%)
                                            0.0000 -0.0147  0.7037  0.0008  0.3180
                                           -0.0336 -0.4144 -0.0048 -0.3963  0.0067
                                            0.1459 -0.0604  0.1992 -0.0943
    57. (0.00142) RY*( 3) C   3           s( 33.30%)p 1.86( 62.04%)d 0.14(  4.66%)
                                           -0.0000  0.0016  0.5770 -0.0014 -0.5400
                                            0.0103  0.5732  0.0058 -0.0062  0.0301
                                            0.1260  0.1688 -0.0371 -0.0019
    58. (0.00070) RY*( 4) C   3           s(  2.12%)p42.39( 89.94%)d 3.74(  7.94%)
                                           -0.0000 -0.0178  0.1446  0.0135 -0.5409
                                            0.0016 -0.5795 -0.0150  0.5202  0.0505
                                           -0.1135 -0.1115  0.2269 -0.0035
    59. (0.00023) RY*( 5) C   3           s(  0.18%)p13.30(  2.37%)d99.99( 97.45%)
                                           -0.0000  0.0005  0.0422  0.0259 -0.0513
                                            0.0147 -0.1027 -0.0077  0.0980 -0.8616
                                            0.3048 -0.1081 -0.3482 -0.0787
    60. (0.00012) RY*( 6) C   3           s(  6.80%)p 0.19(  1.26%)d13.53( 91.94%)
                                            0.0000  0.0133  0.2604  0.0023  0.1032
                                            0.0014  0.0412  0.0141  0.0067 -0.2116
                                           -0.8003 -0.1110 -0.2296  0.4112
    61. (0.00011) RY*( 7) C   3           s(  0.29%)p32.61(  9.58%)d99.99( 90.13%)
                                           -0.0000 -0.0064  0.0538 -0.0018  0.0108
                                            0.0094 -0.3048 -0.0177  0.0487  0.2470
                                            0.2326  0.5509 -0.5620  0.4086
    62. (0.00008) RY*( 8) C   3           s(  0.44%)p 7.73(  3.43%)d99.99( 96.13%)
    63. (0.00003) RY*( 9) C   3           s(  0.69%)p 0.98(  0.68%)d99.99( 98.63%)
    64. (0.00254) RY*( 1) C   4           s(  9.37%)p 9.03( 84.67%)d 0.64(  5.95%)
                                           -0.0000  0.0226  0.3053 -0.0233 -0.6283
                                            0.0281  0.6419  0.0034 -0.1965 -0.1552
                                            0.0976 -0.1468  0.0379  0.0543
    65. (0.00193) RY*( 2) C   4           s( 11.05%)p 7.14( 78.82%)d 0.92( 10.14%)
                                           -0.0000  0.0249  0.3314  0.0096  0.0849
                                           -0.0122 -0.3653  0.0048 -0.8045 -0.1287
                                            0.0313  0.0408 -0.0890  0.2724
    66. (0.00045) RY*( 3) C   4           s( 75.65%)p 0.24( 18.38%)d 0.08(  5.97%)
                                            0.0000 -0.0167  0.8696 -0.0006  0.0910
                                           -0.0037 -0.1414 -0.0008  0.3943 -0.0017
                                           -0.0280  0.1870 -0.0414 -0.1491
    67. (0.00031) RY*( 4) C   4           s(  1.55%)p60.46( 93.99%)d 2.87(  4.46%)
                                            0.0000 -0.0004  0.1247 -0.0267  0.7321
                                           -0.0201  0.6052  0.0183 -0.1904  0.0622
                                           -0.1281 -0.1427  0.0109 -0.0618
    68. (0.00006) RY*( 5) C   4           s(  0.50%)p11.52(  5.75%)d99.99( 93.75%)
    69. (0.00003) RY*( 6) C   4           s(  1.17%)p 3.30(  3.86%)d81.36( 94.98%)
    70. (0.00003) RY*( 7) C   4           s(  0.23%)p 6.47(  1.48%)d99.99( 98.29%)
    71. (0.00001) RY*( 8) C   4           s(  0.02%)p99.99(  2.92%)d99.99( 97.06%)
    72. (0.00002) RY*( 9) C   4           s(  0.67%)p15.25( 10.16%)d99.99( 89.17%)
    73. (0.00785) RY*( 1) C   5           s(  1.53%)p59.36( 90.88%)d 4.96(  7.59%)
                                           -0.0000  0.0321  0.1195  0.0051 -0.5158
                                            0.0085 -0.5697 -0.0102  0.5639  0.2000
                                           -0.0765 -0.1377  0.0863  0.0603
    74. (0.00466) RY*( 2) C   5           s(  3.73%)p25.58( 95.29%)d 0.26(  0.98%)
                                           -0.0000  0.0072  0.1929 -0.0063 -0.6274
                                            0.0042  0.7396  0.0085  0.1104  0.0586
                                           -0.0049 -0.0436 -0.0237 -0.0625
    75. (0.00375) RY*( 3) C   5           s(  1.00%)p88.51( 88.62%)d10.36( 10.37%)
                                            0.0000  0.0037  0.1000  0.0305 -0.4511
                                            0.0101 -0.3125  0.0420 -0.7631  0.1386
                                            0.0479  0.1165  0.1481 -0.2162
    76. (0.00268) RY*( 4) C   5           s( 76.85%)p 0.09(  6.91%)d 0.21( 16.24%)
                                           -0.0000 -0.0101  0.8766 -0.0155  0.2571
                                           -0.0081 -0.0258  0.0040 -0.0451  0.0120
                                           -0.3600 -0.1387 -0.0381 -0.1094
    77. (0.00112) RY*( 5) C   5           s(  0.10%)p 8.82(  0.89%)d99.99( 99.01%)
                                           -0.0000 -0.0006  0.0318  0.0304  0.0321
                                           -0.0449 -0.0645 -0.0107 -0.0256  0.2580
                                            0.4271 -0.3735 -0.7152 -0.3001
    78. (0.00062) RY*( 6) C   5           s(  0.14%)p 0.41(  0.06%)d99.99( 99.80%)
                                            0.0000  0.0012  0.0378  0.0052  0.0170
                                            0.0007  0.0160 -0.0030 -0.0025  0.5202
                                           -0.1881  0.6477 -0.4016  0.3335
    79. (0.00052) RY*( 7) C   5           s(  3.49%)p 1.08(  3.78%)d26.55( 92.73%)
                                            0.0000  0.0087  0.1867  0.0208  0.1316
                                            0.0197  0.0886 -0.0239 -0.1060  0.4379
                                            0.4728 -0.2824  0.3697  0.5437
    80. (0.00011) RY*( 8) C   5           s(  0.01%)p99.99( 10.95%)d99.99( 89.03%)
                                            0.0000 -0.0017  0.0110  0.0100  0.2138
                                            0.0080  0.0849  0.0079  0.2375  0.4243
                                            0.2032  0.2915  0.3914 -0.6564
    81. (0.00006) RY*( 9) C   5           s( 13.29%)p 0.23(  3.09%)d 6.29( 83.63%)
    82. (0.00133) RY*( 1)Cl   6           s(  0.00%)p 1.00( 37.01%)d 1.70( 62.99%)
                                            0.0000  0.0000  0.0004  0.0032  0.0000
                                           -0.0052  0.3567  0.0000 -0.0011  0.0753
                                           -0.0000 -0.0062  0.4869  0.0630 -0.2610
                                            0.2607 -0.4079  0.5688
    83. (0.00071) RY*( 2)Cl   6           s( 16.86%)p 3.24( 54.61%)d 1.69( 28.53%)
                                           -0.0000 -0.0000  0.0047  0.4106 -0.0000
                                           -0.0215  0.4077  0.0000  0.0075  0.5003
                                            0.0000  0.0151 -0.3589 -0.3025  0.2139
                                            0.1440 -0.3113 -0.1745
    84. (0.00048) RY*( 3)Cl   6           s( 37.39%)p 1.05( 39.17%)d 0.63( 23.44%)
                                           -0.0000 -0.0000  0.0096  0.6114 -0.0000
                                           -0.0367  0.3820  0.0000  0.0276 -0.4644
                                            0.0000  0.0233 -0.1656  0.3004  0.0014
                                           -0.0940  0.3122  0.1945
    85. (0.00008) RY*( 4)Cl   6           s(  1.65%)p 0.64(  1.06%)d59.09( 97.30%)
    86. (0.00003) RY*( 5)Cl   6           s(  2.30%)p10.13( 23.26%)d32.41( 74.44%)
    87. (0.00003) RY*( 6)Cl   6           s(  3.05%)p 7.94( 24.24%)d23.81( 72.70%)
    88. (0.00001) RY*( 7)Cl   6           s( 37.36%)p 1.55( 57.91%)d 0.13(  4.73%)
    89. (0.00000) RY*( 8)Cl   6           s(  0.54%)p75.33( 40.82%)d99.99( 58.64%)
    90. (0.00001) RY*( 9)Cl   6           s(  0.72%)p31.60( 22.71%)d99.99( 76.57%)
    91. (0.00128) RY*( 1)Cl   7           s(  0.13%)p99.99( 34.26%)d99.99( 65.61%)
                                            0.0000 -0.0000  0.0010  0.0365 -0.0000
                                           -0.0047  0.3221  0.0000 -0.0049  0.1060
                                           -0.0000 -0.0072  0.4770 -0.4473  0.0838
                                           -0.6322  0.1361  0.1756
    92. (0.00070) RY*( 2)Cl   7           s( 20.38%)p 2.68( 54.54%)d 1.23( 25.08%)
                                            0.0000 -0.0000  0.0056  0.4514 -0.0000
                                            0.0023  0.5001  0.0000 -0.0322  0.3385
                                           -0.0000  0.0057 -0.4239 -0.3813 -0.0091
                                            0.2994  0.1172 -0.0445
    93. (0.00050) RY*( 3)Cl   7           s( 31.58%)p 1.19( 37.62%)d 0.98( 30.81%)
                                            0.0000 -0.0000  0.0110  0.5618 -0.0000
                                            0.0142 -0.3006  0.0000 -0.0511  0.5212
                                           -0.0000  0.0012  0.1064  0.4697  0.1196
                                           -0.2087  0.1059  0.1357
    94. (0.00009) RY*( 4)Cl   7           s(  1.17%)p 1.31(  1.54%)d82.88( 97.28%)
    95. (0.00004) RY*( 5)Cl   7           s(  0.60%)p19.41( 11.71%)d99.99( 87.69%)
    96. (0.00001) RY*( 6)Cl   7           s(  1.59%)p 1.44(  2.29%)d60.53( 96.12%)
    97. (0.00001) RY*( 7)Cl   7           s( 42.96%)p 1.32( 56.75%)d 0.01(  0.29%)
    98. (0.00001) RY*( 8)Cl   7           s(  0.49%)p95.62( 47.14%)d99.99( 52.37%)
    99. (0.00001) RY*( 9)Cl   7           s(  0.99%)p55.68( 54.91%)d44.73( 44.11%)
   100. (0.00071) RY*( 1) H   8           s(  1.25%)p78.95( 98.75%)
                                            0.0017  0.1118  0.4350  0.8800 -0.1547
   101. (0.00060) RY*( 2) H   8           s( 25.82%)p 2.87( 74.18%)
                                            0.0108  0.5081 -0.0317 -0.1962 -0.8380
   102. (0.00035) RY*( 3) H   8           s( 68.67%)p 0.46( 31.33%)
                                            0.0137  0.8286 -0.2541  0.1060  0.4873
   103. (0.00001) RY*( 4) H   8           s(  4.72%)p20.17( 95.28%)
   104. (0.00154) RY*( 1) H   9           s( 99.31%)p 0.01(  0.69%)
                                            0.0075  0.9965  0.0511  0.0592  0.0276
   105. (0.00013) RY*( 2) H   9           s(  0.28%)p99.99( 99.72%)
                                            0.0000  0.0533 -0.9104 -0.2595  0.3178
   106. (0.00006) RY*( 3) H   9           s(  0.05%)p99.99( 99.95%)
   107. (0.00001) RY*( 4) H   9           s(  0.45%)p99.99( 99.55%)
   108. (0.00104) RY*( 1) H  10           s( 99.08%)p 0.01(  0.92%)
                                            0.0032  0.9954 -0.0855  0.0409  0.0141
   109. (0.00013) RY*( 2) H  10           s(  0.62%)p99.99( 99.38%)
                                            0.0028  0.0786  0.4751 -0.8586 -0.1757
   110. (0.00006) RY*( 3) H  10           s(  0.24%)p99.99( 99.76%)
   111. (0.00002) RY*( 4) H  10           s(  0.17%)p99.99( 99.83%)
   112. (0.00165) RY*( 1) H  11           s( 99.85%)p 0.00(  0.15%)
                                            0.0046  0.9992  0.0080 -0.0291  0.0248
   113. (0.00008) RY*( 2) H  11           s(  0.06%)p99.99( 99.94%)
   114. (0.00004) RY*( 3) H  11           s(  0.12%)p99.99( 99.88%)
   115. (0.00002) RY*( 4) H  11           s(  0.07%)p99.99( 99.93%)
   116. (0.00083) RY*( 1) H  12           s( 99.36%)p 0.01(  0.64%)
                                            0.0042  0.9968 -0.0527  0.0572  0.0182
   117. (0.00008) RY*( 2) H  12           s(  0.00%)p 1.00(100.00%)
   118. (0.00006) RY*( 3) H  12           s(  0.57%)p99.99( 99.43%)
   119. (0.00001) RY*( 4) H  12           s(  0.16%)p99.99( 99.84%)
   120. (0.00077) RY*( 1) H  13           s( 99.64%)p 0.00(  0.36%)
                                            0.0039  0.9982  0.0241 -0.0547 -0.0083
   121. (0.00007) RY*( 2) H  13           s(  0.01%)p 1.00( 99.99%)
   122. (0.00006) RY*( 3) H  13           s(  0.33%)p99.99( 99.67%)
   123. (0.00002) RY*( 4) H  13           s(  0.13%)p99.99( 99.87%)
   124. (0.00751) BD*( 1) O   1 - C   2  
                ( 32.43%)   0.5694* O   1 s( 31.35%)p 2.19( 68.59%)d 0.00(  0.07%)
                                            0.0001 -0.5599 -0.0029 -0.1871 -0.0014
                                            0.0035  0.0019 -0.8067  0.0003  0.0010
                                           -0.0009 -0.0048 -0.0010 -0.0258
                ( 67.57%)  -0.8220* C   2 s( 21.19%)p 3.71( 78.53%)d 0.01(  0.29%)
                                           -0.0000 -0.4585 -0.0406  0.2664  0.0138
                                           -0.0356 -0.0031  0.8434  0.0386  0.0010
                                           -0.0251  0.0032 -0.0038 -0.0470
   125. (0.00234) BD*( 1) O   1 - H   8  
                ( 24.82%)   0.4982* O   1 s( 20.48%)p 3.88( 79.43%)d 0.00(  0.08%)
                                            0.0002  0.4522  0.0188 -0.7939 -0.0235
                                            0.3829  0.0093 -0.1276 -0.0235 -0.0190
                                           -0.0094  0.0043  0.0128 -0.0144
                ( 75.18%)  -0.8671* H   8 s( 99.53%)p 0.00(  0.47%)
                                            0.9976 -0.0033  0.0604 -0.0287  0.0153
   126. (0.01418) BD*( 1) C   2 - C   3  
                ( 52.28%)   0.7231* C   2 s( 29.42%)p 2.40( 70.52%)d 0.00(  0.05%)
                                            0.0003  0.5424  0.0082  0.7732 -0.0107
                                           -0.3253 -0.0067  0.0368 -0.0011 -0.0135
                                            0.0002 -0.0003  0.0139 -0.0127
                ( 47.72%)  -0.6908* C   3 s( 31.09%)p 2.22( 68.88%)d 0.00(  0.03%)
                                            0.0001  0.5575  0.0074 -0.7565 -0.0133
                                            0.3363 -0.0286 -0.0468 -0.0120 -0.0134
                                            0.0024  0.0002  0.0055 -0.0107
   127. (0.01347) BD*( 1) C   2 - H   9  
                ( 38.76%)   0.6225* C   2 s( 24.89%)p 3.02( 75.06%)d 0.00(  0.05%)
                                            0.0001 -0.4987  0.0156  0.0249  0.0199
                                           -0.8076  0.0083 -0.3120  0.0003 -0.0024
                                            0.0001 -0.0145  0.0153  0.0078
                ( 61.24%)  -0.7826* H   9 s( 99.90%)p 0.00(  0.10%)
                                           -0.9995  0.0056 -0.0033  0.0290  0.0134
   128. (0.01305) BD*( 1) C   2 - H  10  
                ( 38.27%)   0.6186* C   2 s( 24.59%)p 3.06( 75.36%)d 0.00(  0.06%)
                                            0.0001 -0.4958  0.0087  0.5738  0.0006
                                            0.4896 -0.0145 -0.4294  0.0048 -0.0136
                                            0.0137  0.0127  0.0004  0.0041
                ( 61.73%)  -0.7857* H  10 s( 99.89%)p 0.00(  0.11%)
                                           -0.9994  0.0019 -0.0201 -0.0182  0.0192
   129. (0.01054) BD*( 1) C   3 - C   4  
                ( 48.71%)   0.6979* C   3 s( 20.71%)p 3.83( 79.22%)d 0.00(  0.07%)
                                            0.0002 -0.4551  0.0033 -0.2505  0.0141
                                            0.0751  0.0249 -0.8503  0.0046 -0.0042
                                           -0.0209 -0.0093 -0.0072 -0.0126
                ( 51.29%)  -0.7162* C   4 s( 21.51%)p 3.64( 78.40%)d 0.00(  0.09%)
                                           -0.0001 -0.4638  0.0035  0.6906 -0.0033
                                            0.3287  0.0170  0.4454 -0.0198 -0.0017
                                           -0.0236 -0.0067 -0.0076 -0.0137
   130. (0.03617) BD*( 1) C   3 - C   5  
                ( 52.96%)   0.7277* C   3 s( 21.82%)p 3.58( 78.08%)d 0.00(  0.10%)
                                            0.0003  0.4671  0.0055  0.6010 -0.0011
                                            0.5228 -0.0088 -0.3809 -0.0335  0.0251
                                           -0.0089 -0.0085  0.0056 -0.0126
                ( 47.04%)  -0.6859* C   5 s( 28.20%)p 2.54( 71.73%)d 0.00(  0.07%)
                                            0.0003  0.5310 -0.0087 -0.7074 -0.0030
                                           -0.3601 -0.0030 -0.2931 -0.0348  0.0213
                                            0.0040  0.0015  0.0117 -0.0116
   131. (0.01070) BD*( 1) C   3 - H  11  
                ( 35.27%)   0.5939* C   3 s( 26.21%)p 2.81( 73.77%)d 0.00(  0.03%)
                                           -0.0004  0.5118 -0.0096  0.0532 -0.0171
                                           -0.7785  0.0072 -0.3584  0.0070 -0.0065
                                           -0.0031  0.0109 -0.0083 -0.0035
                ( 64.73%)  -0.8046* H  11 s( 99.90%)p 0.00(  0.10%)
                                            0.9995 -0.0041 -0.0032  0.0287  0.0141
   132. (0.02899) BD*( 1) C   4 - C   5  
                ( 53.94%)   0.7344* C   4 s( 21.93%)p 3.56( 77.98%)d 0.00(  0.10%)
                                            0.0003  0.4682  0.0094  0.4728  0.0309
                                            0.4604  0.0122 -0.5856  0.0140  0.0081
                                           -0.0154 -0.0197 -0.0024  0.0159
                ( 46.06%)  -0.6787* C   5 s( 26.82%)p 2.73( 73.11%)d 0.00(  0.07%)
                                            0.0001  0.5179 -0.0060  0.1223  0.0297
                                           -0.1558  0.0118  0.8310  0.0199  0.0035
                                           -0.0045 -0.0142 -0.0013  0.0208
   133. (0.00610) BD*( 1) C   4 - H  12  
                ( 36.51%)   0.6042* C   4 s( 27.89%)p 2.58( 72.08%)d 0.00(  0.03%)
                                            0.0003 -0.5281  0.0063  0.2831 -0.0186
                                           -0.5226  0.0254 -0.6050 -0.0213  0.0087
                                            0.0056 -0.0109  0.0071  0.0023
                ( 63.49%)  -0.7968* H  12 s( 99.90%)p 0.00(  0.10%)
                                           -0.9995  0.0023 -0.0080  0.0190  0.0238
   134. (0.00578) BD*( 1) C   4 - H  13  
                ( 35.92%)   0.5994* C   4 s( 28.46%)p 2.51( 71.51%)d 0.00(  0.03%)
                                           -0.0003  0.5335 -0.0002  0.4663 -0.0137
                                           -0.6365  0.0155  0.3024  0.0250 -0.0136
                                            0.0011 -0.0023 -0.0027 -0.0072
                ( 64.08%)  -0.8005* H  13 s( 99.90%)p 0.00(  0.10%)
                                            0.9995 -0.0023 -0.0182  0.0231 -0.0126
   135. (0.03878) BD*( 1) C   5 -Cl   6  
                ( 52.48%)   0.7244* C   5 s( 22.49%)p 3.43( 77.27%)d 0.01(  0.24%)
                                           -0.0001  0.4743  0.0051  0.6932  0.0069
                                           -0.2947  0.0169 -0.4527 -0.0079 -0.0260
                                           -0.0322  0.0171  0.0187 -0.0060
                ( 47.52%)  -0.6893*Cl   6 s( 16.87%)p 4.89( 82.57%)d 0.03(  0.56%)
                                           -0.0000  0.0001  0.4088 -0.0402  0.0001
                                           -0.7011 -0.0238 -0.0000  0.3659  0.0138
                                           -0.0000  0.4464  0.0152 -0.0401 -0.0488
                                            0.0260  0.0287 -0.0100
   136. (0.04042) BD*( 1) C   5 -Cl   7  
                ( 52.69%)   0.7259* C   5 s( 22.34%)p 3.47( 77.42%)d 0.01(  0.24%)
                                           -0.0001  0.4727  0.0023 -0.0357  0.0182
                                            0.8698  0.0050 -0.1263 -0.0112 -0.0080
                                            0.0015 -0.0094 -0.0409 -0.0234
                ( 47.31%)  -0.6878*Cl   7 s( 16.99%)p 4.85( 82.45%)d 0.03(  0.56%)
                                           -0.0000  0.0001  0.4105 -0.0375  0.0000
                                            0.0789  0.0049  0.0001 -0.8991 -0.0308
                                           -0.0000  0.0948  0.0025 -0.0100  0.0013
                                           -0.0133 -0.0632 -0.0359


 NHO Directionality and "Bond Bending" (deviations from line of nuclear centers)

         [Thresholds for printing:  angular deviation  >  1.0 degree]
                                    hybrid p-character > 25.0%
                                    orbital occupancy  >  0.10e

                                Line of Centers        Hybrid 1              Hybrid 2
                                ---------------  -------------------   ------------------
                NBO               Theta   Phi    Theta   Phi    Dev    Theta   Phi    Dev
 ========================================================================================
     1. BD (   1) O   1 - C   2    15.0  355.5    13.2  358.4   2.0    162.2  172.1   2.9
     2. BD (   1) O   1 - H   8    94.6  153.8    99.5  154.4   4.9      --     --    --
     3. BD (   1) C   2 - C   3    86.2  336.7    87.5  336.5   1.3     94.1  158.2   1.5
     4. BD (   1) C   2 - H   9    65.9   89.8    68.7   93.2   4.2      --     --    --
     5. BD (   1) C   2 - H  10    57.3  222.3    60.3  219.6   3.9      --     --    --
     6. BD (   1) C   3 - C   4    37.0   15.2    16.9  337.1  25.6    118.9  206.7  25.5
     7. BD (   1) C   3 - C   5    94.4   34.0   117.7   40.6  24.2    112.3  207.1  27.5
     8. BD (   1) C   3 - H  11   115.8  274.9   114.5  272.7   2.4      --     --    --
     9. BD (   1) C   4 - C   5   152.3   58.9   129.6   43.2  24.6     13.8  316.5  27.9
    10. BD (   1) C   4 - H  12    45.7  117.4    42.0  118.0   3.7      --     --    --
    11. BD (   1) C   4 - H  13    70.2  306.9    66.9  306.1   3.4      --     --    --
    12. BD (   1) C   5 -Cl   6   119.9  333.7   121.4  338.4   4.3     60.6  152.3   1.2
    13. BD (   1) C   5 -Cl   7    96.5   94.4    98.9   91.1   4.0      --     --    --
    29. LP (   1) O   1             --     --    142.7  328.2   --       --     --    --
    30. LP (   2) O   1             --     --     84.8  243.9   --       --     --    --
    32. LP (   2)Cl   6             --     --     36.7   13.2   --       --     --    --
    33. LP (   3)Cl   6             --     --     71.1  255.8   --       --     --    --
    35. LP (   2)Cl   7             --     --     28.8   16.4   --       --     --    --
    36. LP (   3)Cl   7             --     --     62.1  179.8   --       --     --    --


 Second Order Perturbation Theory Analysis of Fock Matrix in NBO Basis

     Threshold for printing:   0.25 kcal/mol
                                                                              E(2)  E(j)-E(i) F(i,j)
         Donor NBO (i)                     Acceptor NBO (j)                 kcal/mol   a.u.    a.u. 
 ===================================================================================================

 within unit  1
   1. BD (   1) O   1 - C   2        /101. RY*(   2) H   8                    0.25    2.26    0.030
   1. BD (   1) O   1 - C   2        /129. BD*(   1) C   3 - C   4            1.22    1.16    0.048
   2. BD (   1) O   1 - H   8        / 48. RY*(   3) C   2                    0.36    2.05    0.034
   2. BD (   1) O   1 - H   8        /126. BD*(   1) C   2 - C   3            1.58    1.11    0.053
   3. BD (   1) C   2 - C   3        / 38. RY*(   2) O   1                    0.37    2.03    0.035
   3. BD (   1) C   2 - C   3        / 65. RY*(   2) C   4                    0.30    1.37    0.026
   3. BD (   1) C   2 - C   3        / 73. RY*(   1) C   5                    0.39    1.30    0.029
   3. BD (   1) C   2 - C   3        / 74. RY*(   2) C   5                    0.26    1.36    0.024
   3. BD (   1) C   2 - C   3        /125. BD*(   1) O   1 - H   8            0.84    1.10    0.039
   3. BD (   1) C   2 - C   3        /129. BD*(   1) C   3 - C   4            0.47    0.97    0.027
   3. BD (   1) C   2 - C   3        /130. BD*(   1) C   3 - C   5            0.57    0.95    0.030
   3. BD (   1) C   2 - C   3        /131. BD*(   1) C   3 - H  11            0.39    1.12    0.027
   3. BD (   1) C   2 - C   3        /134. BD*(   1) C   4 - H  13            0.43    1.12    0.028
   3. BD (   1) C   2 - C   3        /135. BD*(   1) C   5 -Cl   6            1.01    0.75    0.035
   4. BD (   1) C   2 - H   9        / 55. RY*(   1) C   3                    0.27    1.26    0.023
   4. BD (   1) C   2 - H   9        /131. BD*(   1) C   3 - H  11            1.80    0.99    0.053
   5. BD (   1) C   2 - H  10        / 37. RY*(   1) O   1                    0.38    1.69    0.032
   5. BD (   1) C   2 - H  10        / 58. RY*(   4) C   3                    0.30    1.23    0.024
   5. BD (   1) C   2 - H  10        /126. BD*(   1) C   2 - C   3            0.28    0.91    0.020
   5. BD (   1) C   2 - H  10        /130. BD*(   1) C   3 - C   5            2.68    0.82    0.060
   6. BD (   1) C   3 - C   4        / 47. RY*(   2) C   2                    0.54    1.15    0.032
   6. BD (   1) C   3 - C   4        / 76. RY*(   4) C   5                    1.37    1.34    0.055
   6. BD (   1) C   3 - C   4        /124. BD*(   1) O   1 - C   2            1.40    0.84    0.044
   6. BD (   1) C   3 - C   4        /126. BD*(   1) C   2 - C   3            0.44    0.94    0.026
   6. BD (   1) C   3 - C   4        /130. BD*(   1) C   3 - C   5            2.07    0.85    0.053
   6. BD (   1) C   3 - C   4        /131. BD*(   1) C   3 - H  11            0.31    1.02    0.023
   6. BD (   1) C   3 - C   4        /132. BD*(   1) C   4 - C   5            2.05    0.85    0.053
   6. BD (   1) C   3 - C   4        /135. BD*(   1) C   5 -Cl   6            2.91    0.65    0.055
   6. BD (   1) C   3 - C   4        /136. BD*(   1) C   5 -Cl   7            3.32    0.64    0.058
   7. BD (   1) C   3 - C   5        / 46. RY*(   1) C   2                    0.74    1.41    0.041
   7. BD (   1) C   3 - C   5        / 64. RY*(   1) C   4                    0.46    1.47    0.033
   7. BD (   1) C   3 - C   5        / 65. RY*(   2) C   4                    0.72    1.36    0.040
   7. BD (   1) C   3 - C   5        / 82. RY*(   1)Cl   6                    0.33    1.43    0.028
   7. BD (   1) C   3 - C   5        / 91. RY*(   1)Cl   7                    0.28    1.43    0.026
   7. BD (   1) C   3 - C   5        /126. BD*(   1) C   2 - C   3            0.78    1.03    0.036
   7. BD (   1) C   3 - C   5        /128. BD*(   1) C   2 - H  10            0.61    1.06    0.032
   7. BD (   1) C   3 - C   5        /129. BD*(   1) C   3 - C   4            2.08    0.95    0.057
   7. BD (   1) C   3 - C   5        /131. BD*(   1) C   3 - H  11            0.37    1.11    0.026
   7. BD (   1) C   3 - C   5        /132. BD*(   1) C   4 - C   5            3.98    0.94    0.077
   7. BD (   1) C   3 - C   5        /133. BD*(   1) C   4 - H  12            1.29    1.10    0.048
   7. BD (   1) C   3 - C   5        /134. BD*(   1) C   4 - H  13            1.57    1.11    0.053
   8. BD (   1) C   3 - H  11        / 64. RY*(   1) C   4                    0.26    1.35    0.024
   8. BD (   1) C   3 - H  11        / 73. RY*(   1) C   5                    0.47    1.16    0.030
   8. BD (   1) C   3 - H  11        /124. BD*(   1) O   1 - C   2            0.27    0.81    0.019
   8. BD (   1) C   3 - H  11        /127. BD*(   1) C   2 - H   9            1.21    0.94    0.043
   8. BD (   1) C   3 - H  11        /133. BD*(   1) C   4 - H  12            0.79    0.98    0.035
   8. BD (   1) C   3 - H  11        /135. BD*(   1) C   5 -Cl   6            0.38    0.61    0.019
   8. BD (   1) C   3 - H  11        /136. BD*(   1) C   5 -Cl   7            1.94    0.61    0.044
   9. BD (   1) C   4 - C   5        / 55. RY*(   1) C   3                    0.73    1.36    0.040
   9. BD (   1) C   4 - C   5        / 56. RY*(   2) C   3                    0.39    1.47    0.031
   9. BD (   1) C   4 - C   5        / 57. RY*(   3) C   3                    0.26    1.42    0.024
   9. BD (   1) C   4 - C   5        / 82. RY*(   1)Cl   6                    0.35    1.41    0.028
   9. BD (   1) C   4 - C   5        / 91. RY*(   1)Cl   7                    0.35    1.41    0.028
   9. BD (   1) C   4 - C   5        /126. BD*(   1) C   2 - C   3            2.48    1.02    0.064
   9. BD (   1) C   4 - C   5        /129. BD*(   1) C   3 - C   4            2.21    0.94    0.058
   9. BD (   1) C   4 - C   5        /130. BD*(   1) C   3 - C   5            4.08    0.92    0.078
   9. BD (   1) C   4 - C   5        /131. BD*(   1) C   3 - H  11            1.36    1.09    0.049
   9. BD (   1) C   4 - C   5        /134. BD*(   1) C   4 - H  13            0.28    1.09    0.022
  10. BD (   1) C   4 - H  12        / 55. RY*(   1) C   3                    0.32    1.26    0.026
  10. BD (   1) C   4 - H  12        / 73. RY*(   1) C   5                    0.62    1.17    0.034
  10. BD (   1) C   4 - H  12        /131. BD*(   1) C   3 - H  11            0.90    0.99    0.038
  10. BD (   1) C   4 - H  12        /135. BD*(   1) C   5 -Cl   6            1.65    0.62    0.041
  10. BD (   1) C   4 - H  12        /136. BD*(   1) C   5 -Cl   7            0.32    0.61    0.018
  11. BD (   1) C   4 - H  13        / 73. RY*(   1) C   5                    0.57    1.16    0.033
  11. BD (   1) C   4 - H  13        /126. BD*(   1) C   2 - C   3            0.84    0.91    0.035
  11. BD (   1) C   4 - H  13        /135. BD*(   1) C   5 -Cl   6            0.32    0.61    0.018
  11. BD (   1) C   4 - H  13        /136. BD*(   1) C   5 -Cl   7            1.54    0.61    0.039
  12. BD (   1) C   5 -Cl   6        / 64. RY*(   1) C   4                    0.31    1.57    0.028
  12. BD (   1) C   5 -Cl   6        /126. BD*(   1) C   2 - C   3            0.61    1.14    0.033
  12. BD (   1) C   5 -Cl   6        /133. BD*(   1) C   4 - H  12            0.44    1.20    0.029
  12. BD (   1) C   5 -Cl   6        /136. BD*(   1) C   5 -Cl   7            0.31    0.83    0.021
  13. BD (   1) C   5 -Cl   7        / 65. RY*(   2) C   4                    0.29    1.47    0.026
  13. BD (   1) C   5 -Cl   7        /131. BD*(   1) C   3 - H  11            0.47    1.21    0.030
  13. BD (   1) C   5 -Cl   7        /134. BD*(   1) C   4 - H  13            0.41    1.22    0.028
  13. BD (   1) C   5 -Cl   7        /135. BD*(   1) C   5 -Cl   6            0.32    0.84    0.021
  14. CR (   1) O   1                / 47. RY*(   2) C   2                    0.71   19.59    0.149
  14. CR (   1) O   1                / 50. RY*(   5) C   2                    0.51   20.28    0.129
  15. CR (   1) C   2                / 57. RY*(   3) C   3                    0.62   10.94    0.104
  15. CR (   1) C   2                /104. RY*(   1) H   9                    0.40   10.56    0.082
  15. CR (   1) C   2                /108. RY*(   1) H  10                    0.40   10.53    0.082
  15. CR (   1) C   2                /124. BD*(   1) O   1 - C   2            0.53   10.44    0.094
  16. CR (   1) C   3                / 65. RY*(   2) C   4                    0.31   10.83    0.073
  16. CR (   1) C   3                / 73. RY*(   1) C   5                    0.79   10.76    0.116
  16. CR (   1) C   3                / 75. RY*(   3) C   5                    0.58   10.80    0.100
  16. CR (   1) C   3                /112. RY*(   1) H  11                    0.45   10.48    0.087
  16. CR (   1) C   3                /135. BD*(   1) C   5 -Cl   6            0.26   10.21    0.067
  16. CR (   1) C   3                /136. BD*(   1) C   5 -Cl   7            0.34   10.20    0.076
  17. CR (   1) C   4                / 55. RY*(   1) C   3                    0.58   10.85    0.100
  17. CR (   1) C   4                / 73. RY*(   1) C   5                    0.94   10.75    0.127
  17. CR (   1) C   4                / 75. RY*(   3) C   5                    0.41   10.80    0.084
  17. CR (   1) C   4                /116. RY*(   1) H  12                    0.45   10.50    0.086
  17. CR (   1) C   4                /120. RY*(   1) H  13                    0.46   10.48    0.088
  17. CR (   1) C   4                /135. BD*(   1) C   5 -Cl   6            0.30   10.20    0.071
  17. CR (   1) C   4                /136. BD*(   1) C   5 -Cl   7            0.30   10.20    0.071
  18. CR (   1) C   5                / 58. RY*(   4) C   3                    0.46   10.95    0.090
  18. CR (   1) C   5                / 65. RY*(   2) C   4                    0.31   10.96    0.074
  18. CR (   1) C   5                / 67. RY*(   4) C   4                    0.45   10.80    0.088
  18. CR (   1) C   5                /126. BD*(   1) C   2 - C   3            0.30   10.63    0.072
  18. CR (   1) C   5                /130. BD*(   1) C   3 - C   5            0.65   10.53    0.107
  18. CR (   1) C   5                /132. BD*(   1) C   4 - C   5            0.54   10.53    0.097
  18. CR (   1) C   5                /135. BD*(   1) C   5 -Cl   6            0.52   10.33    0.094
  18. CR (   1) C   5                /136. BD*(   1) C   5 -Cl   7            0.53   10.33    0.095
  20. CR (   2)Cl   6                / 73. RY*(   1) C   5                    0.46   10.69    0.089
  20. CR (   2)Cl   6                / 74. RY*(   2) C   5                    0.96   10.76    0.129
  20. CR (   2)Cl   6                / 76. RY*(   4) C   5                    0.47   10.84    0.090
  25. CR (   2)Cl   7                / 73. RY*(   1) C   5                    0.73   10.68    0.112
  25. CR (   2)Cl   7                / 74. RY*(   2) C   5                    1.07   10.75    0.136
  29. LP (   1) O   1                / 47. RY*(   2) C   2                    0.75    1.20    0.038
  29. LP (   1) O   1                /101. RY*(   2) H   8                    0.31    2.01    0.032
  29. LP (   1) O   1                /102. RY*(   3) H   8                    0.26    1.56    0.025
  29. LP (   1) O   1                /126. BD*(   1) C   2 - C   3            0.45    0.99    0.027
  29. LP (   1) O   1                /127. BD*(   1) C   2 - H   9            0.72    1.03    0.034
  29. LP (   1) O   1                /128. BD*(   1) C   2 - H  10            0.57    1.03    0.031
  29. LP (   1) O   1                /129. BD*(   1) C   3 - C   4            0.32    0.91    0.022
  30. LP (   2) O   1                / 49. RY*(   4) C   2                    0.68    2.52    0.053
  30. LP (   2) O   1                /100. RY*(   1) H   8                    0.99    1.96    0.056
  30. LP (   2) O   1                /127. BD*(   1) C   2 - H   9            2.89    0.76    0.059
  30. LP (   2) O   1                /128. BD*(   1) C   2 - H  10            3.36    0.76    0.064
  31. LP (   1)Cl   6                / 73. RY*(   1) C   5                    0.72    1.60    0.043
  31. LP (   1)Cl   6                / 74. RY*(   2) C   5                    1.69    1.67    0.067
  31. LP (   1)Cl   6                / 76. RY*(   4) C   5                    0.85    1.75    0.049
  31. LP (   1)Cl   6                /130. BD*(   1) C   3 - C   5            0.43    1.25    0.030
  31. LP (   1)Cl   6                /132. BD*(   1) C   4 - C   5            0.40    1.25    0.029
  32. LP (   2)Cl   6                / 75. RY*(   3) C   5                    0.39    1.02    0.025
  32. LP (   2)Cl   6                /130. BD*(   1) C   3 - C   5            1.74    0.63    0.042
  32. LP (   2)Cl   6                /132. BD*(   1) C   4 - C   5            1.95    0.63    0.045
  33. LP (   3)Cl   6                / 73. RY*(   1) C   5                    0.60    0.97    0.031
  33. LP (   3)Cl   6                /130. BD*(   1) C   3 - C   5            0.75    0.62    0.027
  33. LP (   3)Cl   6                /132. BD*(   1) C   4 - C   5            0.71    0.62    0.027
  33. LP (   3)Cl   6                /136. BD*(   1) C   5 -Cl   7            4.65    0.42    0.056
  34. LP (   1)Cl   7                / 73. RY*(   1) C   5                    1.20    1.60    0.056
  34. LP (   1)Cl   7                / 74. RY*(   2) C   5                    1.92    1.67    0.072
  34. LP (   1)Cl   7                /130. BD*(   1) C   3 - C   5            0.46    1.26    0.031
  34. LP (   1)Cl   7                /132. BD*(   1) C   4 - C   5            0.39    1.25    0.028
  35. LP (   2)Cl   7                / 75. RY*(   3) C   5                    0.38    1.02    0.025
  35. LP (   2)Cl   7                /130. BD*(   1) C   3 - C   5            1.58    0.63    0.040
  35. LP (   2)Cl   7                /132. BD*(   1) C   4 - C   5            2.22    0.63    0.048
  36. LP (   3)Cl   7                / 73. RY*(   1) C   5                    0.39    0.97    0.025
  36. LP (   3)Cl   7                / 74. RY*(   2) C   5                    0.36    1.04    0.025
  36. LP (   3)Cl   7                /130. BD*(   1) C   3 - C   5            1.22    0.63    0.035
  36. LP (   3)Cl   7                /132. BD*(   1) C   4 - C   5            0.40    0.63    0.020
  36. LP (   3)Cl   7                /135. BD*(   1) C   5 -Cl   6            4.49    0.42    0.055


 Natural Bond Orbitals (Summary):

                                                            Principal Delocalizations
           NBO                        Occupancy    Energy   (geminal,vicinal,remote)
 ====================================================================================
 Molecular unit  1  (C4H6OCl2)
     1. BD (   1) O   1 - C   2          0.99705    -1.04067  129(v),101(v)
     2. BD (   1) O   1 - H   8          0.99359    -0.90983  126(v),48(v)
     3. BD (   1) C   2 - C   3          0.98896    -0.84623  135(v),125(v),130(g),129(g)
                                                    134(v),73(v),131(g),38(v)
                                                    65(v),74(v)
     4. BD (   1) C   2 - H   9          0.99360    -0.71418  131(v),55(v)
     5. BD (   1) C   2 - H  10          0.99082    -0.71281  130(v),37(v),58(v),126(g)
     6. BD (   1) C   3 - C   4          0.96713    -0.74486  136(v),135(v),130(g),132(g)
                                                    124(v),76(v),47(v),126(g)
                                                    131(g)
     7. BD (   1) C   3 - C   5          0.97961    -0.83265  132(g),129(g),134(v),133(v)
                                                    126(g),46(v),65(v),128(v)
                                                    64(v),131(g),82(v),91(v)
     8. BD (   1) C   3 - H  11          0.98308    -0.71055  136(v),127(v),133(v),73(v)
                                                    135(v),124(v),64(v)
     9. BD (   1) C   4 - C   5          0.98184    -0.81742  130(g),126(v),129(g),131(v)
                                                    55(v),56(v),82(v),91(v)
                                                    134(g),57(v)
    10. BD (   1) C   4 - H  12          0.98813    -0.71636  135(v),131(v),73(v),136(v)
                                                    55(v)
    11. BD (   1) C   4 - H  13          0.98847    -0.71354  136(v),126(v),73(v),135(v)
    12. BD (   1) C   5 -Cl   6          0.99445    -0.93729  126(v),133(v),136(g),64(v)
    13. BD (   1) C   5 -Cl   7          0.99484    -0.93959  131(v),134(v),135(g),65(v)
    14. CR (   1) O   1                  0.99987   -19.18240  47(v),50(v)
    15. CR (   1) C   2                  0.99949   -10.34483  57(v),124(g),104(v),108(v)
    16. CR (   1) C   3                  0.99938   -10.30784  73(v),75(v),112(v),136(v)
                                                    65(v),135(v)
    17. CR (   1) C   4                  0.99944   -10.30063  73(v),55(v),120(v),116(v)
                                                    75(v),136(v),135(v)
    18. CR (   1) C   5                  0.99926   -10.42891  130(g),132(g),136(g),135(g)
                                                    58(v),67(v),65(v),126(v)
    19. CR (   1)Cl   6                  1.00000  -100.82041   
    20. CR (   2)Cl   6                  0.99986   -10.23678  74(v),76(v),73(v)
    21. CR (   3)Cl   6                  0.99996    -7.44150   
    22. CR (   4)Cl   6                  0.99998    -7.43581   
    23. CR (   5)Cl   6                  0.99998    -7.43912   
    24. CR (   1)Cl   7                  1.00000  -100.83338   
    25. CR (   2)Cl   7                  0.99986   -10.22710  74(v),73(v)
    26. CR (   3)Cl   7                  0.99999    -7.43618   
    27. CR (   4)Cl   7                  0.99994    -7.44434   
    28. CR (   5)Cl   7                  0.99999    -7.43869   
    29. LP (   1) O   1                  0.99102    -0.79441  47(v),127(v),128(v),126(v)
                                                    129(r),101(v),102(v)
    30. LP (   2) O   1                  0.98229    -0.52632  128(v),127(v),100(v),49(v)
    31. LP (   1)Cl   6                  0.99496    -1.15231  74(v),76(v),73(v),130(v)
                                                    132(v)
    32. LP (   2)Cl   6                  0.98394    -0.52717  132(v),130(v),75(v)
    33. LP (   3)Cl   6                  0.97358    -0.52032  136(v),130(v),132(v),73(v)
    34. LP (   1)Cl   7                  0.99498    -1.15253  74(v),73(v),130(v),132(v)
    35. LP (   2)Cl   7                  0.98336    -0.52823  132(v),130(v),75(v)
    36. LP (   3)Cl   7                  0.97236    -0.52357  135(v),130(v),132(v),73(v)
                                                    74(v)
    37. RY*(   1) O   1                  0.00087     0.97906   
    38. RY*(   2) O   1                  0.00068     1.18124   
    39. RY*(   3) O   1                  0.00005     1.47820   
    40. RY*(   4) O   1                  0.00002     1.07155   
    41. RY*(   5) O   1                  0.00000     2.75251   
    42. RY*(   6) O   1                  0.00000     2.50627   
    43. RY*(   7) O   1                  0.00000     2.44915   
    44. RY*(   8) O   1                  0.00000     2.62599   
    45. RY*(   9) O   1                  0.00001     2.69202   
    46. RY*(   1) C   2                  0.00239     0.58232   
    47. RY*(   2) C   2                  0.00161     0.40997   
    48. RY*(   3) C   2                  0.00133     1.13633   
    49. RY*(   4) C   2                  0.00082     1.98872   
    50. RY*(   5) C   2                  0.00030     1.09885   
    51. RY*(   6) C   2                  0.00017     1.52942   
    52. RY*(   7) C   2                  0.00007     1.94894   
    53. RY*(   8) C   2                  0.00004     1.12382   
    54. RY*(   9) C   2                  0.00001     1.96766   
    55. RY*(   1) C   3                  0.00324     0.54574   
    56. RY*(   2) C   3                  0.00213     0.65516   
    57. RY*(   3) C   3                  0.00142     0.59905   
    58. RY*(   4) C   3                  0.00070     0.51919   
    59. RY*(   5) C   3                  0.00023     1.95319   
    60. RY*(   6) C   3                  0.00012     1.82696   
    61. RY*(   7) C   3                  0.00011     1.93203   
    62. RY*(   8) C   3                  0.00008     1.88560   
    63. RY*(   9) C   3                  0.00003     1.92724   
    64. RY*(   1) C   4                  0.00254     0.63501   
    65. RY*(   2) C   4                  0.00193     0.52683   
    66. RY*(   3) C   4                  0.00045     0.59422   
    67. RY*(   4) C   4                  0.00031     0.37265   
    68. RY*(   5) C   4                  0.00006     2.10185   
    69. RY*(   6) C   4                  0.00003     1.92409   
    70. RY*(   7) C   4                  0.00003     1.85352   
    71. RY*(   8) C   4                  0.00001     1.97274   
    72. RY*(   9) C   4                  0.00002     1.83778   
    73. RY*(   1) C   5                  0.00785     0.45030   
    74. RY*(   2) C   5                  0.00466     0.51872   
    75. RY*(   3) C   5                  0.00375     0.49673   
    76. RY*(   4) C   5                  0.00268     0.59892   
    77. RY*(   5) C   5                  0.00112     1.80542   
    78. RY*(   6) C   5                  0.00062     1.61931   
    79. RY*(   7) C   5                  0.00052     1.70660   
    80. RY*(   8) C   5                  0.00011     1.77985   
    81. RY*(   9) C   5                  0.00006     1.69968   
    82. RY*(   1)Cl   6                  0.00133     0.59731   
    83. RY*(   2)Cl   6                  0.00071     0.61753   
    84. RY*(   3)Cl   6                  0.00048     0.66227   
    85. RY*(   4)Cl   6                  0.00008     0.91941   
    86. RY*(   5)Cl   6                  0.00003     0.69005   
    87. RY*(   6)Cl   6                  0.00003     0.68808   
    88. RY*(   7)Cl   6                  0.00001     0.58066   
    89. RY*(   8)Cl   6                  0.00000     0.75919   
    90. RY*(   9)Cl   6                  0.00001     0.74224   
    91. RY*(   1)Cl   7                  0.00128     0.59497   
    92. RY*(   2)Cl   7                  0.00070     0.63647   
    93. RY*(   3)Cl   7                  0.00050     0.63481   
    94. RY*(   4)Cl   7                  0.00009     0.89220   
    95. RY*(   5)Cl   7                  0.00004     0.67380   
    96. RY*(   6)Cl   7                  0.00001     0.63773   
    97. RY*(   7)Cl   7                  0.00001     0.54137   
    98. RY*(   8)Cl   7                  0.00001     0.80601   
    99. RY*(   9)Cl   7                  0.00001     0.86021   
   100. RY*(   1) H   8                  0.00071     1.43044   
   101. RY*(   2) H   8                  0.00060     1.21845   
   102. RY*(   3) H   8                  0.00035     0.76198   
   103. RY*(   4) H   8                  0.00001     2.10350   
   104. RY*(   1) H   9                  0.00154     0.21207   
   105. RY*(   2) H   9                  0.00013     1.57071   
   106. RY*(   3) H   9                  0.00006     1.72940   
   107. RY*(   4) H   9                  0.00001     1.98138   
   108. RY*(   1) H  10                  0.00104     0.18602   
   109. RY*(   2) H  10                  0.00013     1.55513   
   110. RY*(   3) H  10                  0.00006     1.71418   
   111. RY*(   4) H  10                  0.00002     2.03420   
   112. RY*(   1) H  11                  0.00165     0.16826   
   113. RY*(   2) H  11                  0.00008     1.58182   
   114. RY*(   3) H  11                  0.00004     1.84226   
   115. RY*(   4) H  11                  0.00002     2.04992   
   116. RY*(   1) H  12                  0.00083     0.19486   
   117. RY*(   2) H  12                  0.00008     1.50262   
   118. RY*(   3) H  12                  0.00006     1.80035   
   119. RY*(   4) H  12                  0.00001     1.98824   
   120. RY*(   1) H  13                  0.00077     0.17982   
   121. RY*(   2) H  13                  0.00007     1.51757   
   122. RY*(   3) H  13                  0.00006     1.82795   
   123. RY*(   4) H  13                  0.00002     1.98340   
   124. BD*(   1) O   1 - C   2          0.00751     0.09454   
   125. BD*(   1) O   1 - H   8          0.00234     0.25344   
   126. BD*(   1) C   2 - C   3          0.01418     0.19972   
   127. BD*(   1) C   2 - H   9          0.01347     0.23307   
   128. BD*(   1) C   2 - H  10          0.01305     0.23171   
   129. BD*(   1) C   3 - C   4          0.01054     0.11907   
   130. BD*(   1) C   3 - C   5          0.03617     0.10261   
   131. BD*(   1) C   3 - H  11          0.01070     0.27523   
   132. BD*(   1) C   4 - C   5          0.02899     0.10236   
   133. BD*(   1) C   4 - H  12          0.00610     0.26534   
   134. BD*(   1) C   4 - H  13          0.00578     0.27673   
   135. BD*(   1) C   5 -Cl   6          0.03878    -0.09969   
   136. BD*(   1) C   5 -Cl   7          0.04042    -0.10365   
       -------------------------------
              Total Lewis   35.71506  ( 99.2085%)
        Valence non-Lewis    0.22805  (  0.6335%)
        Rydberg non-Lewis    0.05689  (  0.1580%)
       -------------------------------
            Total unit  1   36.00000  (100.0000%)
           Charge unit  1    0.00000


 ***************************************************
 *******         Beta  spin orbitals         *******
 ***************************************************


 NATURAL POPULATIONS:  Natural atomic orbital occupancies 
                                                          
   NAO  Atom  No  lang   Type(AO)    Occupancy      Energy
 ----------------------------------------------------------
     1    O    1  S      Cor( 1S)     0.99987     -19.17722
     2    O    1  S      Val( 2S)     0.84019      -1.06435
     3    O    1  S      Ryd( 3S)     0.00063       1.20989
     4    O    1  px     Val( 2p)     0.76910      -0.48189
     5    O    1  px     Ryd( 3p)     0.00104       1.02531
     6    O    1  py     Val( 2p)     0.80484      -0.48044
     7    O    1  py     Ryd( 3p)     0.00107       0.90662
     8    O    1  pz     Val( 2p)     0.77160      -0.50232
     9    O    1  pz     Ryd( 3p)     0.00047       0.89178
    10    O    1  dxy    Ryd( 3d)     0.00036       2.85281
    11    O    1  dxz    Ryd( 3d)     0.00043       2.69089
    12    O    1  dyz    Ryd( 3d)     0.00041       2.57620
    13    O    1  dx2y2  Ryd( 3d)     0.00027       2.74074
    14    O    1  dz2    Ryd( 3d)     0.00070       2.93516

    15    C    2  S      Cor( 1S)     0.99949     -10.34466
    16    C    2  S      Val( 2S)     0.50586      -0.43199
    17    C    2  S      Ryd( 3S)     0.00144       0.56606
    18    C    2  px     Val( 2p)     0.51041      -0.29146
    19    C    2  px     Ryd( 3p)     0.00147       0.35674
    20    C    2  py     Val( 2p)     0.59254      -0.29989
    21    C    2  py     Ryd( 3p)     0.00158       0.48172
    22    C    2  pz     Val( 2p)     0.40234      -0.27326
    23    C    2  pz     Ryd( 3p)     0.00199       0.38363
    24    C    2  dxy    Ryd( 3d)     0.00034       2.00457
    25    C    2  dxz    Ryd( 3d)     0.00072       1.94944
    26    C    2  dyz    Ryd( 3d)     0.00076       2.02186
    27    C    2  dx2y2  Ryd( 3d)     0.00034       2.03431
    28    C    2  dz2    Ryd( 3d)     0.00107       2.03177

    29    C    3  S      Cor( 1S)     0.99938     -10.30624
    30    C    3  S      Val( 2S)     0.47703      -0.41657
    31    C    3  S      Ryd( 3S)     0.00184       0.53816
    32    C    3  px     Val( 2p)     0.47634      -0.30708
    33    C    3  px     Ryd( 3p)     0.00219       0.39357
    34    C    3  py     Val( 2p)     0.56656      -0.30909
    35    C    3  py     Ryd( 3p)     0.00191       0.53421
    36    C    3  pz     Val( 2p)     0.54634      -0.31072
    37    C    3  pz     Ryd( 3p)     0.00242       0.45478
    38    C    3  dxy    Ryd( 3d)     0.00044       2.05013
    39    C    3  dxz    Ryd( 3d)     0.00041       1.93332
    40    C    3  dyz    Ryd( 3d)     0.00028       1.92768
    41    C    3  dx2y2  Ryd( 3d)     0.00030       2.11650
    42    C    3  dz2    Ryd( 3d)     0.00043       1.94176

    43    C    4  S      Cor( 1S)     0.99943     -10.29911
    44    C    4  S      Val( 2S)     0.51421      -0.43464
    45    C    4  S      Ryd( 3S)     0.00079       0.52401
    46    C    4  px     Val( 2p)     0.55038      -0.30130
    47    C    4  px     Ryd( 3p)     0.00156       0.39319
    48    C    4  py     Val( 2p)     0.58655      -0.29685
    49    C    4  py     Ryd( 3p)     0.00216       0.49609
    50    C    4  pz     Val( 2p)     0.48197      -0.28352
    51    C    4  pz     Ryd( 3p)     0.00192       0.29452
    52    C    4  dxy    Ryd( 3d)     0.00024       2.01476
    53    C    4  dxz    Ryd( 3d)     0.00043       2.06475
    54    C    4  dyz    Ryd( 3d)     0.00037       2.18186
    55    C    4  dx2y2  Ryd( 3d)     0.00011       1.88989
    56    C    4  dz2    Ryd( 3d)     0.00051       2.00498

    57    C    5  S      Cor( 1S)     0.99926     -10.42642
    58    C    5  S      Val( 2S)     0.48860      -0.53607
    59    C    5  S      Ryd( 3S)     0.00240       0.47391
    60    C    5  px     Val( 2p)     0.48570      -0.40871
    61    C    5  px     Ryd( 3p)     0.00511       0.41164
    62    C    5  py     Val( 2p)     0.46929      -0.43365
    63    C    5  py     Ryd( 3p)     0.00559       0.47650
    64    C    5  pz     Val( 2p)     0.51202      -0.39322
    65    C    5  pz     Ryd( 3p)     0.00427       0.37532
    66    C    5  dxy    Ryd( 3d)     0.00107       1.86432
    67    C    5  dxz    Ryd( 3d)     0.00117       1.74599
    68    C    5  dyz    Ryd( 3d)     0.00092       1.75260
    69    C    5  dx2y2  Ryd( 3d)     0.00150       1.78781
    70    C    5  dz2    Ryd( 3d)     0.00075       1.86309

    71   Cl    6  S      Cor( 1S)     1.00000    -100.81893
    72   Cl    6  S      Cor( 2S)     0.99986     -10.23419
    73   Cl    6  S      Val( 3S)     0.91696      -1.21675
    74   Cl    6  S      Ryd( 4S)     0.00108       0.43847
    75   Cl    6  px     Cor( 2p)     0.99994      -7.43913
    76   Cl    6  px     Val( 3p)     0.67826      -0.48021
    77   Cl    6  px     Ryd( 4p)     0.00054       0.77150
    78   Cl    6  py     Cor( 2p)     0.99998      -7.43475
    79   Cl    6  py     Val( 3p)     0.90485      -0.50543
    80   Cl    6  py     Ryd( 4p)     0.00046       0.74712
    81   Cl    6  pz     Cor( 2p)     0.99995      -7.43590
    82   Cl    6  pz     Val( 3p)     0.76353      -0.49028
    83   Cl    6  pz     Ryd( 4p)     0.00049       0.75868
    84   Cl    6  dxy    Ryd( 3d)     0.00121       0.74299
    85   Cl    6  dxz    Ryd( 3d)     0.00166       0.79723
    86   Cl    6  dyz    Ryd( 3d)     0.00063       0.66889
    87   Cl    6  dx2y2  Ryd( 3d)     0.00110       0.75500
    88   Cl    6  dz2    Ryd( 3d)     0.00082       0.65825

    89   Cl    7  S      Cor( 1S)     1.00000    -100.83208
    90   Cl    7  S      Cor( 2S)     0.99985     -10.22471
    91   Cl    7  S      Val( 3S)     0.91703      -1.21935
    92   Cl    7  S      Ryd( 4S)     0.00098       0.44595
    93   Cl    7  px     Cor( 2p)     0.99998      -7.43473
    94   Cl    7  px     Val( 3p)     0.93436      -0.51230
    95   Cl    7  px     Ryd( 4p)     0.00044       0.77159
    96   Cl    7  py     Cor( 2p)     0.99994      -7.44358
    97   Cl    7  py     Val( 3p)     0.61813      -0.47578
    98   Cl    7  py     Ryd( 4p)     0.00065       0.78208
    99   Cl    7  pz     Cor( 2p)     0.99995      -7.43508
   100   Cl    7  pz     Val( 3p)     0.82671      -0.50099
   101   Cl    7  pz     Ryd( 4p)     0.00046       0.75009
   102   Cl    7  dxy    Ryd( 3d)     0.00093       0.74706
   103   Cl    7  dxz    Ryd( 3d)     0.00007       0.58961
   104   Cl    7  dyz    Ryd( 3d)     0.00116       0.73484
   105   Cl    7  dx2y2  Ryd( 3d)     0.00240       0.84934
   106   Cl    7  dz2    Ryd( 3d)     0.00086       0.67976

   107    H    8  S      Val( 1S)     0.25177      -0.06755
   108    H    8  S      Ryd( 2S)     0.00042       0.24163
   109    H    8  px     Ryd( 2p)     0.00108       2.11147
   110    H    8  py     Ryd( 2p)     0.00070       1.60737
   111    H    8  pz     Ryd( 2p)     0.00057       1.58500

   112    H    9  S      Val( 1S)     0.36751      -0.13227
   113    H    9  S      Ryd( 2S)     0.00148       0.19098
   114    H    9  px     Ryd( 2p)     0.00011       1.54860
   115    H    9  py     Ryd( 2p)     0.00038       2.06406
   116    H    9  pz     Ryd( 2p)     0.00009       1.71847

   117    H   10  S      Val( 1S)     0.33003      -0.11347
   118    H   10  S      Ryd( 2S)     0.00074       0.16991
   119    H   10  px     Ryd( 2p)     0.00023       1.80100
   120    H   10  py     Ryd( 2p)     0.00021       1.76045
   121    H   10  pz     Ryd( 2p)     0.00014       1.80774

   122    H   11  S      Val( 1S)     0.34482      -0.08589
   123    H   11  S      Ryd( 2S)     0.00133       0.16500
   124    H   11  px     Ryd( 2p)     0.00005       1.72794
   125    H   11  py     Ryd( 2p)     0.00035       2.06639
   126    H   11  pz     Ryd( 2p)     0.00012       1.69952

   127    H   12  S      Val( 1S)     0.36012      -0.10573
   128    H   12  S      Ryd( 2S)     0.00079       0.17229
   129    H   12  px     Ryd( 2p)     0.00011       1.60154
   130    H   12  py     Ryd( 2p)     0.00019       1.81171
   131    H   12  pz     Ryd( 2p)     0.00024       1.91363

   132    H   13  S      Val( 1S)     0.35445      -0.09214
   133    H   13  S      Ryd( 2S)     0.00073       0.16437
   134    H   13  px     Ryd( 2p)     0.00017       1.73258
   135    H   13  py     Ryd( 2p)     0.00027       1.90798
   136    H   13  pz     Ryd( 2p)     0.00009       1.71715


 Summary of Natural Population Analysis:                  
                                                          
                                       Natural Population 
                Natural  -----------------------------------------------
    Atom  No    Charge         Core      Valence    Rydberg      Total
 -----------------------------------------------------------------------
      O    1   -0.19101      0.99987     3.18573    0.00540     4.19101
      C    2   -0.02035      0.99949     2.01115    0.00970     3.02035
      C    3   -0.07588      0.99938     2.06627    0.01022     3.07588
      C    4   -0.14063      0.99943     2.13311    0.00809     3.14063
      C    5    0.02236      0.99926     1.95561    0.02278     2.97764
     Cl    6    0.22868      4.99972     3.26361    0.00799     8.27132
     Cl    7    0.19610      4.99972     3.29624    0.00794     8.30390
      H    8    0.24546      0.00000     0.25177    0.00277     0.25454
      H    9    0.13043      0.00000     0.36751    0.00205     0.36957
      H   10    0.16864      0.00000     0.33003    0.00133     0.33136
      H   11    0.15334      0.00000     0.34482    0.00184     0.34666
      H   12    0.13855      0.00000     0.36012    0.00133     0.36145
      H   13    0.14430      0.00000     0.35445    0.00126     0.35570
 =======================================================================
   * Total *    1.00000     14.99688    19.92042    0.08270    35.00000

                                 Natural Population      
 --------------------------------------------------------
   Core                      14.99688 ( 99.9792% of  15)
   Valence                   19.92042 ( 99.6021% of  20)
   Natural Minimal Basis     34.91730 ( 99.7637% of  35)
   Natural Rydberg Basis      0.08270 (  0.2363% of  35)
 --------------------------------------------------------

    Atom  No          Natural Electron Configuration
 ----------------------------------------------------------------------------
      O    1      [core]2S( 0.84)2p( 2.35)
      C    2      [core]2S( 0.51)2p( 1.51)3p( 0.01)
      C    3      [core]2S( 0.48)2p( 1.59)3p( 0.01)
      C    4      [core]2S( 0.51)2p( 1.62)3p( 0.01)
      C    5      [core]2S( 0.49)2p( 1.47)3p( 0.01)3d( 0.01)
     Cl    6      [core]3S( 0.92)3p( 2.35)3d( 0.01)
     Cl    7      [core]3S( 0.92)3p( 2.38)3d( 0.01)
      H    8            1S( 0.25)
      H    9            1S( 0.37)
      H   10            1S( 0.33)
      H   11            1S( 0.34)
      H   12            1S( 0.36)
      H   13            1S( 0.35)


 NATURAL BOND ORBITAL ANALYSIS, beta spin orbitals:

                       Occupancies       Lewis Structure    Low   High
           Occ.    -------------------  -----------------   occ   occ
  Cycle   Thresh.   Lewis   Non-Lewis     CR  BD  3C  LP    (L)   (NL)   Dev
 =============================================================================
   1(1)    0.90    33.59186   1.40814     15  14   0   6     2      0    0.20
   2(2)    0.90    33.59186   1.40814     15  14   0   6     2      0    0.20
   3(1)    0.80    33.33249   1.66751     15  15   0   5     4      1    0.19
   4(2)    0.80    33.58935   1.41065     15  15   0   5     3      1    0.19
   5(3)    0.80    33.96484   1.03516     15  15   0   5     2      1    0.04
   6(4)    0.80    33.88318   1.11682     15  15   0   5     3      1    0.07
   7(5)    0.80    33.95816   1.04184     15  15   0   5     1      1    0.04
   8(6)    0.80    33.88318   1.11682     15  15   0   5     3      1    0.07
   9(7)    0.80    33.95816   1.04184     15  15   0   5     1      1    0.04
  10(8)    0.80    33.88318   1.11682     15  15   0   5     3      1    0.07
  11(9)    0.80    33.95816   1.04184     15  15   0   5     1      1    0.04
  12(1)    0.70    33.73268   1.26732     15  12   0   8     0      1    0.19
  13(2)    0.70    33.73268   1.26732     15  12   0   8     0      1    0.19

    The hybrids on atom  3 are linearly dependent.  An eigenvalue (  0.000030)
    of the hybrid overlap matrix is too small (<0.00010).

    PRJTHR will be raised from  0.200 to 0.250 and the NBO search repeated.


    The hybrids on atom  3 are linearly dependent.  An eigenvalue (  0.000030)
    of the hybrid overlap matrix is too small (<0.00010).

    PRJTHR will be raised from  0.250 to 0.300 and the NBO search repeated.

  14(1)    0.60    31.32983   3.67017     15   7   0  13     0      0    0.26
  15(2)    0.60    31.53441   3.46559     15   7   0  13     0      1    0.26
  16(3)    0.60    31.64015   3.35985     15   6   0  14     0      1    0.26
  17(4)    0.60    31.64015   3.35985     15   6   0  14     0      1    0.26
  18(1)    0.50    29.74487   5.25513     15   1   0  19     0      3    0.30
  19(2)    0.50    29.74487   5.25513     15   1   0  19     0      3    0.30
  20(1)    0.80    33.96484   1.03516     15  15   0   5     2      1    0.04
 -----------------------------------------------------------------------------

 Structure accepted: RESONANCE keyword permits strongly delocalized structure

           --- Apparent excited state configuration ---
 The following "inverted" NBO labels reflect the actual hybrid overlap:

                 NBO  15 has been relabelled BD*

                 NBO 136 has been relabelled BD 

 --------------------------------------------------------
   Core                     14.99687 ( 99.979% of  15)
   Valence Lewis            18.52333 ( 92.617% of  20)
  ==================       ============================
   Total Lewis              33.52020 ( 95.772% of  35)
  -----------------------------------------------------
   Valence non-Lewis         1.42956 (  4.084% of  35)
   Rydberg non-Lewis         0.05024 (  0.144% of  35)
  ==================       ============================
   Total non-Lewis           1.47980 (  4.228% of  35)
 --------------------------------------------------------


       (Occupancy)   Bond orbital/ Coefficients/ Hybrids
 ---------------------------------------------------------------------------------
     1. (0.99667) BD ( 1) O   1 - C   2  
                ( 67.02%)   0.8187* O   1 s( 31.44%)p 2.18( 68.49%)d 0.00(  0.08%)
                                           -0.0001  0.5607  0.0028  0.1799  0.0016
                                           -0.0177 -0.0011  0.8076 -0.0012 -0.0026
                                            0.0011  0.0050  0.0021  0.0270
                ( 32.98%)   0.5743* C   2 s( 21.06%)p 3.73( 78.65%)d 0.01(  0.29%)
                                            0.0000  0.4571  0.0402 -0.2638 -0.0142
                                            0.0396  0.0030 -0.8448 -0.0382 -0.0012
                                            0.0249 -0.0041  0.0035  0.0476
     2. (0.81030) BD ( 1) O   1 - C   5  
                ( 95.76%)   0.9786* O   1 s(  0.41%)p99.99( 99.52%)d 0.15(  0.06%)
                                           -0.0001  0.0643 -0.0020  0.4859 -0.0104
                                            0.8606 -0.0197 -0.1341  0.0035 -0.0064
                                            0.0118  0.0158 -0.0129 -0.0036
                (  4.24%)   0.2058* C   5 s(  0.79%)p99.99( 96.26%)d 3.74(  2.95%)
                                            0.0023 -0.0019 -0.0887  0.4508  0.3337
                                            0.0918  0.1216  0.5256  0.5903 -0.0440
                                           -0.0279 -0.0741 -0.0727  0.1264
     3. (0.99327) BD ( 1) O   1 - H   8  
                ( 74.71%)   0.8644* O   1 s( 20.70%)p 3.83( 79.21%)d 0.00(  0.09%)
                                           -0.0002 -0.4546 -0.0189  0.7881  0.0231
                                           -0.3906 -0.0093  0.1311  0.0233  0.0203
                                            0.0090 -0.0048 -0.0133  0.0135
                ( 25.29%)   0.5029* H   8 s( 99.53%)p 0.00(  0.47%)
                                           -0.9976  0.0017 -0.0618  0.0258 -0.0147
     4. (0.98002) BD ( 1) C   2 - C   3  
                ( 47.61%)   0.6900* C   2 s( 29.41%)p 2.40( 70.54%)d 0.00(  0.05%)
                                            0.0003  0.5423  0.0085  0.7763 -0.0102
                                           -0.3182 -0.0046  0.0361 -0.0028 -0.0135
                                           -0.0019 -0.0018  0.0141 -0.0121
                ( 52.39%)   0.7238* C   3 s( 30.90%)p 2.23( 69.06%)d 0.00(  0.03%)
                                           -0.0002  0.5559  0.0052 -0.7560 -0.0138
                                            0.3391 -0.0298 -0.0540 -0.0135 -0.0134
                                            0.0019 -0.0003  0.0060 -0.0100
     5. (0.96554) BD ( 1) C   2 - H   9  
                ( 62.64%)   0.7914* C   2 s( 24.44%)p 3.09( 75.52%)d 0.00(  0.04%)
                                            0.0001  0.4942 -0.0155 -0.0277 -0.0179
                                            0.8099 -0.0080  0.3131 -0.0032  0.0016
                                           -0.0030  0.0114 -0.0143 -0.0067
                ( 37.36%)   0.6112* H   9 s( 99.90%)p 0.00(  0.10%)
                                            0.9995 -0.0074 -0.0002 -0.0294 -0.0122
     6. (0.91848) BD ( 1) C   2 - H  10  
                ( 64.69%)   0.8043* C   2 s( 25.18%)p 2.97( 74.79%)d 0.00(  0.03%)
                                            0.0007 -0.5016  0.0126  0.5708  0.0000
                                            0.4904 -0.0135 -0.4259  0.0031 -0.0120
                                            0.0086  0.0079  0.0018  0.0045
                ( 35.31%)   0.5942* H  10 s( 99.89%)p 0.00(  0.11%)
                                           -0.9994  0.0090 -0.0207 -0.0178  0.0183
     7. (0.96829) BD ( 1) C   3 - C   4  
                ( 51.13%)   0.7151* C   3 s( 20.81%)p 3.80( 79.11%)d 0.00(  0.08%)
                                           -0.0002  0.4562 -0.0041  0.2358 -0.0137
                                           -0.0890 -0.0243  0.8525 -0.0044  0.0029
                                            0.0213  0.0095  0.0068  0.0133
                ( 48.87%)   0.6990* C   4 s( 22.08%)p 3.52( 77.83%)d 0.00(  0.09%)
                                            0.0002  0.4699 -0.0022 -0.6925  0.0027
                                           -0.3331 -0.0160 -0.4327  0.0176  0.0011
                                            0.0243  0.0074  0.0076  0.0133
     8. (0.73440) BD ( 1) C   3 - C   5  
                ( 54.42%)   0.7377* C   3 s( 23.76%)p 3.21( 76.18%)d 0.00(  0.07%)
                                           -0.0011 -0.4869 -0.0214 -0.6091 -0.0002
                                           -0.4980  0.0080  0.3772  0.0205 -0.0192
                                            0.0002 -0.0004 -0.0047  0.0165
                ( 45.58%)   0.6751* C   5 s( 28.79%)p 2.43( 69.98%)d 0.04(  1.23%)
                                           -0.0004 -0.5325  0.0654  0.5680 -0.2552
                                            0.3408 -0.0947  0.1411 -0.4086  0.0129
                                            0.0216  0.0553  0.0468 -0.0804
     9. (0.97036) BD ( 1) C   3 - H  11  
                ( 65.12%)   0.8070* C   3 s( 24.41%)p 3.10( 75.57%)d 0.00(  0.02%)
                                            0.0006 -0.4939  0.0136 -0.0333  0.0185
                                            0.7920 -0.0072  0.3562 -0.0063  0.0073
                                            0.0037 -0.0102  0.0083  0.0021
                ( 34.88%)   0.5906* H  11 s( 99.90%)p 0.00(  0.10%)
                                           -0.9995  0.0071  0.0016 -0.0298 -0.0125
    10. (0.76111) BD ( 1) C   4 - C   5  
                ( 51.84%)   0.7200* C   4 s( 24.36%)p 3.10( 75.56%)d 0.00(  0.09%)
                                            0.0014  0.4929  0.0237  0.4712  0.0203
                                            0.4558  0.0113 -0.5703  0.0029  0.0008
                                           -0.0104 -0.0173 -0.0042  0.0208
                ( 48.16%)   0.6940* C   5 s( 27.00%)p 2.67( 71.98%)d 0.04(  1.02%)
                                           -0.0018  0.5174  0.0478 -0.0042 -0.2102
                                           -0.1776 -0.0756  0.6868 -0.4083  0.0329
                                            0.0116  0.0381  0.0499 -0.0709
    11. (0.97851) BD ( 1) C   4 - H  12  
                ( 63.56%)   0.7973* C   4 s( 26.43%)p 2.78( 73.53%)d 0.00(  0.03%)
                                           -0.0006  0.5141 -0.0098 -0.2863  0.0192
                                            0.5167 -0.0267  0.6203  0.0239 -0.0085
                                           -0.0055  0.0120 -0.0067 -0.0040
                ( 36.44%)   0.6036* H  12 s( 99.90%)p 0.00(  0.10%)
                                            0.9995 -0.0032  0.0089 -0.0177 -0.0247
    12. (0.97874) BD ( 1) C   4 - H  13  
                ( 64.14%)   0.8009* C   4 s( 27.01%)p 2.70( 72.96%)d 0.00(  0.03%)
                                            0.0005 -0.5197  0.0036 -0.4632  0.0137
                                            0.6425 -0.0150 -0.3179 -0.0279  0.0133
                                           -0.0015  0.0014  0.0026  0.0090
                ( 35.86%)   0.5988* H  13 s( 99.90%)p 0.00(  0.10%)
                                           -0.9995  0.0031  0.0168 -0.0238  0.0137
    13. (0.99329) BD ( 1) C   5 -Cl   6  
                ( 47.41%)   0.6886* C   5 s( 22.22%)p 3.49( 77.49%)d 0.01(  0.29%)
                                            0.0001 -0.4713 -0.0107 -0.6862  0.0178
                                            0.2938 -0.0083  0.4637  0.0483  0.0237
                                            0.0317 -0.0216 -0.0243  0.0153
                ( 52.59%)   0.7252*Cl   6 s( 17.26%)p 4.76( 82.16%)d 0.03(  0.58%)
                                            0.0000 -0.0001 -0.4135  0.0401 -0.0001
                                            0.6822  0.0237  0.0000 -0.3715 -0.0137
                                            0.0000 -0.4661 -0.0148  0.0408  0.0506
                                           -0.0261 -0.0281  0.0101
    14. (0.99489) BD ( 1) C   5 -Cl   7  
                ( 47.24%)   0.6873* C   5 s( 22.44%)p 3.45( 77.31%)d 0.01(  0.25%)
                                           -0.0001  0.4737  0.0011 -0.0383  0.0209
                                            0.8689  0.0047 -0.1273 -0.0058 -0.0079
                                            0.0002 -0.0099 -0.0428 -0.0231
                ( 52.76%)   0.7264*Cl   7 s( 17.37%)p 4.73( 82.06%)d 0.03(  0.57%)
                                           -0.0000  0.0001  0.4151 -0.0372  0.0000
                                            0.0826  0.0051  0.0001 -0.8959 -0.0305
                                           -0.0000  0.1006  0.0027 -0.0103  0.0007
                                           -0.0138 -0.0638 -0.0372
    15. (0.99777) BD*( 1)Cl   6 -Cl   7  
                ( 46.56%)   0.6823*Cl   6 s(  0.00%)p 1.00( 99.93%)d 0.00(  0.07%)
                                           -0.0000 -0.0001 -0.0048 -0.0023 -0.0000
                                            0.6232 -0.0116  0.0000  0.2032 -0.0029
                                            0.0000  0.7545 -0.0125 -0.0004 -0.0056
                                            0.0065 -0.0164  0.0186
                ( 53.44%)  -0.7310*Cl   7 s(  0.04%)p99.99( 99.90%)d 1.77(  0.06%)
                                           -0.0000  0.0000  0.0190  0.0003 -0.0000
                                            0.4392 -0.0075  0.0000  0.1486 -0.0016
                                            0.0000  0.8853 -0.0137 -0.0114  0.0003
                                           -0.0205  0.0028  0.0090
    16. (0.99987) CR ( 1) O   1           s(100.00%)p 0.00(  0.00%)
                                            1.0000 -0.0000 -0.0000  0.0002  0.0000
                                            0.0000 -0.0000  0.0001  0.0000  0.0000
                                            0.0000  0.0000 -0.0000  0.0000
    17. (0.99949) CR ( 1) C   2           s(100.00%)p 0.00(  0.00%)
                                            1.0000  0.0001 -0.0000 -0.0006  0.0000
                                           -0.0003  0.0000  0.0002 -0.0000  0.0000
                                           -0.0000 -0.0000 -0.0000  0.0000
    18. (0.99939) CR ( 1) C   3           s(100.00%)p 0.00(  0.00%)
                                            1.0000 -0.0001 -0.0000 -0.0007 -0.0000
                                           -0.0010  0.0000  0.0003  0.0000 -0.0000
                                            0.0000  0.0000 -0.0000  0.0000
    19. (0.99944) CR ( 1) C   4           s(100.00%)p 0.00(  0.00%)
                                            1.0000 -0.0002 -0.0000 -0.0004 -0.0000
                                           -0.0006 -0.0000  0.0014  0.0000 -0.0000
                                            0.0000  0.0000 -0.0000 -0.0000
    20. (0.99923) CR ( 1) C   5           s(100.00%)p 0.00(  0.00%)d 0.00(  0.00%)
                                            1.0000  0.0008  0.0003 -0.0007 -0.0013
                                           -0.0004 -0.0005  0.0000 -0.0023  0.0002
                                            0.0001  0.0003  0.0003 -0.0005
    21. (1.00000) CR ( 1)Cl   6           s(100.00%)
                                            1.0000 -0.0000  0.0000 -0.0000 -0.0000
                                           -0.0000 -0.0000 -0.0000 -0.0000  0.0000
                                            0.0000  0.0000  0.0000 -0.0000 -0.0000
                                            0.0000  0.0000  0.0000
    22. (0.99985) CR ( 2)Cl   6           s(100.00%)p 0.00(  0.00%)
                                           -0.0000  1.0000  0.0003  0.0000 -0.0000
                                            0.0002  0.0000  0.0000 -0.0001 -0.0000
                                            0.0000 -0.0000 -0.0000  0.0000  0.0000
                                           -0.0000 -0.0000  0.0000
    23. (0.99994) CR ( 3)Cl   6           s(  0.00%)p 1.00(100.00%)
                                           -0.0000 -0.0000  0.0002  0.0000  1.0000
                                            0.0001  0.0000  0.0000 -0.0001 -0.0000
                                            0.0000 -0.0000 -0.0000  0.0000  0.0000
                                           -0.0000 -0.0000  0.0000
    24. (0.99998) CR ( 4)Cl   6           s(  0.00%)p 1.00(100.00%)
                                           -0.0000  0.0000 -0.0001 -0.0000  0.0000
                                           -0.0001 -0.0000  1.0000 -0.0001  0.0000
                                           -0.0000  0.0001  0.0000  0.0000 -0.0000
                                           -0.0000  0.0000  0.0000
    25. (0.99995) CR ( 5)Cl   6           s(  0.00%)p 1.00(100.00%)
                                            0.0000  0.0000 -0.0001 -0.0000  0.0000
                                           -0.0001 -0.0000 -0.0000  0.0001  0.0000
                                            1.0000  0.0000  0.0000 -0.0000 -0.0000
                                            0.0000  0.0000 -0.0000
    26. (1.00000) CR ( 1)Cl   7           s(100.00%)
                                            1.0000 -0.0000  0.0000 -0.0000  0.0000
                                            0.0000  0.0000  0.0000 -0.0000 -0.0000
                                           -0.0000  0.0000  0.0000 -0.0000  0.0000
                                           -0.0000 -0.0000 -0.0000
    27. (0.99985) CR ( 2)Cl   7           s(100.00%)p 0.00(  0.00%)
                                           -0.0000  1.0000  0.0003  0.0000  0.0000
                                           -0.0001  0.0000 -0.0000  0.0002  0.0000
                                            0.0000 -0.0000 -0.0000  0.0000 -0.0000
                                            0.0000  0.0000  0.0000
    28. (0.99998) CR ( 3)Cl   7           s(  0.00%)p 1.00(100.00%)
                                            0.0000  0.0000 -0.0000  0.0000  1.0000
                                           -0.0001  0.0000  0.0000 -0.0000  0.0000
                                            0.0000  0.0001 -0.0000  0.0000 -0.0000
                                           -0.0000  0.0000  0.0000
    29. (0.99994) CR ( 4)Cl   7           s(  0.00%)p 1.00(100.00%)
                                            0.0000 -0.0000  0.0002  0.0000  0.0000
                                           -0.0001  0.0000  1.0000  0.0002  0.0000
                                            0.0000 -0.0000 -0.0000  0.0000 -0.0000
                                            0.0000  0.0000  0.0000
    30. (0.99995) CR ( 5)Cl   7           s(  0.00%)p 1.00(100.00%)
                                           -0.0000  0.0000 -0.0000 -0.0000  0.0000
                                            0.0001 -0.0000  0.0000 -0.0000 -0.0000
                                            1.0000 -0.0000  0.0000 -0.0000  0.0000
                                            0.0000 -0.0000 -0.0000
    31. (0.99076) LP ( 1) O   1           s( 47.44%)p 1.11( 52.52%)d 0.00(  0.04%)
                                            0.0000  0.6887 -0.0109  0.3291 -0.0075
                                           -0.3243  0.0057 -0.5583  0.0033  0.0032
                                            0.0146 -0.0107  0.0014 -0.0064
    32. (0.99498) LP ( 1)Cl   6           s( 82.37%)p 0.21( 17.62%)d 0.00(  0.01%)
                                           -0.0000 -0.0004  0.9075  0.0086 -0.0002
                                            0.3297  0.0048  0.0001 -0.1004 -0.0028
                                            0.0001 -0.2396 -0.0028  0.0046  0.0065
                                           -0.0040 -0.0060 -0.0002
    33. (0.97337) LP ( 2)Cl   6           s(  0.48%)p99.99( 99.47%)d 0.09(  0.04%)
                                           -0.0000 -0.0001  0.0694  0.0035 -0.0001
                                           -0.1804  0.0017 -0.0001 -0.8993  0.0082
                                            0.0001  0.3917 -0.0040  0.0137 -0.0087
                                           -0.0075  0.0081  0.0059
    34. (0.99501) LP ( 1)Cl   7           s( 82.21%)p 0.22( 17.77%)d 0.00(  0.01%)
                                           -0.0000 -0.0004  0.9067  0.0077  0.0000
                                            0.0202 -0.0004 -0.0002  0.4094  0.0064
                                            0.0000 -0.0982 -0.0006 -0.0004 -0.0017
                                            0.0028  0.0098  0.0038
    35. (0.97222) LP ( 2)Cl   7           s(  0.47%)p99.99( 99.49%)d 0.09(  0.04%)
                                            0.0000 -0.0001  0.0684  0.0064 -0.0001
                                           -0.8939  0.0084 -0.0001 -0.0015  0.0008
                                            0.0001  0.4423 -0.0036  0.0180 -0.0047
                                           -0.0089  0.0013  0.0009
    36. (0.00089) RY*( 1) O   1           s(  4.45%)p19.94( 88.72%)d 1.53(  6.83%)
                                            0.0000  0.0022  0.2109  0.0097  0.6039
                                            0.0136  0.7095 -0.0033 -0.1376  0.0080
                                            0.1625  0.1780  0.0585 -0.0817
    37. (0.00070) RY*( 2) O   1           s( 27.39%)p 2.23( 61.04%)d 0.42( 11.57%)
                                           -0.0000  0.0059  0.5233  0.0000  0.4808
                                           -0.0055 -0.6014 -0.0033 -0.1324 -0.1107
                                            0.1791 -0.2087  0.1085 -0.1266
    38. (0.00005) RY*( 3) O   1           s( 45.50%)p 0.94( 42.59%)d 0.26( 11.91%)
    39. (0.00002) RY*( 4) O   1           s( 20.55%)p 3.33( 68.50%)d 0.53( 10.95%)
    40. (0.00000) RY*( 5) O   1           s(  0.01%)p99.99(  3.31%)d99.99( 96.68%)
    41. (0.00000) RY*( 6) O   1           s(  0.48%)p23.85( 11.56%)d99.99( 87.96%)
    42. (0.00000) RY*( 7) O   1           s(  0.10%)p88.03(  8.83%)d99.99( 91.07%)
    43. (0.00000) RY*( 8) O   1           s(  0.09%)p28.70(  2.68%)d99.99( 97.23%)
    44. (0.00001) RY*( 9) O   1           s(  1.43%)p 9.12( 13.03%)d59.93( 85.55%)
    45. (0.00245) RY*( 1) C   2           s( 15.02%)p 4.86( 73.02%)d 0.80( 11.96%)
                                           -0.0000  0.0074  0.3875  0.0055  0.6367
                                            0.0173  0.5632  0.0146 -0.0842  0.0999
                                            0.1918  0.1425  0.1848 -0.1355
    46. (0.00163) RY*( 2) C   2           s(  7.49%)p11.61( 86.99%)d 0.74(  5.52%)
                                            0.0000 -0.0151  0.2733 -0.0038  0.1328
                                           -0.0015 -0.4947  0.0301 -0.7789 -0.1019
                                            0.0698 -0.0857  0.0400 -0.1760
    47. (0.00130) RY*( 3) C   2           s( 13.08%)p 2.99( 39.09%)d 3.66( 47.83%)
                                            0.0000  0.0097  0.3616 -0.0130  0.1263
                                            0.0079 -0.3377  0.0088  0.5105 -0.1970
                                            0.4028 -0.5096  0.0638 -0.1157
    48. (0.00051) RY*( 4) C   2           s(  1.09%)p11.97( 13.08%)d78.58( 85.83%)
                                            0.0000 -0.0032  0.1045 -0.0079 -0.2414
                                           -0.0141 -0.2351  0.0086  0.1301  0.1256
                                            0.5429  0.7217  0.1171 -0.1149
    49. (0.00031) RY*( 5) C   2           s( 10.39%)p 4.24( 44.02%)d 4.39( 45.59%)
                                           -0.0000 -0.0260  0.3213  0.0164 -0.4776
                                           -0.0009  0.3753  0.0570 -0.2603 -0.0485
                                            0.3772 -0.2125 -0.1296  0.4993
    50. (0.00017) RY*( 6) C   2           s( 11.95%)p 1.79( 21.36%)d 5.58( 66.69%)
                                           -0.0000  0.0022  0.3457  0.0133  0.2745
                                           -0.0031 -0.3417  0.0270  0.1434  0.3780
                                           -0.2647  0.1643 -0.1576  0.6341
    51. (0.00006) RY*( 7) C   2           s(  6.63%)p 0.20(  1.35%)d13.89( 92.02%)
    52. (0.00004) RY*( 8) C   2           s( 32.69%)p 0.62( 20.14%)d 1.44( 47.17%)
    53. (0.00001) RY*( 9) C   2           s(  1.56%)p 0.94(  1.47%)d62.15( 96.97%)
    54. (0.00298) RY*( 1) C   3           s(  1.43%)p65.92( 94.19%)d 3.07(  4.38%)
                                           -0.0000  0.0277  0.1163 -0.0064  0.5691
                                            0.0070  0.1823  0.0070  0.7646  0.0704
                                           -0.0091  0.1183  0.0594 -0.1459
    55. (0.00219) RY*( 2) C   3           s( 44.05%)p 1.09( 47.93%)d 0.18(  8.01%)
                                            0.0000 -0.0130  0.6636 -0.0051  0.4291
                                           -0.0394 -0.4134 -0.0018 -0.3503  0.0465
                                            0.1233 -0.0668  0.2172 -0.1055
    56. (0.00139) RY*( 3) C   3           s( 41.62%)p 1.30( 53.98%)d 0.11(  4.40%)
                                            0.0000  0.0015  0.6451 -0.0122 -0.4445
                                            0.0001  0.5822  0.0112  0.0540  0.1207
                                            0.0780  0.1369  0.0661 -0.0164
    57. (0.00070) RY*( 4) C   3           s(  2.41%)p37.92( 91.56%)d 2.50(  6.03%)
                                           -0.0000 -0.0215  0.1539  0.0119 -0.5277
                                           -0.0020 -0.6153 -0.0132  0.5082  0.0052
                                           -0.0682 -0.0928  0.2150 -0.0275
    58. (0.00018) RY*( 5) C   3           s(  1.83%)p 1.09(  2.00%)d52.46( 96.16%)
                                           -0.0000  0.0055  0.1353  0.0174 -0.0040
                                            0.0062  0.0992  0.0019  0.0991 -0.8433
                                            0.2070 -0.4166 -0.1624 -0.0876
    59. (0.00012) RY*( 6) C   3           s(  5.44%)p 0.16(  0.87%)d17.22( 93.69%)
                                           -0.0000  0.0140  0.2328  0.0031  0.0920
                                            0.0024  0.0045  0.0116  0.0080 -0.1278
                                           -0.8297 -0.0925 -0.1897  0.4331
    60. (0.00011) RY*( 7) C   3           s(  2.47%)p 2.42(  5.97%)d37.11( 91.56%)
                                           -0.0000 -0.0031  0.1570 -0.0025  0.0173
                                            0.0079 -0.2119 -0.0171  0.1190  0.0662
                                            0.4153  0.2528 -0.6564  0.4940
    61. (0.00007) RY*( 8) C   3           s(  0.18%)p17.76(  3.13%)d99.99( 96.70%)
    62. (0.00003) RY*( 9) C   3           s(  0.68%)p 0.67(  0.46%)d99.99( 98.86%)
    63. (0.00246) RY*( 1) C   4           s(  1.50%)p62.78( 94.18%)d 2.88(  4.32%)
                                           -0.0000  0.0082  0.1222 -0.0276 -0.6119
                                            0.0285  0.7371  0.0063  0.1499 -0.0883
                                            0.0685 -0.1487  0.0776 -0.0505
    64. (0.00125) RY*( 2) C   4           s(  8.02%)p 9.49( 76.12%)d 1.98( 15.86%)
                                            0.0000  0.0265  0.2820 -0.0068 -0.2201
                                           -0.0075 -0.0768  0.0226 -0.8404 -0.1918
                                            0.0717 -0.0809 -0.0550  0.3273
    65. (0.00040) RY*( 3) C   4           s( 88.72%)p 0.10(  8.76%)d 0.03(  2.53%)
                                            0.0000 -0.0148  0.9418 -0.0085  0.1452
                                           -0.0102 -0.0633  0.0107  0.2494 -0.0352
                                           -0.0367  0.1210 -0.0438 -0.0783
    66. (0.00030) RY*( 4) C   4           s(  0.02%)p99.99( 95.36%)d99.99(  4.62%)
                                            0.0000  0.0051  0.0144 -0.0229  0.7131
                                           -0.0164  0.6182  0.0161 -0.2486  0.0359
                                           -0.1233 -0.1705  0.0141 -0.0201
    67. (0.00007) RY*( 5) C   4           s(  0.22%)p22.18(  4.91%)d99.99( 94.87%)
    68. (0.00003) RY*( 6) C   4           s(  0.88%)p12.67( 11.17%)d99.77( 87.95%)
    69. (0.00003) RY*( 7) C   4           s(  0.11%)p15.78(  1.73%)d99.99( 98.16%)
    70. (0.00001) RY*( 8) C   4           s(  0.01%)p99.99(  2.96%)d99.99( 97.02%)
    71. (0.00001) RY*( 9) C   4           s(  0.63%)p 7.83(  4.94%)d99.99( 94.43%)
    72. (0.00783) RY*( 1) C   5           s(  2.29%)p39.23( 89.90%)d 3.41(  7.81%)
                                           -0.0000  0.0365  0.1469  0.0029 -0.5790
                                            0.0060 -0.5856 -0.0034  0.4698  0.2075
                                           -0.0800 -0.1329  0.0990  0.0348
    73. (0.00468) RY*( 2) C   5           s(  2.31%)p41.98( 96.91%)d 0.34(  0.78%)
                                           -0.0000  0.0065  0.1518 -0.0078 -0.5746
                                            0.0046  0.7765  0.0066  0.1891  0.0449
                                            0.0016 -0.0505 -0.0369 -0.0437
    74. (0.00254) RY*( 3) C   5           s( 77.28%)p 0.09(  7.03%)d 0.20( 15.69%)
                                            0.0000 -0.0136  0.8790 -0.0063  0.2625
                                           -0.0048  0.0118  0.0117 -0.0324  0.0344
                                           -0.3483 -0.1357 -0.0323 -0.1222
    75. (0.00112) RY*( 4) C   5           s(  0.09%)p10.35(  0.97%)d99.99( 98.94%)
                                            0.0000 -0.0008  0.0306  0.0318  0.0264
                                           -0.0452 -0.0678 -0.0111 -0.0352  0.2590
                                            0.4378 -0.3734 -0.7106 -0.2937
    76. (0.00069) RY*( 5) C   5           s(  0.06%)p 0.15(  0.01%)d99.99( 99.94%)
                                            0.0000  0.0010  0.0237  0.0048 -0.0046
                                           -0.0015  0.0047 -0.0009 -0.0039  0.4886
                                           -0.2185  0.6652 -0.4275  0.2961
    77. (0.00050) RY*( 6) C   5           s(  2.71%)p 1.44(  3.90%)d34.40( 93.39%)
                                            0.0000  0.0131  0.1642  0.0219  0.1314
                                            0.0204  0.0935 -0.0210 -0.1080  0.5113
                                            0.4451 -0.2328  0.3721  0.5307
    78. (0.00010) RY*( 7) C   5           s(  0.85%)p 6.46(  5.48%)d99.99( 93.67%)
    79. (0.00003) RY*( 8) C   5           s( 13.17%)p 0.21(  2.78%)d 6.38( 84.05%)
    80. (0.00095) RY*( 1)Cl   6           s(  0.84%)p45.91( 38.66%)d71.85( 60.50%)
                                            0.0000 -0.0000  0.0013  0.0918 -0.0000
                                            0.0007 -0.2790  0.0000  0.0032  0.0037
                                            0.0000  0.0107 -0.5555 -0.1461  0.2896
                                           -0.2653  0.3135 -0.5754
    81. (0.00069) RY*( 2)Cl   6           s( 11.18%)p 5.04( 56.32%)d 2.91( 32.50%)
                                            0.0000 -0.0000  0.0043  0.3343 -0.0000
                                           -0.0180  0.4494 -0.0000  0.0056  0.5526
                                            0.0000  0.0123 -0.2353 -0.2850  0.1710
                                            0.2110 -0.4020 -0.0916
    82. (0.00051) RY*( 3)Cl   6           s( 42.12%)p 0.92( 38.83%)d 0.45( 19.05%)
                                            0.0000 -0.0000  0.0121  0.6489 -0.0000
                                           -0.0323  0.4383 -0.0000  0.0279 -0.4114
                                            0.0000  0.0270 -0.1562  0.2789 -0.0070
                                           -0.0541  0.2948  0.1510
    83. (0.00009) RY*( 4)Cl   6           s(  1.79%)p 0.80(  1.44%)d54.13( 96.77%)
    84. (0.00005) RY*( 5)Cl   6           s(  0.01%)p 1.00( 21.15%)d 3.73( 78.84%)
    85. (0.00001) RY*( 6)Cl   6           s(  0.22%)p99.99( 32.33%)d99.99( 67.45%)
    86. (0.00001) RY*( 7)Cl   6           s(  0.30%)p50.75( 15.24%)d99.99( 84.46%)
    87. (0.00001) RY*( 8)Cl   6           s(  0.11%)p99.99( 43.78%)d99.99( 56.11%)
    88. (0.00001) RY*( 9)Cl   6           s( 43.32%)p 1.23( 53.07%)d 0.08(  3.61%)
    89. (0.00099) RY*( 1)Cl   7           s(  0.01%)p99.99( 39.69%)d99.99( 60.29%)
                                           -0.0000  0.0000 -0.0004  0.0112 -0.0000
                                           -0.0054  0.3382  0.0000 -0.0006  0.0699
                                            0.0000 -0.0075  0.5268 -0.4248  0.1251
                                           -0.6114  0.1161  0.1397
    90. (0.00069) RY*( 2)Cl   7           s( 12.05%)p 4.60( 55.45%)d 2.70( 32.50%)
                                            0.0000 -0.0000  0.0046  0.3471 -0.0000
                                           -0.0000  0.5574 -0.0000 -0.0248  0.2594
                                            0.0000  0.0040 -0.4193 -0.4591 -0.0208
                                            0.3089  0.1243 -0.0548
    91. (0.00050) RY*( 3)Cl   7           s( 39.65%)p 0.94( 37.44%)d 0.58( 22.92%)
                                            0.0000 -0.0000  0.0138  0.6295 -0.0000
                                            0.0139 -0.2029 -0.0000 -0.0539  0.5714
                                           -0.0000  0.0011  0.0604  0.3907  0.1231
                                           -0.1789  0.1160  0.1260
    92. (0.00009) RY*( 4)Cl   7           s(  1.56%)p 0.97(  1.51%)d62.27( 96.93%)
    93. (0.00005) RY*( 5)Cl   7           s(  0.38%)p27.54( 10.46%)d99.99( 89.16%)
    94. (0.00001) RY*( 6)Cl   7           s(  1.15%)p 0.78(  0.90%)d85.18( 97.95%)
    95. (0.00001) RY*( 7)Cl   7           s( 43.40%)p 1.29( 55.98%)d 0.01(  0.61%)
    96. (0.00001) RY*( 8)Cl   7           s(  0.78%)p58.59( 45.77%)d68.42( 53.45%)
    97. (0.00001) RY*( 9)Cl   7           s(  0.93%)p57.49( 53.58%)d48.82( 45.49%)
    98. (0.00065) RY*( 1) H   8           s( 22.43%)p 3.46( 77.57%)
                                            0.0050  0.4736  0.3161  0.5960 -0.5662
    99. (0.00060) RY*( 2) H   8           s(  7.89%)p11.68( 92.11%)
                                            0.0085  0.2807 -0.2643 -0.6777 -0.6261
   100. (0.00035) RY*( 3) H   8           s( 64.65%)p 0.55( 35.35%)
                                            0.0147  0.8039 -0.3307  0.0058  0.4941
   101. (0.00001) RY*( 4) H   8           s(  5.50%)p17.19( 94.50%)
   102. (0.00150) RY*( 1) H   9           s( 99.42%)p 0.01(  0.58%)
                                            0.0094  0.9971  0.0353  0.0535  0.0409
   103. (0.00012) RY*( 2) H   9           s(  0.14%)p99.99( 99.86%)
                                           -0.0063  0.0368 -0.8802 -0.3491  0.3195
   104. (0.00006) RY*( 3) H   9           s(  0.03%)p99.99( 99.97%)
   105. (0.00001) RY*( 4) H   9           s(  0.51%)p99.99( 99.49%)
   106. (0.00076) RY*( 1) H  10           s( 98.78%)p 0.01(  1.22%)
                                            0.0106  0.9938 -0.0958  0.0484  0.0265
   107. (0.00013) RY*( 2) H  10           s(  0.91%)p99.99( 99.09%)
                                            0.0025  0.0951  0.5364 -0.8312 -0.1112
   108. (0.00007) RY*( 3) H  10           s(  0.15%)p99.99( 99.85%)
   109. (0.00002) RY*( 4) H  10           s(  0.27%)p99.99( 99.73%)
   110. (0.00134) RY*( 1) H  11           s( 99.84%)p 0.00(  0.16%)
                                            0.0081  0.9992  0.0285 -0.0281 -0.0031
   111. (0.00007) RY*( 2) H  11           s(  0.00%)p 1.00(100.00%)
   112. (0.00004) RY*( 3) H  11           s(  0.19%)p99.99( 99.81%)
   113. (0.00002) RY*( 4) H  11           s(  0.08%)p99.99( 99.92%)
   114. (0.00080) RY*( 1) H  12           s( 99.27%)p 0.01(  0.73%)
                                            0.0054  0.9963 -0.0408  0.0700  0.0272
   115. (0.00008) RY*( 2) H  12           s(  0.01%)p 1.00( 99.99%)
   116. (0.00006) RY*( 3) H  12           s(  0.57%)p99.99( 99.43%)
   117. (0.00001) RY*( 4) H  12           s(  0.25%)p99.99( 99.75%)
   118. (0.00073) RY*( 1) H  13           s( 99.60%)p 0.00(  0.40%)
                                            0.0049  0.9980  0.0404 -0.0491 -0.0009
   119. (0.00007) RY*( 2) H  13           s(  0.00%)p 1.00(100.00%)
   120. (0.00006) RY*( 3) H  13           s(  0.31%)p99.99( 99.69%)
   121. (0.00002) RY*( 4) H  13           s(  0.19%)p99.99( 99.81%)
   122. (0.00749) BD*( 1) O   1 - C   2  
                ( 32.98%)   0.5743* O   1 s( 31.44%)p 2.18( 68.49%)d 0.00(  0.08%)
                                            0.0001 -0.5607 -0.0028 -0.1799 -0.0016
                                            0.0177  0.0011 -0.8076  0.0012  0.0026
                                           -0.0011 -0.0050 -0.0021 -0.0270
                ( 67.02%)  -0.8187* C   2 s( 21.06%)p 3.73( 78.65%)d 0.01(  0.29%)
                                           -0.0000 -0.4571 -0.0402  0.2638  0.0142
                                           -0.0396 -0.0030  0.8448  0.0382  0.0012
                                           -0.0249  0.0041 -0.0035 -0.0476
   123. (0.22726) BD*( 1) O   1 - C   5  
                (  4.24%)   0.2058* O   1 s(  0.41%)p99.99( 99.52%)d 0.15(  0.06%)
                                            0.0001 -0.0643  0.0020 -0.4859  0.0104
                                           -0.8606  0.0197  0.1341 -0.0035  0.0064
                                           -0.0118 -0.0158  0.0129  0.0036
                ( 95.76%)  -0.9786* C   5 s(  0.79%)p99.99( 96.26%)d 3.74(  2.95%)
                                           -0.0023  0.0019  0.0887 -0.4508 -0.3337
                                           -0.0918 -0.1216 -0.5256 -0.5903  0.0440
                                            0.0279  0.0741  0.0727 -0.1264
   124. (0.00233) BD*( 1) O   1 - H   8  
                ( 25.29%)   0.5029* O   1 s( 20.70%)p 3.83( 79.21%)d 0.00(  0.09%)
                                            0.0002  0.4546  0.0189 -0.7881 -0.0231
                                            0.3906  0.0093 -0.1311 -0.0233 -0.0203
                                           -0.0090  0.0048  0.0133 -0.0135
                ( 74.71%)  -0.8644* H   8 s( 99.53%)p 0.00(  0.47%)
                                            0.9976 -0.0017  0.0618 -0.0258  0.0147
   125. (0.01431) BD*( 1) C   2 - C   3  
                ( 52.39%)   0.7238* C   2 s( 29.41%)p 2.40( 70.54%)d 0.00(  0.05%)
                                            0.0003  0.5423  0.0085  0.7763 -0.0102
                                           -0.3182 -0.0046  0.0361 -0.0028 -0.0135
                                           -0.0019 -0.0018  0.0141 -0.0121
                ( 47.61%)  -0.6900* C   3 s( 30.90%)p 2.23( 69.06%)d 0.00(  0.03%)
                                           -0.0002  0.5559  0.0052 -0.7560 -0.0138
                                            0.3391 -0.0298 -0.0540 -0.0135 -0.0134
                                            0.0019 -0.0003  0.0060 -0.0100
   126. (0.01138) BD*( 1) C   2 - H   9  
                ( 37.36%)   0.6112* C   2 s( 24.44%)p 3.09( 75.52%)d 0.00(  0.04%)
                                           -0.0001 -0.4942  0.0155  0.0277  0.0179
                                           -0.8099  0.0080 -0.3131  0.0032 -0.0016
                                            0.0030 -0.0114  0.0143  0.0067
                ( 62.64%)  -0.7914* H   9 s( 99.90%)p 0.00(  0.10%)
                                           -0.9995  0.0074  0.0002  0.0294  0.0122
   127. (0.00940) BD*( 1) C   2 - H  10  
                ( 35.31%)   0.5942* C   2 s( 25.18%)p 2.97( 74.79%)d 0.00(  0.03%)
                                           -0.0007  0.5016 -0.0126 -0.5708 -0.0000
                                           -0.4904  0.0135  0.4259 -0.0031  0.0120
                                           -0.0086 -0.0079 -0.0018 -0.0045
                ( 64.69%)  -0.8043* H  10 s( 99.89%)p 0.00(  0.11%)
                                            0.9994 -0.0090  0.0207  0.0178 -0.0183
   128. (0.01082) BD*( 1) C   3 - C   4  
                ( 48.87%)   0.6990* C   3 s( 20.81%)p 3.80( 79.11%)d 0.00(  0.08%)
                                            0.0002 -0.4562  0.0041 -0.2358  0.0137
                                            0.0890  0.0243 -0.8525  0.0044 -0.0029
                                           -0.0213 -0.0095 -0.0068 -0.0133
                ( 51.13%)  -0.7151* C   4 s( 22.08%)p 3.52( 77.83%)d 0.00(  0.09%)
                                           -0.0002 -0.4699  0.0022  0.6925 -0.0027
                                            0.3331  0.0160  0.4327 -0.0176 -0.0011
                                           -0.0243 -0.0074 -0.0076 -0.0133
   129. (0.02820) BD*( 1) C   3 - C   5  
                ( 45.58%)   0.6751* C   3 s( 23.76%)p 3.21( 76.18%)d 0.00(  0.07%)
                                            0.0011  0.4869  0.0214  0.6091  0.0002
                                            0.4980 -0.0080 -0.3772 -0.0205  0.0192
                                           -0.0002  0.0004  0.0047 -0.0165
                ( 54.42%)  -0.7377* C   5 s( 28.79%)p 2.43( 69.98%)d 0.04(  1.23%)
                                            0.0004  0.5325 -0.0654 -0.5680  0.2552
                                           -0.3408  0.0947 -0.1411  0.4086 -0.0129
                                           -0.0216 -0.0553 -0.0468  0.0804
   130. (0.01036) BD*( 1) C   3 - H  11  
                ( 34.88%)   0.5906* C   3 s( 24.41%)p 3.10( 75.57%)d 0.00(  0.02%)
                                           -0.0006  0.4939 -0.0136  0.0333 -0.0185
                                           -0.7920  0.0072 -0.3562  0.0063 -0.0073
                                           -0.0037  0.0102 -0.0083 -0.0021
                ( 65.12%)  -0.8070* H  11 s( 99.90%)p 0.00(  0.10%)
                                            0.9995 -0.0071 -0.0016  0.0298  0.0125
   131. (0.01906) BD*( 1) C   4 - C   5  
                ( 48.16%)   0.6940* C   4 s( 24.36%)p 3.10( 75.56%)d 0.00(  0.09%)
                                           -0.0014 -0.4929 -0.0237 -0.4712 -0.0203
                                           -0.4558 -0.0113  0.5703 -0.0029 -0.0008
                                            0.0104  0.0173  0.0042 -0.0208
                ( 51.84%)  -0.7200* C   5 s( 27.00%)p 2.67( 71.98%)d 0.04(  1.02%)
                                            0.0018 -0.5174 -0.0478  0.0042  0.2102
                                            0.1776  0.0756 -0.6868  0.4083 -0.0329
                                           -0.0116 -0.0381 -0.0499  0.0709
   132. (0.00624) BD*( 1) C   4 - H  12  
                ( 36.44%)   0.6036* C   4 s( 26.43%)p 2.78( 73.53%)d 0.00(  0.03%)
                                            0.0006 -0.5141  0.0098  0.2863 -0.0192
                                           -0.5167  0.0267 -0.6203 -0.0239  0.0085
                                            0.0055 -0.0120  0.0067  0.0040
                ( 63.56%)  -0.7973* H  12 s( 99.90%)p 0.00(  0.10%)
                                           -0.9995  0.0032 -0.0089  0.0177  0.0247
   133. (0.00603) BD*( 1) C   4 - H  13  
                ( 35.86%)   0.5988* C   4 s( 27.01%)p 2.70( 72.96%)d 0.00(  0.03%)
                                           -0.0005  0.5197 -0.0036  0.4632 -0.0137
                                           -0.6425  0.0150  0.3179  0.0279 -0.0133
                                            0.0015 -0.0014 -0.0026 -0.0090
                ( 64.14%)  -0.8009* H  13 s( 99.90%)p 0.00(  0.10%)
                                            0.9995 -0.0031 -0.0168  0.0238 -0.0137
   134. (0.03889) BD*( 1) C   5 -Cl   6  
                ( 52.59%)   0.7252* C   5 s( 22.22%)p 3.49( 77.49%)d 0.01(  0.29%)
                                            0.0001 -0.4713 -0.0107 -0.6862  0.0178
                                            0.2938 -0.0083  0.4637  0.0483  0.0237
                                            0.0317 -0.0216 -0.0243  0.0153
                ( 47.41%)  -0.6886*Cl   6 s( 17.26%)p 4.76( 82.16%)d 0.03(  0.58%)
                                            0.0000 -0.0001 -0.4135  0.0401 -0.0001
                                            0.6822  0.0237  0.0000 -0.3715 -0.0137
                                            0.0000 -0.4661 -0.0148  0.0408  0.0506
                                           -0.0261 -0.0281  0.0101
   135. (0.04003) BD*( 1) C   5 -Cl   7  
                ( 52.76%)   0.7264* C   5 s( 22.44%)p 3.45( 77.31%)d 0.01(  0.25%)
                                           -0.0001  0.4737  0.0011 -0.0383  0.0209
                                            0.8689  0.0047 -0.1273 -0.0058 -0.0079
                                            0.0002 -0.0099 -0.0428 -0.0231
                ( 47.24%)  -0.6873*Cl   7 s( 17.37%)p 4.73( 82.06%)d 0.03(  0.57%)
                                           -0.0000  0.0001  0.4151 -0.0372  0.0000
                                            0.0826  0.0051  0.0001 -0.8959 -0.0305
                                           -0.0000  0.1006  0.0027 -0.0103  0.0007
                                           -0.0138 -0.0638 -0.0372
   136. (0.55313) BD ( 1)Cl   6 -Cl   7  
                ( 53.44%)   0.7310*Cl   6 s(  0.00%)p 1.00( 99.93%)d 0.00(  0.07%)
                                           -0.0000 -0.0001 -0.0048 -0.0023 -0.0000
                                            0.6232 -0.0116  0.0000  0.2032 -0.0029
                                            0.0000  0.7545 -0.0125 -0.0004 -0.0056
                                            0.0065 -0.0164  0.0186
                ( 46.56%)   0.6823*Cl   7 s(  0.04%)p99.99( 99.90%)d 1.77(  0.06%)
                                           -0.0000  0.0000  0.0190  0.0003 -0.0000
                                            0.4392 -0.0075  0.0000  0.1486 -0.0016
                                            0.0000  0.8853 -0.0137 -0.0114  0.0003
                                           -0.0205  0.0028  0.0090


 NHO Directionality and "Bond Bending" (deviations from line of nuclear centers)

         [Thresholds for printing:  angular deviation  >  1.0 degree]
                                    hybrid p-character > 25.0%
                                    orbital occupancy  >  0.10e

                                Line of Centers        Hybrid 1              Hybrid 2
                                ---------------  -------------------   ------------------
                NBO               Theta   Phi    Theta   Phi    Dev    Theta   Phi    Dev
 ========================================================================================
     1. BD (   1) O   1 - C   2    15.0  355.5    12.8  354.1   2.3    162.3  171.3   2.9
     2. BD (   1) O   1 - C   5    65.8    4.1    97.7   60.5  63.6    143.9  195.2  30.8
     3. BD (   1) O   1 - H   8    94.6  153.8    99.7  153.8   5.1      --     --    --
     4. BD (   1) C   2 - C   3    86.2  336.7    87.7  337.2   1.5     94.7  158.1   1.6
     5. BD (   1) C   2 - H   9    65.9   89.8    68.9   93.3   4.4      --     --    --
     6. BD (   1) C   2 - H  10    57.3  222.3    60.4  219.9   3.8      --     --    --
     7. BD (   1) C   3 - C   4    37.0   15.2    16.4  333.0  26.9    118.2  206.8  26.2
     8. BD (   1) C   3 - C   5    94.4   34.0   117.0   38.8  23.1     56.1  218.2  29.8
     9. BD (   1) C   3 - H  11   115.8  274.9   114.0  271.1   3.9      --     --    --
    10. BD (   1) C   4 - C   5   152.3   58.9   129.9   43.5  24.2     50.0  229.8  23.0
    11. BD (   1) C   4 - H  12    45.7  117.4    40.9  118.6   4.9      --     --    --
    12. BD (   1) C   4 - H  13    70.2  306.9    65.9  305.6   4.5      --     --    --
    13. BD (   1) C   5 -Cl   6   119.9  333.7   125.2  336.9   5.9     59.1  151.4   2.2
    14. BD (   1) C   5 -Cl   7    96.5   94.4    98.7   91.1   3.9      --     --    --
    15. BD*(   1)Cl   6 -Cl   7    76.7  121.8   139.1  198.1  91.3     27.6   18.8  95.9
    31. LP (   1) O   1             --     --    140.8  315.3   --       --     --    --
    33. LP (   2)Cl   6             --     --     66.9  258.7   --       --     --    --
    35. LP (   2)Cl   7             --     --     63.6  180.0   --       --     --    --
   123. BD*(   1) O   1 - C   5    65.8    4.1    97.7   60.5  63.6    143.9  195.2  30.8
   136. BD (   1)Cl   6 -Cl   7    76.7  121.8   139.1  198.1  91.3     27.6   18.8  95.9


 Second Order Perturbation Theory Analysis of Fock Matrix in NBO Basis

     Threshold for printing:   0.25 kcal/mol
                                                                              E(2)  E(j)-E(i) F(i,j)
         Donor NBO (i)                     Acceptor NBO (j)                 kcal/mol   a.u.    a.u. 
 ===================================================================================================

 within unit  1
   1. BD (   1) O   1 - C   2        /128. BD*(   1) C   3 - C   4            1.22    1.15    0.048
   2. BD (   1) O   1 - C   5        / 45. RY*(   1) C   2                    0.38    1.11    0.029
   2. BD (   1) O   1 - C   5        / 48. RY*(   4) C   2                    0.37    2.29    0.041
   2. BD (   1) O   1 - C   5        / 78. RY*(   7) C   5                    0.73    2.31    0.058
   2. BD (   1) O   1 - C   5        / 98. RY*(   1) H   8                    0.56    1.66    0.043
   2. BD (   1) O   1 - C   5        / 99. RY*(   2) H   8                    0.32    1.86    0.034
   2. BD (   1) O   1 - C   5        /123. BD*(   1) O   1 - C   5           14.07    0.53    0.111
   2. BD (   1) O   1 - C   5        /126. BD*(   1) C   2 - H   9            2.42    0.69    0.057
   2. BD (   1) O   1 - C   5        /127. BD*(   1) C   2 - H  10            3.23    0.70    0.066
   3. BD (   1) O   1 - H   8        / 47. RY*(   3) C   2                    0.36    2.07    0.035
   3. BD (   1) O   1 - H   8        / 54. RY*(   1) C   3                    0.27    1.43    0.025
   3. BD (   1) O   1 - H   8        /125. BD*(   1) C   2 - C   3            1.58    1.11    0.053
   4. BD (   1) C   2 - C   3        / 37. RY*(   2) O   1                    0.40    2.04    0.036
   4. BD (   1) C   2 - C   3        / 63. RY*(   1) C   4                    0.37    1.53    0.030
   4. BD (   1) C   2 - C   3        / 72. RY*(   1) C   5                    0.37    1.30    0.028
   4. BD (   1) C   2 - C   3        / 73. RY*(   2) C   5                    0.28    1.36    0.025
   4. BD (   1) C   2 - C   3        /123. BD*(   1) O   1 - C   5            1.30    0.92    0.049
   4. BD (   1) C   2 - C   3        /124. BD*(   1) O   1 - H   8            0.85    1.10    0.039
   4. BD (   1) C   2 - C   3        /126. BD*(   1) C   2 - H   9            0.29    1.08    0.023
   4. BD (   1) C   2 - C   3        /127. BD*(   1) C   2 - H  10            0.26    1.09    0.021
   4. BD (   1) C   2 - C   3        /128. BD*(   1) C   3 - C   4            0.37    0.96    0.024
   4. BD (   1) C   2 - C   3        /129. BD*(   1) C   3 - C   5            0.36    0.95    0.023
   4. BD (   1) C   2 - C   3        /130. BD*(   1) C   3 - H  11            0.45    1.12    0.029
   4. BD (   1) C   2 - C   3        /133. BD*(   1) C   4 - H  13            0.44    1.12    0.028
   4. BD (   1) C   2 - C   3        /134. BD*(   1) C   5 -Cl   6            0.99    0.75    0.035
   5. BD (   1) C   2 - H   9        / 36. RY*(   1) O   1                    0.27    1.68    0.027
   5. BD (   1) C   2 - H   9        / 54. RY*(   1) C   3                    0.28    1.23    0.024
   5. BD (   1) C   2 - H   9        /130. BD*(   1) C   3 - H  11            1.81    0.98    0.054
   6. BD (   1) C   2 - H  10        / 36. RY*(   1) O   1                    0.43    1.67    0.035
   6. BD (   1) C   2 - H  10        / 57. RY*(   4) C   3                    0.28    1.19    0.024
   6. BD (   1) C   2 - H  10        /125. BD*(   1) C   2 - C   3            0.30    0.90    0.021
   6. BD (   1) C   2 - H  10        /129. BD*(   1) C   3 - C   5            2.70    0.81    0.061
   7. BD (   1) C   3 - C   4        / 46. RY*(   2) C   2                    0.45    1.19    0.030
   7. BD (   1) C   3 - C   4        / 74. RY*(   3) C   5                    1.28    1.34    0.053
   7. BD (   1) C   3 - C   4        /122. BD*(   1) O   1 - C   2            1.39    0.84    0.044
   7. BD (   1) C   3 - C   4        /125. BD*(   1) C   2 - C   3            0.55    0.94    0.029
   7. BD (   1) C   3 - C   4        /129. BD*(   1) C   3 - C   5            2.42    0.85    0.058
   7. BD (   1) C   3 - C   4        /130. BD*(   1) C   3 - H  11            0.51    1.02    0.029
   7. BD (   1) C   3 - C   4        /131. BD*(   1) C   4 - C   5            2.62    0.86    0.060
   7. BD (   1) C   3 - C   4        /133. BD*(   1) C   4 - H  13            0.31    1.02    0.023
   7. BD (   1) C   3 - C   4        /134. BD*(   1) C   5 -Cl   6            2.91    0.65    0.055
   7. BD (   1) C   3 - C   4        /135. BD*(   1) C   5 -Cl   7            3.23    0.64    0.058
   8. BD (   1) C   3 - C   5        / 55. RY*(   2) C   3                    0.30    1.30    0.029
   8. BD (   1) C   3 - C   5        / 64. RY*(   2) C   4                    1.04    1.16    0.051
   8. BD (   1) C   3 - C   5        / 66. RY*(   4) C   4                    0.36    1.01    0.028
   8. BD (   1) C   3 - C   5        / 71. RY*(   9) C   4                    0.37    2.69    0.046
   8. BD (   1) C   3 - C   5        / 78. RY*(   7) C   5                    3.91    2.49    0.145
   8. BD (   1) C   3 - C   5        / 80. RY*(   1)Cl   6                    0.63    1.24    0.041
   8. BD (   1) C   3 - C   5        / 89. RY*(   1)Cl   7                    0.64    1.24    0.041
   8. BD (   1) C   3 - C   5        /123. BD*(   1) O   1 - C   5          100.72    0.71    0.344
   8. BD (   1) C   3 - C   5        /125. BD*(   1) C   2 - C   3            0.66    0.84    0.034
   8. BD (   1) C   3 - C   5        /127. BD*(   1) C   2 - H  10            0.72    0.88    0.037
   8. BD (   1) C   3 - C   5        /128. BD*(   1) C   3 - C   4            3.65    0.75    0.077
   8. BD (   1) C   3 - C   5        /129. BD*(   1) C   3 - C   5            0.38    0.75    0.024
   8. BD (   1) C   3 - C   5        /130. BD*(   1) C   3 - H  11            0.69    0.91    0.037
   8. BD (   1) C   3 - C   5        /131. BD*(   1) C   4 - C   5            0.40    0.75    0.025
   8. BD (   1) C   3 - C   5        /132. BD*(   1) C   4 - H  12            1.49    0.90    0.054
   8. BD (   1) C   3 - C   5        /133. BD*(   1) C   4 - H  13            1.43    0.91    0.053
   9. BD (   1) C   3 - H  11        / 72. RY*(   1) C   5                    0.53    1.16    0.032
   9. BD (   1) C   3 - H  11        /122. BD*(   1) O   1 - C   2            0.27    0.80    0.019
   9. BD (   1) C   3 - H  11        /123. BD*(   1) O   1 - C   5            0.57    0.78    0.030
   9. BD (   1) C   3 - H  11        /126. BD*(   1) C   2 - H   9            1.21    0.94    0.043
   9. BD (   1) C   3 - H  11        /132. BD*(   1) C   4 - H  12            0.75    0.97    0.034
   9. BD (   1) C   3 - H  11        /134. BD*(   1) C   5 -Cl   6            0.43    0.61    0.021
   9. BD (   1) C   3 - H  11        /135. BD*(   1) C   5 -Cl   7            1.88    0.60    0.043
  10. BD (   1) C   4 - C   5        / 55. RY*(   2) C   3                    0.67    1.30    0.043
  10. BD (   1) C   4 - C   5        / 56. RY*(   3) C   3                    0.33    1.24    0.029
  10. BD (   1) C   4 - C   5        / 64. RY*(   2) C   4                    0.47    1.16    0.034
  10. BD (   1) C   4 - C   5        / 66. RY*(   4) C   4                    0.42    1.01    0.030
  10. BD (   1) C   4 - C   5        / 78. RY*(   7) C   5                    3.76    2.49    0.140
  10. BD (   1) C   4 - C   5        / 80. RY*(   1)Cl   6                    0.85    1.24    0.047
  10. BD (   1) C   4 - C   5        / 89. RY*(   1)Cl   7                    0.77    1.24    0.045
  10. BD (   1) C   4 - C   5        /123. BD*(   1) O   1 - C   5           96.71    0.71    0.333
  10. BD (   1) C   4 - C   5        /125. BD*(   1) C   2 - C   3            2.42    0.84    0.065
  10. BD (   1) C   4 - C   5        /126. BD*(   1) C   2 - H   9            0.28    0.87    0.023
  10. BD (   1) C   4 - C   5        /128. BD*(   1) C   3 - C   4            3.41    0.75    0.073
  10. BD (   1) C   4 - C   5        /129. BD*(   1) C   3 - C   5            0.61    0.75    0.030
  10. BD (   1) C   4 - C   5        /130. BD*(   1) C   3 - H  11            1.75    0.91    0.057
  10. BD (   1) C   4 - C   5        /131. BD*(   1) C   4 - C   5            0.58    0.75    0.030
  10. BD (   1) C   4 - C   5        /132. BD*(   1) C   4 - H  12            0.42    0.90    0.028
  10. BD (   1) C   4 - C   5        /133. BD*(   1) C   4 - H  13            0.60    0.91    0.034
  10. BD (   1) C   4 - C   5        /134. BD*(   1) C   5 -Cl   6            0.65    0.54    0.026
  11. BD (   1) C   4 - H  12        / 54. RY*(   1) C   3                    0.35    1.23    0.026
  11. BD (   1) C   4 - H  12        / 72. RY*(   1) C   5                    0.59    1.17    0.033
  11. BD (   1) C   4 - H  12        /123. BD*(   1) O   1 - C   5            0.39    0.79    0.025
  11. BD (   1) C   4 - H  12        /130. BD*(   1) C   3 - H  11            0.86    0.99    0.037
  11. BD (   1) C   4 - H  12        /134. BD*(   1) C   5 -Cl   6            1.61    0.62    0.040
  11. BD (   1) C   4 - H  12        /135. BD*(   1) C   5 -Cl   7            0.35    0.61    0.019
  12. BD (   1) C   4 - H  13        / 54. RY*(   1) C   3                    0.26    1.23    0.023
  12. BD (   1) C   4 - H  13        / 72. RY*(   1) C   5                    0.55    1.17    0.032
  12. BD (   1) C   4 - H  13        /123. BD*(   1) O   1 - C   5            0.47    0.78    0.027
  12. BD (   1) C   4 - H  13        /125. BD*(   1) C   2 - C   3            0.81    0.91    0.034
  12. BD (   1) C   4 - H  13        /134. BD*(   1) C   5 -Cl   6            0.34    0.61    0.018
  12. BD (   1) C   4 - H  13        /135. BD*(   1) C   5 -Cl   7            1.51    0.61    0.039
  13. BD (   1) C   5 -Cl   6        / 63. RY*(   1) C   4                    0.27    1.62    0.027
  13. BD (   1) C   5 -Cl   6        /123. BD*(   1) O   1 - C   5            0.84    1.01    0.042
  13. BD (   1) C   5 -Cl   6        /125. BD*(   1) C   2 - C   3            0.58    1.14    0.033
  13. BD (   1) C   5 -Cl   6        /132. BD*(   1) C   4 - H  12            0.45    1.20    0.029
  13. BD (   1) C   5 -Cl   6        /135. BD*(   1) C   5 -Cl   7            0.30    0.84    0.020
  14. BD (   1) C   5 -Cl   7        /130. BD*(   1) C   3 - H  11            0.48    1.22    0.031
  14. BD (   1) C   5 -Cl   7        /133. BD*(   1) C   4 - H  13            0.42    1.22    0.029
  14. BD (   1) C   5 -Cl   7        /134. BD*(   1) C   5 -Cl   6            0.32    0.85    0.021
  15. BD*(   1)Cl   6 -Cl   7        / 76. RY*(   5) C   5                    0.55    2.14    0.043
  16. CR (   1) O   1                / 46. RY*(   2) C   2                    0.67   19.62    0.145
  16. CR (   1) O   1                / 49. RY*(   5) C   2                    0.54   20.29    0.132
  17. CR (   1) C   2                / 56. RY*(   3) C   3                    0.51   10.95    0.094
  17. CR (   1) C   2                /102. RY*(   1) H   9                    0.41   10.56    0.083
  17. CR (   1) C   2                /106. RY*(   1) H  10                    0.42   10.54    0.084
  17. CR (   1) C   2                /122. BD*(   1) O   1 - C   2            0.49   10.44    0.091
  18. CR (   1) C   3                / 64. RY*(   2) C   4                    0.46   10.83    0.089
  18. CR (   1) C   3                / 72. RY*(   1) C   5                    0.90   10.76    0.125
  18. CR (   1) C   3                /110. RY*(   1) H  11                    0.46   10.48    0.088
  18. CR (   1) C   3                /123. BD*(   1) O   1 - C   5            0.51   10.38    0.104
  18. CR (   1) C   3                /129. BD*(   1) C   3 - C   5            0.39   10.42    0.081
  18. CR (   1) C   3                /134. BD*(   1) C   5 -Cl   6            0.28   10.21    0.069
  18. CR (   1) C   3                /135. BD*(   1) C   5 -Cl   7            0.33   10.21    0.075
  19. CR (   1) C   4                / 54. RY*(   1) C   3                    0.57   10.82    0.099
  19. CR (   1) C   4                / 72. RY*(   1) C   5                    0.75   10.76    0.114
  19. CR (   1) C   4                /114. RY*(   1) H  12                    0.45   10.50    0.087
  19. CR (   1) C   4                /118. RY*(   1) H  13                    0.46   10.48    0.088
  19. CR (   1) C   4                /123. BD*(   1) O   1 - C   5            0.27   10.37    0.077
  19. CR (   1) C   4                /125. BD*(   1) C   2 - C   3            0.25   10.50    0.065
  19. CR (   1) C   4                /131. BD*(   1) C   4 - C   5            0.29   10.42    0.070
  19. CR (   1) C   4                /134. BD*(   1) C   5 -Cl   6            0.30   10.21    0.071
  19. CR (   1) C   4                /135. BD*(   1) C   5 -Cl   7            0.30   10.20    0.071
  20. CR (   1) C   5                / 55. RY*(   2) C   3                    0.29   11.09    0.072
  20. CR (   1) C   5                / 57. RY*(   4) C   3                    0.45   10.92    0.088
  20. CR (   1) C   5                / 64. RY*(   2) C   4                    0.42   10.95    0.085
  20. CR (   1) C   5                / 66. RY*(   4) C   4                    0.42   10.81    0.085
  20. CR (   1) C   5                /125. BD*(   1) C   2 - C   3            0.30   10.63    0.071
  20. CR (   1) C   5                /129. BD*(   1) C   3 - C   5            0.26   10.54    0.067
  20. CR (   1) C   5                /131. BD*(   1) C   4 - C   5            0.41   10.54    0.084
  20. CR (   1) C   5                /134. BD*(   1) C   5 -Cl   6            0.50   10.33    0.093
  20. CR (   1) C   5                /135. BD*(   1) C   5 -Cl   7            0.53   10.33    0.096
  22. CR (   2)Cl   6                / 72. RY*(   1) C   5                    0.43   10.69    0.085
  22. CR (   2)Cl   6                / 73. RY*(   2) C   5                    1.01   10.76    0.132
  22. CR (   2)Cl   6                / 74. RY*(   3) C   5                    0.44   10.83    0.087
  22. CR (   2)Cl   6                /131. BD*(   1) C   4 - C   5            0.27   10.35    0.067
  27. CR (   2)Cl   7                / 72. RY*(   1) C   5                    0.70   10.68    0.110
  27. CR (   2)Cl   7                / 73. RY*(   2) C   5                    1.10   10.75    0.138
  31. LP (   1) O   1                / 46. RY*(   2) C   2                    0.82    1.22    0.040
  31. LP (   1) O   1                / 99. RY*(   2) H   8                    0.26    2.18    0.030
  31. LP (   1) O   1                /125. BD*(   1) C   2 - C   3            0.45    0.98    0.027
  31. LP (   1) O   1                /126. BD*(   1) C   2 - H   9            0.99    1.02    0.040
  31. LP (   1) O   1                /127. BD*(   1) C   2 - H  10            0.32    1.02    0.023
  31. LP (   1) O   1                /128. BD*(   1) C   3 - C   4            0.32    0.90    0.021
  32. LP (   1)Cl   6                / 72. RY*(   1) C   5                    0.66    1.60    0.041
  32. LP (   1)Cl   6                / 73. RY*(   2) C   5                    1.80    1.66    0.069
  32. LP (   1)Cl   6                / 74. RY*(   3) C   5                    0.82    1.73    0.048
  32. LP (   1)Cl   6                /131. BD*(   1) C   4 - C   5            0.66    1.26    0.037
  33. LP (   2)Cl   6                / 72. RY*(   1) C   5                    0.61    0.98    0.031
  33. LP (   2)Cl   6                /129. BD*(   1) C   3 - C   5            0.65    0.63    0.026
  33. LP (   2)Cl   6                /131. BD*(   1) C   4 - C   5            0.93    0.63    0.031
  33. LP (   2)Cl   6                /135. BD*(   1) C   5 -Cl   7            4.66    0.42    0.056
  34. LP (   1)Cl   7                / 72. RY*(   1) C   5                    1.15    1.60    0.054
  34. LP (   1)Cl   7                / 73. RY*(   2) C   5                    1.99    1.66    0.073
  34. LP (   1)Cl   7                /129. BD*(   1) C   3 - C   5            0.50    1.25    0.032
  34. LP (   1)Cl   7                /131. BD*(   1) C   4 - C   5            0.39    1.26    0.028
  35. LP (   2)Cl   7                / 72. RY*(   1) C   5                    0.40    0.98    0.025
  35. LP (   2)Cl   7                / 73. RY*(   2) C   5                    0.35    1.04    0.025
  35. LP (   2)Cl   7                /126. BD*(   1) C   2 - H   9            0.25    0.76    0.018
  35. LP (   2)Cl   7                /129. BD*(   1) C   3 - C   5            1.18    0.63    0.035
  35. LP (   2)Cl   7                /131. BD*(   1) C   4 - C   5            0.47    0.64    0.022
  35. LP (   2)Cl   7                /134. BD*(   1) C   5 -Cl   6            4.45    0.43    0.055
 123. BD*(   1) O   1 - C   5        / 45. RY*(   1) C   2                    0.25    0.58    0.032
 123. BD*(   1) O   1 - C   5        / 55. RY*(   2) C   3                    0.36    0.59    0.038
 123. BD*(   1) O   1 - C   5        / 57. RY*(   4) C   3                    0.44    0.42    0.036
 123. BD*(   1) O   1 - C   5        / 58. RY*(   5) C   3                    0.39    1.85    0.071
 123. BD*(   1) O   1 - C   5        / 66. RY*(   4) C   4                    2.95    0.30    0.079
 123. BD*(   1) O   1 - C   5        / 70. RY*(   8) C   4                    0.27    1.90    0.060
 123. BD*(   1) O   1 - C   5        / 71. RY*(   9) C   4                    0.29    1.98    0.063
 123. BD*(   1) O   1 - C   5        / 78. RY*(   7) C   5                    5.43    1.78    0.260
 123. BD*(   1) O   1 - C   5        / 96. RY*(   8)Cl   7                    0.33    0.74    0.041
 123. BD*(   1) O   1 - C   5        /128. BD*(   1) C   3 - C   4            0.63    0.04    0.014
 123. BD*(   1) O   1 - C   5        /129. BD*(   1) C   3 - C   5           15.53    0.04    0.059
 123. BD*(   1) O   1 - C   5        /131. BD*(   1) C   4 - C   5           15.26    0.04    0.063
 129. BD*(   1) C   3 - C   5        / 55. RY*(   2) C   3                    0.32    0.55    0.095
 129. BD*(   1) C   3 - C   5        / 57. RY*(   4) C   3                    0.37    0.38    0.088
 129. BD*(   1) C   3 - C   5        / 72. RY*(   1) C   5                    0.52    0.35    0.089
 134. BD*(   1) C   5 -Cl   6        / 82. RY*(   3)Cl   6                    0.75    0.77    0.153
 134. BD*(   1) C   5 -Cl   6        / 83. RY*(   4)Cl   6                    0.44    1.01    0.134
 134. BD*(   1) C   5 -Cl   6        /123. BD*(   1) O   1 - C   5            0.40    0.17    0.020
 135. BD*(   1) C   5 -Cl   7        / 91. RY*(   3)Cl   7                    0.92    0.74    0.163
 135. BD*(   1) C   5 -Cl   7        / 92. RY*(   4)Cl   7                    0.28    1.00    0.104
 136. BD (   1)Cl   6 -Cl   7        /123. BD*(   1) O   1 - C   5            2.97    0.56    0.058
 136. BD (   1)Cl   6 -Cl   7        /129. BD*(   1) C   3 - C   5            2.31    0.59    0.061
 136. BD (   1)Cl   6 -Cl   7        /131. BD*(   1) C   4 - C   5            2.49    0.60    0.064


 Natural Bond Orbitals (Summary):

                                                            Principal Delocalizations
           NBO                        Occupancy    Energy   (geminal,vicinal,remote)
 ====================================================================================
 Molecular unit  1  (C4H6OCl2)
     1. BD (   1) O   1 - C   2          0.99667    -1.03505  128(v)
     2. BD (   1) O   1 - C   5          0.81030    -0.45638  123(g),127(v),126(v),78(g)
                                                    98(v),45(v),48(v),99(v)
     3. BD (   1) O   1 - H   8          0.99327    -0.90507  125(v),47(v),54(r)
     4. BD (   1) C   2 - C   3          0.98002    -0.84278  123(v),134(v),124(v),130(g)
                                                    133(v),37(v),128(g),63(v)
                                                    72(v),129(g),126(g),73(v)
                                                    127(g)
     5. BD (   1) C   2 - H   9          0.96554    -0.70509  130(v),54(v),36(v)
     6. BD (   1) C   2 - H  10          0.91848    -0.69513  129(v),36(v),125(g),57(v)
     7. BD (   1) C   3 - C   4          0.96829    -0.74262  135(v),134(v),131(g),129(g)
                                                    122(v),74(v),125(g),130(g)
                                                    46(v),133(g)
     8. BD (   1) C   3 - C   5          0.73440    -0.63437  123(g),78(g),128(g),132(v)
                                                    133(v),64(v),127(v),130(g)
                                                    125(g),89(v),80(v),131(g)
                                                    71(v),129(g),66(v),55(g)
     9. BD (   1) C   3 - H  11          0.97036    -0.70313  135(v),126(v),132(v),123(v)
                                                    72(v),134(v),122(v)
    10. BD (   1) C   4 - C   5          0.76111    -0.63423  123(g),78(g),128(g),125(v)
                                                    130(v),80(v),89(v),55(v)
                                                    134(g),133(g),129(g),131(g)
                                                    64(g),132(g),66(g),56(v)
                                                    126(r)
    11. BD (   1) C   4 - H  12          0.97851    -0.71043  134(v),130(v),72(v),123(v)
                                                    135(v),54(v)
    12. BD (   1) C   4 - H  13          0.97874    -0.70772  135(v),125(v),123(v),72(v)
                                                    134(v),54(v)
    13. BD (   1) C   5 -Cl   6          0.99329    -0.93465  123(g),125(v),132(v),135(g)
                                                    63(v)
    14. BD (   1) C   5 -Cl   7          0.99489    -0.93957  130(v),133(v),134(g)
    15. BD*(   1)Cl   6 -Cl   7          0.99777    -0.50803  76(v)
    16. CR (   1) O   1                  0.99987   -19.17735  46(v),49(v)
    17. CR (   1) C   2                  0.99949   -10.34478  56(v),122(g),106(v),102(v)
    18. CR (   1) C   3                  0.99939   -10.30619  72(v),123(v),110(v),64(v)
                                                    129(g),135(v),134(v)
    19. CR (   1) C   4                  0.99944   -10.29888  72(v),54(v),118(v),114(v)
                                                    123(v),135(v),134(v),131(g)
                                                    125(v)
    20. CR (   1) C   5                  0.99923   -10.42721  135(g),134(g),57(v),66(v)
                                                    131(g),64(v),125(v),55(v)
                                                    129(g)
    21. CR (   1)Cl   6                  1.00000  -100.81895   
    22. CR (   2)Cl   6                  0.99985   -10.23523  73(v),74(v),72(v),131(v)
    23. CR (   3)Cl   6                  0.99994    -7.43910  15(g)
    24. CR (   4)Cl   6                  0.99998    -7.43477   
    25. CR (   5)Cl   6                  0.99995    -7.43589  15(g)
    26. CR (   1)Cl   7                  1.00000  -100.83210   
    27. CR (   2)Cl   7                  0.99985   -10.22574  73(v),72(v)
    28. CR (   3)Cl   7                  0.99998    -7.43477   
    29. CR (   4)Cl   7                  0.99994    -7.44353   
    30. CR (   5)Cl   7                  0.99995    -7.43510  15(g)
    31. LP (   1) O   1                  0.99076    -0.77913  126(v),46(v),125(v),128(r)
                                                    127(v),99(v)
    32. LP (   1)Cl   6                  0.99498    -1.13888  73(v),74(v),131(v),72(v)
    33. LP (   2)Cl   6                  0.97337    -0.51661  135(v),131(v),129(v),72(v)
    34. LP (   1)Cl   7                  0.99501    -1.14028  73(v),72(v),129(v),131(v)
    35. LP (   2)Cl   7                  0.97222    -0.52045  134(v),129(v),131(v),72(v)
                                                    73(v)
    36. RY*(   1) O   1                  0.00089     0.97654   
    37. RY*(   2) O   1                  0.00070     1.19841   
    38. RY*(   3) O   1                  0.00005     1.47981   
    39. RY*(   4) O   1                  0.00002     1.09365   
    40. RY*(   5) O   1                  0.00000     2.75454   
    41. RY*(   6) O   1                  0.00000     2.51344   
    42. RY*(   7) O   1                  0.00000     2.47161   
    43. RY*(   8) O   1                  0.00000     2.65221   
    44. RY*(   9) O   1                  0.00001     2.68684   
    45. RY*(   1) C   2                  0.00245     0.65287   
    46. RY*(   2) C   2                  0.00163     0.44412   
    47. RY*(   3) C   2                  0.00130     1.16018   
    48. RY*(   4) C   2                  0.00051     1.83566   
    49. RY*(   5) C   2                  0.00031     1.11570   
    50. RY*(   6) C   2                  0.00017     1.50662   
    51. RY*(   7) C   2                  0.00006     1.92778   
    52. RY*(   8) C   2                  0.00004     1.20508   
    53. RY*(   9) C   2                  0.00001     1.95529   
    54. RY*(   1) C   3                  0.00298     0.52385   
    55. RY*(   2) C   3                  0.00219     0.66416   
    56. RY*(   3) C   3                  0.00139     0.60146   
    57. RY*(   4) C   3                  0.00070     0.49225   
    58. RY*(   5) C   3                  0.00018     1.92385   
    59. RY*(   6) C   3                  0.00012     1.83483   
    60. RY*(   7) C   3                  0.00011     1.94478   
    61. RY*(   8) C   3                  0.00007     1.96502   
    62. RY*(   9) C   3                  0.00003     1.92651   
    63. RY*(   1) C   4                  0.00246     0.68431   
    64. RY*(   2) C   4                  0.00125     0.52453   
    65. RY*(   3) C   4                  0.00040     0.55358   
    66. RY*(   4) C   4                  0.00030     0.37798   
    67. RY*(   5) C   4                  0.00007     2.13264   
    68. RY*(   6) C   4                  0.00003     1.70340   
    69. RY*(   7) C   4                  0.00003     1.84382   
    70. RY*(   8) C   4                  0.00001     1.97209   
    71. RY*(   9) C   4                  0.00001     2.05222   
    72. RY*(   1) C   5                  0.00783     0.45868   
    73. RY*(   2) C   5                  0.00468     0.52125   
    74. RY*(   3) C   5                  0.00254     0.59238   
    75. RY*(   4) C   5                  0.00112     1.80602   
    76. RY*(   5) C   5                  0.00069     1.62931   
    77. RY*(   6) C   5                  0.00050     1.73139   
    78. RY*(   7) C   5                  0.00010     1.85615   
    79. RY*(   8) C   5                  0.00003     1.71216   
    80. RY*(   1)Cl   6                  0.00095     0.61011   
    81. RY*(   2)Cl   6                  0.00069     0.62404   
    82. RY*(   3)Cl   6                  0.00051     0.67455   
    83. RY*(   4)Cl   6                  0.00009     0.91326   
    84. RY*(   5)Cl   6                  0.00005     0.68900   
    85. RY*(   6)Cl   6                  0.00001     0.80450   
    86. RY*(   7)Cl   6                  0.00001     0.65630   
    87. RY*(   8)Cl   6                  0.00001     0.78365   
    88. RY*(   9)Cl   6                  0.00001     0.56590   
    89. RY*(   1)Cl   7                  0.00099     0.60660   
    90. RY*(   2)Cl   7                  0.00069     0.64415   
    91. RY*(   3)Cl   7                  0.00050     0.63643   
    92. RY*(   4)Cl   7                  0.00009     0.89625   
    93. RY*(   5)Cl   7                  0.00005     0.71210   
    94. RY*(   6)Cl   7                  0.00001     0.62542   
    95. RY*(   7)Cl   7                  0.00001     0.54120   
    96. RY*(   8)Cl   7                  0.00001     0.81151   
    97. RY*(   9)Cl   7                  0.00001     0.86029   
    98. RY*(   1) H   8                  0.00065     1.20628   
    99. RY*(   2) H   8                  0.00060     1.40564   
   100. RY*(   3) H   8                  0.00035     0.82260   
   101. RY*(   4) H   8                  0.00001     2.08072   
   102. RY*(   1) H   9                  0.00150     0.21188   
   103. RY*(   2) H   9                  0.00012     1.59465   
   104. RY*(   3) H   9                  0.00006     1.69706   
   105. RY*(   4) H   9                  0.00001     2.00794   
   106. RY*(   1) H  10                  0.00076     0.19356   
   107. RY*(   2) H  10                  0.00013     1.55537   
   108. RY*(   3) H  10                  0.00007     1.72268   
   109. RY*(   4) H  10                  0.00002     2.05572   
   110. RY*(   1) H  11                  0.00134     0.17052   
   111. RY*(   2) H  11                  0.00007     1.55759   
   112. RY*(   3) H  11                  0.00004     1.87678   
   113. RY*(   4) H  11                  0.00002     2.04263   
   114. RY*(   1) H  12                  0.00080     0.19920   
   115. RY*(   2) H  12                  0.00008     1.49645   
   116. RY*(   3) H  12                  0.00006     1.80084   
   117. RY*(   4) H  12                  0.00001     1.99320   
   118. RY*(   1) H  13                  0.00073     0.18251   
   119. RY*(   2) H  13                  0.00007     1.51658   
   120. RY*(   3) H  13                  0.00006     1.82350   
   121. RY*(   4) H  13                  0.00002     1.98976   
   122. BD*(   1) O   1 - C   2          0.00749     0.09873   
   123. BD*(   1) O   1 - C   5          0.22726     0.07574  131(g),129(g),78(g),66(v)
                                                    128(v),57(v),58(v),55(v)
                                                    134(g),96(v),71(v),70(v)
   124. BD*(   1) O   1 - H   8          0.00233     0.25612   
   125. BD*(   1) C   2 - C   3          0.01431     0.20208   
   126. BD*(   1) C   2 - H   9          0.01138     0.23855   
   127. BD*(   1) C   2 - H  10          0.00940     0.24565   
   128. BD*(   1) C   3 - C   4          0.01082     0.11956   
   129. BD*(   1) C   3 - C   5          0.02820     0.11221   
   130. BD*(   1) C   3 - H  11          0.01036     0.27927   
   131. BD*(   1) C   4 - C   5          0.01906     0.11630   
   132. BD*(   1) C   4 - H  12          0.00624     0.26857   
   133. BD*(   1) C   4 - H  13          0.00603     0.27979   
   134. BD*(   1) C   5 -Cl   6          0.03889    -0.09326   
   135. BD*(   1) C   5 -Cl   7          0.04003    -0.09875   
   136. BD (   1)Cl   6 -Cl   7          0.55313    -0.48100  131(v),129(v),123(v)
       -------------------------------
              Total Lewis   33.52020  ( 95.7720%)
        Valence non-Lewis    1.42956  (  4.0845%)
        Rydberg non-Lewis    0.05024  (  0.1435%)
       -------------------------------
            Total unit  1   35.00000  (100.0000%)
           Charge unit  1    1.00000
 Unable to Open any file for archive entry.
 1\1\GINC-COMPUTE-1-6\SP\UB3LYP\def2SVP\C4H6Cl2O1(1+,2)\ZAHRT2\08-Jan-2
 021\0\\# b3lyp/def2svp geom=NewRedundant pop=NBO\\44\\1,2\O,0,2.091021
 1163,0.7714876139,-0.1822500776\C,0,1.247362434,-0.3008631068,0.170885
 1753\C,0,-0.1162548425,0.2610472888,0.4707753612\C,0,-1.3593133427,-0.
 6082471132,0.4230228389\C,0,-1.1489106226,0.4677942037,-0.5975001124\C
 l,0,-2.1545388434,1.9248305022,-0.5038419375\Cl,0,-0.7959440841,-0.010
 7340064,-2.2695770391\H,0,2.9546693141,0.4155761525,-0.4238550288\H,0,
 1.1637476679,-1.0499564609,-0.6390782258\H,0,1.6089080293,-0.831699415
 ,1.0762304088\H,0,-0.1023468737,1.0495222689,1.2299057231\H,0,-1.24966
 36647,-1.6387443632,0.0734620591\H,0,-2.1387362878,-0.4500135644,1.171
 8208548\\Version=ES64L-G16RevC.01\State=2-A\HF=-1150.8298635\S2=0.7516
 53\S2-1=0.\S2A=0.750003\RMSD=6.046e-09\Dipole=0.952707,-1.1293903,0.88
 97622\Quadrupole=6.5714095,-3.6214494,-2.9499601,-4.4640629,0.488876,-
 1.1840758\PG=C01 [X(C4H6Cl2O1)]\\@
 The archive entry for this job was punched.


 I DON'T EXACTLY UNDERSTAND WHAT YOU ARE SAYING,
 BUT YOU ARE ABSOLUTELY RIGHT.
     M.S.GORDON, IN A NDSU FACULTY MEETING
 File lengths (MBytes):  RWF=     21 Int=      0 D2E=      0 Chk=      2 Scr=      1
 Normal termination of Gaussian 16
