# Supplementary material for: Machine-Learning-Guided Discovery of Electrochemical Reactions
Source: J Am Chem Soc. 2022 Dec 2;144(49):22599–610. doi: 10.1021/jacs.2c08997 (PMC9756344; doi:10.1021/jacs.2c08997)
Supplement: Supplementary file 3 — ja2c08997_si_003.zip [file ja2c08997_si_003.zip › Oxidation Site Selectivity/Ologs_notimes/55.log]

 Entering Gaussian System, Link 0=g16
 Input=55.com
 Output=55.log
 Initial command:
  
 Copyright (c) 1988-2019, Gaussian, Inc.  All Rights Reserved.
  
 This is part of the Gaussian(R) 16 program.  It is based on
 the Gaussian(R) 09 system (copyright 2009, Gaussian, Inc.),
 the Gaussian(R) 03 system (copyright 2003, Gaussian, Inc.),
 the Gaussian(R) 98 system (copyright 1998, Gaussian, Inc.),
 the Gaussian(R) 94 system (copyright 1995, Gaussian, Inc.),
 the Gaussian 92(TM) system (copyright 1992, Gaussian, Inc.),
 the Gaussian 90(TM) system (copyright 1990, Gaussian, Inc.),
 the Gaussian 88(TM) system (copyright 1988, Gaussian, Inc.),
 the Gaussian 86(TM) system (copyright 1986, Carnegie Mellon
 University), and the Gaussian 82(TM) system (copyright 1983,
 Carnegie Mellon University). Gaussian is a federally registered
 trademark of Gaussian, Inc.
  
 This software contains proprietary and confidential information,
 including trade secrets, belonging to Gaussian, Inc.
  
 This software is provided under written license and may be
 used, copied, transmitted, or stored only in accord with that
 written license.
  
 The following legend is applicable only to US Government
 contracts under FAR:
  
                    RESTRICTED RIGHTS LEGEND
  
 Use, reproduction and disclosure by the US Government is
 subject to restrictions as set forth in subparagraphs (a)
 and (c) of the Commercial Computer Software - Restricted
 Rights clause in FAR 52.227-19.
  
 Gaussian, Inc.
 340 Quinnipiac St., Bldg. 40, Wallingford CT 06492
  
  
 ---------------------------------------------------------------
 Warning -- This program may not be used in any manner that
 competes with the business of Gaussian, Inc. or will provide
 assistance to any competitor of Gaussian, Inc.  The licensee
 of this program is prohibited from giving any competitor of
 Gaussian, Inc. access to this program.  By using this program,
 the user acknowledges that Gaussian, Inc. is engaged in the
 business of creating and licensing software in the field of
 computational chemistry and represents and warrants to the
 licensee that it is not a competitor of Gaussian, Inc. and that
 it will not use this program in any manner prohibited above.
 ---------------------------------------------------------------
  

 Cite this work as:
 Gaussian 16, Revision C.01,
 M. J. Frisch, G. W. Trucks, H. B. Schlegel, G. E. Scuseria, 
 M. A. Robb, J. R. Cheeseman, G. Scalmani, V. Barone, 
 G. A. Petersson, H. Nakatsuji, X. Li, M. Caricato, A. V. Marenich, 
 J. Bloino, B. G. Janesko, R. Gomperts, B. Mennucci, H. P. Hratchian, 
 J. V. Ortiz, A. F. Izmaylov, J. L. Sonnenberg, D. Williams-Young, 
 F. Ding, F. Lipparini, F. Egidi, J. Goings, B. Peng, A. Petrone, 
 T. Henderson, D. Ranasinghe, V. G. Zakrzewski, J. Gao, N. Rega, 
 G. Zheng, W. Liang, M. Hada, M. Ehara, K. Toyota, R. Fukuda, 
 J. Hasegawa, M. Ishida, T. Nakajima, Y. Honda, O. Kitao, H. Nakai, 
 T. Vreven, K. Throssell, J. A. Montgomery, Jr., J. E. Peralta, 
 F. Ogliaro, M. J. Bearpark, J. J. Heyd, E. N. Brothers, K. N. Kudin, 
 V. N. Staroverov, T. A. Keith, R. Kobayashi, J. Normand, 
 K. Raghavachari, A. P. Rendell, J. C. Burant, S. S. Iyengar, 
 J. Tomasi, M. Cossi, J. M. Millam, M. Klene, C. Adamo, R. Cammi, 
 J. W. Ochterski, R. L. Martin, K. Morokuma, O. Farkas, 
 J. B. Foresman, and D. J. Fox, Gaussian, Inc., Wallingford CT, 2019.
 
 ******************************************
 Gaussian 16:  ES64L-G16RevC.01  3-Jul-2019
                 8-Jan-2021 
 ******************************************
 %nprocshared=16
 Will use up to   16 processors via shared memory.
 %mem=7GB
 -----------------------------------------
 # b3lyp/def2svp geom=NewRedundant pop=NBO
 -----------------------------------------
 1/29=4000,38=1,172=1/1;
 2/12=2,17=6,18=5,40=1/2;
 3/5=43,7=101,11=2,25=1,30=1,74=-5/1,2,3;
 4//1;
 5/5=2,38=5/2;
 6/7=2,8=2,9=2,10=2,28=1,40=1/1,7;
 99/5=1,9=1/99;
 --
 55
 --
 Symbolic Z-matrix:
 Charge =  1 Multiplicity = 2
 C                     1.73589  -0.87402   0.17099 
 C                     0.66955   0.19635   0.3764 
 O                     0.9404    1.35338  -0.39659 
 C                    -0.73212  -0.304     0.01003 
 C                    -1.77502   0.8067    0.07065 
 O                    -0.66873  -0.88603  -1.28102 
 H                     1.52293  -1.77003   0.77548 
 H                     2.72773  -0.49575   0.47126 
 H                     1.76666  -1.16487  -0.88793 
 H                     0.62623   0.46013   1.45539 
 H                     1.85608   1.61186  -0.23701 
 H                    -0.98589  -1.07884   0.76559 
 H                    -2.77692   0.41113  -0.16752 
 H                    -1.5174    1.59366  -0.65128 
 H                    -1.82279   1.2542    1.07616 
 H                    -1.5666   -1.11386  -1.5506 
 
                          Input orientation:                          
 ---------------------------------------------------------------------
 Center     Atomic      Atomic             Coordinates (Angstroms)
 Number     Number       Type             X           Y           Z
 ---------------------------------------------------------------------
      1          6           0        1.735886   -0.874018    0.170991
      2          6           0        0.669546    0.196348    0.376401
      3          8           0        0.940397    1.353379   -0.396587
      4          6           0       -0.732124   -0.303999    0.010030
      5          6           0       -1.775018    0.806701    0.070652
      6          8           0       -0.668727   -0.886033   -1.281020
      7          1           0        1.522934   -1.770026    0.775476
      8          1           0        2.727728   -0.495750    0.471260
      9          1           0        1.766660   -1.164865   -0.887929
     10          1           0        0.626229    0.460127    1.455385
     11          1           0        1.856082    1.611856   -0.237011
     12          1           0       -0.985892   -1.078845    0.765595
     13          1           0       -2.776916    0.411134   -0.167518
     14          1           0       -1.517402    1.593657   -0.651280
     15          1           0       -1.822786    1.254199    1.076159
     16          1           0       -1.566597   -1.113865   -1.550604
 ---------------------------------------------------------------------
                    Distance matrix (angstroms):
                    1          2          3          4          5
     1  C    0.000000
     2  C    1.524781   0.000000
     3  O    2.432333   1.417600   0.000000
     4  C    2.538091   1.532728   2.389470   0.000000
     5  C    3.893756   2.538091   2.809029   1.524781   0.000000
     6  O    2.809029   2.389470   2.895939   1.417600   2.432333
     7  H    1.101627   2.180403   3.386553   2.796503   4.244147
     8  H    1.103176   2.173502   2.714220   3.495723   4.704422
     9  H    1.098568   2.157566   2.695492   2.791297   4.165265
    10  H    2.158923   1.111604   2.080000   2.125574   2.793490
    11  H    2.522000   1.946229   0.964756   3.229604   3.731999
    12  H    2.793490   2.125574   3.313151   1.111604   2.158923
    13  H    4.704422   3.495723   3.841707   2.173502   1.103176
    14  H    4.165265   2.791297   2.482615   2.157566   1.098568
    15  H    4.244147   2.796503   3.132730   2.180403   1.101627
    16  H    3.731999   3.229604   3.701900   1.946229   2.522000
                    6          7          8          9         10
     6  O    0.000000
     7  H    3.132730   0.000000
     8  H    3.841707   1.779847   0.000000
     9  H    2.482615   1.786768   1.794091   0.000000
    10  H    3.313151   2.497987   2.509682   3.071205   0.000000
    11  H    3.701900   3.545877   2.388184   2.853397   2.388142
    12  H    2.080000   2.602314   3.770625   3.212177   2.333062
    13  H    2.714220   4.912780   5.615299   4.862803   3.770625
    14  H    2.695492   4.753276   4.862803   4.295405   3.212177
    15  H    3.386553   4.519977   4.912780   4.753276   2.602314
    16  H    0.964756   3.922550   4.786568   3.398873   4.040038
                   11         12         13         14         15
    11  H    0.000000
    12  H    4.040038   0.000000
    13  H    4.786568   2.509682   0.000000
    14  H    3.398873   3.071205   1.794091   0.000000
    15  H    3.922551   2.497987   1.779847   1.786768   0.000000
    16  H    4.568349   2.388142   2.388184   2.853397   3.545878
                   16
    16  H    0.000000
 Stoichiometry    C4H10O2(1+,2)
 Framework group  C2[X(C4H10O2)]
 Deg. of freedom    22
 Full point group                 C2      NOp   2
 Largest Abelian subgroup         C2      NOp   2
 Largest concise Abelian subgroup C2      NOp   2
                         Standard orientation:                         
 ---------------------------------------------------------------------
 Center     Atomic      Atomic             Coordinates (Angstroms)
 Number     Number       Type             X           Y           Z
 ---------------------------------------------------------------------
      1          6           0        0.425778    1.899749    0.307708
      2          6           0       -0.425778    0.637202    0.383768
      3          8           0       -1.335643    0.559173   -0.700505
      4          6           0        0.425778   -0.637202    0.383768
      5          6           0       -0.425778   -1.899749    0.307708
      6          8           0        1.335643   -0.559173   -0.700505
      7          1           0        1.129291    1.957613    1.153465
      8          1           0       -0.211455    2.799676    0.340331
      9          1           0        1.001686    1.899803   -0.627803
     10          1           0       -0.979756    0.633146    1.347487
     11          1           0       -1.804616    1.400290   -0.758295
     12          1           0        0.979756   -0.633146    1.347487
     13          1           0        0.211455   -2.799676    0.340331
     14          1           0       -1.001686   -1.899803   -0.627803
     15          1           0       -1.129291   -1.957613    1.153465
     16          1           0        1.804616   -1.400290   -0.758295
 ---------------------------------------------------------------------
 Rotational constants (GHZ):           4.7112251           2.9130803           2.2880774
 Standard basis: def2SVP (5D, 7F)
 There are    70 symmetry adapted cartesian basis functions of A   symmetry.
 There are    70 symmetry adapted cartesian basis functions of B   symmetry.
 There are    67 symmetry adapted basis functions of A   symmetry.
 There are    67 symmetry adapted basis functions of B   symmetry.
   134 basis functions,   220 primitive gaussians,   140 cartesian basis functions
    25 alpha electrons       24 beta electrons
       nuclear repulsion energy       267.9602854223 Hartrees.
 NAtoms=   16 NActive=   16 NUniq=    8 SFac= 4.00D+00 NAtFMM=   60 NAOKFM=F Big=F
 Integral buffers will be    131072 words long.
 Raffenetti 2 integral format.
 Two-electron integral symmetry is turned on.
 One-electron integrals computed using PRISM.
   2 Symmetry operations used in ECPInt.
 ECPInt:  NShTT=    2211 NPrTT=    7611 LenC2=    2208 LenP2D=    6459.
 LDataN:  DoStor=T MaxTD1= 4 Len=   56
 NBasis=   134 RedAO= T EigKep=  1.68D-03  NBF=    67    67
 NBsUse=   134 1.00D-06 EigRej= -1.00D+00 NBFU=    67    67
 ExpMin= 1.22D-01 ExpMax= 2.27D+03 ExpMxC= 3.41D+02 IAcc=3 IRadAn=         5 AccDes= 0.00D+00
 Harris functional with IExCor=  402 and IRadAn=       5 diagonalized for initial guess.
 HarFok:  IExCor=  402 AccDes= 0.00D+00 IRadAn=         5 IDoV= 1 UseB2=F ITyADJ=14
 ICtDFT=  3500011 ScaDFX=  1.000000  1.000000  1.000000  1.000000
 FoFCou: FMM=F IPFlag=           0 FMFlag=      100000 FMFlg1=           0
         NFxFlg=           0 DoJE=T BraDBF=F KetDBF=T FulRan=T
         wScrn=  0.000000 ICntrl=       500 IOpCl=  0 I1Cent=   200000004 NGrid=           0
         NMat0=    1 NMatS0=      1 NMatT0=    0 NMatD0=    1 NMtDS0=    0 NMtDT0=    0
 Petite list used in FoFCou.
 Initial guess orbital symmetries:
 Alpha Orbitals:
       Occupied  (A) (B) (A) (B) (B) (A) (A) (B) (A) (B) (A) (B)
                 (A) (B) (A) (B) (A) (B) (B) (A) (A) (B) (A) (A)
                 (B)
       Virtual   (A) (B) (B) (A) (B) (A) (A) (B) (B) (A) (A) (B)
                 (B) (A) (B) (B) (A) (B) (A) (B) (A) (A) (A) (B)
                 (B) (A) (B) (A) (B) (B) (B) (A) (A) (B) (A) (B)
                 (A) (A) (B) (A) (B) (B) (A) (A) (A) (B) (B) (A)
                 (B) (A) (B) (A) (B) (B) (A) (B) (A) (B) (B) (A)
                 (A) (A) (B) (A) (B) (A) (B) (B) (A) (A) (A) (B)
                 (B) (A) (B) (A) (B) (A) (B) (A) (B) (A) (A) (B)
                 (B) (A) (B) (B) (A) (A) (B) (A) (B) (B) (A) (B)
                 (A) (A) (B) (B) (A) (A) (B) (A) (B) (B) (A) (A)
                 (B)
 Beta  Orbitals:
       Occupied  (A) (B) (A) (B) (B) (A) (A) (B) (A) (B) (A) (B)
                 (A) (B) (A) (B) (A) (B) (B) (A) (A) (B) (A) (A)
       Virtual   (B) (A) (B) (B) (A) (B) (A) (A) (B) (B) (A) (A)
                 (B) (B) (A) (B) (B) (A) (B) (A) (B) (A) (A) (A)
                 (B) (B) (A) (B) (A) (B) (B) (B) (A) (A) (B) (A)
                 (B) (A) (A) (B) (A) (B) (B) (A) (A) (A) (B) (B)
                 (A) (B) (A) (B) (A) (B) (B) (A) (B) (A) (B) (B)
                 (A) (A) (A) (B) (A) (B) (A) (B) (B) (A) (A) (A)
                 (B) (B) (A) (B) (A) (B) (A) (B) (A) (B) (A) (A)
                 (B) (B) (A) (B) (B) (A) (A) (B) (A) (B) (B) (A)
                 (B) (A) (A) (B) (B) (A) (A) (B) (A) (B) (B) (A)
                 (A) (B)
 The electronic state of the initial guess is 2-B.
 Initial guess <Sx>= 0.0000 <Sy>= 0.0000 <Sz>= 0.5000 <S**2>= 0.7500 S= 0.5000
 Requested convergence on RMS density matrix=1.00D-08 within 128 cycles.
 Requested convergence on MAX density matrix=1.00D-06.
 Requested convergence on             energy=1.00D-06.
 No special actions if energy rises.
 Integral accuracy reduced to 1.0D-05 until final iterations.
 Initial convergence to 1.0D-05 achieved.  Increase integral accuracy.
 SCF Done:  E(UB3LYP) =  -308.302909375     A.U. after   16 cycles
            NFock= 16  Conv=0.38D-08     -V/T= 2.0095
 <Sx>= 0.0000 <Sy>= 0.0000 <Sz>= 0.5000 <S**2>= 0.7539 S= 0.5019
 <L.S>= 0.000000000000E+00
 Annihilation of the first spin contaminant:
 S**2 before annihilation     0.7539,   after     0.7500

 **********************************************************************

            Population analysis using the SCF Density.

 **********************************************************************

 Orbital symmetries:
 Alpha Orbitals:
       Occupied  (A) (B) (A) (B) (A) (B) (A) (B) (A) (B) (A) (B)
                 (A) (B) (A) (B) (A) (B) (A) (B) (A) (B) (B) (A)
                 (A)
       Virtual   (A) (B) (A) (B) (B) (A) (A) (B) (B) (A) (A) (B)
                 (B) (A) (B) (A) (B) (B) (A) (A) (B) (A) (B) (A)
                 (B) (A) (B) (A) (B) (B) (B) (A) (A) (A) (B) (A)
                 (B) (A) (B) (A) (B) (A) (B) (A) (A) (B) (B) (B)
                 (A) (A) (B) (A) (B) (A) (B) (B) (A) (B) (B) (A)
                 (A) (A) (B) (A) (B) (A) (B) (B) (A) (A) (A) (B)
                 (B) (A) (B) (A) (B) (A) (B) (A) (B) (A) (A) (B)
                 (B) (A) (B) (B) (A) (A) (B) (A) (B) (B) (A) (B)
                 (A) (B) (A) (A) (B) (A) (B) (A) (B) (B) (A) (A)
                 (B)
 Beta  Orbitals:
       Occupied  (A) (B) (A) (B) (A) (B) (A) (B) (A) (B) (A) (B)
                 (A) (B) (A) (B) (A) (B) (B) (A) (A) (B) (A) (A)
       Virtual   (B) (A) (B) (A) (B) (B) (A) (A) (B) (B) (A) (A)
                 (B) (B) (A) (B) (A) (B) (B) (A) (A) (B) (A) (B)
                 (A) (B) (A) (B) (A) (B) (B) (B) (A) (A) (A) (B)
                 (A) (B) (A) (B) (A) (B) (B) (A) (A) (A) (B) (B)
                 (B) (A) (A) (B) (A) (B) (B) (A) (B) (A) (B) (B)
                 (A) (A) (A) (B) (A) (B) (A) (B) (B) (A) (A) (A)
                 (B) (B) (A) (B) (A) (B) (A) (B) (A) (B) (A) (A)
                 (B) (B) (A) (B) (B) (A) (A) (B) (A) (B) (B) (A)
                 (B) (A) (B) (A) (A) (B) (A) (B) (A) (B) (B) (A)
                 (A) (B)
 The electronic state is 2-B.
 Alpha  occ. eigenvalues --  -19.42243 -19.42237 -10.46118 -10.46109 -10.36943
 Alpha  occ. eigenvalues --  -10.36942  -1.29068  -1.27526  -0.99652  -0.92414
 Alpha  occ. eigenvalues --   -0.84444  -0.82159  -0.77183  -0.71178  -0.68835
 Alpha  occ. eigenvalues --   -0.67227  -0.65968  -0.62229  -0.58876  -0.58315
 Alpha  occ. eigenvalues --   -0.56589  -0.56020  -0.54124  -0.53425  -0.52850
 Alpha virt. eigenvalues --   -0.15278  -0.12245  -0.09420  -0.07818  -0.06812
 Alpha virt. eigenvalues --   -0.04861  -0.03335  -0.03020  -0.01565  -0.01159
 Alpha virt. eigenvalues --   -0.00257   0.02616   0.02872   0.05036   0.05712
 Alpha virt. eigenvalues --    0.23551   0.23708   0.25921   0.26600   0.28306
 Alpha virt. eigenvalues --    0.30627   0.31658   0.37004   0.38520   0.39831
 Alpha virt. eigenvalues --    0.42076   0.44732   0.44850   0.45855   0.48730
 Alpha virt. eigenvalues --    0.49094   0.50413   0.50472   0.51295   0.51597
 Alpha virt. eigenvalues --    0.52319   0.53313   0.54321   0.64964   0.70765
 Alpha virt. eigenvalues --    0.78303   0.78338   0.78575   0.81458   0.90361
 Alpha virt. eigenvalues --    0.92034   1.00371   1.04062   1.04730   1.11429
 Alpha virt. eigenvalues --    1.14947   1.18767   1.22103   1.24962   1.25236
 Alpha virt. eigenvalues --    1.33456   1.35971   1.36143   1.40054   1.44593
 Alpha virt. eigenvalues --    1.47797   1.53076   1.55893   1.56234   1.57985
 Alpha virt. eigenvalues --    1.58346   1.59940   1.62718   1.62905   1.66661
 Alpha virt. eigenvalues --    1.68652   1.69454   1.72879   1.75481   1.81254
 Alpha virt. eigenvalues --    1.83337   1.86626   1.88975   1.93479   1.98077
 Alpha virt. eigenvalues --    1.98221   2.02635   2.05560   2.10355   2.14575
 Alpha virt. eigenvalues --    2.22718   2.23961   2.31590   2.32035   2.35733
 Alpha virt. eigenvalues --    2.39055   2.53788   2.58685   2.62577   2.64248
 Alpha virt. eigenvalues --    2.64375   2.67109   2.73061   2.73891   2.75911
 Alpha virt. eigenvalues --    2.76627   2.81080   2.85648   2.86605   2.95701
 Alpha virt. eigenvalues --    3.10124   3.15503   3.49135   3.55693
  Beta  occ. eigenvalues --  -19.41145 -19.41139 -10.46083 -10.46074 -10.36874
  Beta  occ. eigenvalues --  -10.36874  -1.26865  -1.25116  -0.98873  -0.91956
  Beta  occ. eigenvalues --   -0.84112  -0.81283  -0.76250  -0.70151  -0.68184
  Beta  occ. eigenvalues --   -0.65205  -0.63091  -0.61436  -0.57367  -0.57250
  Beta  occ. eigenvalues --   -0.56035  -0.55414  -0.53122  -0.48070
  Beta virt. eigenvalues --   -0.44124  -0.14975  -0.11932  -0.09073  -0.07466
  Beta virt. eigenvalues --   -0.06640  -0.04498  -0.03168  -0.02785  -0.01455
  Beta virt. eigenvalues --   -0.01004  -0.00048   0.02811   0.03137   0.05409
  Beta virt. eigenvalues --    0.05995   0.23750   0.23926   0.26301   0.26843
  Beta virt. eigenvalues --    0.29054   0.30855   0.31874   0.37248   0.38917
  Beta virt. eigenvalues --    0.40252   0.42471   0.45062   0.45345   0.46097
  Beta virt. eigenvalues --    0.48874   0.49258   0.50551   0.50674   0.51474
  Beta virt. eigenvalues --    0.51734   0.52483   0.53667   0.54474   0.66316
  Beta virt. eigenvalues --    0.71157   0.78706   0.79644   0.79917   0.83320
  Beta virt. eigenvalues --    0.90814   0.93544   1.01154   1.04534   1.05140
  Beta virt. eigenvalues --    1.11708   1.15451   1.19238   1.22522   1.25601
  Beta virt. eigenvalues --    1.25643   1.34053   1.36040   1.36368   1.40650
  Beta virt. eigenvalues --    1.45149   1.48041   1.53441   1.56132   1.56481
  Beta virt. eigenvalues --    1.58353   1.58561   1.60051   1.62813   1.63035
  Beta virt. eigenvalues --    1.67202   1.69005   1.69988   1.73272   1.75952
  Beta virt. eigenvalues --    1.81709   1.83921   1.86965   1.89308   1.94056
  Beta virt. eigenvalues --    1.98844   1.99022   2.03014   2.06058   2.10683
  Beta virt. eigenvalues --    2.15096   2.23040   2.24308   2.31807   2.32435
  Beta virt. eigenvalues --    2.36236   2.39520   2.54136   2.59359   2.63203
  Beta virt. eigenvalues --    2.65359   2.66275   2.69163   2.74283   2.74609
  Beta virt. eigenvalues --    2.77381   2.77469   2.82365   2.87034   2.87514
  Beta virt. eigenvalues --    2.96880   3.11525   3.17115   3.49934   3.56445
          Condensed to atoms (all electrons):
               1          2          3          4          5          6
     1  C    4.564452   0.396613  -0.040510  -0.045735   0.010921  -0.002533
     2  C    0.396613   4.851981   0.294301   0.255609  -0.045735  -0.059811
     3  O   -0.040510   0.294301   7.573928  -0.059811  -0.002533   0.003526
     4  C   -0.045735   0.255609  -0.059811   4.851981   0.396613   0.294301
     5  C    0.010921  -0.045735  -0.002533   0.396613   4.564452  -0.040510
     6  O   -0.002533  -0.059811   0.003526   0.294301  -0.040510   7.573928
     7  H    0.372731  -0.010890   0.003836   0.002167   0.000017  -0.001973
     8  H    0.385565  -0.016570  -0.002634   0.007984  -0.000339   0.000164
     9  H    0.385611  -0.009011  -0.000002  -0.019127   0.000104   0.012220
    10  H   -0.026641   0.359028  -0.018191  -0.019766  -0.011489   0.003386
    11  H   -0.001478  -0.018296   0.322520   0.008120  -0.000005  -0.000241
    12  H   -0.011489  -0.019766   0.003386   0.359028  -0.026641  -0.018191
    13  H   -0.000339   0.007984   0.000164  -0.016570   0.385565  -0.002634
    14  H    0.000104  -0.019127   0.012220  -0.009011   0.385611  -0.000002
    15  H    0.000017   0.002167  -0.001973  -0.010890   0.372731   0.003836
    16  H   -0.000005   0.008120  -0.000241  -0.018296  -0.001478   0.322520
               7          8          9         10         11         12
     1  C    0.372731   0.385565   0.385611  -0.026641  -0.001478  -0.011489
     2  C   -0.010890  -0.016570  -0.009011   0.359028  -0.018296  -0.019766
     3  O    0.003836  -0.002634  -0.000002  -0.018191   0.322520   0.003386
     4  C    0.002167   0.007984  -0.019127  -0.019766   0.008120   0.359028
     5  C    0.000017  -0.000339   0.000104  -0.011489  -0.000005  -0.026641
     6  O   -0.001973   0.000164   0.012220   0.003386  -0.000241  -0.018191
     7  H    0.588661  -0.012518  -0.014112  -0.003898  -0.000102   0.005527
     8  H   -0.012518   0.593539  -0.020182  -0.007690   0.005784  -0.000192
     9  H   -0.014112  -0.020182   0.577296   0.007148  -0.001435   0.001061
    10  H   -0.003898  -0.007690   0.007148   0.610919  -0.003612   0.002811
    11  H   -0.000102   0.005784  -0.001435  -0.003612   0.458152  -0.000304
    12  H    0.005527  -0.000192   0.001061   0.002811  -0.000304   0.610919
    13  H   -0.000017   0.000013  -0.000030  -0.000192   0.000019  -0.007690
    14  H    0.000011  -0.000030   0.000153   0.001061  -0.000521   0.007148
    15  H   -0.000014  -0.000017   0.000011   0.005527  -0.000062  -0.003898
    16  H   -0.000062   0.000019  -0.000521  -0.000304   0.000054  -0.003612
              13         14         15         16
     1  C   -0.000339   0.000104   0.000017  -0.000005
     2  C    0.007984  -0.019127   0.002167   0.008120
     3  O    0.000164   0.012220  -0.001973  -0.000241
     4  C   -0.016570  -0.009011  -0.010890  -0.018296
     5  C    0.385565   0.385611   0.372731  -0.001478
     6  O   -0.002634  -0.000002   0.003836   0.322520
     7  H   -0.000017   0.000011  -0.000014  -0.000062
     8  H    0.000013  -0.000030  -0.000017   0.000019
     9  H   -0.000030   0.000153   0.000011  -0.000521
    10  H   -0.000192   0.001061   0.005527  -0.000304
    11  H    0.000019  -0.000521  -0.000062   0.000054
    12  H   -0.007690   0.007148  -0.003898  -0.003612
    13  H    0.593539  -0.020182  -0.012518   0.005784
    14  H   -0.020182   0.577296  -0.014112  -0.001435
    15  H   -0.012518  -0.014112   0.588661  -0.000102
    16  H    0.005784  -0.001435  -0.000102   0.458152
          Atomic-Atomic Spin Densities.
               1          2          3          4          5          6
     1  C   -0.000520   0.017086   0.001710  -0.001118  -0.001309  -0.000207
     2  C    0.017086   0.009889  -0.034608   0.011996  -0.001118  -0.001321
     3  O    0.001710  -0.034608   0.448182  -0.001321  -0.000207  -0.002978
     4  C   -0.001118   0.011996  -0.001321   0.009889   0.017086  -0.034608
     5  C   -0.001309  -0.001118  -0.000207   0.017086  -0.000520   0.001710
     6  O   -0.000207  -0.001321  -0.002978  -0.034608   0.001710   0.448182
     7  H    0.006374  -0.003714  -0.000056  -0.000644   0.000151   0.000969
     8  H   -0.001071   0.002061  -0.000074  -0.000034  -0.000017  -0.000036
     9  H    0.003402  -0.004091   0.001121  -0.000057   0.000110   0.000562
    10  H    0.004034   0.011637  -0.007844  -0.001208   0.002376   0.000028
    11  H    0.000256   0.000138   0.001206  -0.000043  -0.000010  -0.000021
    12  H    0.002376  -0.001208   0.000028   0.011637   0.004034  -0.007844
    13  H   -0.000017  -0.000034  -0.000036   0.002061  -0.001071  -0.000074
    14  H    0.000110  -0.000057   0.000562  -0.004091   0.003402   0.001121
    15  H    0.000151  -0.000644   0.000969  -0.003714   0.006374  -0.000056
    16  H   -0.000010  -0.000043  -0.000021   0.000138   0.000256   0.001206
               7          8          9         10         11         12
     1  C    0.006374  -0.001071   0.003402   0.004034   0.000256   0.002376
     2  C   -0.003714   0.002061  -0.004091   0.011637   0.000138  -0.001208
     3  O   -0.000056  -0.000074   0.001121  -0.007844   0.001206   0.000028
     4  C   -0.000644  -0.000034  -0.000057  -0.001208  -0.000043   0.011637
     5  C    0.000151  -0.000017   0.000110   0.002376  -0.000010   0.004034
     6  O    0.000969  -0.000036   0.000562   0.000028  -0.000021  -0.007844
     7  H    0.002429  -0.000155   0.000842   0.000701   0.000001  -0.001909
     8  H   -0.000155  -0.001894  -0.000100  -0.000330  -0.000043   0.000082
     9  H    0.000842  -0.000100   0.000475   0.000311   0.000072  -0.000658
    10  H    0.000701  -0.000330   0.000311   0.059339   0.000165  -0.005880
    11  H    0.000001  -0.000043   0.000072   0.000165  -0.011701  -0.000003
    12  H   -0.001909   0.000082  -0.000658  -0.005880  -0.000003   0.059339
    13  H    0.000005  -0.000000   0.000005   0.000082   0.000000  -0.000330
    14  H   -0.000018   0.000005  -0.000049  -0.000658   0.000021   0.000311
    15  H   -0.000031   0.000005  -0.000018  -0.001909  -0.000009   0.000701
    16  H   -0.000009   0.000000   0.000021  -0.000003  -0.000002   0.000165
              13         14         15         16
     1  C   -0.000017   0.000110   0.000151  -0.000010
     2  C   -0.000034  -0.000057  -0.000644  -0.000043
     3  O   -0.000036   0.000562   0.000969  -0.000021
     4  C    0.002061  -0.004091  -0.003714   0.000138
     5  C   -0.001071   0.003402   0.006374   0.000256
     6  O   -0.000074   0.001121  -0.000056   0.001206
     7  H    0.000005  -0.000018  -0.000031  -0.000009
     8  H   -0.000000   0.000005   0.000005   0.000000
     9  H    0.000005  -0.000049  -0.000018   0.000021
    10  H    0.000082  -0.000658  -0.001909  -0.000003
    11  H    0.000000   0.000021  -0.000009  -0.000002
    12  H   -0.000330   0.000311   0.000701   0.000165
    13  H   -0.001894  -0.000100  -0.000155  -0.000043
    14  H   -0.000100   0.000475   0.000842   0.000072
    15  H   -0.000155   0.000842   0.002429   0.000001
    16  H   -0.000043   0.000072   0.000001  -0.011701
 Mulliken charges and spin densities:
               1          2
     1  C    0.012717   0.031248
     2  C    0.023404   0.005969
     3  O   -0.087986   0.406633
     4  C    0.023404   0.005969
     5  C    0.012717   0.031248
     6  O   -0.087986   0.406633
     7  H    0.070635   0.004935
     8  H    0.067105  -0.001600
     9  H    0.080815   0.001949
    10  H    0.101904   0.060840
    11  H    0.231407  -0.009974
    12  H    0.101904   0.060840
    13  H    0.067105  -0.001600
    14  H    0.080815   0.001949
    15  H    0.070635   0.004935
    16  H    0.231407  -0.009974
 Sum of Mulliken charges =   1.00000   1.00000
 Mulliken charges and spin densities with hydrogens summed into heavy atoms:
               1          2
     1  C    0.231272   0.036532
     2  C    0.125308   0.066809
     3  O    0.143420   0.396659
     4  C    0.125308   0.066809
     5  C    0.231272   0.036532
     6  O    0.143420   0.396659
 Electronic spatial extent (au):  <R**2>=            608.3137
 Charge=              1.0000 electrons
 Dipole moment (field-independent basis, Debye):
    X=             -0.0000    Y=             -0.0000    Z=              1.1686  Tot=              1.1686
 Quadrupole moment (field-independent basis, Debye-Ang):
   XX=            -25.9644   YY=            -21.4542   ZZ=            -32.7358
   XY=             -7.3612   XZ=              0.0000   YZ=             -0.0000
 Traceless Quadrupole moment (field-independent basis, Debye-Ang):
   XX=              0.7537   YY=              5.2639   ZZ=             -6.0177
   XY=             -7.3612   XZ=              0.0000   YZ=             -0.0000
 Octapole moment (field-independent basis, Debye-Ang**2):
  XXX=             -0.0000  YYY=             -0.0000  ZZZ=             -2.7126  XYY=              0.0000
  XXY=             -0.0000  XXZ=             -5.6223  XZZ=              0.0000  YZZ=              0.0000
  YYZ=             -4.4666  XYZ=              6.5688
 Hexadecapole moment (field-independent basis, Debye-Ang**3):
 XXXX=           -169.6586 YYYY=           -374.9927 ZZZZ=           -102.7995 XXXY=            -29.3831
 XXXZ=              0.0000 YYYX=            -18.0483 YYYZ=             -0.0000 ZZZX=              0.0000
 ZZZY=              0.0000 XXYY=            -74.5872 XXZZ=            -42.4627 YYZZ=            -81.8892
 XXYZ=              0.0000 YYXZ=             -0.0000 ZZXY=             -2.5964
 N-N= 2.679602854223D+02 E-N=-1.244797979119D+03  KE= 3.053904798211D+02
 Symmetry A    KE= 1.551571756720D+02
 Symmetry B    KE= 1.502333041491D+02
 Symmetry A    SP= 7.450752525801D-15
 Symmetry B    SP= 1.000000000000D+00
                          Isotropic Fermi Contact Couplings
        Atom                 a.u.       MegaHertz       Gauss      10(-4) cm-1
     1  C(13)              0.01405      15.79391       5.63566       5.26828
     2  C(13)             -0.01655     -18.61044      -6.64067      -6.20777
     3  O(17)              0.14991     -90.87588     -32.42677     -30.31293
     4  C(13)             -0.01655     -18.61044      -6.64067      -6.20777
     5  C(13)              0.01405      15.79391       5.63566       5.26828
     6  O(17)              0.14991     -90.87588     -32.42677     -30.31293
     7  H(1)               0.00218       9.74964       3.47891       3.25213
     8  H(1)              -0.00054      -2.43038      -0.86722      -0.81069
     9  H(1)               0.00004       0.16373       0.05842       0.05461
    10  H(1)               0.02961     132.34698      47.22469      44.14620
    11  H(1)              -0.00539     -24.08906      -8.59558      -8.03525
    12  H(1)               0.02961     132.34698      47.22469      44.14620
    13  H(1)              -0.00054      -2.43038      -0.86722      -0.81069
    14  H(1)               0.00004       0.16373       0.05842       0.05461
    15  H(1)               0.00218       9.74964       3.47891       3.25213
    16  H(1)              -0.00539     -24.08906      -8.59558      -8.03525
 --------------------------------------------------------
       Center         ----  Spin Dipole Couplings  ----
                      3XX-RR        3YY-RR        3ZZ-RR
 --------------------------------------------------------
     1   Atom        0.016733      0.015168     -0.031901
     2   Atom        0.009899     -0.015726      0.005827
     3   Atom        0.240039     -0.498103      0.258064
     4   Atom        0.009899     -0.015726      0.005827
     5   Atom        0.016733      0.015168     -0.031901
     6   Atom        0.240039     -0.498103      0.258064
     7   Atom       -0.001731      0.000217      0.001514
     8   Atom       -0.003649      0.009288     -0.005639
     9   Atom       -0.000302      0.004230     -0.003928
    10   Atom       -0.005684     -0.011636      0.017320
    11   Atom       -0.005020      0.044473     -0.039454
    12   Atom       -0.005684     -0.011636      0.017320
    13   Atom       -0.003649      0.009288     -0.005639
    14   Atom       -0.000302      0.004230     -0.003928
    15   Atom       -0.001731      0.000217      0.001514
    16   Atom       -0.005020      0.044473     -0.039454
 --------------------------------------------------------
                        XY            XZ            YZ
 --------------------------------------------------------
     1   Atom        0.044119      0.009898      0.010976
     2   Atom        0.038054     -0.035927     -0.038165
     3   Atom        0.572684     -1.055345     -0.593122
     4   Atom        0.038054      0.035927      0.038165
     5   Atom        0.044119     -0.009898     -0.010976
     6   Atom        0.572684      1.055345      0.593122
     7   Atom        0.002016      0.004446      0.002581
     8   Atom        0.000026      0.000922      0.003067
     9   Atom        0.003616     -0.002159     -0.000332
    10   Atom       -0.004910     -0.010353      0.007635
    11   Atom       -0.050651     -0.011264     -0.013335
    12   Atom       -0.004910      0.010353     -0.007635
    13   Atom        0.000026     -0.000922     -0.003067
    14   Atom        0.003616      0.002159      0.000332
    15   Atom        0.002016     -0.004446     -0.002581
    16   Atom       -0.050651      0.011264      0.013335
 --------------------------------------------------------


 ---------------------------------------------------------------------------------
              Anisotropic Spin Dipole Couplings in Principal Axis System
 ---------------------------------------------------------------------------------

       Atom             a.u.   MegaHertz   Gauss  10(-4) cm-1        Axes

              Baa    -0.0343    -4.608    -1.644    -1.537 -0.0097 -0.2082  0.9780
     1 C(13)  Bbb    -0.0280    -3.764    -1.343    -1.256  0.7104 -0.6897 -0.1398
              Bcc     0.0624     8.372     2.987     2.792  0.7037  0.6935  0.1546
 
              Baa    -0.0476    -6.387    -2.279    -2.130 -0.3194  0.8594  0.3992
     2 C(13)  Bbb    -0.0280    -3.761    -1.342    -1.255  0.7161 -0.0570  0.6957
              Bcc     0.0756    10.148     3.621     3.385  0.6206  0.5081 -0.5973
 
              Baa    -0.8241    59.633    21.278    19.891  0.1325  0.8091  0.5726
     3 O(17)  Bbb    -0.8005    57.924    20.669    19.321  0.7438 -0.4630  0.4821
              Bcc     1.6246  -117.556   -41.947   -39.213 -0.6552 -0.3620  0.6631
 
              Baa    -0.0476    -6.387    -2.279    -2.130 -0.3194  0.8594 -0.3992
     4 C(13)  Bbb    -0.0280    -3.761    -1.342    -1.255  0.7161 -0.0570 -0.6957
              Bcc     0.0756    10.148     3.621     3.385  0.6206  0.5081  0.5973
 
              Baa    -0.0343    -4.608    -1.644    -1.537  0.0097  0.2082  0.9780
     5 C(13)  Bbb    -0.0280    -3.764    -1.343    -1.256  0.7104 -0.6897  0.1398
              Bcc     0.0624     8.372     2.987     2.792  0.7037  0.6935 -0.1546
 
              Baa    -0.8241    59.633    21.278    19.891  0.1325  0.8091 -0.5726
     6 O(17)  Bbb    -0.8005    57.924    20.669    19.321  0.7438 -0.4630 -0.4821
              Bcc     1.6246  -117.556   -41.947   -39.213  0.6552  0.3620  0.6631
 
              Baa    -0.0048    -2.587    -0.923    -0.863  0.8272 -0.0437 -0.5603
     7 H(1)   Bbb    -0.0015    -0.809    -0.289    -0.270 -0.2318  0.8817 -0.4110
              Bcc     0.0064     3.396     1.212     1.133  0.5119  0.4698  0.7192
 
              Baa    -0.0065    -3.482    -1.242    -1.161 -0.2987 -0.1812  0.9370
     8 H(1)   Bbb    -0.0034    -1.799    -0.642    -0.600  0.9542 -0.0723  0.2903
              Bcc     0.0099     5.281     1.884     1.761  0.0151  0.9808  0.1945
 
              Baa    -0.0051    -2.742    -0.978    -0.915  0.5015 -0.1635  0.8496
     9 H(1)   Bbb    -0.0013    -0.678    -0.242    -0.226  0.7041 -0.4936 -0.5106
              Bcc     0.0064     3.420     1.220     1.141  0.5028  0.8542 -0.1324
 
              Baa    -0.0145    -7.758    -2.768    -2.588  0.4029  0.9111 -0.0874
    10 H(1)   Bbb    -0.0090    -4.805    -1.714    -1.603  0.8414 -0.3312  0.4270
              Bcc     0.0235    12.562     4.483     4.190 -0.3600  0.2456  0.9000
 
              Baa    -0.0548   -29.263   -10.442    -9.761  0.5557  0.3825  0.7381
    11 H(1)   Bbb    -0.0215   -11.475    -4.095    -3.828 -0.6461 -0.3600  0.6730
              Bcc     0.0764    40.738    14.536    13.589 -0.5232  0.8509 -0.0471
 
              Baa    -0.0145    -7.758    -2.768    -2.588  0.4029  0.9111  0.0874
    12 H(1)   Bbb    -0.0090    -4.805    -1.714    -1.603  0.8414 -0.3312 -0.4270
              Bcc     0.0235    12.562     4.483     4.190  0.3600 -0.2456  0.9000
 
              Baa    -0.0065    -3.482    -1.242    -1.161  0.2987  0.1812  0.9370
    13 H(1)   Bbb    -0.0034    -1.799    -0.642    -0.600  0.9542 -0.0723 -0.2903
              Bcc     0.0099     5.281     1.884     1.761  0.0151  0.9808 -0.1945
 
              Baa    -0.0051    -2.742    -0.978    -0.915 -0.5015  0.1635  0.8496
    14 H(1)   Bbb    -0.0013    -0.678    -0.242    -0.226  0.7041 -0.4936  0.5106
              Bcc     0.0064     3.420     1.220     1.141  0.5028  0.8542  0.1324
 
              Baa    -0.0048    -2.587    -0.923    -0.863  0.8272 -0.0437  0.5603
    15 H(1)   Bbb    -0.0015    -0.809    -0.289    -0.270 -0.2318  0.8817  0.4110
              Bcc     0.0064     3.396     1.212     1.133 -0.5119 -0.4698  0.7192
 
              Baa    -0.0548   -29.263   -10.442    -9.761 -0.5557 -0.3825  0.7381
    16 H(1)   Bbb    -0.0215   -11.475    -4.095    -3.828  0.6461  0.3600  0.6730
              Bcc     0.0764    40.738    14.536    13.589 -0.5232  0.8509  0.0471
 

 ---------------------------------------------------------------------------------

 ******************************Gaussian NBO Version 3.1******************************
             N A T U R A L   A T O M I C   O R B I T A L   A N D
          N A T U R A L   B O N D   O R B I T A L   A N A L Y S I S
 ******************************Gaussian NBO Version 3.1******************************
       /RESON  / : Allow strongly delocalized NBO set

 Analyzing the SCF density

 Job title: 55                                                              

 Storage needed:     54786 in NPA,     72496 in NBO ( 939522656 available)
 GSVD:  LWork=       10276 too small for GESVD, short by        4544 words or        4544 for optimal perf.


 NATURAL POPULATIONS:  Natural atomic orbital occupancies 
                                                          
   NAO  Atom  No  lang   Type(AO)    Occupancy
 --------------------------------------------
     1    C    1  S      Cor( 1S)     1.99918
     2    C    1  S      Val( 2S)     1.10752
     3    C    1  S      Ryd( 3S)     0.00065
     4    C    1  px     Val( 2p)     1.18002
     5    C    1  px     Ryd( 3p)     0.00328
     6    C    1  py     Val( 2p)     1.10505
     7    C    1  py     Ryd( 3p)     0.00313
     8    C    1  pz     Val( 2p)     1.26185
     9    C    1  pz     Ryd( 3p)     0.00155
    10    C    1  dxy    Ryd( 3d)     0.00077
    11    C    1  dxz    Ryd( 3d)     0.00066
    12    C    1  dyz    Ryd( 3d)     0.00012
    13    C    1  dx2y2  Ryd( 3d)     0.00023
    14    C    1  dz2    Ryd( 3d)     0.00060

    15    C    2  S      Cor( 1S)     1.99887
    16    C    2  S      Val( 2S)     0.94807
    17    C    2  S      Ryd( 3S)     0.00300
    18    C    2  px     Val( 2p)     0.94647
    19    C    2  px     Ryd( 3p)     0.00370
    20    C    2  py     Val( 2p)     1.06405
    21    C    2  py     Ryd( 3p)     0.00316
    22    C    2  pz     Val( 2p)     0.93196
    23    C    2  pz     Ryd( 3p)     0.00422
    24    C    2  dxy    Ryd( 3d)     0.00133
    25    C    2  dxz    Ryd( 3d)     0.00217
    26    C    2  dyz    Ryd( 3d)     0.00095
    27    C    2  dx2y2  Ryd( 3d)     0.00124
    28    C    2  dz2    Ryd( 3d)     0.00161

    29    O    3  S      Cor( 1S)     1.99974
    30    O    3  S      Val( 2S)     1.68434
    31    O    3  S      Ryd( 3S)     0.00159
    32    O    3  px     Val( 2p)     1.54535
    33    O    3  px     Ryd( 3p)     0.00261
    34    O    3  py     Val( 2p)     1.65203
    35    O    3  py     Ryd( 3p)     0.00158
    36    O    3  pz     Val( 2p)     1.57270
    37    O    3  pz     Ryd( 3p)     0.00143
    38    O    3  dxy    Ryd( 3d)     0.00092
    39    O    3  dxz    Ryd( 3d)     0.00076
    40    O    3  dyz    Ryd( 3d)     0.00091
    41    O    3  dx2y2  Ryd( 3d)     0.00077
    42    O    3  dz2    Ryd( 3d)     0.00097

    43    C    4  S      Cor( 1S)     1.99887
    44    C    4  S      Val( 2S)     0.94807
    45    C    4  S      Ryd( 3S)     0.00300
    46    C    4  px     Val( 2p)     0.94647
    47    C    4  px     Ryd( 3p)     0.00370
    48    C    4  py     Val( 2p)     1.06405
    49    C    4  py     Ryd( 3p)     0.00316
    50    C    4  pz     Val( 2p)     0.93196
    51    C    4  pz     Ryd( 3p)     0.00422
    52    C    4  dxy    Ryd( 3d)     0.00133
    53    C    4  dxz    Ryd( 3d)     0.00217
    54    C    4  dyz    Ryd( 3d)     0.00095
    55    C    4  dx2y2  Ryd( 3d)     0.00124
    56    C    4  dz2    Ryd( 3d)     0.00161

    57    C    5  S      Cor( 1S)     1.99918
    58    C    5  S      Val( 2S)     1.10752
    59    C    5  S      Ryd( 3S)     0.00065
    60    C    5  px     Val( 2p)     1.18002
    61    C    5  px     Ryd( 3p)     0.00328
    62    C    5  py     Val( 2p)     1.10505
    63    C    5  py     Ryd( 3p)     0.00313
    64    C    5  pz     Val( 2p)     1.26185
    65    C    5  pz     Ryd( 3p)     0.00155
    66    C    5  dxy    Ryd( 3d)     0.00077
    67    C    5  dxz    Ryd( 3d)     0.00066
    68    C    5  dyz    Ryd( 3d)     0.00012
    69    C    5  dx2y2  Ryd( 3d)     0.00023
    70    C    5  dz2    Ryd( 3d)     0.00060

    71    O    6  S      Cor( 1S)     1.99974
    72    O    6  S      Val( 2S)     1.68434
    73    O    6  S      Ryd( 3S)     0.00159
    74    O    6  px     Val( 2p)     1.54535
    75    O    6  px     Ryd( 3p)     0.00261
    76    O    6  py     Val( 2p)     1.65203
    77    O    6  py     Ryd( 3p)     0.00158
    78    O    6  pz     Val( 2p)     1.57270
    79    O    6  pz     Ryd( 3p)     0.00143
    80    O    6  dxy    Ryd( 3d)     0.00092
    81    O    6  dxz    Ryd( 3d)     0.00076
    82    O    6  dyz    Ryd( 3d)     0.00091
    83    O    6  dx2y2  Ryd( 3d)     0.00077
    84    O    6  dz2    Ryd( 3d)     0.00097

    85    H    7  S      Val( 1S)     0.73660
    86    H    7  S      Ryd( 2S)     0.00098
    87    H    7  px     Ryd( 2p)     0.00043
    88    H    7  py     Ryd( 2p)     0.00018
    89    H    7  pz     Ryd( 2p)     0.00047

    90    H    8  S      Val( 1S)     0.75269
    91    H    8  S      Ryd( 2S)     0.00127
    92    H    8  px     Ryd( 2p)     0.00026
    93    H    8  py     Ryd( 2p)     0.00062
    94    H    8  pz     Ryd( 2p)     0.00019

    95    H    9  S      Val( 1S)     0.74323
    96    H    9  S      Ryd( 2S)     0.00212
    97    H    9  px     Ryd( 2p)     0.00032
    98    H    9  py     Ryd( 2p)     0.00016
    99    H    9  pz     Ryd( 2p)     0.00056

   100    H   10  S      Val( 1S)     0.71839
   101    H   10  S      Ryd( 2S)     0.00279
   102    H   10  px     Ryd( 2p)     0.00028
   103    H   10  py     Ryd( 2p)     0.00019
   104    H   10  pz     Ryd( 2p)     0.00067

   105    H   11  S      Val( 1S)     0.49088
   106    H   11  S      Ryd( 2S)     0.00096
   107    H   11  px     Ryd( 2p)     0.00152
   108    H   11  py     Ryd( 2p)     0.00204
   109    H   11  pz     Ryd( 2p)     0.00111

   110    H   12  S      Val( 1S)     0.71839
   111    H   12  S      Ryd( 2S)     0.00279
   112    H   12  px     Ryd( 2p)     0.00028
   113    H   12  py     Ryd( 2p)     0.00019
   114    H   12  pz     Ryd( 2p)     0.00067

   115    H   13  S      Val( 1S)     0.75269
   116    H   13  S      Ryd( 2S)     0.00127
   117    H   13  px     Ryd( 2p)     0.00026
   118    H   13  py     Ryd( 2p)     0.00062
   119    H   13  pz     Ryd( 2p)     0.00019

   120    H   14  S      Val( 1S)     0.74323
   121    H   14  S      Ryd( 2S)     0.00212
   122    H   14  px     Ryd( 2p)     0.00032
   123    H   14  py     Ryd( 2p)     0.00016
   124    H   14  pz     Ryd( 2p)     0.00056

   125    H   15  S      Val( 1S)     0.73660
   126    H   15  S      Ryd( 2S)     0.00098
   127    H   15  px     Ryd( 2p)     0.00043
   128    H   15  py     Ryd( 2p)     0.00018
   129    H   15  pz     Ryd( 2p)     0.00047

   130    H   16  S      Val( 1S)     0.49088
   131    H   16  S      Ryd( 2S)     0.00096
   132    H   16  px     Ryd( 2p)     0.00152
   133    H   16  py     Ryd( 2p)     0.00204
   134    H   16  pz     Ryd( 2p)     0.00111

 WARNING:  1 low occupancy (<1.9990e) core orbital  found on  C    2
           1 low occupancy (<1.9990e) core orbital  found on  C    4


 Summary of Natural Population Analysis:                  
                                                          
                                       Natural Population 
                Natural  -----------------------------------------------
    Atom  No    Charge         Core      Valence    Rydberg      Total
 -----------------------------------------------------------------------
      C    1   -0.66461      1.99918     4.65443    0.01099     6.66461
      C    2    0.08923      1.99887     3.89054    0.02137     5.91077
      O    3   -0.46570      1.99974     6.45442    0.01155     8.46570
      C    4    0.08923      1.99887     3.89054    0.02137     5.91077
      C    5   -0.66461      1.99918     4.65443    0.01099     6.66461
      O    6   -0.46570      1.99974     6.45442    0.01155     8.46570
      H    7    0.26134      0.00000     0.73660    0.00205     0.73866
      H    8    0.24497      0.00000     0.75269    0.00234     0.75503
      H    9    0.25360      0.00000     0.74323    0.00316     0.74640
      H   10    0.27767      0.00000     0.71839    0.00393     0.72233
      H   11    0.50349      0.00000     0.49088    0.00563     0.49651
      H   12    0.27767      0.00000     0.71839    0.00393     0.72233
      H   13    0.24497      0.00000     0.75269    0.00234     0.75503
      H   14    0.25360      0.00000     0.74323    0.00316     0.74640
      H   15    0.26134      0.00000     0.73660    0.00205     0.73866
      H   16    0.50349      0.00000     0.49088    0.00563     0.49651
 =======================================================================
   * Total *    1.00000     11.99558    36.88235    0.12206    49.00000

                                 Natural Population      
 --------------------------------------------------------
   Core                      11.99558 ( 99.9632% of  12)
   Valence                   36.88235 ( 99.6820% of  37)
   Natural Minimal Basis     48.87794 ( 99.7509% of  49)
   Natural Rydberg Basis      0.12206 (  0.2491% of  49)
 --------------------------------------------------------

    Atom  No          Natural Electron Configuration
 ----------------------------------------------------------------------------
      C    1      [core]2S( 1.11)2p( 3.55)3p( 0.01)
      C    2      [core]2S( 0.95)2p( 2.94)3p( 0.01)3d( 0.01)
      O    3      [core]2S( 1.68)2p( 4.77)3p( 0.01)
      C    4      [core]2S( 0.95)2p( 2.94)3p( 0.01)3d( 0.01)
      C    5      [core]2S( 1.11)2p( 3.55)3p( 0.01)
      O    6      [core]2S( 1.68)2p( 4.77)3p( 0.01)
      H    7            1S( 0.74)
      H    8            1S( 0.75)
      H    9            1S( 0.74)
      H   10            1S( 0.72)
      H   11            1S( 0.49)
      H   12            1S( 0.72)
      H   13            1S( 0.75)
      H   14            1S( 0.74)
      H   15            1S( 0.74)
      H   16            1S( 0.49)


 ***************************************************
 *******         Alpha spin orbitals         *******
 ***************************************************


 NATURAL POPULATIONS:  Natural atomic orbital occupancies 
                                                          
   NAO  Atom  No  lang   Type(AO)    Occupancy      Energy
 ----------------------------------------------------------
     1    C    1  S      Cor( 1S)     0.99960     -10.25244
     2    C    1  S      Val( 2S)     0.55402      -0.42953
     3    C    1  S      Ryd( 3S)     0.00035       0.67131
     4    C    1  px     Val( 2p)     0.59873      -0.26815
     5    C    1  px     Ryd( 3p)     0.00162       0.39802
     6    C    1  py     Val( 2p)     0.55839      -0.26243
     7    C    1  py     Ryd( 3p)     0.00160       0.40270
     8    C    1  pz     Val( 2p)     0.63105      -0.26670
     9    C    1  pz     Ryd( 3p)     0.00078       0.42516
    10    C    1  dxy    Ryd( 3d)     0.00040       2.17646
    11    C    1  dxz    Ryd( 3d)     0.00033       2.26541
    12    C    1  dyz    Ryd( 3d)     0.00006       1.89070
    13    C    1  dx2y2  Ryd( 3d)     0.00013       1.95662
    14    C    1  dz2    Ryd( 3d)     0.00031       2.14077

    15    C    2  S      Cor( 1S)     0.99943     -10.35002
    16    C    2  S      Val( 2S)     0.47297      -0.42984
    17    C    2  S      Ryd( 3S)     0.00145       0.58291
    18    C    2  px     Val( 2p)     0.47783      -0.30637
    19    C    2  px     Ryd( 3p)     0.00169       0.42246
    20    C    2  py     Val( 2p)     0.53539      -0.31267
    21    C    2  py     Ryd( 3p)     0.00157       0.44110
    22    C    2  pz     Val( 2p)     0.46942      -0.29780
    23    C    2  pz     Ryd( 3p)     0.00210       0.54866
    24    C    2  dxy    Ryd( 3d)     0.00067       2.04319
    25    C    2  dxz    Ryd( 3d)     0.00111       2.15777
    26    C    2  dyz    Ryd( 3d)     0.00046       1.77976
    27    C    2  dx2y2  Ryd( 3d)     0.00063       1.85373
    28    C    2  dz2    Ryd( 3d)     0.00089       2.02208

    29    O    3  S      Cor( 1S)     0.99987     -19.22849
    30    O    3  S      Val( 2S)     0.84621      -1.14675
    31    O    3  S      Ryd( 3S)     0.00077       1.17482
    32    O    3  px     Val( 2p)     0.85876      -0.56464
    33    O    3  px     Ryd( 3p)     0.00118       0.89391
    34    O    3  py     Val( 2p)     0.85485      -0.55668
    35    O    3  py     Ryd( 3p)     0.00084       0.99500
    36    O    3  pz     Val( 2p)     0.87174      -0.57385
    37    O    3  pz     Ryd( 3p)     0.00065       0.83758
    38    O    3  dxy    Ryd( 3d)     0.00046       2.82091
    39    O    3  dxz    Ryd( 3d)     0.00036       2.73806
    40    O    3  dyz    Ryd( 3d)     0.00050       2.54733
    41    O    3  dx2y2  Ryd( 3d)     0.00040       2.70883
    42    O    3  dz2    Ryd( 3d)     0.00051       2.67347

    43    C    4  S      Cor( 1S)     0.99943     -10.35002
    44    C    4  S      Val( 2S)     0.47297      -0.42984
    45    C    4  S      Ryd( 3S)     0.00145       0.58291
    46    C    4  px     Val( 2p)     0.47783      -0.30637
    47    C    4  px     Ryd( 3p)     0.00169       0.42246
    48    C    4  py     Val( 2p)     0.53539      -0.31267
    49    C    4  py     Ryd( 3p)     0.00157       0.44110
    50    C    4  pz     Val( 2p)     0.46942      -0.29780
    51    C    4  pz     Ryd( 3p)     0.00210       0.54866
    52    C    4  dxy    Ryd( 3d)     0.00067       2.04319
    53    C    4  dxz    Ryd( 3d)     0.00111       2.15777
    54    C    4  dyz    Ryd( 3d)     0.00046       1.77976
    55    C    4  dx2y2  Ryd( 3d)     0.00063       1.85373
    56    C    4  dz2    Ryd( 3d)     0.00089       2.02208

    57    C    5  S      Cor( 1S)     0.99960     -10.25244
    58    C    5  S      Val( 2S)     0.55402      -0.42953
    59    C    5  S      Ryd( 3S)     0.00035       0.67131
    60    C    5  px     Val( 2p)     0.59873      -0.26815
    61    C    5  px     Ryd( 3p)     0.00162       0.39802
    62    C    5  py     Val( 2p)     0.55839      -0.26243
    63    C    5  py     Ryd( 3p)     0.00160       0.40270
    64    C    5  pz     Val( 2p)     0.63105      -0.26670
    65    C    5  pz     Ryd( 3p)     0.00078       0.42516
    66    C    5  dxy    Ryd( 3d)     0.00040       2.17646
    67    C    5  dxz    Ryd( 3d)     0.00033       2.26541
    68    C    5  dyz    Ryd( 3d)     0.00006       1.89070
    69    C    5  dx2y2  Ryd( 3d)     0.00013       1.95662
    70    C    5  dz2    Ryd( 3d)     0.00031       2.14077

    71    O    6  S      Cor( 1S)     0.99987     -19.22849
    72    O    6  S      Val( 2S)     0.84621      -1.14675
    73    O    6  S      Ryd( 3S)     0.00077       1.17482
    74    O    6  px     Val( 2p)     0.85876      -0.56464
    75    O    6  px     Ryd( 3p)     0.00118       0.89391
    76    O    6  py     Val( 2p)     0.85485      -0.55668
    77    O    6  py     Ryd( 3p)     0.00084       0.99500
    78    O    6  pz     Val( 2p)     0.87174      -0.57385
    79    O    6  pz     Ryd( 3p)     0.00065       0.83758
    80    O    6  dxy    Ryd( 3d)     0.00046       2.82091
    81    O    6  dxz    Ryd( 3d)     0.00036       2.73806
    82    O    6  dyz    Ryd( 3d)     0.00050       2.54733
    83    O    6  dx2y2  Ryd( 3d)     0.00040       2.70883
    84    O    6  dz2    Ryd( 3d)     0.00051       2.67347

    85    H    7  S      Val( 1S)     0.37027      -0.09288
    86    H    7  S      Ryd( 2S)     0.00048       0.20449
    87    H    7  px     Ryd( 2p)     0.00021       1.84745
    88    H    7  py     Ryd( 2p)     0.00009       1.59083
    89    H    7  pz     Ryd( 2p)     0.00024       1.94713

    90    H    8  S      Val( 1S)     0.37566      -0.09568
    91    H    8  S      Ryd( 2S)     0.00063       0.20123
    92    H    8  px     Ryd( 2p)     0.00013       1.77288
    93    H    8  py     Ryd( 2p)     0.00031       1.99915
    94    H    8  pz     Ryd( 2p)     0.00009       1.62552

    95    H    9  S      Val( 1S)     0.37245      -0.08314
    96    H    9  S      Ryd( 2S)     0.00106       0.21497
    97    H    9  px     Ryd( 2p)     0.00016       1.77931
    98    H    9  py     Ryd( 2p)     0.00008       1.61065
    99    H    9  pz     Ryd( 2p)     0.00028       2.05281

   100    H   10  S      Val( 1S)     0.38209      -0.13844
   101    H   10  S      Ryd( 2S)     0.00132       0.16907
   102    H   10  px     Ryd( 2p)     0.00016       1.74113
   103    H   10  py     Ryd( 2p)     0.00010       1.64120
   104    H   10  pz     Ryd( 2p)     0.00036       2.02139

   105    H   11  S      Val( 1S)     0.24090      -0.09754
   106    H   11  S      Ryd( 2S)     0.00046       0.23173
   107    H   11  px     Ryd( 2p)     0.00081       1.67418
   108    H   11  py     Ryd( 2p)     0.00100       2.06223
   109    H   11  pz     Ryd( 2p)     0.00061       1.51881

   110    H   12  S      Val( 1S)     0.38209      -0.13844
   111    H   12  S      Ryd( 2S)     0.00132       0.16907
   112    H   12  px     Ryd( 2p)     0.00016       1.74113
   113    H   12  py     Ryd( 2p)     0.00010       1.64120
   114    H   12  pz     Ryd( 2p)     0.00036       2.02139

   115    H   13  S      Val( 1S)     0.37566      -0.09568
   116    H   13  S      Ryd( 2S)     0.00063       0.20123
   117    H   13  px     Ryd( 2p)     0.00013       1.77288
   118    H   13  py     Ryd( 2p)     0.00031       1.99915
   119    H   13  pz     Ryd( 2p)     0.00009       1.62552

   120    H   14  S      Val( 1S)     0.37245      -0.08314
   121    H   14  S      Ryd( 2S)     0.00106       0.21497
   122    H   14  px     Ryd( 2p)     0.00016       1.77931
   123    H   14  py     Ryd( 2p)     0.00008       1.61065
   124    H   14  pz     Ryd( 2p)     0.00028       2.05281

   125    H   15  S      Val( 1S)     0.37027      -0.09288
   126    H   15  S      Ryd( 2S)     0.00048       0.20449
   127    H   15  px     Ryd( 2p)     0.00021       1.84745
   128    H   15  py     Ryd( 2p)     0.00009       1.59083
   129    H   15  pz     Ryd( 2p)     0.00024       1.94713

   130    H   16  S      Val( 1S)     0.24090      -0.09754
   131    H   16  S      Ryd( 2S)     0.00046       0.23173
   132    H   16  px     Ryd( 2p)     0.00081       1.67418
   133    H   16  py     Ryd( 2p)     0.00100       2.06223
   134    H   16  pz     Ryd( 2p)     0.00061       1.51881


 Summary of Natural Population Analysis:                  
                                                          
                                       Natural Population 
                Natural  -----------------------------------------------
    Atom  No    Charge         Core      Valence    Rydberg      Total
 -----------------------------------------------------------------------
      C    1   -0.34736      0.99960     2.34219    0.00557     3.34736
      C    2    0.03440      0.99943     1.95560    0.01057     2.96560
      O    3   -0.43708      0.99987     3.43155    0.00566     4.43708
      C    4    0.03440      0.99943     1.95560    0.01057     2.96560
      C    5   -0.34736      0.99960     2.34219    0.00557     3.34736
      O    6   -0.43708      0.99987     3.43155    0.00566     4.43708
      H    7    0.12870      0.00000     0.37027    0.00102     0.37130
      H    8    0.12318      0.00000     0.37566    0.00116     0.37682
      H    9    0.12597      0.00000     0.37245    0.00158     0.37403
      H   10    0.11598      0.00000     0.38209    0.00193     0.38402
      H   11    0.25622      0.00000     0.24090    0.00288     0.24378
      H   12    0.11598      0.00000     0.38209    0.00193     0.38402
      H   13    0.12318      0.00000     0.37566    0.00116     0.37682
      H   14    0.12597      0.00000     0.37245    0.00158     0.37403
      H   15    0.12870      0.00000     0.37027    0.00102     0.37130
      H   16    0.25622      0.00000     0.24090    0.00288     0.24378
 =======================================================================
   * Total *    0.00000      5.99780    18.94143    0.06077    25.00000

                                 Natural Population      
 --------------------------------------------------------
   Core                       5.99780 ( 99.9633% of   6)
   Valence                   18.94143 ( 99.6917% of  19)
   Natural Minimal Basis     24.93923 ( 99.7569% of  25)
   Natural Rydberg Basis      0.06077 (  0.2431% of  25)
 --------------------------------------------------------

    Atom  No          Natural Electron Configuration
 ----------------------------------------------------------------------------
      C    1      [core]2S( 0.55)2p( 1.79)
      C    2      [core]2S( 0.47)2p( 1.48)3p( 0.01)
      O    3      [core]2S( 0.85)2p( 2.59)
      C    4      [core]2S( 0.47)2p( 1.48)3p( 0.01)
      C    5      [core]2S( 0.55)2p( 1.79)
      O    6      [core]2S( 0.85)2p( 2.59)
      H    7            1S( 0.37)
      H    8            1S( 0.38)
      H    9            1S( 0.37)
      H   10            1S( 0.38)
      H   11            1S( 0.24)
      H   12            1S( 0.38)
      H   13            1S( 0.38)
      H   14            1S( 0.37)
      H   15            1S( 0.37)
      H   16            1S( 0.24)


 NATURAL BOND ORBITAL ANALYSIS, alpha spin orbitals:

                       Occupancies       Lewis Structure    Low   High
           Occ.    -------------------  -----------------   occ   occ
  Cycle   Thresh.   Lewis   Non-Lewis     CR  BD  3C  LP    (L)   (NL)   Dev
 =============================================================================
   1(1)    0.90    24.82826   0.17174      6  15   0   4     0      0    0.01
 -----------------------------------------------------------------------------

 Structure accepted: No low occupancy Lewis orbitals

 --------------------------------------------------------
   Core                      5.99781 ( 99.963% of   6)
   Valence Lewis            18.83046 ( 99.108% of  19)
  ==================       ============================
   Total Lewis              24.82826 ( 99.313% of  25)
  -----------------------------------------------------
   Valence non-Lewis         0.13269 (  0.531% of  25)
   Rydberg non-Lewis         0.03904 (  0.156% of  25)
  ==================       ============================
   Total non-Lewis           0.17174 (  0.687% of  25)
 --------------------------------------------------------


       (Occupancy)   Bond orbital/ Coefficients/ Hybrids
 ---------------------------------------------------------------------------------
     1. (0.99307) BD ( 1) C   1 - C   2  
                ( 47.96%)   0.6925* C   1 s( 28.16%)p 2.55( 71.79%)d 0.00(  0.06%)
                                            0.0004  0.5305  0.0090 -0.4747 -0.0224
                                           -0.6999 -0.0005  0.0470  0.0002  0.0195
                                           -0.0003 -0.0010 -0.0071 -0.0125
                ( 52.04%)   0.7214* C   2 s( 29.73%)p 2.36( 70.22%)d 0.00(  0.05%)
                                            0.0002  0.5453  0.0013  0.4482 -0.0120
                                            0.7045  0.0037 -0.0690  0.0090  0.0164
                                           -0.0033 -0.0034 -0.0074 -0.0115
     2. (0.98923) BD ( 1) C   1 - H   7  
                ( 62.69%)   0.7918* C   1 s( 24.15%)p 3.14( 75.81%)d 0.00(  0.04%)
                                           -0.0001  0.4915 -0.0017  0.5557  0.0041
                                            0.0402  0.0215  0.6687 -0.0057 -0.0010
                                            0.0161 -0.0016  0.0053  0.0090
                ( 37.31%)   0.6108* H   7 s( 99.91%)p 0.00(  0.09%)
                                            0.9995 -0.0004 -0.0204 -0.0061 -0.0218
     3. (0.99155) BD ( 1) C   1 - H   8  
                ( 62.25%)   0.7890* C   1 s( 23.70%)p 3.22( 76.26%)d 0.00(  0.04%)
                                           -0.0000  0.4868  0.0012 -0.5050  0.0224
                                            0.7118  0.0071  0.0188  0.0022 -0.0169
                                           -0.0001  0.0012 -0.0010 -0.0102
                ( 37.75%)   0.6144* H   8 s( 99.91%)p 0.00(  0.09%)
                                            0.9995 -0.0010  0.0122 -0.0274 -0.0018
     4. (0.99284) BD ( 1) C   1 - H   9  
                ( 62.69%)   0.7918* C   1 s( 23.94%)p 3.18( 76.02%)d 0.00(  0.04%)
                                            0.0000  0.4893 -0.0054  0.4581  0.0076
                                            0.0097  0.0209 -0.7414  0.0055 -0.0014
                                           -0.0138  0.0031  0.0041  0.0128
                ( 37.31%)   0.6108* H   9 s( 99.91%)p 0.00(  0.09%)
                                            0.9995 -0.0018 -0.0173 -0.0029  0.0246
     5. (0.99691) BD ( 1) C   2 - O   3  
                ( 30.11%)   0.5488* C   2 s( 18.89%)p 4.28( 80.79%)d 0.02(  0.32%)
                                           -0.0001  0.4335  0.0313 -0.5889 -0.0311
                                           -0.0267 -0.0062 -0.6774 -0.0237  0.0020
                                            0.0481  0.0023  0.0214  0.0203
                ( 69.89%)   0.8360* O   3 s( 33.94%)p 1.94( 66.00%)d 0.00(  0.06%)
                                           -0.0000  0.5825 -0.0028  0.5122 -0.0040
                                            0.0516 -0.0042  0.6285 -0.0016  0.0063
                                            0.0180  0.0098  0.0040  0.0112
     6. (0.98550) BD ( 1) C   2 - C   4  
                ( 50.00%)   0.7071* C   2 s( 28.13%)p 2.55( 71.82%)d 0.00(  0.05%)
                                            0.0002  0.5303  0.0045  0.4632 -0.0037
                                           -0.7087  0.0069 -0.0360  0.0010 -0.0174
                                           -0.0027  0.0029 -0.0089 -0.0113
                ( 50.00%)   0.7071* C   4 s( 28.13%)p 2.55( 71.82%)d 0.00(  0.05%)
                                            0.0002  0.5303  0.0045 -0.4632  0.0037
                                            0.7087 -0.0069 -0.0360  0.0010 -0.0174
                                            0.0027 -0.0029 -0.0089 -0.0113
     7. (0.98743) BD ( 1) C   2 - H  10  
                ( 62.20%)   0.7887* C   2 s( 23.29%)p 3.29( 76.65%)d 0.00(  0.06%)
                                           -0.0002  0.4823 -0.0158 -0.4850 -0.0033
                                            0.0067  0.0099  0.7288 -0.0091  0.0007
                                           -0.0197 -0.0025  0.0051  0.0130
                ( 37.80%)   0.6148* H  10 s( 99.89%)p 0.00(  0.11%)
                                            0.9994 -0.0071  0.0162 -0.0018 -0.0297
     8. (0.99461) BD ( 1) O   3 - H  11  
                ( 75.90%)   0.8712* O   3 s( 20.44%)p 3.89( 79.48%)d 0.00(  0.08%)
                                            0.0002  0.4518  0.0169 -0.4677 -0.0250
                                            0.7517  0.0143 -0.0987 -0.0201 -0.0151
                                           -0.0055  0.0058 -0.0185 -0.0136
                ( 24.10%)   0.4909* H  11 s( 99.50%)p 0.01(  0.50%)
                                            0.9975 -0.0051  0.0385 -0.0582  0.0110
     9. (0.99307) BD ( 1) C   4 - C   5  
                ( 52.04%)   0.7214* C   4 s( 29.73%)p 2.36( 70.22%)d 0.00(  0.05%)
                                           -0.0002 -0.5453 -0.0013  0.4482 -0.0120
                                            0.7045  0.0037  0.0690 -0.0090 -0.0164
                                           -0.0033 -0.0034  0.0074  0.0115
                ( 47.96%)   0.6925* C   5 s( 28.16%)p 2.55( 71.79%)d 0.00(  0.06%)
                                           -0.0004 -0.5305 -0.0090 -0.4747 -0.0224
                                           -0.6999 -0.0005 -0.0470 -0.0002 -0.0195
                                           -0.0003 -0.0010  0.0071  0.0125
    10. (0.99691) BD ( 1) C   4 - O   6  
                ( 30.11%)   0.5488* C   4 s( 18.89%)p 4.28( 80.79%)d 0.02(  0.32%)
                                           -0.0001  0.4335  0.0313  0.5889  0.0311
                                            0.0267  0.0062 -0.6774 -0.0237  0.0020
                                           -0.0481 -0.0023  0.0214  0.0203
                ( 69.89%)   0.8360* O   6 s( 33.94%)p 1.94( 66.00%)d 0.00(  0.06%)
                                           -0.0000  0.5825 -0.0028 -0.5122  0.0040
                                           -0.0516  0.0042  0.6285 -0.0016  0.0063
                                           -0.0180 -0.0098  0.0040  0.0112
    11. (0.98743) BD ( 1) C   4 - H  12  
                ( 62.20%)   0.7887* C   4 s( 23.29%)p 3.29( 76.65%)d 0.00(  0.06%)
                                           -0.0002  0.4823 -0.0158  0.4850  0.0033
                                           -0.0067 -0.0099  0.7288 -0.0091  0.0007
                                            0.0197  0.0025  0.0051  0.0130
                ( 37.80%)   0.6148* H  12 s( 99.89%)p 0.00(  0.11%)
                                            0.9994 -0.0071 -0.0162  0.0018 -0.0297
    12. (0.99155) BD ( 1) C   5 - H  13  
                ( 62.25%)   0.7890* C   5 s( 23.70%)p 3.22( 76.26%)d 0.00(  0.04%)
                                            0.0000 -0.4868 -0.0012 -0.5050  0.0224
                                            0.7118  0.0071 -0.0188 -0.0022  0.0169
                                           -0.0001  0.0012  0.0010  0.0102
                ( 37.75%)   0.6144* H  13 s( 99.91%)p 0.00(  0.09%)
                                           -0.9995  0.0010  0.0122 -0.0274  0.0018
    13. (0.99284) BD ( 1) C   5 - H  14  
                ( 62.69%)   0.7918* C   5 s( 23.94%)p 3.18( 76.02%)d 0.00(  0.04%)
                                           -0.0000 -0.4893  0.0054  0.4581  0.0076
                                            0.0097  0.0209  0.7414 -0.0055  0.0014
                                           -0.0138  0.0031 -0.0041 -0.0128
                ( 37.31%)   0.6108* H  14 s( 99.91%)p 0.00(  0.09%)
                                           -0.9995  0.0018 -0.0173 -0.0029 -0.0246
    14. (0.98923) BD ( 1) C   5 - H  15  
                ( 62.69%)   0.7918* C   5 s( 24.15%)p 3.14( 75.81%)d 0.00(  0.04%)
                                            0.0001 -0.4915  0.0017  0.5557  0.0041
                                            0.0402  0.0215 -0.6687  0.0057  0.0010
                                            0.0161 -0.0016 -0.0053 -0.0090
                ( 37.31%)   0.6108* H  15 s( 99.91%)p 0.00(  0.09%)
                                           -0.9995  0.0004 -0.0204 -0.0061  0.0218
    15. (0.99461) BD ( 1) O   6 - H  16  
                ( 75.90%)   0.8712* O   6 s( 20.44%)p 3.89( 79.48%)d 0.00(  0.08%)
                                           -0.0002 -0.4518 -0.0169 -0.4677 -0.0250
                                            0.7517  0.0143  0.0987  0.0201  0.0151
                                           -0.0055  0.0058  0.0185  0.0136
                ( 24.10%)   0.4909* H  16 s( 99.50%)p 0.01(  0.50%)
                                           -0.9975  0.0051  0.0385 -0.0582 -0.0110
    16. (0.99960) CR ( 1) C   1           s(100.00%)p 0.00(  0.00%)
                                            1.0000 -0.0002 -0.0000  0.0002  0.0000
                                            0.0003  0.0000  0.0000 -0.0000 -0.0000
                                            0.0000  0.0000  0.0000  0.0000
    17. (0.99943) CR ( 1) C   2           s(100.00%)p 0.00(  0.00%)
                                            1.0000 -0.0001 -0.0000 -0.0003 -0.0000
                                            0.0000 -0.0000  0.0001 -0.0000  0.0000
                                            0.0000 -0.0000  0.0000  0.0000
    18. (0.99987) CR ( 1) O   3           s(100.00%)p 0.00(  0.00%)
                                            1.0000 -0.0001 -0.0000  0.0001  0.0000
                                           -0.0001 -0.0000  0.0001  0.0000  0.0000
                                            0.0000  0.0000  0.0000  0.0000
    19. (0.99943) CR ( 1) C   4           s(100.00%)p 0.00(  0.00%)
                                            1.0000 -0.0001 -0.0000  0.0003  0.0000
                                           -0.0000  0.0000  0.0001 -0.0000  0.0000
                                           -0.0000  0.0000  0.0000  0.0000
    20. (0.99960) CR ( 1) C   5           s(100.00%)p 0.00(  0.00%)
                                            1.0000 -0.0002 -0.0000 -0.0002 -0.0000
                                           -0.0003 -0.0000  0.0000 -0.0000 -0.0000
                                           -0.0000 -0.0000  0.0000  0.0000
    21. (0.99987) CR ( 1) O   6           s(100.00%)p 0.00(  0.00%)
                                            1.0000 -0.0001 -0.0000 -0.0001 -0.0000
                                            0.0001  0.0000  0.0001  0.0000  0.0000
                                           -0.0000 -0.0000  0.0000  0.0000
    22. (0.99121) LP ( 1) O   3           s( 45.55%)p 1.19( 54.40%)d 0.00(  0.05%)
                                            0.0001  0.6749 -0.0045 -0.1549 -0.0014
                                           -0.5612  0.0063 -0.4528  0.0010 -0.0050
                                           -0.0044 -0.0180  0.0099 -0.0015
    23. (0.98562) LP ( 2) O   3           s(  0.07%)p99.99( 99.88%)d 0.80(  0.05%)
                                           -0.0000  0.0253 -0.0049  0.7027 -0.0053
                                            0.3400 -0.0025 -0.6240  0.0014  0.0136
                                            0.0084 -0.0067 -0.0042 -0.0146
    24. (0.99121) LP ( 1) O   6           s( 45.55%)p 1.19( 54.40%)d 0.00(  0.05%)
                                            0.0001  0.6749 -0.0045  0.1549  0.0014
                                            0.5612 -0.0063 -0.4528  0.0010 -0.0050
                                            0.0044  0.0180  0.0099 -0.0015
    25. (0.98562) LP ( 2) O   6           s(  0.07%)p99.99( 99.88%)d 0.80(  0.05%)
                                           -0.0000  0.0253 -0.0049 -0.7027  0.0053
                                           -0.3400  0.0025 -0.6240  0.0014  0.0136
                                           -0.0084  0.0067 -0.0042 -0.0146
    26. (0.00202) RY*( 1) C   1           s(  6.86%)p13.04( 89.46%)d 0.54(  3.68%)
                                           -0.0000  0.0131  0.2616  0.0130  0.6453
                                           -0.0164 -0.6856 -0.0010 -0.0874 -0.0985
                                            0.0518  0.0286 -0.1480 -0.0414
    27. (0.00092) RY*( 2) C   1           s(  1.62%)p56.16( 91.02%)d 4.54(  7.36%)
                                            0.0000  0.0052  0.1272  0.0047 -0.3553
                                            0.0131 -0.1297 -0.0122 -0.8757 -0.0353
                                            0.1855  0.1732 -0.0695 -0.0555
    28. (0.00027) RY*( 3) C   1           s( 34.02%)p 1.82( 61.81%)d 0.12(  4.17%)
                                            0.0000  0.0113  0.5831  0.0151 -0.5773
                                            0.0264 -0.4167 -0.0003  0.3321  0.1116
                                           -0.0883 -0.0771  0.1238  0.0126
    29. (0.00011) RY*( 4) C   1           s( 51.85%)p 0.76( 39.50%)d 0.17(  8.65%)
                                           -0.0000 -0.0155  0.7199 -0.0112  0.3123
                                           -0.0120  0.5324 -0.0017 -0.1170 -0.0510
                                            0.0380  0.0154  0.2437  0.1511
    30. (0.00004) RY*( 5) C   1           s(  2.14%)p 1.99(  4.27%)d43.64( 93.59%)
    31. (0.00001) RY*( 6) C   1           s(  0.01%)p 1.00(  3.03%)d31.96( 96.96%)
    32. (0.00000) RY*( 7) C   1           s(  0.01%)p 1.00(  0.07%)d99.99( 99.92%)
    33. (0.00001) RY*( 8) C   1           s(  3.13%)p 3.00(  9.40%)d27.97( 87.47%)
    34. (0.00000) RY*( 9) C   1           s(  0.41%)p 3.84(  1.56%)d99.99( 98.03%)
    35. (0.00287) RY*( 1) C   2           s( 19.16%)p 4.15( 79.53%)d 0.07(  1.30%)
                                           -0.0000 -0.0143  0.4375  0.0197 -0.4854
                                            0.0009 -0.6300  0.0351 -0.4014 -0.0434
                                            0.0328 -0.0771 -0.0501 -0.0404
    36. (0.00174) RY*( 2) C   2           s(  0.73%)p99.99( 89.33%)d13.61(  9.94%)
                                            0.0000 -0.0010  0.0855 -0.0140 -0.3485
                                           -0.0088 -0.2009  0.0150  0.8550  0.0905
                                            0.2419  0.0375 -0.0341 -0.1735
    37. (0.00102) RY*( 3) C   2           s( 23.55%)p 1.68( 39.52%)d 1.57( 36.93%)
                                            0.0000  0.0136  0.4851 -0.0206  0.6049
                                            0.0085 -0.1332  0.0013  0.1054 -0.2497
                                           -0.0312 -0.1642  0.0680 -0.5238
    38. (0.00075) RY*( 4) C   2           s(  0.10%)p41.46(  4.11%)d99.99( 95.79%)
                                           -0.0000 -0.0042  0.0312  0.0075  0.0072
                                           -0.0093  0.0440  0.0169 -0.1967  0.5479
                                            0.2036  0.5449  0.3916 -0.4074
    39. (0.00062) RY*( 5) C   2           s(  0.06%)p99.99( 15.53%)d99.99( 84.41%)
                                           -0.0000 -0.0145  0.0205  0.0268 -0.2320
                                            0.0066  0.3018  0.0298 -0.0936 -0.3210
                                            0.4841 -0.3713  0.6067 -0.0263
    40. (0.00047) RY*( 6) C   2           s( 38.88%)p 0.66( 25.60%)d 0.91( 35.51%)
                                           -0.0000 -0.0130  0.6234  0.0093 -0.0704
                                            0.0065  0.4996  0.0278 -0.0249 -0.0624
                                            0.2742  0.3066 -0.3564  0.2345
    41. (0.00024) RY*( 7) C   2           s(  1.52%)p22.37( 33.98%)d42.46( 64.50%)
                                           -0.0000  0.0080  0.1230  0.0263  0.4092
                                            0.0010 -0.3932  0.0165  0.1298  0.0494
                                            0.2385  0.1778  0.3395  0.6624
    42. (0.00017) RY*( 8) C   2           s( 15.14%)p 0.45(  6.78%)d 5.16( 78.08%)
                                           -0.0000 -0.0041  0.3890  0.0028 -0.0865
                                           -0.0146  0.2111 -0.0088  0.1244  0.5145
                                           -0.4871 -0.4033  0.2901  0.1789
    43. (0.00002) RY*( 9) C   2           s(  0.82%)p 7.49(  6.12%)d99.99( 93.07%)
    44. (0.00117) RY*( 1) O   3           s( 21.91%)p 3.31( 72.63%)d 0.25(  5.46%)
                                           -0.0000  0.0046  0.4681  0.0041  0.7232
                                            0.0009 -0.0501 -0.0003 -0.4480 -0.0265
                                            0.0653 -0.0438  0.0840 -0.2016
    45. (0.00088) RY*( 2) O   3           s( 18.14%)p 4.05( 73.51%)d 0.46(  8.35%)
                                            0.0000  0.0023  0.4259 -0.0006 -0.2076
                                            0.0000 -0.8085 -0.0019  0.1958 -0.1981
                                            0.0010 -0.1973 -0.0334  0.0650
    46. (0.00021) RY*( 3) O   3           s( 40.48%)p 1.13( 45.91%)d 0.34( 13.62%)
                                            0.0000  0.0038  0.6362  0.0026  0.0494
                                           -0.0005  0.3783 -0.0043  0.5599  0.2531
                                           -0.0784  0.1489 -0.0579  0.2012
    47. (0.00003) RY*( 4) O   3           s( 16.81%)p 3.96( 66.48%)d 0.99( 16.72%)
    48. (0.00001) RY*( 5) O   3           s(  0.28%)p37.11( 10.45%)d99.99( 89.27%)
    49. (0.00001) RY*( 6) O   3           s(  1.01%)p 3.52(  3.54%)d94.78( 95.45%)
    50. (0.00000) RY*( 7) O   3           s(  0.13%)p41.94(  5.63%)d99.99( 94.24%)
    51. (0.00000) RY*( 8) O   3           s(  0.54%)p 4.92(  2.65%)d99.99( 96.81%)
    52. (0.00001) RY*( 9) O   3           s(  0.72%)p27.15( 19.44%)d99.99( 79.84%)
    53. (0.00287) RY*( 1) C   4           s( 19.16%)p 4.15( 79.53%)d 0.07(  1.30%)
                                            0.0000 -0.0143  0.4375 -0.0197  0.4854
                                           -0.0009  0.6300  0.0351 -0.4014 -0.0434
                                           -0.0328  0.0771 -0.0501 -0.0404
    54. (0.00174) RY*( 2) C   4           s(  0.73%)p99.99( 89.33%)d13.61(  9.94%)
                                            0.0000 -0.0010  0.0855  0.0140  0.3485
                                            0.0088  0.2009  0.0150  0.8550  0.0905
                                           -0.2419 -0.0375 -0.0341 -0.1735
    55. (0.00102) RY*( 3) C   4           s( 23.55%)p 1.68( 39.52%)d 1.57( 36.93%)
                                            0.0000  0.0136  0.4851  0.0206 -0.6049
                                           -0.0085  0.1332  0.0013  0.1054 -0.2497
                                            0.0312  0.1642  0.0680 -0.5238
    56. (0.00075) RY*( 4) C   4           s(  0.10%)p41.46(  4.11%)d99.99( 95.79%)
                                           -0.0000 -0.0042  0.0312 -0.0075 -0.0072
                                            0.0093 -0.0440  0.0169 -0.1967  0.5479
                                           -0.2036 -0.5449  0.3916 -0.4074
    57. (0.00062) RY*( 5) C   4           s(  0.06%)p99.99( 15.53%)d99.99( 84.41%)
                                           -0.0000 -0.0145  0.0205 -0.0268  0.2320
                                           -0.0066 -0.3018  0.0298 -0.0936 -0.3210
                                           -0.4841  0.3713  0.6067 -0.0263
    58. (0.00047) RY*( 6) C   4           s( 38.88%)p 0.66( 25.60%)d 0.91( 35.51%)
                                            0.0000 -0.0130  0.6234 -0.0093  0.0704
                                           -0.0065 -0.4996  0.0278 -0.0249 -0.0624
                                           -0.2742 -0.3066 -0.3564  0.2345
    59. (0.00024) RY*( 7) C   4           s(  1.52%)p22.37( 33.98%)d42.46( 64.50%)
                                           -0.0000  0.0080  0.1230 -0.0263 -0.4092
                                           -0.0010  0.3932  0.0165  0.1298  0.0494
                                           -0.2385 -0.1778  0.3395  0.6624
    60. (0.00017) RY*( 8) C   4           s( 15.14%)p 0.45(  6.78%)d 5.16( 78.08%)
                                           -0.0000 -0.0041  0.3890 -0.0028  0.0865
                                            0.0146 -0.2111 -0.0088  0.1244  0.5145
                                            0.4871  0.4033  0.2901  0.1789
    61. (0.00002) RY*( 9) C   4           s(  0.82%)p 7.49(  6.12%)d99.99( 93.07%)
    62. (0.00202) RY*( 1) C   5           s(  6.86%)p13.04( 89.46%)d 0.54(  3.68%)
                                           -0.0000  0.0131  0.2616 -0.0130 -0.6453
                                            0.0164  0.6856 -0.0010 -0.0874 -0.0985
                                           -0.0518 -0.0286 -0.1480 -0.0414
    63. (0.00092) RY*( 2) C   5           s(  1.62%)p56.16( 91.02%)d 4.54(  7.36%)
                                            0.0000  0.0052  0.1272 -0.0047  0.3553
                                           -0.0131  0.1297 -0.0122 -0.8757 -0.0353
                                           -0.1855 -0.1732 -0.0695 -0.0555
    64. (0.00027) RY*( 3) C   5           s( 34.02%)p 1.82( 61.81%)d 0.12(  4.17%)
                                            0.0000  0.0113  0.5831 -0.0151  0.5773
                                           -0.0264  0.4167 -0.0003  0.3321  0.1116
                                            0.0883  0.0771  0.1238  0.0126
    65. (0.00011) RY*( 4) C   5           s( 51.85%)p 0.76( 39.50%)d 0.17(  8.65%)
                                           -0.0000 -0.0155  0.7199  0.0112 -0.3123
                                            0.0120 -0.5324 -0.0017 -0.1170 -0.0510
                                           -0.0380 -0.0154  0.2437  0.1511
    66. (0.00004) RY*( 5) C   5           s(  2.14%)p 1.99(  4.27%)d43.64( 93.59%)
    67. (0.00001) RY*( 6) C   5           s(  0.01%)p 1.00(  3.03%)d31.96( 96.96%)
    68. (0.00000) RY*( 7) C   5           s(  0.01%)p 1.00(  0.07%)d99.99( 99.92%)
    69. (0.00001) RY*( 8) C   5           s(  3.13%)p 3.00(  9.40%)d27.97( 87.47%)
    70. (0.00000) RY*( 9) C   5           s(  0.41%)p 3.84(  1.56%)d99.99( 98.03%)
    71. (0.00117) RY*( 1) O   6           s( 21.91%)p 3.31( 72.63%)d 0.25(  5.46%)
                                           -0.0000  0.0046  0.4681 -0.0041 -0.7232
                                           -0.0009  0.0501 -0.0003 -0.4480 -0.0265
                                           -0.0653  0.0438  0.0840 -0.2016
    72. (0.00088) RY*( 2) O   6           s( 18.14%)p 4.05( 73.51%)d 0.46(  8.35%)
                                            0.0000  0.0023  0.4259  0.0006  0.2076
                                           -0.0000  0.8085 -0.0019  0.1958 -0.1981
                                           -0.0010  0.1973 -0.0334  0.0650
    73. (0.00021) RY*( 3) O   6           s( 40.48%)p 1.13( 45.91%)d 0.34( 13.62%)
                                            0.0000  0.0038  0.6362 -0.0026 -0.0494
                                            0.0005 -0.3783 -0.0043  0.5599  0.2531
                                            0.0784 -0.1489 -0.0579  0.2012
    74. (0.00003) RY*( 4) O   6           s( 16.81%)p 3.96( 66.48%)d 0.99( 16.72%)
    75. (0.00001) RY*( 5) O   6           s(  0.28%)p37.11( 10.45%)d99.99( 89.27%)
    76. (0.00001) RY*( 6) O   6           s(  1.01%)p 3.52(  3.54%)d94.78( 95.45%)
    77. (0.00000) RY*( 7) O   6           s(  0.13%)p41.94(  5.63%)d99.99( 94.24%)
    78. (0.00000) RY*( 8) O   6           s(  0.54%)p 4.92(  2.65%)d99.99( 96.81%)
    79. (0.00001) RY*( 9) O   6           s(  0.72%)p27.15( 19.44%)d99.99( 79.84%)
    80. (0.00049) RY*( 1) H   7           s( 97.70%)p 0.02(  2.30%)
                                            0.0050  0.9884  0.1193  0.0292  0.0892
    81. (0.00008) RY*( 2) H   7           s(  0.05%)p99.99( 99.95%)
    82. (0.00009) RY*( 3) H   7           s(  0.01%)p 1.00( 99.99%)
    83. (0.00002) RY*( 4) H   7           s(  2.34%)p41.75( 97.66%)
    84. (0.00064) RY*( 1) H   8           s( 98.41%)p 0.02(  1.59%)
                                            0.0048  0.9920 -0.0533  0.1141 -0.0025
    85. (0.00009) RY*( 2) H   8           s(  0.01%)p 1.00( 99.99%)
    86. (0.00007) RY*( 3) H   8           s(  0.02%)p99.99( 99.98%)
    87. (0.00002) RY*( 4) H   8           s(  1.65%)p59.56( 98.35%)
    88. (0.00106) RY*( 1) H   9           s( 99.45%)p 0.01(  0.55%)
                                            0.0038  0.9972  0.0668 -0.0068 -0.0317
    89. (0.00008) RY*( 2) H   9           s(  0.09%)p99.99( 99.91%)
    90. (0.00007) RY*( 3) H   9           s(  0.04%)p99.99( 99.96%)
    91. (0.00002) RY*( 4) H   9           s(  0.52%)p99.99( 99.48%)
    92. (0.00133) RY*( 1) H  10           s( 99.68%)p 0.00(  0.32%)
                                            0.0080  0.9984 -0.0534  0.0188  0.0003
    93. (0.00010) RY*( 2) H  10           s(  0.02%)p99.99( 99.98%)
    94. (0.00004) RY*( 3) H  10           s(  0.33%)p99.99( 99.67%)
    95. (0.00002) RY*( 4) H  10           s(  0.08%)p99.99( 99.92%)
    96. (0.00068) RY*( 1) H  11           s(  0.15%)p99.99( 99.85%)
                                           -0.0006  0.0394 -0.7046 -0.3644  0.6077
    97. (0.00062) RY*( 2) H  11           s( 38.81%)p 1.58( 61.19%)
                                            0.0134  0.6228 -0.4034 -0.2128 -0.6356
    98. (0.00039) RY*( 3) H  11           s( 57.63%)p 0.74( 42.37%)
                                            0.0125  0.7591  0.2378  0.3922  0.4618
    99. (0.00001) RY*( 4) H  11           s(  3.91%)p24.60( 96.09%)
   100. (0.00133) RY*( 1) H  12           s( 99.68%)p 0.00(  0.32%)
                                            0.0080  0.9984  0.0534 -0.0188  0.0003
   101. (0.00010) RY*( 2) H  12           s(  0.02%)p99.99( 99.98%)
   102. (0.00004) RY*( 3) H  12           s(  0.33%)p99.99( 99.67%)
   103. (0.00002) RY*( 4) H  12           s(  0.08%)p99.99( 99.92%)
   104. (0.00064) RY*( 1) H  13           s( 98.41%)p 0.02(  1.59%)
                                            0.0048  0.9920  0.0533 -0.1141 -0.0025
   105. (0.00009) RY*( 2) H  13           s(  0.01%)p 1.00( 99.99%)
   106. (0.00007) RY*( 3) H  13           s(  0.02%)p99.99( 99.98%)
   107. (0.00002) RY*( 4) H  13           s(  1.65%)p59.56( 98.35%)
   108. (0.00106) RY*( 1) H  14           s( 99.45%)p 0.01(  0.55%)
                                            0.0038  0.9972 -0.0668  0.0068 -0.0317
   109. (0.00008) RY*( 2) H  14           s(  0.09%)p99.99( 99.91%)
   110. (0.00007) RY*( 3) H  14           s(  0.04%)p99.99( 99.96%)
   111. (0.00002) RY*( 4) H  14           s(  0.52%)p99.99( 99.48%)
   112. (0.00049) RY*( 1) H  15           s( 97.70%)p 0.02(  2.30%)
                                            0.0050  0.9884 -0.1193 -0.0292  0.0892
   113. (0.00008) RY*( 2) H  15           s(  0.05%)p99.99( 99.95%)
   114. (0.00009) RY*( 3) H  15           s(  0.01%)p 1.00( 99.99%)
   115. (0.00002) RY*( 4) H  15           s(  2.34%)p41.75( 97.66%)
   116. (0.00068) RY*( 1) H  16           s(  0.15%)p99.99( 99.85%)
                                           -0.0006  0.0394  0.7046  0.3644  0.6077
   117. (0.00062) RY*( 2) H  16           s( 38.81%)p 1.58( 61.19%)
                                            0.0134  0.6228  0.4034  0.2128 -0.6356
   118. (0.00039) RY*( 3) H  16           s( 57.63%)p 0.74( 42.37%)
                                            0.0125  0.7591 -0.2378 -0.3922  0.4618
   119. (0.00001) RY*( 4) H  16           s(  3.91%)p24.60( 96.09%)
   120. (0.00964) BD*( 1) C   1 - C   2  
                ( 52.04%)   0.7214* C   1 s( 28.16%)p 2.55( 71.79%)d 0.00(  0.06%)
                                            0.0004  0.5305  0.0090 -0.4747 -0.0224
                                           -0.6999 -0.0005  0.0470  0.0002  0.0195
                                           -0.0003 -0.0010 -0.0071 -0.0125
                ( 47.96%)  -0.6925* C   2 s( 29.73%)p 2.36( 70.22%)d 0.00(  0.05%)
                                            0.0002  0.5453  0.0013  0.4482 -0.0120
                                            0.7045  0.0037 -0.0690  0.0090  0.0164
                                           -0.0033 -0.0034 -0.0074 -0.0115
   121. (0.00248) BD*( 1) C   1 - H   7  
                ( 37.31%)   0.6108* C   1 s( 24.15%)p 3.14( 75.81%)d 0.00(  0.04%)
                                            0.0001 -0.4915  0.0017 -0.5557 -0.0041
                                           -0.0402 -0.0215 -0.6687  0.0057  0.0010
                                           -0.0161  0.0016 -0.0053 -0.0090
                ( 62.69%)  -0.7918* H   7 s( 99.91%)p 0.00(  0.09%)
                                           -0.9995  0.0004  0.0204  0.0061  0.0218
   122. (0.00271) BD*( 1) C   1 - H   8  
                ( 37.75%)   0.6144* C   1 s( 23.70%)p 3.22( 76.26%)d 0.00(  0.04%)
                                            0.0000 -0.4868 -0.0012  0.5050 -0.0224
                                           -0.7118 -0.0071 -0.0188 -0.0022  0.0169
                                            0.0001 -0.0012  0.0010  0.0102
                ( 62.25%)  -0.7890* H   8 s( 99.91%)p 0.00(  0.09%)
                                           -0.9995  0.0010 -0.0122  0.0274  0.0018
   123. (0.00374) BD*( 1) C   1 - H   9  
                ( 37.31%)   0.6108* C   1 s( 23.94%)p 3.18( 76.02%)d 0.00(  0.04%)
                                           -0.0000 -0.4893  0.0054 -0.4581 -0.0076
                                           -0.0097 -0.0209  0.7414 -0.0055  0.0014
                                            0.0138 -0.0031 -0.0041 -0.0128
                ( 62.69%)  -0.7918* H   9 s( 99.91%)p 0.00(  0.09%)
                                           -0.9995  0.0018  0.0173  0.0029 -0.0246
   124. (0.01890) BD*( 1) C   2 - O   3  
                ( 69.89%)   0.8360* C   2 s( 18.89%)p 4.28( 80.79%)d 0.02(  0.32%)
                                           -0.0001  0.4335  0.0313 -0.5889 -0.0311
                                           -0.0267 -0.0062 -0.6774 -0.0237  0.0020
                                            0.0481  0.0023  0.0214  0.0203
                ( 30.11%)  -0.5488* O   3 s( 33.94%)p 1.94( 66.00%)d 0.00(  0.06%)
                                           -0.0000  0.5825 -0.0028  0.5122 -0.0040
                                            0.0516 -0.0042  0.6285 -0.0016  0.0063
                                            0.0180  0.0098  0.0040  0.0112
   125. (0.02162) BD*( 1) C   2 - C   4  
                ( 50.00%)   0.7071* C   2 s( 28.13%)p 2.55( 71.82%)d 0.00(  0.05%)
                                           -0.0002 -0.5303 -0.0045 -0.4632  0.0037
                                            0.7087 -0.0069  0.0360 -0.0010  0.0174
                                            0.0027 -0.0029  0.0089  0.0113
                ( 50.00%)  -0.7071* C   4 s( 28.13%)p 2.55( 71.82%)d 0.00(  0.05%)
                                           -0.0002 -0.5303 -0.0045  0.4632 -0.0037
                                           -0.7087  0.0069  0.0360 -0.0010  0.0174
                                           -0.0027  0.0029  0.0089  0.0113
   126. (0.01493) BD*( 1) C   2 - H  10  
                ( 37.80%)   0.6148* C   2 s( 23.29%)p 3.29( 76.65%)d 0.00(  0.06%)
                                            0.0002 -0.4823  0.0158  0.4850  0.0033
                                           -0.0067 -0.0099 -0.7288  0.0091 -0.0007
                                            0.0197  0.0025 -0.0051 -0.0130
                ( 62.20%)  -0.7887* H  10 s( 99.89%)p 0.00(  0.11%)
                                           -0.9994  0.0071 -0.0162  0.0018  0.0297
   127. (0.00314) BD*( 1) O   3 - H  11  
                ( 24.10%)   0.4909* O   3 s( 20.44%)p 3.89( 79.48%)d 0.00(  0.08%)
                                           -0.0002 -0.4518 -0.0169  0.4677  0.0250
                                           -0.7517 -0.0143  0.0987  0.0201  0.0151
                                            0.0055 -0.0058  0.0185  0.0136
                ( 75.90%)  -0.8712* H  11 s( 99.50%)p 0.01(  0.50%)
                                           -0.9975  0.0051 -0.0385  0.0582 -0.0110
   128. (0.00964) BD*( 1) C   4 - C   5  
                ( 47.96%)   0.6925* C   4 s( 29.73%)p 2.36( 70.22%)d 0.00(  0.05%)
                                            0.0002  0.5453  0.0013 -0.4482  0.0120
                                           -0.7045 -0.0037 -0.0690  0.0090  0.0164
                                            0.0033  0.0034 -0.0074 -0.0115
                ( 52.04%)  -0.7214* C   5 s( 28.16%)p 2.55( 71.79%)d 0.00(  0.06%)
                                            0.0004  0.5305  0.0090  0.4747  0.0224
                                            0.6999  0.0005  0.0470  0.0002  0.0195
                                            0.0003  0.0010 -0.0071 -0.0125
   129. (0.01890) BD*( 1) C   4 - O   6  
                ( 69.89%)   0.8360* C   4 s( 18.89%)p 4.28( 80.79%)d 0.02(  0.32%)
                                           -0.0001  0.4335  0.0313  0.5889  0.0311
                                            0.0267  0.0062 -0.6774 -0.0237  0.0020
                                           -0.0481 -0.0023  0.0214  0.0203
                ( 30.11%)  -0.5488* O   6 s( 33.94%)p 1.94( 66.00%)d 0.00(  0.06%)
                                           -0.0000  0.5825 -0.0028 -0.5122  0.0040
                                           -0.0516  0.0042  0.6285 -0.0016  0.0063
                                           -0.0180 -0.0098  0.0040  0.0112
   130. (0.01493) BD*( 1) C   4 - H  12  
                ( 37.80%)   0.6148* C   4 s( 23.29%)p 3.29( 76.65%)d 0.00(  0.06%)
                                            0.0002 -0.4823  0.0158 -0.4850 -0.0033
                                            0.0067  0.0099 -0.7288  0.0091 -0.0007
                                           -0.0197 -0.0025 -0.0051 -0.0130
                ( 62.20%)  -0.7887* H  12 s( 99.89%)p 0.00(  0.11%)
                                           -0.9994  0.0071  0.0162 -0.0018  0.0297
   131. (0.00271) BD*( 1) C   5 - H  13  
                ( 37.75%)   0.6144* C   5 s( 23.70%)p 3.22( 76.26%)d 0.00(  0.04%)
                                           -0.0000  0.4868  0.0012  0.5050 -0.0224
                                           -0.7118 -0.0071  0.0188  0.0022 -0.0169
                                            0.0001 -0.0012 -0.0010 -0.0102
                ( 62.25%)  -0.7890* H  13 s( 99.91%)p 0.00(  0.09%)
                                            0.9995 -0.0010 -0.0122  0.0274 -0.0018
   132. (0.00374) BD*( 1) C   5 - H  14  
                ( 37.31%)   0.6108* C   5 s( 23.94%)p 3.18( 76.02%)d 0.00(  0.04%)
                                            0.0000  0.4893 -0.0054 -0.4581 -0.0076
                                           -0.0097 -0.0209 -0.7414  0.0055 -0.0014
                                            0.0138 -0.0031  0.0041  0.0128
                ( 62.69%)  -0.7918* H  14 s( 99.91%)p 0.00(  0.09%)
                                            0.9995 -0.0018  0.0173  0.0029  0.0246
   133. (0.00248) BD*( 1) C   5 - H  15  
                ( 37.31%)   0.6108* C   5 s( 24.15%)p 3.14( 75.81%)d 0.00(  0.04%)
                                           -0.0001  0.4915 -0.0017 -0.5557 -0.0041
                                           -0.0402 -0.0215  0.6687 -0.0057 -0.0010
                                           -0.0161  0.0016  0.0053  0.0090
                ( 62.69%)  -0.7918* H  15 s( 99.91%)p 0.00(  0.09%)
                                            0.9995 -0.0004  0.0204  0.0061 -0.0218
   134. (0.00314) BD*( 1) O   6 - H  16  
                ( 24.10%)   0.4909* O   6 s( 20.44%)p 3.89( 79.48%)d 0.00(  0.08%)
                                            0.0002  0.4518  0.0169  0.4677  0.0250
                                           -0.7517 -0.0143 -0.0987 -0.0201 -0.0151
                                            0.0055 -0.0058 -0.0185 -0.0136
                ( 75.90%)  -0.8712* H  16 s( 99.50%)p 0.01(  0.50%)
                                            0.9975 -0.0051 -0.0385  0.0582  0.0110


 NHO Directionality and "Bond Bending" (deviations from line of nuclear centers)

         [Thresholds for printing:  angular deviation  >  1.0 degree]
                                    hybrid p-character > 25.0%
                                    orbital occupancy  >  0.10e

                                Line of Centers        Hybrid 1              Hybrid 2
                                ---------------  -------------------   ------------------
                NBO               Theta   Phi    Theta   Phi    Dev    Theta   Phi    Dev
 ========================================================================================
     1. BD (   1) C   1 - C   2    87.1  236.0    86.9  234.6   1.4     94.1   58.4   2.7
     2. BD (   1) C   1 - H   7    39.8    4.7    40.3    6.3   1.1      --     --    --
     3. BD (   1) C   1 - H   8    88.3  125.3    88.6  123.9   1.5      --     --    --
     4. BD (   1) C   1 - H   9   148.4    0.0   147.6    3.8   2.1      --     --    --
     5. BD (   1) C   2 - O   3   139.9  184.9   138.5  183.0   1.9      --     --    --
     6. BD (   1) C   2 - C   4    90.0  303.8    92.4  303.2   2.4     92.4  123.2   2.4
     7. BD (   1) C   2 - H  10    29.9  180.4    34.2  178.1   4.5      --     --    --
     8. BD (   1) O   3 - H  11    93.4  119.1    97.4  122.7   5.4      --     --    --
     9. BD (   1) C   4 - C   5    92.9  236.0    94.1  238.4   2.7     86.9   54.6   1.4
    10. BD (   1) C   4 - O   6   139.9    4.9   138.5    3.0   1.9      --     --    --
    11. BD (   1) C   4 - H  12    29.9    0.4    34.2  358.1   4.5      --     --    --
    12. BD (   1) C   5 - H  13    88.3  305.3    88.6  303.9   1.5      --     --    --
    13. BD (   1) C   5 - H  14   148.4  180.0   147.6  183.8   2.1      --     --    --
    14. BD (   1) C   5 - H  15    39.8  184.7    40.3  186.3   1.1      --     --    --
    15. BD (   1) O   6 - H  16    93.4  299.1    97.4  302.7   5.4      --     --    --
    22. LP (   1) O   3             --     --    128.1  254.3   --       --     --    --
    23. LP (   2) O   3             --     --    128.8   25.8   --       --     --    --
    24. LP (   1) O   6             --     --    128.1   74.3   --       --     --    --
    25. LP (   2) O   6             --     --    128.8  205.8   --       --     --    --


 Second Order Perturbation Theory Analysis of Fock Matrix in NBO Basis

     Threshold for printing:   0.25 kcal/mol
                                                                              E(2)  E(j)-E(i) F(i,j)
         Donor NBO (i)                     Acceptor NBO (j)                 kcal/mol   a.u.    a.u. 
 ===================================================================================================

 within unit  1
   1. BD (   1) C   1 - C   2        / 53. RY*(   1) C   4                    0.43    1.28    0.030
   1. BD (   1) C   1 - C   2        /125. BD*(   1) C   2 - C   4            0.75    0.98    0.034
   1. BD (   1) C   1 - C   2        /126. BD*(   1) C   2 - H  10            0.40    1.05    0.026
   1. BD (   1) C   1 - C   2        /128. BD*(   1) C   4 - C   5            1.14    1.01    0.043
   1. BD (   1) C   1 - C   2        /129. BD*(   1) C   4 - O   6            0.27    0.88    0.020
   2. BD (   1) C   1 - H   7        /124. BD*(   1) C   2 - O   3            2.90    0.73    0.058
   3. BD (   1) C   1 - H   8        /124. BD*(   1) C   2 - O   3            0.31    0.73    0.019
   3. BD (   1) C   1 - H   8        /125. BD*(   1) C   2 - C   4            1.94    0.83    0.051
   4. BD (   1) C   1 - H   9        /124. BD*(   1) C   2 - O   3            0.27    0.72    0.018
   4. BD (   1) C   1 - H   9        /126. BD*(   1) C   2 - H  10            1.71    0.89    0.050
   5. BD (   1) C   2 - O   3        /121. BD*(   1) C   1 - H   7            0.53    1.37    0.034
   5. BD (   1) C   2 - O   3        /130. BD*(   1) C   4 - H  12            0.58    1.32    0.035
   6. BD (   1) C   2 - C   4        / 26. RY*(   1) C   1                    0.73    1.40    0.041
   6. BD (   1) C   2 - C   4        / 44. RY*(   1) O   3                    0.32    1.82    0.031
   6. BD (   1) C   2 - C   4        / 62. RY*(   1) C   5                    0.73    1.40    0.041
   6. BD (   1) C   2 - C   4        / 71. RY*(   1) O   6                    0.32    1.82    0.031
   6. BD (   1) C   2 - C   4        /120. BD*(   1) C   1 - C   2            0.67    1.02    0.033
   6. BD (   1) C   2 - C   4        /122. BD*(   1) C   1 - H   8            0.78    1.10    0.037
   6. BD (   1) C   2 - C   4        /127. BD*(   1) O   3 - H  11            0.82    1.05    0.037
   6. BD (   1) C   2 - C   4        /128. BD*(   1) C   4 - C   5            0.67    1.02    0.033
   6. BD (   1) C   2 - C   4        /131. BD*(   1) C   5 - H  13            0.78    1.10    0.037
   6. BD (   1) C   2 - C   4        /134. BD*(   1) O   6 - H  16            0.82    1.05    0.037
   7. BD (   1) C   2 - H  10        / 27. RY*(   2) C   1                    0.34    1.25    0.026
   7. BD (   1) C   2 - H  10        /123. BD*(   1) C   1 - H   9            1.38    1.00    0.047
   7. BD (   1) C   2 - H  10        /129. BD*(   1) C   4 - O   6            2.41    0.77    0.055
   8. BD (   1) O   3 - H  11        / 35. RY*(   1) C   2                    0.39    1.42    0.030
   8. BD (   1) O   3 - H  11        / 37. RY*(   3) C   2                    0.31    1.98    0.031
   8. BD (   1) O   3 - H  11        /125. BD*(   1) C   2 - C   4            1.57    1.12    0.053
   9. BD (   1) C   4 - C   5        / 35. RY*(   1) C   2                    0.43    1.28    0.030
   9. BD (   1) C   4 - C   5        /120. BD*(   1) C   1 - C   2            1.14    1.01    0.043
   9. BD (   1) C   4 - C   5        /124. BD*(   1) C   2 - O   3            0.27    0.88    0.020
   9. BD (   1) C   4 - C   5        /125. BD*(   1) C   2 - C   4            0.75    0.98    0.034
   9. BD (   1) C   4 - C   5        /130. BD*(   1) C   4 - H  12            0.40    1.05    0.026
  10. BD (   1) C   4 - O   6        /126. BD*(   1) C   2 - H  10            0.58    1.32    0.035
  10. BD (   1) C   4 - O   6        /133. BD*(   1) C   5 - H  15            0.53    1.37    0.034
  11. BD (   1) C   4 - H  12        / 63. RY*(   2) C   5                    0.34    1.25    0.026
  11. BD (   1) C   4 - H  12        /124. BD*(   1) C   2 - O   3            2.41    0.77    0.055
  11. BD (   1) C   4 - H  12        /132. BD*(   1) C   5 - H  14            1.38    1.00    0.047
  12. BD (   1) C   5 - H  13        /125. BD*(   1) C   2 - C   4            1.94    0.83    0.051
  12. BD (   1) C   5 - H  13        /129. BD*(   1) C   4 - O   6            0.31    0.73    0.019
  13. BD (   1) C   5 - H  14        /129. BD*(   1) C   4 - O   6            0.27    0.72    0.018
  13. BD (   1) C   5 - H  14        /130. BD*(   1) C   4 - H  12            1.71    0.89    0.050
  14. BD (   1) C   5 - H  15        /129. BD*(   1) C   4 - O   6            2.90    0.73    0.058
  15. BD (   1) O   6 - H  16        / 53. RY*(   1) C   4                    0.39    1.42    0.030
  15. BD (   1) O   6 - H  16        / 55. RY*(   3) C   4                    0.31    1.98    0.031
  15. BD (   1) O   6 - H  16        /125. BD*(   1) C   2 - C   4            1.57    1.12    0.053
  16. CR (   1) C   1                / 35. RY*(   1) C   2                    0.31   10.71    0.073
  16. CR (   1) C   1                / 80. RY*(   1) H   7                    0.40   10.53    0.082
  16. CR (   1) C   1                / 84. RY*(   1) H   8                    0.37   10.51    0.079
  16. CR (   1) C   1                / 88. RY*(   1) H   9                    0.40   10.49    0.081
  17. CR (   1) C   2                / 28. RY*(   3) C   1                    0.59   10.86    0.101
  17. CR (   1) C   2                / 55. RY*(   3) C   4                    0.39   11.37    0.084
  17. CR (   1) C   2                / 92. RY*(   1) H  10                    0.41   10.53    0.083
  17. CR (   1) C   2                /124. BD*(   1) C   2 - O   3            0.63   10.41    0.103
  18. CR (   1) O   3                / 35. RY*(   1) C   2                    0.93   19.69    0.171
  19. CR (   1) C   4                / 37. RY*(   3) C   2                    0.39   11.37    0.084
  19. CR (   1) C   4                / 64. RY*(   3) C   5                    0.59   10.86    0.101
  19. CR (   1) C   4                /100. RY*(   1) H  12                    0.41   10.53    0.083
  19. CR (   1) C   4                /129. BD*(   1) C   4 - O   6            0.63   10.41    0.103
  20. CR (   1) C   5                / 53. RY*(   1) C   4                    0.31   10.71    0.073
  20. CR (   1) C   5                /104. RY*(   1) H  13                    0.37   10.51    0.079
  20. CR (   1) C   5                /108. RY*(   1) H  14                    0.40   10.49    0.081
  20. CR (   1) C   5                /112. RY*(   1) H  15                    0.40   10.53    0.082
  21. CR (   1) O   6                / 53. RY*(   1) C   4                    0.93   19.69    0.171
  22. LP (   1) O   3                / 35. RY*(   1) C   2                    1.21    1.30    0.050
  22. LP (   1) O   3                / 39. RY*(   5) C   2                    0.28    2.56    0.034
  22. LP (   1) O   3                / 97. RY*(   2) H  11                    0.34    1.87    0.032
  22. LP (   1) O   3                / 98. RY*(   3) H  11                    0.26    1.71    0.027
  22. LP (   1) O   3                /120. BD*(   1) C   1 - C   2            0.93    1.03    0.039
  22. LP (   1) O   3                /125. BD*(   1) C   2 - C   4            0.41    0.99    0.026
  22. LP (   1) O   3                /126. BD*(   1) C   2 - H  10            0.35    1.07    0.024
  23. LP (   2) O   3                / 38. RY*(   4) C   2                    0.38    2.41    0.039
  23. LP (   2) O   3                / 96. RY*(   1) H  11                    0.89    2.03    0.054
  23. LP (   2) O   3                /120. BD*(   1) C   1 - C   2            1.85    0.78    0.048
  23. LP (   2) O   3                /126. BD*(   1) C   2 - H  10            3.35    0.82    0.066
  24. LP (   1) O   6                / 53. RY*(   1) C   4                    1.21    1.30    0.050
  24. LP (   1) O   6                / 57. RY*(   5) C   4                    0.28    2.56    0.034
  24. LP (   1) O   6                /117. RY*(   2) H  16                    0.34    1.87    0.032
  24. LP (   1) O   6                /118. RY*(   3) H  16                    0.26    1.71    0.027
  24. LP (   1) O   6                /125. BD*(   1) C   2 - C   4            0.41    0.99    0.026
  24. LP (   1) O   6                /128. BD*(   1) C   4 - C   5            0.93    1.03    0.039
  24. LP (   1) O   6                /130. BD*(   1) C   4 - H  12            0.35    1.07    0.024
  25. LP (   2) O   6                / 56. RY*(   4) C   4                    0.38    2.41    0.039
  25. LP (   2) O   6                /116. RY*(   1) H  16                    0.89    2.03    0.054
  25. LP (   2) O   6                /128. BD*(   1) C   4 - C   5            1.85    0.78    0.048
  25. LP (   2) O   6                /130. BD*(   1) C   4 - H  12            3.35    0.82    0.066


 Natural Bond Orbitals (Summary):

                                                            Principal Delocalizations
           NBO                        Occupancy    Energy   (geminal,vicinal,remote)
 ====================================================================================
 Molecular unit  1  (C4H10O2)
     1. BD (   1) C   1 - C   2          0.99307    -0.81820  128(v),125(g),53(v),126(g)
                                                    129(v)
     2. BD (   1) C   1 - H   7          0.98923    -0.66850  124(v)
     3. BD (   1) C   1 - H   8          0.99155    -0.66694  125(v),124(v)
     4. BD (   1) C   1 - H   9          0.99284    -0.66445  126(v),124(v)
     5. BD (   1) C   2 - O   3          0.99691    -1.09085  130(v),121(v)
     6. BD (   1) C   2 - C   4          0.98550    -0.82932  127(v),134(v),122(v),131(v)
                                                    26(v),62(v),120(g),128(g)
                                                    44(v),71(v)
     7. BD (   1) C   2 - H  10          0.98743    -0.71546  129(v),123(v),27(v)
     8. BD (   1) O   3 - H  11          0.99461    -0.95933  125(v),35(v),37(v)
     9. BD (   1) C   4 - C   5          0.99307    -0.81820  120(v),125(g),35(v),130(g)
                                                    124(v)
    10. BD (   1) C   4 - O   6          0.99691    -1.09085  126(v),133(v)
    11. BD (   1) C   4 - H  12          0.98743    -0.71546  124(v),132(v),63(v)
    12. BD (   1) C   5 - H  13          0.99155    -0.66694  125(v),129(v)
    13. BD (   1) C   5 - H  14          0.99284    -0.66445  130(v),129(v)
    14. BD (   1) C   5 - H  15          0.98923    -0.66850  129(v)
    15. BD (   1) O   6 - H  16          0.99461    -0.95933  125(v),53(v),55(v)
    16. CR (   1) C   1                  0.99960   -10.25222  80(v),88(v),84(v),35(v)
    17. CR (   1) C   2                  0.99943   -10.34995  124(g),28(v),92(v),55(v)
    18. CR (   1) O   3                  0.99987   -19.22883  35(v)
    19. CR (   1) C   4                  0.99943   -10.34995  129(g),64(v),100(v),37(v)
    20. CR (   1) C   5                  0.99960   -10.25222  112(v),108(v),104(v),53(v)
    21. CR (   1) O   6                  0.99987   -19.22883  53(v)
    22. LP (   1) O   3                  0.99121    -0.83593  35(v),120(v),125(v),126(v)
                                                    97(v),39(v),98(v)
    23. LP (   2) O   3                  0.98562    -0.58992  126(v),120(v),96(v),38(v)
    24. LP (   1) O   6                  0.99121    -0.83593  53(v),128(v),125(v),130(v)
                                                    117(v),57(v),118(v)
    25. LP (   2) O   6                  0.98562    -0.58992  130(v),128(v),116(v),56(v)
    26. RY*(   1) C   1                  0.00202     0.56838   
    27. RY*(   2) C   1                  0.00092     0.53836   
    28. RY*(   3) C   1                  0.00027     0.51095   
    29. RY*(   4) C   1                  0.00011     0.65810   
    30. RY*(   5) C   1                  0.00004     2.01766   
    31. RY*(   6) C   1                  0.00001     2.11225   
    32. RY*(   7) C   1                  0.00000     2.05297   
    33. RY*(   8) C   1                  0.00001     1.80074   
    34. RY*(   9) C   1                  0.00000     2.04999   
    35. RY*(   1) C   2                  0.00287     0.46065   
    36. RY*(   2) C   2                  0.00174     0.80234   
    37. RY*(   3) C   2                  0.00102     1.01930   
    38. RY*(   4) C   2                  0.00075     1.81905   
    39. RY*(   5) C   2                  0.00062     1.72820   
    40. RY*(   6) C   2                  0.00047     0.99394   
    41. RY*(   7) C   2                  0.00024     1.48060   
    42. RY*(   8) C   2                  0.00017     1.67540   
    43. RY*(   9) C   2                  0.00002     1.84734   
    44. RY*(   1) O   3                  0.00117     0.98754   
    45. RY*(   2) O   3                  0.00088     1.06155   
    46. RY*(   3) O   3                  0.00021     1.45410   
    47. RY*(   4) O   3                  0.00003     1.15297   
    48. RY*(   5) O   3                  0.00001     2.56653   
    49. RY*(   6) O   3                  0.00001     2.65298   
    50. RY*(   7) O   3                  0.00000     2.47259   
    51. RY*(   8) O   3                  0.00000     2.66795   
    52. RY*(   9) O   3                  0.00001     2.37186   
    53. RY*(   1) C   4                  0.00287     0.46065   
    54. RY*(   2) C   4                  0.00174     0.80234   
    55. RY*(   3) C   4                  0.00102     1.01930   
    56. RY*(   4) C   4                  0.00075     1.81905   
    57. RY*(   5) C   4                  0.00062     1.72820   
    58. RY*(   6) C   4                  0.00047     0.99394   
    59. RY*(   7) C   4                  0.00024     1.48060   
    60. RY*(   8) C   4                  0.00017     1.67540   
    61. RY*(   9) C   4                  0.00002     1.84734   
    62. RY*(   1) C   5                  0.00202     0.56838   
    63. RY*(   2) C   5                  0.00092     0.53836   
    64. RY*(   3) C   5                  0.00027     0.51095   
    65. RY*(   4) C   5                  0.00011     0.65810   
    66. RY*(   5) C   5                  0.00004     2.01766   
    67. RY*(   6) C   5                  0.00001     2.11225   
    68. RY*(   7) C   5                  0.00000     2.05297   
    69. RY*(   8) C   5                  0.00001     1.80074   
    70. RY*(   9) C   5                  0.00000     2.04999   
    71. RY*(   1) O   6                  0.00117     0.98754   
    72. RY*(   2) O   6                  0.00088     1.06155   
    73. RY*(   3) O   6                  0.00021     1.45410   
    74. RY*(   4) O   6                  0.00003     1.15297   
    75. RY*(   5) O   6                  0.00001     2.56653   
    76. RY*(   6) O   6                  0.00001     2.65298   
    77. RY*(   7) O   6                  0.00000     2.47259   
    78. RY*(   8) O   6                  0.00000     2.66795   
    79. RY*(   9) O   6                  0.00001     2.37186   
    80. RY*(   1) H   7                  0.00049     0.27841   
    81. RY*(   2) H   7                  0.00008     1.63498   
    82. RY*(   3) H   7                  0.00009     1.61474   
    83. RY*(   4) H   7                  0.00002     2.05413   
    84. RY*(   1) H   8                  0.00064     0.25833   
    85. RY*(   2) H   8                  0.00009     1.62668   
    86. RY*(   3) H   8                  0.00007     1.61616   
    87. RY*(   4) H   8                  0.00002     2.08990   
    88. RY*(   1) H   9                  0.00106     0.23678   
    89. RY*(   2) H   9                  0.00008     1.64267   
    90. RY*(   3) H   9                  0.00007     1.66326   
    91. RY*(   4) H   9                  0.00002     2.10690   
    92. RY*(   1) H  10                  0.00133     0.17616   
    93. RY*(   2) H  10                  0.00010     1.64935   
    94. RY*(   3) H  10                  0.00004     1.74408   
    95. RY*(   4) H  10                  0.00002     1.99223   
    96. RY*(   1) H  11                  0.00068     1.43789   
    97. RY*(   2) H  11                  0.00062     1.02978   
    98. RY*(   3) H  11                  0.00039     0.87813   
    99. RY*(   4) H  11                  0.00001     2.10862   
   100. RY*(   1) H  12                  0.00133     0.17616   
   101. RY*(   2) H  12                  0.00010     1.64935   
   102. RY*(   3) H  12                  0.00004     1.74408   
   103. RY*(   4) H  12                  0.00002     1.99223   
   104. RY*(   1) H  13                  0.00064     0.25833   
   105. RY*(   2) H  13                  0.00009     1.62668   
   106. RY*(   3) H  13                  0.00007     1.61616   
   107. RY*(   4) H  13                  0.00002     2.08990   
   108. RY*(   1) H  14                  0.00106     0.23678   
   109. RY*(   2) H  14                  0.00008     1.64267   
   110. RY*(   3) H  14                  0.00007     1.66326   
   111. RY*(   4) H  14                  0.00002     2.10690   
   112. RY*(   1) H  15                  0.00049     0.27841   
   113. RY*(   2) H  15                  0.00008     1.63498   
   114. RY*(   3) H  15                  0.00009     1.61474   
   115. RY*(   4) H  15                  0.00002     2.05413   
   116. RY*(   1) H  16                  0.00068     1.43789   
   117. RY*(   2) H  16                  0.00062     1.02978   
   118. RY*(   3) H  16                  0.00039     0.87813   
   119. RY*(   4) H  16                  0.00001     2.10862   
   120. BD*(   1) C   1 - C   2          0.00964     0.19364   
   121. BD*(   1) C   1 - H   7          0.00248     0.27567   
   122. BD*(   1) C   1 - H   8          0.00271     0.27380   
   123. BD*(   1) C   1 - H   9          0.00374     0.28461   
   124. BD*(   1) C   2 - O   3          0.01890     0.05834   
   125. BD*(   1) C   2 - C   4          0.02162     0.15843   
   126. BD*(   1) C   2 - H  10          0.01493     0.23026   
   127. BD*(   1) O   3 - H  11          0.00314     0.21709   
   128. BD*(   1) C   4 - C   5          0.00964     0.19364   
   129. BD*(   1) C   4 - O   6          0.01890     0.05834   
   130. BD*(   1) C   4 - H  12          0.01493     0.23026   
   131. BD*(   1) C   5 - H  13          0.00271     0.27380   
   132. BD*(   1) C   5 - H  14          0.00374     0.28461   
   133. BD*(   1) C   5 - H  15          0.00248     0.27567   
   134. BD*(   1) O   6 - H  16          0.00314     0.21709   
       -------------------------------
              Total Lewis   24.82826  ( 99.3131%)
        Valence non-Lewis    0.13269  (  0.5308%)
        Rydberg non-Lewis    0.03904  (  0.1562%)
       -------------------------------
            Total unit  1   25.00000  (100.0000%)
           Charge unit  1    0.00000


 ***************************************************
 *******         Beta  spin orbitals         *******
 ***************************************************


 NATURAL POPULATIONS:  Natural atomic orbital occupancies 
                                                          
   NAO  Atom  No  lang   Type(AO)    Occupancy      Energy
 ----------------------------------------------------------
     1    C    1  S      Cor( 1S)     0.99958     -10.25181
     2    C    1  S      Val( 2S)     0.55350      -0.42656
     3    C    1  S      Ryd( 3S)     0.00030       0.67166
     4    C    1  px     Val( 2p)     0.58129      -0.26338
     5    C    1  px     Ryd( 3p)     0.00165       0.39910
     6    C    1  py     Val( 2p)     0.54665      -0.25824
     7    C    1  py     Ryd( 3p)     0.00154       0.40367
     8    C    1  pz     Val( 2p)     0.63079      -0.26573
     9    C    1  pz     Ryd( 3p)     0.00077       0.42555
    10    C    1  dxy    Ryd( 3d)     0.00038       2.17947
    11    C    1  dxz    Ryd( 3d)     0.00034       2.26727
    12    C    1  dyz    Ryd( 3d)     0.00006       1.89239
    13    C    1  dx2y2  Ryd( 3d)     0.00011       1.95987
    14    C    1  dz2    Ryd( 3d)     0.00029       2.14227

    15    C    2  S      Cor( 1S)     0.99944     -10.34969
    16    C    2  S      Val( 2S)     0.47510      -0.42795
    17    C    2  S      Ryd( 3S)     0.00155       0.58493
    18    C    2  px     Val( 2p)     0.46864      -0.30336
    19    C    2  px     Ryd( 3p)     0.00201       0.42517
    20    C    2  py     Val( 2p)     0.52866      -0.30996
    21    C    2  py     Ryd( 3p)     0.00159       0.44284
    22    C    2  pz     Val( 2p)     0.46254      -0.29524
    23    C    2  pz     Ryd( 3p)     0.00212       0.55179
    24    C    2  dxy    Ryd( 3d)     0.00066       2.04463
    25    C    2  dxz    Ryd( 3d)     0.00106       2.16013
    26    C    2  dyz    Ryd( 3d)     0.00048       1.78118
    27    C    2  dx2y2  Ryd( 3d)     0.00061       1.85544
    28    C    2  dz2    Ryd( 3d)     0.00072       2.02389

    29    O    3  S      Cor( 1S)     0.99987     -19.21856
    30    O    3  S      Val( 2S)     0.83813      -1.10927
    31    O    3  S      Ryd( 3S)     0.00083       1.18591
    32    O    3  px     Val( 2p)     0.68659      -0.51298
    33    O    3  px     Ryd( 3p)     0.00142       0.91206
    34    O    3  py     Val( 2p)     0.79718      -0.53108
    35    O    3  py     Ryd( 3p)     0.00074       1.00473
    36    O    3  pz     Val( 2p)     0.70097      -0.52148
    37    O    3  pz     Ryd( 3p)     0.00078       0.85597
    38    O    3  dxy    Ryd( 3d)     0.00046       2.84215
    39    O    3  dxz    Ryd( 3d)     0.00041       2.76773
    40    O    3  dyz    Ryd( 3d)     0.00041       2.56947
    41    O    3  dx2y2  Ryd( 3d)     0.00037       2.73045
    42    O    3  dz2    Ryd( 3d)     0.00047       2.70021

    43    C    4  S      Cor( 1S)     0.99944     -10.34969
    44    C    4  S      Val( 2S)     0.47510      -0.42795
    45    C    4  S      Ryd( 3S)     0.00155       0.58493
    46    C    4  px     Val( 2p)     0.46864      -0.30336
    47    C    4  px     Ryd( 3p)     0.00201       0.42517
    48    C    4  py     Val( 2p)     0.52866      -0.30996
    49    C    4  py     Ryd( 3p)     0.00159       0.44284
    50    C    4  pz     Val( 2p)     0.46254      -0.29524
    51    C    4  pz     Ryd( 3p)     0.00212       0.55179
    52    C    4  dxy    Ryd( 3d)     0.00066       2.04463
    53    C    4  dxz    Ryd( 3d)     0.00106       2.16013
    54    C    4  dyz    Ryd( 3d)     0.00048       1.78118
    55    C    4  dx2y2  Ryd( 3d)     0.00061       1.85544
    56    C    4  dz2    Ryd( 3d)     0.00072       2.02389

    57    C    5  S      Cor( 1S)     0.99958     -10.25181
    58    C    5  S      Val( 2S)     0.55350      -0.42656
    59    C    5  S      Ryd( 3S)     0.00030       0.67166
    60    C    5  px     Val( 2p)     0.58129      -0.26338
    61    C    5  px     Ryd( 3p)     0.00165       0.39910
    62    C    5  py     Val( 2p)     0.54665      -0.25824
    63    C    5  py     Ryd( 3p)     0.00154       0.40367
    64    C    5  pz     Val( 2p)     0.63079      -0.26573
    65    C    5  pz     Ryd( 3p)     0.00077       0.42555
    66    C    5  dxy    Ryd( 3d)     0.00038       2.17947
    67    C    5  dxz    Ryd( 3d)     0.00034       2.26727
    68    C    5  dyz    Ryd( 3d)     0.00006       1.89239
    69    C    5  dx2y2  Ryd( 3d)     0.00011       1.95987
    70    C    5  dz2    Ryd( 3d)     0.00029       2.14227

    71    O    6  S      Cor( 1S)     0.99987     -19.21856
    72    O    6  S      Val( 2S)     0.83813      -1.10927
    73    O    6  S      Ryd( 3S)     0.00083       1.18591
    74    O    6  px     Val( 2p)     0.68659      -0.51298
    75    O    6  px     Ryd( 3p)     0.00142       0.91206
    76    O    6  py     Val( 2p)     0.79718      -0.53108
    77    O    6  py     Ryd( 3p)     0.00074       1.00473
    78    O    6  pz     Val( 2p)     0.70097      -0.52148
    79    O    6  pz     Ryd( 3p)     0.00078       0.85597
    80    O    6  dxy    Ryd( 3d)     0.00046       2.84215
    81    O    6  dxz    Ryd( 3d)     0.00041       2.76773
    82    O    6  dyz    Ryd( 3d)     0.00041       2.56947
    83    O    6  dx2y2  Ryd( 3d)     0.00037       2.73045
    84    O    6  dz2    Ryd( 3d)     0.00047       2.70021

    85    H    7  S      Val( 1S)     0.36633      -0.09107
    86    H    7  S      Ryd( 2S)     0.00050       0.20478
    87    H    7  px     Ryd( 2p)     0.00022       1.84832
    88    H    7  py     Ryd( 2p)     0.00009       1.59176
    89    H    7  pz     Ryd( 2p)     0.00023       1.94827

    90    H    8  S      Val( 1S)     0.37703      -0.09607
    91    H    8  S      Ryd( 2S)     0.00064       0.20120
    92    H    8  px     Ryd( 2p)     0.00013       1.77279
    93    H    8  py     Ryd( 2p)     0.00031       1.99917
    94    H    8  pz     Ryd( 2p)     0.00009       1.62534

    95    H    9  S      Val( 1S)     0.37078      -0.08274
    96    H    9  S      Ryd( 2S)     0.00106       0.21510
    97    H    9  px     Ryd( 2p)     0.00016       1.77956
    98    H    9  py     Ryd( 2p)     0.00008       1.61092
    99    H    9  pz     Ryd( 2p)     0.00028       2.05316

   100    H   10  S      Val( 1S)     0.33631      -0.11699
   101    H   10  S      Ryd( 2S)     0.00147       0.17225
   102    H   10  px     Ryd( 2p)     0.00012       1.75142
   103    H   10  py     Ryd( 2p)     0.00009       1.65157
   104    H   10  pz     Ryd( 2p)     0.00031       2.03186

   105    H   11  S      Val( 1S)     0.24998      -0.10031
   106    H   11  S      Ryd( 2S)     0.00050       0.23168
   107    H   11  px     Ryd( 2p)     0.00071       1.67468
   108    H   11  py     Ryd( 2p)     0.00104       2.06212
   109    H   11  pz     Ryd( 2p)     0.00051       1.51891

   110    H   12  S      Val( 1S)     0.33631      -0.11699
   111    H   12  S      Ryd( 2S)     0.00147       0.17225
   112    H   12  px     Ryd( 2p)     0.00012       1.75142
   113    H   12  py     Ryd( 2p)     0.00009       1.65157
   114    H   12  pz     Ryd( 2p)     0.00031       2.03186

   115    H   13  S      Val( 1S)     0.37703      -0.09607
   116    H   13  S      Ryd( 2S)     0.00064       0.20120
   117    H   13  px     Ryd( 2p)     0.00013       1.77279
   118    H   13  py     Ryd( 2p)     0.00031       1.99917
   119    H   13  pz     Ryd( 2p)     0.00009       1.62534

   120    H   14  S      Val( 1S)     0.37078      -0.08274
   121    H   14  S      Ryd( 2S)     0.00106       0.21510
   122    H   14  px     Ryd( 2p)     0.00016       1.77956
   123    H   14  py     Ryd( 2p)     0.00008       1.61092
   124    H   14  pz     Ryd( 2p)     0.00028       2.05316

   125    H   15  S      Val( 1S)     0.36633      -0.09107
   126    H   15  S      Ryd( 2S)     0.00050       0.20478
   127    H   15  px     Ryd( 2p)     0.00022       1.84832
   128    H   15  py     Ryd( 2p)     0.00009       1.59176
   129    H   15  pz     Ryd( 2p)     0.00023       1.94827

   130    H   16  S      Val( 1S)     0.24998      -0.10031
   131    H   16  S      Ryd( 2S)     0.00050       0.23168
   132    H   16  px     Ryd( 2p)     0.00071       1.67468
   133    H   16  py     Ryd( 2p)     0.00104       2.06212
   134    H   16  pz     Ryd( 2p)     0.00051       1.51891


 Summary of Natural Population Analysis:                  
                                                          
                                       Natural Population 
                Natural  -----------------------------------------------
    Atom  No    Charge         Core      Valence    Rydberg      Total
 -----------------------------------------------------------------------
      C    1   -0.31724      0.99958     2.31224    0.00542     3.31724
      C    2    0.05483      0.99944     1.93494    0.01079     2.94517
      O    3   -0.02862      0.99987     3.02287    0.00588     4.02862
      C    4    0.05483      0.99944     1.93494    0.01079     2.94517
      C    5   -0.31724      0.99958     2.31224    0.00542     3.31724
      O    6   -0.02862      0.99987     3.02287    0.00588     4.02862
      H    7    0.13264      0.00000     0.36633    0.00103     0.36736
      H    8    0.12179      0.00000     0.37703    0.00118     0.37821
      H    9    0.12763      0.00000     0.37078    0.00158     0.37237
      H   10    0.16169      0.00000     0.33631    0.00200     0.33831
      H   11    0.24727      0.00000     0.24998    0.00275     0.25273
      H   12    0.16169      0.00000     0.33631    0.00200     0.33831
      H   13    0.12179      0.00000     0.37703    0.00118     0.37821
      H   14    0.12763      0.00000     0.37078    0.00158     0.37237
      H   15    0.13264      0.00000     0.36633    0.00103     0.36736
      H   16    0.24727      0.00000     0.24998    0.00275     0.25273
 =======================================================================
   * Total *    1.00000      5.99778    17.94093    0.06129    24.00000

                                 Natural Population      
 --------------------------------------------------------
   Core                       5.99778 ( 99.9630% of   6)
   Valence                   17.94093 ( 99.6718% of  18)
   Natural Minimal Basis     23.93871 ( 99.7446% of  24)
   Natural Rydberg Basis      0.06129 (  0.2554% of  24)
 --------------------------------------------------------

    Atom  No          Natural Electron Configuration
 ----------------------------------------------------------------------------
      C    1      [core]2S( 0.55)2p( 1.76)
      C    2      [core]2S( 0.48)2p( 1.46)3p( 0.01)
      O    3      [core]2S( 0.84)2p( 2.18)
      C    4      [core]2S( 0.48)2p( 1.46)3p( 0.01)
      C    5      [core]2S( 0.55)2p( 1.76)
      O    6      [core]2S( 0.84)2p( 2.18)
      H    7            1S( 0.37)
      H    8            1S( 0.38)
      H    9            1S( 0.37)
      H   10            1S( 0.34)
      H   11            1S( 0.25)
      H   12            1S( 0.34)
      H   13            1S( 0.38)
      H   14            1S( 0.37)
      H   15            1S( 0.37)
      H   16            1S( 0.25)


 NATURAL BOND ORBITAL ANALYSIS, beta spin orbitals:

                       Occupancies       Lewis Structure    Low   High
           Occ.    -------------------  -----------------   occ   occ
  Cycle   Thresh.   Lewis   Non-Lewis     CR  BD  3C  LP    (L)   (NL)   Dev
 =============================================================================
   1(1)    0.90    23.60400   0.39600      6  16   0   2     0      0    0.02
 -----------------------------------------------------------------------------

 Structure accepted: No low occupancy Lewis orbitals

 --------------------------------------------------------
   Core                      5.99778 ( 99.963% of   6)
   Valence Lewis            17.60622 ( 97.812% of  18)
  ==================       ============================
   Total Lewis              23.60400 ( 98.350% of  24)
  -----------------------------------------------------
   Valence non-Lewis         0.35675 (  1.486% of  24)
   Rydberg non-Lewis         0.03924 (  0.164% of  24)
  ==================       ============================
   Total non-Lewis           0.39600 (  1.650% of  24)
 --------------------------------------------------------


       (Occupancy)   Bond orbital/ Coefficients/ Hybrids
 ---------------------------------------------------------------------------------
     1. (0.95935) BD ( 1) C   1 - C   2  
                ( 47.27%)   0.6875* C   1 s( 28.21%)p 2.54( 71.74%)d 0.00(  0.05%)
                                            0.0008  0.5311  0.0066 -0.4756 -0.0197
                                           -0.6979  0.0053  0.0600  0.0054  0.0187
                                           -0.0011 -0.0019 -0.0054 -0.0112
                ( 52.73%)   0.7261* C   2 s( 30.44%)p 2.28( 69.52%)d 0.00(  0.04%)
                                            0.0000  0.5517  0.0000  0.4447 -0.0158
                                            0.7030 -0.0002 -0.0537  0.0094  0.0144
                                           -0.0046 -0.0030 -0.0102 -0.0067
     2. (0.98018) BD ( 1) C   1 - H   7  
                ( 62.77%)   0.7923* C   1 s( 23.67%)p 3.22( 76.29%)d 0.00(  0.04%)
                                           -0.0003  0.4865 -0.0012  0.5605  0.0033
                                            0.0454  0.0204  0.6680 -0.0077 -0.0016
                                            0.0163 -0.0016  0.0049  0.0092
                ( 37.23%)   0.6101* H   7 s( 99.91%)p 0.00(  0.09%)
                                            0.9995 -0.0009 -0.0210 -0.0072 -0.0211
     3. (0.99176) BD ( 1) C   1 - H   8  
                ( 62.13%)   0.7882* C   1 s( 23.65%)p 3.23( 76.31%)d 0.00(  0.04%)
                                           -0.0000  0.4863  0.0011 -0.5030  0.0225
                                            0.7136  0.0069  0.0192  0.0023 -0.0172
                                           -0.0001  0.0012 -0.0015 -0.0100
                ( 37.87%)   0.6154* H   8 s( 99.91%)p 0.00(  0.09%)
                                            0.9995 -0.0005  0.0124 -0.0273 -0.0018
     4. (0.98923) BD ( 1) C   1 - H   9  
                ( 62.72%)   0.7919* C   1 s( 24.41%)p 3.10( 75.56%)d 0.00(  0.04%)
                                           -0.0002  0.4940 -0.0048  0.4536  0.0070
                                            0.0028  0.0203 -0.7411  0.0047 -0.0016
                                           -0.0139  0.0028  0.0038  0.0128
                ( 37.28%)   0.6106* H   9 s( 99.91%)p 0.00(  0.09%)
                                            0.9995 -0.0032 -0.0179 -0.0032  0.0244
     5. (0.99629) BD ( 1) C   2 - O   3  
                ( 31.21%)   0.5587* C   2 s( 19.13%)p 4.21( 80.54%)d 0.02(  0.33%)
                                           -0.0001  0.4363  0.0301 -0.5828 -0.0321
                                           -0.0253 -0.0055 -0.6808 -0.0241  0.0016
                                            0.0484  0.0020  0.0209  0.0224
                ( 68.79%)   0.8294* O   3 s( 34.21%)p 1.92( 65.71%)d 0.00(  0.08%)
                                           -0.0001  0.5849 -0.0028  0.5228 -0.0041
                                            0.0543 -0.0036  0.6171 -0.0035  0.0047
                                            0.0221  0.0115  0.0029  0.0101
     6. (0.98531) BD ( 1) C   2 - C   4  
                ( 50.00%)   0.7071* C   2 s( 28.40%)p 2.52( 71.55%)d 0.00(  0.05%)
                                            0.0002  0.5329  0.0042  0.4587 -0.0035
                                           -0.7102  0.0066 -0.0253  0.0005 -0.0178
                                           -0.0026  0.0035 -0.0091 -0.0109
                ( 50.00%)   0.7071* C   4 s( 28.40%)p 2.52( 71.55%)d 0.00(  0.05%)
                                            0.0002  0.5329  0.0042 -0.4587  0.0035
                                            0.7102 -0.0066 -0.0253  0.0005 -0.0178
                                            0.0026 -0.0035 -0.0091 -0.0109
     7. (0.92182) BD ( 1) C   2 - H  10  
                ( 64.50%)   0.8031* C   2 s( 22.07%)p 3.53( 77.89%)d 0.00(  0.04%)
                                           -0.0003  0.4695 -0.0182 -0.4996  0.0019
                                            0.0035  0.0113  0.7273 -0.0114  0.0011
                                           -0.0159 -0.0010  0.0092  0.0071
                ( 35.50%)   0.5958* H  10 s( 99.89%)p 0.00(  0.11%)
                                            0.9994 -0.0065  0.0142 -0.0001 -0.0293
     8. (0.97357) BD ( 1) O   3 - O   6  
                ( 50.00%)   0.7071* O   3 s(  0.03%)p99.99( 99.92%)d 1.91(  0.05%)
                                            0.0001 -0.0063  0.0148 -0.6899  0.0290
                                           -0.3663  0.0073  0.6228 -0.0194 -0.0129
                                           -0.0070  0.0049  0.0033  0.0157
                ( 50.00%)   0.7071* O   6 s(  0.03%)p99.99( 99.92%)d 1.91(  0.05%)
                                            0.0001 -0.0063  0.0148  0.6899 -0.0290
                                            0.3663 -0.0073  0.6228 -0.0194 -0.0129
                                            0.0070 -0.0049  0.0033  0.0157
     9. (0.99437) BD ( 1) O   3 - H  11  
                ( 74.98%)   0.8659* O   3 s( 20.84%)p 3.79( 79.07%)d 0.00(  0.09%)
                                            0.0002  0.4562  0.0170 -0.4801 -0.0242
                                            0.7422  0.0141 -0.0907 -0.0198 -0.0167
                                           -0.0028  0.0074 -0.0192 -0.0139
                ( 25.02%)   0.5002* H  11 s( 99.50%)p 0.01(  0.50%)
                                            0.9975 -0.0023  0.0367 -0.0590  0.0125
    10. (0.95935) BD ( 1) C   4 - C   5  
                ( 52.73%)   0.7261* C   4 s( 30.44%)p 2.28( 69.52%)d 0.00(  0.04%)
                                           -0.0000 -0.5517 -0.0000  0.4447 -0.0158
                                            0.7030 -0.0002  0.0537 -0.0094 -0.0144
                                           -0.0046 -0.0030  0.0102  0.0067
                ( 47.27%)   0.6875* C   5 s( 28.21%)p 2.54( 71.74%)d 0.00(  0.05%)
                                           -0.0008 -0.5311 -0.0066 -0.4756 -0.0197
                                           -0.6979  0.0053 -0.0600 -0.0054 -0.0187
                                           -0.0011 -0.0019  0.0054  0.0112
    11. (0.99629) BD ( 1) C   4 - O   6  
                ( 31.21%)   0.5587* C   4 s( 19.13%)p 4.21( 80.54%)d 0.02(  0.33%)
                                            0.0001 -0.4363 -0.0301 -0.5828 -0.0321
                                           -0.0253 -0.0055  0.6808  0.0241 -0.0016
                                            0.0484  0.0020 -0.0209 -0.0224
                ( 68.79%)   0.8294* O   6 s( 34.21%)p 1.92( 65.71%)d 0.00(  0.08%)
                                            0.0001 -0.5849  0.0028  0.5228 -0.0041
                                            0.0543 -0.0036 -0.6171  0.0035 -0.0047
                                            0.0221  0.0115 -0.0029 -0.0101
    12. (0.92182) BD ( 1) C   4 - H  12  
                ( 64.50%)   0.8031* C   4 s( 22.07%)p 3.53( 77.89%)d 0.00(  0.04%)
                                           -0.0003  0.4695 -0.0182  0.4996 -0.0019
                                           -0.0035 -0.0113  0.7273 -0.0114  0.0011
                                            0.0159  0.0010  0.0092  0.0071
                ( 35.50%)   0.5958* H  12 s( 99.89%)p 0.00(  0.11%)
                                            0.9994 -0.0065 -0.0142  0.0001 -0.0293
    13. (0.99176) BD ( 1) C   5 - H  13  
                ( 62.13%)   0.7882* C   5 s( 23.65%)p 3.23( 76.31%)d 0.00(  0.04%)
                                            0.0000 -0.4863 -0.0011 -0.5030  0.0225
                                            0.7136  0.0069 -0.0192 -0.0023  0.0172
                                           -0.0001  0.0012  0.0015  0.0100
                ( 37.87%)   0.6154* H  13 s( 99.91%)p 0.00(  0.09%)
                                           -0.9995  0.0005  0.0124 -0.0273  0.0018
    14. (0.98923) BD ( 1) C   5 - H  14  
                ( 62.72%)   0.7919* C   5 s( 24.41%)p 3.10( 75.56%)d 0.00(  0.04%)
                                            0.0002 -0.4940  0.0048  0.4536  0.0070
                                            0.0028  0.0203  0.7411 -0.0047  0.0016
                                           -0.0139  0.0028 -0.0038 -0.0128
                ( 37.28%)   0.6106* H  14 s( 99.91%)p 0.00(  0.09%)
                                           -0.9995  0.0032 -0.0179 -0.0032 -0.0244
    15. (0.98018) BD ( 1) C   5 - H  15  
                ( 62.77%)   0.7923* C   5 s( 23.67%)p 3.22( 76.29%)d 0.00(  0.04%)
                                            0.0003 -0.4865  0.0012  0.5605  0.0033
                                            0.0454  0.0204 -0.6680  0.0077  0.0016
                                            0.0163 -0.0016 -0.0049 -0.0092
                ( 37.23%)   0.6101* H  15 s( 99.91%)p 0.00(  0.09%)
                                           -0.9995  0.0009 -0.0210 -0.0072  0.0211
    16. (0.99437) BD ( 1) O   6 - H  16  
                ( 74.98%)   0.8659* O   6 s( 20.84%)p 3.79( 79.07%)d 0.00(  0.09%)
                                           -0.0002 -0.4562 -0.0170 -0.4801 -0.0242
                                            0.7422  0.0141  0.0907  0.0198  0.0167
                                           -0.0028  0.0074  0.0192  0.0139
                ( 25.02%)   0.5002* H  16 s( 99.50%)p 0.01(  0.50%)
                                           -0.9975  0.0023  0.0367 -0.0590 -0.0125
    17. (0.99958) CR ( 1) C   1           s(100.00%)p 0.00(  0.00%)
                                            1.0000 -0.0002 -0.0000  0.0006  0.0000
                                            0.0006  0.0000  0.0001 -0.0000 -0.0000
                                            0.0000  0.0000  0.0000  0.0000
    18. (0.99944) CR ( 1) C   2           s(100.00%)p 0.00(  0.00%)
                                            1.0000  0.0001 -0.0000 -0.0003 -0.0000
                                            0.0001  0.0000  0.0001 -0.0000  0.0000
                                            0.0000 -0.0000  0.0000  0.0000
    19. (0.99987) CR ( 1) O   3           s(100.00%)p 0.00(  0.00%)
                                            1.0000 -0.0001 -0.0000  0.0002  0.0000
                                           -0.0001 -0.0000  0.0000  0.0000  0.0000
                                            0.0000 -0.0000  0.0000  0.0000
    20. (0.99944) CR ( 1) C   4           s(100.00%)p 0.00(  0.00%)
                                            1.0000  0.0001 -0.0000  0.0003  0.0000
                                           -0.0001 -0.0000  0.0001 -0.0000  0.0000
                                           -0.0000  0.0000  0.0000  0.0000
    21. (0.99958) CR ( 1) C   5           s(100.00%)p 0.00(  0.00%)
                                            1.0000 -0.0002 -0.0000 -0.0006 -0.0000
                                           -0.0006 -0.0000  0.0001 -0.0000 -0.0000
                                           -0.0000 -0.0000  0.0000  0.0000
    22. (0.99987) CR ( 1) O   6           s(100.00%)p 0.00(  0.00%)
                                            1.0000 -0.0001 -0.0000 -0.0002 -0.0000
                                            0.0001  0.0000  0.0000  0.0000  0.0000
                                           -0.0000  0.0000  0.0000  0.0000
    23. (0.99066) LP ( 1) O   3           s( 44.92%)p 1.23( 55.05%)d 0.00(  0.04%)
                                            0.0001  0.6702 -0.0066 -0.1357 -0.0006
                                           -0.5570  0.0098 -0.4709  0.0044 -0.0071
                                            0.0004 -0.0153  0.0082 -0.0027
    24. (0.99066) LP ( 1) O   6           s( 44.92%)p 1.23( 55.05%)d 0.00(  0.04%)
                                            0.0001  0.6702 -0.0066  0.1357  0.0006
                                            0.5570 -0.0098 -0.4709  0.0044 -0.0071
                                           -0.0004  0.0153  0.0082 -0.0027
    25. (0.00211) RY*( 1) C   1           s(  5.50%)p16.78( 92.33%)d 0.39(  2.17%)
                                           -0.0000  0.0129  0.2342  0.0104  0.6987
                                           -0.0203 -0.6563  0.0009  0.0619 -0.0813
                                            0.0410  0.0198 -0.1119 -0.0228
    26. (0.00083) RY*( 2) C   1           s(  0.72%)p99.99( 88.87%)d14.39( 10.41%)
                                           -0.0000  0.0073  0.0847 -0.0004 -0.1502
                                            0.0008 -0.1657 -0.0125 -0.9157 -0.0753
                                            0.2034  0.1945 -0.1152 -0.0770
    27. (0.00025) RY*( 3) C   1           s( 40.28%)p 1.37( 55.19%)d 0.11(  4.53%)
                                            0.0000  0.0129  0.6345  0.0117 -0.5806
                                            0.0239 -0.4186 -0.0028  0.1972  0.1209
                                           -0.0053  0.0113  0.1731  0.0246
    28. (0.00010) RY*( 4) C   1           s( 44.96%)p 1.02( 45.91%)d 0.20(  9.13%)
                                           -0.0000 -0.0173  0.6703 -0.0114  0.3531
                                           -0.0116  0.5642 -0.0016 -0.1257 -0.0397
                                            0.0485  0.0138  0.2432  0.1674
    29. (0.00005) RY*( 5) C   1           s(  5.28%)p 0.44(  2.31%)d17.51( 92.41%)
    30. (0.00001) RY*( 6) C   1           s(  0.00%)p 1.00(  3.10%)d31.27( 96.90%)
    31. (0.00000) RY*( 7) C   1           s(  0.01%)p 1.00(  0.20%)d99.99( 99.79%)
    32. (0.00001) RY*( 8) C   1           s(  3.03%)p 3.29(  9.96%)d28.72( 87.01%)
    33. (0.00000) RY*( 9) C   1           s(  0.29%)p 7.82(  2.24%)d99.99( 97.47%)
    34. (0.00293) RY*( 1) C   2           s( 17.67%)p 4.55( 80.35%)d 0.11(  1.98%)
                                            0.0000 -0.0153  0.4201  0.0161 -0.5180
                                           -0.0016 -0.6279  0.0383 -0.3730 -0.0734
                                            0.0404 -0.1039 -0.0405 -0.0189
    35. (0.00182) RY*( 2) C   2           s(  1.83%)p49.20( 89.90%)d 4.53(  8.27%)
                                            0.0000  0.0055  0.1351  0.0087  0.5423
                                            0.0112  0.0848 -0.0129 -0.7729 -0.0249
                                           -0.1889  0.0299  0.1190 -0.1771
    36. (0.00125) RY*( 3) C   2           s( 26.52%)p 1.81( 47.87%)d 0.97( 25.61%)
                                            0.0000  0.0149  0.5148 -0.0249  0.4409
                                            0.0035 -0.2639  0.0031  0.4626 -0.0558
                                            0.0467 -0.0120 -0.0719 -0.4954
    37. (0.00077) RY*( 4) C   2           s(  0.30%)p 5.00(  1.52%)d99.99( 98.18%)
                                           -0.0000 -0.0039  0.0550  0.0037 -0.1076
                                           -0.0120 -0.0282  0.0098 -0.0503  0.6832
                                            0.0953  0.6936  0.0094 -0.1571
    38. (0.00053) RY*( 5) C   2           s( 16.37%)p 1.54( 25.13%)d 3.57( 58.50%)
                                            0.0000 -0.0174  0.4042  0.0301 -0.1567
                                            0.0081  0.4692  0.0425 -0.0625 -0.1323
                                            0.6139 -0.0070  0.4361 -0.0198
    39. (0.00042) RY*( 6) C   2           s( 18.73%)p 0.91( 17.13%)d 3.43( 64.15%)
                                            0.0000 -0.0055  0.4327 -0.0118 -0.0786
                                            0.0058  0.4027  0.0040 -0.0525 -0.1503
                                           -0.1306  0.1919 -0.7185  0.2209
    40. (0.00020) RY*( 7) C   2           s(  2.35%)p11.56( 27.21%)d29.92( 70.44%)
                                           -0.0000  0.0063  0.1533  0.0218  0.3939
                                            0.0031 -0.3295  0.0149  0.0873 -0.0739
                                            0.1651  0.2624  0.1477  0.7622
    41. (0.00016) RY*( 8) C   2           s( 15.35%)p 0.33(  5.10%)d 5.18( 79.55%)
                                           -0.0000 -0.0003  0.3918  0.0034 -0.0511
                                           -0.0138  0.1799 -0.0062  0.1256  0.5062
                                           -0.4846 -0.4023  0.2842  0.2485
    42. (0.00002) RY*( 9) C   2           s(  0.84%)p 7.51(  6.30%)d99.99( 92.87%)
    43. (0.00132) RY*( 1) O   3           s( 19.50%)p 3.87( 75.42%)d 0.26(  5.08%)
                                            0.0000  0.0045  0.4415  0.0244  0.7328
                                            0.0104  0.0151 -0.0205 -0.4645 -0.0028
                                            0.0651 -0.0288  0.0782 -0.1991
    44. (0.00066) RY*( 2) O   3           s( 14.63%)p 5.05( 73.82%)d 0.79( 11.55%)
                                           -0.0000  0.0045  0.3825 -0.0038 -0.1583
                                           -0.0038 -0.8384  0.0013  0.1006 -0.2542
                                            0.0096 -0.2255 -0.0034  0.0045
    45. (0.00019) RY*( 3) O   3           s( 46.62%)p 0.93( 43.38%)d 0.21( 10.00%)
                                            0.0000  0.0044  0.6828  0.0027  0.0272
                                            0.0001  0.2856 -0.0014  0.5928  0.2068
                                           -0.0920  0.1088 -0.0445  0.1870
    46. (0.00003) RY*( 4) O   3           s( 16.26%)p 4.12( 66.93%)d 1.03( 16.80%)
    47. (0.00001) RY*( 5) O   3           s(  0.21%)p51.95( 11.05%)d99.99( 88.74%)
    48. (0.00001) RY*( 6) O   3           s(  0.98%)p 2.79(  2.73%)d98.41( 96.29%)
    49. (0.00000) RY*( 7) O   3           s(  0.09%)p58.60(  5.52%)d99.99( 94.39%)
    50. (0.00000) RY*( 8) O   3           s(  0.72%)p 5.79(  4.14%)d99.99( 95.14%)
    51. (0.00000) RY*( 9) O   3           s(  1.00%)p17.32( 17.26%)d82.00( 81.74%)
    52. (0.00293) RY*( 1) C   4           s( 17.67%)p 4.55( 80.35%)d 0.11(  1.98%)
                                            0.0000 -0.0153  0.4201 -0.0161  0.5180
                                            0.0016  0.6279  0.0383 -0.3730 -0.0734
                                           -0.0404  0.1039 -0.0405 -0.0189
    53. (0.00182) RY*( 2) C   4           s(  1.83%)p49.20( 89.90%)d 4.53(  8.27%)
                                           -0.0000  0.0055  0.1351 -0.0087 -0.5423
                                           -0.0112 -0.0848 -0.0129 -0.7729 -0.0249
                                            0.1889 -0.0299  0.1190 -0.1771
    54. (0.00125) RY*( 3) C   4           s( 26.52%)p 1.81( 47.87%)d 0.97( 25.61%)
                                            0.0000  0.0149  0.5148  0.0249 -0.4409
                                           -0.0035  0.2639  0.0031  0.4626 -0.0558
                                           -0.0467  0.0120 -0.0719 -0.4954
    55. (0.00077) RY*( 4) C   4           s(  0.30%)p 5.00(  1.52%)d99.99( 98.18%)
                                            0.0000 -0.0039  0.0550 -0.0037  0.1076
                                            0.0120  0.0282  0.0098 -0.0503  0.6832
                                           -0.0953 -0.6936  0.0094 -0.1571
    56. (0.00053) RY*( 5) C   4           s( 16.37%)p 1.54( 25.13%)d 3.57( 58.50%)
                                            0.0000 -0.0174  0.4042 -0.0301  0.1567
                                           -0.0081 -0.4692  0.0425 -0.0625 -0.1323
                                           -0.6139  0.0070  0.4361 -0.0198
    57. (0.00042) RY*( 6) C   4           s( 18.73%)p 0.91( 17.13%)d 3.43( 64.15%)
                                            0.0000 -0.0055  0.4327  0.0118  0.0786
                                           -0.0058 -0.4027  0.0040 -0.0525 -0.1503
                                            0.1306 -0.1919 -0.7185  0.2209
    58. (0.00020) RY*( 7) C   4           s(  2.35%)p11.56( 27.21%)d29.92( 70.44%)
                                            0.0000  0.0063  0.1533 -0.0218 -0.3939
                                           -0.0031  0.3295  0.0149  0.0873 -0.0739
                                           -0.1651 -0.2624  0.1477  0.7622
    59. (0.00016) RY*( 8) C   4           s( 15.35%)p 0.33(  5.10%)d 5.18( 79.55%)
                                           -0.0000 -0.0003  0.3918 -0.0034  0.0511
                                            0.0138 -0.1799 -0.0062  0.1256  0.5062
                                            0.4846  0.4023  0.2842  0.2485
    60. (0.00002) RY*( 9) C   4           s(  0.84%)p 7.51(  6.30%)d99.99( 92.87%)
    61. (0.00211) RY*( 1) C   5           s(  5.50%)p16.78( 92.33%)d 0.39(  2.17%)
                                           -0.0000  0.0129  0.2342 -0.0104 -0.6987
                                            0.0203  0.6563  0.0009  0.0619 -0.0813
                                           -0.0410 -0.0198 -0.1119 -0.0228
    62. (0.00083) RY*( 2) C   5           s(  0.72%)p99.99( 88.87%)d14.39( 10.41%)
                                           -0.0000  0.0073  0.0847  0.0004  0.1502
                                           -0.0008  0.1657 -0.0125 -0.9157 -0.0753
                                           -0.2034 -0.1945 -0.1152 -0.0770
    63. (0.00025) RY*( 3) C   5           s( 40.28%)p 1.37( 55.19%)d 0.11(  4.53%)
                                            0.0000  0.0129  0.6345 -0.0117  0.5806
                                           -0.0239  0.4186 -0.0028  0.1972  0.1209
                                            0.0053 -0.0113  0.1731  0.0246
    64. (0.00010) RY*( 4) C   5           s( 44.96%)p 1.02( 45.91%)d 0.20(  9.13%)
                                           -0.0000 -0.0173  0.6703  0.0114 -0.3531
                                            0.0116 -0.5642 -0.0016 -0.1257 -0.0397
                                           -0.0485 -0.0138  0.2432  0.1674
    65. (0.00005) RY*( 5) C   5           s(  5.28%)p 0.44(  2.31%)d17.51( 92.41%)
    66. (0.00001) RY*( 6) C   5           s(  0.00%)p 1.00(  3.10%)d31.27( 96.90%)
    67. (0.00000) RY*( 7) C   5           s(  0.01%)p 1.00(  0.20%)d99.99( 99.79%)
    68. (0.00001) RY*( 8) C   5           s(  3.03%)p 3.29(  9.96%)d28.72( 87.01%)
    69. (0.00000) RY*( 9) C   5           s(  0.29%)p 7.82(  2.24%)d99.99( 97.47%)
    70. (0.00132) RY*( 1) O   6           s( 19.50%)p 3.87( 75.42%)d 0.26(  5.08%)
                                            0.0000  0.0045  0.4415 -0.0244 -0.7328
                                           -0.0104 -0.0151 -0.0205 -0.4645 -0.0028
                                           -0.0651  0.0288  0.0782 -0.1991
    71. (0.00066) RY*( 2) O   6           s( 14.63%)p 5.05( 73.82%)d 0.79( 11.55%)
                                           -0.0000  0.0045  0.3825  0.0038  0.1583
                                            0.0038  0.8384  0.0013  0.1006 -0.2542
                                           -0.0096  0.2255 -0.0034  0.0045
    72. (0.00019) RY*( 3) O   6           s( 46.62%)p 0.93( 43.38%)d 0.21( 10.00%)
                                            0.0000  0.0044  0.6828 -0.0027 -0.0272
                                           -0.0001 -0.2856 -0.0014  0.5928  0.2068
                                            0.0920 -0.1088 -0.0445  0.1870
    73. (0.00003) RY*( 4) O   6           s( 16.26%)p 4.12( 66.93%)d 1.03( 16.80%)
    74. (0.00001) RY*( 5) O   6           s(  0.21%)p51.95( 11.05%)d99.99( 88.74%)
    75. (0.00001) RY*( 6) O   6           s(  0.98%)p 2.79(  2.73%)d98.41( 96.29%)
    76. (0.00000) RY*( 7) O   6           s(  0.09%)p58.60(  5.52%)d99.99( 94.39%)
    77. (0.00000) RY*( 8) O   6           s(  0.72%)p 5.79(  4.14%)d99.99( 95.14%)
    78. (0.00000) RY*( 9) O   6           s(  1.00%)p17.32( 17.26%)d82.00( 81.74%)
    79. (0.00051) RY*( 1) H   7           s( 98.08%)p 0.02(  1.92%)
                                            0.0051  0.9903  0.0944  0.0201  0.0995
    80. (0.00009) RY*( 2) H   7           s(  0.00%)p 1.00(100.00%)
    81. (0.00007) RY*( 3) H   7           s(  0.11%)p99.99( 99.89%)
    82. (0.00002) RY*( 4) H   7           s(  1.90%)p51.73( 98.10%)
    83. (0.00066) RY*( 1) H   8           s( 98.45%)p 0.02(  1.55%)
                                            0.0042  0.9922 -0.0530  0.1128 -0.0025
    84. (0.00009) RY*( 2) H   8           s(  0.01%)p 1.00( 99.99%)
    85. (0.00007) RY*( 3) H   8           s(  0.05%)p99.99( 99.95%)
    86. (0.00001) RY*( 4) H   8           s(  1.59%)p61.87( 98.41%)
    87. (0.00107) RY*( 1) H   9           s( 99.62%)p 0.00(  0.38%)
                                            0.0050  0.9981  0.0378 -0.0143 -0.0461
    88. (0.00008) RY*( 2) H   9           s(  0.08%)p99.99( 99.92%)
    89. (0.00006) RY*( 3) H   9           s(  0.02%)p99.99( 99.98%)
    90. (0.00002) RY*( 4) H   9           s(  0.37%)p99.99( 99.63%)
    91. (0.00150) RY*( 1) H  10           s( 99.84%)p 0.00(  0.16%)
                                            0.0070  0.9992 -0.0394 -0.0030 -0.0020
    92. (0.00009) RY*( 2) H  10           s(  0.00%)p 1.00(100.00%)
    93. (0.00004) RY*( 3) H  10           s(  0.17%)p99.99( 99.83%)
    94. (0.00002) RY*( 4) H  10           s(  0.08%)p99.99( 99.92%)
    95. (0.00066) RY*( 1) H  11           s( 43.20%)p 1.31( 56.80%)
                                            0.0113  0.6571 -0.4642 -0.2383 -0.5438
    96. (0.00046) RY*( 2) H  11           s(  9.22%)p 9.85( 90.78%)
                                            0.0087  0.3035  0.6984  0.4773 -0.4384
    97. (0.00039) RY*( 3) H  11           s( 43.32%)p 1.31( 56.68%)
                                            0.0098  0.6581 -0.0293  0.2695  0.7024
    98. (0.00001) RY*( 4) H  11           s(  4.76%)p20.00( 95.24%)
    99. (0.00150) RY*( 1) H  12           s( 99.84%)p 0.00(  0.16%)
                                            0.0070  0.9992  0.0394  0.0030 -0.0020
   100. (0.00009) RY*( 2) H  12           s(  0.00%)p 1.00(100.00%)
   101. (0.00004) RY*( 3) H  12           s(  0.17%)p99.99( 99.83%)
   102. (0.00002) RY*( 4) H  12           s(  0.08%)p99.99( 99.92%)
   103. (0.00066) RY*( 1) H  13           s( 98.45%)p 0.02(  1.55%)
                                            0.0042  0.9922  0.0530 -0.1128 -0.0025
   104. (0.00009) RY*( 2) H  13           s(  0.01%)p 1.00( 99.99%)
   105. (0.00007) RY*( 3) H  13           s(  0.05%)p99.99( 99.95%)
   106. (0.00001) RY*( 4) H  13           s(  1.59%)p61.87( 98.41%)
   107. (0.00107) RY*( 1) H  14           s( 99.62%)p 0.00(  0.38%)
                                            0.0050  0.9981 -0.0378  0.0143 -0.0461
   108. (0.00008) RY*( 2) H  14           s(  0.08%)p99.99( 99.92%)
   109. (0.00006) RY*( 3) H  14           s(  0.02%)p99.99( 99.98%)
   110. (0.00002) RY*( 4) H  14           s(  0.37%)p99.99( 99.63%)
   111. (0.00051) RY*( 1) H  15           s( 98.08%)p 0.02(  1.92%)
                                            0.0051  0.9903 -0.0944 -0.0201  0.0995
   112. (0.00009) RY*( 2) H  15           s(  0.00%)p 1.00(100.00%)
   113. (0.00007) RY*( 3) H  15           s(  0.11%)p99.99( 99.89%)
   114. (0.00002) RY*( 4) H  15           s(  1.90%)p51.73( 98.10%)
   115. (0.00066) RY*( 1) H  16           s( 43.20%)p 1.31( 56.80%)
                                            0.0113  0.6571  0.4642  0.2383 -0.5438
   116. (0.00046) RY*( 2) H  16           s(  9.22%)p 9.85( 90.78%)
                                            0.0087  0.3035 -0.6984 -0.4773 -0.4384
   117. (0.00039) RY*( 3) H  16           s( 43.32%)p 1.31( 56.68%)
                                            0.0098  0.6581  0.0293 -0.2695  0.7024
   118. (0.00001) RY*( 4) H  16           s(  4.76%)p20.00( 95.24%)
   119. (0.01021) BD*( 1) C   1 - C   2  
                ( 52.73%)   0.7261* C   1 s( 28.21%)p 2.54( 71.74%)d 0.00(  0.05%)
                                            0.0008  0.5311  0.0066 -0.4756 -0.0197
                                           -0.6979  0.0053  0.0600  0.0054  0.0187
                                           -0.0011 -0.0019 -0.0054 -0.0112
                ( 47.27%)  -0.6875* C   2 s( 30.44%)p 2.28( 69.52%)d 0.00(  0.04%)
                                            0.0000  0.5517  0.0000  0.4447 -0.0158
                                            0.7030 -0.0002 -0.0537  0.0094  0.0144
                                           -0.0046 -0.0030 -0.0102 -0.0067
   120. (0.00286) BD*( 1) C   1 - H   7  
                ( 37.23%)   0.6101* C   1 s( 23.67%)p 3.22( 76.29%)d 0.00(  0.04%)
                                            0.0003 -0.4865  0.0012 -0.5605 -0.0033
                                           -0.0454 -0.0204 -0.6680  0.0077  0.0016
                                           -0.0163  0.0016 -0.0049 -0.0092
                ( 62.77%)  -0.7923* H   7 s( 99.91%)p 0.00(  0.09%)
                                           -0.9995  0.0009  0.0210  0.0072  0.0211
   121. (0.00288) BD*( 1) C   1 - H   8  
                ( 37.87%)   0.6154* C   1 s( 23.65%)p 3.23( 76.31%)d 0.00(  0.04%)
                                            0.0000 -0.4863 -0.0011  0.5030 -0.0225
                                           -0.7136 -0.0069 -0.0192 -0.0023  0.0172
                                            0.0001 -0.0012  0.0015  0.0100
                ( 62.13%)  -0.7882* H   8 s( 99.91%)p 0.00(  0.09%)
                                           -0.9995  0.0005 -0.0124  0.0273  0.0018
   122. (0.00367) BD*( 1) C   1 - H   9  
                ( 37.28%)   0.6106* C   1 s( 24.41%)p 3.10( 75.56%)d 0.00(  0.04%)
                                            0.0002 -0.4940  0.0048 -0.4536 -0.0070
                                           -0.0028 -0.0203  0.7411 -0.0047  0.0016
                                            0.0139 -0.0028 -0.0038 -0.0128
                ( 62.72%)  -0.7919* H   9 s( 99.91%)p 0.00(  0.09%)
                                           -0.9995  0.0032  0.0179  0.0032 -0.0244
   123. (0.01878) BD*( 1) C   2 - O   3  
                ( 68.79%)   0.8294* C   2 s( 19.13%)p 4.21( 80.54%)d 0.02(  0.33%)
                                           -0.0001  0.4363  0.0301 -0.5828 -0.0321
                                           -0.0253 -0.0055 -0.6808 -0.0241  0.0016
                                            0.0484  0.0020  0.0209  0.0224
                ( 31.21%)  -0.5587* O   3 s( 34.21%)p 1.92( 65.71%)d 0.00(  0.08%)
                                           -0.0001  0.5849 -0.0028  0.5228 -0.0041
                                            0.0543 -0.0036  0.6171 -0.0035  0.0047
                                            0.0221  0.0115  0.0029  0.0101
   124. (0.02136) BD*( 1) C   2 - C   4  
                ( 50.00%)   0.7071* C   2 s( 28.40%)p 2.52( 71.55%)d 0.00(  0.05%)
                                            0.0002  0.5329  0.0042  0.4587 -0.0035
                                           -0.7102  0.0066 -0.0253  0.0005 -0.0178
                                           -0.0026  0.0035 -0.0091 -0.0109
                ( 50.00%)  -0.7071* C   4 s( 28.40%)p 2.52( 71.55%)d 0.00(  0.05%)
                                            0.0002  0.5329  0.0042 -0.4587  0.0035
                                            0.7102 -0.0066 -0.0253  0.0005 -0.0178
                                            0.0026 -0.0035 -0.0091 -0.0109
   125. (0.01457) BD*( 1) C   2 - H  10  
                ( 35.50%)   0.5958* C   2 s( 22.07%)p 3.53( 77.89%)d 0.00(  0.04%)
                                            0.0003 -0.4695  0.0182  0.4996 -0.0019
                                           -0.0035 -0.0113 -0.7273  0.0114 -0.0011
                                            0.0159  0.0010 -0.0092 -0.0071
                ( 64.50%)  -0.8031* H  10 s( 99.89%)p 0.00(  0.11%)
                                           -0.9994  0.0065 -0.0142  0.0001  0.0293
   126. (0.22302) BD*( 1) O   3 - O   6  
                ( 50.00%)   0.7071* O   3 s(  0.03%)p99.99( 99.92%)d 1.91(  0.05%)
                                            0.0001 -0.0063  0.0148 -0.6899  0.0290
                                           -0.3663  0.0073  0.6228 -0.0194 -0.0129
                                           -0.0070  0.0049  0.0033  0.0157
                ( 50.00%)  -0.7071* O   6 s(  0.03%)p99.99( 99.92%)d 1.91(  0.05%)
                                            0.0001 -0.0063  0.0148  0.6899 -0.0290
                                            0.3663 -0.0073  0.6228 -0.0194 -0.0129
                                            0.0070 -0.0049  0.0033  0.0157
   127. (0.00321) BD*( 1) O   3 - H  11  
                ( 25.02%)   0.5002* O   3 s( 20.84%)p 3.79( 79.07%)d 0.00(  0.09%)
                                           -0.0002 -0.4562 -0.0170  0.4801  0.0242
                                           -0.7422 -0.0141  0.0907  0.0198  0.0167
                                            0.0028 -0.0074  0.0192  0.0139
                ( 74.98%)  -0.8659* H  11 s( 99.50%)p 0.01(  0.50%)
                                           -0.9975  0.0023 -0.0367  0.0590 -0.0125
   128. (0.01021) BD*( 1) C   4 - C   5  
                ( 47.27%)   0.6875* C   4 s( 30.44%)p 2.28( 69.52%)d 0.00(  0.04%)
                                            0.0000  0.5517  0.0000 -0.4447  0.0158
                                           -0.7030  0.0002 -0.0537  0.0094  0.0144
                                            0.0046  0.0030 -0.0102 -0.0067
                ( 52.73%)  -0.7261* C   5 s( 28.21%)p 2.54( 71.74%)d 0.00(  0.05%)
                                            0.0008  0.5311  0.0066  0.4756  0.0197
                                            0.6979 -0.0053  0.0600  0.0054  0.0187
                                            0.0011  0.0019 -0.0054 -0.0112
   129. (0.01878) BD*( 1) C   4 - O   6  
                ( 68.79%)   0.8294* C   4 s( 19.13%)p 4.21( 80.54%)d 0.02(  0.33%)
                                            0.0001 -0.4363 -0.0301 -0.5828 -0.0321
                                           -0.0253 -0.0055  0.6808  0.0241 -0.0016
                                            0.0484  0.0020 -0.0209 -0.0224
                ( 31.21%)  -0.5587* O   6 s( 34.21%)p 1.92( 65.71%)d 0.00(  0.08%)
                                            0.0001 -0.5849  0.0028  0.5228 -0.0041
                                            0.0543 -0.0036 -0.6171  0.0035 -0.0047
                                            0.0221  0.0115 -0.0029 -0.0101
   130. (0.01457) BD*( 1) C   4 - H  12  
                ( 35.50%)   0.5958* C   4 s( 22.07%)p 3.53( 77.89%)d 0.00(  0.04%)
                                            0.0003 -0.4695  0.0182 -0.4996  0.0019
                                            0.0035  0.0113 -0.7273  0.0114 -0.0011
                                           -0.0159 -0.0010 -0.0092 -0.0071
                ( 64.50%)  -0.8031* H  12 s( 99.89%)p 0.00(  0.11%)
                                           -0.9994  0.0065  0.0142 -0.0001  0.0293
   131. (0.00288) BD*( 1) C   5 - H  13  
                ( 37.87%)   0.6154* C   5 s( 23.65%)p 3.23( 76.31%)d 0.00(  0.04%)
                                           -0.0000  0.4863  0.0011  0.5030 -0.0225
                                           -0.7136 -0.0069  0.0192  0.0023 -0.0172
                                            0.0001 -0.0012 -0.0015 -0.0100
                ( 62.13%)  -0.7882* H  13 s( 99.91%)p 0.00(  0.09%)
                                            0.9995 -0.0005 -0.0124  0.0273 -0.0018
   132. (0.00367) BD*( 1) C   5 - H  14  
                ( 37.28%)   0.6106* C   5 s( 24.41%)p 3.10( 75.56%)d 0.00(  0.04%)
                                           -0.0002  0.4940 -0.0048 -0.4536 -0.0070
                                           -0.0028 -0.0203 -0.7411  0.0047 -0.0016
                                            0.0139 -0.0028  0.0038  0.0128
                ( 62.72%)  -0.7919* H  14 s( 99.91%)p 0.00(  0.09%)
                                            0.9995 -0.0032  0.0179  0.0032  0.0244
   133. (0.00286) BD*( 1) C   5 - H  15  
                ( 37.23%)   0.6101* C   5 s( 23.67%)p 3.22( 76.29%)d 0.00(  0.04%)
                                           -0.0003  0.4865 -0.0012 -0.5605 -0.0033
                                           -0.0454 -0.0204  0.6680 -0.0077 -0.0016
                                           -0.0163  0.0016  0.0049  0.0092
                ( 62.77%)  -0.7923* H  15 s( 99.91%)p 0.00(  0.09%)
                                            0.9995 -0.0009  0.0210  0.0072 -0.0211
   134. (0.00321) BD*( 1) O   6 - H  16  
                ( 25.02%)   0.5002* O   6 s( 20.84%)p 3.79( 79.07%)d 0.00(  0.09%)
                                            0.0002  0.4562  0.0170  0.4801  0.0242
                                           -0.7422 -0.0141 -0.0907 -0.0198 -0.0167
                                            0.0028 -0.0074 -0.0192 -0.0139
                ( 74.98%)  -0.8659* H  16 s( 99.50%)p 0.01(  0.50%)
                                            0.9975 -0.0023 -0.0367  0.0590  0.0125


 NHO Directionality and "Bond Bending" (deviations from line of nuclear centers)

         [Thresholds for printing:  angular deviation  >  1.0 degree]
                                    hybrid p-character > 25.0%
                                    orbital occupancy  >  0.10e

                                Line of Centers        Hybrid 1              Hybrid 2
                                ---------------  -------------------   ------------------
                NBO               Theta   Phi    Theta   Phi    Dev    Theta   Phi    Dev
 ========================================================================================
     1. BD (   1) C   1 - C   2    87.1  236.0    85.6  234.4   2.2     93.1   58.6   2.6
     2. BD (   1) C   1 - H   7    39.8    4.7    40.7    6.7   1.5      --     --    --
     3. BD (   1) C   1 - H   8    88.3  125.3    88.6  123.7   1.6      --     --    --
     4. BD (   1) C   1 - H   9   148.4    0.0   147.9    2.9   1.6      --     --    --
     5. BD (   1) C   2 - O   3   139.9  184.9   138.9  182.9   1.7      --     --    --
     6. BD (   1) C   2 - C   4    90.0  303.8    91.7  302.9   1.9     91.7  122.9   1.9
     7. BD (   1) C   2 - H  10    29.9  180.4    34.8  178.3   5.1      --     --    --
     8. BD (   1) O   3 - O   6    90.0  337.3    51.3  208.5 119.2     51.3   28.5 119.2
     9. BD (   1) O   3 - H  11    93.4  119.1    96.9  123.7   5.7      --     --    --
    10. BD (   1) C   4 - C   5    92.9  236.0    93.1  238.6   2.6     85.6   54.4   2.2
    11. BD (   1) C   4 - O   6   139.9    4.9   138.9    2.9   1.7      --     --    --
    12. BD (   1) C   4 - H  12    29.9    0.4    34.8  358.3   5.1      --     --    --
    13. BD (   1) C   5 - H  13    88.3  305.3    88.6  303.7   1.6      --     --    --
    14. BD (   1) C   5 - H  14   148.4  180.0   147.9  182.9   1.6      --     --    --
    15. BD (   1) C   5 - H  15    39.8  184.7    40.7  186.7   1.5      --     --    --
    16. BD (   1) O   6 - H  16    93.4  299.1    96.9  303.7   5.7      --     --    --
    23. LP (   1) O   3             --     --    129.6  256.0   --       --     --    --
    24. LP (   1) O   6             --     --    129.6   76.0   --       --     --    --
   126. BD*(   1) O   3 - O   6    90.0  337.3    51.3  208.5 119.2     51.3   28.5 119.2


 Second Order Perturbation Theory Analysis of Fock Matrix in NBO Basis

     Threshold for printing:   0.25 kcal/mol
                                                                              E(2)  E(j)-E(i) F(i,j)
         Donor NBO (i)                     Acceptor NBO (j)                 kcal/mol   a.u.    a.u. 
 ===================================================================================================

 within unit  1
   1. BD (   1) C   1 - C   2        / 52. RY*(   1) C   4                    0.40    1.28    0.029
   1. BD (   1) C   1 - C   2        /120. BD*(   1) C   1 - H   7            0.28    1.09    0.023
   1. BD (   1) C   1 - C   2        /124. BD*(   1) C   2 - C   4            0.81    0.97    0.036
   1. BD (   1) C   1 - C   2        /125. BD*(   1) C   2 - H  10            0.73    1.05    0.035
   1. BD (   1) C   1 - C   2        /126. BD*(   1) O   3 - O   6            1.57    0.34    0.032
   1. BD (   1) C   1 - C   2        /128. BD*(   1) C   4 - C   5            1.10    1.01    0.043
   1. BD (   1) C   1 - C   2        /129. BD*(   1) C   4 - O   6            0.25    0.88    0.019
   2. BD (   1) C   1 - H   7        /123. BD*(   1) C   2 - O   3            2.84    0.73    0.058
   2. BD (   1) C   1 - H   7        /126. BD*(   1) O   3 - O   6            0.35    0.19    0.012
   3. BD (   1) C   1 - H   8        /123. BD*(   1) C   2 - O   3            0.30    0.73    0.019
   3. BD (   1) C   1 - H   8        /124. BD*(   1) C   2 - C   4            1.93    0.83    0.051
   4. BD (   1) C   1 - H   9        /123. BD*(   1) C   2 - O   3            0.29    0.73    0.018
   4. BD (   1) C   1 - H   9        /125. BD*(   1) C   2 - H  10            1.72    0.90    0.050
   5. BD (   1) C   2 - O   3        /120. BD*(   1) C   1 - H   7            0.57    1.36    0.035
   5. BD (   1) C   2 - O   3        /130. BD*(   1) C   4 - H  12            0.60    1.32    0.036
   6. BD (   1) C   2 - C   4        / 25. RY*(   1) C   1                    0.75    1.37    0.041
   6. BD (   1) C   2 - C   4        / 43. RY*(   1) O   3                    0.26    1.82    0.028
   6. BD (   1) C   2 - C   4        / 44. RY*(   2) O   3                    0.28    1.97    0.030
   6. BD (   1) C   2 - C   4        / 61. RY*(   1) C   5                    0.75    1.37    0.041
   6. BD (   1) C   2 - C   4        / 70. RY*(   1) O   6                    0.26    1.82    0.028
   6. BD (   1) C   2 - C   4        / 71. RY*(   2) O   6                    0.28    1.97    0.030
   6. BD (   1) C   2 - C   4        /119. BD*(   1) C   1 - C   2            0.63    1.02    0.032
   6. BD (   1) C   2 - C   4        /121. BD*(   1) C   1 - H   8            0.78    1.10    0.037
   6. BD (   1) C   2 - C   4        /125. BD*(   1) C   2 - H  10            0.48    1.07    0.029
   6. BD (   1) C   2 - C   4        /127. BD*(   1) O   3 - H  11            0.83    1.05    0.038
   6. BD (   1) C   2 - C   4        /128. BD*(   1) C   4 - C   5            0.63    1.02    0.032
   6. BD (   1) C   2 - C   4        /130. BD*(   1) C   4 - H  12            0.48    1.07    0.029
   6. BD (   1) C   2 - C   4        /131. BD*(   1) C   5 - H  13            0.78    1.10    0.037
   6. BD (   1) C   2 - C   4        /134. BD*(   1) O   6 - H  16            0.83    1.05    0.038
   7. BD (   1) C   2 - H  10        / 26. RY*(   2) C   1                    0.35    1.29    0.028
   7. BD (   1) C   2 - H  10        / 43. RY*(   1) O   3                    0.30    1.69    0.030
   7. BD (   1) C   2 - H  10        /122. BD*(   1) C   1 - H   9            1.34    0.98    0.048
   7. BD (   1) C   2 - H  10        /126. BD*(   1) O   3 - O   6            5.62    0.22    0.048
   7. BD (   1) C   2 - H  10        /129. BD*(   1) C   4 - O   6            2.36    0.76    0.055
   8. BD (   1) O   3 - O   6        / 96. RY*(   2) H  11                    0.43    1.86    0.036
   8. BD (   1) O   3 - O   6        /116. RY*(   2) H  16                    0.43    1.86    0.036
   8. BD (   1) O   3 - O   6        /119. BD*(   1) C   1 - C   2            1.51    0.70    0.041
   8. BD (   1) O   3 - O   6        /125. BD*(   1) C   2 - H  10            2.24    0.75    0.052
   8. BD (   1) O   3 - O   6        /128. BD*(   1) C   4 - C   5            1.51    0.70    0.041
   8. BD (   1) O   3 - O   6        /130. BD*(   1) C   4 - H  12            2.24    0.75    0.052
   9. BD (   1) O   3 - H  11        / 34. RY*(   1) C   2                    0.34    1.42    0.028
   9. BD (   1) O   3 - H  11        / 37. RY*(   4) C   2                    0.30    2.83    0.037
   9. BD (   1) O   3 - H  11        /124. BD*(   1) C   2 - C   4            1.61    1.11    0.054
  10. BD (   1) C   4 - C   5        / 34. RY*(   1) C   2                    0.40    1.28    0.029
  10. BD (   1) C   4 - C   5        /119. BD*(   1) C   1 - C   2            1.10    1.01    0.043
  10. BD (   1) C   4 - C   5        /123. BD*(   1) C   2 - O   3            0.25    0.88    0.019
  10. BD (   1) C   4 - C   5        /124. BD*(   1) C   2 - C   4            0.81    0.97    0.036
  10. BD (   1) C   4 - C   5        /126. BD*(   1) O   3 - O   6            1.57    0.34    0.032
  10. BD (   1) C   4 - C   5        /130. BD*(   1) C   4 - H  12            0.73    1.05    0.035
  10. BD (   1) C   4 - C   5        /133. BD*(   1) C   5 - H  15            0.28    1.09    0.023
  11. BD (   1) C   4 - O   6        /125. BD*(   1) C   2 - H  10            0.60    1.32    0.036
  11. BD (   1) C   4 - O   6        /133. BD*(   1) C   5 - H  15            0.57    1.36    0.035
  12. BD (   1) C   4 - H  12        / 62. RY*(   2) C   5                    0.35    1.29    0.028
  12. BD (   1) C   4 - H  12        / 70. RY*(   1) O   6                    0.30    1.69    0.030
  12. BD (   1) C   4 - H  12        /123. BD*(   1) C   2 - O   3            2.36    0.76    0.055
  12. BD (   1) C   4 - H  12        /126. BD*(   1) O   3 - O   6            5.62    0.22    0.048
  12. BD (   1) C   4 - H  12        /132. BD*(   1) C   5 - H  14            1.34    0.98    0.048
  13. BD (   1) C   5 - H  13        /124. BD*(   1) C   2 - C   4            1.93    0.83    0.051
  13. BD (   1) C   5 - H  13        /129. BD*(   1) C   4 - O   6            0.30    0.73    0.019
  14. BD (   1) C   5 - H  14        /129. BD*(   1) C   4 - O   6            0.29    0.73    0.018
  14. BD (   1) C   5 - H  14        /130. BD*(   1) C   4 - H  12            1.72    0.90    0.050
  15. BD (   1) C   5 - H  15        /126. BD*(   1) O   3 - O   6            0.35    0.19    0.012
  15. BD (   1) C   5 - H  15        /129. BD*(   1) C   4 - O   6            2.84    0.73    0.058
  16. BD (   1) O   6 - H  16        / 52. RY*(   1) C   4                    0.34    1.42    0.028
  16. BD (   1) O   6 - H  16        / 55. RY*(   4) C   4                    0.30    2.83    0.037
  16. BD (   1) O   6 - H  16        /124. BD*(   1) C   2 - C   4            1.61    1.11    0.054
  17. CR (   1) C   1                / 34. RY*(   1) C   2                    0.33   10.72    0.075
  17. CR (   1) C   1                / 79. RY*(   1) H   7                    0.40   10.52    0.082
  17. CR (   1) C   1                / 83. RY*(   1) H   8                    0.37   10.51    0.079
  17. CR (   1) C   1                / 87. RY*(   1) H   9                    0.40   10.48    0.082
  18. CR (   1) C   2                / 27. RY*(   3) C   1                    0.58   10.88    0.100
  18. CR (   1) C   2                / 54. RY*(   3) C   4                    0.40   11.29    0.085
  18. CR (   1) C   2                / 91. RY*(   1) H  10                    0.41   10.53    0.083
  18. CR (   1) C   2                /123. BD*(   1) C   2 - O   3            0.58   10.42    0.099
  19. CR (   1) O   3                / 34. RY*(   1) C   2                    0.93   19.69    0.171
  19. CR (   1) O   3                / 38. RY*(   5) C   2                    0.26   20.66    0.093
  20. CR (   1) C   4                / 36. RY*(   3) C   2                    0.40   11.29    0.085
  20. CR (   1) C   4                / 63. RY*(   3) C   5                    0.58   10.88    0.100
  20. CR (   1) C   4                / 99. RY*(   1) H  12                    0.41   10.53    0.083
  20. CR (   1) C   4                /129. BD*(   1) C   4 - O   6            0.58   10.42    0.099
  21. CR (   1) C   5                / 52. RY*(   1) C   4                    0.33   10.72    0.075
  21. CR (   1) C   5                /103. RY*(   1) H  13                    0.37   10.51    0.079
  21. CR (   1) C   5                /107. RY*(   1) H  14                    0.40   10.48    0.082
  21. CR (   1) C   5                /111. RY*(   1) H  15                    0.40   10.52    0.082
  22. CR (   1) O   6                / 52. RY*(   1) C   4                    0.93   19.69    0.171
  22. CR (   1) O   6                / 56. RY*(   5) C   4                    0.26   20.66    0.093
  23. LP (   1) O   3                / 34. RY*(   1) C   2                    1.25    1.28    0.051
  23. LP (   1) O   3                / 95. RY*(   1) H  11                    0.32    1.78    0.030
  23. LP (   1) O   3                / 97. RY*(   3) H  11                    0.27    1.86    0.028
  23. LP (   1) O   3                /119. BD*(   1) C   1 - C   2            0.92    1.01    0.038
  23. LP (   1) O   3                /124. BD*(   1) C   2 - C   4            0.46    0.97    0.027
  23. LP (   1) O   3                /125. BD*(   1) C   2 - H  10            0.37    1.05    0.025
  24. LP (   1) O   6                / 52. RY*(   1) C   4                    1.25    1.28    0.051
  24. LP (   1) O   6                /115. RY*(   1) H  16                    0.32    1.78    0.030
  24. LP (   1) O   6                /117. RY*(   3) H  16                    0.27    1.86    0.028
  24. LP (   1) O   6                /124. BD*(   1) C   2 - C   4            0.46    0.97    0.027
  24. LP (   1) O   6                /128. BD*(   1) C   4 - C   5            0.92    1.01    0.038
  24. LP (   1) O   6                /130. BD*(   1) C   4 - H  12            0.37    1.05    0.025
 126. BD*(   1) O   3 - O   6        /125. BD*(   1) C   2 - H  10            0.43    0.71    0.045
 126. BD*(   1) O   3 - O   6        /130. BD*(   1) C   4 - H  12            0.43    0.71    0.045


 Natural Bond Orbitals (Summary):

                                                            Principal Delocalizations
           NBO                        Occupancy    Energy   (geminal,vicinal,remote)
 ====================================================================================
 Molecular unit  1  (C4H10O2)
     1. BD (   1) C   1 - C   2          0.95935    -0.81101  126(v),128(v),124(g),125(g)
                                                    52(v),120(g)
     2. BD (   1) C   1 - H   7          0.98018    -0.66506  123(v),126(r)
     3. BD (   1) C   1 - H   8          0.99176    -0.66638  124(v),123(v)
     4. BD (   1) C   1 - H   9          0.98923    -0.66439  125(v),123(v)
     5. BD (   1) C   2 - O   3          0.99629    -1.07978  130(v),120(v)
     6. BD (   1) C   2 - C   4          0.98531    -0.82911  127(v),134(v),121(v),131(v)
                                                    25(v),61(v),119(g),128(g)
                                                    125(g),130(g),44(v),71(v)
                                                    43(v),70(v)
     7. BD (   1) C   2 - H  10          0.92182    -0.69571  126(v),129(v),122(v),26(v)
                                                    43(v)
     8. BD (   1) O   3 - O   6          0.97357    -0.50675  125(v),130(v),119(v),128(v)
                                                    96(v),116(v)
     9. BD (   1) O   3 - H  11          0.99437    -0.94939  124(v),34(v),37(v)
    10. BD (   1) C   4 - C   5          0.95935    -0.81101  126(v),119(v),124(g),130(g)
                                                    34(v),133(g)
    11. BD (   1) C   4 - O   6          0.99629    -1.07978  125(v),133(v)
    12. BD (   1) C   4 - H  12          0.92182    -0.69571  126(v),123(v),132(v),62(v)
                                                    70(v)
    13. BD (   1) C   5 - H  13          0.99176    -0.66638  124(v),129(v)
    14. BD (   1) C   5 - H  14          0.98923    -0.66439  130(v),129(v)
    15. BD (   1) C   5 - H  15          0.98018    -0.66506  129(v),126(r)
    16. BD (   1) O   6 - H  16          0.99437    -0.94939  124(v),52(v),55(v)
    17. CR (   1) C   1                  0.99958   -10.25153  79(v),87(v),83(v),34(v)
    18. CR (   1) C   2                  0.99944   -10.34981  123(g),27(v),91(v),54(v)
    19. CR (   1) O   3                  0.99987   -19.21887  34(v),38(v)
    20. CR (   1) C   4                  0.99944   -10.34981  129(g),63(v),99(v),36(v)
    21. CR (   1) C   5                  0.99958   -10.25153  111(v),107(v),103(v),52(v)
    22. CR (   1) O   6                  0.99987   -19.21887  52(v),56(v)
    23. LP (   1) O   3                  0.99066    -0.81154  34(v),119(v),124(v),125(v)
                                                    95(v),97(v)
    24. LP (   1) O   6                  0.99066    -0.81154  52(v),128(v),124(v),130(v)
                                                    115(v),117(v)
    25. RY*(   1) C   1                  0.00211     0.53909   
    26. RY*(   2) C   1                  0.00083     0.59740   
    27. RY*(   3) C   1                  0.00025     0.53412   
    28. RY*(   4) C   1                  0.00010     0.64656   
    29. RY*(   5) C   1                  0.00005     2.02340   
    30. RY*(   6) C   1                  0.00001     2.10873   
    31. RY*(   7) C   1                  0.00000     2.04140   
    32. RY*(   8) C   1                  0.00001     1.79873   
    33. RY*(   9) C   1                  0.00000     2.03610   
    34. RY*(   1) C   2                  0.00293     0.47209   
    35. RY*(   2) C   2                  0.00182     0.67812   
    36. RY*(   3) C   2                  0.00125     0.93595   
    37. RY*(   4) C   2                  0.00077     1.88465   
    38. RY*(   5) C   2                  0.00053     1.44495   
    39. RY*(   6) C   2                  0.00042     1.33136   
    40. RY*(   7) C   2                  0.00020     1.55826   
    41. RY*(   8) C   2                  0.00016     1.71930   
    42. RY*(   9) C   2                  0.00002     1.82265   
    43. RY*(   1) O   3                  0.00132     0.99137   
    44. RY*(   2) O   3                  0.00066     1.14543   
    45. RY*(   3) O   3                  0.00019     1.40863   
    46. RY*(   4) O   3                  0.00003     1.15696   
    47. RY*(   5) O   3                  0.00001     2.58832   
    48. RY*(   6) O   3                  0.00001     2.69168   
    49. RY*(   7) O   3                  0.00000     2.49909   
    50. RY*(   8) O   3                  0.00000     2.67262   
    51. RY*(   9) O   3                  0.00000     2.41331   
    52. RY*(   1) C   4                  0.00293     0.47209   
    53. RY*(   2) C   4                  0.00182     0.67812   
    54. RY*(   3) C   4                  0.00125     0.93595   
    55. RY*(   4) C   4                  0.00077     1.88465   
    56. RY*(   5) C   4                  0.00053     1.44495   
    57. RY*(   6) C   4                  0.00042     1.33136   
    58. RY*(   7) C   4                  0.00020     1.55826   
    59. RY*(   8) C   4                  0.00016     1.71930   
    60. RY*(   9) C   4                  0.00002     1.82265   
    61. RY*(   1) C   5                  0.00211     0.53909   
    62. RY*(   2) C   5                  0.00083     0.59740   
    63. RY*(   3) C   5                  0.00025     0.53412   
    64. RY*(   4) C   5                  0.00010     0.64656   
    65. RY*(   5) C   5                  0.00005     2.02340   
    66. RY*(   6) C   5                  0.00001     2.10873   
    67. RY*(   7) C   5                  0.00000     2.04140   
    68. RY*(   8) C   5                  0.00001     1.79873   
    69. RY*(   9) C   5                  0.00000     2.03610   
    70. RY*(   1) O   6                  0.00132     0.99137   
    71. RY*(   2) O   6                  0.00066     1.14543   
    72. RY*(   3) O   6                  0.00019     1.40863   
    73. RY*(   4) O   6                  0.00003     1.15696   
    74. RY*(   5) O   6                  0.00001     2.58832   
    75. RY*(   6) O   6                  0.00001     2.69168   
    76. RY*(   7) O   6                  0.00000     2.49909   
    77. RY*(   8) O   6                  0.00000     2.67262   
    78. RY*(   9) O   6                  0.00000     2.41331   
    79. RY*(   1) H   7                  0.00051     0.27040   
    80. RY*(   2) H   7                  0.00009     1.63249   
    81. RY*(   3) H   7                  0.00007     1.62353   
    82. RY*(   4) H   7                  0.00002     2.05891   
    83. RY*(   1) H   8                  0.00066     0.25762   
    84. RY*(   2) H   8                  0.00009     1.62658   
    85. RY*(   3) H   8                  0.00007     1.63556   
    86. RY*(   4) H   8                  0.00001     2.07122   
    87. RY*(   1) H   9                  0.00107     0.23299   
    88. RY*(   2) H   9                  0.00008     1.64066   
    89. RY*(   3) H   9                  0.00006     1.66702   
    90. RY*(   4) H   9                  0.00002     2.10929   
    91. RY*(   1) H  10                  0.00150     0.17551   
    92. RY*(   2) H  10                  0.00009     1.65576   
    93. RY*(   3) H  10                  0.00004     1.74709   
    94. RY*(   4) H  10                  0.00002     2.01826   
    95. RY*(   1) H  11                  0.00066     0.97053   
    96. RY*(   2) H  11                  0.00046     1.35385   
    97. RY*(   3) H  11                  0.00039     1.04848   
    98. RY*(   4) H  11                  0.00001     2.08327   
    99. RY*(   1) H  12                  0.00150     0.17551   
   100. RY*(   2) H  12                  0.00009     1.65576   
   101. RY*(   3) H  12                  0.00004     1.74709   
   102. RY*(   4) H  12                  0.00002     2.01826   
   103. RY*(   1) H  13                  0.00066     0.25762   
   104. RY*(   2) H  13                  0.00009     1.62658   
   105. RY*(   3) H  13                  0.00007     1.63556   
   106. RY*(   4) H  13                  0.00001     2.07122   
   107. RY*(   1) H  14                  0.00107     0.23299   
   108. RY*(   2) H  14                  0.00008     1.64066   
   109. RY*(   3) H  14                  0.00006     1.66702   
   110. RY*(   4) H  14                  0.00002     2.10929   
   111. RY*(   1) H  15                  0.00051     0.27040   
   112. RY*(   2) H  15                  0.00009     1.63249   
   113. RY*(   3) H  15                  0.00007     1.62353   
   114. RY*(   4) H  15                  0.00002     2.05891   
   115. RY*(   1) H  16                  0.00066     0.97053   
   116. RY*(   2) H  16                  0.00046     1.35385   
   117. RY*(   3) H  16                  0.00039     1.04848   
   118. RY*(   4) H  16                  0.00001     2.08327   
   119. BD*(   1) C   1 - C   2          0.01021     0.19488   
   120. BD*(   1) C   1 - H   7          0.00286     0.27711   
   121. BD*(   1) C   1 - H   8          0.00288     0.27421   
   122. BD*(   1) C   1 - H   9          0.00367     0.28621   
   123. BD*(   1) C   2 - O   3          0.01878     0.06657   
   124. BD*(   1) C   2 - C   4          0.02136     0.16018   
   125. BD*(   1) C   2 - H  10          0.01457     0.23851   
   126. BD*(   1) O   3 - O   6          0.22302    -0.47121  125(v),130(v)
   127. BD*(   1) O   3 - H  11          0.00321     0.22246   
   128. BD*(   1) C   4 - C   5          0.01021     0.19488   
   129. BD*(   1) C   4 - O   6          0.01878     0.06657   
   130. BD*(   1) C   4 - H  12          0.01457     0.23851   
   131. BD*(   1) C   5 - H  13          0.00288     0.27421   
   132. BD*(   1) C   5 - H  14          0.00367     0.28621   
   133. BD*(   1) C   5 - H  15          0.00286     0.27711   
   134. BD*(   1) O   6 - H  16          0.00321     0.22246   
       -------------------------------
              Total Lewis   23.60400  ( 98.3500%)
        Valence non-Lewis    0.35675  (  1.4865%)
        Rydberg non-Lewis    0.03924  (  0.1635%)
       -------------------------------
            Total unit  1   24.00000  (100.0000%)
           Charge unit  1    1.00000
 Unable to Open any file for archive entry.
 1\1\GINC-COMPUTE-1-6\SP\UB3LYP\def2SVP\C4H10O2(1+,2)\ZAHRT2\08-Jan-202
 1\0\\# b3lyp/def2svp geom=NewRedundant pop=NBO\\55\\1,2\C,0,1.73588647
 75,-0.8740175611,0.1709910259\C,0,0.6695459704,0.1963478097,0.37640103
 05\O,0,0.9403967575,1.353378558,-0.3965872119\C,0,-0.7321242062,-0.303
 9992471,0.0100298378\C,0,-1.775017845,0.8067010949,0.0706515455\O,0,-0
 .6687267953,-0.8860325206,-1.2810197996\H,0,1.5229339418,-1.7700258987
 ,0.7754764831\H,0,2.7277283537,-0.4957503391,0.4712601237\H,0,1.766659
 6963,-1.1648653769,-0.887928911\H,0,0.6262290174,0.4601268436,1.455385
 097\H,0,1.8560816947,1.6118563326,-0.2370111192\H,0,-0.9858922412,-1.0
 788449598,0.7655946965\H,0,-2.7769161355,0.4111341146,-0.1675175257\H,
 0,-1.5174017231,1.5936566962,-0.6512803694\H,0,-1.8227859877,1.2541992
 333,1.0761593841\H,0,-1.5665969753,-1.1138647795,-1.5506042873\\Versio
 n=ES64L-G16RevC.01\State=2-B\HF=-308.3029094\S2=0.75388\S2-1=0.\S2A=0.
 75001\RMSD=3.794e-09\Dipole=-0.0708673,-0.1219109,0.4376172\Quadrupole
 =5.6722899,-1.9947927,-3.6774972,3.7463832,2.6867427,1.2973395\PG=C02 
 [X(C4H10O2)]\\@
 The archive entry for this job was punched.


 TO ERR IS HUMAN - AND TO BLAME IT ON A COMPUTER IS EVEN MORE SO.
 File lengths (MBytes):  RWF=     21 Int=      0 D2E=      0 Chk=      2 Scr=      1
 Normal termination of Gaussian 16
