# Supplementary material for: Machine-Learning-Guided Discovery of Electrochemical Reactions
Source: J Am Chem Soc. 2022 Dec 2;144(49):22599–610. doi: 10.1021/jacs.2c08997 (PMC9756344; doi:10.1021/jacs.2c08997)
Supplement: Supplementary file 3 — ja2c08997_si_003.zip [file ja2c08997_si_003.zip › Oxidation Site Selectivity/Ologs_notimes/70.log]

 Entering Gaussian System, Link 0=g16
 Input=70.com
 Output=70.log
 Initial command:
  
 Copyright (c) 1988-2019, Gaussian, Inc.  All Rights Reserved.
  
 This is part of the Gaussian(R) 16 program.  It is based on
 the Gaussian(R) 09 system (copyright 2009, Gaussian, Inc.),
 the Gaussian(R) 03 system (copyright 2003, Gaussian, Inc.),
 the Gaussian(R) 98 system (copyright 1998, Gaussian, Inc.),
 the Gaussian(R) 94 system (copyright 1995, Gaussian, Inc.),
 the Gaussian 92(TM) system (copyright 1992, Gaussian, Inc.),
 the Gaussian 90(TM) system (copyright 1990, Gaussian, Inc.),
 the Gaussian 88(TM) system (copyright 1988, Gaussian, Inc.),
 the Gaussian 86(TM) system (copyright 1986, Carnegie Mellon
 University), and the Gaussian 82(TM) system (copyright 1983,
 Carnegie Mellon University). Gaussian is a federally registered
 trademark of Gaussian, Inc.
  
 This software contains proprietary and confidential information,
 including trade secrets, belonging to Gaussian, Inc.
  
 This software is provided under written license and may be
 used, copied, transmitted, or stored only in accord with that
 written license.
  
 The following legend is applicable only to US Government
 contracts under FAR:
  
                    RESTRICTED RIGHTS LEGEND
  
 Use, reproduction and disclosure by the US Government is
 subject to restrictions as set forth in subparagraphs (a)
 and (c) of the Commercial Computer Software - Restricted
 Rights clause in FAR 52.227-19.
  
 Gaussian, Inc.
 340 Quinnipiac St., Bldg. 40, Wallingford CT 06492
  
  
 ---------------------------------------------------------------
 Warning -- This program may not be used in any manner that
 competes with the business of Gaussian, Inc. or will provide
 assistance to any competitor of Gaussian, Inc.  The licensee
 of this program is prohibited from giving any competitor of
 Gaussian, Inc. access to this program.  By using this program,
 the user acknowledges that Gaussian, Inc. is engaged in the
 business of creating and licensing software in the field of
 computational chemistry and represents and warrants to the
 licensee that it is not a competitor of Gaussian, Inc. and that
 it will not use this program in any manner prohibited above.
 ---------------------------------------------------------------
  

 Cite this work as:
 Gaussian 16, Revision C.01,
 M. J. Frisch, G. W. Trucks, H. B. Schlegel, G. E. Scuseria, 
 M. A. Robb, J. R. Cheeseman, G. Scalmani, V. Barone, 
 G. A. Petersson, H. Nakatsuji, X. Li, M. Caricato, A. V. Marenich, 
 J. Bloino, B. G. Janesko, R. Gomperts, B. Mennucci, H. P. Hratchian, 
 J. V. Ortiz, A. F. Izmaylov, J. L. Sonnenberg, D. Williams-Young, 
 F. Ding, F. Lipparini, F. Egidi, J. Goings, B. Peng, A. Petrone, 
 T. Henderson, D. Ranasinghe, V. G. Zakrzewski, J. Gao, N. Rega, 
 G. Zheng, W. Liang, M. Hada, M. Ehara, K. Toyota, R. Fukuda, 
 J. Hasegawa, M. Ishida, T. Nakajima, Y. Honda, O. Kitao, H. Nakai, 
 T. Vreven, K. Throssell, J. A. Montgomery, Jr., J. E. Peralta, 
 F. Ogliaro, M. J. Bearpark, J. J. Heyd, E. N. Brothers, K. N. Kudin, 
 V. N. Staroverov, T. A. Keith, R. Kobayashi, J. Normand, 
 K. Raghavachari, A. P. Rendell, J. C. Burant, S. S. Iyengar, 
 J. Tomasi, M. Cossi, J. M. Millam, M. Klene, C. Adamo, R. Cammi, 
 J. W. Ochterski, R. L. Martin, K. Morokuma, O. Farkas, 
 J. B. Foresman, and D. J. Fox, Gaussian, Inc., Wallingford CT, 2019.
 
 ******************************************
 Gaussian 16:  ES64L-G16RevC.01  3-Jul-2019
                 8-Jan-2021 
 ******************************************
 %nprocshared=16
 Will use up to   16 processors via shared memory.
 %mem=7GB
 -----------------------------------------
 # b3lyp/def2svp geom=NewRedundant pop=NBO
 -----------------------------------------
 1/29=4000,38=1,172=1/1;
 2/12=2,17=6,18=5,40=1/2;
 3/5=43,7=101,11=2,25=1,30=1,74=-5/1,2,3;
 4//1;
 5/5=2,38=5/2;
 6/7=2,8=2,9=2,10=2,28=1,40=1/1,7;
 99/5=1,9=1/99;
 --
 70
 --
 Symbolic Z-matrix:
 Charge =  1 Multiplicity = 2
 O                     3.02167   1.06169  -0.14223 
 C                     2.34829   0.05885  -0.20038 
 C                     0.87123   0.02423  -0.07406 
 C                     0.1545    1.2153    0.12886 
 C                    -1.23235   1.17938   0.24707 
 C                    -1.91058  -0.0444    0.16344 
 C                    -1.20205  -1.2328   -0.03845 
 C                     0.18842  -1.19752  -0.15705 
 H                     2.82176  -0.94573  -0.35997 
 H                     0.71254   2.15201   0.18944 
 H                    -1.79333   2.10352   0.40495 
 H                    -2.99913  -0.06994   0.25653 
 H                    -1.73503  -2.18411  -0.10295 
 H                     0.75404  -2.12049  -0.3152 
 
                          Input orientation:                          
 ---------------------------------------------------------------------
 Center     Atomic      Atomic             Coordinates (Angstroms)
 Number     Number       Type             X           Y           Z
 ---------------------------------------------------------------------
      1          8           0        3.021674    1.061691   -0.142232
      2          6           0        2.348287    0.058853   -0.200382
      3          6           0        0.871231    0.024225   -0.074063
      4          6           0        0.154502    1.215299    0.128864
      5          6           0       -1.232345    1.179384    0.247070
      6          6           0       -1.910581   -0.044399    0.163440
      7          6           0       -1.202047   -1.232796   -0.038450
      8          6           0        0.188420   -1.197521   -0.157049
      9          1           0        2.821757   -0.945725   -0.359969
     10          1           0        0.712544    2.152007    0.189442
     11          1           0       -1.793326    2.103518    0.404949
     12          1           0       -2.999129   -0.069941    0.256531
     13          1           0       -1.735033   -2.184108   -0.102951
     14          1           0        0.754045   -2.120487   -0.315201
 ---------------------------------------------------------------------
                    Distance matrix (angstroms):
                    1          2          3          4          5
     1  O    0.000000
     2  C    1.209345   0.000000
     3  C    2.388595   1.482852   0.000000
     4  C    2.884053   2.501692   1.404826   0.000000
     5  C    4.273416   3.778457   2.421271   1.392339   0.000000
     6  C    5.063992   4.275628   2.792776   2.419216   1.401657
     7  C    4.807833   3.781461   2.424841   2.803817   2.429208
     8  C    3.623753   2.499075   1.402063   2.429937   2.798493
     9  H    2.029063   1.121971   2.197066   3.467453   4.617395
    10  H    2.575048   2.684941   2.149900   1.092017   2.175296
    11  H    4.956716   4.658330   3.413616   2.158515   1.092542
    12  H    6.139191   5.368447   3.885595   3.407863   2.163892
    13  H    5.758733   4.659814   3.416165   3.896158   3.418814
    14  H    3.911306   2.702650   2.161405   3.418203   3.892434
                    6          7          8          9         10
     6  C    0.000000
     7  C    1.398238   0.000000
     8  C    2.416239   1.395961   0.000000
     9  H    4.845758   4.046823   2.653119   0.000000
    10  H    3.421354   3.895444   3.407946   3.787687   0.000000
    11  H    2.164629   3.417192   3.891017   5.584082   2.515587
    12  H    1.092819   2.160729   3.406311   5.918597   4.326439
    13  H    2.163362   1.092350   2.162395   4.729057   4.987787
    14  H    3.411667   2.165844   1.093988   2.378551   4.302393
                   11         12         13         14
    11  H    0.000000
    12  H    2.489962   0.000000
    13  H    4.317996   2.489351   0.000000
    14  H    4.984970   4.314850   2.498920   0.000000
 Stoichiometry    C7H6O(1+,2)
 Framework group  CS[SG(C7H6O)]
 Deg. of freedom    25
 Full point group                 CS      NOp   2
 Largest Abelian subgroup         CS      NOp   2
 Largest concise Abelian subgroup C1      NOp   1
                         Standard orientation:                         
 ---------------------------------------------------------------------
 Center     Atomic      Atomic             Coordinates (Angstroms)
 Number     Number       Type             X           Y           Z
 ---------------------------------------------------------------------
      1          8           0       -1.433067    2.488128    0.000000
      2          6           0       -0.315463    2.026092    0.000000
      3          6           0       -0.000000    0.577185    0.000000
      4          6           0       -1.038566   -0.368816    0.000000
      5          6           0       -0.739013   -1.728550    0.000000
      6          6           0        0.597490   -2.150929   -0.000000
      7          6           0        1.634976   -1.213544   -0.000000
      8          6           0        1.335364    0.149886   -0.000000
      9          1           0        0.585442    2.694814   -0.000000
     10          1           0       -2.068961   -0.007170    0.000000
     11          1           0       -1.543888   -2.467349    0.000000
     12          1           0        0.830000   -3.218728   -0.000000
     13          1           0        2.675007   -1.547556   -0.000000
     14          1           0        2.138204    0.893027   -0.000000
 ---------------------------------------------------------------------
 Rotational constants (GHZ):           5.2172550           1.5590359           1.2003451
 Standard basis: def2SVP (5D, 7F)
 There are   112 symmetry adapted cartesian basis functions of A'  symmetry.
 There are    38 symmetry adapted cartesian basis functions of A"  symmetry.
 There are   104 symmetry adapted basis functions of A'  symmetry.
 There are    38 symmetry adapted basis functions of A"  symmetry.
   142 basis functions,   242 primitive gaussians,   150 cartesian basis functions
    28 alpha electrons       27 beta electrons
       nuclear repulsion energy       320.3142974747 Hartrees.
 NAtoms=   14 NActive=   14 NUniq=   14 SFac= 1.00D+00 NAtFMM=   60 NAOKFM=F Big=F
 Integral buffers will be    131072 words long.
 Raffenetti 2 integral format.
 Two-electron integral symmetry is turned on.
 One-electron integrals computed using PRISM.
   2 Symmetry operations used in ECPInt.
 ECPInt:  NShTT=    2211 NPrTT=    8123 LenC2=    2189 LenP2D=    6515.
 LDataN:  DoStor=T MaxTD1= 4 Len=   56
 NBasis=   142 RedAO= T EigKep=  3.04D-04  NBF=   104    38
 NBsUse=   142 1.00D-06 EigRej= -1.00D+00 NBFU=   104    38
 ExpMin= 1.22D-01 ExpMax= 2.27D+03 ExpMxC= 3.41D+02 IAcc=3 IRadAn=         5 AccDes= 0.00D+00
 Harris functional with IExCor=  402 and IRadAn=       5 diagonalized for initial guess.
 HarFok:  IExCor=  402 AccDes= 0.00D+00 IRadAn=         5 IDoV= 1 UseB2=F ITyADJ=14
 ICtDFT=  3500011 ScaDFX=  1.000000  1.000000  1.000000  1.000000
 FoFCou: FMM=F IPFlag=           0 FMFlag=      100000 FMFlg1=           0
         NFxFlg=           0 DoJE=T BraDBF=F KetDBF=T FulRan=T
         wScrn=  0.000000 ICntrl=       500 IOpCl=  0 I1Cent=   200000004 NGrid=           0
         NMat0=    1 NMatS0=      1 NMatT0=    0 NMatD0=    1 NMtDS0=    0 NMtDT0=    0
 Petite list used in FoFCou.
 Initial guess orbital symmetries:
 Alpha Orbitals:
       Occupied  (A') (A') (A') (A') (A') (A') (A') (A') (A') (A')
                 (A') (A') (A') (A') (A') (A') (A') (A') (A') (A')
                 (A') (A") (A') (A') (A") (A") (A") (A')
       Virtual   (A") (A") (A") (A') (A") (A') (A') (A') (A') (A')
                 (A') (A') (A') (A') (A') (A') (A') (A') (A') (A')
                 (A') (A") (A') (A') (A') (A") (A') (A") (A") (A")
                 (A') (A') (A') (A') (A") (A') (A') (A') (A") (A')
                 (A') (A') (A') (A') (A') (A') (A') (A") (A') (A')
                 (A') (A") (A') (A") (A") (A") (A") (A') (A") (A')
                 (A') (A") (A') (A') (A') (A') (A") (A') (A') (A")
                 (A') (A") (A') (A') (A') (A') (A") (A') (A") (A')
                 (A") (A') (A") (A') (A') (A') (A') (A') (A') (A")
                 (A") (A") (A") (A') (A') (A") (A') (A') (A") (A')
                 (A") (A') (A') (A') (A') (A') (A') (A') (A') (A")
                 (A') (A') (A') (A')
 Beta  Orbitals:
       Occupied  (A') (A') (A') (A') (A') (A') (A') (A') (A') (A')
                 (A') (A') (A') (A') (A') (A') (A') (A') (A') (A')
                 (A') (A") (A') (A') (A") (A") (A")
       Virtual   (A') (A") (A") (A") (A') (A") (A') (A') (A') (A')
                 (A') (A') (A') (A') (A') (A') (A') (A') (A') (A')
                 (A') (A') (A") (A') (A') (A') (A") (A') (A") (A")
                 (A") (A') (A') (A') (A') (A") (A') (A') (A') (A")
                 (A') (A') (A') (A') (A') (A') (A') (A') (A") (A')
                 (A') (A') (A") (A') (A") (A") (A") (A") (A') (A")
                 (A') (A') (A") (A') (A') (A') (A') (A") (A') (A')
                 (A") (A') (A") (A') (A') (A') (A') (A") (A') (A")
                 (A') (A") (A') (A") (A') (A') (A') (A') (A') (A')
                 (A") (A") (A") (A") (A') (A') (A") (A') (A') (A")
                 (A') (A") (A') (A') (A') (A') (A') (A') (A') (A')
                 (A") (A') (A') (A') (A')
 The electronic state of the initial guess is 2-A'.
 Initial guess <Sx>= 0.0000 <Sy>= 0.0000 <Sz>= 0.5000 <S**2>= 0.7500 S= 0.5000
 Requested convergence on RMS density matrix=1.00D-08 within 128 cycles.
 Requested convergence on MAX density matrix=1.00D-06.
 Requested convergence on             energy=1.00D-06.
 No special actions if energy rises.
 Integral accuracy reduced to 1.0D-05 until final iterations.
 EnCoef did     6 forward-backward iterations
 EnCoef did     2 forward-backward iterations
 Initial convergence to 1.0D-05 achieved.  Increase integral accuracy.
 SCF Done:  E(UB3LYP) =  -344.975717919     A.U. after   22 cycles
            NFock= 22  Conv=0.32D-08     -V/T= 2.0102
 <Sx>= 0.0000 <Sy>= 0.0000 <Sz>= 0.5000 <S**2>= 0.7577 S= 0.5038
 <L.S>= 0.000000000000E+00
 Annihilation of the first spin contaminant:
 S**2 before annihilation     0.7577,   after     0.7500

 **********************************************************************

            Population analysis using the SCF Density.

 **********************************************************************

 Orbital symmetries:
 Alpha Orbitals:
       Occupied  (A') (A') (A') (A') (A') (A') (A') (A') (A') (A')
                 (A') (A') (A') (A') (A') (A') (A') (A") (A') (A')
                 (A') (A') (A') (A") (A') (A') (A") (A")
       Virtual   (A") (A") (A") (A') (A') (A') (A') (A") (A') (A')
                 (A') (A') (A') (A') (A') (A') (A') (A') (A') (A")
                 (A') (A') (A') (A") (A') (A') (A') (A") (A') (A")
                 (A") (A') (A") (A') (A') (A') (A') (A") (A') (A')
                 (A') (A') (A') (A') (A') (A') (A') (A") (A') (A')
                 (A') (A') (A") (A") (A") (A") (A') (A') (A") (A")
                 (A') (A") (A') (A') (A') (A') (A") (A') (A') (A")
                 (A') (A") (A') (A') (A') (A') (A") (A') (A") (A')
                 (A") (A') (A") (A') (A') (A') (A') (A') (A') (A")
                 (A") (A") (A") (A') (A') (A') (A") (A") (A') (A')
                 (A") (A') (A') (A') (A') (A') (A') (A') (A") (A')
                 (A') (A') (A') (A')
 Beta  Orbitals:
       Occupied  (A') (A') (A') (A') (A') (A') (A') (A') (A') (A')
                 (A') (A') (A') (A') (A') (A') (A') (A") (A') (A')
                 (A') (A') (A") (A') (A') (A") (A")
       Virtual   (A') (A") (A") (A") (A') (A') (A') (A') (A") (A')
                 (A') (A') (A') (A') (A') (A') (A') (A') (A') (A")
                 (A') (A') (A') (A') (A") (A') (A') (A') (A") (A')
                 (A") (A") (A') (A") (A') (A') (A') (A') (A") (A')
                 (A') (A') (A') (A') (A') (A') (A') (A') (A") (A')
                 (A') (A') (A') (A") (A") (A") (A") (A') (A') (A")
                 (A") (A') (A") (A') (A') (A') (A") (A') (A') (A')
                 (A") (A') (A") (A') (A') (A') (A') (A") (A') (A")
                 (A') (A") (A') (A") (A') (A') (A') (A') (A') (A')
                 (A") (A") (A") (A") (A') (A') (A') (A") (A') (A")
                 (A') (A") (A') (A') (A') (A') (A') (A') (A') (A")
                 (A') (A') (A') (A') (A')
 The electronic state is 2-A'.
 Alpha  occ. eigenvalues --  -19.49475 -10.54617 -10.43228 -10.40516 -10.40077
 Alpha  occ. eigenvalues --  -10.39114 -10.38225 -10.38186  -1.37251  -1.06251
 Alpha  occ. eigenvalues --   -0.97589  -0.93914  -0.87688  -0.82101  -0.79260
 Alpha  occ. eigenvalues --   -0.75842  -0.74244  -0.70028  -0.68300  -0.65144
 Alpha  occ. eigenvalues --   -0.63639  -0.61651  -0.59655  -0.57209  -0.54872
 Alpha  occ. eigenvalues --   -0.53989  -0.47149  -0.45073
 Alpha virt. eigenvalues --   -0.30692  -0.20026  -0.17742  -0.11744  -0.09065
 Alpha virt. eigenvalues --   -0.05458  -0.04053  -0.03937  -0.03543   0.00624
 Alpha virt. eigenvalues --    0.01745   0.05486   0.09188   0.10829   0.11035
 Alpha virt. eigenvalues --    0.12947   0.16510   0.19242   0.23426   0.23466
 Alpha virt. eigenvalues --    0.24171   0.26167   0.26643   0.29826   0.29915
 Alpha virt. eigenvalues --    0.31401   0.32100   0.35268   0.37451   0.38866
 Alpha virt. eigenvalues --    0.41638   0.42977   0.44536   0.45758   0.46157
 Alpha virt. eigenvalues --    0.48922   0.49513   0.50700   0.51601   0.54840
 Alpha virt. eigenvalues --    0.55574   0.56417   0.59346   0.61202   0.61545
 Alpha virt. eigenvalues --    0.66855   0.72747   0.73635   0.84065   0.85616
 Alpha virt. eigenvalues --    0.89664   0.93739   0.95045   1.03253   1.04514
 Alpha virt. eigenvalues --    1.05393   1.08434   1.09489   1.10280   1.11349
 Alpha virt. eigenvalues --    1.15753   1.18608   1.32772   1.37999   1.45570
 Alpha virt. eigenvalues --    1.47549   1.47807   1.51579   1.53816   1.55370
 Alpha virt. eigenvalues --    1.55957   1.56044   1.56516   1.58682   1.60950
 Alpha virt. eigenvalues --    1.67950   1.67985   1.73199   1.75809   1.77744
 Alpha virt. eigenvalues --    1.79048   1.79884   1.80205   1.90758   1.91648
 Alpha virt. eigenvalues --    1.94757   1.95058   2.03092   2.07467   2.08783
 Alpha virt. eigenvalues --    2.09705   2.11802   2.15682   2.21090   2.25069
 Alpha virt. eigenvalues --    2.25302   2.31985   2.38496   2.40884   2.42202
 Alpha virt. eigenvalues --    2.44258   2.48492   2.53435   2.54312   2.65879
 Alpha virt. eigenvalues --    2.68442   2.71289   2.82227   2.84322   2.92509
 Alpha virt. eigenvalues --    3.00665   3.13121   3.30864   3.43937
  Beta  occ. eigenvalues --  -19.47284 -10.54730 -10.42956 -10.40524 -10.40080
  Beta  occ. eigenvalues --  -10.39141 -10.38200 -10.38168  -1.33037  -1.05864
  Beta  occ. eigenvalues --   -0.96788  -0.93822  -0.86347  -0.80771  -0.77891
  Beta  occ. eigenvalues --   -0.72913  -0.72600  -0.68333  -0.67290  -0.64743
  Beta  occ. eigenvalues --   -0.62612  -0.61586  -0.56990  -0.55288  -0.53929
  Beta  occ. eigenvalues --   -0.46856  -0.45102
  Beta virt. eigenvalues --   -0.43352  -0.30235  -0.20073  -0.17627  -0.10908
  Beta virt. eigenvalues --   -0.08891  -0.05248  -0.03925  -0.03888  -0.03283
  Beta virt. eigenvalues --    0.00705   0.02214   0.06323   0.09503   0.11032
  Beta virt. eigenvalues --    0.11228   0.13301   0.16717   0.19431   0.23337
  Beta virt. eigenvalues --    0.23478   0.25128   0.26574   0.26932   0.29793
  Beta virt. eigenvalues --    0.30223   0.31681   0.32463   0.35244   0.38270
  Beta virt. eigenvalues --    0.38790   0.41656   0.43517   0.44628   0.45856
  Beta virt. eigenvalues --    0.46411   0.49197   0.49598   0.50735   0.52011
  Beta virt. eigenvalues --    0.54946   0.55829   0.56725   0.59473   0.61561
  Beta virt. eigenvalues --    0.62351   0.66922   0.72984   0.75173   0.84565
  Beta virt. eigenvalues --    0.86925   0.92734   0.94946   0.95673   1.03470
  Beta virt. eigenvalues --    1.04681   1.05419   1.08512   1.09732   1.10385
  Beta virt. eigenvalues --    1.11402   1.17778   1.19333   1.32847   1.39339
  Beta virt. eigenvalues --    1.46051   1.47865   1.47898   1.51948   1.54273
  Beta virt. eigenvalues --    1.55442   1.56022   1.56082   1.57593   1.58848
  Beta virt. eigenvalues --    1.61033   1.68269   1.68782   1.73826   1.76062
  Beta virt. eigenvalues --    1.77958   1.79065   1.79917   1.80739   1.90838
  Beta virt. eigenvalues --    1.91820   1.94881   1.95107   2.03774   2.07716
  Beta virt. eigenvalues --    2.08893   2.09976   2.12231   2.15685   2.22310
  Beta virt. eigenvalues --    2.25762   2.29474   2.33502   2.41111   2.42158
  Beta virt. eigenvalues --    2.43076   2.44948   2.51537   2.53581   2.54387
  Beta virt. eigenvalues --    2.66030   2.68527   2.72163   2.82745   2.85298
  Beta virt. eigenvalues --    2.92707   3.01450   3.15748   3.33087   3.44282
          Condensed to atoms (all electrons):
               1          2          3          4          5          6
     1  O    7.408554   0.528642  -0.057334   0.002139   0.000487   0.000008
     2  C    0.528642   4.685014   0.345205  -0.070741   0.010405   0.000100
     3  C   -0.057334   0.345205   5.468959   0.191704   0.101510  -0.155050
     4  C    0.002139  -0.070741   0.191704   5.072602   0.310444   0.097300
     5  C    0.000487   0.010405   0.101510   0.310444   4.982681   0.246457
     6  C    0.000008   0.000100  -0.155050   0.097300   0.246457   5.038353
     7  C   -0.000078   0.008533   0.097835  -0.128896   0.095382   0.255261
     8  C    0.001402  -0.057566   0.192087   0.056305  -0.135168   0.098919
     9  H   -0.014477   0.361298  -0.026532   0.006130  -0.000146   0.000009
    10  H    0.004368  -0.016575  -0.076315   0.449546  -0.045556   0.012304
    11  H   -0.000012  -0.000294   0.014368  -0.062948   0.446860  -0.061995
    12  H    0.000000   0.000035  -0.001363   0.012962  -0.061914   0.444541
    13  H    0.000000  -0.000271   0.014617  -0.001519   0.012383  -0.062497
    14  H    0.000085  -0.011411  -0.078145   0.011491  -0.001519   0.012413
               7          8          9         10         11         12
     1  O   -0.000078   0.001402  -0.014477   0.004368  -0.000012   0.000000
     2  C    0.008533  -0.057566   0.361298  -0.016575  -0.000294   0.000035
     3  C    0.097835   0.192087  -0.026532  -0.076315   0.014368  -0.001363
     4  C   -0.128896   0.056305   0.006130   0.449546  -0.062948   0.012962
     5  C    0.095382  -0.135168  -0.000146  -0.045556   0.446860  -0.061914
     6  C    0.255261   0.098919   0.000009   0.012304  -0.061995   0.444541
     7  C    4.975825   0.304041   0.000312  -0.001473   0.012432  -0.061634
     8  C    0.304041   5.102072  -0.006192   0.011916  -0.001458   0.013172
     9  H    0.000312  -0.006192   0.499722   0.000234   0.000003  -0.000000
    10  H   -0.001473   0.011916   0.000234   0.627972  -0.010519  -0.000162
    11  H    0.012432  -0.001458   0.000003  -0.010519   0.613869  -0.010460
    12  H   -0.061634   0.013172  -0.000000  -0.000162  -0.010460   0.610187
    13  H    0.447399  -0.062781  -0.000010   0.000016  -0.000186  -0.010481
    14  H   -0.042992   0.442645   0.004806  -0.000170   0.000019  -0.000186
              13         14
     1  O    0.000000   0.000085
     2  C   -0.000271  -0.011411
     3  C    0.014617  -0.078145
     4  C   -0.001519   0.011491
     5  C    0.012383  -0.001519
     6  C   -0.062497   0.012413
     7  C    0.447399  -0.042992
     8  C   -0.062781   0.442645
     9  H   -0.000010   0.004806
    10  H    0.000016  -0.000170
    11  H   -0.000186   0.000019
    12  H   -0.010481  -0.000186
    13  H    0.615926  -0.011043
    14  H   -0.011043   0.633339
          Atomic-Atomic Spin Densities.
               1          2          3          4          5          6
     1  O    0.873950  -0.054952  -0.024057   0.007250   0.000119  -0.000018
     2  C   -0.054952  -0.103734   0.045553   0.003575  -0.001138  -0.000258
     3  C   -0.024057   0.045553   0.177826  -0.022205   0.001514  -0.000291
     4  C    0.007250   0.003575  -0.022205   0.003007   0.001531   0.001950
     5  C    0.000119  -0.001138   0.001514   0.001531   0.008478  -0.002862
     6  C   -0.000018  -0.000258  -0.000291   0.001950  -0.002862  -0.017201
     7  C    0.000001  -0.000284  -0.000198  -0.000475   0.000648  -0.002345
     8  C    0.000284   0.000839  -0.011474   0.003631  -0.000433   0.001261
     9  H   -0.014108   0.039796  -0.034613   0.001686   0.000044  -0.000051
    10  H    0.002263  -0.000745  -0.000755  -0.000562   0.000174  -0.000206
    11  H    0.000010   0.000056  -0.000050  -0.002626   0.003214  -0.000497
    12  H   -0.000000  -0.000008  -0.000040   0.000205  -0.000353   0.000586
    13  H    0.000000   0.000045  -0.000012  -0.000014   0.000071  -0.000683
    14  H    0.000021   0.001072  -0.002434   0.000050   0.000067  -0.000128
               7          8          9         10         11         12
     1  O    0.000001   0.000284  -0.014108   0.002263   0.000010  -0.000000
     2  C   -0.000284   0.000839   0.039796  -0.000745   0.000056  -0.000008
     3  C   -0.000198  -0.011474  -0.034613  -0.000755  -0.000050  -0.000040
     4  C   -0.000475   0.003631   0.001686  -0.000562  -0.002626   0.000205
     5  C    0.000648  -0.000433   0.000044   0.000174   0.003214  -0.000353
     6  C   -0.002345   0.001261  -0.000051  -0.000206  -0.000497   0.000586
     7  C    0.012997   0.004280  -0.000067   0.000033   0.000055  -0.000465
     8  C    0.004280  -0.010218   0.003246   0.000072   0.000027   0.000013
     9  H   -0.000067   0.003246   0.149616   0.000174   0.000003  -0.000001
    10  H    0.000033   0.000072   0.000174  -0.000127   0.000389  -0.000014
    11  H    0.000055   0.000027   0.000003   0.000389   0.002980  -0.000085
    12  H   -0.000465   0.000013  -0.000001  -0.000014  -0.000085   0.001542
    13  H    0.001170  -0.000466   0.000017   0.000003   0.000005  -0.000102
    14  H   -0.000188   0.000709   0.001229   0.000013   0.000001  -0.000005
              13         14
     1  O    0.000000   0.000021
     2  C    0.000045   0.001072
     3  C   -0.000012  -0.002434
     4  C   -0.000014   0.000050
     5  C    0.000071   0.000067
     6  C   -0.000683  -0.000128
     7  C    0.001170  -0.000188
     8  C   -0.000466   0.000709
     9  H    0.000017   0.001229
    10  H    0.000003   0.000013
    11  H    0.000005   0.000001
    12  H   -0.000102  -0.000005
    13  H    0.002171   0.000159
    14  H    0.000159   0.001026
 Mulliken charges and spin densities:
               1          2
     1  O    0.126214   0.790763
     2  C    0.217624  -0.070181
     3  C   -0.031546   0.128763
     4  C    0.053482  -0.002999
     5  C    0.037693   0.011075
     6  C    0.073877  -0.020742
     7  C    0.038051   0.015161
     8  C    0.040608  -0.008231
     9  H    0.174843   0.146971
    10  H    0.044413   0.000711
    11  H    0.060321   0.003482
    12  H    0.065304   0.001272
    13  H    0.058446   0.002364
    14  H    0.040669   0.001592
 Sum of Mulliken charges =   1.00000   1.00000
 Mulliken charges and spin densities with hydrogens summed into heavy atoms:
               1          2
     1  O    0.126214   0.790763
     2  C    0.392468   0.076790
     3  C   -0.031546   0.128763
     4  C    0.097894  -0.002288
     5  C    0.098014   0.014557
     6  C    0.139181  -0.019471
     7  C    0.096498   0.017526
     8  C    0.081277  -0.006639
 Electronic spatial extent (au):  <R**2>=            907.1420
 Charge=              1.0000 electrons
 Dipole moment (field-independent basis, Debye):
    X=              1.0072    Y=              2.1160    Z=             -0.0000  Tot=              2.3435
 Quadrupole moment (field-independent basis, Debye-Ang):
   XX=            -33.3109   YY=            -18.5071   ZZ=            -46.2434
   XY=             -0.1158   XZ=              0.0000   YZ=             -0.0000
 Traceless Quadrupole moment (field-independent basis, Debye-Ang):
   XX=             -0.6237   YY=             14.1800   ZZ=            -13.5563
   XY=             -0.1158   XZ=              0.0000   YZ=             -0.0000
 Octapole moment (field-independent basis, Debye-Ang**2):
  XXX=              2.2376  YYY=             19.1017  ZZZ=              0.0000  XYY=              5.3117
  XXY=             -2.4623  XXZ=             -0.0000  XZZ=             -3.2101  YZZ=              6.9939
  YYZ=             -0.0000  XYZ=              0.0000
 Hexadecapole moment (field-independent basis, Debye-Ang**3):
 XXXX=           -316.8946 YYYY=           -537.8876 ZZZZ=            -46.6559 XXXY=             75.3440
 XXXZ=              0.0000 YYYX=             82.3609 YYYZ=             -0.0000 ZZZX=              0.0000
 ZZZY=             -0.0000 XXYY=           -155.3385 XXZZ=            -74.3073 YYZZ=           -132.4332
 XXYZ=             -0.0000 YYXZ=              0.0000 ZZXY=             27.2336
 N-N= 3.203142974747D+02 E-N=-1.430255402191D+03  KE= 3.414772563960D+02
 Symmetry A'   KE= 3.306278668825D+02
 Symmetry A"   KE= 1.084938951351D+01
 Symmetry A'   SP= 1.000000000000D+00
 Symmetry A"   SP=-9.522344393033D-18
                          Isotropic Fermi Contact Couplings
        Atom                 a.u.       MegaHertz       Gauss      10(-4) cm-1
     1  O(17)              0.26260    -159.18831     -56.80235     -53.09951
     2  C(13)             -0.08587     -96.53753     -34.44699     -32.20145
     3  C(13)              0.07558      84.96901      30.31906      28.34261
     4  C(13)             -0.00578      -6.49468      -2.31746      -2.16639
     5  C(13)              0.00172       1.92809       0.68799       0.64314
     6  C(13)             -0.00246      -2.76134      -0.98532      -0.92108
     7  C(13)              0.00390       4.38658       1.56524       1.46321
     8  C(13)             -0.00531      -5.96673      -2.12908      -1.99029
     9  H(1)               0.06543     292.44329     104.35104      97.54858
    10  H(1)              -0.00017      -0.75935      -0.27096      -0.25329
    11  H(1)               0.00176       7.86357       2.80592       2.62300
    12  H(1)               0.00050       2.23392       0.79712       0.74515
    13  H(1)               0.00115       5.12678       1.82936       1.71011
    14  H(1)               0.00037       1.66714       0.59488       0.55610
 --------------------------------------------------------
       Center         ----  Spin Dipole Couplings  ----
                      3XX-RR        3YY-RR        3ZZ-RR
 --------------------------------------------------------
     1   Atom       -0.980330      2.351046     -1.370716
     2   Atom        0.038841      0.069900     -0.108741
     3   Atom       -0.087865      0.186460     -0.098595
     4   Atom        0.011976      0.020553     -0.032530
     5   Atom       -0.009568      0.011414     -0.001846
     6   Atom        0.009579      0.012889     -0.022468
     7   Atom       -0.007055      0.009861     -0.002806
     8   Atom        0.020024      0.009115     -0.029140
     9   Atom        0.023938     -0.007025     -0.016914
    10   Atom       -0.004405      0.014754     -0.010348
    11   Atom       -0.000398      0.002368     -0.001970
    12   Atom        0.000601      0.000433     -0.001034
    13   Atom        0.002020     -0.000224     -0.001797
    14   Atom        0.005898     -0.000437     -0.005461
 --------------------------------------------------------
                        XY            XZ            YZ
 --------------------------------------------------------
     1   Atom        1.626131      0.000000      0.000000
     2   Atom       -0.012399     -0.000000     -0.000000
     3   Atom       -0.068023     -0.000000      0.000000
     4   Atom        0.018231      0.000000      0.000000
     5   Atom        0.001534     -0.000000     -0.000000
     6   Atom       -0.001073     -0.000000      0.000000
     7   Atom       -0.009773     -0.000000      0.000000
     8   Atom       -0.019303      0.000000     -0.000000
     9   Atom        0.013932     -0.000000     -0.000000
    10   Atom        0.005933     -0.000000     -0.000000
    11   Atom        0.001689     -0.000000     -0.000000
    12   Atom       -0.000237     -0.000000      0.000000
    13   Atom       -0.001953     -0.000000      0.000000
    14   Atom       -0.004688     -0.000000      0.000000
 --------------------------------------------------------


 ---------------------------------------------------------------------------------
              Anisotropic Spin Dipole Couplings in Principal Axis System
 ---------------------------------------------------------------------------------

       Atom             a.u.   MegaHertz   Gauss  10(-4) cm-1        Axes

              Baa    -1.6425   118.849    42.408    39.644  0.9262 -0.3771  0.0000
     1 O(17)  Bbb    -1.3707    99.184    35.391    33.084  0.0000  0.0000  1.0000
              Bcc     3.0132  -218.033   -77.799   -72.728  0.3771  0.9262 -0.0000
 
              Baa    -0.1087   -14.592    -5.207    -4.867  0.0000  0.0000  1.0000
     2 C(13)  Bbb     0.0345     4.629     1.652     1.544  0.9438  0.3306 -0.0000
              Bcc     0.0742     9.963     3.555     3.323 -0.3306  0.9438  0.0000
 
              Baa    -0.1038   -13.930    -4.971    -4.646  0.9736  0.2282  0.0000
     3 C(13)  Bbb    -0.0986   -13.230    -4.721    -4.413  0.0000  0.0000  1.0000
              Bcc     0.2024    27.160     9.691     9.060 -0.2282  0.9736 -0.0000
 
              Baa    -0.0325    -4.365    -1.558    -1.456  0.0000  0.0000  1.0000
     4 C(13)  Bbb    -0.0025    -0.331    -0.118    -0.110  0.7839 -0.6209  0.0000
              Bcc     0.0350     4.696     1.676     1.566  0.6209  0.7839 -0.0000
 
              Baa    -0.0097    -1.299    -0.463    -0.433  0.9974 -0.0725 -0.0000
     5 C(13)  Bbb    -0.0018    -0.248    -0.088    -0.083  0.0000  0.0000  1.0000
              Bcc     0.0115     1.547     0.552     0.516  0.0725  0.9974 -0.0000
 
              Baa    -0.0225    -3.015    -1.076    -1.006  0.0000  0.0000  1.0000
     6 C(13)  Bbb     0.0093     1.243     0.443     0.415  0.9589  0.2837  0.0000
              Bcc     0.0132     1.772     0.632     0.591 -0.2837  0.9589 -0.0000
 
              Baa    -0.0115    -1.546    -0.552    -0.516  0.9095  0.4157  0.0000
     7 C(13)  Bbb    -0.0028    -0.377    -0.134    -0.126  0.0000  0.0000  1.0000
              Bcc     0.0143     1.923     0.686     0.641 -0.4157  0.9095 -0.0000
 
              Baa    -0.0291    -3.910    -1.395    -1.304  0.0000  0.0000  1.0000
     8 C(13)  Bbb    -0.0055    -0.737    -0.263    -0.246  0.6034  0.7975 -0.0000
              Bcc     0.0346     4.647     1.658     1.550  0.7975 -0.6034  0.0000
 
              Baa    -0.0169    -9.024    -3.220    -3.010  0.0000  0.0000  1.0000
     9 H(1)   Bbb    -0.0124    -6.600    -2.355    -2.202 -0.3582  0.9336  0.0000
              Bcc     0.0293    15.625     5.575     5.212  0.9336  0.3582 -0.0000
 
              Baa    -0.0103    -5.521    -1.970    -1.842  0.0000  0.0000  1.0000
    10 H(1)   Bbb    -0.0061    -3.251    -1.160    -1.085  0.9618 -0.2737  0.0000
              Bcc     0.0164     8.773     3.130     2.926  0.2737  0.9618 -0.0000
 
              Baa    -0.0020    -1.051    -0.375    -0.351  0.0000  0.0000  1.0000
    11 H(1)   Bbb    -0.0012    -0.639    -0.228    -0.213  0.9038 -0.4281  0.0000
              Bcc     0.0032     1.691     0.603     0.564  0.4281  0.9038 -0.0000
 
              Baa    -0.0010    -0.552    -0.197    -0.184  0.0000  0.0000  1.0000
    12 H(1)   Bbb     0.0003     0.142     0.051     0.047  0.5775  0.8164 -0.0000
              Bcc     0.0008     0.410     0.146     0.137  0.8164 -0.5775  0.0000
 
              Baa    -0.0018    -0.959    -0.342    -0.320  0.0000  0.0000  1.0000
    13 H(1)   Bbb    -0.0014    -0.722    -0.258    -0.241  0.5009  0.8655 -0.0000
              Bcc     0.0032     1.681     0.600     0.561  0.8655 -0.5009  0.0000
 
              Baa    -0.0055    -2.913    -1.040    -0.972  0.0000  0.0000  1.0000
    14 H(1)   Bbb    -0.0029    -1.562    -0.557    -0.521  0.4691  0.8831  0.0000
              Bcc     0.0084     4.476     1.597     1.493  0.8831 -0.4691  0.0000
 

 ---------------------------------------------------------------------------------

 ******************************Gaussian NBO Version 3.1******************************
             N A T U R A L   A T O M I C   O R B I T A L   A N D
          N A T U R A L   B O N D   O R B I T A L   A N A L Y S I S
 ******************************Gaussian NBO Version 3.1******************************
       /RESON  / : Allow strongly delocalized NBO set

 Analyzing the SCF density

 Job title: 70                                                              

 Storage needed:     61236 in NPA,     81292 in NBO ( 939523004 available)
 GSVD:  LWork=       12972 too small for GESVD, short by         890 words or         890 for optimal perf.


 NATURAL POPULATIONS:  Natural atomic orbital occupancies 
                                                          
   NAO  Atom  No  lang   Type(AO)    Occupancy
 --------------------------------------------
     1    O    1  S      Cor( 1S)     1.99974
     2    O    1  S      Val( 2S)     1.71576
     3    O    1  S      Ryd( 3S)     0.00132
     4    O    1  px     Val( 2p)     1.54618
     5    O    1  px     Ryd( 3p)     0.00065
     6    O    1  py     Val( 2p)     1.24122
     7    O    1  py     Ryd( 3p)     0.00167
     8    O    1  pz     Val( 2p)     1.56149
     9    O    1  pz     Ryd( 3p)     0.00111
    10    O    1  dxy    Ryd( 3d)     0.00143
    11    O    1  dxz    Ryd( 3d)     0.00197
    12    O    1  dyz    Ryd( 3d)     0.00035
    13    O    1  dx2y2  Ryd( 3d)     0.00139
    14    O    1  dz2    Ryd( 3d)     0.00045

    15    C    2  S      Cor( 1S)     1.99920
    16    C    2  S      Val( 2S)     0.94189
    17    C    2  S      Ryd( 3S)     0.00609
    18    C    2  px     Val( 2p)     0.88721
    19    C    2  px     Ryd( 3p)     0.01265
    20    C    2  py     Val( 2p)     1.03276
    21    C    2  py     Ryd( 3p)     0.00483
    22    C    2  pz     Val( 2p)     0.70438
    23    C    2  pz     Ryd( 3p)     0.00037
    24    C    2  dxy    Ryd( 3d)     0.00219
    25    C    2  dxz    Ryd( 3d)     0.00298
    26    C    2  dyz    Ryd( 3d)     0.00124
    27    C    2  dx2y2  Ryd( 3d)     0.00203
    28    C    2  dz2    Ryd( 3d)     0.00078

    29    C    3  S      Cor( 1S)     1.99876
    30    C    3  S      Val( 2S)     0.88991
    31    C    3  S      Ryd( 3S)     0.00165
    32    C    3  px     Val( 2p)     1.13485
    33    C    3  px     Ryd( 3p)     0.00560
    34    C    3  py     Val( 2p)     1.00688
    35    C    3  py     Ryd( 3p)     0.00455
    36    C    3  pz     Val( 2p)     1.12896
    37    C    3  pz     Ryd( 3p)     0.00085
    38    C    3  dxy    Ryd( 3d)     0.00065
    39    C    3  dxz    Ryd( 3d)     0.00082
    40    C    3  dyz    Ryd( 3d)     0.00028
    41    C    3  dx2y2  Ryd( 3d)     0.00101
    42    C    3  dz2    Ryd( 3d)     0.00045

    43    C    4  S      Cor( 1S)     1.99890
    44    C    4  S      Val( 2S)     0.94707
    45    C    4  S      Ryd( 3S)     0.00179
    46    C    4  px     Val( 2p)     1.17869
    47    C    4  px     Ryd( 3p)     0.00562
    48    C    4  py     Val( 2p)     1.08159
    49    C    4  py     Ryd( 3p)     0.00471
    50    C    4  pz     Val( 2p)     0.91136
    51    C    4  pz     Ryd( 3p)     0.00115
    52    C    4  dxy    Ryd( 3d)     0.00087
    53    C    4  dxz    Ryd( 3d)     0.00038
    54    C    4  dyz    Ryd( 3d)     0.00059
    55    C    4  dx2y2  Ryd( 3d)     0.00057
    56    C    4  dz2    Ryd( 3d)     0.00043

    57    C    5  S      Cor( 1S)     1.99895
    58    C    5  S      Val( 2S)     0.95979
    59    C    5  S      Ryd( 3S)     0.00118
    60    C    5  px     Val( 2p)     1.14783
    61    C    5  px     Ryd( 3p)     0.00552
    62    C    5  py     Val( 2p)     1.11881
    63    C    5  py     Ryd( 3p)     0.00511
    64    C    5  pz     Val( 2p)     0.95344
    65    C    5  pz     Ryd( 3p)     0.00051
    66    C    5  dxy    Ryd( 3d)     0.00071
    67    C    5  dxz    Ryd( 3d)     0.00044
    68    C    5  dyz    Ryd( 3d)     0.00047
    69    C    5  dx2y2  Ryd( 3d)     0.00077
    70    C    5  dz2    Ryd( 3d)     0.00039

    71    C    6  S      Cor( 1S)     1.99895
    72    C    6  S      Val( 2S)     0.96952
    73    C    6  S      Ryd( 3S)     0.00123
    74    C    6  px     Val( 2p)     1.06558
    75    C    6  px     Ryd( 3p)     0.00382
    76    C    6  py     Val( 2p)     1.20588
    77    C    6  py     Ryd( 3p)     0.00627
    78    C    6  pz     Val( 2p)     0.84718
    79    C    6  pz     Ryd( 3p)     0.00032
    80    C    6  dxy    Ryd( 3d)     0.00078
    81    C    6  dxz    Ryd( 3d)     0.00055
    82    C    6  dyz    Ryd( 3d)     0.00049
    83    C    6  dx2y2  Ryd( 3d)     0.00079
    84    C    6  dz2    Ryd( 3d)     0.00039

    85    C    7  S      Cor( 1S)     1.99894
    86    C    7  S      Val( 2S)     0.95891
    87    C    7  S      Ryd( 3S)     0.00121
    88    C    7  px     Val( 2p)     1.20419
    89    C    7  px     Ryd( 3p)     0.00650
    90    C    7  py     Val( 2p)     1.06023
    91    C    7  py     Ryd( 3p)     0.00430
    92    C    7  pz     Val( 2p)     0.96135
    93    C    7  pz     Ryd( 3p)     0.00061
    94    C    7  dxy    Ryd( 3d)     0.00073
    95    C    7  dxz    Ryd( 3d)     0.00050
    96    C    7  dyz    Ryd( 3d)     0.00040
    97    C    7  dx2y2  Ryd( 3d)     0.00075
    98    C    7  dz2    Ryd( 3d)     0.00040

    99    C    8  S      Cor( 1S)     1.99889
   100    C    8  S      Val( 2S)     0.94621
   101    C    8  S      Ryd( 3S)     0.00156
   102    C    8  px     Val( 2p)     1.11484
   103    C    8  px     Ryd( 3p)     0.00457
   104    C    8  py     Val( 2p)     1.14633
   105    C    8  py     Ryd( 3p)     0.00498
   106    C    8  pz     Val( 2p)     0.91277
   107    C    8  pz     Ryd( 3p)     0.00097
   108    C    8  dxy    Ryd( 3d)     0.00074
   109    C    8  dxz    Ryd( 3d)     0.00043
   110    C    8  dyz    Ryd( 3d)     0.00057
   111    C    8  dx2y2  Ryd( 3d)     0.00068
   112    C    8  dz2    Ryd( 3d)     0.00042

   113    H    9  S      Val( 1S)     0.68622
   114    H    9  S      Ryd( 2S)     0.00179
   115    H    9  px     Ryd( 2p)     0.00064
   116    H    9  py     Ryd( 2p)     0.00043
   117    H    9  pz     Ryd( 2p)     0.00009

   118    H   10  S      Val( 1S)     0.74274
   119    H   10  S      Ryd( 2S)     0.00185
   120    H   10  px     Ryd( 2p)     0.00082
   121    H   10  py     Ryd( 2p)     0.00014
   122    H   10  pz     Ryd( 2p)     0.00015

   123    H   11  S      Val( 1S)     0.73052
   124    H   11  S      Ryd( 2S)     0.00135
   125    H   11  px     Ryd( 2p)     0.00050
   126    H   11  py     Ryd( 2p)     0.00044
   127    H   11  pz     Ryd( 2p)     0.00012

   128    H   12  S      Val( 1S)     0.73600
   129    H   12  S      Ryd( 2S)     0.00137
   130    H   12  px     Ryd( 2p)     0.00011
   131    H   12  py     Ryd( 2p)     0.00085
   132    H   12  pz     Ryd( 2p)     0.00010

   133    H   13  S      Val( 1S)     0.73123
   134    H   13  S      Ryd( 2S)     0.00134
   135    H   13  px     Ryd( 2p)     0.00079
   136    H   13  py     Ryd( 2p)     0.00015
   137    H   13  pz     Ryd( 2p)     0.00012

   138    H   14  S      Val( 1S)     0.74662
   139    H   14  S      Ryd( 2S)     0.00151
   140    H   14  px     Ryd( 2p)     0.00057
   141    H   14  py     Ryd( 2p)     0.00038
   142    H   14  pz     Ryd( 2p)     0.00015

 WARNING:  1 low occupancy (<1.9990e) core orbital  found on  C    3
           1 low occupancy (<1.9990e) core orbital  found on  C    4
           1 low occupancy (<1.9990e) core orbital  found on  C    5
           1 low occupancy (<1.9990e) core orbital  found on  C    6
           1 low occupancy (<1.9990e) core orbital  found on  C    7
           1 low occupancy (<1.9990e) core orbital  found on  C    8


 Summary of Natural Population Analysis:                  
                                                          
                                       Natural Population 
                Natural  -----------------------------------------------
    Atom  No    Charge         Core      Valence    Rydberg      Total
 -----------------------------------------------------------------------
      O    1   -0.07472      1.99974     6.06465    0.01034     8.07472
      C    2    0.40140      1.99920     3.56623    0.03317     5.59860
      C    3   -0.17523      1.99876     4.16060    0.01587     6.17523
      C    4   -0.13369      1.99890     4.11870    0.01609     6.13369
      C    5   -0.19391      1.99895     4.17987    0.01510     6.19391
      C    6   -0.10175      1.99895     4.08816    0.01464     6.10175
      C    7   -0.19902      1.99894     4.18469    0.01538     6.19902
      C    8   -0.13396      1.99889     4.12015    0.01492     6.13396
      H    9    0.31082      0.00000     0.68622    0.00295     0.68918
      H   10    0.25430      0.00000     0.74274    0.00296     0.74570
      H   11    0.26706      0.00000     0.73052    0.00242     0.73294
      H   12    0.26157      0.00000     0.73600    0.00243     0.73843
      H   13    0.26636      0.00000     0.73123    0.00241     0.73364
      H   14    0.25077      0.00000     0.74662    0.00260     0.74923
 =======================================================================
   * Total *    1.00000     15.99232    38.85638    0.15130    55.00000

                                 Natural Population      
 --------------------------------------------------------
   Core                      15.99232 ( 99.9520% of  16)
   Valence                   38.85638 ( 99.6317% of  39)
   Natural Minimal Basis     54.84870 ( 99.7249% of  55)
   Natural Rydberg Basis      0.15130 (  0.2751% of  55)
 --------------------------------------------------------

    Atom  No          Natural Electron Configuration
 ----------------------------------------------------------------------------
      O    1      [core]2S( 1.72)2p( 4.35)3d( 0.01)
      C    2      [core]2S( 0.94)2p( 2.62)3S( 0.01)3p( 0.02)3d( 0.01)
      C    3      [core]2S( 0.89)2p( 3.27)3p( 0.01)
      C    4      [core]2S( 0.95)2p( 3.17)3p( 0.01)
      C    5      [core]2S( 0.96)2p( 3.22)3p( 0.01)
      C    6      [core]2S( 0.97)2p( 3.12)3p( 0.01)
      C    7      [core]2S( 0.96)2p( 3.23)3p( 0.01)
      C    8      [core]2S( 0.95)2p( 3.17)3p( 0.01)
      H    9            1S( 0.69)
      H   10            1S( 0.74)
      H   11            1S( 0.73)
      H   12            1S( 0.74)
      H   13            1S( 0.73)
      H   14            1S( 0.75)


 ***************************************************
 *******         Alpha spin orbitals         *******
 ***************************************************


 NATURAL POPULATIONS:  Natural atomic orbital occupancies 
                                                          
   NAO  Atom  No  lang   Type(AO)    Occupancy      Energy
 ----------------------------------------------------------
     1    O    1  S      Cor( 1S)     0.99987     -19.24467
     2    O    1  S      Val( 2S)     0.86404      -1.23214
     3    O    1  S      Ryd( 3S)     0.00062       1.13789
     4    O    1  px     Val( 2p)     0.82775      -0.63177
     5    O    1  px     Ryd( 3p)     0.00039       0.76708
     6    O    1  py     Val( 2p)     0.94110      -0.64877
     7    O    1  py     Ryd( 3p)     0.00136       0.83341
     8    O    1  pz     Val( 2p)     0.80243      -0.58532
     9    O    1  pz     Ryd( 3p)     0.00053       0.74278
    10    O    1  dxy    Ryd( 3d)     0.00082       2.74686
    11    O    1  dxz    Ryd( 3d)     0.00098       2.50806
    12    O    1  dyz    Ryd( 3d)     0.00017       2.31841
    13    O    1  dx2y2  Ryd( 3d)     0.00081       2.73242
    14    O    1  dz2    Ryd( 3d)     0.00024       2.53355

    15    C    2  S      Cor( 1S)     0.99959     -10.43833
    16    C    2  S      Val( 2S)     0.46296      -0.45827
    17    C    2  S      Ryd( 3S)     0.00285       0.30795
    18    C    2  px     Val( 2p)     0.43751      -0.29119
    19    C    2  px     Ryd( 3p)     0.00617       0.50436
    20    C    2  py     Val( 2p)     0.52114      -0.32036
    21    C    2  py     Ryd( 3p)     0.00215       0.34148
    22    C    2  pz     Val( 2p)     0.34130      -0.37998
    23    C    2  pz     Ryd( 3p)     0.00021       0.26215
    24    C    2  dxy    Ryd( 3d)     0.00156       2.21703
    25    C    2  dxz    Ryd( 3d)     0.00145       1.66723
    26    C    2  dyz    Ryd( 3d)     0.00063       1.58469
    27    C    2  dx2y2  Ryd( 3d)     0.00142       2.08893
    28    C    2  dz2    Ryd( 3d)     0.00040       1.87901

    29    C    3  S      Cor( 1S)     0.99940     -10.30359
    30    C    3  S      Val( 2S)     0.45093      -0.35727
    31    C    3  S      Ryd( 3S)     0.00082       0.34173
    32    C    3  px     Val( 2p)     0.56975      -0.29940
    33    C    3  px     Ryd( 3p)     0.00283       0.74679
    34    C    3  py     Val( 2p)     0.54502      -0.32130
    35    C    3  py     Ryd( 3p)     0.00223       0.82245
    36    C    3  pz     Val( 2p)     0.56754      -0.33742
    37    C    3  pz     Ryd( 3p)     0.00040       0.41794
    38    C    3  dxy    Ryd( 3d)     0.00034       2.22432
    39    C    3  dxz    Ryd( 3d)     0.00040       1.69290
    40    C    3  dyz    Ryd( 3d)     0.00016       1.65009
    41    C    3  dx2y2  Ryd( 3d)     0.00059       2.19273
    42    C    3  dz2    Ryd( 3d)     0.00025       1.96988

    43    C    4  S      Cor( 1S)     0.99945     -10.26788
    44    C    4  S      Val( 2S)     0.47296      -0.33861
    45    C    4  S      Ryd( 3S)     0.00090       0.38762
    46    C    4  px     Val( 2p)     0.59083      -0.25719
    47    C    4  px     Ryd( 3p)     0.00291       0.78581
    48    C    4  py     Val( 2p)     0.54357      -0.24305
    49    C    4  py     Ryd( 3p)     0.00262       0.53556
    50    C    4  pz     Val( 2p)     0.45047      -0.29858
    51    C    4  pz     Ryd( 3p)     0.00059       0.37330
    52    C    4  dxy    Ryd( 3d)     0.00043       2.26774
    53    C    4  dxz    Ryd( 3d)     0.00018       1.71567
    54    C    4  dyz    Ryd( 3d)     0.00030       1.73308
    55    C    4  dx2y2  Ryd( 3d)     0.00029       2.28782
    56    C    4  dz2    Ryd( 3d)     0.00022       2.01826

    57    C    5  S      Cor( 1S)     0.99947     -10.25331
    58    C    5  S      Val( 2S)     0.47996      -0.33309
    59    C    5  S      Ryd( 3S)     0.00059       0.40206
    60    C    5  px     Val( 2p)     0.57402      -0.23672
    61    C    5  px     Ryd( 3p)     0.00280       0.67825
    62    C    5  py     Val( 2p)     0.56188      -0.23167
    63    C    5  py     Ryd( 3p)     0.00257       0.64388
    64    C    5  pz     Val( 2p)     0.47901      -0.28662
    65    C    5  pz     Ryd( 3p)     0.00025       0.38520
    66    C    5  dxy    Ryd( 3d)     0.00036       2.33079
    67    C    5  dxz    Ryd( 3d)     0.00021       1.73341
    68    C    5  dyz    Ryd( 3d)     0.00024       1.73926
    69    C    5  dx2y2  Ryd( 3d)     0.00039       2.24076
    70    C    5  dz2    Ryd( 3d)     0.00020       2.03632

    71    C    6  S      Cor( 1S)     0.99947     -10.26170
    72    C    6  S      Val( 2S)     0.48450      -0.34025
    73    C    6  S      Ryd( 3S)     0.00062       0.40332
    74    C    6  px     Val( 2p)     0.53254      -0.22116
    75    C    6  px     Ryd( 3p)     0.00192       0.49192
    76    C    6  py     Val( 2p)     0.60274      -0.24417
    77    C    6  py     Ryd( 3p)     0.00315       0.82879
    78    C    6  pz     Val( 2p)     0.41573      -0.28329
    79    C    6  pz     Ryd( 3p)     0.00015       0.38614
    80    C    6  dxy    Ryd( 3d)     0.00039       2.24824
    81    C    6  dxz    Ryd( 3d)     0.00028       1.74265
    82    C    6  dyz    Ryd( 3d)     0.00024       1.71791
    83    C    6  dx2y2  Ryd( 3d)     0.00039       2.31058
    84    C    6  dz2    Ryd( 3d)     0.00020       2.02740

    85    C    7  S      Cor( 1S)     0.99947     -10.25363
    86    C    7  S      Val( 2S)     0.47966      -0.33365
    87    C    7  S      Ryd( 3S)     0.00060       0.39666
    88    C    7  px     Val( 2p)     0.60272      -0.24571
    89    C    7  px     Ryd( 3p)     0.00329       0.81265
    90    C    7  py     Val( 2p)     0.53303      -0.22506
    91    C    7  py     Ryd( 3p)     0.00215       0.50476
    92    C    7  pz     Val( 2p)     0.48320      -0.28759
    93    C    7  pz     Ryd( 3p)     0.00030       0.38413
    94    C    7  dxy    Ryd( 3d)     0.00037       2.27023
    95    C    7  dxz    Ryd( 3d)     0.00025       1.72533
    96    C    7  dyz    Ryd( 3d)     0.00019       1.74624
    97    C    7  dx2y2  Ryd( 3d)     0.00038       2.29956
    98    C    7  dz2    Ryd( 3d)     0.00020       2.03725

    99    C    8  S      Cor( 1S)     0.99945     -10.27243
   100    C    8  S      Val( 2S)     0.47253      -0.34320
   101    C    8  S      Ryd( 3S)     0.00079       0.38961
   102    C    8  px     Val( 2p)     0.55831      -0.24971
   103    C    8  px     Ryd( 3p)     0.00231       0.66040
   104    C    8  py     Val( 2p)     0.57467      -0.25751
   105    C    8  py     Ryd( 3p)     0.00270       0.65683
   106    C    8  pz     Val( 2p)     0.45083      -0.30220
   107    C    8  pz     Ryd( 3p)     0.00049       0.36805
   108    C    8  dxy    Ryd( 3d)     0.00037       2.31888
   109    C    8  dxz    Ryd( 3d)     0.00021       1.72331
   110    C    8  dyz    Ryd( 3d)     0.00029       1.71713
   111    C    8  dx2y2  Ryd( 3d)     0.00035       2.23179
   112    C    8  dz2    Ryd( 3d)     0.00022       2.01510

   113    H    9  S      Val( 1S)     0.40416      -0.22762
   114    H    9  S      Ryd( 2S)     0.00105       0.13460
   115    H    9  px     Ryd( 2p)     0.00040       1.90487
   116    H    9  py     Ryd( 2p)     0.00026       1.73247
   117    H    9  pz     Ryd( 2p)     0.00005       1.34830

   118    H   10  S      Val( 1S)     0.37129      -0.09473
   119    H   10  S      Ryd( 2S)     0.00101       0.17334
   120    H   10  px     Ryd( 2p)     0.00041       2.15652
   121    H   10  py     Ryd( 2p)     0.00007       1.84961
   122    H   10  pz     Ryd( 2p)     0.00007       1.47362

   123    H   11  S      Val( 1S)     0.36672      -0.06766
   124    H   11  S      Ryd( 2S)     0.00068       0.17884
   125    H   11  px     Ryd( 2p)     0.00025       2.02904
   126    H   11  py     Ryd( 2p)     0.00022       1.99425
   127    H   11  pz     Ryd( 2p)     0.00006       1.48671

   128    H   12  S      Val( 1S)     0.36847      -0.07044
   129    H   12  S      Ryd( 2S)     0.00069       0.17806
   130    H   12  px     Ryd( 2p)     0.00005       1.82513
   131    H   12  py     Ryd( 2p)     0.00043       2.19614
   132    H   12  pz     Ryd( 2p)     0.00005       1.48403

   133    H   13  S      Val( 1S)     0.36650      -0.06836
   134    H   13  S      Ryd( 2S)     0.00067       0.17764
   135    H   13  px     Ryd( 2p)     0.00040       2.17917
   136    H   13  py     Ryd( 2p)     0.00008       1.84417
   137    H   13  pz     Ryd( 2p)     0.00006       1.48614

   138    H   14  S      Val( 1S)     0.37409      -0.10401
   139    H   14  S      Ryd( 2S)     0.00079       0.17001
   140    H   14  px     Ryd( 2p)     0.00029       2.00468
   141    H   14  py     Ryd( 2p)     0.00019       1.98503
   142    H   14  pz     Ryd( 2p)     0.00008       1.46542


 Summary of Natural Population Analysis:                  
                                                          
                                       Natural Population 
                Natural  -----------------------------------------------
    Atom  No    Charge         Core      Valence    Rydberg      Total
 -----------------------------------------------------------------------
      O    1   -0.44111      0.99987     3.43532    0.00592     4.44111
      C    2    0.22065      0.99959     1.76291    0.01684     2.77935
      C    3   -0.14066      0.99940     2.13324    0.00802     3.14066
      C    4   -0.06572      0.99945     2.05783    0.00844     3.06572
      C    5   -0.10196      0.99947     2.09487    0.00761     3.10196
      C    6   -0.04232      0.99947     2.03551    0.00735     3.04232
      C    7   -0.10581      0.99947     2.09861    0.00774     3.10581
      C    8   -0.06351      0.99945     2.05634    0.00772     3.06351
      H    9    0.09407      0.00000     0.40416    0.00176     0.40593
      H   10    0.12714      0.00000     0.37129    0.00157     0.37286
      H   11    0.13206      0.00000     0.36672    0.00122     0.36794
      H   12    0.13031      0.00000     0.36847    0.00122     0.36969
      H   13    0.13229      0.00000     0.36650    0.00121     0.36771
      H   14    0.12457      0.00000     0.37409    0.00134     0.37543
 =======================================================================
   * Total *    0.00000      7.99618    19.92586    0.07796    28.00000

                                 Natural Population      
 --------------------------------------------------------
   Core                       7.99618 ( 99.9522% of   8)
   Valence                   19.92586 ( 99.6293% of  20)
   Natural Minimal Basis     27.92204 ( 99.7216% of  28)
   Natural Rydberg Basis      0.07796 (  0.2784% of  28)
 --------------------------------------------------------

    Atom  No          Natural Electron Configuration
 ----------------------------------------------------------------------------
      O    1      [core]2S( 0.86)2p( 2.57)
      C    2      [core]2S( 0.46)2p( 1.30)3p( 0.01)3d( 0.01)
      C    3      [core]2S( 0.45)2p( 1.68)3p( 0.01)
      C    4      [core]2S( 0.47)2p( 1.58)3p( 0.01)
      C    5      [core]2S( 0.48)2p( 1.61)3p( 0.01)
      C    6      [core]2S( 0.48)2p( 1.55)3p( 0.01)
      C    7      [core]2S( 0.48)2p( 1.62)3p( 0.01)
      C    8      [core]2S( 0.47)2p( 1.58)3p( 0.01)
      H    9            1S( 0.40)
      H   10            1S( 0.37)
      H   11            1S( 0.37)
      H   12            1S( 0.37)
      H   13            1S( 0.37)
      H   14            1S( 0.37)


 NATURAL BOND ORBITAL ANALYSIS, alpha spin orbitals:

                       Occupancies       Lewis Structure    Low   High
           Occ.    -------------------  -----------------   occ   occ
  Cycle   Thresh.   Lewis   Non-Lewis     CR  BD  3C  LP    (L)   (NL)   Dev
 =============================================================================
   1(1)    0.90    26.34112   1.65888      8  15   0   5     3      4    0.02
   2(2)    0.90    26.34112   1.65888      8  15   0   5     3      4    0.02
   3(1)    0.80    26.82293   1.17707      8  16   0   4     1      4    0.02
   4(2)    0.80    26.82293   1.17707      8  16   0   4     1      4    0.02
   5(1)    0.70    26.94642   1.05358      8  17   0   3     0      4    0.02
 -----------------------------------------------------------------------------

 Structure accepted: No low occupancy Lewis orbitals

 --------------------------------------------------------
   Core                      7.99619 ( 99.952% of   8)
   Valence Lewis            18.95023 ( 94.751% of  20)
  ==================       ============================
   Total Lewis              26.94642 ( 96.237% of  28)
  -----------------------------------------------------
   Valence non-Lewis         0.99929 (  3.569% of  28)
   Rydberg non-Lewis         0.05429 (  0.194% of  28)
  ==================       ============================
   Total non-Lewis           1.05358 (  3.763% of  28)
 --------------------------------------------------------


       (Occupancy)   Bond orbital/ Coefficients/ Hybrids
 ---------------------------------------------------------------------------------
     1. (0.99829) BD ( 1) O   1 - C   2  
                ( 67.88%)   0.8239* O   1 s( 41.05%)p 1.43( 58.87%)d 0.00(  0.08%)
                                           -0.0000  0.6402 -0.0248  0.7108 -0.0152
                                           -0.2884  0.0034  0.0000  0.0000 -0.0159
                                            0.0000  0.0000  0.0158 -0.0185
                ( 32.12%)   0.5668* C   2 s( 29.76%)p 2.35( 69.94%)d 0.01(  0.30%)
                                            0.0000  0.5422 -0.0606 -0.7689 -0.0564
                                            0.3203  0.0497  0.0000  0.0000 -0.0327
                                            0.0000  0.0000  0.0338 -0.0285
     2. (0.99192) BD ( 1) C   2 - C   3  
                ( 48.37%)   0.6955* C   2 s( 39.45%)p 1.53( 60.49%)d 0.00(  0.06%)
                                           -0.0003 -0.6281 -0.0058 -0.1229 -0.0037
                                            0.7679 -0.0120  0.0000  0.0000  0.0054
                                            0.0000  0.0000  0.0199  0.0124
                ( 51.63%)   0.7186* C   3 s( 29.02%)p 2.44( 70.91%)d 0.00(  0.07%)
                                           -0.0000 -0.5387 -0.0058  0.1844 -0.0054
                                           -0.8216 -0.0006  0.0000  0.0000  0.0101
                                            0.0000  0.0000  0.0202  0.0139
     3. (0.73733) BD ( 2) C   2 - C   3  
                ( 30.00%)   0.5477* C   2 s(  0.00%)p 1.00( 99.90%)d 0.00(  0.10%)
                                            0.0000  0.0000  0.0000  0.0000  0.0000
                                            0.0000  0.0000  0.9995 -0.0092  0.0000
                                           -0.0042 -0.0310  0.0000  0.0000
                ( 70.00%)   0.8367* C   3 s(  0.00%)p 1.00( 99.99%)d 0.00(  0.01%)
                                            0.0000  0.0000  0.0000  0.0000  0.0000
                                            0.0000  0.0000  1.0000  0.0027  0.0000
                                           -0.0013  0.0092  0.0000  0.0000
     4. (0.99515) BD ( 1) C   2 - H   9  
                ( 60.65%)   0.7788* C   2 s( 30.76%)p 2.25( 69.19%)d 0.00(  0.06%)
                                           -0.0003  0.5543  0.0191  0.6211 -0.0239
                                            0.5528  0.0026  0.0000  0.0000  0.0212
                                            0.0000  0.0000  0.0034 -0.0095
                ( 39.35%)   0.6273* H   9 s( 99.86%)p 0.00(  0.14%)
                                            0.9993  0.0000 -0.0296 -0.0223  0.0000
     5. (0.98573) BD ( 1) C   3 - C   4  
                ( 52.27%)   0.7230* C   3 s( 35.19%)p 1.84( 64.78%)d 0.00(  0.03%)
                                           -0.0001  0.5932 -0.0015 -0.6093 -0.0110
                                           -0.5256  0.0112  0.0000  0.0000  0.0133
                                            0.0000  0.0000  0.0029 -0.0126
                ( 47.73%)   0.6909* C   4 s( 33.99%)p 1.94( 65.95%)d 0.00(  0.05%)
                                            0.0001  0.5829  0.0106  0.5842 -0.0129
                                            0.5637  0.0192  0.0000  0.0000  0.0186
                                            0.0000  0.0000  0.0027 -0.0139
     6. (0.98651) BD ( 1) C   3 - C   8  
                ( 52.20%)   0.7225* C   3 s( 35.71%)p 1.80( 64.25%)d 0.00(  0.03%)
                                           -0.0001  0.5976  0.0013  0.7709  0.0056
                                           -0.2188  0.0166  0.0000  0.0000 -0.0062
                                            0.0000  0.0000  0.0124 -0.0126
                ( 47.80%)   0.6914* C   8 s( 34.53%)p 1.89( 65.42%)d 0.00(  0.05%)
                                            0.0001  0.5875  0.0106 -0.7612  0.0032
                                            0.2724  0.0237  0.0000  0.0000 -0.0107
                                            0.0000  0.0000  0.0154 -0.0137
     7. (0.98873) BD ( 1) C   4 - C   5  
                ( 50.90%)   0.7135* C   4 s( 36.78%)p 1.72( 63.18%)d 0.00(  0.04%)
                                            0.0000  0.6064  0.0106  0.1471 -0.0390
                                           -0.7800 -0.0120  0.0000  0.0000 -0.0099
                                            0.0000  0.0000 -0.0138 -0.0117
                ( 49.10%)   0.7007* C   5 s( 35.12%)p 1.85( 64.83%)d 0.00(  0.05%)
                                            0.0001  0.5925  0.0107 -0.1940 -0.0412
                                            0.7804 -0.0000  0.0000  0.0000 -0.0052
                                            0.0000  0.0000 -0.0178 -0.0121
     8. (0.82129) BD ( 2) C   4 - C   5  
                ( 47.99%)   0.6927* C   4 s(  0.00%)p 1.00( 99.94%)d 0.00(  0.06%)
                                            0.0000  0.0000  0.0000  0.0000  0.0000
                                            0.0000  0.0000  0.9997 -0.0063  0.0000
                                            0.0165 -0.0171  0.0000  0.0000
                ( 52.01%)   0.7212* C   5 s(  0.00%)p 1.00( 99.94%)d 0.00(  0.06%)
                                            0.0000  0.0000  0.0000  0.0000  0.0000
                                            0.0000  0.0000  0.9997 -0.0056  0.0000
                                            0.0107  0.0218  0.0000  0.0000
     9. (0.98918) BD ( 1) C   4 - H  10  
                ( 62.87%)   0.7929* C   4 s( 29.14%)p 2.43( 70.83%)d 0.00(  0.03%)
                                            0.0003 -0.5396  0.0155  0.7971 -0.0028
                                           -0.2692  0.0202  0.0000  0.0000  0.0103
                                            0.0000  0.0000 -0.0095  0.0102
                ( 37.13%)   0.6094* H  10 s( 99.90%)p 0.00(  0.10%)
                                           -0.9995  0.0025 -0.0313  0.0081  0.0000
    10. (0.98988) BD ( 1) C   5 - C   6  
                ( 50.13%)   0.7080* C   5 s( 35.17%)p 1.84( 64.78%)d 0.00(  0.05%)
                                            0.0000  0.5930  0.0078  0.7601 -0.0035
                                           -0.2615 -0.0415  0.0000  0.0000 -0.0079
                                            0.0000  0.0000  0.0164 -0.0122
                ( 49.87%)   0.7062* C   6 s( 35.25%)p 1.84( 64.70%)d 0.00(  0.05%)
                                            0.0000  0.5936  0.0080 -0.7718 -0.0195
                                            0.2229 -0.0354  0.0000  0.0000 -0.0127
                                            0.0000  0.0000  0.0134 -0.0122
    11. (0.98915) BD ( 1) C   5 - H  11  
                ( 63.30%)   0.7956* C   5 s( 29.62%)p 2.38( 70.36%)d 0.00(  0.03%)
                                            0.0003 -0.5440  0.0146  0.6187 -0.0086
                                            0.5662 -0.0071  0.0000  0.0000 -0.0132
                                            0.0000  0.0000 -0.0012  0.0094
                ( 36.70%)   0.6058* H  11 s( 99.90%)p 0.00(  0.10%)
                                           -0.9995  0.0022 -0.0239 -0.0218  0.0000
    12. (0.98984) BD ( 1) C   6 - C   7  
                ( 49.83%)   0.7059* C   6 s( 35.36%)p 1.83( 64.59%)d 0.00(  0.05%)
                                            0.0000  0.5946  0.0084  0.6087  0.0326
                                            0.5232 -0.0238  0.0000  0.0000  0.0184
                                            0.0000  0.0000 -0.0009 -0.0122
                ( 50.17%)   0.7083* C   7 s( 35.26%)p 1.83( 64.69%)d 0.00(  0.05%)
                                            0.0000  0.5938  0.0077 -0.5813  0.0202
                                           -0.5543 -0.0366  0.0000  0.0000  0.0174
                                            0.0000  0.0000  0.0048 -0.0122
    13. (0.77024) BD ( 2) C   6 - C   7  
                ( 44.73%)   0.6688* C   6 s(  0.00%)p 1.00( 99.93%)d 0.00(  0.07%)
                                            0.0000  0.0000  0.0000  0.0000  0.0000
                                            0.0000  0.0000  0.9996 -0.0033  0.0000
                                            0.0065  0.0259  0.0000  0.0000
                ( 55.27%)   0.7434* C   7 s(  0.00%)p 1.00( 99.94%)d 0.00(  0.06%)
                                            0.0000  0.0000  0.0000  0.0000  0.0000
                                            0.0000  0.0000  0.9997 -0.0072  0.0000
                                           -0.0238  0.0024  0.0000  0.0000
    14. (0.98946) BD ( 1) C   6 - H  12  
                ( 63.12%)   0.7945* C   6 s( 29.29%)p 2.41( 70.68%)d 0.00(  0.03%)
                                            0.0003 -0.5410  0.0129 -0.1783  0.0024
                                            0.8215 -0.0113  0.0000  0.0000  0.0058
                                            0.0000  0.0000  0.0128  0.0095
                ( 36.88%)   0.6073* H  12 s( 99.89%)p 0.00(  0.11%)
                                           -0.9995  0.0022  0.0070 -0.0318  0.0000
    15. (0.98864) BD ( 1) C   7 - C   8  
                ( 49.02%)   0.7001* C   7 s( 34.90%)p 1.86( 65.05%)d 0.00(  0.05%)
                                            0.0001  0.5906  0.0112 -0.1510  0.0377
                                            0.7912  0.0178  0.0000  0.0000 -0.0103
                                            0.0000  0.0000 -0.0155 -0.0123
                ( 50.98%)   0.7140* C   8 s( 36.62%)p 1.73( 63.34%)d 0.00(  0.04%)
                                            0.0000  0.6051  0.0093  0.1913  0.0401
                                           -0.7715  0.0042  0.0000  0.0000 -0.0042
                                            0.0000  0.0000 -0.0164 -0.0119
    16. (0.98913) BD ( 1) C   7 - H  13  
                ( 63.31%)   0.7957* C   7 s( 29.75%)p 2.36( 70.22%)d 0.00(  0.03%)
                                           -0.0003  0.5452 -0.0148  0.7985 -0.0109
                                           -0.2540  0.0023  0.0000  0.0000 -0.0075
                                            0.0000  0.0000  0.0108 -0.0094
                ( 36.69%)   0.6057* H  13 s( 99.90%)p 0.00(  0.10%)
                                            0.9995 -0.0022 -0.0307  0.0101  0.0000
    17. (0.98909) BD ( 1) C   8 - H  14  
                ( 62.58%)   0.7911* C   8 s( 28.76%)p 2.48( 71.21%)d 0.00(  0.03%)
                                           -0.0003  0.5361 -0.0149  0.6183  0.0063
                                            0.5739 -0.0198  0.0000  0.0000  0.0140
                                            0.0000  0.0000 -0.0009 -0.0100
                ( 37.42%)   0.6117* H  14 s( 99.90%)p 0.00(  0.10%)
                                            0.9995 -0.0018 -0.0256 -0.0191  0.0000
    18. (0.99987) CR ( 1) O   1           s(100.00%)p 0.00(  0.00%)
                                            1.0000 -0.0003 -0.0000  0.0003 -0.0000
                                           -0.0001  0.0000  0.0000  0.0000 -0.0000
                                            0.0000  0.0000  0.0000 -0.0000
    19. (0.99959) CR ( 1) C   2           s(100.00%)p 0.00(  0.00%)
                                            1.0000 -0.0000  0.0000  0.0002 -0.0000
                                            0.0004 -0.0000  0.0000  0.0000  0.0000
                                            0.0000  0.0000  0.0000  0.0000
    20. (0.99939) CR ( 1) C   3           s(100.00%)
                                            1.0000  0.0001 -0.0000 -0.0000 -0.0000
                                           -0.0001  0.0000  0.0000  0.0000  0.0000
                                            0.0000  0.0000  0.0000 -0.0000
    21. (0.99945) CR ( 1) C   4           s(100.00%)p 0.00(  0.00%)
                                            1.0000  0.0001 -0.0000 -0.0003  0.0000
                                            0.0000 -0.0000  0.0000  0.0000 -0.0000
                                            0.0000  0.0000  0.0000 -0.0000
    22. (0.99948) CR ( 1) C   5           s(100.00%)p 0.00(  0.00%)
                                            1.0000  0.0001 -0.0000 -0.0002  0.0000
                                           -0.0002  0.0000  0.0000  0.0000  0.0000
                                            0.0000  0.0000  0.0000 -0.0000
    23. (0.99947) CR ( 1) C   6           s(100.00%)p 0.00(  0.00%)
                                            1.0000  0.0001 -0.0000  0.0001 -0.0000
                                           -0.0003  0.0000  0.0000  0.0000 -0.0000
                                            0.0000  0.0000 -0.0000 -0.0000
    24. (0.99947) CR ( 1) C   7           s(100.00%)p 0.00(  0.00%)
                                            1.0000  0.0001 -0.0000  0.0003 -0.0000
                                           -0.0001  0.0000  0.0000  0.0000 -0.0000
                                            0.0000  0.0000  0.0000 -0.0000
    25. (0.99945) CR ( 1) C   8           s(100.00%)p 0.00(  0.00%)
                                            1.0000  0.0001 -0.0000  0.0003  0.0000
                                            0.0002 -0.0000  0.0000  0.0000  0.0000
                                            0.0000  0.0000 -0.0000 -0.0000
    26. (0.99308) LP ( 1) O   1           s( 58.99%)p 0.69( 40.97%)d 0.00(  0.04%)
                                            0.0004  0.7680  0.0122 -0.5865  0.0037
                                            0.2564 -0.0020  0.0000  0.0000  0.0139
                                            0.0000  0.0000 -0.0132  0.0021
    27. (0.96401) LP ( 2) O   1           s(  0.02%)p99.99( 99.89%)d 4.52(  0.09%)
                                            0.0000  0.0131  0.0045 -0.3858 -0.0023
                                           -0.9220 -0.0063 -0.0000 -0.0000 -0.0205
                                           -0.0000 -0.0000 -0.0211 -0.0006
    28. (0.80357) LP ( 3) O   1           s(  0.00%)p 1.00( 99.86%)d 0.00(  0.14%)
                                            0.0000  0.0000  0.0000  0.0000  0.0000
                                            0.0000  0.0000  0.9993  0.0054  0.0000
                                            0.0345 -0.0140  0.0000  0.0000
    29. (0.45100) LP*( 1) C   8           s(  0.00%)p 1.00( 99.96%)d 0.00(  0.04%)
                                            0.0000  0.0000  0.0000  0.0000  0.0000
                                            0.0000  0.0000  0.9998 -0.0029  0.0000
                                           -0.0130 -0.0139  0.0000  0.0000
    30. (0.00156) RY*( 1) O   1           s(  0.17%)p99.99( 95.22%)d26.92(  4.61%)
                                            0.0000 -0.0016  0.0414  0.0004 -0.3402
                                            0.0003 -0.9146 -0.0000 -0.0000  0.1582
                                           -0.0000 -0.0000  0.1451 -0.0012
    31. (0.00054) RY*( 2) O   1           s(  0.00%)p 1.00( 93.53%)d 0.07(  6.47%)
                                            0.0000  0.0000  0.0000  0.0000  0.0000
                                            0.0000  0.0000  0.0040  0.9671  0.0000
                                           -0.2050  0.1506  0.0000  0.0000
    32. (0.00006) RY*( 3) O   1           s( 43.80%)p 1.23( 53.94%)d 0.05(  2.26%)
    33. (0.00003) RY*( 4) O   1           s( 42.11%)p 0.87( 36.70%)d 0.50( 21.19%)
    34. (0.00000) RY*( 5) O   1           s(  3.39%)p 3.06( 10.36%)d25.44( 86.25%)
    35. (0.00000) RY*( 6) O   1           s(  0.00%)p 1.00(  4.42%)d21.63( 95.58%)
    36. (0.00000) RY*( 7) O   1           s(  0.00%)p 1.00(  2.19%)d44.66( 97.81%)
    37. (0.00000) RY*( 8) O   1           s( 10.16%)p 0.38(  3.82%)d 8.47( 86.02%)
    38. (0.00000) RY*( 9) O   1           s(  0.31%)p 0.73(  0.23%)d99.99( 99.46%)
    39. (0.00572) RY*( 1) C   2           s( 11.98%)p 7.30( 87.54%)d 0.04(  0.48%)
                                           -0.0000  0.0548  0.3418 -0.0561  0.8860
                                            0.0388 -0.2927  0.0000  0.0000 -0.0548
                                            0.0000  0.0000 -0.0307  0.0292
    40. (0.00256) RY*( 2) C   2           s( 21.99%)p 0.75( 16.55%)d 2.80( 61.47%)
                                           -0.0000  0.0141  0.4687 -0.0456 -0.2373
                                           -0.0149 -0.3269 -0.0000 -0.0000  0.6447
                                           -0.0000 -0.0000  0.4457  0.0216
    41. (0.00234) RY*( 3) C   2           s(  0.00%)p 1.00(  2.80%)d34.68( 97.20%)
                                            0.0000  0.0000  0.0000  0.0000  0.0000
                                            0.0000  0.0000 -0.0180 -0.1664  0.0000
                                            0.7566 -0.6321  0.0000  0.0000
    42. (0.00094) RY*( 4) C   2           s(  1.42%)p38.95( 55.35%)d30.42( 43.23%)
                                            0.0000  0.0194  0.1176 -0.0364 -0.3032
                                            0.0158 -0.6782 -0.0000 -0.0000 -0.0958
                                           -0.0000 -0.0000 -0.6495  0.0356
    43. (0.00045) RY*( 5) C   2           s( 59.59%)p 0.48( 28.58%)d 0.20( 11.83%)
                                            0.0000 -0.0071  0.7719 -0.0264 -0.1533
                                            0.0104  0.5114  0.0000  0.0000 -0.1601
                                            0.0000  0.0000 -0.2930  0.0825
    44. (0.00015) RY*( 6) C   2           s(  0.00%)p 1.00( 94.22%)d 0.06(  5.78%)
                                            0.0000  0.0000  0.0000  0.0000  0.0000
                                            0.0000  0.0000  0.0015  0.9707  0.0000
                                            0.0130 -0.2401  0.0000  0.0000
    45. (0.00001) RY*( 7) C   2           s(  0.00%)p 1.00(  3.08%)d31.49( 96.92%)
    46. (0.00001) RY*( 8) C   2           s(  4.15%)p 2.98( 12.36%)d20.10( 83.48%)
    47. (0.00001) RY*( 9) C   2           s(  0.89%)p 0.01(  0.01%)d99.99( 99.10%)
    48. (0.00320) RY*( 1) C   3           s(  2.66%)p35.42( 94.08%)d 1.23(  3.26%)
                                            0.0000  0.0082  0.1628 -0.0027  0.8028
                                           -0.0164 -0.5441  0.0000  0.0000  0.0213
                                            0.0000  0.0000 -0.1779 -0.0228
    49. (0.00207) RY*( 2) C   3           s(  6.62%)p13.15( 87.05%)d 0.96(  6.33%)
                                            0.0000  0.0100  0.2571  0.0102 -0.5828
                                           -0.0089 -0.7285 -0.0000 -0.0000 -0.1698
                                           -0.0000 -0.0000 -0.1813 -0.0393
    50. (0.00068) RY*( 3) C   3           s( 86.73%)p 0.06(  5.18%)d 0.09(  8.09%)
                                           -0.0000 -0.0072  0.9313 -0.0039  0.0171
                                            0.0038  0.2270  0.0000  0.0000  0.1162
                                            0.0000  0.0000  0.2547 -0.0497
    51. (0.00043) RY*( 4) C   3           s(  0.00%)p 1.00( 86.61%)d 0.15( 13.39%)
                                            0.0000  0.0000  0.0000  0.0000  0.0000
                                            0.0000  0.0000 -0.0000  0.9307  0.0000
                                           -0.2134 -0.2972  0.0000  0.0000
    52. (0.00042) RY*( 5) C   3           s(  0.00%)p 1.00(  6.90%)d13.50( 93.10%)
                                            0.0000  0.0000  0.0000  0.0000  0.0000
                                            0.0000  0.0000 -0.0007  0.2626  0.0000
                                            0.9552  0.1363  0.0000  0.0000
    53. (0.00011) RY*( 6) C   3           s(  0.55%)p 6.56(  3.64%)d99.99( 95.81%)
                                            0.0000 -0.0033  0.0744 -0.0134  0.1197
                                           -0.0129  0.1474 -0.0000 -0.0000 -0.9778
                                           -0.0000 -0.0000  0.0388  0.0233
    54. (0.00010) RY*( 7) C   3           s(  0.00%)p 1.00(  6.50%)d14.38( 93.50%)
                                            0.0000  0.0000  0.0000  0.0000  0.0000
                                            0.0000  0.0000 -0.0096  0.2548  0.0000
                                           -0.2049  0.9450  0.0000  0.0000
    55. (0.00011) RY*( 8) C   3           s(  2.99%)p 3.36( 10.07%)d29.03( 86.93%)
                                           -0.0000 -0.0088  0.1728  0.0093 -0.0299
                                           -0.0170  0.3154 -0.0000 -0.0000  0.0188
                                           -0.0000 -0.0000 -0.9304 -0.0573
    56. (0.00001) RY*( 9) C   3           s(  0.52%)p 0.06(  0.03%)d99.99( 99.45%)
    57. (0.00321) RY*( 1) C   4           s(  3.09%)p29.96( 92.59%)d 1.40(  4.32%)
                                            0.0000 -0.0157  0.1751 -0.0348 -0.6689
                                            0.0081  0.6908  0.0000  0.0000  0.1012
                                            0.0000  0.0000 -0.1808  0.0162
    58. (0.00158) RY*( 2) C   4           s(  7.43%)p12.02( 89.23%)d 0.45(  3.35%)
                                            0.0000  0.0230  0.2715 -0.0078  0.6960
                                           -0.0220  0.6382  0.0000  0.0000 -0.1767
                                            0.0000  0.0000  0.0219 -0.0420
    59. (0.00079) RY*( 3) C   4           s(  0.00%)p 1.00( 71.90%)d 0.39( 28.10%)
                                            0.0000  0.0000  0.0000  0.0000  0.0000
                                            0.0000  0.0000  0.0100  0.8479  0.0000
                                            0.2200  0.4823  0.0000  0.0000
    60. (0.00051) RY*( 4) C   4           s( 87.31%)p 0.11(  9.76%)d 0.03(  2.93%)
                                            0.0000 -0.0089  0.9344 -0.0147 -0.0458
                                            0.0095 -0.3085  0.0000  0.0000  0.1542
                                            0.0000  0.0000 -0.0205 -0.0715
    61. (0.00016) RY*( 5) C   4           s(  0.00%)p 1.00( 22.39%)d 3.47( 77.61%)
                                            0.0000  0.0000  0.0000  0.0000  0.0000
                                            0.0000  0.0000  0.0136 -0.4730  0.0000
                                           -0.0972  0.8756  0.0000  0.0000
    62. (0.00006) RY*( 6) C   4           s(  1.49%)p 3.09(  4.60%)d63.11( 93.92%)
    63. (0.00003) RY*( 7) C   4           s(  0.50%)p 5.99(  2.97%)d99.99( 96.53%)
    64. (0.00000) RY*( 8) C   4           s(  0.00%)p 1.00(  5.77%)d16.34( 94.23%)
    65. (0.00000) RY*( 9) C   4           s(  0.28%)p 3.24(  0.89%)d99.99( 98.83%)
    66. (0.00275) RY*( 1) C   5           s(  0.15%)p99.99( 93.02%)d45.97(  6.83%)
                                           -0.0000  0.0284  0.0261  0.0246  0.7485
                                            0.0254  0.6072  0.0000  0.0000  0.2585
                                            0.0000  0.0000  0.0194 -0.0334
    67. (0.00135) RY*( 2) C   5           s(  0.01%)p99.99( 98.63%)d99.99(  1.36%)
                                            0.0000  0.0022  0.0100  0.0259 -0.6303
                                           -0.0259  0.7666  0.0000  0.0000  0.0144
                                            0.0000  0.0000  0.1156 -0.0004
    68. (0.00040) RY*( 3) C   5           s( 92.69%)p 0.00(  0.17%)d 0.08(  7.14%)
                                            0.0000 -0.0042  0.9628 -0.0135  0.0253
                                           -0.0171  0.0239  0.0000  0.0000 -0.2314
                                            0.0000  0.0000 -0.0768 -0.1092
    69. (0.00024) RY*( 4) C   5           s(  0.00%)p 1.00( 92.16%)d 0.09(  7.84%)
                                            0.0000  0.0000  0.0000  0.0000  0.0000
                                            0.0000  0.0000 -0.0015  0.9600  0.0000
                                            0.1282  0.2490  0.0000  0.0000
    70. (0.00021) RY*( 5) C   5           s(  0.00%)p 1.00(  0.61%)d99.99( 99.39%)
                                            0.0000  0.0000  0.0000  0.0000  0.0000
                                            0.0000  0.0000 -0.0073 -0.0779  0.0000
                                           -0.7318  0.6770  0.0000  0.0000
    71. (0.00006) RY*( 6) C   5           s(  0.32%)p 4.28(  1.37%)d99.99( 98.31%)
    72. (0.00003) RY*( 7) C   5           s(  6.86%)p 0.75(  5.15%)d12.83( 87.99%)
    73. (0.00000) RY*( 8) C   5           s(  0.00%)p 1.00(  7.29%)d12.72( 92.71%)
    74. (0.00000) RY*( 9) C   5           s(  0.06%)p28.24(  1.69%)d99.99( 98.25%)
    75. (0.00262) RY*( 1) C   6           s(  0.61%)p99.99( 91.82%)d12.51(  7.58%)
                                           -0.0000  0.0278  0.0727 -0.0077 -0.2045
                                            0.0341  0.9355  0.0000  0.0000 -0.1129
                                            0.0000  0.0000 -0.2485 -0.0353
    76. (0.00126) RY*( 2) C   6           s(  0.00%)p 1.00( 98.75%)d 0.01(  1.25%)
                                           -0.0000  0.0001  0.0026  0.0341 -0.9701
                                            0.0074 -0.2124 -0.0000 -0.0000  0.1017
                                           -0.0000 -0.0000 -0.0463 -0.0008
    77. (0.00048) RY*( 3) C   6           s( 92.47%)p 0.00(  0.05%)d 0.08(  7.49%)
                                            0.0000 -0.0050  0.9616  0.0040  0.0038
                                           -0.0207 -0.0027  0.0000  0.0000  0.1098
                                            0.0000  0.0000  0.2291 -0.1017
    78. (0.00033) RY*( 4) C   6           s(  0.00%)p 1.00(  0.16%)d99.99( 99.84%)
                                            0.0000  0.0000  0.0000  0.0000  0.0000
                                            0.0000  0.0000 -0.0119  0.0385  0.0000
                                            0.9743  0.2216  0.0000  0.0000
    79. (0.00015) RY*( 5) C   6           s(  0.00%)p 1.00( 91.67%)d 0.09(  8.33%)
                                            0.0000  0.0000  0.0000  0.0000  0.0000
                                            0.0000  0.0000 -0.0032  0.9575  0.0000
                                           -0.0995  0.2709  0.0000  0.0000
    80. (0.00007) RY*( 6) C   6           s(  0.00%)p 1.00(  1.31%)d75.44( 98.69%)
    81. (0.00002) RY*( 7) C   6           s(  6.98%)p 0.88(  6.17%)d12.45( 86.85%)
    82. (0.00000) RY*( 8) C   6           s(  0.00%)p 1.00(  8.24%)d11.14( 91.76%)
    83. (0.00000) RY*( 9) C   6           s(  0.05%)p39.99(  1.93%)d99.99( 98.02%)
    84. (0.00279) RY*( 1) C   7           s(  0.14%)p99.99( 93.17%)d47.41(  6.69%)
                                           -0.0000  0.0283  0.0247 -0.0327 -0.9375
                                            0.0135  0.2271 -0.0000 -0.0000 -0.1517
                                           -0.0000 -0.0000  0.2071 -0.0309
    85. (0.00138) RY*( 2) C   7           s(  0.05%)p99.99( 98.61%)d27.65(  1.34%)
                                            0.0000  0.0026  0.0219 -0.0126  0.2415
                                           -0.0352  0.9625  0.0000  0.0000  0.0741
                                            0.0000  0.0000  0.0890 -0.0025
    86. (0.00040) RY*( 3) C   7           s( 92.85%)p 0.00(  0.18%)d 0.08(  6.97%)
                                            0.0000 -0.0041  0.9636  0.0197 -0.0361
                                           -0.0100  0.0010  0.0000  0.0000  0.0879
                                            0.0000  0.0000 -0.2265 -0.1036
    87. (0.00028) RY*( 4) C   7           s(  0.00%)p 1.00( 91.64%)d 0.09(  8.36%)
                                            0.0000  0.0000  0.0000  0.0000  0.0000
                                            0.0000  0.0000  0.0025  0.9573  0.0000
                                           -0.1613  0.2399  0.0000  0.0000
    88. (0.00020) RY*( 5) C   7           s(  0.00%)p 1.00(  2.23%)d43.81( 97.77%)
                                            0.0000  0.0000  0.0000  0.0000  0.0000
                                            0.0000  0.0000  0.0072 -0.1492  0.0000
                                            0.4351  0.8879  0.0000  0.0000
    89. (0.00006) RY*( 6) C   7           s(  0.42%)p 3.27(  1.37%)d99.99( 98.21%)
    90. (0.00003) RY*( 7) C   7           s(  6.59%)p 0.77(  5.06%)d13.42( 88.36%)
    91. (0.00000) RY*( 8) C   7           s(  0.00%)p 1.00(  6.18%)d15.17( 93.82%)
    92. (0.00000) RY*( 9) C   7           s(  0.05%)p32.48(  1.65%)d99.99( 98.30%)
    93. (0.00289) RY*( 1) C   8           s(  0.68%)p99.99( 93.69%)d 8.23(  5.63%)
                                            0.0000 -0.0196  0.0803  0.0246  0.4933
                                            0.0233  0.8321  0.0000  0.0000 -0.2348
                                            0.0000  0.0000 -0.0251  0.0226
    94. (0.00126) RY*( 2) C   8           s(  7.97%)p11.20( 89.27%)d 0.35(  2.77%)
                                            0.0000  0.0193  0.2816  0.0226 -0.8181
                                           -0.0123  0.4720 -0.0000 -0.0000  0.0613
                                           -0.0000 -0.0000 -0.1483 -0.0436
    95. (0.00063) RY*( 3) C   8           s(  0.00%)p 1.00( 70.36%)d 0.42( 29.64%)
                                            0.0000  0.0000  0.0000  0.0000  0.0000
                                            0.0000  0.0000  0.0017  0.8388  0.0000
                                           -0.4256  0.3395  0.0000  0.0000
    96. (0.00050) RY*( 4) C   8           s( 89.19%)p 0.09(  8.04%)d 0.03(  2.77%)
                                            0.0000 -0.0089  0.9444  0.0100  0.1734
                                            0.0144 -0.2236  0.0000  0.0000 -0.1186
                                            0.0000  0.0000  0.0949 -0.0682
    97. (0.00020) RY*( 5) C   8           s(  0.00%)p 1.00( 24.22%)d 3.13( 75.78%)
                                            0.0000  0.0000  0.0000  0.0000  0.0000
                                            0.0000  0.0000  0.0055 -0.4921  0.0000
                                           -0.3259  0.8072  0.0000  0.0000
    98. (0.00007) RY*( 6) C   8           s(  1.41%)p 3.39(  4.78%)d66.50( 93.81%)
    99. (0.00002) RY*( 7) C   8           s(  0.58%)p 5.93(  3.42%)d99.99( 96.00%)
   100. (0.00000) RY*( 8) C   8           s(  0.00%)p 1.00(  5.46%)d17.32( 94.54%)
   101. (0.00001) RY*( 9) C   8           s(  0.27%)p 3.16(  0.84%)d99.99( 98.89%)
   102. (0.00105) RY*( 1) H   9           s( 99.82%)p 0.00(  0.18%)
                                           -0.0009  0.9991 -0.0400  0.0148  0.0000
   103. (0.00005) RY*( 2) H   9           s(  0.11%)p99.99( 99.89%)
   104. (0.00005) RY*( 3) H   9           s(  0.00%)p 1.00(100.00%)
   105. (0.00002) RY*( 4) H   9           s(  0.21%)p99.99( 99.79%)
   106. (0.00102) RY*( 1) H  10           s( 99.80%)p 0.00(  0.20%)
                                            0.0038  0.9990 -0.0318  0.0322  0.0000
   107. (0.00007) RY*( 2) H  10           s(  0.00%)p 1.00(100.00%)
   108. (0.00005) RY*( 3) H  10           s(  0.16%)p99.99( 99.84%)
   109. (0.00003) RY*( 4) H  10           s(  0.15%)p99.99( 99.85%)
   110. (0.00068) RY*( 1) H  11           s( 99.59%)p 0.00(  0.41%)
                                            0.0043  0.9979 -0.0499 -0.0403  0.0000
   111. (0.00006) RY*( 2) H  11           s(  0.00%)p 1.00(100.00%)
   112. (0.00004) RY*( 3) H  11           s(  0.21%)p99.99( 99.79%)
   113. (0.00003) RY*( 4) H  11           s(  0.31%)p99.99( 99.69%)
   114. (0.00070) RY*( 1) H  12           s( 99.66%)p 0.00(  0.34%)
                                            0.0041  0.9983  0.0094 -0.0572  0.0000
   115. (0.00005) RY*( 2) H  12           s(  0.00%)p 1.00(100.00%)
   116. (0.00003) RY*( 3) H  12           s(  0.43%)p99.99( 99.57%)
   117. (0.00004) RY*( 4) H  12           s(  0.01%)p99.99( 99.99%)
   118. (0.00068) RY*( 1) H  13           s( 99.59%)p 0.00(  0.41%)
                                            0.0042  0.9979  0.0632 -0.0098  0.0000
   119. (0.00006) RY*( 2) H  13           s(  0.00%)p 1.00(100.00%)
   120. (0.00004) RY*( 3) H  13           s(  0.02%)p99.99( 99.98%)
   121. (0.00003) RY*( 4) H  13           s(  0.49%)p99.99( 99.51%)
   122. (0.00080) RY*( 1) H  14           s( 99.53%)p 0.00(  0.47%)
                                            0.0037  0.9976  0.0295  0.0623  0.0000
   123. (0.00008) RY*( 2) H  14           s(  0.00%)p 1.00(100.00%)
   124. (0.00004) RY*( 3) H  14           s(  0.42%)p99.99( 99.58%)
   125. (0.00003) RY*( 4) H  14           s(  0.15%)p99.99( 99.85%)
   126. (0.00239) BD*( 1) O   1 - C   2  
                ( 32.12%)   0.5668* O   1 s( 41.05%)p 1.43( 58.87%)d 0.00(  0.08%)
                                            0.0000 -0.6402  0.0248 -0.7108  0.0152
                                            0.2884 -0.0034 -0.0000 -0.0000  0.0159
                                           -0.0000 -0.0000 -0.0158  0.0185
                ( 67.88%)  -0.8239* C   2 s( 29.76%)p 2.35( 69.94%)d 0.01(  0.30%)
                                           -0.0000 -0.5422  0.0606  0.7689  0.0564
                                           -0.3203 -0.0497 -0.0000 -0.0000  0.0327
                                           -0.0000 -0.0000 -0.0338  0.0285
   127. (0.02396) BD*( 1) C   2 - C   3  
                ( 51.63%)   0.7186* C   2 s( 39.45%)p 1.53( 60.49%)d 0.00(  0.06%)
                                           -0.0003 -0.6281 -0.0058 -0.1229 -0.0037
                                            0.7679 -0.0120  0.0000  0.0000  0.0054
                                            0.0000  0.0000  0.0199  0.0124
                ( 48.37%)  -0.6955* C   3 s( 29.02%)p 2.44( 70.91%)d 0.00(  0.07%)
                                           -0.0000 -0.5387 -0.0058  0.1844 -0.0054
                                           -0.8216 -0.0006  0.0000  0.0000  0.0101
                                            0.0000  0.0000  0.0202  0.0139
   128. (0.17132) BD*( 2) C   2 - C   3  
                ( 70.00%)   0.8367* C   2 s(  0.00%)p 1.00( 99.90%)d 0.00(  0.10%)
                                            0.0000  0.0000  0.0000  0.0000  0.0000
                                            0.0000  0.0000  0.9995 -0.0092  0.0000
                                           -0.0042 -0.0310  0.0000  0.0000
                ( 30.00%)  -0.5477* C   3 s(  0.00%)p 1.00( 99.99%)d 0.00(  0.01%)
                                            0.0000  0.0000  0.0000  0.0000  0.0000
                                            0.0000  0.0000  1.0000  0.0027  0.0000
                                           -0.0013  0.0092  0.0000  0.0000
   129. (0.02165) BD*( 1) C   2 - H   9  
                ( 39.35%)   0.6273* C   2 s( 30.76%)p 2.25( 69.19%)d 0.00(  0.06%)
                                            0.0003 -0.5543 -0.0191 -0.6211  0.0239
                                           -0.5528 -0.0026 -0.0000 -0.0000 -0.0212
                                           -0.0000 -0.0000 -0.0034  0.0095
                ( 60.65%)  -0.7788* H   9 s( 99.86%)p 0.00(  0.14%)
                                           -0.9993 -0.0000  0.0296  0.0223 -0.0000
   130. (0.01386) BD*( 1) C   3 - C   4  
                ( 47.73%)   0.6909* C   3 s( 35.19%)p 1.84( 64.78%)d 0.00(  0.03%)
                                            0.0001 -0.5932  0.0015  0.6093  0.0110
                                            0.5256 -0.0112 -0.0000 -0.0000 -0.0133
                                           -0.0000 -0.0000 -0.0029  0.0126
                ( 52.27%)  -0.7230* C   4 s( 33.99%)p 1.94( 65.95%)d 0.00(  0.05%)
                                           -0.0001 -0.5829 -0.0106 -0.5842  0.0129
                                           -0.5637 -0.0192 -0.0000 -0.0000 -0.0186
                                           -0.0000 -0.0000 -0.0027  0.0139
   131. (0.01261) BD*( 1) C   3 - C   8  
                ( 47.80%)   0.6914* C   3 s( 35.71%)p 1.80( 64.25%)d 0.00(  0.03%)
                                            0.0001 -0.5976 -0.0013 -0.7709 -0.0056
                                            0.2188 -0.0166 -0.0000 -0.0000  0.0062
                                           -0.0000 -0.0000 -0.0124  0.0126
                ( 52.20%)  -0.7225* C   8 s( 34.53%)p 1.89( 65.42%)d 0.00(  0.05%)
                                           -0.0001 -0.5875 -0.0106  0.7612 -0.0032
                                           -0.2724 -0.0237 -0.0000 -0.0000  0.0107
                                           -0.0000 -0.0000 -0.0154  0.0137
   132. (0.00781) BD*( 1) C   4 - C   5  
                ( 49.10%)   0.7007* C   4 s( 36.78%)p 1.72( 63.18%)d 0.00(  0.04%)
                                           -0.0000 -0.6064 -0.0106 -0.1471  0.0390
                                            0.7800  0.0120 -0.0000 -0.0000  0.0099
                                           -0.0000 -0.0000  0.0138  0.0117
                ( 50.90%)  -0.7135* C   5 s( 35.12%)p 1.85( 64.83%)d 0.00(  0.05%)
                                           -0.0001 -0.5925 -0.0107  0.1940  0.0412
                                           -0.7804  0.0000 -0.0000 -0.0000  0.0052
                                           -0.0000 -0.0000  0.0178  0.0121
   133. (0.10857) BD*( 2) C   4 - C   5  
                ( 52.01%)   0.7212* C   4 s(  0.00%)p 1.00( 99.94%)d 0.00(  0.06%)
                                            0.0000  0.0000  0.0000  0.0000  0.0000
                                            0.0000  0.0000  0.9997 -0.0063  0.0000
                                            0.0165 -0.0171  0.0000  0.0000
                ( 47.99%)  -0.6927* C   5 s(  0.00%)p 1.00( 99.94%)d 0.00(  0.06%)
                                            0.0000  0.0000  0.0000  0.0000  0.0000
                                            0.0000  0.0000  0.9997 -0.0056  0.0000
                                            0.0107  0.0218  0.0000  0.0000
   134. (0.00695) BD*( 1) C   4 - H  10  
                ( 37.13%)   0.6094* C   4 s( 29.14%)p 2.43( 70.83%)d 0.00(  0.03%)
                                           -0.0003  0.5396 -0.0155 -0.7971  0.0028
                                            0.2692 -0.0202 -0.0000 -0.0000 -0.0103
                                           -0.0000 -0.0000  0.0095 -0.0102
                ( 62.87%)  -0.7929* H  10 s( 99.90%)p 0.00(  0.10%)
                                            0.9995 -0.0025  0.0313 -0.0081 -0.0000
   135. (0.00815) BD*( 1) C   5 - C   6  
                ( 49.87%)   0.7062* C   5 s( 35.17%)p 1.84( 64.78%)d 0.00(  0.05%)
                                           -0.0000 -0.5930 -0.0078 -0.7601  0.0035
                                            0.2615  0.0415 -0.0000 -0.0000  0.0079
                                           -0.0000 -0.0000 -0.0164  0.0122
                ( 50.13%)  -0.7080* C   6 s( 35.25%)p 1.84( 64.70%)d 0.00(  0.05%)
                                           -0.0000 -0.5936 -0.0080  0.7718  0.0195
                                           -0.2229  0.0354 -0.0000 -0.0000  0.0127
                                           -0.0000 -0.0000 -0.0134  0.0122
   136. (0.00645) BD*( 1) C   5 - H  11  
                ( 36.70%)   0.6058* C   5 s( 29.62%)p 2.38( 70.36%)d 0.00(  0.03%)
                                           -0.0003  0.5440 -0.0146 -0.6187  0.0086
                                           -0.5662  0.0071 -0.0000 -0.0000  0.0132
                                           -0.0000 -0.0000  0.0012 -0.0094
                ( 63.30%)  -0.7956* H  11 s( 99.90%)p 0.00(  0.10%)
                                            0.9995 -0.0022  0.0239  0.0218 -0.0000
   137. (0.00811) BD*( 1) C   6 - C   7  
                ( 50.17%)   0.7083* C   6 s( 35.36%)p 1.83( 64.59%)d 0.00(  0.05%)
                                            0.0000  0.5946  0.0084  0.6087  0.0326
                                            0.5232 -0.0238  0.0000  0.0000  0.0184
                                            0.0000  0.0000 -0.0009 -0.0122
                ( 49.83%)  -0.7059* C   7 s( 35.26%)p 1.83( 64.69%)d 0.00(  0.05%)
                                            0.0000  0.5938  0.0077 -0.5813  0.0202
                                           -0.5543 -0.0366  0.0000  0.0000  0.0174
                                            0.0000  0.0000  0.0048 -0.0122
   138. (0.12912) BD*( 2) C   6 - C   7  
                ( 55.27%)   0.7434* C   6 s(  0.00%)p 1.00( 99.93%)d 0.00(  0.07%)
                                            0.0000  0.0000  0.0000  0.0000  0.0000
                                            0.0000  0.0000  0.9996 -0.0033  0.0000
                                            0.0065  0.0259  0.0000  0.0000
                ( 44.73%)  -0.6688* C   7 s(  0.00%)p 1.00( 99.94%)d 0.00(  0.06%)
                                            0.0000  0.0000  0.0000  0.0000  0.0000
                                            0.0000  0.0000  0.9997 -0.0072  0.0000
                                           -0.0238  0.0024  0.0000  0.0000
   139. (0.00630) BD*( 1) C   6 - H  12  
                ( 36.88%)   0.6073* C   6 s( 29.29%)p 2.41( 70.68%)d 0.00(  0.03%)
                                           -0.0003  0.5410 -0.0129  0.1783 -0.0024
                                           -0.8215  0.0113 -0.0000 -0.0000 -0.0058
                                           -0.0000 -0.0000 -0.0128 -0.0095
                ( 63.12%)  -0.7945* H  12 s( 99.89%)p 0.00(  0.11%)
                                            0.9995 -0.0022 -0.0070  0.0318 -0.0000
   140. (0.00773) BD*( 1) C   7 - C   8  
                ( 50.98%)   0.7140* C   7 s( 34.90%)p 1.86( 65.05%)d 0.00(  0.05%)
                                            0.0001  0.5906  0.0112 -0.1510  0.0377
                                            0.7912  0.0178  0.0000  0.0000 -0.0103
                                            0.0000  0.0000 -0.0155 -0.0123
                ( 49.02%)  -0.7001* C   8 s( 36.62%)p 1.73( 63.34%)d 0.00(  0.04%)
                                            0.0000  0.6051  0.0093  0.1913  0.0401
                                           -0.7715  0.0042  0.0000  0.0000 -0.0042
                                            0.0000  0.0000 -0.0164 -0.0119
   141. (0.00637) BD*( 1) C   7 - H  13  
                ( 36.69%)   0.6057* C   7 s( 29.75%)p 2.36( 70.22%)d 0.00(  0.03%)
                                            0.0003 -0.5452  0.0148 -0.7985  0.0109
                                            0.2540 -0.0023 -0.0000 -0.0000  0.0075
                                           -0.0000 -0.0000 -0.0108  0.0094
                ( 63.31%)  -0.7957* H  13 s( 99.90%)p 0.00(  0.10%)
                                           -0.9995  0.0022  0.0307 -0.0101 -0.0000
   142. (0.00695) BD*( 1) C   8 - H  14  
                ( 37.42%)   0.6117* C   8 s( 28.76%)p 2.48( 71.21%)d 0.00(  0.03%)
                                            0.0003 -0.5361  0.0149 -0.6183 -0.0063
                                           -0.5739  0.0198 -0.0000 -0.0000 -0.0140
                                           -0.0000 -0.0000  0.0009  0.0100
                ( 62.58%)  -0.7911* H  14 s( 99.90%)p 0.00(  0.10%)
                                           -0.9995  0.0018  0.0256  0.0191 -0.0000


 NHO Directionality and "Bond Bending" (deviations from line of nuclear centers)

         [Thresholds for printing:  angular deviation  >  1.0 degree]
                                    hybrid p-character > 25.0%
                                    orbital occupancy  >  0.10e

                                Line of Centers        Hybrid 1              Hybrid 2
                                ---------------  -------------------   ------------------
                NBO               Theta   Phi    Theta   Phi    Dev    Theta   Phi    Dev
 ========================================================================================
     1. BD (   1) O   1 - C   2    90.0  337.5     --     --    --      90.0  155.9   1.7
     2. BD (   1) C   2 - C   3    90.0  282.3    90.0  279.5   2.8      --     --    --
     3. BD (   2) C   2 - C   3    90.0  282.3     0.0    0.0  90.0      0.0    0.0  90.0
     4. BD (   1) C   2 - H   9    90.0   36.6    90.0   42.9   6.3      --     --    --
     5. BD (   1) C   3 - C   4    90.0  222.3    90.0  219.7   2.7     90.0   45.6   3.2
     6. BD (   1) C   3 - C   8    90.0  342.3    90.0  345.4   3.2     90.0  158.7   3.6
     7. BD (   1) C   4 - C   5    90.0  282.4    90.0  277.8   4.7     90.0  106.8   4.3
     8. BD (   2) C   4 - C   5    90.0  282.4     0.0    0.0  90.0      0.0    0.0  90.0
     9. BD (   1) C   4 - H  10    90.0  160.7    90.0  162.6   1.9      --     --    --
    10. BD (   1) C   5 - C   6    90.0  342.5    90.0  338.2   4.3     90.0  166.7   4.2
    12. BD (   1) C   6 - C   7    90.0   42.1    90.0   37.9   4.2     90.0  226.5   4.4
    13. BD (   2) C   6 - C   7    90.0   42.1     0.0    0.0  90.0      0.0    0.0  90.0
    15. BD (   1) C   7 - C   8    90.0  102.4    90.0   98.0   4.4     90.0  286.8   4.4
    17. BD (   1) C   8 - H  14    90.0   42.8    90.0   41.6   1.2      --     --    --
    26. LP (   1) O   1             --     --     90.0  156.4   --       --     --    --
    27. LP (   2) O   1             --     --     90.0  247.3   --       --     --    --
    28. LP (   3) O   1             --     --      0.0    0.0   --       --     --    --
    29. LP*(   1) C   8             --     --      0.0    0.0   --       --     --    --
   128. BD*(   2) C   2 - C   3    90.0  282.3     0.0    0.0  90.0      0.0    0.0  90.0
   133. BD*(   2) C   4 - C   5    90.0  282.4     0.0    0.0  90.0      0.0    0.0  90.0
   138. BD*(   2) C   6 - C   7    90.0   42.1     0.0    0.0  90.0      0.0    0.0  90.0


 Second Order Perturbation Theory Analysis of Fock Matrix in NBO Basis

     Threshold for printing:   0.25 kcal/mol
                                                                              E(2)  E(j)-E(i) F(i,j)
         Donor NBO (i)                     Acceptor NBO (j)                 kcal/mol   a.u.    a.u. 
 ===================================================================================================

 within unit  1
   1. BD (   1) O   1 - C   2        / 39. RY*(   1) C   2                    0.69    1.72    0.044
   1. BD (   1) O   1 - C   2        / 48. RY*(   1) C   3                    0.40    2.25    0.038
   1. BD (   1) O   1 - C   2        / 49. RY*(   2) C   3                    0.41    2.26    0.038
   1. BD (   1) O   1 - C   2        /127. BD*(   1) C   2 - C   3            0.50    1.58    0.036
   1. BD (   1) O   1 - C   2        /131. BD*(   1) C   3 - C   8            0.62    1.73    0.042
   2. BD (   1) C   2 - C   3        / 30. RY*(   1) O   1                    0.68    1.81    0.045
   2. BD (   1) C   2 - C   3        / 57. RY*(   1) C   4                    0.62    1.77    0.042
   2. BD (   1) C   2 - C   3        / 93. RY*(   1) C   8                    0.64    1.85    0.044
   2. BD (   1) C   2 - C   3        /126. BD*(   1) O   1 - C   2            0.32    1.23    0.025
   2. BD (   1) C   2 - C   3        /130. BD*(   1) C   3 - C   4            1.16    1.27    0.048
   2. BD (   1) C   2 - C   3        /131. BD*(   1) C   3 - C   8            1.28    1.27    0.051
   2. BD (   1) C   2 - C   3        /132. BD*(   1) C   4 - C   5            1.06    1.31    0.047
   2. BD (   1) C   2 - C   3        /140. BD*(   1) C   7 - C   8            0.97    1.30    0.045
   3. BD (   2) C   2 - C   3        / 29. LP*(   1) C   8                   39.12    0.16    0.112
   3. BD (   2) C   2 - C   3        / 31. RY*(   2) O   1                    0.59    1.30    0.041
   3. BD (   2) C   2 - C   3        / 51. RY*(   4) C   3                    0.50    1.05    0.034
   3. BD (   2) C   2 - C   3        / 59. RY*(   3) C   4                    1.31    1.22    0.059
   3. BD (   2) C   2 - C   3        / 95. RY*(   3) C   8                    1.24    1.23    0.057
   3. BD (   2) C   2 - C   3        /128. BD*(   2) C   2 - C   3           12.87    0.21    0.070
   3. BD (   2) C   2 - C   3        /133. BD*(   2) C   4 - C   5           12.26    0.32    0.086
   4. BD (   1) C   2 - H   9        / 30. RY*(   1) O   1                    0.57    1.70    0.039
   4. BD (   1) C   2 - H   9        / 48. RY*(   1) C   3                    0.55    1.67    0.038
   4. BD (   1) C   2 - H   9        /130. BD*(   1) C   3 - C   4            1.86    1.15    0.059
   5. BD (   1) C   3 - C   4        / 39. RY*(   1) C   2                    0.59    1.23    0.034
   5. BD (   1) C   3 - C   4        / 66. RY*(   1) C   5                    0.61    1.89    0.043
   5. BD (   1) C   3 - C   4        / 67. RY*(   2) C   5                    0.62    1.39    0.037
   5. BD (   1) C   3 - C   4        / 93. RY*(   1) C   8                    0.42    1.82    0.035
   5. BD (   1) C   3 - C   4        /127. BD*(   1) C   2 - C   3            1.00    1.09    0.042
   5. BD (   1) C   3 - C   4        /129. BD*(   1) C   2 - H   9            0.68    1.04    0.034
   5. BD (   1) C   3 - C   4        /131. BD*(   1) C   3 - C   8            2.66    1.25    0.073
   5. BD (   1) C   3 - C   4        /132. BD*(   1) C   4 - C   5            1.39    1.28    0.053
   5. BD (   1) C   3 - C   4        /134. BD*(   1) C   4 - H  10            0.57    1.18    0.033
   5. BD (   1) C   3 - C   4        /136. BD*(   1) C   5 - H  11            1.09    1.20    0.046
   5. BD (   1) C   3 - C   4        /142. BD*(   1) C   8 - H  14            1.13    1.17    0.046
   6. BD (   1) C   3 - C   8        / 57. RY*(   1) C   4                    0.49    1.75    0.037
   6. BD (   1) C   3 - C   8        / 84. RY*(   1) C   7                    0.62    1.89    0.043
   6. BD (   1) C   3 - C   8        / 85. RY*(   2) C   7                    0.61    1.39    0.037
   6. BD (   1) C   3 - C   8        /126. BD*(   1) O   1 - C   2            0.93    1.21    0.043
   6. BD (   1) C   3 - C   8        /127. BD*(   1) C   2 - C   3            0.93    1.09    0.041
   6. BD (   1) C   3 - C   8        /130. BD*(   1) C   3 - C   4            2.65    1.25    0.073
   6. BD (   1) C   3 - C   8        /134. BD*(   1) C   4 - H  10            1.06    1.19    0.045
   6. BD (   1) C   3 - C   8        /140. BD*(   1) C   7 - C   8            1.37    1.28    0.053
   6. BD (   1) C   3 - C   8        /141. BD*(   1) C   7 - H  13            1.04    1.21    0.045
   6. BD (   1) C   3 - C   8        /142. BD*(   1) C   8 - H  14            0.61    1.18    0.034
   7. BD (   1) C   4 - C   5        / 48. RY*(   1) C   3                    1.04    1.74    0.054
   7. BD (   1) C   4 - C   5        / 75. RY*(   1) C   6                    0.46    1.89    0.038
   7. BD (   1) C   4 - C   5        / 76. RY*(   2) C   6                    0.61    1.37    0.037
   7. BD (   1) C   4 - C   5        /127. BD*(   1) C   2 - C   3            1.93    1.07    0.058
   7. BD (   1) C   4 - C   5        /130. BD*(   1) C   3 - C   4            1.71    1.23    0.058
   7. BD (   1) C   4 - C   5        /134. BD*(   1) C   4 - H  10            0.79    1.17    0.038
   7. BD (   1) C   4 - C   5        /135. BD*(   1) C   5 - C   6            1.25    1.26    0.050
   7. BD (   1) C   4 - C   5        /136. BD*(   1) C   5 - H  11            0.65    1.19    0.035
   7. BD (   1) C   4 - C   5        /139. BD*(   1) C   6 - H  12            1.08    1.19    0.045
   8. BD (   2) C   4 - C   5        / 29. LP*(   1) C   8                    0.27    0.14    0.009
   8. BD (   2) C   4 - C   5        / 51. RY*(   4) C   3                    0.74    1.03    0.038
   8. BD (   2) C   4 - C   5        / 79. RY*(   5) C   6                    0.81    0.91    0.038
   8. BD (   2) C   4 - C   5        /128. BD*(   2) C   2 - C   3            9.65    0.19    0.054
   8. BD (   2) C   4 - C   5        /133. BD*(   2) C   4 - C   5            0.28    0.29    0.012
   8. BD (   2) C   4 - C   5        /138. BD*(   2) C   6 - C   7           10.95    0.29    0.074
   9. BD (   1) C   4 - H  10        / 49. RY*(   2) C   3                    0.35    1.58    0.030
   9. BD (   1) C   4 - H  10        / 66. RY*(   1) C   5                    0.37    1.70    0.032
   9. BD (   1) C   4 - H  10        /130. BD*(   1) C   3 - C   4            0.36    1.05    0.024
   9. BD (   1) C   4 - H  10        /131. BD*(   1) C   3 - C   8            2.47    1.05    0.064
   9. BD (   1) C   4 - H  10        /132. BD*(   1) C   4 - C   5            0.58    1.09    0.032
   9. BD (   1) C   4 - H  10        /135. BD*(   1) C   5 - C   6            1.75    1.08    0.055
  10. BD (   1) C   5 - C   6        / 58. RY*(   2) C   4                    0.94    1.47    0.047
  10. BD (   1) C   5 - C   6        / 84. RY*(   1) C   7                    0.40    1.86    0.034
  10. BD (   1) C   5 - C   6        / 85. RY*(   2) C   7                    0.74    1.36    0.040
  10. BD (   1) C   5 - C   6        /132. BD*(   1) C   4 - C   5            1.32    1.26    0.052
  10. BD (   1) C   5 - C   6        /134. BD*(   1) C   4 - H  10            1.35    1.15    0.050
  10. BD (   1) C   5 - C   6        /136. BD*(   1) C   5 - H  11            0.64    1.18    0.035
  10. BD (   1) C   5 - C   6        /137. BD*(   1) C   6 - C   7            1.18    1.26    0.049
  10. BD (   1) C   5 - C   6        /139. BD*(   1) C   6 - H  12            0.57    1.18    0.033
  10. BD (   1) C   5 - C   6        /141. BD*(   1) C   7 - H  13            1.21    1.18    0.048
  11. BD (   1) C   5 - H  11        / 57. RY*(   1) C   4                    0.28    1.54    0.026
  11. BD (   1) C   5 - H  11        / 75. RY*(   1) C   6                    0.33    1.69    0.030
  11. BD (   1) C   5 - H  11        /130. BD*(   1) C   3 - C   4            2.12    1.03    0.059
  11. BD (   1) C   5 - H  11        /132. BD*(   1) C   4 - C   5            0.47    1.07    0.028
  11. BD (   1) C   5 - H  11        /135. BD*(   1) C   5 - C   6            0.41    1.06    0.026
  11. BD (   1) C   5 - H  11        /137. BD*(   1) C   6 - C   7            1.88    1.07    0.057
  12. BD (   1) C   6 - C   7        / 66. RY*(   1) C   5                    0.42    1.87    0.035
  12. BD (   1) C   6 - C   7        / 67. RY*(   2) C   5                    0.72    1.36    0.040
  12. BD (   1) C   6 - C   7        / 94. RY*(   2) C   8                    0.82    1.42    0.043
  12. BD (   1) C   6 - C   7        /135. BD*(   1) C   5 - C   6            1.18    1.25    0.049
  12. BD (   1) C   6 - C   7        /136. BD*(   1) C   5 - H  11            1.18    1.18    0.047
  12. BD (   1) C   6 - C   7        /139. BD*(   1) C   6 - H  12            0.58    1.18    0.033
  12. BD (   1) C   6 - C   7        /140. BD*(   1) C   7 - C   8            1.32    1.25    0.051
  12. BD (   1) C   6 - C   7        /141. BD*(   1) C   7 - H  13            0.66    1.18    0.035
  12. BD (   1) C   6 - C   7        /142. BD*(   1) C   8 - H  14            1.33    1.15    0.049
  13. BD (   2) C   6 - C   7        / 29. LP*(   1) C   8                   39.65    0.13    0.101
  13. BD (   2) C   6 - C   7        / 69. RY*(   4) C   5                    0.54    0.90    0.032
  13. BD (   2) C   6 - C   7        / 87. RY*(   4) C   7                    0.38    0.91    0.027
  13. BD (   2) C   6 - C   7        / 97. RY*(   5) C   8                    0.72    1.81    0.052
  13. BD (   2) C   6 - C   7        /133. BD*(   2) C   4 - C   5            7.51    0.28    0.062
  13. BD (   2) C   6 - C   7        /138. BD*(   2) C   6 - C   7            0.31    0.28    0.012
  14. BD (   1) C   6 - H  12        / 66. RY*(   1) C   5                    0.34    1.68    0.030
  14. BD (   1) C   6 - H  12        / 84. RY*(   1) C   7                    0.34    1.67    0.030
  14. BD (   1) C   6 - H  12        /132. BD*(   1) C   4 - C   5            1.99    1.07    0.059
  14. BD (   1) C   6 - H  12        /135. BD*(   1) C   5 - C   6            0.36    1.07    0.025
  14. BD (   1) C   6 - H  12        /137. BD*(   1) C   6 - C   7            0.38    1.07    0.025
  14. BD (   1) C   6 - H  12        /140. BD*(   1) C   7 - C   8            2.02    1.07    0.059
  15. BD (   1) C   7 - C   8        / 49. RY*(   2) C   3                    1.02    1.75    0.054
  15. BD (   1) C   7 - C   8        / 75. RY*(   1) C   6                    0.47    1.89    0.038
  15. BD (   1) C   7 - C   8        / 76. RY*(   2) C   6                    0.61    1.37    0.037
  15. BD (   1) C   7 - C   8        /127. BD*(   1) C   2 - C   3            2.03    1.07    0.059
  15. BD (   1) C   7 - C   8        /131. BD*(   1) C   3 - C   8            1.73    1.23    0.058
  15. BD (   1) C   7 - C   8        /137. BD*(   1) C   6 - C   7            1.26    1.26    0.050
  15. BD (   1) C   7 - C   8        /139. BD*(   1) C   6 - H  12            1.11    1.19    0.046
  15. BD (   1) C   7 - C   8        /141. BD*(   1) C   7 - H  13            0.64    1.19    0.035
  15. BD (   1) C   7 - C   8        /142. BD*(   1) C   8 - H  14            0.75    1.15    0.037
  16. BD (   1) C   7 - H  13        / 75. RY*(   1) C   6                    0.33    1.69    0.030
  16. BD (   1) C   7 - H  13        / 93. RY*(   1) C   8                    0.30    1.61    0.028
  16. BD (   1) C   7 - H  13        /131. BD*(   1) C   3 - C   8            2.11    1.03    0.059
  16. BD (   1) C   7 - H  13        /135. BD*(   1) C   5 - C   6            1.89    1.06    0.057
  16. BD (   1) C   7 - H  13        /137. BD*(   1) C   6 - C   7            0.44    1.07    0.027
  16. BD (   1) C   7 - H  13        /140. BD*(   1) C   7 - C   8            0.46    1.07    0.028
  17. BD (   1) C   8 - H  14        / 48. RY*(   1) C   3                    0.39    1.57    0.031
  17. BD (   1) C   8 - H  14        / 84. RY*(   1) C   7                    0.39    1.70    0.032
  17. BD (   1) C   8 - H  14        /130. BD*(   1) C   3 - C   4            2.38    1.05    0.063
  17. BD (   1) C   8 - H  14        /131. BD*(   1) C   3 - C   8            0.35    1.06    0.024
  17. BD (   1) C   8 - H  14        /137. BD*(   1) C   6 - C   7            1.75    1.09    0.055
  17. BD (   1) C   8 - H  14        /140. BD*(   1) C   7 - C   8            0.52    1.09    0.030
  18. CR (   1) O   1                / 39. RY*(   1) C   2                    2.85   19.59    0.299
  19. CR (   1) C   2                / 50. RY*(   3) C   3                    0.29   10.94    0.071
  19. CR (   1) C   2                / 55. RY*(   8) C   3                    0.26   12.38    0.071
  19. CR (   1) C   2                /102. RY*(   1) H   9                    0.44   10.57    0.086
  19. CR (   1) C   2                /130. BD*(   1) C   3 - C   4            0.42   10.79    0.086
  19. CR (   1) C   2                /131. BD*(   1) C   3 - C   8            0.41   10.79    0.084
  20. CR (   1) C   3                / 42. RY*(   4) C   2                    0.28   11.45    0.071
  20. CR (   1) C   3                / 43. RY*(   5) C   2                    0.32   10.83    0.075
  20. CR (   1) C   3                / 58. RY*(   2) C   4                    0.89   10.90    0.125
  20. CR (   1) C   3                / 94. RY*(   2) C   8                    0.93   10.85    0.127
  20. CR (   1) C   3                /130. BD*(   1) C   3 - C   4            0.29   10.65    0.070
  20. CR (   1) C   3                /131. BD*(   1) C   3 - C   8            0.30   10.66    0.072
  20. CR (   1) C   3                /132. BD*(   1) C   4 - C   5            0.40   10.70    0.083
  20. CR (   1) C   3                /134. BD*(   1) C   4 - H  10            0.27   10.59    0.067
  20. CR (   1) C   3                /140. BD*(   1) C   7 - C   8            0.40   10.69    0.083
  20. CR (   1) C   3                /142. BD*(   1) C   8 - H  14            0.29   10.58    0.071
  21. CR (   1) C   4                / 49. RY*(   2) C   3                    0.92   11.15    0.128
  21. CR (   1) C   4                / 67. RY*(   2) C   5                    0.78   10.76    0.116
  21. CR (   1) C   4                / 68. RY*(   3) C   5                    0.29   10.80    0.070
  21. CR (   1) C   4                /106. RY*(   1) H  10                    0.39   10.45    0.081
  21. CR (   1) C   4                /127. BD*(   1) C   2 - C   3            0.50   10.46    0.092
  21. CR (   1) C   4                /131. BD*(   1) C   3 - C   8            0.60   10.62    0.101
  21. CR (   1) C   4                /135. BD*(   1) C   5 - C   6            0.45   10.65    0.088
  21. CR (   1) C   4                /136. BD*(   1) C   5 - H  11            0.29   10.58    0.071
  22. CR (   1) C   5                / 57. RY*(   1) C   4                    0.25   11.11    0.067
  22. CR (   1) C   5                / 60. RY*(   4) C   4                    0.54   10.72    0.096
  22. CR (   1) C   5                / 76. RY*(   2) C   6                    0.74   10.75    0.113
  22. CR (   1) C   5                /110. RY*(   1) H  11                    0.41   10.45    0.082
  22. CR (   1) C   5                /130. BD*(   1) C   3 - C   4            0.54   10.60    0.096
  22. CR (   1) C   5                /134. BD*(   1) C   4 - H  10            0.37   10.54    0.079
  22. CR (   1) C   5                /137. BD*(   1) C   6 - C   7            0.45   10.64    0.088
  22. CR (   1) C   5                /139. BD*(   1) C   6 - H  12            0.28   10.56    0.069
  23. CR (   1) C   6                / 67. RY*(   2) C   5                    0.70   10.76    0.110
  23. CR (   1) C   6                / 85. RY*(   2) C   7                    0.70   10.75    0.109
  23. CR (   1) C   6                / 86. RY*(   3) C   7                    0.26   10.78    0.067
  23. CR (   1) C   6                /114. RY*(   1) H  12                    0.41   10.46    0.082
  23. CR (   1) C   6                /132. BD*(   1) C   4 - C   5            0.46   10.65    0.089
  23. CR (   1) C   6                /136. BD*(   1) C   5 - H  11            0.30   10.57    0.071
  23. CR (   1) C   6                /140. BD*(   1) C   7 - C   8            0.46   10.65    0.089
  23. CR (   1) C   6                /141. BD*(   1) C   7 - H  13            0.30   10.57    0.072
  24. CR (   1) C   7                / 76. RY*(   2) C   6                    0.75   10.75    0.113
  24. CR (   1) C   7                / 94. RY*(   2) C   8                    0.26   10.80    0.067
  24. CR (   1) C   7                / 96. RY*(   4) C   8                    0.50   10.71    0.092
  24. CR (   1) C   7                /118. RY*(   1) H  13                    0.41   10.45    0.082
  24. CR (   1) C   7                /131. BD*(   1) C   3 - C   8            0.55   10.61    0.097
  24. CR (   1) C   7                /135. BD*(   1) C   5 - C   6            0.45   10.64    0.088
  24. CR (   1) C   7                /139. BD*(   1) C   6 - H  12            0.29   10.57    0.070
  24. CR (   1) C   7                /142. BD*(   1) C   8 - H  14            0.35   10.53    0.077
  25. CR (   1) C   8                / 48. RY*(   1) C   3                    0.84   11.14    0.122
  25. CR (   1) C   8                / 85. RY*(   2) C   7                    0.80   10.76    0.117
  25. CR (   1) C   8                / 86. RY*(   3) C   7                    0.28   10.79    0.069
  25. CR (   1) C   8                /122. RY*(   1) H  14                    0.39   10.46    0.081
  25. CR (   1) C   8                /127. BD*(   1) C   2 - C   3            0.54   10.47    0.096
  25. CR (   1) C   8                /130. BD*(   1) C   3 - C   4            0.59   10.62    0.101
  25. CR (   1) C   8                /137. BD*(   1) C   6 - C   7            0.44   10.66    0.087
  25. CR (   1) C   8                /141. BD*(   1) C   7 - H  13            0.29   10.58    0.070
  26. LP (   1) O   1                / 39. RY*(   1) C   2                    4.60    1.36    0.100
  26. LP (   1) O   1                /127. BD*(   1) C   2 - C   3            0.80    1.21    0.040
  26. LP (   1) O   1                /129. BD*(   1) C   2 - H   9            0.44    1.16    0.029
  27. LP (   2) O   1                / 40. RY*(   2) C   2                    1.71    2.21    0.079
  27. LP (   2) O   1                / 42. RY*(   4) C   2                    0.30    1.80    0.030
  27. LP (   2) O   1                / 43. RY*(   5) C   2                    0.46    1.17    0.030
  27. LP (   2) O   1                /127. BD*(   1) C   2 - C   3            6.89    0.85    0.097
  27. LP (   2) O   1                /129. BD*(   1) C   2 - H   9            8.91    0.80    0.107
  28. LP (   3) O   1                / 31. RY*(   2) O   1                    0.62    1.42    0.042
  28. LP (   3) O   1                / 35. RY*(   6) O   1                    0.34    3.04    0.045
  28. LP (   3) O   1                / 41. RY*(   3) C   2                    2.54    2.22    0.106
  28. LP (   3) O   1                / 44. RY*(   6) C   2                    0.35    0.91    0.025
  28. LP (   3) O   1                /128. BD*(   2) C   2 - C   3           43.18    0.33    0.154
  29. LP*(   1) C   8                / 52. RY*(   5) C   3                    0.63    1.91    0.065
  29. LP*(   1) C   8                / 87. RY*(   4) C   7                    1.45    0.78    0.063
  29. LP*(   1) C   8                / 95. RY*(   3) C   8                    0.80    1.07    0.055
  29. LP*(   1) C   8                / 97. RY*(   5) C   8                    0.43    1.69    0.051
  29. LP*(   1) C   8                /128. BD*(   2) C   2 - C   3           49.27    0.05    0.080
  29. LP*(   1) C   8                /133. BD*(   2) C   4 - C   5            0.50    0.15    0.015
  29. LP*(   1) C   8                /138. BD*(   2) C   6 - C   7           23.72    0.16    0.102
 128. BD*(   2) C   2 - C   3        / 31. RY*(   2) O   1                    0.47    1.09    0.069
 128. BD*(   2) C   2 - C   3        / 44. RY*(   6) C   2                    1.48    0.58    0.089
 128. BD*(   2) C   2 - C   3        /133. BD*(   2) C   4 - C   5            6.20    0.10    0.061
 133. BD*(   2) C   4 - C   5        / 61. RY*(   5) C   4                    0.48    1.56    0.105
 133. BD*(   2) C   4 - C   5        / 69. RY*(   4) C   5                    1.07    0.62    0.098
 138. BD*(   2) C   6 - C   7        / 79. RY*(   5) C   6                    1.09    0.62    0.091
 138. BD*(   2) C   6 - C   7        / 87. RY*(   4) C   7                    0.81    0.62    0.079


 Natural Bond Orbitals (Summary):

                                                            Principal Delocalizations
           NBO                        Occupancy    Energy   (geminal,vicinal,remote)
 ====================================================================================
 Molecular unit  1  (C7H6O)
     1. BD (   1) O   1 - C   2          0.99829    -1.38198  39(g),131(v),127(g),49(v)
                                                    48(v)
     2. BD (   1) C   2 - C   3          0.99192    -0.91748  131(g),130(g),132(v),140(v)
                                                    30(v),93(v),57(v),126(g)
     3. BD (   2) C   2 - C   3          0.73733    -0.46525  29(v),133(v),128(g),59(v)
                                                    95(v),31(v),51(g)
     4. BD (   1) C   2 - H   9          0.99515    -0.80338  130(v),30(v),48(v)
     5. BD (   1) C   3 - C   4          0.98573    -0.89269  131(g),132(g),142(v),136(v)
                                                    127(g),129(v),67(v),66(v)
                                                    39(v),134(g),93(v)
     6. BD (   1) C   3 - C   8          0.98651    -0.89813  130(g),140(g),134(v),141(v)
                                                    127(g),126(v),84(v),85(v)
                                                    142(g),57(v)
     7. BD (   1) C   4 - C   5          0.98873    -0.87697  127(v),130(g),135(g),139(v)
                                                    48(v),134(g),136(g),76(v)
                                                    75(v)
     8. BD (   2) C   4 - C   5          0.82129    -0.43768  138(v),128(v),79(v),51(v)
                                                    29(r)
     9. BD (   1) C   4 - H  10          0.98918    -0.69988  131(v),135(v),132(g),66(v)
                                                    130(g),49(v)
    10. BD (   1) C   5 - C   6          0.98988    -0.86681  134(v),132(g),141(v),137(g)
                                                    58(v),85(v),136(g),139(g)
                                                    84(v)
    11. BD (   1) C   5 - H  11          0.98915    -0.67964  130(v),137(v),132(g),135(g)
                                                    75(v),57(v)
    12. BD (   1) C   6 - C   7          0.98984    -0.86883  142(v),140(g),136(v),135(g)
                                                    94(v),67(v),141(g),139(g)
                                                    66(v)
    13. BD (   2) C   6 - C   7          0.77024    -0.42735  29(v),133(v),97(v),69(v)
                                                    87(g),138(g)
    14. BD (   1) C   6 - H  12          0.98946    -0.68259  140(v),132(v),137(g),135(g)
                                                    84(v),66(v)
    15. BD (   1) C   7 - C   8          0.98864    -0.87654  127(v),131(g),137(g),139(v)
                                                    49(v),142(g),141(g),76(v)
                                                    75(v)
    16. BD (   1) C   7 - H  13          0.98913    -0.68056  131(v),135(v),140(g),137(g)
                                                    75(v),93(v)
    17. BD (   1) C   8 - H  14          0.98909    -0.70365  130(v),137(v),140(g),48(v)
                                                    84(v),131(g)
    18. CR (   1) O   1                  0.99987   -19.24583  39(v)
    19. CR (   1) C   2                  0.99959   -10.43830  102(v),130(v),131(v),50(v)
                                                    55(v)
    20. CR (   1) C   3                  0.99939   -10.30376  94(v),58(v),140(v),132(v)
                                                    43(v),131(g),142(v),130(g)
                                                    42(v),134(v)
    21. CR (   1) C   4                  0.99945   -10.26808  49(v),67(v),131(v),127(v)
                                                    135(v),106(v),136(v),68(v)
    22. CR (   1) C   5                  0.99948   -10.25348  76(v),130(v),60(v),137(v)
                                                    110(v),134(v),139(v),57(v)
    23. CR (   1) C   6                  0.99947   -10.26191  67(v),85(v),140(v),132(v)
                                                    114(v),141(v),136(v),86(v)
    24. CR (   1) C   7                  0.99947   -10.25381  76(v),131(v),96(v),135(v)
                                                    118(v),142(v),139(v),94(v)
    25. CR (   1) C   8                  0.99945   -10.27263  48(v),85(v),130(v),127(v)
                                                    137(v),122(v),141(v),86(v)
    26. LP (   1) O   1                  0.99308    -1.01719  39(v),127(v),129(v)
    27. LP (   2) O   1                  0.96401    -0.65283  129(v),127(v),40(v),43(v)
                                                    42(v)
    28. LP (   3) O   1                  0.80357    -0.58583  128(v),41(v),31(g),44(v)
                                                    35(g)
    29. LP*(   1) C   8                  0.45100    -0.30190  128(v),138(v),87(v),95(g)
                                                    52(v),97(g),133(r)
    30. RY*(   1) O   1                  0.00156     0.89399   
    31. RY*(   2) O   1                  0.00054     0.83430   
    32. RY*(   3) O   1                  0.00006     1.08652   
    33. RY*(   4) O   1                  0.00003     1.29497   
    34. RY*(   5) O   1                  0.00000     2.49785   
    35. RY*(   6) O   1                  0.00000     2.45255   
    36. RY*(   7) O   1                  0.00000     2.28290   
    37. RY*(   8) O   1                  0.00000     2.45905   
    38. RY*(   9) O   1                  0.00000     2.51289   
    39. RY*(   1) C   2                  0.00572     0.34031   
    40. RY*(   2) C   2                  0.00256     1.55840   
    41. RY*(   3) C   2                  0.00234     1.63255   
    42. RY*(   4) C   2                  0.00094     1.14403   
    43. RY*(   5) C   2                  0.00045     0.52162   
    44. RY*(   6) C   2                  0.00015     0.32848   
    45. RY*(   7) C   2                  0.00001     1.55209   
    46. RY*(   8) C   2                  0.00001     1.86694   
    47. RY*(   9) C   2                  0.00001     1.86190   
    48. RY*(   1) C   3                  0.00320     0.86450   
    49. RY*(   2) C   3                  0.00207     0.87718   
    50. RY*(   3) C   3                  0.00068     0.50430   
    51. RY*(   4) C   3                  0.00043     0.58761   
    52. RY*(   5) C   3                  0.00042     1.60648   
    53. RY*(   6) C   3                  0.00011     2.12769   
    54. RY*(   7) C   3                  0.00010     1.56669   
    55. RY*(   8) C   3                  0.00011     1.94147   
    56. RY*(   9) C   3                  0.00001     1.97357   
    57. RY*(   1) C   4                  0.00321     0.85614   
    58. RY*(   2) C   4                  0.00158     0.59965   
    59. RY*(   3) C   4                  0.00079     0.75001   
    60. RY*(   4) C   4                  0.00051     0.46592   
    61. RY*(   5) C   4                  0.00016     1.41196   
    62. RY*(   6) C   4                  0.00006     2.12751   
    63. RY*(   7) C   4                  0.00003     2.20100   
    64. RY*(   8) C   4                  0.00000     1.65976   
    65. RY*(   9) C   4                  0.00000     2.01763   
    66. RY*(   1) C   5                  0.00275     0.99734   
    67. RY*(   2) C   5                  0.00135     0.49446   
    68. RY*(   3) C   5                  0.00040     0.52868   
    69. RY*(   4) C   5                  0.00024     0.46824   
    70. RY*(   5) C   5                  0.00021     1.74069   
    71. RY*(   6) C   5                  0.00006     2.20032   
    72. RY*(   7) C   5                  0.00003     2.05014   
    73. RY*(   8) C   5                  0.00000     1.64873   
    74. RY*(   9) C   5                  0.00000     2.04498   
    75. RY*(   1) C   6                  0.00262     1.01183   
    76. RY*(   2) C   6                  0.00126     0.49402   
    77. RY*(   3) C   6                  0.00048     0.53280   
    78. RY*(   4) C   6                  0.00033     1.74179   
    79. RY*(   5) C   6                  0.00015     0.47246   
    80. RY*(   6) C   6                  0.00007     2.19992   
    81. RY*(   7) C   6                  0.00002     2.02511   
    82. RY*(   8) C   6                  0.00000     1.63162   
    83. RY*(   9) C   6                  0.00000     2.03071   
    84. RY*(   1) C   7                  0.00279     0.99170   
    85. RY*(   2) C   7                  0.00138     0.49134   
    86. RY*(   3) C   7                  0.00040     0.52117   
    87. RY*(   4) C   7                  0.00028     0.47817   
    88. RY*(   5) C   7                  0.00020     1.71554   
    89. RY*(   6) C   7                  0.00006     2.19947   
    90. RY*(   7) C   7                  0.00003     2.05331   
    91. RY*(   8) C   7                  0.00000     1.66205   
    92. RY*(   9) C   7                  0.00000     2.04784   
    93. RY*(   1) C   8                  0.00289     0.92827   
    94. RY*(   2) C   8                  0.00126     0.54966   
    95. RY*(   3) C   8                  0.00063     0.76549   
    96. RY*(   4) C   8                  0.00050     0.45325   
    97. RY*(   5) C   8                  0.00020     1.38435   
    98. RY*(   6) C   8                  0.00007     2.11950   
    99. RY*(   7) C   8                  0.00002     2.19122   
   100. RY*(   8) C   8                  0.00000     1.65835   
   101. RY*(   9) C   8                  0.00001     2.01568   
   102. RY*(   1) H   9                  0.00105     0.13497   
   103. RY*(   2) H   9                  0.00005     1.91750   
   104. RY*(   3) H   9                  0.00005     1.34830   
   105. RY*(   4) H   9                  0.00002     1.71090   
   106. RY*(   1) H  10                  0.00102     0.18426   
   107. RY*(   2) H  10                  0.00007     1.47362   
   108. RY*(   3) H  10                  0.00005     1.89699   
   109. RY*(   4) H  10                  0.00003     2.08874   
   110. RY*(   1) H  11                  0.00068     0.19944   
   111. RY*(   2) H  11                  0.00006     1.48671   
   112. RY*(   3) H  11                  0.00004     1.98112   
   113. RY*(   4) H  11                  0.00003     2.01208   
   114. RY*(   1) H  12                  0.00070     0.19572   
   115. RY*(   2) H  12                  0.00005     1.48403   
   116. RY*(   3) H  12                  0.00003     2.17003   
   117. RY*(   4) H  12                  0.00004     1.82409   
   118. RY*(   1) H  13                  0.00068     0.19807   
   119. RY*(   2) H  13                  0.00006     1.48614   
   120. RY*(   3) H  13                  0.00004     1.84245   
   121. RY*(   4) H  13                  0.00003     2.15097   
   122. RY*(   1) H  14                  0.00080     0.19164   
   123. RY*(   2) H  14                  0.00008     1.46542   
   124. RY*(   3) H  14                  0.00004     1.96534   
   125. RY*(   4) H  14                  0.00003     1.99371   
   126. BD*(   1) O   1 - C   2          0.00239     0.31121   
   127. BD*(   1) C   2 - C   3          0.02396     0.19472   
   128. BD*(   2) C   2 - C   3          0.17132    -0.25104  29(v),133(v),44(g),31(v)
   129. BD*(   1) C   2 - H   9          0.02165     0.14377   
   130. BD*(   1) C   3 - C   4          0.01386     0.34928   
   131. BD*(   1) C   3 - C   8          0.01261     0.35298   
   132. BD*(   1) C   4 - C   5          0.00781     0.39214   
   133. BD*(   2) C   4 - C   5          0.10857    -0.14699  138(v),128(v),69(g),61(g)
   134. BD*(   1) C   4 - H  10          0.00695     0.28804   
   135. BD*(   1) C   5 - C   6          0.00815     0.38420   
   136. BD*(   1) C   5 - H  11          0.00645     0.31181   
   137. BD*(   1) C   6 - C   7          0.00811     0.38842   
   138. BD*(   2) C   6 - C   7          0.12912    -0.14276  133(v),29(v),79(g),87(g)
   139. BD*(   1) C   6 - H  12          0.00630     0.31125   
   140. BD*(   1) C   7 - C   8          0.00773     0.38460   
   141. BD*(   1) C   7 - H  13          0.00637     0.31115   
   142. BD*(   1) C   8 - H  14          0.00695     0.27832   
       -------------------------------
              Total Lewis   26.94642  ( 96.2372%)
        Valence non-Lewis    0.99929  (  3.5689%)
        Rydberg non-Lewis    0.05429  (  0.1939%)
       -------------------------------
            Total unit  1   28.00000  (100.0000%)
           Charge unit  1    0.00000


 ***************************************************
 *******         Beta  spin orbitals         *******
 ***************************************************


 NATURAL POPULATIONS:  Natural atomic orbital occupancies 
                                                          
   NAO  Atom  No  lang   Type(AO)    Occupancy      Energy
 ----------------------------------------------------------
     1    O    1  S      Cor( 1S)     0.99987     -19.22513
     2    O    1  S      Val( 2S)     0.85172      -1.15717
     3    O    1  S      Ryd( 3S)     0.00070       1.15930
     4    O    1  px     Val( 2p)     0.71844      -0.58056
     5    O    1  px     Ryd( 3p)     0.00026       0.78484
     6    O    1  py     Val( 2p)     0.30012      -0.46878
     7    O    1  py     Ryd( 3p)     0.00031       0.88835
     8    O    1  pz     Val( 2p)     0.75905      -0.55097
     9    O    1  pz     Ryd( 3p)     0.00058       0.75680
    10    O    1  dxy    Ryd( 3d)     0.00061       2.81068
    11    O    1  dxz    Ryd( 3d)     0.00099       2.52915
    12    O    1  dyz    Ryd( 3d)     0.00018       2.37805
    13    O    1  dx2y2  Ryd( 3d)     0.00058       2.79653
    14    O    1  dz2    Ryd( 3d)     0.00021       2.56791

    15    C    2  S      Cor( 1S)     0.99960     -10.43928
    16    C    2  S      Val( 2S)     0.47892      -0.46150
    17    C    2  S      Ryd( 3S)     0.00324       0.30883
    18    C    2  px     Val( 2p)     0.44970      -0.29384
    19    C    2  px     Ryd( 3p)     0.00648       0.51104
    20    C    2  py     Val( 2p)     0.51162      -0.31632
    21    C    2  py     Ryd( 3p)     0.00268       0.34880
    22    C    2  pz     Val( 2p)     0.36308      -0.38609
    23    C    2  pz     Ryd( 3p)     0.00016       0.26141
    24    C    2  dxy    Ryd( 3d)     0.00064       2.22076
    25    C    2  dxz    Ryd( 3d)     0.00154       1.66331
    26    C    2  dyz    Ryd( 3d)     0.00061       1.58351
    27    C    2  dx2y2  Ryd( 3d)     0.00061       2.09264
    28    C    2  dz2    Ryd( 3d)     0.00038       1.87584

    29    C    3  S      Cor( 1S)     0.99936     -10.30109
    30    C    3  S      Val( 2S)     0.43898      -0.34629
    31    C    3  S      Ryd( 3S)     0.00084       0.34332
    32    C    3  px     Val( 2p)     0.56511      -0.29441
    33    C    3  px     Ryd( 3p)     0.00277       0.74778
    34    C    3  py     Val( 2p)     0.46186      -0.29446
    35    C    3  py     Ryd( 3p)     0.00231       0.82656
    36    C    3  pz     Val( 2p)     0.56142      -0.33282
    37    C    3  pz     Ryd( 3p)     0.00045       0.41924
    38    C    3  dxy    Ryd( 3d)     0.00031       2.23432
    39    C    3  dxz    Ryd( 3d)     0.00041       1.69552
    40    C    3  dyz    Ryd( 3d)     0.00013       1.66083
    41    C    3  dx2y2  Ryd( 3d)     0.00043       2.20308
    42    C    3  dz2    Ryd( 3d)     0.00020       1.97519

    43    C    4  S      Cor( 1S)     0.99945     -10.26791
    44    C    4  S      Val( 2S)     0.47411      -0.33869
    45    C    4  S      Ryd( 3S)     0.00089       0.38751
    46    C    4  px     Val( 2p)     0.58785      -0.25563
    47    C    4  px     Ryd( 3p)     0.00271       0.78600
    48    C    4  py     Val( 2p)     0.53802      -0.24216
    49    C    4  py     Ryd( 3p)     0.00209       0.53590
    50    C    4  pz     Val( 2p)     0.46089      -0.30063
    51    C    4  pz     Ryd( 3p)     0.00056       0.37276
    52    C    4  dxy    Ryd( 3d)     0.00044       2.26851
    53    C    4  dxz    Ryd( 3d)     0.00019       1.71543
    54    C    4  dyz    Ryd( 3d)     0.00029       1.73261
    55    C    4  dx2y2  Ryd( 3d)     0.00028       2.28884
    56    C    4  dz2    Ryd( 3d)     0.00021       2.01763

    57    C    5  S      Cor( 1S)     0.99947     -10.25315
    58    C    5  S      Val( 2S)     0.47983      -0.33234
    59    C    5  S      Ryd( 3S)     0.00059       0.40228
    60    C    5  px     Val( 2p)     0.57381      -0.23642
    61    C    5  px     Ryd( 3p)     0.00272       0.67849
    62    C    5  py     Val( 2p)     0.55693      -0.23027
    63    C    5  py     Ryd( 3p)     0.00254       0.64426
    64    C    5  pz     Val( 2p)     0.47443      -0.28559
    65    C    5  pz     Ryd( 3p)     0.00025       0.38548
    66    C    5  dxy    Ryd( 3d)     0.00035       2.33139
    67    C    5  dxz    Ryd( 3d)     0.00022       1.73374
    68    C    5  dyz    Ryd( 3d)     0.00024       1.74001
    69    C    5  dx2y2  Ryd( 3d)     0.00039       2.24121
    70    C    5  dz2    Ryd( 3d)     0.00020       2.03694

    71    C    6  S      Cor( 1S)     0.99947     -10.26194
    72    C    6  S      Val( 2S)     0.48502      -0.34161
    73    C    6  S      Ryd( 3S)     0.00060       0.40277
    74    C    6  px     Val( 2p)     0.53304      -0.22170
    75    C    6  px     Ryd( 3p)     0.00190       0.49182
    76    C    6  py     Val( 2p)     0.60315      -0.24466
    77    C    6  py     Ryd( 3p)     0.00312       0.82872
    78    C    6  pz     Val( 2p)     0.43146      -0.28668
    79    C    6  pz     Ryd( 3p)     0.00017       0.38522
    80    C    6  dxy    Ryd( 3d)     0.00039       2.24801
    81    C    6  dxz    Ryd( 3d)     0.00027       1.74135
    82    C    6  dyz    Ryd( 3d)     0.00024       1.71665
    83    C    6  dx2y2  Ryd( 3d)     0.00039       2.31036
    84    C    6  dz2    Ryd( 3d)     0.00019       2.02578

    85    C    7  S      Cor( 1S)     0.99947     -10.25340
    86    C    7  S      Val( 2S)     0.47926      -0.33264
    87    C    7  S      Ryd( 3S)     0.00060       0.39692
    88    C    7  px     Val( 2p)     0.60147      -0.24514
    89    C    7  px     Ryd( 3p)     0.00320       0.81288
    90    C    7  py     Val( 2p)     0.52721      -0.22324
    91    C    7  py     Ryd( 3p)     0.00215       0.50514
    92    C    7  pz     Val( 2p)     0.47816      -0.28639
    93    C    7  pz     Ryd( 3p)     0.00030       0.38446
    94    C    7  dxy    Ryd( 3d)     0.00037       2.27090
    95    C    7  dxz    Ryd( 3d)     0.00025       1.72583
    96    C    7  dyz    Ryd( 3d)     0.00020       1.74717
    97    C    7  dx2y2  Ryd( 3d)     0.00037       2.30035
    98    C    7  dz2    Ryd( 3d)     0.00020       2.03803

    99    C    8  S      Cor( 1S)     0.99944     -10.27251
   100    C    8  S      Val( 2S)     0.47368      -0.34356
   101    C    8  S      Ryd( 3S)     0.00077       0.38946
   102    C    8  px     Val( 2p)     0.55653      -0.24875
   103    C    8  px     Ryd( 3p)     0.00226       0.66047
   104    C    8  py     Val( 2p)     0.57166      -0.25699
   105    C    8  py     Ryd( 3p)     0.00228       0.65729
   106    C    8  pz     Val( 2p)     0.46194      -0.30444
   107    C    8  pz     Ryd( 3p)     0.00047       0.36748
   108    C    8  dxy    Ryd( 3d)     0.00037       2.31942
   109    C    8  dxz    Ryd( 3d)     0.00022       1.72284
   110    C    8  dyz    Ryd( 3d)     0.00028       1.71647
   111    C    8  dx2y2  Ryd( 3d)     0.00033       2.23259
   112    C    8  dz2    Ryd( 3d)     0.00021       2.01426

   113    H    9  S      Val( 1S)     0.28206      -0.17572
   114    H    9  S      Ryd( 2S)     0.00074       0.14268
   115    H    9  px     Ryd( 2p)     0.00024       1.92962
   116    H    9  py     Ryd( 2p)     0.00018       1.75777
   117    H    9  pz     Ryd( 2p)     0.00004       1.37466

   118    H   10  S      Val( 1S)     0.37145      -0.09490
   119    H   10  S      Ryd( 2S)     0.00084       0.17347
   120    H   10  px     Ryd( 2p)     0.00041       2.15643
   121    H   10  py     Ryd( 2p)     0.00007       1.84985
   122    H   10  pz     Ryd( 2p)     0.00008       1.47344

   123    H   11  S      Val( 1S)     0.36380      -0.06628
   124    H   11  S      Ryd( 2S)     0.00067       0.17900
   125    H   11  px     Ryd( 2p)     0.00025       2.02980
   126    H   11  py     Ryd( 2p)     0.00022       1.99489
   127    H   11  pz     Ryd( 2p)     0.00006       1.48745

   128    H   12  S      Val( 1S)     0.36753      -0.07014
   129    H   12  S      Ryd( 2S)     0.00068       0.17809
   130    H   12  px     Ryd( 2p)     0.00005       1.82525
   131    H   12  py     Ryd( 2p)     0.00042       2.19622
   132    H   12  pz     Ryd( 2p)     0.00005       1.48403

   133    H   13  S      Val( 1S)     0.36472      -0.06744
   134    H   13  S      Ryd( 2S)     0.00067       0.17776
   135    H   13  px     Ryd( 2p)     0.00039       2.17971
   136    H   13  py     Ryd( 2p)     0.00008       1.84461
   137    H   13  pz     Ryd( 2p)     0.00006       1.48664

   138    H   14  S      Val( 1S)     0.37253      -0.10358
   139    H   14  S      Ryd( 2S)     0.00072       0.16977
   140    H   14  px     Ryd( 2p)     0.00028       2.00490
   141    H   14  py     Ryd( 2p)     0.00019       1.98521
   142    H   14  pz     Ryd( 2p)     0.00008       1.46551


 Summary of Natural Population Analysis:                  
                                                          
                                       Natural Population 
                Natural  -----------------------------------------------
    Atom  No    Charge         Core      Valence    Rydberg      Total
 -----------------------------------------------------------------------
      O    1    0.36639      0.99987     2.62932    0.00441     3.63361
      C    2    0.18075      0.99960     1.80332    0.01633     2.81925
      C    3   -0.03457      0.99936     2.02736    0.00785     3.03457
      C    4   -0.06798      0.99945     2.06087    0.00766     3.06798
      C    5   -0.09196      0.99947     2.08500    0.00749     3.09196
      C    6   -0.05943      0.99947     2.05266    0.00730     3.05943
      C    7   -0.09320      0.99947     2.08609    0.00764     3.09320
      C    8   -0.07045      0.99944     2.06381    0.00720     3.07045
      H    9    0.21675      0.00000     0.28206    0.00119     0.28325
      H   10    0.12716      0.00000     0.37145    0.00139     0.37284
      H   11    0.13500      0.00000     0.36380    0.00120     0.36500
      H   12    0.13126      0.00000     0.36753    0.00121     0.36874
      H   13    0.13407      0.00000     0.36472    0.00120     0.36593
      H   14    0.12620      0.00000     0.37253    0.00127     0.37380
 =======================================================================
   * Total *    1.00000      7.99614    18.93052    0.07334    27.00000

                                 Natural Population      
 --------------------------------------------------------
   Core                       7.99614 ( 99.9517% of   8)
   Valence                   18.93052 ( 99.6343% of  19)
   Natural Minimal Basis     26.92666 ( 99.7284% of  27)
   Natural Rydberg Basis      0.07334 (  0.2716% of  27)
 --------------------------------------------------------

    Atom  No          Natural Electron Configuration
 ----------------------------------------------------------------------------
      O    1      [core]2S( 0.85)2p( 1.78)
      C    2      [core]2S( 0.48)2p( 1.32)3p( 0.01)
      C    3      [core]2S( 0.44)2p( 1.59)3p( 0.01)
      C    4      [core]2S( 0.47)2p( 1.59)3p( 0.01)
      C    5      [core]2S( 0.48)2p( 1.61)3p( 0.01)
      C    6      [core]2S( 0.49)2p( 1.57)3p( 0.01)
      C    7      [core]2S( 0.48)2p( 1.61)3p( 0.01)
      C    8      [core]2S( 0.47)2p( 1.59)3p( 0.01)
      H    9            1S( 0.28)
      H   10            1S( 0.37)
      H   11            1S( 0.36)
      H   12            1S( 0.37)
      H   13            1S( 0.36)
      H   14            1S( 0.37)


 NATURAL BOND ORBITAL ANALYSIS, beta spin orbitals:

                       Occupancies       Lewis Structure    Low   High
           Occ.    -------------------  -----------------   occ   occ
  Cycle   Thresh.   Lewis   Non-Lewis     CR  BD  3C  LP    (L)   (NL)   Dev
 =============================================================================
   1(1)    0.90    24.85760   2.14240      8  14   0   5     4      0    0.17
   2(2)    0.90    24.85760   2.14240      8  14   0   5     4      0    0.17
   3(1)    0.80    25.72238   1.27762      8  17   0   2     1      0    0.04
   4(2)    0.80    25.58254   1.41746      8  18   0   1     1      0    0.02
   5(3)    0.80    25.58254   1.41746      8  18   0   1     1      0    0.02
   6(4)    0.80    25.58254   1.41746      8  18   0   1     1      0    0.02
   7(5)    0.80    25.58254   1.41746      8  18   0   1     1      0    0.02
   8(6)    0.80    25.58254   1.41746      8  18   0   1     1      0    0.02
   9(7)    0.80    25.58254   1.41746      8  18   0   1     1      0    0.02
  10(8)    0.80    25.58254   1.41746      8  18   0   1     1      0    0.02
  11(9)    0.80    25.58254   1.41746      8  18   0   1     1      0    0.02
  12(1)    0.70    25.58271   1.41729      8  17   0   2     0      0    0.17
  13(2)    0.70    25.70690   1.29310      8  17   0   2     0      0    0.04
 -----------------------------------------------------------------------------

 Structure accepted: No low occupancy Lewis orbitals

 --------------------------------------------------------
   Core                      7.99614 ( 99.952% of   8)
   Valence Lewis            17.71076 ( 93.215% of  19)
  ==================       ============================
   Total Lewis              25.70690 ( 95.211% of  27)
  -----------------------------------------------------
   Valence non-Lewis         1.24363 (  4.606% of  27)
   Rydberg non-Lewis         0.04948 (  0.183% of  27)
  ==================       ============================
   Total non-Lewis           1.29310 (  4.789% of  27)
 --------------------------------------------------------


       (Occupancy)   Bond orbital/ Coefficients/ Hybrids
 ---------------------------------------------------------------------------------
     1. (0.99811) BD ( 1) O   1 - C   2  
                ( 66.19%)   0.8136* O   1 s( 42.49%)p 1.35( 57.40%)d 0.00(  0.11%)
                                           -0.0001  0.6514 -0.0251  0.7050 -0.0149
                                           -0.2769  0.0041  0.0000  0.0000 -0.0218
                                            0.0000  0.0000  0.0222 -0.0130
                ( 33.81%)   0.5815* C   2 s( 29.91%)p 2.33( 69.78%)d 0.01(  0.31%)
                                            0.0000  0.5436 -0.0595 -0.7663 -0.0546
                                            0.3243  0.0495  0.0000  0.0000 -0.0334
                                            0.0000  0.0000  0.0342 -0.0285
     2. (0.91414) BD ( 1) C   2 - C   3  
                ( 53.62%)   0.7323* C   2 s( 42.90%)p 1.33( 57.08%)d 0.00(  0.03%)
                                           -0.0006 -0.6547 -0.0193 -0.1515  0.0003
                                            0.7397 -0.0264  0.0000  0.0000 -0.0119
                                            0.0000  0.0000  0.0012  0.0112
                ( 46.38%)   0.6810* C   3 s( 25.51%)p 2.92( 74.45%)d 0.00(  0.04%)
                                           -0.0008 -0.5050 -0.0101  0.1779 -0.0174
                                           -0.8441  0.0092  0.0000  0.0000  0.0065
                                            0.0000  0.0000  0.0151  0.0109
     3. (0.72165) BD ( 2) C   2 - C   3  
                ( 30.88%)   0.5557* C   2 s(  0.00%)p 1.00( 99.92%)d 0.00(  0.08%)
                                            0.0000  0.0000  0.0000  0.0000  0.0000
                                            0.0000  0.0000  0.9996 -0.0052  0.0000
                                           -0.0087 -0.0263  0.0000  0.0000
                ( 69.12%)   0.8314* C   3 s(  0.00%)p 1.00(100.00%)d 0.00(  0.00%)
                                            0.0000  0.0000  0.0000  0.0000  0.0000
                                            0.0000  0.0000  1.0000  0.0031  0.0000
                                           -0.0006  0.0054  0.0000  0.0000
     4. (0.88439) BD ( 1) C   2 - H   9  
                ( 68.65%)   0.8286* C   2 s( 27.20%)p 2.68( 72.78%)d 0.00(  0.02%)
                                           -0.0012  0.5213  0.0158  0.6176 -0.0221
                                            0.5880 -0.0146  0.0000  0.0000  0.0026
                                            0.0000  0.0000 -0.0132 -0.0074
                ( 31.35%)   0.5599* H   9 s( 99.88%)p 0.00(  0.12%)
                                            0.9993 -0.0133 -0.0280 -0.0215  0.0000
     5. (0.97850) BD ( 1) C   3 - C   4  
                ( 52.22%)   0.7226* C   3 s( 37.43%)p 1.67( 62.53%)d 0.00(  0.04%)
                                           -0.0004  0.6118 -0.0051 -0.6161 -0.0125
                                           -0.4955  0.0120  0.0000  0.0000  0.0142
                                            0.0000  0.0000  0.0029 -0.0123
                ( 47.78%)   0.6913* C   4 s( 34.15%)p 1.93( 65.79%)d 0.00(  0.05%)
                                            0.0001  0.5843  0.0106  0.5762 -0.0164
                                            0.5702  0.0240  0.0000  0.0000  0.0189
                                            0.0000  0.0000  0.0013 -0.0135
     6. (0.98203) BD ( 1) C   3 - C   8  
                ( 52.13%)   0.7220* C   3 s( 37.01%)p 1.70( 62.96%)d 0.00(  0.04%)
                                           -0.0003  0.6083 -0.0013  0.7671  0.0038
                                           -0.2021  0.0173  0.0000  0.0000 -0.0067
                                            0.0000  0.0000  0.0133 -0.0121
                ( 47.87%)   0.6919* C   8 s( 34.52%)p 1.90( 65.43%)d 0.00(  0.05%)
                                            0.0001  0.5875  0.0103 -0.7584  0.0045
                                            0.2798  0.0268  0.0000  0.0000 -0.0115
                                            0.0000  0.0000  0.0149 -0.0133
     7. (0.98250) BD ( 1) C   4 - C   5  
                ( 50.92%)   0.7136* C   4 s( 36.86%)p 1.71( 63.10%)d 0.00(  0.04%)
                                           -0.0002  0.6071  0.0098  0.1540 -0.0376
                                           -0.7782 -0.0149  0.0000  0.0000 -0.0103
                                            0.0000  0.0000 -0.0134 -0.0114
                ( 49.08%)   0.7006* C   5 s( 35.25%)p 1.84( 64.70%)d 0.00(  0.05%)
                                            0.0001  0.5936  0.0104 -0.1933 -0.0400
                                            0.7798  0.0003  0.0000  0.0000 -0.0045
                                            0.0000  0.0000 -0.0179 -0.0123
     8. (0.82035) BD ( 2) C   4 - C   5  
                ( 49.03%)   0.7002* C   4 s(  0.00%)p 1.00( 99.95%)d 0.00(  0.05%)
                                            0.0000  0.0000  0.0000  0.0000  0.0000
                                            0.0000  0.0000  0.9997 -0.0063  0.0000
                                            0.0167 -0.0161  0.0000  0.0000
                ( 50.97%)   0.7139* C   5 s(  0.00%)p 1.00( 99.94%)d 0.00(  0.06%)
                                            0.0000  0.0000  0.0000  0.0000  0.0000
                                            0.0000  0.0000  0.9997 -0.0046  0.0000
                                            0.0107  0.0220  0.0000  0.0000
     9. (0.98925) BD ( 1) C   4 - H  10  
                ( 62.81%)   0.7925* C   4 s( 28.89%)p 2.46( 71.08%)d 0.00(  0.03%)
                                            0.0003 -0.5373  0.0156  0.8015 -0.0029
                                           -0.2607  0.0204  0.0000  0.0000  0.0107
                                            0.0000  0.0000 -0.0096  0.0099
                ( 37.19%)   0.6098* H  10 s( 99.90%)p 0.00(  0.10%)
                                           -0.9995  0.0022 -0.0313  0.0080  0.0000
    10. (0.98991) BD ( 1) C   5 - C   6  
                ( 50.07%)   0.7076* C   5 s( 35.18%)p 1.84( 64.77%)d 0.00(  0.05%)
                                            0.0000  0.5931  0.0079  0.7594 -0.0034
                                           -0.2634 -0.0414  0.0000  0.0000 -0.0079
                                            0.0000  0.0000  0.0164 -0.0122
                ( 49.93%)   0.7066* C   6 s( 35.26%)p 1.83( 64.69%)d 0.00(  0.05%)
                                            0.0000  0.5938  0.0078 -0.7719 -0.0195
                                            0.2222 -0.0354  0.0000  0.0000 -0.0127
                                            0.0000  0.0000  0.0134 -0.0119
    11. (0.98475) BD ( 1) C   5 - H  11  
                ( 63.43%)   0.7964* C   5 s( 29.49%)p 2.39( 70.49%)d 0.00(  0.03%)
                                            0.0004 -0.5428  0.0146  0.6198 -0.0085
                                            0.5662 -0.0069  0.0000  0.0000 -0.0129
                                            0.0000  0.0000 -0.0015  0.0093
                ( 36.57%)   0.6048* H  11 s( 99.90%)p 0.00(  0.10%)
                                           -0.9995  0.0023 -0.0236 -0.0221  0.0000
    12. (0.98982) BD ( 1) C   6 - C   7  
                ( 49.91%)   0.7065* C   6 s( 35.42%)p 1.82( 64.53%)d 0.00(  0.05%)
                                            0.0000  0.5951  0.0080  0.6085  0.0325
                                            0.5229 -0.0237  0.0000  0.0000  0.0184
                                            0.0000  0.0000 -0.0009 -0.0119
                ( 50.09%)   0.7077* C   7 s( 35.29%)p 1.83( 64.66%)d 0.00(  0.05%)
                                            0.0000  0.5940  0.0078 -0.5808  0.0202
                                           -0.5546 -0.0366  0.0000  0.0000  0.0176
                                            0.0000  0.0000  0.0048 -0.0122
    13. (0.77830) BD ( 2) C   6 - C   7  
                ( 46.38%)   0.6811* C   6 s(  0.00%)p 1.00( 99.93%)d 0.00(  0.07%)
                                            0.0000  0.0000  0.0000  0.0000  0.0000
                                            0.0000  0.0000  0.9997 -0.0044  0.0000
                                            0.0060  0.0254  0.0000  0.0000
                ( 53.62%)   0.7322* C   7 s(  0.00%)p 1.00( 99.94%)d 0.00(  0.06%)
                                            0.0000  0.0000  0.0000  0.0000  0.0000
                                            0.0000  0.0000  0.9997 -0.0067  0.0000
                                           -0.0242  0.0013  0.0000  0.0000
    14. (0.98879) BD ( 1) C   6 - H  12  
                ( 63.19%)   0.7949* C   6 s( 29.22%)p 2.42( 70.75%)d 0.00(  0.03%)
                                            0.0003 -0.5404  0.0129 -0.1786  0.0024
                                            0.8219 -0.0112  0.0000  0.0000  0.0058
                                            0.0000  0.0000  0.0127  0.0092
                ( 36.81%)   0.6067* H  12 s( 99.89%)p 0.00(  0.11%)
                                           -0.9995  0.0025  0.0069 -0.0318  0.0000
    15. (0.98102) BD ( 1) C   7 - C   8  
                ( 48.86%)   0.6990* C   7 s( 34.92%)p 1.86( 65.03%)d 0.00(  0.05%)
                                            0.0002  0.5908  0.0113 -0.1510  0.0366
                                            0.7911  0.0174  0.0000  0.0000 -0.0107
                                            0.0000  0.0000 -0.0150 -0.0123
                ( 51.14%)   0.7151* C   8 s( 36.83%)p 1.71( 63.13%)d 0.00(  0.04%)
                                           -0.0002  0.6068  0.0084  0.1858  0.0394
                                           -0.7715  0.0024  0.0000  0.0000 -0.0035
                                            0.0000  0.0000 -0.0160 -0.0117
    16. (0.98603) BD ( 1) C   7 - H  13  
                ( 63.38%)   0.7961* C   7 s( 29.71%)p 2.37( 70.27%)d 0.00(  0.03%)
                                           -0.0004  0.5448 -0.0151  0.7989 -0.0108
                                           -0.2538  0.0022  0.0000  0.0000 -0.0073
                                            0.0000  0.0000  0.0108 -0.0094
                ( 36.62%)   0.6052* H  13 s( 99.90%)p 0.00(  0.10%)
                                            0.9995 -0.0022 -0.0306  0.0104  0.0000
    17. (0.98848) BD ( 1) C   8 - H  14  
                ( 62.68%)   0.7917* C   8 s( 28.55%)p 2.50( 71.42%)d 0.00(  0.03%)
                                           -0.0003  0.5341 -0.0148  0.6233  0.0064
                                            0.5704 -0.0190  0.0000  0.0000  0.0141
                                            0.0000  0.0000 -0.0010 -0.0098
                ( 37.32%)   0.6109* H  14 s( 99.90%)p 0.00(  0.10%)
                                            0.9995 -0.0024 -0.0254 -0.0193  0.0000
    18. (0.99987) CR ( 1) O   1           s(100.00%)p 0.00(  0.00%)
                                            1.0000 -0.0003 -0.0000  0.0003  0.0000
                                           -0.0001 -0.0000  0.0000  0.0000 -0.0000
                                            0.0000  0.0000  0.0000 -0.0000
    19. (0.99961) CR ( 1) C   2           s(100.00%)p 0.00(  0.00%)
                                            1.0000  0.0002  0.0000  0.0007 -0.0000
                                            0.0011 -0.0000  0.0000  0.0000 -0.0000
                                            0.0000  0.0000 -0.0000 -0.0000
    20. (0.99935) CR ( 1) C   3           s(100.00%)p 0.00(  0.00%)
                                            1.0000 -0.0000 -0.0000  0.0001 -0.0000
                                           -0.0009  0.0000  0.0000  0.0000  0.0000
                                            0.0000  0.0000  0.0000  0.0000
    21. (0.99945) CR ( 1) C   4           s(100.00%)p 0.00(  0.00%)
                                            1.0000  0.0002 -0.0000 -0.0003 -0.0000
                                           -0.0001 -0.0000  0.0000  0.0000 -0.0000
                                            0.0000  0.0000  0.0000 -0.0000
    22. (0.99948) CR ( 1) C   5           s(100.00%)p 0.00(  0.00%)
                                            1.0000  0.0001 -0.0000 -0.0002  0.0000
                                           -0.0003  0.0000  0.0000  0.0000  0.0000
                                            0.0000  0.0000  0.0000 -0.0000
    23. (0.99947) CR ( 1) C   6           s(100.00%)p 0.00(  0.00%)
                                            1.0000  0.0001 -0.0000  0.0001 -0.0000
                                           -0.0002  0.0000  0.0000  0.0000 -0.0000
                                            0.0000  0.0000 -0.0000 -0.0000
    24. (0.99947) CR ( 1) C   7           s(100.00%)p 0.00(  0.00%)
                                            1.0000  0.0001 -0.0000  0.0003 -0.0000
                                           -0.0002 -0.0000  0.0000  0.0000 -0.0000
                                            0.0000  0.0000  0.0000 -0.0000
    25. (0.99945) CR ( 1) C   8           s(100.00%)p 0.00(  0.00%)
                                            1.0000  0.0002 -0.0000  0.0003  0.0000
                                           -0.0000 -0.0000  0.0000  0.0000  0.0000
                                            0.0000  0.0000 -0.0000 -0.0000
    26. (0.99244) LP ( 1) O   1           s( 57.55%)p 0.74( 42.43%)d 0.00(  0.01%)
                                            0.0004  0.7585  0.0159 -0.6044 -0.0051
                                            0.2429  0.0018  0.0000  0.0000  0.0052
                                            0.0000  0.0000 -0.0047  0.0095
    27. (0.76030) LP ( 2) O   1           s(  0.00%)p 1.00( 99.85%)d 0.00(  0.15%)
                                            0.0000  0.0000  0.0000  0.0000  0.0000
                                            0.0000  0.0000  0.9992  0.0122  0.0000
                                            0.0357 -0.0147  0.0000  0.0000
    28. (0.21877) LP*( 3) O   1           s(  0.00%)p 1.00( 99.78%)d 0.00(  0.22%)
                                            0.0000  0.0039  0.0040 -0.3681  0.0064
                                           -0.9283  0.0234 -0.0000 -0.0000 -0.0342
                                           -0.0000 -0.0000 -0.0324 -0.0004
    29. (0.46211) LP*( 1) C   8           s(  0.00%)p 1.00( 99.96%)d 0.00(  0.04%)
                                            0.0000  0.0000  0.0000  0.0000  0.0000
                                            0.0000  0.0000  0.9998 -0.0039  0.0000
                                           -0.0136 -0.0131  0.0000  0.0000
    30. (0.00049) RY*( 1) O   1           s(  0.00%)p 1.00( 93.73%)d 0.07(  6.27%)
                                            0.0000  0.0000  0.0000  0.0000  0.0000
                                            0.0000  0.0000 -0.0024  0.9681  0.0000
                                           -0.2016  0.1486  0.0000  0.0000
    31. (0.00023) RY*( 2) O   1           s(  0.54%)p99.99( 96.12%)d 6.16(  3.34%)
                                            0.0000 -0.0035  0.0735 -0.0120 -0.4838
                                           -0.0285 -0.8522 -0.0000 -0.0000  0.0905
                                           -0.0000 -0.0000  0.1534  0.0406
    32. (0.00006) RY*( 3) O   1           s( 57.50%)p 0.70( 40.40%)d 0.04(  2.10%)
    33. (0.00002) RY*( 4) O   1           s( 29.34%)p 1.49( 43.74%)d 0.92( 26.92%)
    34. (0.00000) RY*( 5) O   1           s(  3.80%)p 3.80( 14.47%)d21.50( 81.73%)
    35. (0.00000) RY*( 6) O   1           s(  0.00%)p 1.00(  4.28%)d22.34( 95.72%)
    36. (0.00000) RY*( 7) O   1           s(  0.00%)p 1.00(  2.14%)d45.77( 97.86%)
    37. (0.00000) RY*( 8) O   1           s(  7.24%)p 0.74(  5.34%)d12.08( 87.42%)
    38. (0.00000) RY*( 9) O   1           s(  1.53%)p 0.21(  0.32%)d64.21( 98.15%)
    39. (0.00636) RY*( 1) C   2           s( 16.13%)p 5.19( 83.77%)d 0.01(  0.11%)
                                            0.0000  0.0518  0.3982 -0.0601  0.8677
                                            0.0328 -0.2829  0.0000  0.0000 -0.0145
                                            0.0000  0.0000  0.0152  0.0248
    40. (0.00223) RY*( 2) C   2           s(  0.00%)p 1.00(  0.02%)d99.99( 99.98%)
                                            0.0000  0.0000  0.0000  0.0000  0.0000
                                            0.0000  0.0000 -0.0105  0.0073  0.0000
                                            0.7581 -0.6520  0.0000  0.0000
    41. (0.00135) RY*( 3) C   2           s( 24.68%)p 2.45( 60.38%)d 0.60( 14.93%)
                                           -0.0000  0.0177  0.4965 -0.0614 -0.4348
                                           -0.0015 -0.6411  0.0000  0.0000  0.3441
                                            0.0000  0.0000 -0.1693  0.0473
    42. (0.00077) RY*( 4) C   2           s( 48.80%)p 0.91( 44.40%)d 0.14(  6.80%)
                                            0.0000 -0.0193  0.6983 -0.0086 -0.1095
                                            0.0240  0.6568  0.0000  0.0000  0.1616
                                            0.0000  0.0000  0.1915  0.0725
    43. (0.00014) RY*( 5) C   2           s(  0.00%)p 1.00( 96.93%)d 0.03(  3.07%)
                                            0.0000  0.0000  0.0000  0.0000  0.0000
                                            0.0000  0.0000  0.0007  0.9846  0.0000
                                           -0.1196 -0.1279  0.0000  0.0000
    44. (0.00007) RY*( 6) C   2           s(  4.78%)p 0.44(  2.10%)d19.46( 93.12%)
    45. (0.00001) RY*( 7) C   2           s(  0.00%)p 1.00(  3.13%)d30.99( 96.87%)
    46. (0.00001) RY*( 8) C   2           s(  5.27%)p 1.84(  9.68%)d16.13( 85.04%)
    47. (0.00000) RY*( 9) C   2           s(  0.33%)p 0.10(  0.03%)d99.99( 99.63%)
    48. (0.00323) RY*( 1) C   3           s(  2.28%)p41.03( 93.60%)d 1.80(  4.11%)
                                            0.0000  0.0055  0.1510  0.0014  0.7387
                                           -0.0308 -0.6240  0.0000  0.0000  0.0005
                                            0.0000  0.0000 -0.2013 -0.0249
    49. (0.00204) RY*( 2) C   3           s( 10.76%)p 7.89( 84.84%)d 0.41(  4.40%)
                                            0.0000  0.0103  0.3278  0.0091 -0.6528
                                           -0.0058 -0.6497 -0.0000 -0.0000 -0.1606
                                           -0.0000 -0.0000 -0.1306 -0.0334
    50. (0.00059) RY*( 3) C   3           s( 84.68%)p 0.12( 10.22%)d 0.06(  5.10%)
                                           -0.0000 -0.0075  0.9202 -0.0052  0.1171
                                           -0.0037  0.2974  0.0000  0.0000  0.0459
                                            0.0000  0.0000  0.2076 -0.0760
    51. (0.00047) RY*( 4) C   3           s(  0.00%)p 1.00( 96.31%)d 0.04(  3.69%)
                                            0.0000  0.0000  0.0000  0.0000  0.0000
                                            0.0000  0.0000 -0.0023  0.9814  0.0000
                                           -0.1205 -0.1495  0.0000  0.0000
    52. (0.00042) RY*( 5) C   3           s(  0.00%)p 1.00(  2.17%)d45.01( 97.83%)
                                            0.0000  0.0000  0.0000  0.0000  0.0000
                                            0.0000  0.0000 -0.0009  0.1474  0.0000
                                            0.9717  0.1844  0.0000  0.0000
    53. (0.00012) RY*( 6) C   3           s(  0.18%)p 8.17(  1.47%)d99.99( 98.35%)
                                            0.0000 -0.0015  0.0424  0.0165 -0.1181
                                            0.0064 -0.0204  0.0000  0.0000  0.9327
                                            0.0000  0.0000 -0.3273 -0.0809
    54. (0.00011) RY*( 7) C   3           s(  0.00%)p 1.00(  1.52%)d64.88( 98.48%)
                                            0.0000  0.0000  0.0000  0.0000  0.0000
                                            0.0000  0.0000 -0.0057  0.1231  0.0000
                                           -0.2030  0.9714  0.0000  0.0000
    55. (0.00010) RY*( 8) C   3           s(  1.37%)p 7.20(  9.87%)d64.75( 88.76%)
    56. (0.00001) RY*( 9) C   3           s(  0.77%)p 0.08(  0.06%)d99.99( 99.16%)
    57. (0.00248) RY*( 1) C   4           s(  1.58%)p58.23( 91.94%)d 4.11(  6.48%)
                                           -0.0000 -0.0223  0.1237 -0.0356 -0.8107
                                            0.0077  0.5108 -0.0000 -0.0000  0.1514
                                           -0.0000 -0.0000 -0.2032  0.0243
    58. (0.00147) RY*( 2) C   4           s( 11.77%)p 7.32( 86.13%)d 0.18(  2.11%)
                                            0.0000  0.0184  0.3425 -0.0173  0.5204
                                           -0.0215  0.7679  0.0000  0.0000 -0.1334
                                            0.0000  0.0000 -0.0414 -0.0393
    59. (0.00074) RY*( 3) C   4           s(  0.00%)p 1.00( 70.77%)d 0.41( 29.23%)
                                            0.0000  0.0000  0.0000  0.0000  0.0000
                                            0.0000  0.0000  0.0093  0.8412  0.0000
                                            0.2325  0.4881  0.0000  0.0000
    60. (0.00053) RY*( 4) C   4           s( 84.62%)p 0.15( 12.90%)d 0.03(  2.48%)
                                           -0.0000 -0.0085  0.9198 -0.0124 -0.0524
                                            0.0114 -0.3549  0.0000  0.0000  0.1404
                                            0.0000  0.0000 -0.0231 -0.0678
    61. (0.00017) RY*( 5) C   4           s(  0.00%)p 1.00( 23.45%)d 3.26( 76.55%)
                                            0.0000  0.0000  0.0000  0.0000  0.0000
                                            0.0000  0.0000  0.0123 -0.4841  0.0000
                                           -0.0786  0.8714  0.0000  0.0000
    62. (0.00007) RY*( 6) C   4           s(  1.03%)p 3.92(  4.02%)d92.49( 94.95%)
    63. (0.00003) RY*( 7) C   4           s(  0.93%)p 4.06(  3.78%)d99.99( 95.29%)
    64. (0.00000) RY*( 8) C   4           s(  0.00%)p 1.00(  5.84%)d16.13( 94.16%)
    65. (0.00000) RY*( 9) C   4           s(  0.17%)p 7.33(  1.26%)d99.99( 98.56%)
    66. (0.00266) RY*( 1) C   5           s(  0.17%)p99.99( 93.00%)d40.03(  6.83%)
                                           -0.0000  0.0277  0.0306  0.0246  0.7453
                                            0.0240  0.6110  0.0000  0.0000  0.2581
                                            0.0000  0.0000  0.0242 -0.0328
    67. (0.00136) RY*( 2) C   5           s(  0.01%)p 1.00( 98.65%)d 0.01(  1.34%)
                                            0.0000  0.0024  0.0074  0.0256 -0.6345
                                           -0.0257  0.7633  0.0000  0.0000  0.0134
                                            0.0000  0.0000  0.1150 -0.0002
    68. (0.00040) RY*( 3) C   5           s( 92.80%)p 0.00(  0.14%)d 0.08(  7.06%)
                                            0.0000 -0.0042  0.9633 -0.0137  0.0200
                                           -0.0169  0.0229  0.0000  0.0000 -0.2294
                                            0.0000  0.0000 -0.0781 -0.1090
    69. (0.00025) RY*( 4) C   5           s(  0.00%)p 1.00( 77.60%)d 0.29( 22.40%)
                                            0.0000  0.0000  0.0000  0.0000  0.0000
                                            0.0000  0.0000 -0.0047  0.8809  0.0000
                                           -0.1191  0.4580  0.0000  0.0000
    70. (0.00023) RY*( 5) C   5           s(  0.00%)p 1.00( 15.23%)d 5.57( 84.77%)
                                            0.0000  0.0000  0.0000  0.0000  0.0000
                                            0.0000  0.0000  0.0063  0.3902  0.0000
                                            0.7306 -0.5603  0.0000  0.0000
    71. (0.00006) RY*( 6) C   5           s(  0.29%)p 4.62(  1.35%)d99.99( 98.36%)
    72. (0.00003) RY*( 7) C   5           s(  6.75%)p 0.78(  5.26%)d13.03( 87.98%)
    73. (0.00000) RY*( 8) C   5           s(  0.00%)p 1.00(  7.23%)d12.83( 92.77%)
    74. (0.00000) RY*( 9) C   5           s(  0.07%)p23.96(  1.63%)d99.99( 98.30%)
    75. (0.00259) RY*( 1) C   6           s(  0.79%)p99.99( 91.57%)d 9.70(  7.65%)
                                           -0.0000  0.0278  0.0843 -0.0078 -0.2016
                                            0.0337  0.9348  0.0000  0.0000 -0.1137
                                            0.0000  0.0000 -0.2495 -0.0359
    76. (0.00125) RY*( 2) C   6           s(  0.00%)p 1.00( 98.75%)d 0.01(  1.25%)
                                            0.0000  0.0001  0.0041  0.0340 -0.9707
                                            0.0074 -0.2100 -0.0000 -0.0000  0.1012
                                           -0.0000 -0.0000 -0.0471 -0.0010
    77. (0.00045) RY*( 3) C   6           s( 91.80%)p 0.00(  0.06%)d 0.09(  8.14%)
                                            0.0000 -0.0049  0.9581  0.0041  0.0068
                                           -0.0209 -0.0105  0.0000  0.0000  0.1144
                                            0.0000  0.0000  0.2386 -0.1066
    78. (0.00033) RY*( 4) C   6           s(  0.00%)p 1.00(  0.18%)d99.99( 99.82%)
                                            0.0000  0.0000  0.0000  0.0000  0.0000
                                            0.0000  0.0000 -0.0113  0.0413  0.0000
                                            0.9739  0.2228  0.0000  0.0000
    79. (0.00017) RY*( 5) C   6           s(  0.00%)p 1.00( 91.51%)d 0.09(  8.49%)
                                            0.0000  0.0000  0.0000  0.0000  0.0000
                                            0.0000  0.0000 -0.0021  0.9566  0.0000
                                           -0.1030  0.2725  0.0000  0.0000
    80. (0.00007) RY*( 6) C   6           s(  0.00%)p 1.00(  1.30%)d75.66( 98.69%)
    81. (0.00002) RY*( 7) C   6           s(  7.46%)p 0.85(  6.34%)d11.56( 86.20%)
    82. (0.00000) RY*( 8) C   6           s(  0.00%)p 1.00(  8.37%)d10.95( 91.63%)
    83. (0.00000) RY*( 9) C   6           s(  0.05%)p43.29(  2.01%)d99.99( 97.95%)
    84. (0.00272) RY*( 1) C   7           s(  0.11%)p99.99( 93.15%)d59.40(  6.73%)
                                           -0.0000  0.0278  0.0190 -0.0325 -0.9359
                                            0.0124  0.2334 -0.0000 -0.0000 -0.1501
                                           -0.0000 -0.0000  0.2094 -0.0307
    85. (0.00138) RY*( 2) C   7           s(  0.06%)p99.99( 98.62%)d20.76(  1.32%)
                                            0.0000  0.0029  0.0250 -0.0124  0.2479
                                           -0.0349  0.9609  0.0000  0.0000  0.0747
                                            0.0000  0.0000  0.0872 -0.0023
    86. (0.00040) RY*( 3) C   7           s( 93.11%)p 0.00(  0.22%)d 0.07(  6.67%)
                                            0.0000 -0.0039  0.9649  0.0198 -0.0415
                                           -0.0097 -0.0015  0.0000  0.0000  0.0862
                                            0.0000  0.0000 -0.2205 -0.1031
    87. (0.00030) RY*( 4) C   7           s(  0.00%)p 1.00( 87.24%)d 0.15( 12.76%)
                                            0.0000  0.0000  0.0000  0.0000  0.0000
                                            0.0000  0.0000  0.0031  0.9340  0.0000
                                           -0.1110  0.3395  0.0000  0.0000
    88. (0.00022) RY*( 5) C   7           s(  0.00%)p 1.00(  6.68%)d13.98( 93.32%)
                                            0.0000  0.0000  0.0000  0.0000  0.0000
                                            0.0000  0.0000  0.0080 -0.2583  0.0000
                                            0.4469  0.8565  0.0000  0.0000
    89. (0.00006) RY*( 6) C   7           s(  0.37%)p 3.70(  1.35%)d99.99( 98.28%)
    90. (0.00003) RY*( 7) C   7           s(  6.38%)p 0.80(  5.07%)d13.88( 88.55%)
    91. (0.00000) RY*( 8) C   7           s(  0.00%)p 1.00(  6.14%)d15.29( 93.86%)
    92. (0.00000) RY*( 9) C   7           s(  0.05%)p29.69(  1.61%)d99.99( 98.33%)
    93. (0.00248) RY*( 1) C   8           s(  0.27%)p99.99( 93.09%)d24.77(  6.64%)
                                           -0.0000 -0.0229  0.0464  0.0247  0.5831
                                            0.0215  0.7680  0.0000  0.0000 -0.2563
                                            0.0000  0.0000 -0.0069  0.0252
    94. (0.00119) RY*( 2) C   8           s(  8.44%)p10.57( 89.15%)d 0.29(  2.41%)
                                            0.0000  0.0167  0.2900  0.0259 -0.7574
                                           -0.0107  0.5631 -0.0000 -0.0000  0.0166
                                           -0.0000 -0.0000 -0.1483 -0.0432
    95. (0.00059) RY*( 3) C   8           s(  0.00%)p 1.00( 70.16%)d 0.43( 29.84%)
                                            0.0000  0.0000  0.0000  0.0000  0.0000
                                            0.0000  0.0000  0.0017  0.8376  0.0000
                                           -0.4347  0.3309  0.0000  0.0000
    96. (0.00051) RY*( 4) C   8           s( 88.97%)p 0.09(  8.30%)d 0.03(  2.74%)
                                           -0.0000 -0.0082  0.9432  0.0095  0.1750
                                            0.0141 -0.2282  0.0000  0.0000 -0.1213
                                            0.0000  0.0000  0.0899 -0.0675
    97. (0.00021) RY*( 5) C   8           s(  0.00%)p 1.00( 24.43%)d 3.09( 75.57%)
                                            0.0000  0.0000  0.0000  0.0000  0.0000
                                            0.0000  0.0000  0.0038 -0.4943  0.0000
                                           -0.3451  0.7979  0.0000  0.0000
    98. (0.00006) RY*( 6) C   8           s(  1.38%)p 3.28(  4.54%)d68.10( 94.08%)
    99. (0.00002) RY*( 7) C   8           s(  0.85%)p 4.52(  3.86%)d99.99( 95.28%)
   100. (0.00000) RY*( 8) C   8           s(  0.00%)p 1.00(  5.44%)d17.37( 94.56%)
   101. (0.00001) RY*( 9) C   8           s(  0.19%)p 5.68(  1.09%)d99.99( 98.72%)
   102. (0.00071) RY*( 1) H   9           s( 99.98%)p 0.00(  0.02%)
                                            0.0134  0.9998  0.0117 -0.0072  0.0000
   103. (0.00004) RY*( 2) H   9           s(  0.07%)p99.99( 99.93%)
   104. (0.00004) RY*( 3) H   9           s(  0.00%)p 1.00(100.00%)
   105. (0.00002) RY*( 4) H   9           s(  0.08%)p99.99( 99.92%)
   106. (0.00084) RY*( 1) H  10           s( 99.81%)p 0.00(  0.19%)
                                            0.0035  0.9990 -0.0436  0.0015  0.0000
   107. (0.00008) RY*( 2) H  10           s(  0.00%)p 1.00(100.00%)
   108. (0.00004) RY*( 3) H  10           s(  0.01%)p 1.00( 99.99%)
   109. (0.00003) RY*( 4) H  10           s(  0.29%)p99.99( 99.71%)
   110. (0.00068) RY*( 1) H  11           s( 99.58%)p 0.00(  0.42%)
                                            0.0044  0.9979 -0.0526 -0.0372  0.0000
   111. (0.00006) RY*( 2) H  11           s(  0.00%)p 1.00(100.00%)
   112. (0.00004) RY*( 3) H  11           s(  0.19%)p99.99( 99.81%)
   113. (0.00003) RY*( 4) H  11           s(  0.33%)p99.99( 99.67%)
   114. (0.00069) RY*( 1) H  12           s( 99.66%)p 0.00(  0.34%)
                                            0.0044  0.9983  0.0098 -0.0575  0.0000
   115. (0.00005) RY*( 2) H  12           s(  0.00%)p 1.00(100.00%)
   116. (0.00003) RY*( 3) H  12           s(  0.43%)p99.99( 99.57%)
   117. (0.00004) RY*( 4) H  12           s(  0.01%)p99.99( 99.99%)
   118. (0.00068) RY*( 1) H  13           s( 99.58%)p 0.00(  0.42%)
                                            0.0043  0.9979  0.0639 -0.0084  0.0000
   119. (0.00006) RY*( 2) H  13           s(  0.00%)p 1.00(100.00%)
   120. (0.00004) RY*( 3) H  13           s(  0.02%)p99.99( 99.98%)
   121. (0.00003) RY*( 4) H  13           s(  0.50%)p99.99( 99.50%)
   122. (0.00072) RY*( 1) H  14           s( 99.54%)p 0.00(  0.46%)
                                            0.0044  0.9977  0.0345  0.0584  0.0000
   123. (0.00008) RY*( 2) H  14           s(  0.00%)p 1.00(100.00%)
   124. (0.00004) RY*( 3) H  14           s(  0.38%)p99.99( 99.62%)
   125. (0.00003) RY*( 4) H  14           s(  0.18%)p99.99( 99.82%)
   126. (0.00229) BD*( 1) O   1 - C   2  
                ( 33.81%)   0.5815* O   1 s( 42.49%)p 1.35( 57.40%)d 0.00(  0.11%)
                                            0.0001 -0.6514  0.0251 -0.7050  0.0149
                                            0.2769 -0.0041 -0.0000 -0.0000  0.0218
                                           -0.0000 -0.0000 -0.0222  0.0130
                ( 66.19%)  -0.8136* C   2 s( 29.91%)p 2.33( 69.78%)d 0.01(  0.31%)
                                           -0.0000 -0.5436  0.0595  0.7663  0.0546
                                           -0.3243 -0.0495 -0.0000 -0.0000  0.0334
                                           -0.0000 -0.0000 -0.0342  0.0285
   127. (0.01513) BD*( 1) C   2 - C   3  
                ( 46.38%)   0.6810* C   2 s( 42.90%)p 1.33( 57.08%)d 0.00(  0.03%)
                                            0.0006  0.6547  0.0193  0.1515 -0.0003
                                           -0.7397  0.0264 -0.0000 -0.0000  0.0119
                                           -0.0000 -0.0000 -0.0012 -0.0112
                ( 53.62%)  -0.7323* C   3 s( 25.51%)p 2.92( 74.45%)d 0.00(  0.04%)
                                            0.0008  0.5050  0.0101 -0.1779  0.0174
                                            0.8441 -0.0092 -0.0000 -0.0000 -0.0065
                                           -0.0000 -0.0000 -0.0151 -0.0109
   128. (0.20276) BD*( 2) C   2 - C   3  
                ( 69.12%)   0.8314* C   2 s(  0.00%)p 1.00( 99.92%)d 0.00(  0.08%)
                                            0.0000  0.0000  0.0000  0.0000  0.0000
                                            0.0000  0.0000  0.9996 -0.0052  0.0000
                                           -0.0087 -0.0263  0.0000  0.0000
                ( 30.88%)  -0.5557* C   3 s(  0.00%)p 1.00(100.00%)d 0.00(  0.00%)
                                            0.0000  0.0000  0.0000  0.0000  0.0000
                                            0.0000  0.0000  1.0000  0.0031  0.0000
                                           -0.0006  0.0054  0.0000  0.0000
   129. (0.00759) BD*( 1) C   2 - H   9  
                ( 31.35%)   0.5599* C   2 s( 27.20%)p 2.68( 72.78%)d 0.00(  0.02%)
                                            0.0012 -0.5213 -0.0158 -0.6176  0.0221
                                           -0.5880  0.0146 -0.0000 -0.0000 -0.0026
                                           -0.0000 -0.0000  0.0132  0.0074
                ( 68.65%)  -0.8286* H   9 s( 99.88%)p 0.00(  0.12%)
                                           -0.9993  0.0133  0.0280  0.0215 -0.0000
   130. (0.01266) BD*( 1) C   3 - C   4  
                ( 47.78%)   0.6913* C   3 s( 37.43%)p 1.67( 62.53%)d 0.00(  0.04%)
                                            0.0004 -0.6118  0.0051  0.6161  0.0125
                                            0.4955 -0.0120 -0.0000 -0.0000 -0.0142
                                           -0.0000 -0.0000 -0.0029  0.0123
                ( 52.22%)  -0.7226* C   4 s( 34.15%)p 1.93( 65.79%)d 0.00(  0.05%)
                                           -0.0001 -0.5843 -0.0106 -0.5762  0.0164
                                           -0.5702 -0.0240 -0.0000 -0.0000 -0.0189
                                           -0.0000 -0.0000 -0.0013  0.0135
   131. (0.01200) BD*( 1) C   3 - C   8  
                ( 47.87%)   0.6919* C   3 s( 37.01%)p 1.70( 62.96%)d 0.00(  0.04%)
                                            0.0003 -0.6083  0.0013 -0.7671 -0.0038
                                            0.2021 -0.0173 -0.0000 -0.0000  0.0067
                                           -0.0000 -0.0000 -0.0133  0.0121
                ( 52.13%)  -0.7220* C   8 s( 34.52%)p 1.90( 65.43%)d 0.00(  0.05%)
                                           -0.0001 -0.5875 -0.0103  0.7584 -0.0045
                                           -0.2798 -0.0268 -0.0000 -0.0000  0.0115
                                           -0.0000 -0.0000 -0.0149  0.0133
   132. (0.00786) BD*( 1) C   4 - C   5  
                ( 49.08%)   0.7006* C   4 s( 36.86%)p 1.71( 63.10%)d 0.00(  0.04%)
                                            0.0002 -0.6071 -0.0098 -0.1540  0.0376
                                            0.7782  0.0149 -0.0000 -0.0000  0.0103
                                           -0.0000 -0.0000  0.0134  0.0114
                ( 50.92%)  -0.7136* C   5 s( 35.25%)p 1.84( 64.70%)d 0.00(  0.05%)
                                           -0.0001 -0.5936 -0.0104  0.1933  0.0400
                                           -0.7798 -0.0003 -0.0000 -0.0000  0.0045
                                           -0.0000 -0.0000  0.0179  0.0123
   133. (0.11534) BD*( 2) C   4 - C   5  
                ( 50.97%)   0.7139* C   4 s(  0.00%)p 1.00( 99.95%)d 0.00(  0.05%)
                                            0.0000  0.0000  0.0000  0.0000  0.0000
                                            0.0000  0.0000  0.9997 -0.0063  0.0000
                                            0.0167 -0.0161  0.0000  0.0000
                ( 49.03%)  -0.7002* C   5 s(  0.00%)p 1.00( 99.94%)d 0.00(  0.06%)
                                            0.0000  0.0000  0.0000  0.0000  0.0000
                                            0.0000  0.0000  0.9997 -0.0046  0.0000
                                            0.0107  0.0220  0.0000  0.0000
   134. (0.00630) BD*( 1) C   4 - H  10  
                ( 37.19%)   0.6098* C   4 s( 28.89%)p 2.46( 71.08%)d 0.00(  0.03%)
                                           -0.0003  0.5373 -0.0156 -0.8015  0.0029
                                            0.2607 -0.0204 -0.0000 -0.0000 -0.0107
                                           -0.0000 -0.0000  0.0096 -0.0099
                ( 62.81%)  -0.7925* H  10 s( 99.90%)p 0.00(  0.10%)
                                            0.9995 -0.0022  0.0313 -0.0080 -0.0000
   135. (0.00799) BD*( 1) C   5 - C   6  
                ( 49.93%)   0.7066* C   5 s( 35.18%)p 1.84( 64.77%)d 0.00(  0.05%)
                                           -0.0000 -0.5931 -0.0079 -0.7594  0.0034
                                            0.2634  0.0414 -0.0000 -0.0000  0.0079
                                           -0.0000 -0.0000 -0.0164  0.0122
                ( 50.07%)  -0.7076* C   6 s( 35.26%)p 1.83( 64.69%)d 0.00(  0.05%)
                                           -0.0000 -0.5938 -0.0078  0.7719  0.0195
                                           -0.2222  0.0354 -0.0000 -0.0000  0.0127
                                           -0.0000 -0.0000 -0.0134  0.0119
   136. (0.00638) BD*( 1) C   5 - H  11  
                ( 36.57%)   0.6048* C   5 s( 29.49%)p 2.39( 70.49%)d 0.00(  0.03%)
                                           -0.0004  0.5428 -0.0146 -0.6198  0.0085
                                           -0.5662  0.0069 -0.0000 -0.0000  0.0129
                                           -0.0000 -0.0000  0.0015 -0.0093
                ( 63.43%)  -0.7964* H  11 s( 99.90%)p 0.00(  0.10%)
                                            0.9995 -0.0023  0.0236  0.0221 -0.0000
   137. (0.00800) BD*( 1) C   6 - C   7  
                ( 50.09%)   0.7077* C   6 s( 35.42%)p 1.82( 64.53%)d 0.00(  0.05%)
                                            0.0000  0.5951  0.0080  0.6085  0.0325
                                            0.5229 -0.0237  0.0000  0.0000  0.0184
                                            0.0000  0.0000 -0.0009 -0.0119
                ( 49.91%)  -0.7065* C   7 s( 35.29%)p 1.83( 64.66%)d 0.00(  0.05%)
                                            0.0000  0.5940  0.0078 -0.5808  0.0202
                                           -0.5546 -0.0366  0.0000  0.0000  0.0176
                                            0.0000  0.0000  0.0048 -0.0122
   138. (0.13175) BD*( 2) C   6 - C   7  
                ( 53.62%)   0.7322* C   6 s(  0.00%)p 1.00( 99.93%)d 0.00(  0.07%)
                                            0.0000  0.0000  0.0000  0.0000  0.0000
                                            0.0000  0.0000  0.9997 -0.0044  0.0000
                                            0.0060  0.0254  0.0000  0.0000
                ( 46.38%)  -0.6811* C   7 s(  0.00%)p 1.00( 99.94%)d 0.00(  0.06%)
                                            0.0000  0.0000  0.0000  0.0000  0.0000
                                            0.0000  0.0000  0.9997 -0.0067  0.0000
                                           -0.0242  0.0013  0.0000  0.0000
   139. (0.00628) BD*( 1) C   6 - H  12  
                ( 36.81%)   0.6067* C   6 s( 29.22%)p 2.42( 70.75%)d 0.00(  0.03%)
                                           -0.0003  0.5404 -0.0129  0.1786 -0.0024
                                           -0.8219  0.0112 -0.0000 -0.0000 -0.0058
                                           -0.0000 -0.0000 -0.0127 -0.0092
                ( 63.19%)  -0.7949* H  12 s( 99.89%)p 0.00(  0.11%)
                                            0.9995 -0.0025 -0.0069  0.0318 -0.0000
   140. (0.00758) BD*( 1) C   7 - C   8  
                ( 51.14%)   0.7151* C   7 s( 34.92%)p 1.86( 65.03%)d 0.00(  0.05%)
                                            0.0002  0.5908  0.0113 -0.1510  0.0366
                                            0.7911  0.0174  0.0000  0.0000 -0.0107
                                            0.0000  0.0000 -0.0150 -0.0123
                ( 48.86%)  -0.6990* C   8 s( 36.83%)p 1.71( 63.13%)d 0.00(  0.04%)
                                           -0.0002  0.6068  0.0084  0.1858  0.0394
                                           -0.7715  0.0024  0.0000  0.0000 -0.0035
                                            0.0000  0.0000 -0.0160 -0.0117
   141. (0.00636) BD*( 1) C   7 - H  13  
                ( 36.62%)   0.6052* C   7 s( 29.71%)p 2.37( 70.27%)d 0.00(  0.03%)
                                            0.0004 -0.5448  0.0151 -0.7989  0.0108
                                            0.2538 -0.0022 -0.0000 -0.0000  0.0073
                                           -0.0000 -0.0000 -0.0108  0.0094
                ( 63.38%)  -0.7961* H  13 s( 99.90%)p 0.00(  0.10%)
                                           -0.9995  0.0022  0.0306 -0.0104 -0.0000
   142. (0.00648) BD*( 1) C   8 - H  14  
                ( 37.32%)   0.6109* C   8 s( 28.55%)p 2.50( 71.42%)d 0.00(  0.03%)
                                            0.0003 -0.5341  0.0148 -0.6233 -0.0064
                                           -0.5704  0.0190 -0.0000 -0.0000 -0.0141
                                           -0.0000 -0.0000  0.0010  0.0098
                ( 62.68%)  -0.7917* H  14 s( 99.90%)p 0.00(  0.10%)
                                           -0.9995  0.0024  0.0254  0.0193 -0.0000


 NHO Directionality and "Bond Bending" (deviations from line of nuclear centers)

         [Thresholds for printing:  angular deviation  >  1.0 degree]
                                    hybrid p-character > 25.0%
                                    orbital occupancy  >  0.10e

                                Line of Centers        Hybrid 1              Hybrid 2
                                ---------------  -------------------   ------------------
                NBO               Theta   Phi    Theta   Phi    Dev    Theta   Phi    Dev
 ========================================================================================
     1. BD (   1) O   1 - C   2    90.0  337.5     --     --    --      90.0  155.5   2.0
     2. BD (   1) C   2 - C   3    90.0  282.3     --     --    --      90.0  100.9   1.4
     3. BD (   2) C   2 - C   3    90.0  282.3     0.0    0.0  90.0      0.0    0.0  90.0
     4. BD (   1) C   2 - H   9    90.0   36.6    90.0   43.9   7.3      --     --    --
     5. BD (   1) C   3 - C   4    90.0  222.3    90.0  217.6   4.8     90.0   46.7   4.4
     6. BD (   1) C   3 - C   8    90.0  342.3    90.0  346.5   4.3     90.0  157.9   4.4
     7. BD (   1) C   4 - C   5    90.0  282.4    90.0  278.3   4.1     90.0  106.6   4.2
     8. BD (   2) C   4 - C   5    90.0  282.4     0.0    0.0  90.0      0.0    0.0  90.0
     9. BD (   1) C   4 - H  10    90.0  160.7    90.0  163.3   2.6      --     --    --
    10. BD (   1) C   5 - C   6    90.0  342.5    90.0  338.0   4.4     90.0  166.7   4.3
    12. BD (   1) C   6 - C   7    90.0   42.1    90.0   37.9   4.2     90.0  226.5   4.4
    13. BD (   2) C   6 - C   7    90.0   42.1     0.0    0.0  90.0      0.0    0.0  90.0
    15. BD (   1) C   7 - C   8    90.0  102.4    90.0   98.1   4.3     90.0  286.3   3.9
    17. BD (   1) C   8 - H  14    90.0   42.8    90.0   41.2   1.6      --     --    --
    26. LP (   1) O   1             --     --     90.0  158.1   --       --     --    --
    27. LP (   2) O   1             --     --      0.0    0.0   --       --     --    --
    28. LP*(   3) O   1             --     --     90.0  248.2   --       --     --    --
    29. LP*(   1) C   8             --     --      0.0    0.0   --       --     --    --
   128. BD*(   2) C   2 - C   3    90.0  282.3     0.0    0.0  90.0      0.0    0.0  90.0
   133. BD*(   2) C   4 - C   5    90.0  282.4     0.0    0.0  90.0      0.0    0.0  90.0
   138. BD*(   2) C   6 - C   7    90.0   42.1     0.0    0.0  90.0      0.0    0.0  90.0


 Second Order Perturbation Theory Analysis of Fock Matrix in NBO Basis

     Threshold for printing:   0.25 kcal/mol
                                                                              E(2)  E(j)-E(i) F(i,j)
         Donor NBO (i)                     Acceptor NBO (j)                 kcal/mol   a.u.    a.u. 
 ===================================================================================================

 within unit  1
   1. BD (   1) O   1 - C   2        / 39. RY*(   1) C   2                    0.71    1.69    0.044
   1. BD (   1) O   1 - C   2        / 48. RY*(   1) C   3                    0.39    2.26    0.037
   1. BD (   1) O   1 - C   2        / 49. RY*(   2) C   3                    0.53    2.18    0.043
   1. BD (   1) O   1 - C   2        /127. BD*(   1) C   2 - C   3            0.61    1.56    0.039
   1. BD (   1) O   1 - C   2        /129. BD*(   1) C   2 - H   9            0.25    1.53    0.025
   1. BD (   1) O   1 - C   2        /131. BD*(   1) C   3 - C   8            0.60    1.72    0.041
   2. BD (   1) C   2 - C   3        / 28. LP*(   3) O   1                    7.07    0.45    0.077
   2. BD (   1) C   2 - C   3        / 31. RY*(   2) O   1                    0.68    1.83    0.047
   2. BD (   1) C   2 - C   3        / 44. RY*(   6) C   2                    0.33    2.88    0.041
   2. BD (   1) C   2 - C   3        / 57. RY*(   1) C   4                    0.40    1.85    0.036
   2. BD (   1) C   2 - C   3        / 93. RY*(   1) C   8                    0.48    1.86    0.039
   2. BD (   1) C   2 - C   3        /126. BD*(   1) O   1 - C   2            0.28    1.22    0.024
   2. BD (   1) C   2 - C   3        /127. BD*(   1) C   2 - C   3            0.48    1.09    0.030
   2. BD (   1) C   2 - C   3        /129. BD*(   1) C   2 - H   9            1.25    1.06    0.048
   2. BD (   1) C   2 - C   3        /130. BD*(   1) C   3 - C   4            0.42    1.25    0.030
   2. BD (   1) C   2 - C   3        /131. BD*(   1) C   3 - C   8            0.72    1.25    0.039
   2. BD (   1) C   2 - C   3        /132. BD*(   1) C   4 - C   5            0.91    1.29    0.045
   2. BD (   1) C   2 - C   3        /140. BD*(   1) C   7 - C   8            0.88    1.28    0.044
   3. BD (   2) C   2 - C   3        / 29. LP*(   1) C   8                   40.54    0.16    0.112
   3. BD (   2) C   2 - C   3        / 30. RY*(   1) O   1                    0.62    1.31    0.042
   3. BD (   2) C   2 - C   3        / 51. RY*(   4) C   3                    0.51    0.93    0.032
   3. BD (   2) C   2 - C   3        / 59. RY*(   3) C   4                    1.26    1.23    0.058
   3. BD (   2) C   2 - C   3        / 95. RY*(   3) C   8                    1.21    1.23    0.057
   3. BD (   2) C   2 - C   3        /128. BD*(   2) C   2 - C   3           14.24    0.21    0.071
   3. BD (   2) C   2 - C   3        /133. BD*(   2) C   4 - C   5           12.03    0.32    0.085
   4. BD (   1) C   2 - H   9        / 28. LP*(   3) O   1                   19.60    0.32    0.106
   4. BD (   1) C   2 - H   9        / 31. RY*(   2) O   1                    0.65    1.70    0.045
   4. BD (   1) C   2 - H   9        / 44. RY*(   6) C   2                    0.31    2.75    0.039
   4. BD (   1) C   2 - H   9        / 48. RY*(   1) C   3                    0.42    1.66    0.035
   4. BD (   1) C   2 - H   9        /129. BD*(   1) C   2 - H   9            0.97    0.93    0.040
   4. BD (   1) C   2 - H   9        /130. BD*(   1) C   3 - C   4            1.73    1.12    0.059
   5. BD (   1) C   3 - C   4        / 39. RY*(   1) C   2                    0.60    1.22    0.034
   5. BD (   1) C   3 - C   4        / 66. RY*(   1) C   5                    0.57    1.89    0.042
   5. BD (   1) C   3 - C   4        / 67. RY*(   2) C   5                    0.62    1.39    0.037
   5. BD (   1) C   3 - C   4        / 93. RY*(   1) C   8                    0.34    1.86    0.032
   5. BD (   1) C   3 - C   4        /127. BD*(   1) C   2 - C   3            1.54    1.09    0.052
   5. BD (   1) C   3 - C   4        /129. BD*(   1) C   2 - H   9            0.71    1.06    0.035
   5. BD (   1) C   3 - C   4        /131. BD*(   1) C   3 - C   8            2.62    1.25    0.072
   5. BD (   1) C   3 - C   4        /132. BD*(   1) C   4 - C   5            1.30    1.29    0.052
   5. BD (   1) C   3 - C   4        /134. BD*(   1) C   4 - H  10            0.61    1.18    0.034
   5. BD (   1) C   3 - C   4        /136. BD*(   1) C   5 - H  11            1.04    1.21    0.045
   5. BD (   1) C   3 - C   4        /142. BD*(   1) C   8 - H  14            1.07    1.17    0.045
   6. BD (   1) C   3 - C   8        / 28. LP*(   3) O   1                    0.32    0.46    0.017
   6. BD (   1) C   3 - C   8        / 41. RY*(   3) C   2                    0.47    1.68    0.036
   6. BD (   1) C   3 - C   8        / 57. RY*(   1) C   4                    0.39    1.85    0.034
   6. BD (   1) C   3 - C   8        / 84. RY*(   1) C   7                    0.59    1.89    0.043
   6. BD (   1) C   3 - C   8        / 85. RY*(   2) C   7                    0.62    1.39    0.037
   6. BD (   1) C   3 - C   8        /126. BD*(   1) O   1 - C   2            0.94    1.23    0.043
   6. BD (   1) C   3 - C   8        /127. BD*(   1) C   2 - C   3            1.14    1.09    0.045
   6. BD (   1) C   3 - C   8        /130. BD*(   1) C   3 - C   4            2.58    1.25    0.072
   6. BD (   1) C   3 - C   8        /134. BD*(   1) C   4 - H  10            1.05    1.19    0.045
   6. BD (   1) C   3 - C   8        /140. BD*(   1) C   7 - C   8            1.26    1.28    0.051
   6. BD (   1) C   3 - C   8        /141. BD*(   1) C   7 - H  13            1.01    1.21    0.044
   6. BD (   1) C   3 - C   8        /142. BD*(   1) C   8 - H  14            0.64    1.18    0.035
   7. BD (   1) C   4 - C   5        / 48. RY*(   1) C   3                    1.08    1.77    0.056
   7. BD (   1) C   4 - C   5        / 75. RY*(   1) C   6                    0.47    1.89    0.038
   7. BD (   1) C   4 - C   5        / 76. RY*(   2) C   6                    0.61    1.37    0.037
   7. BD (   1) C   4 - C   5        /127. BD*(   1) C   2 - C   3            2.38    1.07    0.064
   7. BD (   1) C   4 - C   5        /130. BD*(   1) C   3 - C   4            1.75    1.23    0.059
   7. BD (   1) C   4 - C   5        /134. BD*(   1) C   4 - H  10            0.73    1.16    0.037
   7. BD (   1) C   4 - C   5        /135. BD*(   1) C   5 - C   6            1.25    1.26    0.050
   7. BD (   1) C   4 - C   5        /136. BD*(   1) C   5 - H  11            0.69    1.19    0.036
   7. BD (   1) C   4 - C   5        /139. BD*(   1) C   6 - H  12            1.08    1.19    0.046
   8. BD (   2) C   4 - C   5        / 29. LP*(   1) C   8                    0.28    0.13    0.009
   8. BD (   2) C   4 - C   5        / 51. RY*(   4) C   3                    0.65    0.90    0.034
   8. BD (   2) C   4 - C   5        / 79. RY*(   5) C   6                    0.80    0.91    0.038
   8. BD (   2) C   4 - C   5        /128. BD*(   2) C   2 - C   3           10.31    0.18    0.056
   8. BD (   2) C   4 - C   5        /138. BD*(   2) C   6 - C   7           10.43    0.29    0.072
   9. BD (   1) C   4 - H  10        / 49. RY*(   2) C   3                    0.30    1.52    0.027
   9. BD (   1) C   4 - H  10        / 66. RY*(   1) C   5                    0.38    1.70    0.032
   9. BD (   1) C   4 - H  10        /131. BD*(   1) C   3 - C   8            2.40    1.06    0.064
   9. BD (   1) C   4 - H  10        /132. BD*(   1) C   4 - C   5            0.67    1.09    0.034
   9. BD (   1) C   4 - H  10        /135. BD*(   1) C   5 - C   6            1.79    1.08    0.056
  10. BD (   1) C   5 - C   6        / 57. RY*(   1) C   4                    0.27    1.82    0.028
  10. BD (   1) C   5 - C   6        / 58. RY*(   2) C   4                    0.78    1.38    0.042
  10. BD (   1) C   5 - C   6        / 84. RY*(   1) C   7                    0.40    1.86    0.035
  10. BD (   1) C   5 - C   6        / 85. RY*(   2) C   7                    0.73    1.36    0.040
  10. BD (   1) C   5 - C   6        /132. BD*(   1) C   4 - C   5            1.30    1.26    0.051
  10. BD (   1) C   5 - C   6        /134. BD*(   1) C   4 - H  10            1.33    1.16    0.050
  10. BD (   1) C   5 - C   6        /136. BD*(   1) C   5 - H  11            0.67    1.18    0.036
  10. BD (   1) C   5 - C   6        /137. BD*(   1) C   6 - C   7            1.17    1.26    0.048
  10. BD (   1) C   5 - C   6        /139. BD*(   1) C   6 - H  12            0.57    1.18    0.033
  10. BD (   1) C   5 - C   6        /141. BD*(   1) C   7 - H  13            1.21    1.18    0.048
  11. BD (   1) C   5 - H  11        / 57. RY*(   1) C   4                    0.33    1.63    0.029
  11. BD (   1) C   5 - H  11        / 75. RY*(   1) C   6                    0.33    1.69    0.030
  11. BD (   1) C   5 - H  11        /130. BD*(   1) C   3 - C   4            2.17    1.03    0.060
  11. BD (   1) C   5 - H  11        /132. BD*(   1) C   4 - C   5            0.43    1.07    0.027
  11. BD (   1) C   5 - H  11        /135. BD*(   1) C   5 - C   6            0.38    1.06    0.026
  11. BD (   1) C   5 - H  11        /137. BD*(   1) C   6 - C   7            1.87    1.07    0.057
  12. BD (   1) C   6 - C   7        / 66. RY*(   1) C   5                    0.42    1.87    0.035
  12. BD (   1) C   6 - C   7        / 67. RY*(   2) C   5                    0.72    1.36    0.040
  12. BD (   1) C   6 - C   7        / 93. RY*(   1) C   8                    0.33    1.84    0.031
  12. BD (   1) C   6 - C   7        / 94. RY*(   2) C   8                    0.71    1.39    0.040
  12. BD (   1) C   6 - C   7        /135. BD*(   1) C   5 - C   6            1.18    1.25    0.049
  12. BD (   1) C   6 - C   7        /136. BD*(   1) C   5 - H  11            1.18    1.18    0.047
  12. BD (   1) C   6 - C   7        /139. BD*(   1) C   6 - H  12            0.58    1.18    0.033
  12. BD (   1) C   6 - C   7        /140. BD*(   1) C   7 - C   8            1.31    1.25    0.051
  12. BD (   1) C   6 - C   7        /141. BD*(   1) C   7 - H  13            0.68    1.18    0.036
  12. BD (   1) C   6 - C   7        /142. BD*(   1) C   8 - H  14            1.31    1.15    0.049
  13. BD (   2) C   6 - C   7        / 29. LP*(   1) C   8                   37.19    0.12    0.099
  13. BD (   2) C   6 - C   7        / 70. RY*(   5) C   5                    0.42    1.97    0.041
  13. BD (   2) C   6 - C   7        / 87. RY*(   4) C   7                    0.40    0.97    0.028
  13. BD (   2) C   6 - C   7        / 97. RY*(   5) C   8                    0.69    1.81    0.051
  13. BD (   2) C   6 - C   7        /133. BD*(   2) C   4 - C   5            8.20    0.28    0.064
  14. BD (   1) C   6 - H  12        / 66. RY*(   1) C   5                    0.34    1.68    0.030
  14. BD (   1) C   6 - H  12        / 84. RY*(   1) C   7                    0.34    1.68    0.030
  14. BD (   1) C   6 - H  12        /132. BD*(   1) C   4 - C   5            1.99    1.08    0.058
  14. BD (   1) C   6 - H  12        /135. BD*(   1) C   5 - C   6            0.35    1.07    0.024
  14. BD (   1) C   6 - H  12        /137. BD*(   1) C   6 - C   7            0.37    1.07    0.025
  14. BD (   1) C   6 - H  12        /140. BD*(   1) C   7 - C   8            2.03    1.07    0.059
  15. BD (   1) C   7 - C   8        / 49. RY*(   2) C   3                    0.99    1.70    0.052
  15. BD (   1) C   7 - C   8        / 75. RY*(   1) C   6                    0.46    1.89    0.038
  15. BD (   1) C   7 - C   8        / 76. RY*(   2) C   6                    0.61    1.37    0.037
  15. BD (   1) C   7 - C   8        /127. BD*(   1) C   2 - C   3            2.40    1.07    0.064
  15. BD (   1) C   7 - C   8        /131. BD*(   1) C   3 - C   8            1.82    1.23    0.060
  15. BD (   1) C   7 - C   8        /137. BD*(   1) C   6 - C   7            1.22    1.26    0.050
  15. BD (   1) C   7 - C   8        /139. BD*(   1) C   6 - H  12            1.10    1.19    0.046
  15. BD (   1) C   7 - C   8        /141. BD*(   1) C   7 - H  13            0.66    1.19    0.036
  15. BD (   1) C   7 - C   8        /142. BD*(   1) C   8 - H  14            0.72    1.15    0.037
  16. BD (   1) C   7 - H  13        / 75. RY*(   1) C   6                    0.33    1.69    0.030
  16. BD (   1) C   7 - H  13        / 93. RY*(   1) C   8                    0.31    1.65    0.029
  16. BD (   1) C   7 - H  13        /131. BD*(   1) C   3 - C   8            2.14    1.04    0.060
  16. BD (   1) C   7 - H  13        /135. BD*(   1) C   5 - C   6            1.88    1.06    0.057
  16. BD (   1) C   7 - H  13        /137. BD*(   1) C   6 - C   7            0.43    1.07    0.027
  16. BD (   1) C   7 - H  13        /140. BD*(   1) C   7 - C   8            0.43    1.06    0.027
  17. BD (   1) C   8 - H  14        / 48. RY*(   1) C   3                    0.44    1.60    0.033
  17. BD (   1) C   8 - H  14        / 84. RY*(   1) C   7                    0.39    1.70    0.033
  17. BD (   1) C   8 - H  14        /130. BD*(   1) C   3 - C   4            2.33    1.06    0.063
  17. BD (   1) C   8 - H  14        /131. BD*(   1) C   3 - C   8            0.28    1.06    0.022
  17. BD (   1) C   8 - H  14        /137. BD*(   1) C   6 - C   7            1.78    1.09    0.056
  17. BD (   1) C   8 - H  14        /140. BD*(   1) C   7 - C   8            0.57    1.09    0.031
  18. CR (   1) O   1                / 39. RY*(   1) C   2                    2.88   19.55    0.301
  18. CR (   1) O   1                /127. BD*(   1) C   2 - C   3            0.26   19.42    0.090
  19. CR (   1) C   2                / 50. RY*(   3) C   3                    0.38   10.90    0.081
  19. CR (   1) C   2                /102. RY*(   1) H   9                    0.49   10.58    0.091
  19. CR (   1) C   2                /127. BD*(   1) C   2 - C   3            0.30   10.63    0.071
  19. CR (   1) C   2                /130. BD*(   1) C   3 - C   4            0.31   10.79    0.074
  19. CR (   1) C   2                /131. BD*(   1) C   3 - C   8            0.34   10.80    0.077
  20. CR (   1) C   3                / 42. RY*(   4) C   2                    0.47   10.75    0.090
  20. CR (   1) C   3                / 58. RY*(   2) C   4                    0.97   10.82    0.129
  20. CR (   1) C   3                / 94. RY*(   2) C   8                    0.93   10.82    0.127
  20. CR (   1) C   3                /131. BD*(   1) C   3 - C   8            0.26   10.66    0.067
  20. CR (   1) C   3                /132. BD*(   1) C   4 - C   5            0.38   10.69    0.080
  20. CR (   1) C   3                /134. BD*(   1) C   4 - H  10            0.29   10.59    0.070
  20. CR (   1) C   3                /140. BD*(   1) C   7 - C   8            0.38   10.69    0.081
  20. CR (   1) C   3                /142. BD*(   1) C   8 - H  14            0.31   10.58    0.072
  21. CR (   1) C   4                / 49. RY*(   2) C   3                    0.99   11.09    0.133
  21. CR (   1) C   4                / 67. RY*(   2) C   5                    0.78   10.76    0.115
  21. CR (   1) C   4                / 68. RY*(   3) C   5                    0.28   10.80    0.070
  21. CR (   1) C   4                /106. RY*(   1) H  10                    0.39   10.45    0.081
  21. CR (   1) C   4                /127. BD*(   1) C   2 - C   3            0.66   10.46    0.106
  21. CR (   1) C   4                /131. BD*(   1) C   3 - C   8            0.61   10.62    0.102
  21. CR (   1) C   4                /135. BD*(   1) C   5 - C   6            0.46   10.65    0.088
  21. CR (   1) C   4                /136. BD*(   1) C   5 - H  11            0.29   10.58    0.071
  22. CR (   1) C   5                / 60. RY*(   4) C   4                    0.60   10.72    0.101
  22. CR (   1) C   5                / 76. RY*(   2) C   6                    0.74   10.75    0.113
  22. CR (   1) C   5                /110. RY*(   1) H  11                    0.41   10.45    0.083
  22. CR (   1) C   5                /130. BD*(   1) C   3 - C   4            0.56   10.61    0.098
  22. CR (   1) C   5                /134. BD*(   1) C   4 - H  10            0.35   10.54    0.077
  22. CR (   1) C   5                /137. BD*(   1) C   6 - C   7            0.45   10.64    0.088
  22. CR (   1) C   5                /139. BD*(   1) C   6 - H  12            0.28   10.56    0.069
  23. CR (   1) C   6                / 67. RY*(   2) C   5                    0.71   10.76    0.110
  23. CR (   1) C   6                / 85. RY*(   2) C   7                    0.70   10.75    0.109
  23. CR (   1) C   6                / 86. RY*(   3) C   7                    0.27   10.78    0.068
  23. CR (   1) C   6                /114. RY*(   1) H  12                    0.41   10.46    0.082
  23. CR (   1) C   6                /132. BD*(   1) C   4 - C   5            0.46   10.66    0.089
  23. CR (   1) C   6                /136. BD*(   1) C   5 - H  11            0.30   10.57    0.071
  23. CR (   1) C   6                /140. BD*(   1) C   7 - C   8            0.46   10.65    0.089
  23. CR (   1) C   6                /141. BD*(   1) C   7 - H  13            0.31   10.57    0.072
  24. CR (   1) C   7                / 76. RY*(   2) C   6                    0.74   10.75    0.113
  24. CR (   1) C   7                / 94. RY*(   2) C   8                    0.31   10.78    0.073
  24. CR (   1) C   7                / 96. RY*(   4) C   8                    0.50   10.71    0.093
  24. CR (   1) C   7                /118. RY*(   1) H  13                    0.41   10.45    0.082
  24. CR (   1) C   7                /131. BD*(   1) C   3 - C   8            0.57   10.61    0.099
  24. CR (   1) C   7                /135. BD*(   1) C   5 - C   6            0.45   10.64    0.088
  24. CR (   1) C   7                /139. BD*(   1) C   6 - H  12            0.29   10.56    0.070
  24. CR (   1) C   7                /142. BD*(   1) C   8 - H  14            0.34   10.53    0.076
  25. CR (   1) C   8                / 48. RY*(   1) C   3                    0.72   11.17    0.113
  25. CR (   1) C   8                / 50. RY*(   3) C   3                    0.28   10.73    0.069
  25. CR (   1) C   8                / 85. RY*(   2) C   7                    0.79   10.76    0.117
  25. CR (   1) C   8                / 86. RY*(   3) C   7                    0.27   10.79    0.069
  25. CR (   1) C   8                /122. RY*(   1) H  14                    0.39   10.46    0.081
  25. CR (   1) C   8                /127. BD*(   1) C   2 - C   3            0.64   10.47    0.104
  25. CR (   1) C   8                /130. BD*(   1) C   3 - C   4            0.62   10.63    0.103
  25. CR (   1) C   8                /137. BD*(   1) C   6 - C   7            0.44   10.66    0.087
  25. CR (   1) C   8                /141. BD*(   1) C   7 - H  13            0.29   10.58    0.070
  26. LP (   1) O   1                / 39. RY*(   1) C   2                    5.13    1.29    0.103
  26. LP (   1) O   1                /127. BD*(   1) C   2 - C   3            0.75    1.16    0.037
  26. LP (   1) O   1                /129. BD*(   1) C   2 - H   9            0.43    1.13    0.028
  27. LP (   2) O   1                / 30. RY*(   1) O   1                    0.79    1.40    0.048
  27. LP (   2) O   1                / 35. RY*(   6) O   1                    0.38    3.03    0.049
  27. LP (   2) O   1                / 40. RY*(   2) C   2                    2.26    2.22    0.103
  27. LP (   2) O   1                / 43. RY*(   5) C   2                    0.88    0.84    0.039
  27. LP (   2) O   1                /128. BD*(   2) C   2 - C   3           49.91    0.30    0.157
  28. LP*(   3) O   1                / 31. RY*(   2) O   1                    1.41    1.38    0.119
  28. LP*(   3) O   1                / 44. RY*(   6) C   2                    0.50    2.42    0.094
  28. LP*(   3) O   1                /127. BD*(   1) C   2 - C   3            2.13    0.63    0.096
  28. LP*(   3) O   1                /129. BD*(   1) C   2 - H   9            2.78    0.61    0.109
  29. LP*(   1) C   8                / 51. RY*(   4) C   3                    0.36    0.77    0.031
  29. LP*(   1) C   8                / 52. RY*(   5) C   3                    0.55    1.97    0.061
  29. LP*(   1) C   8                / 87. RY*(   4) C   7                    1.55    0.85    0.067
  29. LP*(   1) C   8                / 95. RY*(   3) C   8                    0.82    1.07    0.055
  29. LP*(   1) C   8                / 97. RY*(   5) C   8                    0.40    1.69    0.048
  29. LP*(   1) C   8                /128. BD*(   2) C   2 - C   3           56.57    0.05    0.082
  29. LP*(   1) C   8                /133. BD*(   2) C   4 - C   5            0.49    0.16    0.015
  29. LP*(   1) C   8                /138. BD*(   2) C   6 - C   7           24.79    0.16    0.103
 128. BD*(   2) C   2 - C   3        / 30. RY*(   1) O   1                    0.58    1.10    0.071
 128. BD*(   2) C   2 - C   3        / 43. RY*(   5) C   2                    1.46    0.54    0.079
 128. BD*(   2) C   2 - C   3        / 51. RY*(   4) C   3                    0.40    0.72    0.048
 128. BD*(   2) C   2 - C   3        /133. BD*(   2) C   4 - C   5            7.05    0.11    0.062
 133. BD*(   2) C   4 - C   5        / 61. RY*(   5) C   4                    0.51    1.55    0.104
 133. BD*(   2) C   4 - C   5        / 69. RY*(   4) C   5                    1.01    0.82    0.107
 138. BD*(   2) C   6 - C   7        / 79. RY*(   5) C   6                    1.07    0.62    0.089
 138. BD*(   2) C   6 - C   7        / 87. RY*(   4) C   7                    0.61    0.68    0.071
 138. BD*(   2) C   6 - C   7        / 88. RY*(   5) C   7                    0.28    1.80    0.077


 Natural Bond Orbitals (Summary):

                                                            Principal Delocalizations
           NBO                        Occupancy    Energy   (geminal,vicinal,remote)
 ====================================================================================
 Molecular unit  1  (C7H6O)
     1. BD (   1) O   1 - C   2          0.99811    -1.36239  39(g),127(g),131(v),49(v)
                                                    48(v),129(g)
     2. BD (   1) C   2 - C   3          0.91414    -0.89396  28(v),129(g),132(v),140(v)
                                                    131(g),31(v),93(v),127(g)
                                                    130(g),57(v),44(g),126(g)
     3. BD (   2) C   2 - C   3          0.72165    -0.46288  29(v),128(g),133(v),59(v)
                                                    95(v),30(v),51(g)
     4. BD (   1) C   2 - H   9          0.88439    -0.76358  28(v),130(v),129(g),31(v)
                                                    48(v),44(g)
     5. BD (   1) C   3 - C   4          0.97850    -0.89240  131(g),127(g),132(g),142(v)
                                                    136(v),129(v),67(v),134(g)
                                                    39(v),66(v),93(v)
     6. BD (   1) C   3 - C   8          0.98203    -0.89706  130(g),140(g),127(g),134(v)
                                                    141(v),126(v),142(g),85(v)
                                                    84(v),41(v),28(r),57(v)
     7. BD (   1) C   4 - C   5          0.98250    -0.87561  127(v),130(g),135(g),48(v)
                                                    139(v),134(g),136(g),76(v)
                                                    75(v)
     8. BD (   2) C   4 - C   5          0.82035    -0.43800  138(v),128(v),79(v),51(v)
                                                    29(r)
     9. BD (   1) C   4 - H  10          0.98925    -0.69932  131(v),135(v),132(g),66(v)
                                                    49(v)
    10. BD (   1) C   5 - C   6          0.98991    -0.86713  134(v),132(g),141(v),137(g)
                                                    58(v),85(v),136(g),139(g)
                                                    84(v),57(v)
    11. BD (   1) C   5 - H  11          0.98475    -0.67814  130(v),137(v),132(g),135(g)
                                                    57(v),75(v)
    12. BD (   1) C   6 - C   7          0.98982    -0.86915  142(v),140(g),136(v),135(g)
                                                    67(v),94(v),141(g),139(g)
                                                    66(v),93(v)
    13. BD (   2) C   6 - C   7          0.77830    -0.42888  29(v),133(v),97(v),70(v)
                                                    87(g)
    14. BD (   1) C   6 - H  12          0.98879    -0.68268  140(v),132(v),137(g),135(g)
                                                    84(v),66(v)
    15. BD (   1) C   7 - C   8          0.98102    -0.87482  127(v),131(g),137(g),139(v)
                                                    49(v),142(g),141(g),76(v)
                                                    75(v)
    16. BD (   1) C   7 - H  13          0.98603    -0.67946  131(v),135(v),137(g),140(g)
                                                    75(v),93(v)
    17. BD (   1) C   8 - H  14          0.98848    -0.70325  130(v),137(v),140(g),48(v)
                                                    84(v),131(g)
    18. CR (   1) O   1                  0.99987   -19.22629  39(v),127(v)
    19. CR (   1) C   2                  0.99961   -10.43959  102(v),50(v),131(v),130(v)
                                                    127(g)
    20. CR (   1) C   3                  0.99935   -10.30099  58(v),94(v),42(v),140(v)
                                                    132(v),142(v),134(v),131(g)
    21. CR (   1) C   4                  0.99945   -10.26825  49(v),67(v),127(v),131(v)
                                                    135(v),106(v),136(v),68(v)
    22. CR (   1) C   5                  0.99948   -10.25331  76(v),60(v),130(v),137(v)
                                                    110(v),134(v),139(v)
    23. CR (   1) C   6                  0.99947   -10.26214  67(v),85(v),140(v),132(v)
                                                    114(v),141(v),136(v),86(v)
    24. CR (   1) C   7                  0.99947   -10.25357  76(v),131(v),96(v),135(v)
                                                    118(v),142(v),94(v),139(v)
    25. CR (   1) C   8                  0.99945   -10.27281  85(v),48(v),127(v),130(v)
                                                    137(v),122(v),141(v),50(v)
                                                    86(v)
    26. LP (   1) O   1                  0.99244    -0.96122  39(v),127(v),129(v)
    27. LP (   2) O   1                  0.76030    -0.55195  128(v),40(v),43(v),30(g)
                                                    35(g)
    28. LP*(   3) O   1                  0.21877    -0.44017  129(v),127(v),31(g),44(v)
    29. LP*(   1) C   8                  0.46211    -0.30427  128(v),138(v),87(v),95(g)
                                                    52(v),97(g),133(r),51(v)
    30. RY*(   1) O   1                  0.00049     0.84602   
    31. RY*(   2) O   1                  0.00023     0.93919   
    32. RY*(   3) O   1                  0.00006     1.14328   
    33. RY*(   4) O   1                  0.00002     1.42400   
    34. RY*(   5) O   1                  0.00000     2.46140   
    35. RY*(   6) O   1                  0.00000     2.47526   
    36. RY*(   7) O   1                  0.00000     2.34371   
    37. RY*(   8) O   1                  0.00000     2.52166   
    38. RY*(   9) O   1                  0.00000     2.50463   
    39. RY*(   1) C   2                  0.00636     0.32455   
    40. RY*(   2) C   2                  0.00223     1.67074   
    41. RY*(   3) C   2                  0.00135     0.78313   
    42. RY*(   4) C   2                  0.00077     0.44866   
    43. RY*(   5) C   2                  0.00014     0.28794   
    44. RY*(   6) C   2                  0.00007     1.98234   
    45. RY*(   7) C   2                  0.00001     1.54848   
    46. RY*(   8) C   2                  0.00001     1.89971   
    47. RY*(   9) C   2                  0.00000     1.88504   
    48. RY*(   1) C   3                  0.00323     0.89274   
    49. RY*(   2) C   3                  0.00204     0.82047   
    50. RY*(   3) C   3                  0.00059     0.46179   
    51. RY*(   4) C   3                  0.00047     0.46588   
    52. RY*(   5) C   3                  0.00042     1.66932   
    53. RY*(   6) C   3                  0.00012     2.19191   
    54. RY*(   7) C   3                  0.00011     1.64009   
    55. RY*(   8) C   3                  0.00010     1.98428   
    56. RY*(   9) C   3                  0.00001     1.97198   
    57. RY*(   1) C   4                  0.00248     0.95297   
    58. RY*(   2) C   4                  0.00147     0.51447   
    59. RY*(   3) C   4                  0.00074     0.76401   
    60. RY*(   4) C   4                  0.00053     0.46314   
    61. RY*(   5) C   4                  0.00017     1.39802   
    62. RY*(   6) C   4                  0.00007     2.14361   
    63. RY*(   7) C   4                  0.00003     2.17328   
    64. RY*(   8) C   4                  0.00000     1.65849   
    65. RY*(   9) C   4                  0.00000     2.02121   
    66. RY*(   1) C   5                  0.00266     0.99838   
    67. RY*(   2) C   5                  0.00136     0.49425   
    68. RY*(   3) C   5                  0.00040     0.52692   
    69. RY*(   4) C   5                  0.00025     0.67270   
    70. RY*(   5) C   5                  0.00023     1.53622   
    71. RY*(   6) C   5                  0.00006     2.20160   
    72. RY*(   7) C   5                  0.00003     2.05201   
    73. RY*(   8) C   5                  0.00000     1.64996   
    74. RY*(   9) C   5                  0.00000     2.04541   
    75. RY*(   1) C   6                  0.00259     1.01365   
    76. RY*(   2) C   6                  0.00125     0.49389   
    77. RY*(   3) C   6                  0.00045     0.54346   
    78. RY*(   4) C   6                  0.00033     1.74021   
    79. RY*(   5) C   6                  0.00017     0.47358   
    80. RY*(   6) C   6                  0.00007     2.19975   
    81. RY*(   7) C   6                  0.00002     2.01168   
    82. RY*(   8) C   6                  0.00000     1.62881   
    83. RY*(   9) C   6                  0.00000     2.02937   
    84. RY*(   1) C   7                  0.00272     0.99256   
    85. RY*(   2) C   7                  0.00138     0.49089   
    86. RY*(   3) C   7                  0.00040     0.51636   
    87. RY*(   4) C   7                  0.00030     0.54093   
    88. RY*(   5) C   7                  0.00022     1.65332   
    89. RY*(   6) C   7                  0.00006     2.20137   
    90. RY*(   7) C   7                  0.00003     2.05872   
    91. RY*(   8) C   7                  0.00000     1.66318   
    92. RY*(   9) C   7                  0.00000     2.04816   
    93. RY*(   1) C   8                  0.00248     0.96830   
    94. RY*(   2) C   8                  0.00119     0.52217   
    95. RY*(   3) C   8                  0.00059     0.76668   
    96. RY*(   4) C   8                  0.00051     0.45314   
    97. RY*(   5) C   8                  0.00021     1.38250   
    98. RY*(   6) C   8                  0.00006     2.12312   
    99. RY*(   7) C   8                  0.00002     2.17190   
   100. RY*(   8) C   8                  0.00000     1.65744   
   101. RY*(   9) C   8                  0.00001     2.01986   
   102. RY*(   1) H   9                  0.00071     0.13852   
   103. RY*(   2) H   9                  0.00004     1.82267   
   104. RY*(   3) H   9                  0.00004     1.37466   
   105. RY*(   4) H   9                  0.00002     1.85591   
   106. RY*(   1) H  10                  0.00084     0.18473   
   107. RY*(   2) H  10                  0.00008     1.47344   
   108. RY*(   3) H  10                  0.00004     1.84906   
   109. RY*(   4) H  10                  0.00003     2.13662   
   110. RY*(   1) H  11                  0.00068     0.19962   
   111. RY*(   2) H  11                  0.00006     1.48745   
   112. RY*(   3) H  11                  0.00004     1.98257   
   113. RY*(   4) H  11                  0.00003     2.01195   
   114. RY*(   1) H  12                  0.00069     0.19579   
   115. RY*(   2) H  12                  0.00005     1.48403   
   116. RY*(   3) H  12                  0.00003     2.17004   
   117. RY*(   4) H  12                  0.00004     1.82417   
   118. RY*(   1) H  13                  0.00068     0.19833   
   119. RY*(   2) H  13                  0.00006     1.48664   
   120. RY*(   3) H  13                  0.00004     1.84301   
   121. RY*(   4) H  13                  0.00003     2.15121   
   122. RY*(   1) H  14                  0.00072     0.19121   
   123. RY*(   2) H  14                  0.00008     1.46551   
   124. RY*(   3) H  14                  0.00004     1.96680   
   125. RY*(   4) H  14                  0.00003     1.99261   
   126. BD*(   1) O   1 - C   2          0.00229     0.32927   
   127. BD*(   1) C   2 - C   3          0.01513     0.19464   
   128. BD*(   2) C   2 - C   3          0.20276    -0.25468  29(v),133(v),43(g),30(v)
                                                    51(g)
   129. BD*(   1) C   2 - H   9          0.00759     0.16572   
   130. BD*(   1) C   3 - C   4          0.01266     0.35288   
   131. BD*(   1) C   3 - C   8          0.01200     0.35584   
   132. BD*(   1) C   4 - C   5          0.00786     0.39318   
   133. BD*(   2) C   4 - C   5          0.11534    -0.14759  138(v),128(v),69(g),61(g)
   134. BD*(   1) C   4 - H  10          0.00630     0.28805   
   135. BD*(   1) C   5 - C   6          0.00799     0.38402   
   136. BD*(   1) C   5 - H  11          0.00638     0.31263   
   137. BD*(   1) C   6 - C   7          0.00800     0.38832   
   138. BD*(   2) C   6 - C   7          0.13175    -0.14353  133(v),29(v),79(g),87(g)
                                                    88(g)
   139. BD*(   1) C   6 - H  12          0.00628     0.31105   
   140. BD*(   1) C   7 - C   8          0.00758     0.38543   
   141. BD*(   1) C   7 - H  13          0.00636     0.31183   
   142. BD*(   1) C   8 - H  14          0.00648     0.27865   
       -------------------------------
              Total Lewis   25.70690  ( 95.2107%)
        Valence non-Lewis    1.24363  (  4.6060%)
        Rydberg non-Lewis    0.04948  (  0.1832%)
       -------------------------------
            Total unit  1   27.00000  (100.0000%)
           Charge unit  1    1.00000
 Unable to Open any file for archive entry.
 1\1\GINC-COMPUTE-1-15\SP\UB3LYP\def2SVP\C7H6O1(1+,2)\ZAHRT2\08-Jan-202
 1\0\\# b3lyp/def2svp geom=NewRedundant pop=NBO\\70\\1,2\O,0,3.02167371
 88,1.0616910387,-0.1422316145\C,0,2.348287338,0.0588528914,-0.20038178
 91\C,0,0.8712313686,0.0242254226,-0.0740627623\C,0,0.1545021939,1.2152
 990793,0.1288644804\C,0,-1.2323454142,1.1793843264,0.2470698959\C,0,-1
 .9105814633,-0.0443989957,0.1634404275\C,0,-1.2020465404,-1.2327959808
 ,-0.0384496522\C,0,0.1884201416,-1.1975205521,-0.1570494876\H,0,2.8217
 57148,-0.9457251506,-0.3599686718\H,0,0.7125444173,2.152006565,0.18944
 1769\H,0,-1.7933258764,2.1035175574,0.4049486019\H,0,-2.999129093,-0.0
 699412154,0.2565312349\H,0,-1.7350326028,-2.1841079107,-0.1029511151\H
 ,0,0.7540446636,-2.1204870753,-0.3152013189\\Version=ES64L-G16RevC.01\
 State=2-A'\HF=-344.9757179\S2=0.757704\S2-1=0.\S2A=0.750044\RMSD=3.234
 e-09\Dipole=0.7337671,-0.5433151,-0.1284769\Quadrupole=9.9828288,-0.23
 40148,-9.748814,-1.8481698,-1.9875403,1.3175006\PG=CS [SG(C7H6O1)]\\@
 The archive entry for this job was punched.


 SILVERMAN'S PARADOX - IF MURPHY'S LAW CAN GO WRONG, IT WILL.
 File lengths (MBytes):  RWF=     26 Int=      0 D2E=      0 Chk=      3 Scr=      1
 Normal termination of Gaussian 16
