# Supplementary material for: Machine-Learning-Guided Discovery of Electrochemical Reactions
Source: J Am Chem Soc. 2022 Dec 2;144(49):22599–610. doi: 10.1021/jacs.2c08997 (PMC9756344; doi:10.1021/jacs.2c08997)
Supplement: Supplementary file 3 — ja2c08997_si_003.zip [file ja2c08997_si_003.zip › Oxidation Site Selectivity/Ologs_notimes/75.log]

 Entering Gaussian System, Link 0=g16
 Input=75.com
 Output=75.log
 Initial command:
  
 Copyright (c) 1988-2019, Gaussian, Inc.  All Rights Reserved.
  
 This is part of the Gaussian(R) 16 program.  It is based on
 the Gaussian(R) 09 system (copyright 2009, Gaussian, Inc.),
 the Gaussian(R) 03 system (copyright 2003, Gaussian, Inc.),
 the Gaussian(R) 98 system (copyright 1998, Gaussian, Inc.),
 the Gaussian(R) 94 system (copyright 1995, Gaussian, Inc.),
 the Gaussian 92(TM) system (copyright 1992, Gaussian, Inc.),
 the Gaussian 90(TM) system (copyright 1990, Gaussian, Inc.),
 the Gaussian 88(TM) system (copyright 1988, Gaussian, Inc.),
 the Gaussian 86(TM) system (copyright 1986, Carnegie Mellon
 University), and the Gaussian 82(TM) system (copyright 1983,
 Carnegie Mellon University). Gaussian is a federally registered
 trademark of Gaussian, Inc.
  
 This software contains proprietary and confidential information,
 including trade secrets, belonging to Gaussian, Inc.
  
 This software is provided under written license and may be
 used, copied, transmitted, or stored only in accord with that
 written license.
  
 The following legend is applicable only to US Government
 contracts under FAR:
  
                    RESTRICTED RIGHTS LEGEND
  
 Use, reproduction and disclosure by the US Government is
 subject to restrictions as set forth in subparagraphs (a)
 and (c) of the Commercial Computer Software - Restricted
 Rights clause in FAR 52.227-19.
  
 Gaussian, Inc.
 340 Quinnipiac St., Bldg. 40, Wallingford CT 06492
  
  
 ---------------------------------------------------------------
 Warning -- This program may not be used in any manner that
 competes with the business of Gaussian, Inc. or will provide
 assistance to any competitor of Gaussian, Inc.  The licensee
 of this program is prohibited from giving any competitor of
 Gaussian, Inc. access to this program.  By using this program,
 the user acknowledges that Gaussian, Inc. is engaged in the
 business of creating and licensing software in the field of
 computational chemistry and represents and warrants to the
 licensee that it is not a competitor of Gaussian, Inc. and that
 it will not use this program in any manner prohibited above.
 ---------------------------------------------------------------
  

 Cite this work as:
 Gaussian 16, Revision C.01,
 M. J. Frisch, G. W. Trucks, H. B. Schlegel, G. E. Scuseria, 
 M. A. Robb, J. R. Cheeseman, G. Scalmani, V. Barone, 
 G. A. Petersson, H. Nakatsuji, X. Li, M. Caricato, A. V. Marenich, 
 J. Bloino, B. G. Janesko, R. Gomperts, B. Mennucci, H. P. Hratchian, 
 J. V. Ortiz, A. F. Izmaylov, J. L. Sonnenberg, D. Williams-Young, 
 F. Ding, F. Lipparini, F. Egidi, J. Goings, B. Peng, A. Petrone, 
 T. Henderson, D. Ranasinghe, V. G. Zakrzewski, J. Gao, N. Rega, 
 G. Zheng, W. Liang, M. Hada, M. Ehara, K. Toyota, R. Fukuda, 
 J. Hasegawa, M. Ishida, T. Nakajima, Y. Honda, O. Kitao, H. Nakai, 
 T. Vreven, K. Throssell, J. A. Montgomery, Jr., J. E. Peralta, 
 F. Ogliaro, M. J. Bearpark, J. J. Heyd, E. N. Brothers, K. N. Kudin, 
 V. N. Staroverov, T. A. Keith, R. Kobayashi, J. Normand, 
 K. Raghavachari, A. P. Rendell, J. C. Burant, S. S. Iyengar, 
 J. Tomasi, M. Cossi, J. M. Millam, M. Klene, C. Adamo, R. Cammi, 
 J. W. Ochterski, R. L. Martin, K. Morokuma, O. Farkas, 
 J. B. Foresman, and D. J. Fox, Gaussian, Inc., Wallingford CT, 2019.
 
 ******************************************
 Gaussian 16:  ES64L-G16RevC.01  3-Jul-2019
                 8-Jan-2021 
 ******************************************
 %nprocshared=16
 Will use up to   16 processors via shared memory.
 %mem=7GB
 -----------------------------------------
 # b3lyp/def2svp geom=NewRedundant pop=NBO
 -----------------------------------------
 1/29=4000,38=1,172=1/1;
 2/12=2,17=6,18=5,40=1/2;
 3/5=43,7=101,11=2,25=1,30=1,74=-5/1,2,3;
 4//1;
 5/5=2,38=5/2;
 6/7=2,8=2,9=2,10=2,28=1,40=1/1,7;
 99/5=1,9=1/99;
 --
 75
 --
 Symbolic Z-matrix:
 Charge =  1 Multiplicity = 2
 O                     3.51802  -1.3631   -0.37194 
 C                     3.37346  -0.1931   -0.12075 
 C                     2.04149   0.50662  -0.01153 
 C                     0.83247  -0.3908   -0.24762 
 C                    -0.50115   0.34613  -0.1303 
 C                    -1.71598  -0.55283  -0.36692 
 C                    -3.0483    0.18522  -0.2493 
 H                     4.26493   0.46879   0.05339 
 H                     2.00648   0.98405   0.98748 
 H                     2.06269   1.35764  -0.72039 
 H                     0.91985  -0.8552   -1.24443 
 H                     0.86351  -1.22979   0.46795 
 H                    -0.52362   1.18573  -0.85005 
 H                    -0.58025   0.80922   0.87109 
 H                    -1.63343  -1.01465  -1.3672 
 H                    -1.69001  -1.39087   0.35257 
 H                    -3.90232  -0.48781  -0.42464 
 H                    -3.17246   0.62761   0.7533 
 H                    -3.11537   1.00716  -0.9816 
 
                          Input orientation:                          
 ---------------------------------------------------------------------
 Center     Atomic      Atomic             Coordinates (Angstroms)
 Number     Number       Type             X           Y           Z
 ---------------------------------------------------------------------
      1          8           0        3.518022   -1.363098   -0.371937
      2          6           0        3.373463   -0.193099   -0.120748
      3          6           0        2.041489    0.506622   -0.011525
      4          6           0        0.832465   -0.390797   -0.247624
      5          6           0       -0.501154    0.346125   -0.130298
      6          6           0       -1.715980   -0.552834   -0.366923
      7          6           0       -3.048303    0.185219   -0.249300
      8          1           0        4.264933    0.468785    0.053386
      9          1           0        2.006476    0.984048    0.987480
     10          1           0        2.062687    1.357639   -0.720390
     11          1           0        0.919851   -0.855200   -1.244429
     12          1           0        0.863510   -1.229793    0.467952
     13          1           0       -0.523619    1.185728   -0.850051
     14          1           0       -0.580249    0.809219    0.871086
     15          1           0       -1.633430   -1.014654   -1.367205
     16          1           0       -1.690011   -1.390873    0.352573
     17          1           0       -3.902318   -0.487808   -0.424640
     18          1           0       -3.172459    0.627614    0.753304
     19          1           0       -3.115371    1.007158   -0.981598
 ---------------------------------------------------------------------
                    Distance matrix (angstroms):
                    1          2          3          4          5
     1  O    0.000000
     2  C    1.205360   0.000000
     3  C    2.409543   1.508540   0.000000
     4  C    2.858853   2.551833   1.524087   0.000000
     5  C    4.374198   3.911970   2.550471   1.528188   0.000000
     6  C    5.296350   5.108076   3.920118   2.556376   1.529680
     7  C    6.747515   6.434184   5.105470   3.923284   2.554999
     8  H    2.023505   1.123892   2.224713   3.551243   4.771203
     9  H    3.105137   2.117190   1.107778   2.189516   2.818614
    10  H    3.105130   2.117190   1.107777   2.189516   2.818626
    11  H    2.787418   2.778713   2.152366   1.103144   2.168807
    12  H    2.787403   2.778698   2.152363   1.103144   2.168809
    13  H    4.802080   4.197653   2.782821   2.165021   1.106112
    14  H    4.802072   4.197643   2.782818   2.165020   1.106112
    15  H    5.258272   5.224709   4.202044   2.779082   2.159561
    16  H    5.258260   5.224697   4.202041   2.779078   2.159562
    17  H    7.471972   7.288086   6.040563   4.739084   3.514256
    18  H    7.070477   6.654820   5.271134   4.251874   2.827695
    19  H    7.070481   6.654820   5.271127   4.251870   2.827685
                    6          7          8          9         10
     6  C    0.000000
     7  C    1.527627   0.000000
     8  H    6.082079   7.324988   0.000000
     9  H    4.248893   5.264841   2.497730   0.000000
    10  H    4.248902   5.264857   2.497735   1.749157   0.000000
    11  H    2.794467   4.221256   3.824504   3.089499   2.545063
    12  H    2.794469   4.221255   3.824488   2.545068   3.089496
    13  H    2.162808   2.781358   4.925489   3.133461   2.595254
    14  H    2.162808   2.781355   4.925476   2.595238   3.133476
    15  H    1.104833   2.165935   6.245747   4.773705   4.439304
    16  H    1.104833   2.165935   6.245735   4.439299   4.773710
    17  H    2.188067   1.101386   8.236964   6.250943   6.250954
    18  H    2.183964   1.102879   7.471942   5.196466   5.487391
    19  H    2.183963   1.102879   7.471942   5.487360   5.196474
                   11         12         13         14         15
    11  H    0.000000
    12  H    1.753779   0.000000
    13  H    2.530717   3.081559   0.000000
    14  H    3.081557   2.530717   1.762748   0.000000
    15  H    2.561199   3.106251   2.518097   3.073377   0.000000
    16  H    3.106242   2.561197   3.073378   2.518101   1.761356
    17  H    4.905135   4.905139   3.794378   3.794381   2.512738
    18  H    4.789225   4.452015   3.146203   2.601232   3.092283
    19  H    4.452018   4.789221   2.601224   3.146182   2.536250
                   16         17         18         19
    16  H    0.000000
    17  H    2.512745   0.000000
    18  H    2.536242   1.778879   0.000000
    19  H    3.092282   1.778879   1.776850   0.000000
 Stoichiometry    C6H12O(1+,2)
 Framework group  C1[X(C6H12O)]
 Deg. of freedom    51
 Full point group                 C1      NOp   1
 Largest Abelian subgroup         C1      NOp   1
 Largest concise Abelian subgroup C1      NOp   1
                         Standard orientation:                         
 ---------------------------------------------------------------------
 Center     Atomic      Atomic             Coordinates (Angstroms)
 Number     Number       Type             X           Y           Z
 ---------------------------------------------------------------------
      1          8           0       -3.082476   -0.932401   -0.000003
      2          6           0       -2.836721    0.247640   -0.000009
      3          6           0       -1.448831    0.838786    0.000006
      4          6           0       -0.322306   -0.187753    0.000008
      5          6           0        1.070458    0.441189    0.000003
      6          6           0        2.202630   -0.587455    0.000004
      7          6           0        3.594201    0.042762   -0.000008
      8          1           0       -3.667346    1.004736   -0.000019
      9          1           0       -1.384189    1.515625   -0.874570
     10          1           0       -1.384202    1.515616    0.874587
     11          1           0       -0.437964   -0.847003    0.876900
     12          1           0       -0.437970   -0.847009   -0.876879
     13          1           0        1.177687    1.100862    0.881375
     14          1           0        1.177682    1.100856   -0.881374
     15          1           0        2.092065   -1.245352    0.880687
     16          1           0        2.092056   -1.245364   -0.880669
     17          1           0        4.386540   -0.722254    0.000004
     18          1           0        3.744424    0.678731   -0.888444
     19          1           0        3.744426    0.678760    0.888406
 ---------------------------------------------------------------------
 Rotational constants (GHZ):           9.7640323           0.8627926           0.8126583
 Standard basis: def2SVP (5D, 7F)
 There are   165 symmetry adapted cartesian basis functions of A   symmetry.
 There are   158 symmetry adapted basis functions of A   symmetry.
   158 basis functions,   259 primitive gaussians,   165 cartesian basis functions
    28 alpha electrons       27 beta electrons
       nuclear repulsion energy       293.1051171344 Hartrees.
 NAtoms=   19 NActive=   19 NUniq=   19 SFac= 1.00D+00 NAtFMM=   60 NAOKFM=F Big=F
 Integral buffers will be    131072 words long.
 Raffenetti 2 integral format.
 Two-electron integral symmetry is turned on.
 One-electron integrals computed using PRISM.
   1 Symmetry operations used in ECPInt.
 ECPInt:  NShTT=    3081 NPrTT=   10567 LenC2=    2996 LenP2D=    8331.
 LDataN:  DoStor=T MaxTD1= 4 Len=   56
 NBasis=   158 RedAO= T EigKep=  1.12D-03  NBF=   158
 NBsUse=   158 1.00D-06 EigRej= -1.00D+00 NBFU=   158
 ExpMin= 1.22D-01 ExpMax= 2.27D+03 ExpMxC= 3.41D+02 IAcc=3 IRadAn=         5 AccDes= 0.00D+00
 Harris functional with IExCor=  402 and IRadAn=       5 diagonalized for initial guess.
 HarFok:  IExCor=  402 AccDes= 0.00D+00 IRadAn=         5 IDoV= 1 UseB2=F ITyADJ=14
 ICtDFT=  3500011 ScaDFX=  1.000000  1.000000  1.000000  1.000000
 FoFCou: FMM=F IPFlag=           0 FMFlag=      100000 FMFlg1=           0
         NFxFlg=           0 DoJE=T BraDBF=F KetDBF=T FulRan=T
         wScrn=  0.000000 ICntrl=       500 IOpCl=  0 I1Cent=   200000004 NGrid=           0
         NMat0=    1 NMatS0=      1 NMatT0=    0 NMatD0=    1 NMtDS0=    0 NMtDT0=    0
 Petite list used in FoFCou.
 Initial guess <Sx>= 0.0000 <Sy>= 0.0000 <Sz>= 0.5000 <S**2>= 0.7500 S= 0.5000
 Requested convergence on RMS density matrix=1.00D-08 within 128 cycles.
 Requested convergence on MAX density matrix=1.00D-06.
 Requested convergence on             energy=1.00D-06.
 No special actions if energy rises.
 Integral accuracy reduced to 1.0D-05 until final iterations.
 EnCoef did     2 forward-backward iterations
 EnCoef did     3 forward-backward iterations
 Initial convergence to 1.0D-05 achieved.  Increase integral accuracy.
 SCF Done:  E(UB3LYP) =  -310.508691321     A.U. after   23 cycles
            NFock= 23  Conv=0.96D-08     -V/T= 2.0112
 <Sx>= 0.0000 <Sy>= 0.0000 <Sz>= 0.5000 <S**2>= 0.7557 S= 0.5028
 <L.S>= 0.000000000000E+00
 Annihilation of the first spin contaminant:
 S**2 before annihilation     0.7557,   after     0.7500

 **********************************************************************

            Population analysis using the SCF Density.

 **********************************************************************

 Orbital symmetries:
 Alpha Orbitals:
       Occupied  (A) (A) (A) (A) (A) (A) (A) (A) (A) (A) (A) (A)
                 (A) (A) (A) (A) (A) (A) (A) (A) (A) (A) (A) (A)
                 (A) (A) (A) (A)
       Virtual   (A) (A) (A) (A) (A) (A) (A) (A) (A) (A) (A) (A)
                 (A) (A) (A) (A) (A) (A) (A) (A) (A) (A) (A) (A)
                 (A) (A) (A) (A) (A) (A) (A) (A) (A) (A) (A) (A)
                 (A) (A) (A) (A) (A) (A) (A) (A) (A) (A) (A) (A)
                 (A) (A) (A) (A) (A) (A) (A) (A) (A) (A) (A) (A)
                 (A) (A) (A) (A) (A) (A) (A) (A) (A) (A) (A) (A)
                 (A) (A) (A) (A) (A) (A) (A) (A) (A) (A) (A) (A)
                 (A) (A) (A) (A) (A) (A) (A) (A) (A) (A) (A) (A)
                 (A) (A) (A) (A) (A) (A) (A) (A) (A) (A) (A) (A)
                 (A) (A) (A) (A) (A) (A) (A) (A) (A) (A) (A) (A)
                 (A) (A) (A) (A) (A) (A) (A) (A) (A) (A)
 Beta  Orbitals:
       Occupied  (A) (A) (A) (A) (A) (A) (A) (A) (A) (A) (A) (A)
                 (A) (A) (A) (A) (A) (A) (A) (A) (A) (A) (A) (A)
                 (A) (A) (A)
       Virtual   (A) (A) (A) (A) (A) (A) (A) (A) (A) (A) (A) (A)
                 (A) (A) (A) (A) (A) (A) (A) (A) (A) (A) (A) (A)
                 (A) (A) (A) (A) (A) (A) (A) (A) (A) (A) (A) (A)
                 (A) (A) (A) (A) (A) (A) (A) (A) (A) (A) (A) (A)
                 (A) (A) (A) (A) (A) (A) (A) (A) (A) (A) (A) (A)
                 (A) (A) (A) (A) (A) (A) (A) (A) (A) (A) (A) (A)
                 (A) (A) (A) (A) (A) (A) (A) (A) (A) (A) (A) (A)
                 (A) (A) (A) (A) (A) (A) (A) (A) (A) (A) (A) (A)
                 (A) (A) (A) (A) (A) (A) (A) (A) (A) (A) (A) (A)
                 (A) (A) (A) (A) (A) (A) (A) (A) (A) (A) (A) (A)
                 (A) (A) (A) (A) (A) (A) (A) (A) (A) (A) (A)
 The electronic state is 2-A.
 Alpha  occ. eigenvalues --  -19.46830 -10.54846 -10.43285 -10.37562 -10.35782
 Alpha  occ. eigenvalues --  -10.33818 -10.31403  -1.34954  -1.01415  -0.94697
 Alpha  occ. eigenvalues --   -0.88336  -0.82363  -0.77220  -0.75757  -0.72898
 Alpha  occ. eigenvalues --   -0.70505  -0.70211  -0.64867  -0.60700  -0.60295
 Alpha  occ. eigenvalues --   -0.58649  -0.56321  -0.55417  -0.53355  -0.50710
 Alpha  occ. eigenvalues --   -0.49764  -0.48551  -0.47101
 Alpha virt. eigenvalues --   -0.28464  -0.12203  -0.10303  -0.07953  -0.06748
 Alpha virt. eigenvalues --   -0.05642  -0.03080  -0.02916  -0.00809   0.00182
 Alpha virt. eigenvalues --    0.00403   0.00945   0.02253   0.04003   0.04046
 Alpha virt. eigenvalues --    0.06045   0.07832   0.10472   0.11743   0.22996
 Alpha virt. eigenvalues --    0.23377   0.24637   0.25778   0.26097   0.28540
 Alpha virt. eigenvalues --    0.30820   0.32794   0.34558   0.37020   0.37998
 Alpha virt. eigenvalues --    0.42350   0.43130   0.44039   0.45321   0.47080
 Alpha virt. eigenvalues --    0.47803   0.49397   0.50058   0.50145   0.51281
 Alpha virt. eigenvalues --    0.53061   0.53420   0.54502   0.55565   0.56350
 Alpha virt. eigenvalues --    0.57045   0.57150   0.59008   0.61690   0.65906
 Alpha virt. eigenvalues --    0.72577   0.74230   0.78924   0.80549   0.86460
 Alpha virt. eigenvalues --    0.88012   0.89409   0.91613   0.93706   1.06732
 Alpha virt. eigenvalues --    1.11012   1.12531   1.14564   1.17815   1.18214
 Alpha virt. eigenvalues --    1.21763   1.23478   1.28920   1.36901   1.41087
 Alpha virt. eigenvalues --    1.41448   1.45428   1.52082   1.53348   1.55942
 Alpha virt. eigenvalues --    1.57221   1.59438   1.60275   1.61538   1.62303
 Alpha virt. eigenvalues --    1.62596   1.63348   1.65702   1.66645   1.67736
 Alpha virt. eigenvalues --    1.67812   1.69585   1.72189   1.73377   1.75599
 Alpha virt. eigenvalues --    1.77679   1.78160   1.80768   1.84112   1.90033
 Alpha virt. eigenvalues --    1.90806   1.94368   1.96630   2.05098   2.10816
 Alpha virt. eigenvalues --    2.15986   2.20759   2.21179   2.22087   2.23881
 Alpha virt. eigenvalues --    2.26505   2.28091   2.29411   2.34326   2.35326
 Alpha virt. eigenvalues --    2.38524   2.40588   2.41932   2.44750   2.46667
 Alpha virt. eigenvalues --    2.59190   2.60551   2.65239   2.68319   2.73355
 Alpha virt. eigenvalues --    2.74167   2.75376   2.81561   2.84423   2.86703
 Alpha virt. eigenvalues --    2.88021   2.92381   2.93428   3.12249   3.29764
  Beta  occ. eigenvalues --  -19.45262 -10.54918 -10.43033 -10.37513 -10.35653
  Beta  occ. eigenvalues --  -10.33702 -10.31343  -1.32081  -1.00507  -0.93933
  Beta  occ. eigenvalues --   -0.87550  -0.80923  -0.76409  -0.73354  -0.71858
  Beta  occ. eigenvalues --   -0.69614  -0.68525  -0.64236  -0.60377  -0.59508
  Beta  occ. eigenvalues --   -0.57208  -0.55295  -0.53004  -0.50642  -0.49354
  Beta  occ. eigenvalues --   -0.47737  -0.47018
  Beta virt. eigenvalues --   -0.43519  -0.28021  -0.11738  -0.09900  -0.07886
  Beta virt. eigenvalues --   -0.06533  -0.05505  -0.03009  -0.02673  -0.00500
  Beta virt. eigenvalues --    0.00216   0.00599   0.01444   0.02296   0.04101
  Beta virt. eigenvalues --    0.04447   0.06323   0.08214   0.10840   0.12593
  Beta virt. eigenvalues --    0.22891   0.23753   0.25151   0.26026   0.26961
  Beta virt. eigenvalues --    0.28577   0.31169   0.33050   0.34615   0.38093
  Beta virt. eigenvalues --    0.38618   0.42842   0.43636   0.44305   0.45465
  Beta virt. eigenvalues --    0.47621   0.48047   0.49517   0.50217   0.50254
  Beta virt. eigenvalues --    0.51570   0.53157   0.53625   0.54870   0.55647
  Beta virt. eigenvalues --    0.56514   0.57213   0.57357   0.59300   0.62042
  Beta virt. eigenvalues --    0.66625   0.73189   0.74740   0.79743   0.81380
  Beta virt. eigenvalues --    0.86602   0.88167   0.89659   0.94159   0.94571
  Beta virt. eigenvalues --    1.07056   1.11629   1.13264   1.14783   1.18357
  Beta virt. eigenvalues --    1.18653   1.21864   1.23572   1.29478   1.36983
  Beta virt. eigenvalues --    1.41352   1.42232   1.46663   1.52242   1.54410
  Beta virt. eigenvalues --    1.56012   1.57940   1.59586   1.60699   1.62181
  Beta virt. eigenvalues --    1.62592   1.62680   1.63447   1.65874   1.66807
  Beta virt. eigenvalues --    1.67962   1.68070   1.69955   1.72492   1.73545
  Beta virt. eigenvalues --    1.75885   1.77930   1.78483   1.81066   1.84391
  Beta virt. eigenvalues --    1.90271   1.91146   1.94903   1.97158   2.05625
  Beta virt. eigenvalues --    2.11269   2.16404   2.21478   2.21491   2.22562
  Beta virt. eigenvalues --    2.24083   2.26990   2.29094   2.31742   2.35276
  Beta virt. eigenvalues --    2.35749   2.38981   2.42986   2.43765   2.45124
  Beta virt. eigenvalues --    2.47211   2.60160   2.61735   2.65364   2.68989
  Beta virt. eigenvalues --    2.73716   2.74538   2.75527   2.81926   2.84525
  Beta virt. eigenvalues --    2.87286   2.88366   2.92558   2.93533   3.15034
  Beta virt. eigenvalues --    3.31442
          Condensed to atoms (all electrons):
               1          2          3          4          5          6
     1  O    7.412306   0.598133  -0.080272   0.007384   0.000412  -0.000014
     2  C    0.598133   4.646128   0.230897  -0.026571   0.006513  -0.000268
     3  C   -0.080272   0.230897   5.019839   0.310861  -0.026605   0.005538
     4  C    0.007384  -0.026571   0.310861   4.692456   0.367838  -0.021750
     5  C    0.000412   0.006513  -0.026605   0.367838   4.685209   0.371637
     6  C   -0.000014  -0.000268   0.005538  -0.021750   0.371637   4.587584
     7  C    0.000000   0.000007  -0.000355   0.006519  -0.041666   0.434018
     8  H   -0.018009   0.371900  -0.044267   0.004654  -0.000056   0.000001
     9  H    0.000735  -0.001461   0.345326  -0.010151  -0.002847   0.000053
    10  H    0.000735  -0.001461   0.345325  -0.010149  -0.002847   0.000053
    11  H    0.003136  -0.006101  -0.029063   0.381185  -0.013725  -0.004517
    12  H    0.003136  -0.006101  -0.029064   0.381186  -0.013726  -0.004517
    13  H    0.000003   0.000377  -0.006802  -0.024667   0.374644  -0.019950
    14  H    0.000003   0.000377  -0.006802  -0.024668   0.374645  -0.019951
    15  H    0.000002   0.000005   0.000507  -0.009874  -0.018296   0.374382
    16  H    0.000002   0.000005   0.000507  -0.009874  -0.018297   0.374382
    17  H   -0.000000  -0.000000   0.000010  -0.000325   0.006296  -0.006715
    18  H    0.000000   0.000000   0.000003   0.000360  -0.008268  -0.020141
    19  H    0.000000   0.000000   0.000003   0.000360  -0.008268  -0.020141
               7          8          9         10         11         12
     1  O    0.000000  -0.018009   0.000735   0.000735   0.003136   0.003136
     2  C    0.000007   0.371900  -0.001461  -0.001461  -0.006101  -0.006101
     3  C   -0.000355  -0.044267   0.345326   0.345325  -0.029063  -0.029064
     4  C    0.006519   0.004654  -0.010151  -0.010149   0.381185   0.381186
     5  C   -0.041666  -0.000056  -0.002847  -0.002847  -0.013725  -0.013726
     6  C    0.434018   0.000001   0.000053   0.000053  -0.004517  -0.004517
     7  C    4.485709   0.000000   0.000012   0.000012   0.000273   0.000273
     8  H    0.000000   0.503868  -0.001557  -0.001557   0.000196   0.000196
     9  H    0.000012  -0.001557   0.563342  -0.012039   0.007080  -0.008557
    10  H    0.000012  -0.001557  -0.012039   0.563341  -0.008558   0.007080
    11  H    0.000273   0.000196   0.007080  -0.008558   0.640949  -0.028758
    12  H    0.000273   0.000196  -0.008557   0.007080  -0.028758   0.640949
    13  H   -0.003415   0.000011  -0.001533   0.006911  -0.009947   0.007964
    14  H   -0.003415   0.000011   0.006911  -0.001533   0.007964  -0.009947
    15  H   -0.019815   0.000000   0.000028  -0.000029   0.007545  -0.001761
    16  H   -0.019816   0.000000  -0.000029   0.000028  -0.001761   0.007545
    17  H    0.371590  -0.000000  -0.000000  -0.000000  -0.000002  -0.000002
    18  H    0.391573   0.000000  -0.000002   0.000002   0.000030  -0.000049
    19  H    0.391573   0.000000   0.000002  -0.000002  -0.000049   0.000030
              13         14         15         16         17         18
     1  O    0.000003   0.000003   0.000002   0.000002  -0.000000   0.000000
     2  C    0.000377   0.000377   0.000005   0.000005  -0.000000   0.000000
     3  C   -0.006802  -0.006802   0.000507   0.000507   0.000010   0.000003
     4  C   -0.024667  -0.024668  -0.009874  -0.009874  -0.000325   0.000360
     5  C    0.374644   0.374645  -0.018296  -0.018297   0.006296  -0.008268
     6  C   -0.019950  -0.019951   0.374382   0.374382  -0.006715  -0.020141
     7  C   -0.003415  -0.003415  -0.019815  -0.019816   0.371590   0.391573
     8  H    0.000011   0.000011   0.000000   0.000000  -0.000000   0.000000
     9  H   -0.001533   0.006911   0.000028  -0.000029  -0.000000  -0.000002
    10  H    0.006911  -0.001533  -0.000029   0.000028  -0.000000   0.000002
    11  H   -0.009947   0.007964   0.007545  -0.001761  -0.000002   0.000030
    12  H    0.007964  -0.009947  -0.001761   0.007545  -0.000002  -0.000049
    13  H    0.665808  -0.030838  -0.010614   0.008473  -0.000029  -0.001778
    14  H   -0.030838   0.665808   0.008473  -0.010614  -0.000029   0.007085
    15  H   -0.010614   0.008473   0.662847  -0.028776  -0.004806   0.007190
    16  H    0.008473  -0.010614  -0.028776   0.662848  -0.004806  -0.008524
    17  H   -0.000029  -0.000029  -0.004806  -0.004806   0.599169  -0.018116
    18  H   -0.001778   0.007085   0.007190  -0.008524  -0.018116   0.629657
    19  H    0.007086  -0.001778  -0.008524   0.007190  -0.018116  -0.023049
              19
     1  O    0.000000
     2  C    0.000000
     3  C    0.000003
     4  C    0.000360
     5  C   -0.008268
     6  C   -0.020141
     7  C    0.391573
     8  H    0.000000
     9  H    0.000002
    10  H   -0.000002
    11  H   -0.000049
    12  H    0.000030
    13  H    0.007086
    14  H   -0.001778
    15  H   -0.008524
    16  H    0.007190
    17  H   -0.018116
    18  H   -0.023049
    19  H    0.629658
          Atomic-Atomic Spin Densities.
               1          2          3          4          5          6
     1  O    0.636051  -0.053819  -0.010183   0.008075  -0.000050   0.000015
     2  C   -0.053819  -0.107813   0.084077  -0.005001  -0.001294   0.000078
     3  C   -0.010183   0.084077   0.085804  -0.006061   0.000147   0.000127
     4  C    0.008075  -0.005001  -0.006061   0.042114  -0.007928  -0.009249
     5  C   -0.000050  -0.001294   0.000147  -0.007928   0.060414   0.027802
     6  C    0.000015   0.000078   0.000127  -0.009249   0.027802   0.044485
     7  C   -0.000000  -0.000002  -0.000024   0.001170  -0.006329  -0.001806
     8  H   -0.012366   0.026842  -0.023850   0.001571  -0.000077   0.000004
     9  H    0.000303   0.000447  -0.001595   0.000660  -0.000744   0.000085
    10  H    0.000303   0.000447  -0.001595   0.000660  -0.000744   0.000085
    11  H   -0.000030  -0.000765   0.001923  -0.000071  -0.000026   0.000276
    12  H   -0.000030  -0.000765   0.001923  -0.000071  -0.000026   0.000276
    13  H   -0.000015  -0.000062  -0.000644   0.002052  -0.000981  -0.000993
    14  H   -0.000015  -0.000062  -0.000644   0.002052  -0.000981  -0.000993
    15  H   -0.000005  -0.000006  -0.000002   0.001508  -0.002338   0.000747
    16  H   -0.000005  -0.000006  -0.000002   0.001508  -0.002338   0.000747
    17  H    0.000000   0.000000   0.000001  -0.000122   0.000920  -0.002973
    18  H   -0.000000  -0.000000  -0.000004   0.000082  -0.000636  -0.000034
    19  H   -0.000000  -0.000000  -0.000004   0.000082  -0.000636  -0.000034
               7          8          9         10         11         12
     1  O   -0.000000  -0.012366   0.000303   0.000303  -0.000030  -0.000030
     2  C   -0.000002   0.026842   0.000447   0.000447  -0.000765  -0.000765
     3  C   -0.000024  -0.023850  -0.001595  -0.001595   0.001923   0.001923
     4  C    0.001170   0.001571   0.000660   0.000660  -0.000071  -0.000071
     5  C   -0.006329  -0.000077  -0.000744  -0.000744  -0.000026  -0.000026
     6  C   -0.001806   0.000004   0.000085   0.000085   0.000276   0.000276
     7  C    0.023763  -0.000000  -0.000011  -0.000011  -0.000044  -0.000044
     8  H   -0.000000   0.137409   0.001334   0.001334   0.000008   0.000008
     9  H   -0.000011   0.001334  -0.003574   0.001330  -0.000072   0.000076
    10  H   -0.000011   0.001334   0.001330  -0.003574   0.000076  -0.000072
    11  H   -0.000044   0.000008  -0.000072   0.000076  -0.001862  -0.000142
    12  H   -0.000044   0.000008   0.000076  -0.000072  -0.000142  -0.001862
    13  H    0.000671  -0.000016  -0.000129  -0.000303  -0.000068  -0.000060
    14  H    0.000671  -0.000016  -0.000304  -0.000129  -0.000060  -0.000068
    15  H    0.000634  -0.000001  -0.000006  -0.000014  -0.000099  -0.000058
    16  H    0.000634  -0.000001  -0.000014  -0.000006  -0.000058  -0.000099
    17  H    0.010228   0.000000   0.000000   0.000000   0.000006   0.000006
    18  H    0.001751  -0.000000  -0.000002  -0.000001  -0.000002  -0.000004
    19  H    0.001751  -0.000000  -0.000001  -0.000002  -0.000004  -0.000002
              13         14         15         16         17         18
     1  O   -0.000015  -0.000015  -0.000005  -0.000005   0.000000  -0.000000
     2  C   -0.000062  -0.000062  -0.000006  -0.000006   0.000000  -0.000000
     3  C   -0.000644  -0.000644  -0.000002  -0.000002   0.000001  -0.000004
     4  C    0.002052   0.002052   0.001508   0.001508  -0.000122   0.000082
     5  C   -0.000981  -0.000981  -0.002338  -0.002338   0.000920  -0.000636
     6  C   -0.000993  -0.000993   0.000747   0.000747  -0.002973  -0.000034
     7  C    0.000671   0.000671   0.000634   0.000634   0.010228   0.001751
     8  H   -0.000016  -0.000016  -0.000001  -0.000001   0.000000  -0.000000
     9  H   -0.000129  -0.000304  -0.000006  -0.000014   0.000000  -0.000002
    10  H   -0.000303  -0.000129  -0.000014  -0.000006   0.000000  -0.000001
    11  H   -0.000068  -0.000060  -0.000099  -0.000058   0.000006  -0.000002
    12  H   -0.000060  -0.000068  -0.000058  -0.000099   0.000006  -0.000004
    13  H   -0.000102   0.000641   0.000191   0.000063  -0.000069   0.000059
    14  H    0.000641  -0.000102   0.000063   0.000191  -0.000069   0.000152
    15  H    0.000191   0.000063   0.000791   0.000688  -0.000699   0.000057
    16  H    0.000063   0.000191   0.000688   0.000790  -0.000699   0.000201
    17  H   -0.000069  -0.000069  -0.000699  -0.000699   0.034659  -0.001354
    18  H    0.000059   0.000152   0.000057   0.000201  -0.001354   0.000872
    19  H    0.000152   0.000059   0.000201   0.000057  -0.001354   0.000343
              19
     1  O   -0.000000
     2  C   -0.000000
     3  C   -0.000004
     4  C    0.000082
     5  C   -0.000636
     6  C   -0.000034
     7  C    0.001751
     8  H   -0.000000
     9  H   -0.000001
    10  H   -0.000002
    11  H   -0.000004
    12  H   -0.000002
    13  H    0.000152
    14  H    0.000059
    15  H    0.000201
    16  H    0.000057
    17  H   -0.001354
    18  H    0.000343
    19  H    0.000872
 Mulliken charges and spin densities:
               1          2
     1  O    0.072308   0.568229
     2  C    0.187619  -0.057703
     3  C   -0.035585   0.129395
     4  C   -0.014774   0.033029
     5  C   -0.032593   0.064156
     6  C   -0.029687   0.058645
     7  C    0.006924   0.033002
     8  H    0.184609   0.132183
     9  H    0.114687  -0.002215
    10  H    0.114688  -0.002215
    11  H    0.054124  -0.001014
    12  H    0.054123  -0.001014
    13  H    0.038296   0.000387
    14  H    0.038295   0.000388
    15  H    0.041515   0.001653
    16  H    0.041514   0.001652
    17  H    0.075883   0.038483
    18  H    0.044027   0.001480
    19  H    0.044027   0.001480
 Sum of Mulliken charges =   1.00000   1.00000
 Mulliken charges and spin densities with hydrogens summed into heavy atoms:
               1          2
     1  O    0.072308   0.568229
     2  C    0.372228   0.074480
     3  C    0.193790   0.124965
     4  C    0.093473   0.031001
     5  C    0.043998   0.064931
     6  C    0.053342   0.061950
     7  C    0.170861   0.074445
 Electronic spatial extent (au):  <R**2>=           1364.9063
 Charge=              1.0000 electrons
 Dipole moment (field-independent basis, Debye):
    X=             -4.9592    Y=              2.5149    Z=             -0.0000  Tot=              5.5604
 Quadrupole moment (field-independent basis, Debye-Ang):
   XX=             -6.8055   YY=            -38.8837   ZZ=            -40.6054
   XY=             -8.0923   XZ=              0.0001   YZ=             -0.0000
 Traceless Quadrupole moment (field-independent basis, Debye-Ang):
   XX=             21.9593   YY=            -10.1189   ZZ=            -11.8405
   XY=             -8.0923   XZ=              0.0001   YZ=             -0.0000
 Octapole moment (field-independent basis, Debye-Ang**2):
  XXX=            -55.8073  YYY=              1.2051  ZZZ=              0.0000  XYY=             -9.4052
  XXY=             16.5695  XXZ=             -0.0003  XZZ=             -6.7066  YZZ=              0.5224
  YYZ=              0.0000  XYZ=              0.0000
 Hexadecapole moment (field-independent basis, Debye-Ang**3):
 XXXX=          -1063.0516 YYYY=           -160.5125 ZZZZ=            -71.4409 XXXY=            -82.7380
 XXXZ=              0.0013 YYYX=             -2.6206 YYYZ=              0.0000 ZZZX=             -0.0000
 ZZZY=             -0.0000 XXYY=           -253.7226 XXZZ=           -253.9244 YYZZ=            -34.3272
 XXYZ=             -0.0003 YYXZ=              0.0002 ZZXY=              2.7653
 N-N= 2.931051171344D+02 E-N=-1.295634380738D+03  KE= 3.070692741563D+02
                          Isotropic Fermi Contact Couplings
        Atom                 a.u.       MegaHertz       Gauss      10(-4) cm-1
     1  O(17)              0.18939    -114.81018     -40.96713     -38.29656
     2  C(13)             -0.06632     -74.56061     -26.60508     -24.87074
     3  C(13)              0.01157      13.01243       4.64316       4.34048
     4  C(13)              0.00048       0.54248       0.19357       0.18095
     5  C(13)              0.00306       3.44564       1.22949       1.14934
     6  C(13)              0.00612       6.88512       2.45678       2.29663
     7  C(13)              0.00004       0.04166       0.01487       0.01390
     8  H(1)               0.05888     263.19937      93.91608      87.79386
     9  H(1)              -0.00107      -4.76615      -1.70068      -1.58982
    10  H(1)              -0.00107      -4.76662      -1.70085      -1.58997
    11  H(1)              -0.00020      -0.91418      -0.32620      -0.30494
    12  H(1)              -0.00020      -0.91436      -0.32627      -0.30500
    13  H(1)               0.00026       1.17229       0.41830       0.39103
    14  H(1)               0.00026       1.17269       0.41844       0.39117
    15  H(1)               0.00067       2.98755       1.06603       0.99654
    16  H(1)               0.00067       2.98677       1.06575       0.99628
    17  H(1)               0.01768      79.01869      28.19583      26.35780
    18  H(1)               0.00085       3.78404       1.35024       1.26222
    19  H(1)               0.00085       3.78423       1.35031       1.26228
 --------------------------------------------------------
       Center         ----  Spin Dipole Couplings  ----
                      3XX-RR        3YY-RR        3ZZ-RR
 --------------------------------------------------------
     1   Atom        2.034502     -1.059335     -0.975167
     2   Atom        0.111145      0.016175     -0.127320
     3   Atom        0.215106     -0.094429     -0.120678
     4   Atom        0.056384     -0.022968     -0.033417
     5   Atom        0.086794     -0.021853     -0.064941
     6   Atom        0.059259     -0.001201     -0.058058
     7   Atom        0.045302     -0.011038     -0.034264
     8   Atom       -0.000844      0.015298     -0.014453
     9   Atom       -0.002330     -0.000289      0.002619
    10   Atom       -0.002330     -0.000290      0.002619
    11   Atom        0.007529     -0.003901     -0.003627
    12   Atom        0.007529     -0.003901     -0.003627
    13   Atom       -0.000054     -0.001324      0.001378
    14   Atom       -0.000054     -0.001325      0.001379
    15   Atom       -0.000900     -0.000943      0.001843
    16   Atom       -0.000900     -0.000943      0.001843
    17   Atom        0.002242      0.004610     -0.006852
    18   Atom        0.000417     -0.001648      0.001231
    19   Atom        0.000417     -0.001648      0.001230
 --------------------------------------------------------
                        XY            XZ            YZ
 --------------------------------------------------------
     1   Atom       -0.659787      0.000041     -0.000007
     2   Atom        0.020380      0.000002     -0.000001
     3   Atom        0.082098      0.000002      0.000000
     4   Atom       -0.022009      0.000000     -0.000000
     5   Atom       -0.079161      0.000000     -0.000000
     6   Atom       -0.080353      0.000001     -0.000001
     7   Atom       -0.040877      0.000000     -0.000000
     8   Atom       -0.016175      0.000000     -0.000000
     9   Atom        0.003955     -0.000355     -0.014310
    10   Atom        0.003955      0.000355      0.014310
    11   Atom        0.001058      0.001887     -0.004535
    12   Atom        0.001058     -0.001887      0.004535
    13   Atom        0.000900      0.003685      0.007755
    14   Atom        0.000900     -0.003686     -0.007755
    15   Atom       -0.000497     -0.002360     -0.006869
    16   Atom       -0.000497      0.002360      0.006869
    17   Atom       -0.009007      0.000000     -0.000000
    18   Atom        0.001463     -0.003664     -0.004303
    19   Atom        0.001463      0.003664      0.004303
 --------------------------------------------------------


 ---------------------------------------------------------------------------------
              Anisotropic Spin Dipole Couplings in Principal Axis System
 ---------------------------------------------------------------------------------

       Atom             a.u.   MegaHertz   Gauss  10(-4) cm-1        Axes

              Baa    -1.1942    86.409    30.833    28.823  0.2002  0.9798 -0.0000
     1 O(17)  Bbb    -0.9752    70.562    25.178    23.537 -0.0000  0.0000  1.0000
              Bcc     2.1693  -156.971   -56.011   -52.360  0.9798 -0.2002  0.0000
 
              Baa    -0.1273   -17.085    -6.096    -5.699 -0.0000  0.0000  1.0000
     2 C(13)  Bbb     0.0120     1.608     0.574     0.537 -0.2013  0.9795 -0.0000
              Bcc     0.1153    15.477     5.522     5.162  0.9795  0.2013  0.0000
 
              Baa    -0.1207   -16.194    -5.778    -5.402 -0.0000  0.0000  1.0000
     3 C(13)  Bbb    -0.1149   -15.413    -5.500    -5.141 -0.2415  0.9704 -0.0000
              Bcc     0.2355    31.606    11.278    10.543  0.9704  0.2415  0.0000
 
              Baa    -0.0334    -4.484    -1.600    -1.496 -0.0000  0.0000  1.0000
     4 C(13)  Bbb    -0.0287    -3.846    -1.372    -1.283  0.2505  0.9681 -0.0000
              Bcc     0.0621     8.331     2.973     2.779  0.9681 -0.2505  0.0000
 
              Baa    -0.0649    -8.714    -3.110    -2.907 -0.0000 -0.0000  1.0000
     5 C(13)  Bbb    -0.0635    -8.526    -3.042    -2.844  0.4659  0.8848  0.0000
              Bcc     0.1285    17.240     6.152     5.751  0.8848 -0.4659  0.0000
 
              Baa    -0.0581    -7.791    -2.780    -2.599 -0.0000 -0.0000  1.0000
     6 C(13)  Bbb    -0.0568    -7.625    -2.721    -2.543  0.5692  0.8222  0.0000
              Bcc     0.1149    15.416     5.501     5.142  0.8222 -0.5692  0.0000
 
              Baa    -0.0343    -4.598    -1.641    -1.534  0.0000  0.0000  1.0000
     7 C(13)  Bbb    -0.0325    -4.363    -1.557    -1.455  0.4651  0.8853 -0.0000
              Bcc     0.0668     8.961     3.197     2.989  0.8853 -0.4651  0.0000
 
              Baa    -0.0145    -7.712    -2.752    -2.572 -0.0000  0.0000  1.0000
     8 H(1)   Bbb    -0.0109    -5.789    -2.066    -1.931  0.8504  0.5261 -0.0000
              Bcc     0.0253    13.501     4.817     4.503 -0.5261  0.8504 -0.0000
 
              Baa    -0.0139    -7.398    -2.640    -2.468 -0.2331  0.7368  0.6346
     9 H(1)   Bbb    -0.0022    -1.148    -0.410    -0.383  0.9594  0.0676  0.2739
              Bcc     0.0160     8.546     3.050     2.851 -0.1590 -0.6727  0.7226
 
              Baa    -0.0139    -7.398    -2.640    -2.468 -0.2331  0.7368 -0.6346
    10 H(1)   Bbb    -0.0022    -1.148    -0.410    -0.383  0.9594  0.0676 -0.2739
              Bcc     0.0160     8.546     3.050     2.851  0.1590  0.6727  0.7227
 
              Baa    -0.0086    -4.572    -1.631    -1.525 -0.1281  0.7059  0.6967
    11 H(1)   Bbb     0.0007     0.384     0.137     0.128  0.0845  0.7077 -0.7015
              Bcc     0.0078     4.188     1.494     1.397  0.9882  0.0310  0.1502
 
              Baa    -0.0086    -4.572    -1.631    -1.525 -0.1281  0.7059 -0.6967
    12 H(1)   Bbb     0.0007     0.384     0.137     0.128  0.0845  0.7077  0.7015
              Bcc     0.0078     4.188     1.494     1.397  0.9882  0.0310 -0.1502
 
              Baa    -0.0082    -4.388    -1.566    -1.464  0.2200  0.7159 -0.6626
    13 H(1)   Bbb    -0.0009    -0.507    -0.181    -0.169  0.9101 -0.3951 -0.1247
              Bcc     0.0092     4.895     1.747     1.633  0.3511  0.5756  0.7385
 
              Baa    -0.0082    -4.388    -1.566    -1.464  0.2200  0.7160  0.6626
    14 H(1)   Bbb    -0.0009    -0.507    -0.181    -0.169  0.9101 -0.3951  0.1247
              Bcc     0.0092     4.895     1.747     1.633 -0.3511 -0.5756  0.7385
 
              Baa    -0.0071    -3.809    -1.359    -1.271  0.2949  0.7200  0.6281
    15 H(1)   Bbb    -0.0006    -0.316    -0.113    -0.105  0.9389 -0.3405 -0.0505
              Bcc     0.0077     4.125     1.472     1.376 -0.1775 -0.6047  0.7765
 
              Baa    -0.0071    -3.809    -1.359    -1.271  0.2949  0.7200 -0.6282
    16 H(1)   Bbb    -0.0006    -0.316    -0.113    -0.105  0.9389 -0.3405  0.0506
              Bcc     0.0077     4.125     1.472     1.376  0.1775  0.6047  0.7764
 
              Baa    -0.0069    -3.656    -1.305    -1.219  0.0000  0.0000  1.0000
    17 H(1)   Bbb    -0.0057    -3.019    -1.077    -1.007  0.7518  0.6594 -0.0000
              Bcc     0.0125     6.675     2.382     2.227 -0.6594  0.7518 -0.0000
 
              Baa    -0.0050    -2.659    -0.949    -0.887  0.2406  0.7258  0.6444
    18 H(1)   Bbb    -0.0017    -0.912    -0.326    -0.304  0.8163 -0.5105  0.2701
              Bcc     0.0067     3.571     1.274     1.191 -0.5251 -0.4611  0.7153
 
              Baa    -0.0050    -2.659    -0.949    -0.887  0.2406  0.7258 -0.6445
    19 H(1)   Bbb    -0.0017    -0.913    -0.326    -0.304  0.8163 -0.5105 -0.2701
              Bcc     0.0067     3.571     1.274     1.191  0.5251  0.4611  0.7153
 

 ---------------------------------------------------------------------------------

 ******************************Gaussian NBO Version 3.1******************************
             N A T U R A L   A T O M I C   O R B I T A L   A N D
          N A T U R A L   B O N D   O R B I T A L   A N A L Y S I S
 ******************************Gaussian NBO Version 3.1******************************
       /RESON  / : Allow strongly delocalized NBO set

 Analyzing the SCF density

 Job title: 75                                                              

 Storage needed:     76152 in NPA,    100705 in NBO ( 939522101 available)
 GSVD:  LWork=       14314 too small for GESVD, short by        6347 words or        6347 for optimal perf.


 NATURAL POPULATIONS:  Natural atomic orbital occupancies 
                                                          
   NAO  Atom  No  lang   Type(AO)    Occupancy
 --------------------------------------------
     1    O    1  S      Cor( 1S)     1.99973
     2    O    1  S      Val( 2S)     1.71599
     3    O    1  S      Ryd( 3S)     0.00163
     4    O    1  px     Val( 2p)     1.40385
     5    O    1  px     Ryd( 3p)     0.00266
     6    O    1  py     Val( 2p)     1.60219
     7    O    1  py     Ryd( 3p)     0.00055
     8    O    1  pz     Val( 2p)     1.44144
     9    O    1  pz     Ryd( 3p)     0.00033
    10    O    1  dxy    Ryd( 3d)     0.00154
    11    O    1  dxz    Ryd( 3d)     0.00011
    12    O    1  dyz    Ryd( 3d)     0.00224
    13    O    1  dx2y2  Ryd( 3d)     0.00135
    14    O    1  dz2    Ryd( 3d)     0.00040

    15    C    2  S      Cor( 1S)     1.99931
    16    C    2  S      Val( 2S)     0.96190
    17    C    2  S      Ryd( 3S)     0.00622
    18    C    2  px     Val( 2p)     1.05240
    19    C    2  px     Ryd( 3p)     0.00396
    20    C    2  py     Val( 2p)     0.84188
    21    C    2  py     Ryd( 3p)     0.01319
    22    C    2  pz     Val( 2p)     0.63194
    23    C    2  pz     Ryd( 3p)     0.00065
    24    C    2  dxy    Ryd( 3d)     0.00288
    25    C    2  dxz    Ryd( 3d)     0.00054
    26    C    2  dyz    Ryd( 3d)     0.00337
    27    C    2  dx2y2  Ryd( 3d)     0.00225
    28    C    2  dz2    Ryd( 3d)     0.00068

    29    C    3  S      Cor( 1S)     1.99906
    30    C    3  S      Val( 2S)     1.06917
    31    C    3  S      Ryd( 3S)     0.00135
    32    C    3  px     Val( 2p)     0.96065
    33    C    3  px     Ryd( 3p)     0.00238
    34    C    3  py     Val( 2p)     1.19472
    35    C    3  py     Ryd( 3p)     0.00223
    36    C    3  pz     Val( 2p)     1.26178
    37    C    3  pz     Ryd( 3p)     0.00143
    38    C    3  dxy    Ryd( 3d)     0.00057
    39    C    3  dxz    Ryd( 3d)     0.00038
    40    C    3  dyz    Ryd( 3d)     0.00096
    41    C    3  dx2y2  Ryd( 3d)     0.00077
    42    C    3  dz2    Ryd( 3d)     0.00053

    43    C    4  S      Cor( 1S)     1.99911
    44    C    4  S      Val( 2S)     1.01836
    45    C    4  S      Ryd( 3S)     0.00214
    46    C    4  px     Val( 2p)     1.00539
    47    C    4  px     Ryd( 3p)     0.00424
    48    C    4  py     Val( 2p)     1.13341
    49    C    4  py     Ryd( 3p)     0.00220
    50    C    4  pz     Val( 2p)     1.25054
    51    C    4  pz     Ryd( 3p)     0.00396
    52    C    4  dxy    Ryd( 3d)     0.00083
    53    C    4  dxz    Ryd( 3d)     0.00042
    54    C    4  dyz    Ryd( 3d)     0.00091
    55    C    4  dx2y2  Ryd( 3d)     0.00043
    56    C    4  dz2    Ryd( 3d)     0.00054

    57    C    5  S      Cor( 1S)     1.99911
    58    C    5  S      Val( 2S)     1.02309
    59    C    5  S      Ryd( 3S)     0.00191
    60    C    5  px     Val( 2p)     0.98580
    61    C    5  px     Ryd( 3p)     0.00311
    62    C    5  py     Val( 2p)     1.14405
    63    C    5  py     Ryd( 3p)     0.00193
    64    C    5  pz     Val( 2p)     1.24029
    65    C    5  pz     Ryd( 3p)     0.00317
    66    C    5  dxy    Ryd( 3d)     0.00070
    67    C    5  dxz    Ryd( 3d)     0.00036
    68    C    5  dyz    Ryd( 3d)     0.00108
    69    C    5  dx2y2  Ryd( 3d)     0.00063
    70    C    5  dz2    Ryd( 3d)     0.00053

    71    C    6  S      Cor( 1S)     1.99912
    72    C    6  S      Val( 2S)     1.02644
    73    C    6  S      Ryd( 3S)     0.00123
    74    C    6  px     Val( 2p)     1.00914
    75    C    6  px     Ryd( 3p)     0.00278
    76    C    6  py     Val( 2p)     1.11816
    77    C    6  py     Ryd( 3p)     0.00146
    78    C    6  pz     Val( 2p)     1.23812
    79    C    6  pz     Ryd( 3p)     0.00294
    80    C    6  dxy    Ryd( 3d)     0.00081
    81    C    6  dxz    Ryd( 3d)     0.00042
    82    C    6  dyz    Ryd( 3d)     0.00098
    83    C    6  dx2y2  Ryd( 3d)     0.00056
    84    C    6  dz2    Ryd( 3d)     0.00055

    85    C    7  S      Cor( 1S)     1.99923
    86    C    7  S      Val( 2S)     1.10000
    87    C    7  S      Ryd( 3S)     0.00044
    88    C    7  px     Val( 2p)     1.06770
    89    C    7  px     Ryd( 3p)     0.00205
    90    C    7  py     Val( 2p)     1.19809
    91    C    7  py     Ryd( 3p)     0.00216
    92    C    7  pz     Val( 2p)     1.23359
    93    C    7  pz     Ryd( 3p)     0.00151
    94    C    7  dxy    Ryd( 3d)     0.00067
    95    C    7  dxz    Ryd( 3d)     0.00022
    96    C    7  dyz    Ryd( 3d)     0.00077
    97    C    7  dx2y2  Ryd( 3d)     0.00034
    98    C    7  dz2    Ryd( 3d)     0.00050

    99    H    8  S      Val( 1S)     0.70470
   100    H    8  S      Ryd( 2S)     0.00215
   101    H    8  px     Ryd( 2p)     0.00066
   102    H    8  py     Ryd( 2p)     0.00046
   103    H    8  pz     Ryd( 2p)     0.00002

   104    H    9  S      Val( 1S)     0.69870
   105    H    9  S      Ryd( 2S)     0.00212
   106    H    9  px     Ryd( 2p)     0.00016
   107    H    9  py     Ryd( 2p)     0.00041
   108    H    9  pz     Ryd( 2p)     0.00057

   109    H   10  S      Val( 1S)     0.69870
   110    H   10  S      Ryd( 2S)     0.00212
   111    H   10  px     Ryd( 2p)     0.00016
   112    H   10  py     Ryd( 2p)     0.00041
   113    H   10  pz     Ryd( 2p)     0.00057

   114    H   11  S      Val( 1S)     0.75330
   115    H   11  S      Ryd( 2S)     0.00283
   116    H   11  px     Ryd( 2p)     0.00010
   117    H   11  py     Ryd( 2p)     0.00041
   118    H   11  pz     Ryd( 2p)     0.00053

   119    H   12  S      Val( 1S)     0.75330
   120    H   12  S      Ryd( 2S)     0.00283
   121    H   12  px     Ryd( 2p)     0.00010
   122    H   12  py     Ryd( 2p)     0.00041
   123    H   12  pz     Ryd( 2p)     0.00053

   124    H   13  S      Val( 1S)     0.76252
   125    H   13  S      Ryd( 2S)     0.00274
   126    H   13  px     Ryd( 2p)     0.00014
   127    H   13  py     Ryd( 2p)     0.00037
   128    H   13  pz     Ryd( 2p)     0.00053

   129    H   14  S      Val( 1S)     0.76252
   130    H   14  S      Ryd( 2S)     0.00274
   131    H   14  px     Ryd( 2p)     0.00014
   132    H   14  py     Ryd( 2p)     0.00037
   133    H   14  pz     Ryd( 2p)     0.00053

   134    H   15  S      Val( 1S)     0.76334
   135    H   15  S      Ryd( 2S)     0.00256
   136    H   15  px     Ryd( 2p)     0.00012
   137    H   15  py     Ryd( 2p)     0.00039
   138    H   15  pz     Ryd( 2p)     0.00052

   139    H   16  S      Val( 1S)     0.76334
   140    H   16  S      Ryd( 2S)     0.00256
   141    H   16  px     Ryd( 2p)     0.00012
   142    H   16  py     Ryd( 2p)     0.00039
   143    H   16  pz     Ryd( 2p)     0.00052

   144    H   17  S      Val( 1S)     0.72901
   145    H   17  S      Ryd( 2S)     0.00104
   146    H   17  px     Ryd( 2p)     0.00048
   147    H   17  py     Ryd( 2p)     0.00041
   148    H   17  pz     Ryd( 2p)     0.00020

   149    H   18  S      Val( 1S)     0.77089
   150    H   18  S      Ryd( 2S)     0.00146
   151    H   18  px     Ryd( 2p)     0.00016
   152    H   18  py     Ryd( 2p)     0.00036
   153    H   18  pz     Ryd( 2p)     0.00052

   154    H   19  S      Val( 1S)     0.77089
   155    H   19  S      Ryd( 2S)     0.00146
   156    H   19  px     Ryd( 2p)     0.00016
   157    H   19  py     Ryd( 2p)     0.00036
   158    H   19  pz     Ryd( 2p)     0.00052


 Summary of Natural Population Analysis:                  
                                                          
                                       Natural Population 
                Natural  -----------------------------------------------
    Atom  No    Charge         Core      Valence    Rydberg      Total
 -----------------------------------------------------------------------
      O    1   -0.17401      1.99973     6.16347    0.01081     8.17401
      C    2    0.47882      1.99931     3.48812    0.03374     5.52118
      C    3   -0.49599      1.99906     4.48632    0.01061     6.49599
      C    4   -0.42247      1.99911     4.40769    0.01566     6.42247
      C    5   -0.40575      1.99911     4.39322    0.01342     6.40575
      C    6   -0.40270      1.99912     4.39185    0.01172     6.40270
      C    7   -0.60728      1.99923     4.59938    0.00867     6.60728
      H    8    0.29201      0.00000     0.70470    0.00329     0.70799
      H    9    0.29804      0.00000     0.69870    0.00326     0.70196
      H   10    0.29804      0.00000     0.69870    0.00326     0.70196
      H   11    0.24282      0.00000     0.75330    0.00387     0.75718
      H   12    0.24282      0.00000     0.75330    0.00387     0.75718
      H   13    0.23370      0.00000     0.76252    0.00378     0.76630
      H   14    0.23370      0.00000     0.76252    0.00378     0.76630
      H   15    0.23308      0.00000     0.76334    0.00359     0.76692
      H   16    0.23308      0.00000     0.76334    0.00359     0.76692
      H   17    0.26887      0.00000     0.72901    0.00213     0.73113
      H   18    0.22660      0.00000     0.77089    0.00250     0.77340
      H   19    0.22660      0.00000     0.77089    0.00250     0.77340
 =======================================================================
   * Total *    1.00000     13.99468    40.86125    0.14407    55.00000

                                 Natural Population      
 --------------------------------------------------------
   Core                      13.99468 ( 99.9620% of  14)
   Valence                   40.86125 ( 99.6616% of  41)
   Natural Minimal Basis     54.85593 ( 99.7381% of  55)
   Natural Rydberg Basis      0.14407 (  0.2619% of  55)
 --------------------------------------------------------

    Atom  No          Natural Electron Configuration
 ----------------------------------------------------------------------------
      O    1      [core]2S( 1.72)2p( 4.45)3d( 0.01)
      C    2      [core]2S( 0.96)2p( 2.53)3S( 0.01)3p( 0.02)3d( 0.01)
      C    3      [core]2S( 1.07)2p( 3.42)3p( 0.01)
      C    4      [core]2S( 1.02)2p( 3.39)3p( 0.01)
      C    5      [core]2S( 1.02)2p( 3.37)3p( 0.01)
      C    6      [core]2S( 1.03)2p( 3.37)3p( 0.01)
      C    7      [core]2S( 1.10)2p( 3.50)3p( 0.01)
      H    8            1S( 0.70)
      H    9            1S( 0.70)
      H   10            1S( 0.70)
      H   11            1S( 0.75)
      H   12            1S( 0.75)
      H   13            1S( 0.76)
      H   14            1S( 0.76)
      H   15            1S( 0.76)
      H   16            1S( 0.76)
      H   17            1S( 0.73)
      H   18            1S( 0.77)
      H   19            1S( 0.77)


 ***************************************************
 *******         Alpha spin orbitals         *******
 ***************************************************


 NATURAL POPULATIONS:  Natural atomic orbital occupancies 
                                                          
   NAO  Atom  No  lang   Type(AO)    Occupancy      Energy
 ----------------------------------------------------------
     1    O    1  S      Cor( 1S)     0.99987     -19.21857
     2    O    1  S      Val( 2S)     0.86242      -1.20319
     3    O    1  S      Ryd( 3S)     0.00077       1.09268
     4    O    1  px     Val( 2p)     0.95398      -0.61182
     5    O    1  px     Ryd( 3p)     0.00164       0.87878
     6    O    1  py     Val( 2p)     0.81323      -0.61277
     7    O    1  py     Ryd( 3p)     0.00028       0.75117
     8    O    1  pz     Val( 2p)     0.73911      -0.55819
     9    O    1  pz     Ryd( 3p)     0.00016       0.76548
    10    O    1  dxy    Ryd( 3d)     0.00087       2.67090
    11    O    1  dxz    Ryd( 3d)     0.00005       2.32453
    12    O    1  dyz    Ryd( 3d)     0.00112       2.55870
    13    O    1  dx2y2  Ryd( 3d)     0.00070       2.87499
    14    O    1  dz2    Ryd( 3d)     0.00020       2.55406

    15    C    2  S      Cor( 1S)     0.99966     -10.44305
    16    C    2  S      Val( 2S)     0.47358      -0.47330
    17    C    2  S      Ryd( 3S)     0.00283       0.29194
    18    C    2  px     Val( 2p)     0.54166      -0.32864
    19    C    2  px     Ryd( 3p)     0.00161       0.40434
    20    C    2  py     Val( 2p)     0.41435      -0.26397
    21    C    2  py     Ryd( 3p)     0.00668       0.39667
    22    C    2  pz     Val( 2p)     0.29949      -0.37655
    23    C    2  pz     Ryd( 3p)     0.00027       0.26567
    24    C    2  dxy    Ryd( 3d)     0.00210       2.17113
    25    C    2  dxz    Ryd( 3d)     0.00027       1.61680
    26    C    2  dyz    Ryd( 3d)     0.00165       1.68605
    27    C    2  dx2y2  Ryd( 3d)     0.00120       2.06874
    28    C    2  dz2    Ryd( 3d)     0.00036       1.87487

    29    C    3  S      Cor( 1S)     0.99953     -10.31384
    30    C    3  S      Val( 2S)     0.53548      -0.47257
    31    C    3  S      Ryd( 3S)     0.00066       0.70143
    32    C    3  px     Val( 2p)     0.53317      -0.33175
    33    C    3  px     Ryd( 3p)     0.00132       0.42936
    34    C    3  py     Val( 2p)     0.60072      -0.32000
    35    C    3  py     Ryd( 3p)     0.00112       0.37388
    36    C    3  pz     Val( 2p)     0.63197      -0.32565
    37    C    3  pz     Ryd( 3p)     0.00070       0.50328
    38    C    3  dxy    Ryd( 3d)     0.00035       2.01893
    39    C    3  dxz    Ryd( 3d)     0.00020       1.77035
    40    C    3  dyz    Ryd( 3d)     0.00047       2.23986
    41    C    3  dx2y2  Ryd( 3d)     0.00047       1.93998
    42    C    3  dz2    Ryd( 3d)     0.00029       2.00892

    43    C    4  S      Cor( 1S)     0.99956     -10.25228
    44    C    4  S      Val( 2S)     0.50911      -0.39537
    45    C    4  S      Ryd( 3S)     0.00105       0.73677
    46    C    4  px     Val( 2p)     0.51909      -0.25913
    47    C    4  px     Ryd( 3p)     0.00265       0.50783
    48    C    4  py     Val( 2p)     0.56616      -0.25883
    49    C    4  py     Ryd( 3p)     0.00115       0.44048
    50    C    4  pz     Val( 2p)     0.62560      -0.26366
    51    C    4  pz     Ryd( 3p)     0.00199       0.59012
    52    C    4  dxy    Ryd( 3d)     0.00044       2.09230
    53    C    4  dxz    Ryd( 3d)     0.00021       1.86111
    54    C    4  dyz    Ryd( 3d)     0.00045       2.29229
    55    C    4  dx2y2  Ryd( 3d)     0.00021       1.97362
    56    C    4  dz2    Ryd( 3d)     0.00028       2.07867

    57    C    5  S      Cor( 1S)     0.99955     -10.23397
    58    C    5  S      Val( 2S)     0.51176      -0.37863
    59    C    5  S      Ryd( 3S)     0.00096       0.74857
    60    C    5  px     Val( 2p)     0.51716      -0.23911
    61    C    5  px     Ryd( 3p)     0.00167       0.53363
    62    C    5  py     Val( 2p)     0.57897      -0.24191
    63    C    5  py     Ryd( 3p)     0.00102       0.45601
    64    C    5  pz     Val( 2p)     0.62074      -0.24354
    65    C    5  pz     Ryd( 3p)     0.00159       0.61024
    66    C    5  dxy    Ryd( 3d)     0.00041       2.10092
    67    C    5  dxz    Ryd( 3d)     0.00019       1.87773
    68    C    5  dyz    Ryd( 3d)     0.00054       2.31034
    69    C    5  dx2y2  Ryd( 3d)     0.00032       1.99146
    70    C    5  dz2    Ryd( 3d)     0.00027       2.09714

    71    C    6  S      Cor( 1S)     0.99956     -10.21656
    72    C    6  S      Val( 2S)     0.51349      -0.36240
    73    C    6  S      Ryd( 3S)     0.00061       0.76857
    74    C    6  px     Val( 2p)     0.52354      -0.22004
    75    C    6  px     Ryd( 3p)     0.00141       0.49992
    76    C    6  py     Val( 2p)     0.56879      -0.21806
    77    C    6  py     Ryd( 3p)     0.00079       0.42886
    78    C    6  pz     Val( 2p)     0.61953      -0.22059
    79    C    6  pz     Ryd( 3p)     0.00147       0.58660
    80    C    6  dxy    Ryd( 3d)     0.00047       2.11900
    81    C    6  dxz    Ryd( 3d)     0.00021       1.89583
    82    C    6  dyz    Ryd( 3d)     0.00049       2.33067
    83    C    6  dx2y2  Ryd( 3d)     0.00028       2.00090
    84    C    6  dz2    Ryd( 3d)     0.00028       2.11448

    85    C    7  S      Cor( 1S)     0.99961     -10.19827
    86    C    7  S      Val( 2S)     0.54987      -0.36824
    87    C    7  S      Ryd( 3S)     0.00023       0.74288
    88    C    7  px     Val( 2p)     0.55016      -0.19819
    89    C    7  px     Ryd( 3p)     0.00107       0.42645
    90    C    7  py     Val( 2p)     0.60454      -0.20431
    91    C    7  py     Ryd( 3p)     0.00119       0.47533
    92    C    7  pz     Val( 2p)     0.61696      -0.20288
    93    C    7  pz     Ryd( 3p)     0.00076       0.46672
    94    C    7  dxy    Ryd( 3d)     0.00037       2.22705
    95    C    7  dxz    Ryd( 3d)     0.00011       1.94593
    96    C    7  dyz    Ryd( 3d)     0.00039       2.31112
    97    C    7  dx2y2  Ryd( 3d)     0.00017       2.01869
    98    C    7  dz2    Ryd( 3d)     0.00025       2.18102

    99    H    8  S      Val( 1S)     0.40689      -0.22050
   100    H    8  S      Ryd( 2S)     0.00129       0.12614
   101    H    8  px     Ryd( 2p)     0.00037       1.82304
   102    H    8  py     Ryd( 2p)     0.00029       1.81713
   103    H    8  pz     Ryd( 2p)     0.00001       1.36645

   104    H    9  S      Val( 1S)     0.34816      -0.12459
   105    H    9  S      Ryd( 2S)     0.00107       0.17854
   106    H    9  px     Ryd( 2p)     0.00008       1.59870
   107    H    9  py     Ryd( 2p)     0.00020       1.80567
   108    H    9  pz     Ryd( 2p)     0.00028       1.95283

   109    H   10  S      Val( 1S)     0.34816      -0.12459
   110    H   10  S      Ryd( 2S)     0.00107       0.17854
   111    H   10  px     Ryd( 2p)     0.00008       1.59870
   112    H   10  py     Ryd( 2p)     0.00020       1.80567
   113    H   10  pz     Ryd( 2p)     0.00028       1.95284

   114    H   11  S      Val( 1S)     0.37614      -0.08677
   115    H   11  S      Ryd( 2S)     0.00139       0.21615
   116    H   11  px     Ryd( 2p)     0.00005       1.68403
   117    H   11  py     Ryd( 2p)     0.00021       1.84283
   118    H   11  pz     Ryd( 2p)     0.00026       2.00168

   119    H   12  S      Val( 1S)     0.37614      -0.08677
   120    H   12  S      Ryd( 2S)     0.00139       0.21615
   121    H   12  px     Ryd( 2p)     0.00005       1.68403
   122    H   12  py     Ryd( 2p)     0.00021       1.84283
   123    H   12  pz     Ryd( 2p)     0.00026       2.00168

   124    H   13  S      Val( 1S)     0.38133      -0.07545
   125    H   13  S      Ryd( 2S)     0.00138       0.23675
   126    H   13  px     Ryd( 2p)     0.00007       1.69711
   127    H   13  py     Ryd( 2p)     0.00018       1.85583
   128    H   13  pz     Ryd( 2p)     0.00027       2.01986

   129    H   14  S      Val( 1S)     0.38133      -0.07545
   130    H   14  S      Ryd( 2S)     0.00138       0.23675
   131    H   14  px     Ryd( 2p)     0.00007       1.69711
   132    H   14  py     Ryd( 2p)     0.00018       1.85583
   133    H   14  pz     Ryd( 2p)     0.00027       2.01987

   134    H   15  S      Val( 1S)     0.38217      -0.05402
   135    H   15  S      Ryd( 2S)     0.00128       0.24376
   136    H   15  px     Ryd( 2p)     0.00006       1.68746
   137    H   15  py     Ryd( 2p)     0.00019       1.85456
   138    H   15  pz     Ryd( 2p)     0.00026       2.03118

   139    H   16  S      Val( 1S)     0.38217      -0.05402
   140    H   16  S      Ryd( 2S)     0.00128       0.24376
   141    H   16  px     Ryd( 2p)     0.00006       1.68746
   142    H   16  py     Ryd( 2p)     0.00019       1.85457
   143    H   16  pz     Ryd( 2p)     0.00026       2.03118

   144    H   17  S      Val( 1S)     0.37905      -0.04392
   145    H   17  S      Ryd( 2S)     0.00054       0.23759
   146    H   17  px     Ryd( 2p)     0.00024       1.94642
   147    H   17  py     Ryd( 2p)     0.00022       1.91240
   148    H   17  pz     Ryd( 2p)     0.00010       1.65219

   149    H   18  S      Val( 1S)     0.38606      -0.04660
   150    H   18  S      Ryd( 2S)     0.00074       0.25188
   151    H   18  px     Ryd( 2p)     0.00008       1.64092
   152    H   18  py     Ryd( 2p)     0.00018       1.85326
   153    H   18  pz     Ryd( 2p)     0.00026       2.03661

   154    H   19  S      Val( 1S)     0.38606      -0.04660
   155    H   19  S      Ryd( 2S)     0.00074       0.25188
   156    H   19  px     Ryd( 2p)     0.00008       1.64092
   157    H   19  py     Ryd( 2p)     0.00018       1.85328
   158    H   19  pz     Ryd( 2p)     0.00026       2.03660


 Summary of Natural Population Analysis:                  
                                                          
                                       Natural Population 
                Natural  -----------------------------------------------
    Atom  No    Charge         Core      Valence    Rydberg      Total
 -----------------------------------------------------------------------
      O    1   -0.37439      0.99987     3.36874    0.00579     4.37439
      C    2    0.25430      0.99966     1.72908    0.01697     2.74570
      C    3   -0.30643      0.99953     2.30133    0.00556     3.30643
      C    4   -0.22795      0.99956     2.21996    0.00843     3.22795
      C    5   -0.23515      0.99955     2.22862    0.00698     3.23515
      C    6   -0.23094      0.99956     2.22536    0.00602     3.23094
      C    7   -0.32570      0.99961     2.32154    0.00455     3.32570
      H    8    0.09114      0.00000     0.40689    0.00197     0.40886
      H    9    0.15020      0.00000     0.34816    0.00164     0.34980
      H   10    0.15020      0.00000     0.34816    0.00164     0.34980
      H   11    0.12195      0.00000     0.37614    0.00191     0.37805
      H   12    0.12195      0.00000     0.37614    0.00191     0.37805
      H   13    0.11678      0.00000     0.38133    0.00190     0.38322
      H   14    0.11678      0.00000     0.38133    0.00190     0.38322
      H   15    0.11604      0.00000     0.38217    0.00179     0.38396
      H   16    0.11604      0.00000     0.38217    0.00179     0.38396
      H   17    0.11985      0.00000     0.37905    0.00111     0.38015
      H   18    0.11268      0.00000     0.38606    0.00126     0.38732
      H   19    0.11268      0.00000     0.38606    0.00126     0.38732
 =======================================================================
   * Total *   -0.00000      6.99733    20.92828    0.07439    28.00000

                                 Natural Population      
 --------------------------------------------------------
   Core                       6.99733 ( 99.9619% of   7)
   Valence                   20.92828 ( 99.6585% of  21)
   Natural Minimal Basis     27.92561 ( 99.7343% of  28)
   Natural Rydberg Basis      0.07439 (  0.2657% of  28)
 --------------------------------------------------------

    Atom  No          Natural Electron Configuration
 ----------------------------------------------------------------------------
      O    1      [core]2S( 0.86)2p( 2.51)
      C    2      [core]2S( 0.47)2p( 1.26)3p( 0.01)3d( 0.01)
      C    3      [core]2S( 0.54)2p( 1.77)
      C    4      [core]2S( 0.51)2p( 1.71)3p( 0.01)
      C    5      [core]2S( 0.51)2p( 1.72)
      C    6      [core]2S( 0.51)2p( 1.71)
      C    7      [core]2S( 0.55)2p( 1.77)
      H    8            1S( 0.41)
      H    9            1S( 0.35)
      H   10            1S( 0.35)
      H   11            1S( 0.38)
      H   12            1S( 0.38)
      H   13            1S( 0.38)
      H   14            1S( 0.38)
      H   15            1S( 0.38)
      H   16            1S( 0.38)
      H   17            1S( 0.38)
      H   18            1S( 0.39)
      H   19            1S( 0.39)


 NATURAL BOND ORBITAL ANALYSIS, alpha spin orbitals:

                       Occupancies       Lewis Structure    Low   High
           Occ.    -------------------  -----------------   occ   occ
  Cycle   Thresh.   Lewis   Non-Lewis     CR  BD  3C  LP    (L)   (NL)   Dev
 =============================================================================
   1(1)    0.90    27.75645   0.24355      7  19   0   2     0      0    0.01
 -----------------------------------------------------------------------------

 Structure accepted: No low occupancy Lewis orbitals

 --------------------------------------------------------
   Core                      6.99733 ( 99.962% of   7)
   Valence Lewis            20.75912 ( 98.853% of  21)
  ==================       ============================
   Total Lewis              27.75645 ( 99.130% of  28)
  -----------------------------------------------------
   Valence non-Lewis         0.19114 (  0.683% of  28)
   Rydberg non-Lewis         0.05241 (  0.187% of  28)
  ==================       ============================
   Total non-Lewis           0.24355 (  0.870% of  28)
 --------------------------------------------------------


       (Occupancy)   Bond orbital/ Coefficients/ Hybrids
 ---------------------------------------------------------------------------------
     1. (0.99871) BD ( 1) O   1 - C   2  
                ( 67.86%)   0.8238* O   1 s( 41.60%)p 1.40( 58.32%)d 0.00(  0.08%)
                                           -0.0000  0.6444 -0.0274  0.1482 -0.0007
                                            0.7490 -0.0160 -0.0000  0.0000  0.0095
                                           -0.0000 -0.0000 -0.0219 -0.0163
                ( 32.14%)   0.5670* C   2 s( 29.97%)p 2.33( 69.73%)d 0.01(  0.30%)
                                            0.0000  0.5442 -0.0604 -0.1721 -0.0353
                                           -0.8134 -0.0691 -0.0000  0.0000  0.0186
                                           -0.0000 -0.0000 -0.0440 -0.0267
     2. (0.99738) BD ( 2) O   1 - C   2  
                ( 73.05%)   0.8547* O   1 s(  0.00%)p 1.00( 99.84%)d 0.00(  0.16%)
                                           -0.0000  0.0000 -0.0000 -0.0000  0.0000
                                            0.0000 -0.0000  0.9992 -0.0019 -0.0000
                                            0.0084  0.0391 -0.0000 -0.0000
                ( 26.95%)   0.5191* C   2 s(  0.00%)p 1.00( 99.43%)d 0.01(  0.57%)
                                            0.0000  0.0000 -0.0000 -0.0000  0.0000
                                            0.0000 -0.0000  0.9971 -0.0129  0.0000
                                           -0.0136 -0.0740  0.0000  0.0000
     3. (0.99503) BD ( 1) C   2 - C   3  
                ( 49.14%)   0.7010* C   2 s( 39.17%)p 1.55( 60.76%)d 0.00(  0.07%)
                                            0.0002  0.6259  0.0049  0.7337 -0.0169
                                            0.2624  0.0143  0.0000 -0.0000  0.0144
                                            0.0000  0.0000  0.0172 -0.0126
                ( 50.86%)   0.7131* C   3 s( 25.05%)p 2.99( 74.86%)d 0.00(  0.09%)
                                            0.0002  0.5002  0.0182 -0.7877 -0.0232
                                           -0.3572  0.0066 -0.0000 -0.0000  0.0189
                                            0.0000  0.0000  0.0191 -0.0136
     4. (0.99519) BD ( 1) C   2 - H   8  
                ( 60.48%)   0.7777* C   2 s( 30.89%)p 2.24( 69.05%)d 0.00(  0.06%)
                                           -0.0002  0.5554  0.0194 -0.6556  0.0071
                                            0.5101 -0.0231 -0.0000  0.0000 -0.0224
                                            0.0000 -0.0000  0.0040 -0.0089
                ( 39.52%)   0.6286* H   8 s( 99.86%)p 0.00(  0.14%)
                                            0.9993 -0.0018  0.0277 -0.0249  0.0000
     5. (0.99090) BD ( 1) C   3 - C   4  
                ( 52.87%)   0.7271* C   3 s( 30.84%)p 2.24( 69.13%)d 0.00(  0.03%)
                                            0.0002  0.5553  0.0001  0.6093 -0.0078
                                           -0.5657  0.0050  0.0000  0.0000 -0.0134
                                            0.0000  0.0000 -0.0022 -0.0103
                ( 47.13%)   0.6865* C   4 s( 26.36%)p 2.79( 73.58%)d 0.00(  0.06%)
                                            0.0003  0.5131  0.0172 -0.6362 -0.0015
                                            0.5754  0.0073 -0.0000  0.0000 -0.0206
                                            0.0000 -0.0000  0.0021 -0.0123
     6. (0.97097) BD ( 1) C   3 - H   9  
                ( 64.59%)   0.8037* C   3 s( 22.06%)p 3.53( 77.90%)d 0.00(  0.04%)
                                           -0.0002  0.4697 -0.0053  0.0596  0.0029
                                            0.5251  0.0042 -0.7068  0.0088 -0.0015
                                            0.0075 -0.0157 -0.0058  0.0097
                ( 35.41%)   0.5951* H   9 s( 99.89%)p 0.00(  0.11%)
                                            0.9994 -0.0046 -0.0068 -0.0203  0.0250
     7. (0.97097) BD ( 1) C   3 - H  10  
                ( 64.59%)   0.8037* C   3 s( 22.06%)p 3.53( 77.90%)d 0.00(  0.04%)
                                           -0.0002  0.4697 -0.0053  0.0596  0.0029
                                            0.5251  0.0042  0.7068 -0.0088 -0.0015
                                           -0.0075  0.0157 -0.0058  0.0097
                ( 35.41%)   0.5951* H  10 s( 99.89%)p 0.00(  0.11%)
                                            0.9994 -0.0046 -0.0068 -0.0203 -0.0250
     8. (0.98941) BD ( 1) C   4 - C   5  
                ( 51.37%)   0.7167* C   4 s( 29.57%)p 2.38( 70.39%)d 0.00(  0.04%)
                                            0.0003  0.5438  0.0080  0.7600 -0.0070
                                            0.3553 -0.0030 -0.0000 -0.0000  0.0147
                                           -0.0000 -0.0000  0.0085 -0.0109
                ( 48.63%)   0.6974* C   5 s( 27.52%)p 2.63( 72.43%)d 0.00(  0.05%)
                                            0.0003  0.5244  0.0136 -0.7774 -0.0009
                                           -0.3463 -0.0048  0.0000  0.0000  0.0141
                                           -0.0000 -0.0000  0.0133 -0.0117
     9. (0.98807) BD ( 1) C   4 - H  11  
                ( 62.40%)   0.7900* C   4 s( 22.06%)p 3.53( 77.90%)d 0.00(  0.04%)
                                            0.0001 -0.4695  0.0093  0.0925 -0.0054
                                            0.5202  0.0091 -0.7068  0.0114 -0.0030
                                            0.0056  0.0160  0.0046 -0.0102
                ( 37.60%)   0.6132* H  11 s( 99.91%)p 0.00(  0.09%)
                                           -0.9995  0.0049 -0.0004 -0.0200  0.0230
    10. (0.98807) BD ( 1) C   4 - H  12  
                ( 62.40%)   0.7899* C   4 s( 22.06%)p 3.53( 77.90%)d 0.00(  0.04%)
                                            0.0001 -0.4695  0.0093  0.0925 -0.0054
                                            0.5202  0.0091  0.7068 -0.0114 -0.0030
                                           -0.0056 -0.0160  0.0046 -0.0102
                ( 37.60%)   0.6132* H  12 s( 99.91%)p 0.00(  0.09%)
                                           -0.9995  0.0049 -0.0004 -0.0200 -0.0230
    11. (0.99031) BD ( 1) C   5 - C   6  
                ( 51.49%)   0.7176* C   5 s( 29.05%)p 2.44( 70.90%)d 0.00(  0.05%)
                                            0.0003  0.5389  0.0092  0.6182 -0.0010
                                           -0.5717  0.0029  0.0000  0.0000 -0.0196
                                            0.0000 -0.0000  0.0003 -0.0118
                ( 48.51%)   0.6965* C   6 s( 27.67%)p 2.61( 72.27%)d 0.00(  0.06%)
                                            0.0003  0.5259  0.0091 -0.6270 -0.0039
                                            0.5740  0.0088 -0.0000  0.0000 -0.0216
                                            0.0000 -0.0000  0.0020 -0.0126
    12. (0.98878) BD ( 1) C   5 - H  13  
                ( 61.95%)   0.7871* C   5 s( 21.73%)p 3.60( 78.23%)d 0.00(  0.04%)
                                           -0.0001  0.4661 -0.0084  0.0800  0.0074
                                            0.5254  0.0065  0.7068 -0.0094  0.0009
                                            0.0015  0.0172 -0.0059  0.0101
                ( 38.05%)   0.6168* H  13 s( 99.91%)p 0.00(  0.09%)
                                            0.9995 -0.0049 -0.0060 -0.0181 -0.0230
    13. (0.98878) BD ( 1) C   5 - H  14  
                ( 61.95%)   0.7871* C   5 s( 21.73%)p 3.60( 78.23%)d 0.00(  0.04%)
                                           -0.0001  0.4661 -0.0084  0.0800  0.0074
                                            0.5254  0.0065 -0.7068  0.0094  0.0009
                                           -0.0015 -0.0172 -0.0059  0.0101
                ( 38.05%)   0.6168* H  14 s( 99.91%)p 0.00(  0.09%)
                                            0.9995 -0.0049 -0.0060 -0.0181  0.0230
    14. (0.99350) BD ( 1) C   6 - C   7  
                ( 51.55%)   0.7180* C   6 s( 28.44%)p 2.51( 71.51%)d 0.00(  0.04%)
                                            0.0002  0.5332  0.0130  0.7689  0.0081
                                            0.3517 -0.0145 -0.0000  0.0000  0.0143
                                           -0.0000 -0.0000  0.0095 -0.0108
                ( 48.45%)   0.6961* C   7 s( 29.33%)p 2.41( 70.62%)d 0.00(  0.05%)
                                            0.0004  0.5416  0.0079 -0.7648 -0.0009
                                           -0.3478 -0.0161  0.0000  0.0000  0.0132
                                           -0.0000 -0.0000  0.0128 -0.0111
    15. (0.98872) BD ( 1) C   6 - H  15  
                ( 61.84%)   0.7864* C   6 s( 21.95%)p 3.55( 78.00%)d 0.00(  0.04%)
                                            0.0001 -0.4684  0.0090  0.0859 -0.0096
                                            0.5223  0.0086 -0.7068  0.0114 -0.0028
                                            0.0046  0.0165  0.0054 -0.0104
                ( 38.16%)   0.6178* H  15 s( 99.91%)p 0.00(  0.09%)
                                           -0.9995  0.0045 -0.0010 -0.0190  0.0228
    16. (0.98872) BD ( 1) C   6 - H  16  
                ( 61.84%)   0.7864* C   6 s( 21.95%)p 3.55( 78.00%)d 0.00(  0.04%)
                                            0.0001 -0.4684  0.0090  0.0859 -0.0096
                                            0.5223  0.0086  0.7068 -0.0114 -0.0028
                                           -0.0046 -0.0165  0.0054 -0.0104
                ( 38.16%)   0.6178* H  16 s( 99.91%)p 0.00(  0.09%)
                                           -0.9995  0.0045 -0.0010 -0.0190 -0.0228
    17. (0.99363) BD ( 1) C   7 - H  17  
                ( 61.96%)   0.7871* C   7 s( 23.96%)p 3.17( 75.99%)d 0.00(  0.04%)
                                            0.0000  0.4895  0.0042  0.6232  0.0054
                                           -0.6093  0.0136  0.0000 -0.0000 -0.0184
                                            0.0000 -0.0000 -0.0007 -0.0102
                ( 38.04%)   0.6168* H  17 s( 99.91%)p 0.00(  0.09%)
                                            0.9995 -0.0010 -0.0230  0.0202 -0.0000
    18. (0.99435) BD ( 1) C   7 - H  18  
                ( 61.39%)   0.7835* C   7 s( 23.34%)p 3.28( 76.62%)d 0.00(  0.04%)
                                            0.0000  0.4831 -0.0049  0.1128  0.0187
                                            0.5034  0.0000 -0.7069  0.0054  0.0013
                                           -0.0027 -0.0166 -0.0056  0.0100
                ( 38.61%)   0.6214* H  18 s( 99.92%)p 0.00(  0.08%)
                                            0.9996 -0.0018 -0.0075 -0.0164  0.0229
    19. (0.99435) BD ( 1) C   7 - H  19  
                ( 61.39%)   0.7835* C   7 s( 23.34%)p 3.28( 76.62%)d 0.00(  0.04%)
                                            0.0000  0.4831 -0.0049  0.1128  0.0187
                                            0.5034  0.0000  0.7069 -0.0054  0.0013
                                            0.0027  0.0166 -0.0056  0.0100
                ( 38.61%)   0.6214* H  19 s( 99.92%)p 0.00(  0.08%)
                                            0.9996 -0.0018 -0.0075 -0.0164 -0.0229
    20. (0.99987) CR ( 1) O   1           s(100.00%)p 0.00(  0.00%)
                                            1.0000 -0.0003 -0.0000  0.0001 -0.0000
                                            0.0003 -0.0000 -0.0000  0.0000  0.0000
                                           -0.0000 -0.0000 -0.0000 -0.0000
    21. (0.99966) CR ( 1) C   2           s(100.00%)p 0.00(  0.00%)
                                            1.0000 -0.0000  0.0000 -0.0003  0.0000
                                            0.0001 -0.0000 -0.0000  0.0000 -0.0000
                                           -0.0000  0.0000 -0.0000  0.0000
    22. (0.99953) CR ( 1) C   3           s(100.00%)p 0.00(  0.00%)
                                            1.0000 -0.0000 -0.0000  0.0001  0.0000
                                            0.0004 -0.0000  0.0000  0.0000 -0.0000
                                           -0.0000  0.0000 -0.0000  0.0000
    23. (0.99955) CR ( 1) C   4           s(100.00%)p 0.00(  0.00%)
                                            1.0000 -0.0002 -0.0000 -0.0001  0.0000
                                           -0.0004 -0.0000  0.0000 -0.0000  0.0000
                                            0.0000  0.0000 -0.0000  0.0000
    24. (0.99955) CR ( 1) C   5           s(100.00%)p 0.00(  0.00%)
                                            1.0000 -0.0002 -0.0000  0.0001  0.0000
                                            0.0004  0.0000 -0.0000 -0.0000  0.0000
                                            0.0000  0.0000 -0.0000  0.0000
    25. (0.99956) CR ( 1) C   6           s(100.00%)p 0.00(  0.00%)
                                            1.0000 -0.0002 -0.0000  0.0000  0.0000
                                           -0.0004 -0.0000  0.0000 -0.0000  0.0000
                                            0.0000  0.0000 -0.0000  0.0000
    26. (0.99961) CR ( 1) C   7           s(100.00%)p 0.00(  0.00%)
                                            1.0000 -0.0002 -0.0000  0.0003 -0.0000
                                            0.0001  0.0000 -0.0000 -0.0000 -0.0000
                                            0.0000  0.0000 -0.0000  0.0000
    27. (0.99272) LP ( 1) O   1           s( 58.48%)p 0.71( 41.50%)d 0.00(  0.03%)
                                            0.0004  0.7646  0.0143 -0.1320  0.0011
                                           -0.6305  0.0033  0.0000 -0.0000 -0.0067
                                            0.0000  0.0000  0.0150  0.0043
    28. (0.96058) LP ( 2) O   1           s(  0.00%)p 1.00( 99.91%)d 0.00(  0.09%)
                                           -0.0000  0.0054  0.0044  0.9796  0.0094
                                           -0.1984 -0.0013  0.0000  0.0000  0.0271
                                           -0.0000  0.0000  0.0119 -0.0007
    29. (0.00166) RY*( 1) O   1           s(  0.52%)p99.99( 95.91%)d 6.88(  3.57%)
                                            0.0000 -0.0012  0.0720 -0.0037  0.9664
                                            0.0021 -0.1586 -0.0000  0.0000 -0.1755
                                            0.0000 -0.0000 -0.0697 -0.0011
    30. (0.00017) RY*( 2) O   1           s(  0.00%)p 1.00( 97.99%)d 0.02(  2.01%)
                                           -0.0000  0.0000  0.0000 -0.0000 -0.0000
                                            0.0000  0.0000  0.0073  0.9899  0.0000
                                           -0.0695 -0.1234 -0.0000 -0.0000
    31. (0.00006) RY*( 3) O   1           s( 27.04%)p 2.64( 71.32%)d 0.06(  1.64%)
    32. (0.00004) RY*( 4) O   1           s( 61.09%)p 0.37( 22.73%)d 0.26( 16.18%)
    33. (0.00000) RY*( 5) O   1           s(  0.01%)p99.99(  5.75%)d99.99( 94.24%)
    34. (0.00000) RY*( 6) O   1           s(  0.00%)p 1.00(  0.48%)d99.99( 99.52%)
    35. (0.00000) RY*( 7) O   1           s(  0.00%)p 1.00(  1.68%)d58.43( 98.32%)
    36. (0.00000) RY*( 8) O   1           s( 11.20%)p 0.40(  4.45%)d 7.53( 84.35%)
    37. (0.00000) RY*( 9) O   1           s(  0.06%)p 1.95(  0.12%)d99.99( 99.82%)
    38. (0.00600) RY*( 1) C   2           s( 17.25%)p 4.78( 82.45%)d 0.02(  0.30%)
                                            0.0000  0.0517  0.4121 -0.0324  0.2283
                                           -0.0758  0.8750  0.0000 -0.0000  0.0262
                                            0.0000  0.0000  0.0383  0.0293
    39. (0.00268) RY*( 2) C   2           s( 14.34%)p 0.68(  9.81%)d 5.29( 75.84%)
                                           -0.0000  0.0082  0.3787  0.0324  0.2321
                                           -0.0292 -0.2059  0.0000  0.0000 -0.8397
                                            0.0000 -0.0000 -0.2306  0.0111
    40. (0.00127) RY*( 3) C   2           s(  0.00%)p 1.00( 21.54%)d 3.64( 78.46%)
                                           -0.0000 -0.0000  0.0000 -0.0000 -0.0000
                                            0.0000  0.0000  0.0675  0.4592 -0.0000
                                            0.4879  0.7393 -0.0000  0.0000
    41. (0.00103) RY*( 4) C   2           s(  2.41%)p28.38( 68.29%)d12.18( 29.30%)
                                            0.0000 -0.0169  0.1542 -0.0047 -0.8089
                                            0.0273  0.1667 -0.0000 -0.0000 -0.0482
                                           -0.0000 -0.0000 -0.5392 -0.0014
    42. (0.00013) RY*( 5) C   2           s( 50.53%)p 0.34( 17.41%)d 0.63( 32.06%)
                                            0.0000  0.0003  0.7108 -0.0064 -0.2950
                                           -0.0408 -0.2921  0.0000 -0.0000  0.1646
                                            0.0000  0.0000  0.5387  0.0579
    43. (0.00004) RY*( 6) C   2           s(  0.00%)p 1.00( 70.25%)d 0.42( 29.75%)
    44. (0.00001) RY*( 7) C   2           s( 15.06%)p 1.49( 22.48%)d 4.15( 62.46%)
    45. (0.00000) RY*( 8) C   2           s(  0.00%)p 1.00(  8.77%)d10.40( 91.23%)
    46. (0.00001) RY*( 9) C   2           s(  0.37%)p 0.07(  0.03%)d99.99( 99.60%)
    47. (0.00153) RY*( 1) C   3           s( 18.23%)p 3.83( 69.77%)d 0.66( 12.00%)
                                            0.0000  0.0008  0.4270  0.0042  0.6693
                                            0.0004  0.4998 -0.0000 -0.0000  0.0068
                                           -0.0000  0.0000  0.3399 -0.0659
    48. (0.00099) RY*( 2) C   3           s(  7.30%)p12.41( 90.57%)d 0.29(  2.13%)
                                           -0.0000  0.0134  0.2699 -0.0010  0.4627
                                           -0.0050 -0.8316  0.0000  0.0000  0.1430
                                            0.0000 -0.0000 -0.0282  0.0085
    49. (0.00089) RY*( 3) C   3           s(  0.00%)p 1.00( 70.76%)d 0.41( 29.24%)
                                            0.0000 -0.0000  0.0000 -0.0000 -0.0000
                                           -0.0000  0.0000  0.0238  0.8409  0.0000
                                            0.2766 -0.4646  0.0000 -0.0000
    50. (0.00021) RY*( 4) C   3           s( 73.64%)p 0.33( 24.08%)d 0.03(  2.27%)
                                            0.0000 -0.0100  0.8581  0.0172 -0.4901
                                            0.0180  0.0052  0.0000 -0.0000 -0.0241
                                           -0.0000 -0.0000 -0.1332 -0.0665
    51. (0.00011) RY*( 5) C   3           s(  0.24%)p43.70( 10.61%)d99.99( 89.15%)
                                           -0.0000  0.0057  0.0489 -0.0290  0.2979
                                           -0.0175  0.1274 -0.0000  0.0000 -0.4836
                                           -0.0000 -0.0000 -0.7887  0.1888
    52. (0.00007) RY*( 6) C   3           s(  0.00%)p 1.00(  7.89%)d11.68( 92.11%)
    53. (0.00003) RY*( 7) C   3           s(  0.03%)p99.99(  4.42%)d99.99( 95.55%)
    54. (0.00000) RY*( 8) C   3           s(  0.00%)p 1.00( 21.41%)d 3.67( 78.59%)
    55. (0.00000) RY*( 9) C   3           s(  0.55%)p 1.28(  0.70%)d99.99( 98.75%)
    56. (0.00284) RY*( 1) C   4           s(  8.24%)p10.96( 90.26%)d 0.18(  1.50%)
                                            0.0000 -0.0026  0.2870 -0.0078 -0.9154
                                           -0.0117 -0.2540 -0.0000 -0.0000  0.0762
                                           -0.0000 -0.0000  0.0960 -0.0021
    57. (0.00209) RY*( 2) C   4           s(  0.00%)p 1.00( 91.73%)d 0.09(  8.27%)
                                           -0.0000 -0.0000 -0.0000  0.0000 -0.0000
                                           -0.0000  0.0000  0.0223  0.9575  0.0000
                                            0.0522  0.2828  0.0000 -0.0000
    58. (0.00156) RY*( 3) C   4           s( 32.29%)p 1.84( 59.26%)d 0.26(  8.46%)
                                            0.0000 -0.0075  0.5682  0.0036  0.3705
                                           -0.0059 -0.6747  0.0000  0.0000 -0.1990
                                           -0.0000  0.0000  0.2048 -0.0552
    59. (0.00021) RY*( 4) C   4           s( 45.87%)p 1.04( 47.62%)d 0.14(  6.51%)
                                            0.0000  0.0009  0.6773  0.0060  0.0391
                                           -0.0286  0.6884  0.0000 -0.0000 -0.0701
                                            0.0000  0.0000  0.2196 -0.1094
    60. (0.00017) RY*( 5) C   4           s(  0.00%)p 1.00(  0.71%)d99.99( 99.29%)
                                           -0.0000 -0.0000 -0.0000 -0.0000 -0.0000
                                            0.0000 -0.0000  0.0087 -0.0837  0.0000
                                            0.9914  0.0999 -0.0000  0.0000
    61. (0.00006) RY*( 6) C   4           s( 11.36%)p 0.00(  0.02%)d 7.80( 88.62%)
    62. (0.00005) RY*( 7) C   4           s(  1.95%)p 1.41(  2.76%)d48.76( 95.28%)
    63. (0.00000) RY*( 8) C   4           s(  0.00%)p 1.00(  7.62%)d12.13( 92.38%)
    64. (0.00000) RY*( 9) C   4           s(  0.25%)p 0.99(  0.25%)d99.99( 99.50%)
    65. (0.00180) RY*( 1) C   5           s(  4.83%)p18.89( 91.24%)d 0.81(  3.93%)
                                            0.0000  0.0010  0.2198 -0.0047 -0.8291
                                            0.0104  0.4743 -0.0000 -0.0000 -0.1934
                                            0.0000  0.0000  0.0358 -0.0250
    66. (0.00175) RY*( 2) C   5           s(  0.00%)p 1.00( 88.16%)d 0.13( 11.84%)
                                            0.0000  0.0000 -0.0000 -0.0000 -0.0000
                                           -0.0000 -0.0000  0.0208  0.9387 -0.0000
                                           -0.0577 -0.3392 -0.0000  0.0000
    67. (0.00153) RY*( 3) C   5           s( 39.14%)p 1.31( 51.25%)d 0.25(  9.62%)
                                            0.0000 -0.0089  0.6255  0.0038  0.4804
                                            0.0086  0.5307  0.0000  0.0000  0.0173
                                           -0.0000 -0.0000  0.3033 -0.0623
    68. (0.00023) RY*( 4) C   5           s( 42.89%)p 1.24( 52.98%)d 0.10(  4.13%)
                                            0.0000  0.0014  0.6549  0.0098 -0.2019
                                            0.0229 -0.6989 -0.0000  0.0000 -0.0605
                                           -0.0000  0.0000  0.1795 -0.0734
    69. (0.00020) RY*( 5) C   5           s(  0.00%)p 1.00(  0.28%)d99.99( 99.72%)
                                            0.0000  0.0000  0.0000  0.0000 -0.0000
                                            0.0000 -0.0000  0.0048 -0.0531 -0.0000
                                            0.9498 -0.3082  0.0000 -0.0000
    70. (0.00008) RY*( 6) C   5           s( 12.81%)p 0.04(  0.45%)d 6.77( 86.73%)
    71. (0.00004) RY*( 7) C   5           s(  0.17%)p24.26(  4.18%)d99.99( 95.65%)
    72. (0.00000) RY*( 8) C   5           s(  0.00%)p 1.00( 11.61%)d 7.61( 88.39%)
    73. (0.00000) RY*( 9) C   5           s(  0.13%)p 0.53(  0.07%)d99.99( 99.81%)
    74. (0.00178) RY*( 1) C   6           s( 14.56%)p 5.40( 78.60%)d 0.47(  6.85%)
                                            0.0000  0.0027  0.3815 -0.0056 -0.7890
                                           -0.0145 -0.4039 -0.0000 -0.0000  0.0358
                                           -0.0000 -0.0000  0.2536 -0.0533
    75. (0.00158) RY*( 2) C   6           s(  0.00%)p 1.00( 87.49%)d 0.14( 12.51%)
                                            0.0000  0.0000  0.0000  0.0000 -0.0000
                                           -0.0000 -0.0000  0.0235  0.9351  0.0000
                                            0.0233  0.3530  0.0000 -0.0000
    76. (0.00051) RY*( 3) C   6           s( 14.79%)p 4.14( 61.17%)d 1.63( 24.05%)
                                            0.0000 -0.0147  0.3842 -0.0076  0.5516
                                           -0.0063 -0.5544  0.0000  0.0000 -0.3838
                                           -0.0000  0.0000  0.2870 -0.1039
    77. (0.00021) RY*( 4) C   6           s( 29.02%)p 1.81( 52.62%)d 0.63( 18.36%)
                                            0.0000  0.0056  0.5387  0.0128 -0.0235
                                           -0.0258  0.7244  0.0000 -0.0000 -0.2939
                                            0.0001 -0.0000  0.2829 -0.1311
    78. (0.00019) RY*( 5) C   6           s(  0.00%)p 1.00(  0.06%)d99.99( 99.94%)
                                            0.0000 -0.0000 -0.0000 -0.0000  0.0000
                                            0.0000 -0.0001  0.0060 -0.0236  0.0000
                                            0.9997 -0.0041 -0.0000  0.0000
    79. (0.00005) RY*( 6) C   6           s(  8.08%)p 0.88(  7.15%)d10.50( 84.78%)
    80. (0.00005) RY*( 7) C   6           s( 33.11%)p 0.02(  0.50%)d 2.01( 66.39%)
    81. (0.00000) RY*( 8) C   6           s(  0.00%)p 1.00( 12.51%)d 6.99( 87.49%)
    82. (0.00000) RY*( 9) C   6           s(  0.44%)p 0.25(  0.11%)d99.99( 99.45%)
    83. (0.00166) RY*( 1) C   7           s(  6.77%)p12.81( 86.70%)d 0.97(  6.54%)
                                           -0.0000  0.0124  0.2599 -0.0115 -0.5741
                                            0.0177  0.7328 -0.0000 -0.0000 -0.1945
                                            0.0000  0.0000  0.1595 -0.0457
    84. (0.00091) RY*( 2) C   7           s(  0.00%)p 1.00( 81.24%)d 0.23( 18.76%)
                                           -0.0000  0.0000  0.0000  0.0000  0.0000
                                            0.0000  0.0000  0.0146  0.9012 -0.0000
                                           -0.3367 -0.2725  0.0000  0.0000
    85. (0.00021) RY*( 3) C   7           s(  6.83%)p13.63( 93.11%)d 0.01(  0.06%)
                                            0.0000  0.0126  0.2610  0.0209 -0.7125
                                            0.0127 -0.6503 -0.0000  0.0000  0.0088
                                           -0.0000 -0.0000  0.0015 -0.0224
    86. (0.00006) RY*( 4) C   7           s( 65.07%)p 0.09(  5.80%)d 0.45( 29.13%)
    87. (0.00001) RY*( 5) C   7           s( 13.60%)p 0.71(  9.61%)d 5.65( 76.79%)
    88. (0.00000) RY*( 6) C   7           s(  0.00%)p 1.00( 12.25%)d 7.16( 87.75%)
    89. (0.00000) RY*( 7) C   7           s(  0.00%)p 1.00(  6.57%)d14.22( 93.43%)
    90. (0.00001) RY*( 8) C   7           s(  7.75%)p 0.59(  4.59%)d11.31( 87.66%)
    91. (0.00000) RY*( 9) C   7           s(  0.00%)p 1.00(  0.28%)d99.99( 99.71%)
    92. (0.00131) RY*( 1) H   8           s( 99.78%)p 0.00(  0.22%)
                                            0.0003  0.9989  0.0152 -0.0439 -0.0000
    93. (0.00005) RY*( 2) H   8           s(  0.18%)p99.99( 99.82%)
    94. (0.00002) RY*( 3) H   8           s(  0.17%)p99.99( 99.83%)
    95. (0.00001) RY*( 4) H   8           s(  0.00%)p 1.00(100.00%)
    96. (0.00108) RY*( 1) H   9           s( 99.55%)p 0.00(  0.45%)
                                            0.0057  0.9977 -0.0245  0.0624  0.0019
    97. (0.00011) RY*( 2) H   9           s(  0.04%)p99.99( 99.96%)
                                            0.0024  0.0194 -0.5565 -0.5088 -0.6565
    98. (0.00005) RY*( 3) H   9           s(  0.25%)p99.99( 99.75%)
    99. (0.00002) RY*( 4) H   9           s(  0.27%)p99.99( 99.73%)
   100. (0.00108) RY*( 1) H  10           s( 99.55%)p 0.00(  0.45%)
                                            0.0057  0.9977 -0.0245  0.0624 -0.0019
   101. (0.00011) RY*( 2) H  10           s(  0.04%)p99.99( 99.96%)
                                            0.0024  0.0194 -0.5565 -0.5088  0.6565
   102. (0.00005) RY*( 3) H  10           s(  0.25%)p99.99( 99.75%)
   103. (0.00002) RY*( 4) H  10           s(  0.27%)p99.99( 99.73%)
   104. (0.00140) RY*( 1) H  11           s( 99.65%)p 0.00(  0.35%)
                                            0.0062  0.9982 -0.0378 -0.0435  0.0147
   105. (0.00009) RY*( 2) H  11           s(  0.01%)p99.99( 99.99%)
   106. (0.00005) RY*( 3) H  11           s(  0.15%)p99.99( 99.85%)
   107. (0.00002) RY*( 4) H  11           s(  0.29%)p99.99( 99.71%)
   108. (0.00140) RY*( 1) H  12           s( 99.65%)p 0.00(  0.35%)
                                            0.0062  0.9982 -0.0378 -0.0435 -0.0147
   109. (0.00009) RY*( 2) H  12           s(  0.01%)p99.99( 99.99%)
   110. (0.00005) RY*( 3) H  12           s(  0.15%)p99.99( 99.85%)
   111. (0.00002) RY*( 4) H  12           s(  0.29%)p99.99( 99.71%)
   112. (0.00139) RY*( 1) H  13           s( 99.64%)p 0.00(  0.36%)
                                            0.0062  0.9982 -0.0106  0.0563  0.0167
   113. (0.00009) RY*( 2) H  13           s(  0.04%)p99.99( 99.96%)
   114. (0.00005) RY*( 3) H  13           s(  0.06%)p99.99( 99.94%)
   115. (0.00002) RY*( 4) H  13           s(  0.34%)p99.99( 99.66%)
   116. (0.00139) RY*( 1) H  14           s( 99.64%)p 0.00(  0.36%)
                                            0.0062  0.9982 -0.0106  0.0563 -0.0167
   117. (0.00009) RY*( 2) H  14           s(  0.04%)p99.99( 99.96%)
   118. (0.00005) RY*( 3) H  14           s(  0.06%)p99.99( 99.94%)
   119. (0.00002) RY*( 4) H  14           s(  0.34%)p99.99( 99.66%)
   120. (0.00129) RY*( 1) H  15           s( 99.58%)p 0.00(  0.42%)
                                            0.0061  0.9979 -0.0313 -0.0511  0.0246
   121. (0.00009) RY*( 2) H  15           s(  0.02%)p99.99( 99.98%)
   122. (0.00006) RY*( 3) H  15           s(  0.07%)p99.99( 99.93%)
   123. (0.00002) RY*( 4) H  15           s(  0.42%)p99.99( 99.58%)
   124. (0.00129) RY*( 1) H  16           s( 99.58%)p 0.00(  0.42%)
                                            0.0061  0.9979 -0.0313 -0.0511 -0.0246
   125. (0.00009) RY*( 2) H  16           s(  0.02%)p99.99( 99.98%)
   126. (0.00006) RY*( 3) H  16           s(  0.07%)p99.99( 99.93%)
   127. (0.00002) RY*( 4) H  16           s(  0.42%)p99.99( 99.58%)
   128. (0.00055) RY*( 1) H  17           s( 97.62%)p 0.02(  2.38%)
                                            0.0055  0.9880  0.1417 -0.0615  0.0000
   129. (0.00010) RY*( 2) H  17           s(  0.00%)p 1.00(100.00%)
                                            0.0000  0.0000  0.0000  0.0000  1.0000
   130. (0.00007) RY*( 3) H  17           s(  0.02%)p99.99( 99.98%)
   131. (0.00002) RY*( 4) H  17           s(  2.46%)p39.68( 97.54%)
   132. (0.00075) RY*( 1) H  18           s( 98.36%)p 0.02(  1.64%)
                                            0.0053  0.9918  0.0524  0.0975 -0.0643
   133. (0.00009) RY*( 2) H  18           s(  0.07%)p99.99( 99.93%)
   134. (0.00007) RY*( 3) H  18           s(  0.02%)p99.99( 99.98%)
   135. (0.00002) RY*( 4) H  18           s(  1.63%)p60.35( 98.37%)
   136. (0.00075) RY*( 1) H  19           s( 98.36%)p 0.02(  1.64%)
                                            0.0053  0.9918  0.0524  0.0975  0.0643
   137. (0.00009) RY*( 2) H  19           s(  0.07%)p99.99( 99.93%)
   138. (0.00007) RY*( 3) H  19           s(  0.02%)p99.99( 99.98%)
   139. (0.00002) RY*( 4) H  19           s(  1.63%)p60.35( 98.37%)
   140. (0.00414) BD*( 1) O   1 - C   2  
                ( 32.14%)   0.5670* O   1 s( 41.60%)p 1.40( 58.32%)d 0.00(  0.08%)
                                            0.0000 -0.6444  0.0274 -0.1482  0.0007
                                           -0.7490  0.0160  0.0000 -0.0000 -0.0095
                                            0.0000  0.0000  0.0219  0.0163
                ( 67.86%)  -0.8238* C   2 s( 29.97%)p 2.33( 69.73%)d 0.01(  0.30%)
                                           -0.0000 -0.5442  0.0604  0.1721  0.0353
                                            0.8134  0.0691  0.0000 -0.0000 -0.0186
                                            0.0000  0.0000  0.0440  0.0267
   141. (0.04327) BD*( 2) O   1 - C   2  
                ( 26.95%)   0.5191* O   1 s(  0.00%)p 1.00( 99.84%)d 0.00(  0.16%)
                                            0.0000 -0.0000  0.0000  0.0000 -0.0000
                                           -0.0000  0.0000 -0.9992  0.0019  0.0000
                                           -0.0084 -0.0391  0.0000  0.0000
                ( 73.05%)  -0.8547* C   2 s(  0.00%)p 1.00( 99.43%)d 0.01(  0.57%)
                                           -0.0000 -0.0000  0.0000  0.0000 -0.0000
                                           -0.0000  0.0000 -0.9971  0.0129 -0.0000
                                            0.0136  0.0740 -0.0000 -0.0000
   142. (0.02075) BD*( 1) C   2 - C   3  
                ( 50.86%)   0.7131* C   2 s( 39.17%)p 1.55( 60.76%)d 0.00(  0.07%)
                                            0.0002  0.6259  0.0049  0.7337 -0.0169
                                            0.2624  0.0143  0.0000 -0.0000  0.0144
                                            0.0000  0.0000  0.0172 -0.0126
                ( 49.14%)  -0.7010* C   3 s( 25.05%)p 2.99( 74.86%)d 0.00(  0.09%)
                                            0.0002  0.5002  0.0182 -0.7877 -0.0232
                                           -0.3572  0.0066 -0.0000 -0.0000  0.0189
                                            0.0000  0.0000  0.0191 -0.0136
   143. (0.02345) BD*( 1) C   2 - H   8  
                ( 39.52%)   0.6286* C   2 s( 30.89%)p 2.24( 69.05%)d 0.00(  0.06%)
                                            0.0002 -0.5554 -0.0194  0.6556 -0.0071
                                           -0.5101  0.0231  0.0000 -0.0000  0.0224
                                           -0.0000  0.0000 -0.0040  0.0089
                ( 60.48%)  -0.7777* H   8 s( 99.86%)p 0.00(  0.14%)
                                           -0.9993  0.0018 -0.0277  0.0249 -0.0000
   144. (0.00727) BD*( 1) C   3 - C   4  
                ( 47.13%)   0.6865* C   3 s( 30.84%)p 2.24( 69.13%)d 0.00(  0.03%)
                                           -0.0002 -0.5553 -0.0001 -0.6093  0.0078
                                            0.5657 -0.0050 -0.0000 -0.0000  0.0134
                                           -0.0000 -0.0000  0.0022  0.0103
                ( 52.87%)  -0.7271* C   4 s( 26.36%)p 2.79( 73.58%)d 0.00(  0.06%)
                                           -0.0003 -0.5131 -0.0172  0.6362  0.0015
                                           -0.5754 -0.0073  0.0000 -0.0000  0.0206
                                           -0.0000  0.0000 -0.0021  0.0123
   145. (0.00730) BD*( 1) C   3 - H   9  
                ( 35.41%)   0.5951* C   3 s( 22.06%)p 3.53( 77.90%)d 0.00(  0.04%)
                                            0.0002 -0.4697  0.0053 -0.0596 -0.0029
                                           -0.5251 -0.0042  0.7068 -0.0088  0.0015
                                           -0.0075  0.0157  0.0058 -0.0097
                ( 64.59%)  -0.8037* H   9 s( 99.89%)p 0.00(  0.11%)
                                           -0.9994  0.0046  0.0068  0.0203 -0.0250
   146. (0.00730) BD*( 1) C   3 - H  10  
                ( 35.41%)   0.5951* C   3 s( 22.06%)p 3.53( 77.90%)d 0.00(  0.04%)
                                            0.0002 -0.4697  0.0053 -0.0596 -0.0029
                                           -0.5251 -0.0042 -0.7068  0.0088  0.0015
                                            0.0075 -0.0157  0.0058 -0.0097
                ( 64.59%)  -0.8037* H  10 s( 99.89%)p 0.00(  0.11%)
                                           -0.9994  0.0046  0.0068  0.0203  0.0250
   147. (0.00654) BD*( 1) C   4 - C   5  
                ( 48.63%)   0.6974* C   4 s( 29.57%)p 2.38( 70.39%)d 0.00(  0.04%)
                                           -0.0003 -0.5438 -0.0080 -0.7600  0.0070
                                           -0.3553  0.0030  0.0000  0.0000 -0.0147
                                            0.0000  0.0000 -0.0085  0.0109
                ( 51.37%)  -0.7167* C   5 s( 27.52%)p 2.63( 72.43%)d 0.00(  0.05%)
                                           -0.0003 -0.5244 -0.0136  0.7774  0.0009
                                            0.3463  0.0048 -0.0000 -0.0000 -0.0141
                                            0.0000  0.0000 -0.0133  0.0117
   148. (0.00801) BD*( 1) C   4 - H  11  
                ( 37.60%)   0.6132* C   4 s( 22.06%)p 3.53( 77.90%)d 0.00(  0.04%)
                                           -0.0001  0.4695 -0.0093 -0.0925  0.0054
                                           -0.5202 -0.0091  0.7068 -0.0114  0.0030
                                           -0.0056 -0.0160 -0.0046  0.0102
                ( 62.40%)  -0.7900* H  11 s( 99.91%)p 0.00(  0.09%)
                                            0.9995 -0.0049  0.0004  0.0200 -0.0230
   149. (0.00801) BD*( 1) C   4 - H  12  
                ( 37.60%)   0.6132* C   4 s( 22.06%)p 3.53( 77.90%)d 0.00(  0.04%)
                                           -0.0001  0.4695 -0.0093 -0.0925  0.0054
                                           -0.5202 -0.0091 -0.7068  0.0114  0.0030
                                            0.0056  0.0160 -0.0046  0.0102
                ( 62.40%)  -0.7899* H  12 s( 99.91%)p 0.00(  0.09%)
                                            0.9995 -0.0049  0.0004  0.0200  0.0230
   150. (0.00742) BD*( 1) C   5 - C   6  
                ( 48.51%)   0.6965* C   5 s( 29.05%)p 2.44( 70.90%)d 0.00(  0.05%)
                                           -0.0003 -0.5389 -0.0092 -0.6182  0.0010
                                            0.5717 -0.0029 -0.0000 -0.0000  0.0196
                                           -0.0000  0.0000 -0.0003  0.0118
                ( 51.49%)  -0.7176* C   6 s( 27.67%)p 2.61( 72.27%)d 0.00(  0.06%)
                                           -0.0003 -0.5259 -0.0091  0.6270  0.0039
                                           -0.5740 -0.0088  0.0000 -0.0000  0.0216
                                           -0.0000  0.0000 -0.0020  0.0126
   151. (0.00886) BD*( 1) C   5 - H  13  
                ( 38.05%)   0.6168* C   5 s( 21.73%)p 3.60( 78.23%)d 0.00(  0.04%)
                                            0.0001 -0.4661  0.0084 -0.0800 -0.0074
                                           -0.5254 -0.0065 -0.7068  0.0094 -0.0009
                                           -0.0015 -0.0172  0.0059 -0.0101
                ( 61.95%)  -0.7871* H  13 s( 99.91%)p 0.00(  0.09%)
                                           -0.9995  0.0049  0.0060  0.0181  0.0230
   152. (0.00886) BD*( 1) C   5 - H  14  
                ( 38.05%)   0.6168* C   5 s( 21.73%)p 3.60( 78.23%)d 0.00(  0.04%)
                                            0.0001 -0.4661  0.0084 -0.0800 -0.0074
                                           -0.5254 -0.0065  0.7068 -0.0094 -0.0009
                                            0.0015  0.0172  0.0059 -0.0101
                ( 61.95%)  -0.7871* H  14 s( 99.91%)p 0.00(  0.09%)
                                           -0.9995  0.0049  0.0060  0.0181 -0.0230
   153. (0.00304) BD*( 1) C   6 - C   7  
                ( 48.45%)   0.6961* C   6 s( 28.44%)p 2.51( 71.51%)d 0.00(  0.04%)
                                           -0.0002 -0.5332 -0.0130 -0.7689 -0.0081
                                           -0.3517  0.0145  0.0000 -0.0000 -0.0143
                                            0.0000  0.0000 -0.0095  0.0108
                ( 51.55%)  -0.7180* C   7 s( 29.33%)p 2.41( 70.62%)d 0.00(  0.05%)
                                           -0.0004 -0.5416 -0.0079  0.7648  0.0009
                                            0.3478  0.0161 -0.0000 -0.0000 -0.0132
                                            0.0000  0.0000 -0.0128  0.0111
   154. (0.00838) BD*( 1) C   6 - H  15  
                ( 38.16%)   0.6178* C   6 s( 21.95%)p 3.55( 78.00%)d 0.00(  0.04%)
                                           -0.0001  0.4684 -0.0090 -0.0859  0.0096
                                           -0.5223 -0.0086  0.7068 -0.0114  0.0028
                                           -0.0046 -0.0165 -0.0054  0.0104
                ( 61.84%)  -0.7864* H  15 s( 99.91%)p 0.00(  0.09%)
                                            0.9995 -0.0045  0.0010  0.0190 -0.0228
   155. (0.00838) BD*( 1) C   6 - H  16  
                ( 38.16%)   0.6178* C   6 s( 21.95%)p 3.55( 78.00%)d 0.00(  0.04%)
                                           -0.0001  0.4684 -0.0090 -0.0859  0.0096
                                           -0.5223 -0.0086 -0.7068  0.0114  0.0028
                                            0.0046  0.0165 -0.0054  0.0104
                ( 61.84%)  -0.7864* H  16 s( 99.91%)p 0.00(  0.09%)
                                            0.9995 -0.0045  0.0010  0.0190  0.0228
   156. (0.00224) BD*( 1) C   7 - H  17  
                ( 38.04%)   0.6168* C   7 s( 23.96%)p 3.17( 75.99%)d 0.00(  0.04%)
                                           -0.0000 -0.4895 -0.0042 -0.6232 -0.0054
                                            0.6093 -0.0136 -0.0000  0.0000  0.0184
                                           -0.0000  0.0000  0.0007  0.0102
                ( 61.96%)  -0.7871* H  17 s( 99.91%)p 0.00(  0.09%)
                                           -0.9995  0.0010  0.0230 -0.0202  0.0000
   157. (0.00397) BD*( 1) C   7 - H  18  
                ( 38.61%)   0.6214* C   7 s( 23.34%)p 3.28( 76.62%)d 0.00(  0.04%)
                                           -0.0000 -0.4831  0.0049 -0.1128 -0.0187
                                           -0.5034 -0.0000  0.7069 -0.0054 -0.0013
                                            0.0027  0.0166  0.0056 -0.0100
                ( 61.39%)  -0.7835* H  18 s( 99.92%)p 0.00(  0.08%)
                                           -0.9996  0.0018  0.0075  0.0164 -0.0229
   158. (0.00397) BD*( 1) C   7 - H  19  
                ( 38.61%)   0.6214* C   7 s( 23.34%)p 3.28( 76.62%)d 0.00(  0.04%)
                                           -0.0000 -0.4831  0.0049 -0.1128 -0.0187
                                           -0.5034 -0.0000 -0.7069  0.0054 -0.0013
                                           -0.0027 -0.0166  0.0056 -0.0100
                ( 61.39%)  -0.7835* H  19 s( 99.92%)p 0.00(  0.08%)
                                           -0.9996  0.0018  0.0075  0.0164  0.0229


 NHO Directionality and "Bond Bending" (deviations from line of nuclear centers)

         [Thresholds for printing:  angular deviation  >  1.0 degree]
                                    hybrid p-character > 25.0%
                                    orbital occupancy  >  0.10e

                                Line of Centers        Hybrid 1              Hybrid 2
                                ---------------  -------------------   ------------------
                NBO               Theta   Phi    Theta   Phi    Dev    Theta   Phi    Dev
 ========================================================================================
     1. BD (   1) O   1 - C   2    90.0   78.2     --     --    --      90.0  256.8   1.5
     2. BD (   2) O   1 - C   2    90.0   78.2     0.0    0.0  90.0      0.0    0.0  90.0
     3. BD (   1) C   2 - C   3    90.0   23.1    90.0   21.1   2.0      --     --    --
     4. BD (   1) C   2 - H   8    90.0  137.7    90.0  143.1   5.4      --     --    --
    14. BD (   1) C   6 - C   7    90.0   24.4     --     --    --      90.0  205.4   1.1
    27. LP (   1) O   1             --     --     90.0  258.2   --       --     --    --
    28. LP (   2) O   1             --     --     90.0  348.6   --       --     --    --


 Second Order Perturbation Theory Analysis of Fock Matrix in NBO Basis

     Threshold for printing:   0.25 kcal/mol
                                                                              E(2)  E(j)-E(i) F(i,j)
         Donor NBO (i)                     Acceptor NBO (j)                 kcal/mol   a.u.    a.u. 
 ===================================================================================================

 within unit  1
   1. BD (   1) O   1 - C   2        / 38. RY*(   1) C   2                    0.76    1.62    0.044
   1. BD (   1) O   1 - C   2        / 48. RY*(   2) C   3                    0.40    1.78    0.034
   1. BD (   1) O   1 - C   2        /142. BD*(   1) C   2 - C   3            0.31    1.52    0.028
   2. BD (   2) O   1 - C   2        /145. BD*(   1) C   3 - H   9            0.53    0.90    0.028
   2. BD (   2) O   1 - C   2        /146. BD*(   1) C   3 - H  10            0.53    0.90    0.028
   3. BD (   1) C   2 - C   3        / 29. RY*(   1) O   1                    0.70    1.81    0.045
   3. BD (   1) C   2 - C   3        / 56. RY*(   1) C   4                    0.52    1.45    0.035
   3. BD (   1) C   2 - C   3        /140. BD*(   1) O   1 - C   2            0.25    1.24    0.022
   3. BD (   1) C   2 - C   3        /144. BD*(   1) C   3 - C   4            0.46    1.10    0.028
   3. BD (   1) C   2 - C   3        /147. BD*(   1) C   4 - C   5            0.94    1.13    0.041
   4. BD (   1) C   2 - H   8        / 29. RY*(   1) O   1                    0.60    1.71    0.040
   4. BD (   1) C   2 - H   8        / 48. RY*(   2) C   3                    0.29    1.21    0.024
   4. BD (   1) C   2 - H   8        / 56. RY*(   1) C   4                    0.39    1.34    0.029
   4. BD (   1) C   2 - H   8        /144. BD*(   1) C   3 - C   4            1.41    0.99    0.047
   5. BD (   1) C   3 - C   4        / 38. RY*(   1) C   2                    0.55    1.07    0.031
   5. BD (   1) C   3 - C   4        / 65. RY*(   1) C   5                    0.49    1.44    0.034
   5. BD (   1) C   3 - C   4        /142. BD*(   1) C   2 - C   3            0.36    0.97    0.024
   5. BD (   1) C   3 - C   4        /143. BD*(   1) C   2 - H   8            0.98    0.97    0.039
   5. BD (   1) C   3 - C   4        /145. BD*(   1) C   3 - H   9            0.47    1.04    0.028
   5. BD (   1) C   3 - C   4        /146. BD*(   1) C   3 - H  10            0.47    1.04    0.028
   5. BD (   1) C   3 - C   4        /147. BD*(   1) C   4 - C   5            0.49    1.05    0.029
   5. BD (   1) C   3 - C   4        /150. BD*(   1) C   5 - C   6            0.92    1.06    0.039
   6. BD (   1) C   3 - H   9        / 40. RY*(   3) C   2                    0.35    2.10    0.034
   6. BD (   1) C   3 - H   9        / 57. RY*(   2) C   4                    0.39    1.48    0.031
   6. BD (   1) C   3 - H   9        /140. BD*(   1) O   1 - C   2            1.02    1.04    0.042
   6. BD (   1) C   3 - H   9        /141. BD*(   2) O   1 - C   2            3.63    0.46    0.052
   6. BD (   1) C   3 - H   9        /144. BD*(   1) C   3 - C   4            0.28    0.90    0.020
   6. BD (   1) C   3 - H   9        /148. BD*(   1) C   4 - H  11            1.36    0.98    0.047
   7. BD (   1) C   3 - H  10        / 40. RY*(   3) C   2                    0.35    2.10    0.034
   7. BD (   1) C   3 - H  10        / 57. RY*(   2) C   4                    0.39    1.48    0.031
   7. BD (   1) C   3 - H  10        /140. BD*(   1) O   1 - C   2            1.02    1.04    0.042
   7. BD (   1) C   3 - H  10        /141. BD*(   2) O   1 - C   2            3.63    0.46    0.052
   7. BD (   1) C   3 - H  10        /144. BD*(   1) C   3 - C   4            0.28    0.90    0.020
   7. BD (   1) C   3 - H  10        /149. BD*(   1) C   4 - H  12            1.36    0.98    0.047
   8. BD (   1) C   4 - C   5        / 47. RY*(   1) C   3                    0.66    1.49    0.040
   8. BD (   1) C   4 - C   5        / 74. RY*(   1) C   6                    0.56    1.47    0.036
   8. BD (   1) C   4 - C   5        /142. BD*(   1) C   2 - C   3            1.35    0.93    0.045
   8. BD (   1) C   4 - C   5        /144. BD*(   1) C   3 - C   4            0.56    0.97    0.029
   8. BD (   1) C   4 - C   5        /148. BD*(   1) C   4 - H  11            0.38    1.05    0.025
   8. BD (   1) C   4 - C   5        /149. BD*(   1) C   4 - H  12            0.38    1.05    0.025
   8. BD (   1) C   4 - C   5        /150. BD*(   1) C   5 - C   6            0.50    1.02    0.029
   8. BD (   1) C   4 - C   5        /153. BD*(   1) C   6 - C   7            0.95    1.04    0.040
   9. BD (   1) C   4 - H  11        / 49. RY*(   3) C   3                    0.26    1.66    0.026
   9. BD (   1) C   4 - H  11        / 66. RY*(   2) C   5                    0.30    1.52    0.027
   9. BD (   1) C   4 - H  11        /145. BD*(   1) C   3 - H   9            1.86    0.88    0.051
   9. BD (   1) C   4 - H  11        /152. BD*(   1) C   5 - H  14            1.49    0.94    0.047
  10. BD (   1) C   4 - H  12        / 49. RY*(   3) C   3                    0.26    1.66    0.026
  10. BD (   1) C   4 - H  12        / 66. RY*(   2) C   5                    0.30    1.52    0.027
  10. BD (   1) C   4 - H  12        /146. BD*(   1) C   3 - H  10            1.86    0.88    0.051
  10. BD (   1) C   4 - H  12        /151. BD*(   1) C   5 - H  13            1.49    0.94    0.047
  11. BD (   1) C   5 - C   6        / 58. RY*(   3) C   4                    0.65    1.50    0.040
  11. BD (   1) C   5 - C   6        / 83. RY*(   1) C   7                    0.64    1.42    0.038
  11. BD (   1) C   5 - C   6        /144. BD*(   1) C   3 - C   4            1.25    0.95    0.044
  11. BD (   1) C   5 - C   6        /147. BD*(   1) C   4 - C   5            0.62    0.99    0.031
  11. BD (   1) C   5 - C   6        /151. BD*(   1) C   5 - H  13            0.33    1.05    0.023
  11. BD (   1) C   5 - C   6        /152. BD*(   1) C   5 - H  14            0.33    1.05    0.023
  11. BD (   1) C   5 - C   6        /153. BD*(   1) C   6 - C   7            0.42    1.02    0.026
  11. BD (   1) C   5 - C   6        /156. BD*(   1) C   7 - H  17            0.73    1.09    0.036
  12. BD (   1) C   5 - H  13        / 75. RY*(   2) C   6                    0.29    1.49    0.026
  12. BD (   1) C   5 - H  13        /149. BD*(   1) C   4 - H  12            1.64    0.91    0.049
  12. BD (   1) C   5 - H  13        /155. BD*(   1) C   6 - H  16            1.48    0.95    0.047
  13. BD (   1) C   5 - H  14        / 75. RY*(   2) C   6                    0.29    1.49    0.026
  13. BD (   1) C   5 - H  14        /148. BD*(   1) C   4 - H  11            1.64    0.91    0.049
  13. BD (   1) C   5 - H  14        /154. BD*(   1) C   6 - H  15            1.48    0.95    0.047
  14. BD (   1) C   6 - C   7        / 67. RY*(   3) C   5                    0.57    1.51    0.037
  14. BD (   1) C   6 - C   7        /147. BD*(   1) C   4 - C   5            1.28    0.97    0.044
  14. BD (   1) C   6 - C   7        /150. BD*(   1) C   5 - C   6            0.52    0.98    0.028
  14. BD (   1) C   6 - C   7        /154. BD*(   1) C   6 - H  15            0.32    1.05    0.023
  14. BD (   1) C   6 - C   7        /155. BD*(   1) C   6 - H  16            0.32    1.05    0.023
  15. BD (   1) C   6 - H  15        / 84. RY*(   2) C   7                    0.30    1.40    0.026
  15. BD (   1) C   6 - H  15        /152. BD*(   1) C   5 - H  14            1.70    0.90    0.050
  15. BD (   1) C   6 - H  15        /157. BD*(   1) C   7 - H  18            1.50    0.94    0.048
  16. BD (   1) C   6 - H  16        / 84. RY*(   2) C   7                    0.30    1.40    0.026
  16. BD (   1) C   6 - H  16        /151. BD*(   1) C   5 - H  13            1.70    0.90    0.050
  16. BD (   1) C   6 - H  16        /158. BD*(   1) C   7 - H  19            1.50    0.94    0.048
  17. BD (   1) C   7 - H  17        /150. BD*(   1) C   5 - C   6            1.81    0.86    0.050
  18. BD (   1) C   7 - H  18        /154. BD*(   1) C   6 - H  15            1.59    0.92    0.048
  19. BD (   1) C   7 - H  19        /155. BD*(   1) C   6 - H  16            1.59    0.92    0.048
  20. CR (   1) O   1                / 38. RY*(   1) C   2                    3.23   19.48    0.317
  21. CR (   1) C   2                / 50. RY*(   4) C   3                    0.45   11.09    0.090
  21. CR (   1) C   2                / 92. RY*(   1) H   8                    0.41   10.57    0.083
  22. CR (   1) C   3                / 41. RY*(   4) C   2                    0.37   11.22    0.081
  22. CR (   1) C   3                / 59. RY*(   4) C   4                    0.40   10.95    0.084
  22. CR (   1) C   3                / 96. RY*(   1) H   9                    0.43   10.50    0.085
  22. CR (   1) C   3                /100. RY*(   1) H  10                    0.43   10.50    0.085
  23. CR (   1) C   4                / 48. RY*(   2) C   3                    0.53   10.67    0.095
  23. CR (   1) C   4                / 65. RY*(   1) C   5                    0.26   10.87    0.067
  23. CR (   1) C   4                / 68. RY*(   4) C   5                    0.40   10.86    0.083
  23. CR (   1) C   4                /104. RY*(   1) H  11                    0.34   10.48    0.076
  23. CR (   1) C   4                /108. RY*(   1) H  12                    0.34   10.48    0.076
  24. CR (   1) C   5                / 56. RY*(   1) C   4                    0.34   10.78    0.076
  24. CR (   1) C   5                / 77. RY*(   4) C   6                    0.46   11.04    0.090
  24. CR (   1) C   5                /112. RY*(   1) H  13                    0.33   10.48    0.074
  24. CR (   1) C   5                /116. RY*(   1) H  14                    0.33   10.48    0.074
  25. CR (   1) C   6                / 65. RY*(   1) C   5                    0.38   10.84    0.081
  25. CR (   1) C   6                / 85. RY*(   3) C   7                    0.65   10.61    0.105
  25. CR (   1) C   6                /120. RY*(   1) H  15                    0.33   10.48    0.074
  25. CR (   1) C   6                /124. RY*(   1) H  16                    0.33   10.48    0.074
  26. CR (   1) C   7                / 74. RY*(   1) C   6                    0.27   10.89    0.069
  26. CR (   1) C   7                /128. RY*(   1) H  17                    0.40   10.51    0.082
  26. CR (   1) C   7                /132. RY*(   1) H  18                    0.35   10.50    0.076
  26. CR (   1) C   7                /136. RY*(   1) H  19                    0.35   10.50    0.076
  27. LP (   1) O   1                / 38. RY*(   1) C   2                    5.41    1.24    0.104
  27. LP (   1) O   1                /142. BD*(   1) C   2 - C   3            0.67    1.14    0.035
  27. LP (   1) O   1                /143. BD*(   1) C   2 - H   8            0.42    1.14    0.028
  28. LP (   2) O   1                / 39. RY*(   2) C   2                    1.88    2.39    0.086
  28. LP (   2) O   1                / 42. RY*(   5) C   2                    0.37    1.52    0.031
  28. LP (   2) O   1                /142. BD*(   1) C   2 - C   3            7.43    0.77    0.096
  28. LP (   2) O   1                /143. BD*(   1) C   2 - H   8            9.16    0.77    0.107


 Natural Bond Orbitals (Summary):

                                                            Principal Delocalizations
           NBO                        Occupancy    Energy   (geminal,vicinal,remote)
 ====================================================================================
 Molecular unit  1  (C6H12O)
     1. BD (   1) O   1 - C   2          0.99871    -1.36871  38(g),48(v),142(g)
     2. BD (   2) O   1 - C   2          0.99738    -0.67465  145(v),146(v)
     3. BD (   1) C   2 - C   3          0.99503    -0.90209  147(v),29(v),56(v),144(g)
                                                    140(g)
     4. BD (   1) C   2 - H   8          0.99519    -0.79822  144(v),29(v),56(r),48(v)
     5. BD (   1) C   3 - C   4          0.99090    -0.81332  143(v),150(v),38(v),147(g)
                                                    65(v),145(g),146(g),142(g)
     6. BD (   1) C   3 - H   9          0.97097    -0.70603  141(v),148(v),140(v),57(v)
                                                    40(v),144(g)
     7. BD (   1) C   3 - H  10          0.97097    -0.70603  141(v),149(v),140(v),57(v)
                                                    40(v),144(g)
     8. BD (   1) C   4 - C   5          0.98941    -0.77134  142(v),153(v),47(v),74(v)
                                                    144(g),150(g),148(g),149(g)
     9. BD (   1) C   4 - H  11          0.98807    -0.65497  145(v),152(v),66(v),49(v)
    10. BD (   1) C   4 - H  12          0.98807    -0.65497  146(v),151(v),66(v),49(v)
    11. BD (   1) C   5 - C   6          0.99031    -0.75646  144(v),156(v),58(v),83(v)
                                                    147(g),153(g),151(g),152(g)
    12. BD (   1) C   5 - H  13          0.98878    -0.63560  149(v),155(v),75(v)
    13. BD (   1) C   5 - H  14          0.98878    -0.63560  148(v),154(v),75(v)
    14. BD (   1) C   6 - C   7          0.99350    -0.73308  147(v),67(v),150(g),154(g)
                                                    155(g)
    15. BD (   1) C   6 - H  15          0.98872    -0.61575  152(v),157(v),84(v)
    16. BD (   1) C   6 - H  16          0.98872    -0.61575  151(v),158(v),84(v)
    17. BD (   1) C   7 - H  17          0.99363    -0.61616  150(v)
    18. BD (   1) C   7 - H  18          0.99435    -0.60814  154(v)
    19. BD (   1) C   7 - H  19          0.99435    -0.60814  155(v)
    20. CR (   1) O   1                  0.99987   -19.21982  38(v)
    21. CR (   1) C   2                  0.99966   -10.44300  50(v),92(v)
    22. CR (   1) C   3                  0.99953   -10.31379  96(v),100(v),59(v),41(v)
    23. CR (   1) C   4                  0.99955   -10.25205  48(v),68(v),104(v),108(v)
                                                    65(v)
    24. CR (   1) C   5                  0.99955   -10.23371  77(v),56(v),112(v),116(v)
    25. CR (   1) C   6                  0.99956   -10.21633  85(v),65(v),120(v),124(v)
    26. CR (   1) C   7                  0.99961   -10.19794  128(v),132(v),136(v),74(v)
    27. LP (   1) O   1                  0.99272    -0.98757  38(v),142(v),143(v)
    28. LP (   2) O   1                  0.96058    -0.61239  143(v),142(v),39(v),42(v)
    29. RY*(   1) O   1                  0.00166     0.91239   
    30. RY*(   2) O   1                  0.00017     0.78665   
    31. RY*(   3) O   1                  0.00006     0.97336   
    32. RY*(   4) O   1                  0.00004     1.24934   
    33. RY*(   5) O   1                  0.00000     2.60237   
    34. RY*(   6) O   1                  0.00000     2.31725   
    35. RY*(   7) O   1                  0.00000     2.54452   
    36. RY*(   8) O   1                  0.00000     2.53206   
    37. RY*(   9) O   1                  0.00000     2.54641   
    38. RY*(   1) C   2                  0.00600     0.25569   
    39. RY*(   2) C   2                  0.00268     1.77428   
    40. RY*(   3) C   2                  0.00127     1.39081   
    41. RY*(   4) C   2                  0.00103     0.90624   
    42. RY*(   5) C   2                  0.00013     0.90524   
    43. RY*(   6) C   2                  0.00004     0.65875   
    44. RY*(   7) C   2                  0.00001     1.45294   
    45. RY*(   8) C   2                  0.00000     1.50997   
    46. RY*(   9) C   2                  0.00001     1.86450   
    47. RY*(   1) C   3                  0.00153     0.72134   
    48. RY*(   2) C   3                  0.00099     0.41537   
    49. RY*(   3) C   3                  0.00089     1.00666   
    50. RY*(   4) C   3                  0.00021     0.64250   
    51. RY*(   5) C   3                  0.00011     1.83183   
    52. RY*(   6) C   3                  0.00007     1.69626   
    53. RY*(   7) C   3                  0.00003     1.95871   
    54. RY*(   8) C   3                  0.00000     1.80686   
    55. RY*(   9) C   3                  0.00000     1.89176   
    56. RY*(   1) C   4                  0.00284     0.54444   
    57. RY*(   2) C   4                  0.00209     0.77593   
    58. RY*(   3) C   4                  0.00156     0.74328   
    59. RY*(   4) C   4                  0.00021     0.64037   
    60. RY*(   5) C   4                  0.00017     1.86959   
    61. RY*(   6) C   4                  0.00006     1.88368   
    62. RY*(   7) C   4                  0.00005     2.00226   
    63. RY*(   8) C   4                  0.00000     2.09328   
    64. RY*(   9) C   4                  0.00000     2.00384   
    65. RY*(   1) C   5                  0.00180     0.62266   
    66. RY*(   2) C   5                  0.00175     0.86379   
    67. RY*(   3) C   5                  0.00153     0.77918   
    68. RY*(   4) C   5                  0.00023     0.60701   
    69. RY*(   5) C   5                  0.00020     1.86932   
    70. RY*(   6) C   5                  0.00008     1.85801   
    71. RY*(   7) C   5                  0.00004     2.01972   
    72. RY*(   8) C   5                  0.00000     2.06029   
    73. RY*(   9) C   5                  0.00000     2.02926   
    74. RY*(   1) C   6                  0.00178     0.69553   
    75. RY*(   2) C   6                  0.00158     0.85234   
    76. RY*(   3) C   6                  0.00051     0.89852   
    77. RY*(   4) C   6                  0.00021     0.80355   
    78. RY*(   5) C   6                  0.00019     1.89266   
    79. RY*(   6) C   6                  0.00005     1.86926   
    80. RY*(   7) C   6                  0.00005     1.61483   
    81. RY*(   8) C   6                  0.00000     2.06328   
    82. RY*(   9) C   6                  0.00000     2.03640   
    83. RY*(   1) C   7                  0.00166     0.66435   
    84. RY*(   2) C   7                  0.00091     0.78289   
    85. RY*(   3) C   7                  0.00021     0.39735   
    86. RY*(   4) C   7                  0.00006     1.11945   
    87. RY*(   5) C   7                  0.00001     1.82916   
    88. RY*(   6) C   7                  0.00000     1.79423   
    89. RY*(   7) C   7                  0.00000     2.14240   
    90. RY*(   8) C   7                  0.00001     1.88570   
    91. RY*(   9) C   7                  0.00000     2.16341   
    92. RY*(   1) H   8                  0.00131     0.12398   
    93. RY*(   2) H   8                  0.00005     1.93659   
    94. RY*(   3) H   8                  0.00002     1.69663   
    95. RY*(   4) H   8                  0.00001     1.36645   
    96. RY*(   1) H   9                  0.00108     0.19077   
    97. RY*(   2) H   9                  0.00011     1.63423   
    98. RY*(   3) H   9                  0.00005     1.59255   
    99. RY*(   4) H   9                  0.00002     2.10841   
   100. RY*(   1) H  10                  0.00108     0.19077   
   101. RY*(   2) H  10                  0.00011     1.63423   
   102. RY*(   3) H  10                  0.00005     1.59255   
   103. RY*(   4) H  10                  0.00002     2.10841   
   104. RY*(   1) H  11                  0.00140     0.22895   
   105. RY*(   2) H  11                  0.00009     1.66989   
   106. RY*(   3) H  11                  0.00005     1.66968   
   107. RY*(   4) H  11                  0.00002     2.16677   
   108. RY*(   1) H  12                  0.00140     0.22896   
   109. RY*(   2) H  12                  0.00009     1.66989   
   110. RY*(   3) H  12                  0.00005     1.66968   
   111. RY*(   4) H  12                  0.00002     2.16677   
   112. RY*(   1) H  13                  0.00139     0.25107   
   113. RY*(   2) H  13                  0.00009     1.67365   
   114. RY*(   3) H  13                  0.00005     1.69493   
   115. RY*(   4) H  13                  0.00002     2.18080   
   116. RY*(   1) H  14                  0.00139     0.25107   
   117. RY*(   2) H  14                  0.00009     1.67365   
   118. RY*(   3) H  14                  0.00005     1.69493   
   119. RY*(   4) H  14                  0.00002     2.18080   
   120. RY*(   1) H  15                  0.00129     0.26118   
   121. RY*(   2) H  15                  0.00009     1.67036   
   122. RY*(   3) H  15                  0.00006     1.68584   
   123. RY*(   4) H  15                  0.00002     2.19059   
   124. RY*(   1) H  16                  0.00129     0.26118   
   125. RY*(   2) H  16                  0.00009     1.67035   
   126. RY*(   3) H  16                  0.00006     1.68584   
   127. RY*(   4) H  16                  0.00002     2.19058   
   128. RY*(   1) H  17                  0.00055     0.31336   
   129. RY*(   2) H  17                  0.00010     1.65219   
   130. RY*(   3) H  17                  0.00007     1.65418   
   131. RY*(   4) H  17                  0.00002     2.12065   
   132. RY*(   1) H  18                  0.00075     0.30618   
   133. RY*(   2) H  18                  0.00009     1.66435   
   134. RY*(   3) H  18                  0.00007     1.66277   
   135. RY*(   4) H  18                  0.00002     2.14159   
   136. RY*(   1) H  19                  0.00075     0.30618   
   137. RY*(   2) H  19                  0.00009     1.66435   
   138. RY*(   3) H  19                  0.00007     1.66277   
   139. RY*(   4) H  19                  0.00002     2.14159   
   140. BD*(   1) O   1 - C   2          0.00414     0.33518   
   141. BD*(   2) O   1 - C   2          0.04327    -0.25082   
   142. BD*(   1) C   2 - C   3          0.02075     0.15607   
   143. BD*(   1) C   2 - H   8          0.02345     0.15410   
   144. BD*(   1) C   3 - C   4          0.00727     0.19654   
   145. BD*(   1) C   3 - H   9          0.00730     0.22792   
   146. BD*(   1) C   3 - H  10          0.00730     0.22793   
   147. BD*(   1) C   4 - C   5          0.00654     0.23214   
   148. BD*(   1) C   4 - H  11          0.00801     0.27886   
   149. BD*(   1) C   4 - H  12          0.00801     0.27886   
   150. BD*(   1) C   5 - C   6          0.00742     0.24583   
   151. BD*(   1) C   5 - H  13          0.00886     0.28919   
   152. BD*(   1) C   5 - H  14          0.00886     0.28919   
   153. BD*(   1) C   6 - C   7          0.00304     0.26728   
   154. BD*(   1) C   6 - H  15          0.00838     0.31408   
   155. BD*(   1) C   6 - H  16          0.00838     0.31408   
   156. BD*(   1) C   7 - H  17          0.00224     0.32987   
   157. BD*(   1) C   7 - H  18          0.00397     0.32561   
   158. BD*(   1) C   7 - H  19          0.00397     0.32561   
       -------------------------------
              Total Lewis   27.75645  ( 99.1302%)
        Valence non-Lewis    0.19114  (  0.6826%)
        Rydberg non-Lewis    0.05241  (  0.1872%)
       -------------------------------
            Total unit  1   28.00000  (100.0000%)
           Charge unit  1    0.00000


 ***************************************************
 *******         Beta  spin orbitals         *******
 ***************************************************


 NATURAL POPULATIONS:  Natural atomic orbital occupancies 
                                                          
   NAO  Atom  No  lang   Type(AO)    Occupancy      Energy
 ----------------------------------------------------------
     1    O    1  S      Cor( 1S)     0.99987     -19.20458
     2    O    1  S      Val( 2S)     0.85357      -1.15012
     3    O    1  S      Ryd( 3S)     0.00085       1.10756
     4    O    1  px     Val( 2p)     0.44986      -0.47311
     5    O    1  px     Ryd( 3p)     0.00102       0.92141
     6    O    1  py     Val( 2p)     0.78896      -0.58975
     7    O    1  py     Ryd( 3p)     0.00027       0.76005
     8    O    1  pz     Val( 2p)     0.70234      -0.53223
     9    O    1  pz     Ryd( 3p)     0.00017       0.77595
    10    O    1  dxy    Ryd( 3d)     0.00067       2.71478
    11    O    1  dxz    Ryd( 3d)     0.00005       2.37118
    12    O    1  dyz    Ryd( 3d)     0.00112       2.57025
    13    O    1  dx2y2  Ryd( 3d)     0.00065       2.91955
    14    O    1  dz2    Ryd( 3d)     0.00020       2.57840

    15    C    2  S      Cor( 1S)     0.99965     -10.44366
    16    C    2  S      Val( 2S)     0.48832      -0.47586
    17    C    2  S      Ryd( 3S)     0.00340       0.29237
    18    C    2  px     Val( 2p)     0.51074      -0.31939
    19    C    2  px     Ryd( 3p)     0.00234       0.41067
    20    C    2  py     Val( 2p)     0.42753      -0.26708
    21    C    2  py     Ryd( 3p)     0.00652       0.40016
    22    C    2  pz     Val( 2p)     0.33245      -0.38456
    23    C    2  pz     Ryd( 3p)     0.00038       0.26448
    24    C    2  dxy    Ryd( 3d)     0.00079       2.17716
    25    C    2  dxz    Ryd( 3d)     0.00027       1.61674
    26    C    2  dyz    Ryd( 3d)     0.00172       1.68154
    27    C    2  dx2y2  Ryd( 3d)     0.00104       2.07190
    28    C    2  dz2    Ryd( 3d)     0.00032       1.87117

    29    C    3  S      Cor( 1S)     0.99953     -10.31159
    30    C    3  S      Val( 2S)     0.53370      -0.46189
    31    C    3  S      Ryd( 3S)     0.00070       0.70295
    32    C    3  px     Val( 2p)     0.42748      -0.30185
    33    C    3  px     Ryd( 3p)     0.00107       0.43519
    34    C    3  py     Val( 2p)     0.59400      -0.31522
    35    C    3  py     Ryd( 3p)     0.00112       0.37521
    36    C    3  pz     Val( 2p)     0.62981      -0.32204
    37    C    3  pz     Ryd( 3p)     0.00074       0.50391
    38    C    3  dxy    Ryd( 3d)     0.00021       2.03054
    39    C    3  dxz    Ryd( 3d)     0.00018       1.78161
    40    C    3  dyz    Ryd( 3d)     0.00048       2.24193
    41    C    3  dx2y2  Ryd( 3d)     0.00030       1.95148
    42    C    3  dz2    Ryd( 3d)     0.00025       2.01354

    43    C    4  S      Cor( 1S)     0.99956     -10.25184
    44    C    4  S      Val( 2S)     0.50925      -0.39305
    45    C    4  S      Ryd( 3S)     0.00108       0.73738
    46    C    4  px     Val( 2p)     0.48630      -0.25205
    47    C    4  px     Ryd( 3p)     0.00159       0.50947
    48    C    4  py     Val( 2p)     0.56725      -0.25780
    49    C    4  py     Ryd( 3p)     0.00105       0.44108
    50    C    4  pz     Val( 2p)     0.62494      -0.26282
    51    C    4  pz     Ryd( 3p)     0.00197       0.59058
    52    C    4  dxy    Ryd( 3d)     0.00038       2.09537
    53    C    4  dxz    Ryd( 3d)     0.00021       1.86359
    54    C    4  dyz    Ryd( 3d)     0.00045       2.29264
    55    C    4  dx2y2  Ryd( 3d)     0.00022       1.97581
    56    C    4  dz2    Ryd( 3d)     0.00027       2.07974

    57    C    5  S      Cor( 1S)     0.99956     -10.23282
    58    C    5  S      Val( 2S)     0.51134      -0.37306
    59    C    5  S      Ryd( 3S)     0.00095       0.74938
    60    C    5  px     Val( 2p)     0.46863      -0.22538
    61    C    5  px     Ryd( 3p)     0.00144       0.53599
    62    C    5  py     Val( 2p)     0.56508      -0.23682
    63    C    5  py     Ryd( 3p)     0.00091       0.45728
    64    C    5  pz     Val( 2p)     0.61955      -0.24157
    65    C    5  pz     Ryd( 3p)     0.00159       0.61074
    66    C    5  dxy    Ryd( 3d)     0.00028       2.10748
    67    C    5  dxz    Ryd( 3d)     0.00018       1.88291
    68    C    5  dyz    Ryd( 3d)     0.00054       2.31233
    69    C    5  dx2y2  Ryd( 3d)     0.00031       1.99752
    70    C    5  dz2    Ryd( 3d)     0.00025       2.09969

    71    C    6  S      Cor( 1S)     0.99956     -10.21551
    72    C    6  S      Val( 2S)     0.51295      -0.35720
    73    C    6  S      Ryd( 3S)     0.00061       0.76940
    74    C    6  px     Val( 2p)     0.48559      -0.20905
    75    C    6  px     Ryd( 3p)     0.00137       0.50184
    76    C    6  py     Val( 2p)     0.54936      -0.21176
    77    C    6  py     Ryd( 3p)     0.00067       0.43033
    78    C    6  pz     Val( 2p)     0.61860      -0.21876
    79    C    6  pz     Ryd( 3p)     0.00147       0.58714
    80    C    6  dxy    Ryd( 3d)     0.00035       2.12516
    81    C    6  dxz    Ryd( 3d)     0.00021       1.90002
    82    C    6  dyz    Ryd( 3d)     0.00049       2.33310
    83    C    6  dx2y2  Ryd( 3d)     0.00028       2.00643
    84    C    6  dz2    Ryd( 3d)     0.00026       2.11689

    85    C    7  S      Cor( 1S)     0.99961     -10.19772
    86    C    7  S      Val( 2S)     0.55012      -0.36531
    87    C    7  S      Ryd( 3S)     0.00021       0.74401
    88    C    7  px     Val( 2p)     0.51754      -0.19080
    89    C    7  px     Ryd( 3p)     0.00098       0.42826
    90    C    7  py     Val( 2p)     0.59356      -0.20140
    91    C    7  py     Ryd( 3p)     0.00097       0.47647
    92    C    7  pz     Val( 2p)     0.61663      -0.20186
    93    C    7  pz     Ryd( 3p)     0.00075       0.46736
    94    C    7  dxy    Ryd( 3d)     0.00030       2.23061
    95    C    7  dxz    Ryd( 3d)     0.00011       1.94858
    96    C    7  dyz    Ryd( 3d)     0.00038       2.31212
    97    C    7  dx2y2  Ryd( 3d)     0.00017       2.02178
    98    C    7  dz2    Ryd( 3d)     0.00024       2.18234

    99    H    8  S      Val( 1S)     0.29781      -0.17382
   100    H    8  S      Ryd( 2S)     0.00086       0.13319
   101    H    8  px     Ryd( 2p)     0.00028       1.84552
   102    H    8  py     Ryd( 2p)     0.00017       1.83926
   103    H    8  pz     Ryd( 2p)     0.00001       1.38966

   104    H    9  S      Val( 1S)     0.35054      -0.12509
   105    H    9  S      Ryd( 2S)     0.00105       0.17845
   106    H    9  px     Ryd( 2p)     0.00008       1.59893
   107    H    9  py     Ryd( 2p)     0.00021       1.80558
   108    H    9  pz     Ryd( 2p)     0.00028       1.95308

   109    H   10  S      Val( 1S)     0.35054      -0.12509
   110    H   10  S      Ryd( 2S)     0.00105       0.17845
   111    H   10  px     Ryd( 2p)     0.00008       1.59894
   112    H   10  py     Ryd( 2p)     0.00021       1.80558
   113    H   10  pz     Ryd( 2p)     0.00028       1.95309

   114    H   11  S      Val( 1S)     0.37716      -0.08697
   115    H   11  S      Ryd( 2S)     0.00144       0.21615
   116    H   11  px     Ryd( 2p)     0.00005       1.68424
   117    H   11  py     Ryd( 2p)     0.00021       1.84277
   118    H   11  pz     Ryd( 2p)     0.00027       2.00168

   119    H   12  S      Val( 1S)     0.37716      -0.08697
   120    H   12  S      Ryd( 2S)     0.00144       0.21615
   121    H   12  px     Ryd( 2p)     0.00005       1.68424
   122    H   12  py     Ryd( 2p)     0.00021       1.84277
   123    H   12  pz     Ryd( 2p)     0.00027       2.00167

   124    H   13  S      Val( 1S)     0.38119      -0.07516
   125    H   13  S      Ryd( 2S)     0.00136       0.23684
   126    H   13  px     Ryd( 2p)     0.00007       1.69746
   127    H   13  py     Ryd( 2p)     0.00019       1.85604
   128    H   13  pz     Ryd( 2p)     0.00027       2.02026

   129    H   14  S      Val( 1S)     0.38119      -0.07516
   130    H   14  S      Ryd( 2S)     0.00136       0.23684
   131    H   14  px     Ryd( 2p)     0.00007       1.69745
   132    H   14  py     Ryd( 2p)     0.00019       1.85604
   133    H   14  pz     Ryd( 2p)     0.00027       2.02027

   134    H   15  S      Val( 1S)     0.38117      -0.05337
   135    H   15  S      Ryd( 2S)     0.00128       0.24391
   136    H   15  px     Ryd( 2p)     0.00006       1.68797
   137    H   15  py     Ryd( 2p)     0.00020       1.85489
   138    H   15  pz     Ryd( 2p)     0.00026       2.03178

   139    H   16  S      Val( 1S)     0.38117      -0.05337
   140    H   16  S      Ryd( 2S)     0.00128       0.24391
   141    H   16  px     Ryd( 2p)     0.00006       1.68797
   142    H   16  py     Ryd( 2p)     0.00020       1.85490
   143    H   16  pz     Ryd( 2p)     0.00026       2.03177

   144    H   17  S      Val( 1S)     0.34996      -0.03040
   145    H   17  S      Ryd( 2S)     0.00050       0.23970
   146    H   17  px     Ryd( 2p)     0.00023       1.95302
   147    H   17  py     Ryd( 2p)     0.00018       1.91959
   148    H   17  pz     Ryd( 2p)     0.00010       1.65893

   149    H   18  S      Val( 1S)     0.38484      -0.04592
   150    H   18  S      Ryd( 2S)     0.00072       0.25200
   151    H   18  px     Ryd( 2p)     0.00008       1.64146
   152    H   18  py     Ryd( 2p)     0.00018       1.85365
   153    H   18  pz     Ryd( 2p)     0.00026       2.03714

   154    H   19  S      Val( 1S)     0.38484      -0.04592
   155    H   19  S      Ryd( 2S)     0.00072       0.25200
   156    H   19  px     Ryd( 2p)     0.00008       1.64146
   157    H   19  py     Ryd( 2p)     0.00018       1.85367
   158    H   19  pz     Ryd( 2p)     0.00026       2.03712


 Summary of Natural Population Analysis:                  
                                                          
                                       Natural Population 
                Natural  -----------------------------------------------
    Atom  No    Charge         Core      Valence    Rydberg      Total
 -----------------------------------------------------------------------
      O    1    0.20038      0.99987     2.79473    0.00502     3.79962
      C    2    0.22453      0.99965     1.75904    0.01678     2.77547
      C    3   -0.18956      0.99953     2.18499    0.00504     3.18956
      C    4   -0.19452      0.99956     2.18773    0.00723     3.19452
      C    5   -0.17060      0.99956     2.16460    0.00644     3.17060
      C    6   -0.17176      0.99956     2.16650    0.00570     3.17176
      C    7   -0.28158      0.99961     2.27784    0.00412     3.28158
      H    8    0.20087      0.00000     0.29781    0.00132     0.29913
      H    9    0.14784      0.00000     0.35054    0.00162     0.35216
      H   10    0.14784      0.00000     0.35054    0.00162     0.35216
      H   11    0.12088      0.00000     0.37716    0.00196     0.37912
      H   12    0.12088      0.00000     0.37716    0.00196     0.37912
      H   13    0.11693      0.00000     0.38119    0.00188     0.38307
      H   14    0.11693      0.00000     0.38119    0.00188     0.38307
      H   15    0.11704      0.00000     0.38117    0.00179     0.38296
      H   16    0.11704      0.00000     0.38117    0.00179     0.38296
      H   17    0.14902      0.00000     0.34996    0.00102     0.35098
      H   18    0.11392      0.00000     0.38484    0.00124     0.38608
      H   19    0.11392      0.00000     0.38484    0.00124     0.38608
 =======================================================================
   * Total *    1.00000      6.99735    19.93298    0.06968    27.00000

                                 Natural Population      
 --------------------------------------------------------
   Core                       6.99735 ( 99.9621% of   7)
   Valence                   19.93298 ( 99.6649% of  20)
   Natural Minimal Basis     26.93032 ( 99.7419% of  27)
   Natural Rydberg Basis      0.06968 (  0.2581% of  27)
 --------------------------------------------------------

    Atom  No          Natural Electron Configuration
 ----------------------------------------------------------------------------
      O    1      [core]2S( 0.85)2p( 1.94)
      C    2      [core]2S( 0.49)2p( 1.27)3p( 0.01)
      C    3      [core]2S( 0.53)2p( 1.65)
      C    4      [core]2S( 0.51)2p( 1.68)
      C    5      [core]2S( 0.51)2p( 1.65)
      C    6      [core]2S( 0.51)2p( 1.65)
      C    7      [core]2S( 0.55)2p( 1.73)
      H    8            1S( 0.30)
      H    9            1S( 0.35)
      H   10            1S( 0.35)
      H   11            1S( 0.38)
      H   12            1S( 0.38)
      H   13            1S( 0.38)
      H   14            1S( 0.38)
      H   15            1S( 0.38)
      H   16            1S( 0.38)
      H   17            1S( 0.35)
      H   18            1S( 0.38)
      H   19            1S( 0.38)


 NATURAL BOND ORBITAL ANALYSIS, beta spin orbitals:

                       Occupancies       Lewis Structure    Low   High
           Occ.    -------------------  -----------------   occ   occ
  Cycle   Thresh.   Lewis   Non-Lewis     CR  BD  3C  LP    (L)   (NL)   Dev
 =============================================================================
   1(1)    0.90    26.34057   0.65943      7  19   0   1     2      0    0.03
   2(2)    0.90    26.34057   0.65943      7  19   0   1     2      0    0.03
   3(1)    0.80    26.25415   0.74585      7  19   0   1     1      0    0.18
   4(2)    0.80    26.01778   0.98222      7  19   0   1     1      1    0.03
   5(3)    0.80    26.01778   0.98222      7  19   0   1     1      1    0.03
   6(4)    0.80    26.25415   0.74585      7  19   0   1     1      0    0.18
   7(5)    0.80    26.01778   0.98222      7  19   0   1     1      1    0.03
   8(6)    0.80    26.01778   0.98222      7  19   0   1     1      1    0.03
   9(7)    0.80    26.25415   0.74585      7  19   0   1     1      0    0.18
  10(8)    0.80    26.01778   0.98222      7  19   0   1     1      1    0.03
  11(9)    0.80    26.01778   0.98222      7  19   0   1     1      1    0.03
  12(1)    0.70    25.34487   1.65513      7  18   0   2     0      0    0.18
  13(2)    0.70    25.10850   1.89150      7  18   0   2     1      1    0.03
  14(3)    0.70    25.10850   1.89150      7  18   0   2     1      1    0.03
  15(4)    0.70    25.34487   1.65513      7  18   0   2     0      0    0.18
  16(5)    0.70    25.10850   1.89150      7  18   0   2     1      1    0.03
  17(6)    0.70    25.10850   1.89150      7  18   0   2     1      1    0.03
  18(7)    0.70    25.34487   1.65513      7  18   0   2     0      0    0.18
  19(8)    0.70    25.10850   1.89150      7  18   0   2     1      1    0.03
  20(9)    0.70    25.10850   1.89150      7  18   0   2     1      1    0.03
  21(1)    0.60    21.57863   5.42137      7   6   0  14     0      0    0.23
  22(2)    0.60    21.57863   5.42137      7   6   0  14     0      0    0.23
  23(1)    0.50    20.14313   6.85687      7   5   0  15     0      0    0.26
  24(2)    0.50    20.60985   6.39015      7   5   0  15     0      1    0.52
  25(3)    0.50    20.56116   6.43884      7   5   0  15     0      0    0.24
  26(4)    0.50    20.42491   6.57509      7   4   0  16     0      0    0.24
  27(5)    0.50    20.14313   6.85687      7   5   0  15     0      0    0.26
  28(6)    0.50    20.38688   6.61312      7   5   0  15     0      0    0.52
  29(7)    0.50    20.56116   6.43884      7   5   0  15     0      0    0.24
  30(8)    0.50    20.42491   6.57509      7   4   0  16     0      0    0.24
  31(9)    0.50    20.14313   6.85687      7   5   0  15     0      0    0.26
  32(1)    0.90    26.34057   0.65943      7  19   0   1     2      0    0.03
 -----------------------------------------------------------------------------

 Structure accepted: RESONANCE keyword permits strongly delocalized structure

 --------------------------------------------------------
   Core                      6.99734 ( 99.962% of   7)
   Valence Lewis            19.34323 ( 96.716% of  20)
  ==================       ============================
   Total Lewis              26.34057 ( 97.558% of  27)
  -----------------------------------------------------
   Valence non-Lewis         0.61086 (  2.262% of  27)
   Rydberg non-Lewis         0.04856 (  0.180% of  27)
  ==================       ============================
   Total non-Lewis           0.65943 (  2.442% of  27)
 --------------------------------------------------------


       (Occupancy)   Bond orbital/ Coefficients/ Hybrids
 ---------------------------------------------------------------------------------
     1. (0.99861) BD ( 1) O   1 - C   2  
                ( 66.64%)   0.8164* O   1 s( 42.63%)p 1.34( 57.27%)d 0.00(  0.10%)
                                           -0.0000  0.6523 -0.0274  0.1379 -0.0014
                                            0.7439 -0.0157 -0.0000  0.0000  0.0116
                                           -0.0000 -0.0000 -0.0274 -0.0128
                ( 33.36%)   0.5775* C   2 s( 30.10%)p 2.31( 69.60%)d 0.01(  0.30%)
                                            0.0000  0.5453 -0.0602 -0.1782 -0.0346
                                           -0.8114 -0.0679 -0.0000  0.0000  0.0192
                                           -0.0000 -0.0000 -0.0442 -0.0265
     2. (0.99689) BD ( 2) O   1 - C   2  
                ( 69.34%)   0.8327* O   1 s(  0.00%)p 1.00( 99.83%)d 0.00(  0.17%)
                                           -0.0000  0.0000 -0.0000 -0.0000 -0.0000
                                            0.0000 -0.0000  0.9992  0.0026 -0.0000
                                            0.0088  0.0402 -0.0000 -0.0000
                ( 30.66%)   0.5537* C   2 s(  0.00%)p 1.00( 99.48%)d 0.01(  0.52%)
                                            0.0000  0.0000 -0.0000 -0.0000  0.0000
                                            0.0000 -0.0000  0.9972 -0.0202  0.0000
                                           -0.0137 -0.0709  0.0000  0.0000
     3. (0.89996) BD ( 1) C   2 - C   3  
                ( 53.75%)   0.7332* C   2 s( 41.81%)p 1.39( 58.17%)d 0.00(  0.02%)
                                            0.0008  0.6464  0.0150  0.7096 -0.0272
                                            0.2783  0.0017  0.0000 -0.0000 -0.0081
                                            0.0000 -0.0000  0.0075 -0.0105
                ( 46.25%)   0.6801* C   3 s( 24.18%)p 3.13( 75.77%)d 0.00(  0.05%)
                                           -0.0000  0.4915  0.0172 -0.8021 -0.0178
                                           -0.3374  0.0135 -0.0000 -0.0000  0.0140
                                            0.0000  0.0000  0.0132 -0.0107
     4. (0.89105) BD ( 1) C   2 - H   8  
                ( 67.40%)   0.8210* C   2 s( 28.14%)p 2.55( 71.85%)d 0.00(  0.01%)
                                           -0.0013  0.5301  0.0199 -0.6807  0.0172
                                            0.5045 -0.0166 -0.0000  0.0000 -0.0023
                                            0.0000  0.0000  0.0095 -0.0069
                ( 32.60%)   0.5710* H   8 s( 99.87%)p 0.00(  0.13%)
                                            0.9992 -0.0161  0.0280 -0.0225  0.0000
     5. (0.96120) BD ( 1) C   3 - C   4  
                ( 52.88%)   0.7272* C   3 s( 31.47%)p 2.18( 68.50%)d 0.00(  0.03%)
                                            0.0002  0.5610 -0.0013  0.5886 -0.0074
                                           -0.5818  0.0067  0.0000  0.0000 -0.0131
                                            0.0000  0.0000 -0.0019 -0.0098
                ( 47.12%)   0.6865* C   4 s( 26.88%)p 2.72( 73.07%)d 0.00(  0.05%)
                                           -0.0000  0.5181  0.0190 -0.6389 -0.0122
                                            0.5678  0.0019 -0.0000  0.0000 -0.0192
                                            0.0000 -0.0000  0.0033 -0.0117
     6. (0.96781) BD ( 1) C   3 - H   9  
                ( 64.23%)   0.8014* C   3 s( 22.18%)p 3.51( 77.78%)d 0.00(  0.05%)
                                           -0.0001  0.4709 -0.0059  0.0682  0.0037
                                            0.5229  0.0037 -0.7068  0.0095 -0.0017
                                            0.0067 -0.0160 -0.0065  0.0104
                ( 35.77%)   0.5981* H   9 s( 99.89%)p 0.00(  0.11%)
                                            0.9994 -0.0039 -0.0080 -0.0209  0.0248
     7. (0.96781) BD ( 1) C   3 - H  10  
                ( 64.23%)   0.8014* C   3 s( 22.18%)p 3.51( 77.78%)d 0.00(  0.05%)
                                           -0.0001  0.4709 -0.0059  0.0681  0.0037
                                            0.5229  0.0037  0.7068 -0.0095 -0.0017
                                           -0.0067  0.0160 -0.0065  0.0104
                ( 35.77%)   0.5981* H  10 s( 99.89%)p 0.00(  0.11%)
                                            0.9994 -0.0039 -0.0080 -0.0209 -0.0248
     8. (0.95720) BD ( 1) C   4 - C   5  
                ( 51.30%)   0.7162* C   4 s( 29.65%)p 2.37( 70.32%)d 0.00(  0.04%)
                                            0.0004  0.5445  0.0069  0.7587  0.0025
                                            0.3570 -0.0033 -0.0000  0.0000  0.0131
                                           -0.0000 -0.0000  0.0079 -0.0110
                ( 48.70%)   0.6979* C   5 s( 26.96%)p 2.71( 72.99%)d 0.00(  0.05%)
                                            0.0001  0.5191  0.0131 -0.7767 -0.0027
                                           -0.3558 -0.0029  0.0000  0.0000  0.0132
                                           -0.0000 -0.0000  0.0129 -0.0116
     9. (0.98793) BD ( 1) C   4 - H  11  
                ( 62.31%)   0.7894* C   4 s( 21.76%)p 3.59( 78.20%)d 0.00(  0.04%)
                                            0.0001 -0.4664  0.0094  0.0880 -0.0063
                                            0.5238  0.0088 -0.7068  0.0115 -0.0033
                                            0.0058  0.0159  0.0049 -0.0104
                ( 37.69%)   0.6139* H  11 s( 99.91%)p 0.00(  0.09%)
                                           -0.9995  0.0043 -0.0002 -0.0200  0.0230
    10. (0.98793) BD ( 1) C   4 - H  12  
                ( 62.31%)   0.7894* C   4 s( 21.76%)p 3.59( 78.20%)d 0.00(  0.04%)
                                            0.0001 -0.4664  0.0094  0.0880 -0.0063
                                            0.5238  0.0088  0.7068 -0.0115 -0.0033
                                           -0.0058 -0.0159  0.0049 -0.0104
                ( 37.69%)   0.6139* H  12 s( 99.91%)p 0.00(  0.09%)
                                           -0.9995  0.0043 -0.0002 -0.0200 -0.0230
    11. (0.90642) BD ( 1) C   5 - C   6  
                ( 51.62%)   0.7185* C   5 s( 29.27%)p 2.42( 70.69%)d 0.00(  0.03%)
                                            0.0003  0.5410  0.0077  0.6211 -0.0006
                                           -0.5667  0.0063  0.0000  0.0000 -0.0153
                                            0.0000 -0.0000 -0.0014 -0.0096
                ( 48.38%)   0.6956* C   6 s( 29.31%)p 2.41( 70.65%)d 0.00(  0.04%)
                                            0.0007  0.5413  0.0086 -0.6246 -0.0024
                                            0.5625  0.0017  0.0000 -0.0000 -0.0171
                                           -0.0000 -0.0000  0.0014 -0.0108
    12. (0.98499) BD ( 1) C   5 - H  13  
                ( 61.82%)   0.7863* C   5 s( 21.90%)p 3.56( 78.06%)d 0.00(  0.04%)
                                           -0.0002  0.4679 -0.0086  0.0717  0.0065
                                            0.5250  0.0063  0.7068 -0.0098  0.0013
                                            0.0015  0.0172 -0.0060  0.0103
                ( 38.18%)   0.6179* H  13 s( 99.91%)p 0.00(  0.09%)
                                            0.9995 -0.0044 -0.0052 -0.0185 -0.0229
    13. (0.98499) BD ( 1) C   5 - H  14  
                ( 61.82%)   0.7863* C   5 s( 21.90%)p 3.56( 78.06%)d 0.00(  0.04%)
                                           -0.0002  0.4679 -0.0086  0.0717  0.0065
                                            0.5250  0.0063 -0.7068  0.0098  0.0013
                                           -0.0015 -0.0172 -0.0060  0.0103
                ( 38.18%)   0.6179* H  14 s( 99.91%)p 0.00(  0.09%)
                                            0.9995 -0.0044 -0.0052 -0.0185  0.0229
    14. (0.97450) BD ( 1) C   6 - C   7  
                ( 51.65%)   0.7187* C   6 s( 27.88%)p 2.59( 72.08%)d 0.00(  0.04%)
                                           -0.0001  0.5278  0.0125  0.7731  0.0082
                                            0.3505 -0.0146 -0.0000  0.0000  0.0139
                                           -0.0000 -0.0000  0.0097 -0.0106
                ( 48.35%)   0.6953* C   7 s( 29.55%)p 2.38( 70.40%)d 0.00(  0.05%)
                                            0.0006  0.5435  0.0084 -0.7616 -0.0018
                                           -0.3520 -0.0127  0.0000  0.0000  0.0122
                                           -0.0000 -0.0000  0.0133 -0.0112
    15. (0.98330) BD ( 1) C   6 - H  15  
                ( 61.74%)   0.7857* C   6 s( 21.41%)p 3.67( 78.55%)d 0.00(  0.05%)
                                            0.0002 -0.4626  0.0094  0.0759 -0.0102
                                            0.5290  0.0080 -0.7068  0.0118 -0.0032
                                            0.0045  0.0166  0.0055 -0.0108
                ( 38.26%)   0.6186* H  15 s( 99.91%)p 0.00(  0.09%)
                                           -0.9995  0.0038 -0.0001 -0.0196  0.0225
    16. (0.98331) BD ( 1) C   6 - H  16  
                ( 61.74%)   0.7857* C   6 s( 21.41%)p 3.67( 78.55%)d 0.00(  0.05%)
                                            0.0002 -0.4626  0.0094  0.0759 -0.0102
                                            0.5290  0.0080  0.7068 -0.0118 -0.0032
                                           -0.0045 -0.0166  0.0055 -0.0108
                ( 38.26%)   0.6186* H  16 s( 99.91%)p 0.00(  0.09%)
                                           -0.9995  0.0038 -0.0001 -0.0196 -0.0225
    17. (0.93558) BD ( 1) C   7 - H  17  
                ( 62.71%)   0.7919* C   7 s( 23.58%)p 3.24( 76.39%)d 0.00(  0.04%)
                                           -0.0004  0.4856  0.0014  0.6273  0.0054
                                           -0.6084  0.0132  0.0000 -0.0000 -0.0164
                                            0.0000 -0.0000 -0.0026 -0.0094
                ( 37.29%)   0.6107* H  17 s( 99.91%)p 0.00(  0.09%)
                                            0.9995 -0.0013 -0.0239  0.0187 -0.0000
    18. (0.99074) BD ( 1) C   7 - H  18  
                ( 61.37%)   0.7834* C   7 s( 23.42%)p 3.27( 76.54%)d 0.00(  0.04%)
                                            0.0001  0.4840 -0.0045  0.1128  0.0180
                                            0.5026  0.0005 -0.7069  0.0057  0.0015
                                           -0.0030 -0.0164 -0.0054  0.0101
                ( 38.63%)   0.6215* H  18 s( 99.92%)p 0.00(  0.08%)
                                            0.9996 -0.0017 -0.0066 -0.0170  0.0227
    19. (0.99074) BD ( 1) C   7 - H  19  
                ( 61.37%)   0.7834* C   7 s( 23.42%)p 3.27( 76.54%)d 0.00(  0.04%)
                                            0.0001  0.4840 -0.0045  0.1128  0.0180
                                            0.5026  0.0005  0.7069 -0.0057  0.0015
                                            0.0030  0.0164 -0.0054  0.0101
                ( 38.63%)   0.6215* H  19 s( 99.92%)p 0.00(  0.08%)
                                            0.9996 -0.0017 -0.0066 -0.0170 -0.0227
    20. (0.99987) CR ( 1) O   1           s(100.00%)p 0.00(  0.00%)
                                            1.0000 -0.0003 -0.0000  0.0001  0.0000
                                            0.0003  0.0000 -0.0000  0.0000  0.0000
                                            0.0000 -0.0000 -0.0000 -0.0000
    21. (0.99966) CR ( 1) C   2           s(100.00%)p 0.00(  0.00%)
                                            1.0000  0.0002  0.0000 -0.0014  0.0000
                                            0.0005 -0.0000 -0.0000  0.0000  0.0000
                                           -0.0000  0.0000  0.0000  0.0000
    22. (0.99953) CR ( 1) C   3           s(100.00%)p 0.00(  0.00%)
                                            1.0000  0.0000 -0.0000 -0.0001  0.0000
                                            0.0003 -0.0000  0.0000 -0.0000  0.0000
                                           -0.0000  0.0000 -0.0000  0.0000
    23. (0.99956) CR ( 1) C   4           s(100.00%)p 0.00(  0.00%)
                                            1.0000 -0.0001 -0.0000 -0.0003  0.0000
                                           -0.0002 -0.0000  0.0000  0.0000 -0.0000
                                            0.0000  0.0000 -0.0000  0.0000
    24. (0.99956) CR ( 1) C   5           s(100.00%)p 0.00(  0.00%)
                                            1.0000 -0.0001 -0.0000 -0.0001  0.0000
                                            0.0004  0.0000 -0.0000 -0.0000  0.0000
                                            0.0000  0.0000 -0.0000  0.0000
    25. (0.99956) CR ( 1) C   6           s(100.00%)p 0.00(  0.00%)
                                            1.0000 -0.0001 -0.0000  0.0004  0.0000
                                           -0.0006 -0.0000  0.0000 -0.0000  0.0000
                                            0.0000 -0.0000 -0.0000  0.0000
    26. (0.99961) CR ( 1) C   7           s(100.00%)p 0.00(  0.00%)
                                            1.0000 -0.0002 -0.0000  0.0007 -0.0000
                                           -0.0001  0.0000 -0.0000 -0.0000 -0.0000
                                            0.0000 -0.0000 -0.0000  0.0000
    27. (0.99226) LP ( 1) O   1           s( 57.43%)p 0.74( 42.55%)d 0.00(  0.02%)
                                            0.0004  0.7577  0.0170 -0.1260 -0.0003
                                           -0.6400 -0.0034  0.0000  0.0000 -0.0034
                                           -0.0000  0.0000  0.0073  0.0093
    28. (0.43578) LP*( 2) O   1           s(  0.01%)p 1.00( 99.85%)d 0.00(  0.14%)
                                            0.0000  0.0054  0.0054  0.9816  0.0085
                                           -0.1867 -0.0031  0.0000  0.0000  0.0350
                                           -0.0000  0.0000  0.0139 -0.0007
    29. (0.00108) RY*( 1) O   1           s(  1.82%)p52.03( 94.87%)d 1.81(  3.31%)
                                           -0.0000 -0.0008  0.1350 -0.0020  0.9567
                                            0.0034 -0.1830 -0.0000  0.0000 -0.1616
                                            0.0000 -0.0000 -0.0832  0.0015
    30. (0.00016) RY*( 2) O   1           s(  0.00%)p 1.00( 98.10%)d 0.02(  1.90%)
                                           -0.0000  0.0000  0.0000  0.0000 -0.0000
                                            0.0000  0.0000  0.0029  0.9905  0.0000
                                           -0.0675 -0.1201 -0.0000 -0.0000
    31. (0.00007) RY*( 3) O   1           s( 39.01%)p 1.52( 59.39%)d 0.04(  1.61%)
    32. (0.00003) RY*( 4) O   1           s( 50.86%)p 0.65( 33.04%)d 0.32( 16.11%)
    33. (0.00000) RY*( 5) O   1           s(  0.07%)p86.61(  5.87%)d99.99( 94.07%)
    34. (0.00000) RY*( 6) O   1           s(  0.00%)p 1.00(  0.47%)d99.99( 99.53%)
    35. (0.00000) RY*( 7) O   1           s(  0.00%)p 1.00(  1.60%)d61.56( 98.40%)
    36. (0.00000) RY*( 8) O   1           s(  7.36%)p 0.96(  7.09%)d11.62( 85.54%)
    37. (0.00000) RY*( 9) O   1           s(  0.81%)p 0.10(  0.08%)d99.99( 99.11%)
    38. (0.00638) RY*( 1) C   2           s( 22.33%)p 3.46( 77.38%)d 0.01(  0.29%)
                                            0.0000  0.0512  0.4698 -0.0200  0.2118
                                           -0.0784  0.8499  0.0000 -0.0000 -0.0473
                                            0.0000  0.0000  0.0042  0.0257
    39. (0.00167) RY*( 2) C   2           s( 14.14%)p 4.09( 57.89%)d 1.98( 27.98%)
                                            0.0000 -0.0221  0.3753 -0.0206 -0.7598
                                            0.0121 -0.0320  0.0000  0.0000 -0.3176
                                            0.0000  0.0000 -0.4229  0.0099
    40. (0.00126) RY*( 3) C   2           s(  0.00%)p 1.00( 28.10%)d 2.56( 71.90%)
                                           -0.0000  0.0000 -0.0000  0.0000  0.0000
                                           -0.0000 -0.0000  0.0673  0.5258 -0.0000
                                            0.4702  0.7056  0.0000  0.0000
    41. (0.00091) RY*( 4) C   2           s( 18.63%)p 1.82( 33.88%)d 2.55( 47.49%)
                                           -0.0000  0.0055  0.4316  0.0107  0.4309
                                           -0.0412 -0.3889 -0.0000 -0.0000 -0.6736
                                            0.0000 -0.0000  0.1428  0.0288
    42. (0.00008) RY*( 5) C   2           s( 28.10%)p 0.42( 11.71%)d 2.14( 60.19%)
    43. (0.00003) RY*( 6) C   2           s(  0.00%)p 1.00( 63.57%)d 0.57( 36.43%)
    44. (0.00000) RY*( 7) C   2           s(  0.00%)p 1.00(  8.85%)d10.29( 91.15%)
    45. (0.00001) RY*( 8) C   2           s( 16.47%)p 1.18( 19.52%)d 3.89( 64.01%)
    46. (0.00001) RY*( 9) C   2           s(  0.28%)p 0.05(  0.02%)d99.99( 99.70%)
    47. (0.00139) RY*( 1) C   3           s( 22.08%)p 2.98( 65.73%)d 0.55( 12.19%)
                                           -0.0000 -0.0022  0.4699  0.0082  0.6244
                                            0.0037  0.5171 -0.0000 -0.0000 -0.0190
                                           -0.0000  0.0000  0.3418 -0.0690
    48. (0.00102) RY*( 2) C   3           s( 15.07%)p 5.51( 83.05%)d 0.12(  1.88%)
                                           -0.0000  0.0145  0.3879 -0.0017  0.4113
                                           -0.0059 -0.8132 -0.0000  0.0000  0.1290
                                           -0.0000  0.0000 -0.0460  0.0055
    49. (0.00091) RY*( 3) C   3           s(  0.00%)p 1.00( 72.20%)d 0.39( 27.80%)
                                            0.0000 -0.0000  0.0000 -0.0000  0.0000
                                           -0.0000  0.0000  0.0243  0.8494  0.0000
                                            0.2493 -0.4646  0.0000 -0.0000
    50. (0.00024) RY*( 4) C   3           s( 60.22%)p 0.63( 38.04%)d 0.03(  1.74%)
                                            0.0000 -0.0085  0.7759  0.0196 -0.6115
                                            0.0185  0.0760  0.0000 -0.0000  0.0734
                                           -0.0000 -0.0000 -0.0770 -0.0780
    51. (0.00008) RY*( 5) C   3           s(  0.00%)p 1.00(  7.86%)d11.72( 92.14%)
    52. (0.00007) RY*( 6) C   3           s(  1.80%)p 4.70(  8.45%)d49.92( 89.75%)
    53. (0.00003) RY*( 7) C   3           s(  0.11%)p35.45(  4.04%)d99.99( 95.85%)
    54. (0.00000) RY*( 8) C   3           s(  0.00%)p 1.00( 20.00%)d 4.00( 80.00%)
    55. (0.00000) RY*( 9) C   3           s(  0.72%)p 1.12(  0.80%)d99.99( 98.48%)
    56. (0.00205) RY*( 1) C   4           s( 32.60%)p 1.92( 62.48%)d 0.15(  4.92%)
                                            0.0000 -0.0072  0.5709  0.0068 -0.5962
                                           -0.0193 -0.5186 -0.0000 -0.0000 -0.0454
                                            0.0000  0.0000  0.2138 -0.0378
    57. (0.00206) RY*( 2) C   4           s(  0.00%)p 1.00( 91.58%)d 0.09(  8.42%)
                                            0.0000 -0.0000 -0.0000  0.0000 -0.0000
                                            0.0000  0.0000  0.0225  0.9567  0.0000
                                            0.0532  0.2852  0.0000 -0.0000
    58. (0.00129) RY*( 3) C   4           s( 10.37%)p 7.98( 82.72%)d 0.67(  6.92%)
                                            0.0000 -0.0067  0.3219 -0.0016  0.7791
                                            0.0025 -0.4692  0.0000  0.0000 -0.2316
                                           -0.0000  0.0000  0.1194 -0.0357
    59. (0.00020) RY*( 4) C   4           s( 42.72%)p 1.19( 51.00%)d 0.15(  6.28%)
                                            0.0000  0.0025  0.6536  0.0038  0.1025
                                           -0.0251  0.7063  0.0000 -0.0000 -0.0471
                                            0.0000  0.0000  0.2226 -0.1052
    60. (0.00017) RY*( 5) C   4           s(  0.00%)p 1.00(  0.71%)d99.99( 99.29%)
                                            0.0000 -0.0000 -0.0000 -0.0000 -0.0000
                                            0.0000 -0.0000  0.0090 -0.0838  0.0000
                                            0.9919  0.0954 -0.0000  0.0000
    61. (0.00006) RY*( 6) C   4           s( 12.49%)p 0.00(  0.02%)d 7.01( 87.50%)
    62. (0.00005) RY*( 7) C   4           s(  1.59%)p 2.35(  3.74%)d59.45( 94.67%)
    63. (0.00000) RY*( 8) C   4           s(  0.00%)p 1.00(  7.77%)d11.88( 92.23%)
    64. (0.00000) RY*( 9) C   4           s(  0.19%)p 1.14(  0.22%)d99.99( 99.59%)
    65. (0.00175) RY*( 1) C   5           s(  0.00%)p 1.00( 88.30%)d 0.13( 11.70%)
                                           -0.0000  0.0000 -0.0000 -0.0000 -0.0000
                                           -0.0000 -0.0000  0.0213  0.9394 -0.0000
                                           -0.0618 -0.3365 -0.0000  0.0000
    66. (0.00152) RY*( 2) C   5           s( 40.89%)p 1.24( 50.57%)d 0.21(  8.54%)
                                            0.0000 -0.0067  0.6394  0.0007 -0.1790
                                            0.0147  0.6880  0.0000  0.0000 -0.1209
                                           -0.0000 -0.0000  0.2587 -0.0623
    67. (0.00148) RY*( 3) C   5           s(  5.52%)p16.13( 89.00%)d 0.99(  5.49%)
                                            0.0000 -0.0048  0.2348  0.0043  0.9433
                                           -0.0019 -0.0146  0.0000  0.0000  0.1525
                                           -0.0000 -0.0000  0.1753 -0.0296
    68. (0.00022) RY*( 4) C   5           s( 41.90%)p 1.32( 55.51%)d 0.06(  2.60%)
                                            0.0000  0.0044  0.6473  0.0111 -0.1943
                                            0.0192 -0.7189 -0.0000  0.0000 -0.0402
                                           -0.0000  0.0000  0.1428 -0.0630
    69. (0.00019) RY*( 5) C   5           s(  0.00%)p 1.00(  0.24%)d99.99( 99.76%)
                                           -0.0000  0.0000  0.0000  0.0000 -0.0000
                                            0.0000 -0.0000  0.0049 -0.0490 -0.0000
                                            0.9491 -0.3111  0.0000 -0.0000
    70. (0.00007) RY*( 6) C   5           s( 11.49%)p 0.09(  1.00%)d 7.62( 87.51%)
    71. (0.00004) RY*( 7) C   5           s(  0.03%)p99.99(  4.00%)d99.99( 95.96%)
    72. (0.00000) RY*( 8) C   5           s(  0.00%)p 1.00( 11.52%)d 7.68( 88.48%)
    73. (0.00000) RY*( 9) C   5           s(  0.15%)p 0.42(  0.06%)d99.99( 99.79%)
    74. (0.00174) RY*( 1) C   6           s( 15.80%)p 4.86( 76.81%)d 0.47(  7.39%)
                                            0.0000  0.0028  0.3975 -0.0042 -0.7837
                                           -0.0170 -0.3919 -0.0000 -0.0000  0.0187
                                           -0.0000 -0.0000  0.2649 -0.0578
    75. (0.00157) RY*( 2) C   6           s(  0.00%)p 1.00( 87.60%)d 0.14( 12.40%)
                                           -0.0000  0.0000  0.0000  0.0000 -0.0000
                                           -0.0000  0.0000  0.0240  0.9356  0.0000
                                            0.0296  0.3509  0.0000 -0.0000
    76. (0.00048) RY*( 3) C   6           s( 18.17%)p 3.11( 56.49%)d 1.39( 25.34%)
                                            0.0000 -0.0151  0.4260 -0.0059  0.5643
                                           -0.0092 -0.4963  0.0000  0.0000 -0.3905
                                           -0.0000  0.0000  0.3001 -0.1042
    77. (0.00019) RY*( 4) C   6           s( 28.34%)p 2.10( 59.41%)d 0.43( 12.26%)
                                            0.0000  0.0099  0.5322  0.0085 -0.0322
                                           -0.0205  0.7698  0.0000 -0.0000 -0.2334
                                           -0.0000 -0.0000  0.2354 -0.1125
    78. (0.00018) RY*( 5) C   6           s(  0.00%)p 1.00(  0.10%)d99.99( 99.90%)
                                           -0.0000 -0.0000  0.0000 -0.0000  0.0000
                                            0.0000 -0.0000  0.0059 -0.0317  0.0000
                                            0.9995 -0.0002  0.0000 -0.0000
    79. (0.00005) RY*( 6) C   6           s(  7.45%)p 0.88(  6.54%)d11.54( 86.01%)
    80. (0.00005) RY*( 7) C   6           s( 29.83%)p 0.03(  0.77%)d 2.33( 69.39%)
    81. (0.00000) RY*( 8) C   6           s(  0.00%)p 1.00( 12.35%)d 7.09( 87.65%)
    82. (0.00000) RY*( 9) C   6           s(  0.39%)p 0.26(  0.10%)d99.99( 99.50%)
    83. (0.00140) RY*( 1) C   7           s(  7.13%)p12.06( 85.99%)d 0.96(  6.88%)
                                           -0.0000  0.0109  0.2668 -0.0074 -0.5937
                                            0.0173  0.7121 -0.0000 -0.0000 -0.1999
                                            0.0000  0.0000  0.1636 -0.0455
    84. (0.00091) RY*( 2) C   7           s(  0.00%)p 1.00( 81.19%)d 0.23( 18.81%)
                                           -0.0000  0.0000  0.0000  0.0000  0.0000
                                            0.0000  0.0000  0.0150  0.9010 -0.0000
                                           -0.3366 -0.2734  0.0000  0.0000
    85. (0.00020) RY*( 3) C   7           s(  6.44%)p14.52( 93.48%)d 0.01(  0.08%)
                                            0.0000  0.0131  0.2534  0.0203 -0.6970
                                            0.0110 -0.6696 -0.0000  0.0000  0.0194
                                           -0.0000 -0.0000 -0.0105 -0.0188
    86. (0.00006) RY*( 4) C   7           s( 64.75%)p 0.09(  5.89%)d 0.45( 29.36%)
    87. (0.00001) RY*( 5) C   7           s( 13.64%)p 0.72(  9.84%)d 5.61( 76.52%)
    88. (0.00000) RY*( 6) C   7           s(  0.00%)p 1.00( 12.25%)d 7.16( 87.75%)
    89. (0.00000) RY*( 7) C   7           s(  0.00%)p 1.00(  6.61%)d14.13( 93.39%)
    90. (0.00001) RY*( 8) C   7           s(  8.06%)p 0.57(  4.63%)d10.83( 87.31%)
    91. (0.00000) RY*( 9) C   7           s(  0.01%)p 1.00(  0.26%)d99.99( 99.73%)
    92. (0.00084) RY*( 1) H   8           s( 99.69%)p 0.00(  0.31%)
                                            0.0147  0.9983  0.0554  0.0084  0.0000
    93. (0.00004) RY*( 2) H   8           s(  0.38%)p99.99( 99.62%)
    94. (0.00002) RY*( 3) H   8           s(  0.06%)p99.99( 99.94%)
    95. (0.00001) RY*( 4) H   8           s(  0.00%)p 1.00(100.00%)
    96. (0.00106) RY*( 1) H   9           s( 99.41%)p 0.01(  0.59%)
                                            0.0052  0.9970 -0.0423  0.0621 -0.0150
    97. (0.00010) RY*( 2) H   9           s(  0.00%)p 1.00(100.00%)
                                            0.0013  0.0046 -0.4745 -0.5606 -0.6786
    98. (0.00005) RY*( 3) H   9           s(  0.32%)p99.99( 99.68%)
    99. (0.00002) RY*( 4) H   9           s(  0.38%)p99.99( 99.62%)
   100. (0.00106) RY*( 1) H  10           s( 99.41%)p 0.01(  0.59%)
                                            0.0052  0.9970 -0.0423  0.0621  0.0150
   101. (0.00010) RY*( 2) H  10           s(  0.00%)p 1.00(100.00%)
                                            0.0013  0.0046 -0.4745 -0.5606  0.6786
   102. (0.00005) RY*( 3) H  10           s(  0.32%)p99.99( 99.68%)
   103. (0.00002) RY*( 4) H  10           s(  0.38%)p99.99( 99.62%)
   104. (0.00145) RY*( 1) H  11           s( 99.70%)p 0.00(  0.30%)
                                            0.0054  0.9985 -0.0272 -0.0465  0.0095
   105. (0.00009) RY*( 2) H  11           s(  0.04%)p99.99( 99.96%)
   106. (0.00005) RY*( 3) H  11           s(  0.09%)p99.99( 99.91%)
   107. (0.00002) RY*( 4) H  11           s(  0.27%)p99.99( 99.73%)
   108. (0.00145) RY*( 1) H  12           s( 99.70%)p 0.00(  0.30%)
                                            0.0054  0.9985 -0.0272 -0.0465 -0.0095
   109. (0.00009) RY*( 2) H  12           s(  0.04%)p99.99( 99.96%)
   110. (0.00005) RY*( 3) H  12           s(  0.09%)p99.99( 99.91%)
   111. (0.00002) RY*( 4) H  12           s(  0.27%)p99.99( 99.73%)
   112. (0.00137) RY*( 1) H  13           s( 99.59%)p 0.00(  0.41%)
                                            0.0059  0.9979 -0.0104  0.0600  0.0207
   113. (0.00009) RY*( 2) H  13           s(  0.04%)p99.99( 99.96%)
   114. (0.00005) RY*( 3) H  13           s(  0.08%)p99.99( 99.92%)
   115. (0.00002) RY*( 4) H  13           s(  0.39%)p99.99( 99.61%)
   116. (0.00137) RY*( 1) H  14           s( 99.59%)p 0.00(  0.41%)
                                            0.0059  0.9979 -0.0104  0.0600 -0.0207
   117. (0.00009) RY*( 2) H  14           s(  0.04%)p99.99( 99.96%)
   118. (0.00005) RY*( 3) H  14           s(  0.08%)p99.99( 99.92%)
   119. (0.00002) RY*( 4) H  14           s(  0.39%)p99.99( 99.61%)
   120. (0.00129) RY*( 1) H  15           s( 99.55%)p 0.00(  0.45%)
                                            0.0054  0.9978 -0.0302 -0.0532  0.0267
   121. (0.00009) RY*( 2) H  15           s(  0.03%)p99.99( 99.97%)
   122. (0.00006) RY*( 3) H  15           s(  0.05%)p99.99( 99.95%)
   123. (0.00002) RY*( 4) H  15           s(  0.45%)p99.99( 99.55%)
   124. (0.00129) RY*( 1) H  16           s( 99.55%)p 0.00(  0.45%)
                                            0.0054  0.9978 -0.0302 -0.0532 -0.0267
   125. (0.00009) RY*( 2) H  16           s(  0.03%)p99.99( 99.97%)
   126. (0.00006) RY*( 3) H  16           s(  0.05%)p99.99( 99.95%)
   127. (0.00002) RY*( 4) H  16           s(  0.45%)p99.99( 99.55%)
   128. (0.00052) RY*( 1) H  17           s( 97.62%)p 0.02(  2.38%)
                                            0.0059  0.9880  0.1374 -0.0704  0.0000
   129. (0.00010) RY*( 2) H  17           s(  0.00%)p 1.00(100.00%)
   130. (0.00007) RY*( 3) H  17           s(  0.00%)p 1.00(100.00%)
   131. (0.00002) RY*( 4) H  17           s(  2.47%)p39.44( 97.53%)
   132. (0.00074) RY*( 1) H  18           s( 98.26%)p 0.02(  1.74%)
                                            0.0052  0.9912  0.0617  0.0921 -0.0716
   133. (0.00009) RY*( 2) H  18           s(  0.04%)p99.99( 99.96%)
   134. (0.00007) RY*( 3) H  18           s(  0.02%)p99.99( 99.98%)
   135. (0.00002) RY*( 4) H  18           s(  1.76%)p55.68( 98.24%)
   136. (0.00074) RY*( 1) H  19           s( 98.26%)p 0.02(  1.74%)
                                            0.0052  0.9912  0.0617  0.0921  0.0716
   137. (0.00009) RY*( 2) H  19           s(  0.04%)p99.99( 99.96%)
   138. (0.00007) RY*( 3) H  19           s(  0.02%)p99.99( 99.98%)
   139. (0.00002) RY*( 4) H  19           s(  1.76%)p55.68( 98.24%)
   140. (0.00394) BD*( 1) O   1 - C   2  
                ( 33.36%)   0.5775* O   1 s( 42.63%)p 1.34( 57.27%)d 0.00(  0.10%)
                                            0.0000 -0.6523  0.0274 -0.1379  0.0014
                                           -0.7439  0.0157  0.0000 -0.0000 -0.0116
                                            0.0000  0.0000  0.0274  0.0128
                ( 66.64%)  -0.8164* C   2 s( 30.10%)p 2.31( 69.60%)d 0.01(  0.30%)
                                           -0.0000 -0.5453  0.0602  0.1782  0.0346
                                            0.8114  0.0679  0.0000 -0.0000 -0.0192
                                            0.0000  0.0000  0.0442  0.0265
   141. (0.04015) BD*( 2) O   1 - C   2  
                ( 30.66%)   0.5537* O   1 s(  0.00%)p 1.00( 99.83%)d 0.00(  0.17%)
                                            0.0000 -0.0000  0.0000  0.0000  0.0000
                                           -0.0000  0.0000 -0.9992 -0.0026  0.0000
                                           -0.0088 -0.0402  0.0000  0.0000
                ( 69.34%)  -0.8327* C   2 s(  0.00%)p 1.00( 99.48%)d 0.01(  0.52%)
                                           -0.0000 -0.0000  0.0000  0.0000 -0.0000
                                           -0.0000  0.0000 -0.9972  0.0202 -0.0000
                                            0.0137  0.0709 -0.0000 -0.0000
   142. (0.01764) BD*( 1) C   2 - C   3  
                ( 46.25%)   0.6801* C   2 s( 41.81%)p 1.39( 58.17%)d 0.00(  0.02%)
                                           -0.0008 -0.6464 -0.0150 -0.7096  0.0272
                                           -0.2783 -0.0017 -0.0000  0.0000  0.0081
                                           -0.0000  0.0000 -0.0075  0.0105
                ( 53.75%)  -0.7332* C   3 s( 24.18%)p 3.13( 75.77%)d 0.00(  0.05%)
                                            0.0000 -0.4915 -0.0172  0.8021  0.0178
                                            0.3374 -0.0135  0.0000  0.0000 -0.0140
                                           -0.0000 -0.0000 -0.0132  0.0107
   143. (0.01148) BD*( 1) C   2 - H   8  
                ( 32.60%)   0.5710* C   2 s( 28.14%)p 2.55( 71.85%)d 0.00(  0.01%)
                                            0.0013 -0.5301 -0.0199  0.6807 -0.0172
                                           -0.5045  0.0166  0.0000 -0.0000  0.0023
                                           -0.0000 -0.0000 -0.0095  0.0069
                ( 67.40%)  -0.8210* H   8 s( 99.87%)p 0.00(  0.13%)
                                           -0.9992  0.0161 -0.0280  0.0225 -0.0000
   144. (0.00800) BD*( 1) C   3 - C   4  
                ( 47.12%)   0.6865* C   3 s( 31.47%)p 2.18( 68.50%)d 0.00(  0.03%)
                                           -0.0002 -0.5610  0.0013 -0.5886  0.0074
                                            0.5818 -0.0067 -0.0000 -0.0000  0.0131
                                           -0.0000 -0.0000  0.0019  0.0098
                ( 52.88%)  -0.7272* C   4 s( 26.88%)p 2.72( 73.07%)d 0.00(  0.05%)
                                            0.0000 -0.5181 -0.0190  0.6389  0.0122
                                           -0.5678 -0.0019  0.0000 -0.0000  0.0192
                                           -0.0000  0.0000 -0.0033  0.0117
   145. (0.00740) BD*( 1) C   3 - H   9  
                ( 35.77%)   0.5981* C   3 s( 22.18%)p 3.51( 77.78%)d 0.00(  0.05%)
                                            0.0001 -0.4709  0.0059 -0.0682 -0.0037
                                           -0.5229 -0.0037  0.7068 -0.0095  0.0017
                                           -0.0067  0.0160  0.0065 -0.0104
                ( 64.23%)  -0.8014* H   9 s( 99.89%)p 0.00(  0.11%)
                                           -0.9994  0.0039  0.0080  0.0209 -0.0248
   146. (0.00740) BD*( 1) C   3 - H  10  
                ( 35.77%)   0.5981* C   3 s( 22.18%)p 3.51( 77.78%)d 0.00(  0.05%)
                                            0.0001 -0.4709  0.0059 -0.0681 -0.0037
                                           -0.5229 -0.0037 -0.7068  0.0095  0.0017
                                            0.0067 -0.0160  0.0065 -0.0104
                ( 64.23%)  -0.8014* H  10 s( 99.89%)p 0.00(  0.11%)
                                           -0.9994  0.0039  0.0080  0.0209  0.0248
   147. (0.00692) BD*( 1) C   4 - C   5  
                ( 48.70%)   0.6979* C   4 s( 29.65%)p 2.37( 70.32%)d 0.00(  0.04%)
                                           -0.0004 -0.5445 -0.0069 -0.7587 -0.0025
                                           -0.3570  0.0033  0.0000 -0.0000 -0.0131
                                            0.0000  0.0000 -0.0079  0.0110
                ( 51.30%)  -0.7162* C   5 s( 26.96%)p 2.71( 72.99%)d 0.00(  0.05%)
                                           -0.0001 -0.5191 -0.0131  0.7767  0.0027
                                            0.3558  0.0029 -0.0000 -0.0000 -0.0132
                                            0.0000  0.0000 -0.0129  0.0116
   148. (0.00833) BD*( 1) C   4 - H  11  
                ( 37.69%)   0.6139* C   4 s( 21.76%)p 3.59( 78.20%)d 0.00(  0.04%)
                                           -0.0001  0.4664 -0.0094 -0.0880  0.0063
                                           -0.5238 -0.0088  0.7068 -0.0115  0.0033
                                           -0.0058 -0.0159 -0.0049  0.0104
                ( 62.31%)  -0.7894* H  11 s( 99.91%)p 0.00(  0.09%)
                                            0.9995 -0.0043  0.0002  0.0200 -0.0230
   149. (0.00833) BD*( 1) C   4 - H  12  
                ( 37.69%)   0.6139* C   4 s( 21.76%)p 3.59( 78.20%)d 0.00(  0.04%)
                                           -0.0001  0.4664 -0.0094 -0.0880  0.0063
                                           -0.5238 -0.0088 -0.7068  0.0115  0.0033
                                            0.0058  0.0159 -0.0049  0.0104
                ( 62.31%)  -0.7894* H  12 s( 99.91%)p 0.00(  0.09%)
                                            0.9995 -0.0043  0.0002  0.0200  0.0230
   150. (0.00739) BD*( 1) C   5 - C   6  
                ( 48.38%)   0.6956* C   5 s( 29.27%)p 2.42( 70.69%)d 0.00(  0.03%)
                                           -0.0003 -0.5410 -0.0077 -0.6211  0.0006
                                            0.5667 -0.0063 -0.0000 -0.0000  0.0153
                                           -0.0000  0.0000  0.0014  0.0096
                ( 51.62%)  -0.7185* C   6 s( 29.31%)p 2.41( 70.65%)d 0.00(  0.04%)
                                           -0.0007 -0.5413 -0.0086  0.6246  0.0024
                                           -0.5625 -0.0017 -0.0000  0.0000  0.0171
                                            0.0000  0.0000 -0.0014  0.0108
   151. (0.00885) BD*( 1) C   5 - H  13  
                ( 38.18%)   0.6179* C   5 s( 21.90%)p 3.56( 78.06%)d 0.00(  0.04%)
                                            0.0002 -0.4679  0.0086 -0.0717 -0.0065
                                           -0.5250 -0.0063 -0.7068  0.0098 -0.0013
                                           -0.0015 -0.0172  0.0060 -0.0103
                ( 61.82%)  -0.7863* H  13 s( 99.91%)p 0.00(  0.09%)
                                           -0.9995  0.0044  0.0052  0.0185  0.0229
   152. (0.00885) BD*( 1) C   5 - H  14  
                ( 38.18%)   0.6179* C   5 s( 21.90%)p 3.56( 78.06%)d 0.00(  0.04%)
                                            0.0002 -0.4679  0.0086 -0.0717 -0.0065
                                           -0.5250 -0.0063  0.7068 -0.0098 -0.0013
                                            0.0015  0.0172  0.0060 -0.0103
                ( 61.82%)  -0.7863* H  14 s( 99.91%)p 0.00(  0.09%)
                                           -0.9995  0.0044  0.0052  0.0185 -0.0229
   153. (0.00321) BD*( 1) C   6 - C   7  
                ( 48.35%)   0.6953* C   6 s( 27.88%)p 2.59( 72.08%)d 0.00(  0.04%)
                                            0.0001 -0.5278 -0.0125 -0.7731 -0.0082
                                           -0.3505  0.0146  0.0000 -0.0000 -0.0139
                                            0.0000  0.0000 -0.0097  0.0106
                ( 51.65%)  -0.7187* C   7 s( 29.55%)p 2.38( 70.40%)d 0.00(  0.05%)
                                           -0.0006 -0.5435 -0.0084  0.7616  0.0018
                                            0.3520  0.0127 -0.0000 -0.0000 -0.0122
                                            0.0000  0.0000 -0.0133  0.0112
   154. (0.00855) BD*( 1) C   6 - H  15  
                ( 38.26%)   0.6186* C   6 s( 21.41%)p 3.67( 78.55%)d 0.00(  0.05%)
                                           -0.0002  0.4626 -0.0094 -0.0759  0.0102
                                           -0.5290 -0.0080  0.7068 -0.0118  0.0032
                                           -0.0045 -0.0166 -0.0055  0.0108
                ( 61.74%)  -0.7857* H  15 s( 99.91%)p 0.00(  0.09%)
                                            0.9995 -0.0038  0.0001  0.0196 -0.0225
   155. (0.00855) BD*( 1) C   6 - H  16  
                ( 38.26%)   0.6186* C   6 s( 21.41%)p 3.67( 78.55%)d 0.00(  0.05%)
                                           -0.0002  0.4626 -0.0094 -0.0759  0.0102
                                           -0.5290 -0.0080 -0.7068  0.0118  0.0032
                                            0.0045  0.0166 -0.0055  0.0108
                ( 61.74%)  -0.7857* H  16 s( 99.91%)p 0.00(  0.09%)
                                            0.9995 -0.0038  0.0001  0.0196  0.0225
   156. (0.00222) BD*( 1) C   7 - H  17  
                ( 37.29%)   0.6107* C   7 s( 23.58%)p 3.24( 76.39%)d 0.00(  0.04%)
                                            0.0004 -0.4856 -0.0014 -0.6273 -0.0054
                                            0.6084 -0.0132 -0.0000  0.0000  0.0164
                                           -0.0000  0.0000  0.0026  0.0094
                ( 62.71%)  -0.7919* H  17 s( 99.91%)p 0.00(  0.09%)
                                           -0.9995  0.0013  0.0239 -0.0187  0.0000
   157. (0.00395) BD*( 1) C   7 - H  18  
                ( 38.63%)   0.6215* C   7 s( 23.42%)p 3.27( 76.54%)d 0.00(  0.04%)
                                           -0.0001 -0.4840  0.0045 -0.1128 -0.0180
                                           -0.5026 -0.0005  0.7069 -0.0057 -0.0015
                                            0.0030  0.0164  0.0054 -0.0101
                ( 61.37%)  -0.7834* H  18 s( 99.92%)p 0.00(  0.08%)
                                           -0.9996  0.0017  0.0066  0.0170 -0.0227
   158. (0.00395) BD*( 1) C   7 - H  19  
                ( 38.63%)   0.6215* C   7 s( 23.42%)p 3.27( 76.54%)d 0.00(  0.04%)
                                           -0.0001 -0.4840  0.0045 -0.1128 -0.0180
                                           -0.5026 -0.0005 -0.7069  0.0057 -0.0015
                                           -0.0030 -0.0164  0.0054 -0.0101
                ( 61.37%)  -0.7834* H  19 s( 99.92%)p 0.00(  0.08%)
                                           -0.9996  0.0017  0.0066  0.0170  0.0227


 NHO Directionality and "Bond Bending" (deviations from line of nuclear centers)

         [Thresholds for printing:  angular deviation  >  1.0 degree]
                                    hybrid p-character > 25.0%
                                    orbital occupancy  >  0.10e

                                Line of Centers        Hybrid 1              Hybrid 2
                                ---------------  -------------------   ------------------
                NBO               Theta   Phi    Theta   Phi    Dev    Theta   Phi    Dev
 ========================================================================================
     1. BD (   1) O   1 - C   2    90.0   78.2    90.0   79.4   1.1     90.0  256.4   1.8
     2. BD (   2) O   1 - C   2    90.0   78.2     0.0    0.0  90.0      0.0    0.0  90.0
     3. BD (   1) C   2 - C   3    90.0   23.1     --     --    --      90.0  201.6   1.5
     4. BD (   1) C   2 - H   8    90.0  137.7    90.0  143.7   6.0      --     --    --
     5. BD (   1) C   3 - C   4    90.0  317.7    90.0  315.3   2.4     90.0  138.8   1.2
     6. BD (   1) C   3 - H   9   142.1   84.5   142.7   82.2   1.5      --     --    --
     7. BD (   1) C   3 - H  10    37.9   84.5    37.3   82.2   1.5      --     --    --
    14. BD (   1) C   6 - C   7    90.0   24.4    90.0   23.3   1.1     90.0  205.5   1.2
    15. BD (   1) C   6 - H  15    37.1  260.5    37.9  263.0   1.7      --     --    --
    16. BD (   1) C   6 - H  16   142.9  260.5   142.1  263.0   1.7      --     --    --
    27. LP (   1) O   1             --     --     90.0  258.9   --       --     --    --
    28. LP*(   2) O   1             --     --     90.0  349.2   --       --     --    --


 Second Order Perturbation Theory Analysis of Fock Matrix in NBO Basis

     Threshold for printing:   0.25 kcal/mol
                                                                              E(2)  E(j)-E(i) F(i,j)
         Donor NBO (i)                     Acceptor NBO (j)                 kcal/mol   a.u.    a.u. 
 ===================================================================================================

 within unit  1
   1. BD (   1) O   1 - C   2        / 38. RY*(   1) C   2                    0.77    1.61    0.044
   1. BD (   1) O   1 - C   2        / 48. RY*(   2) C   3                    0.42    1.78    0.035
   1. BD (   1) O   1 - C   2        /142. BD*(   1) C   2 - C   3            0.36    1.51    0.030
   2. BD (   2) O   1 - C   2        /145. BD*(   1) C   3 - H   9            0.62    0.89    0.030
   2. BD (   2) O   1 - C   2        /146. BD*(   1) C   3 - H  10            0.62    0.89    0.030
   3. BD (   1) C   2 - C   3        / 28. LP*(   2) O   1                    6.01    0.41    0.077
   3. BD (   1) C   2 - C   3        / 29. RY*(   1) O   1                    0.73    1.84    0.049
   3. BD (   1) C   2 - C   3        / 56. RY*(   1) C   4                    0.40    1.52    0.033
   3. BD (   1) C   2 - C   3        /140. BD*(   1) O   1 - C   2            0.25    1.23    0.023
   3. BD (   1) C   2 - C   3        /142. BD*(   1) C   2 - C   3            0.34    1.04    0.025
   3. BD (   1) C   2 - C   3        /143. BD*(   1) C   2 - H   8            0.66    1.05    0.035
   3. BD (   1) C   2 - C   3        /147. BD*(   1) C   4 - C   5            0.84    1.12    0.041
   4. BD (   1) C   2 - H   8        / 28. LP*(   2) O   1                   14.11    0.30    0.099
   4. BD (   1) C   2 - H   8        / 29. RY*(   1) O   1                    0.78    1.72    0.049
   4. BD (   1) C   2 - H   8        / 48. RY*(   2) C   3                    0.27    1.19    0.024
   4. BD (   1) C   2 - H   8        / 56. RY*(   1) C   4                    0.29    1.40    0.027
   4. BD (   1) C   2 - H   8        /143. BD*(   1) C   2 - H   8            0.59    0.94    0.031
   4. BD (   1) C   2 - H   8        /144. BD*(   1) C   3 - C   4            1.40    0.97    0.049
   5. BD (   1) C   3 - C   4        / 38. RY*(   1) C   2                    0.51    1.06    0.030
   5. BD (   1) C   3 - C   4        / 66. RY*(   2) C   5                    0.48    1.56    0.035
   5. BD (   1) C   3 - C   4        /142. BD*(   1) C   2 - C   3            0.36    0.96    0.024
   5. BD (   1) C   3 - C   4        /143. BD*(   1) C   2 - H   8            0.95    0.98    0.039
   5. BD (   1) C   3 - C   4        /145. BD*(   1) C   3 - H   9            0.41    1.04    0.027
   5. BD (   1) C   3 - C   4        /146. BD*(   1) C   3 - H  10            0.41    1.04    0.027
   5. BD (   1) C   3 - C   4        /147. BD*(   1) C   4 - C   5            0.42    1.05    0.027
   5. BD (   1) C   3 - C   4        /150. BD*(   1) C   5 - C   6            0.91    1.06    0.040
   6. BD (   1) C   3 - H   9        / 28. LP*(   2) O   1                    0.28    0.24    0.013
   6. BD (   1) C   3 - H   9        / 40. RY*(   3) C   2                    0.35    2.00    0.034
   6. BD (   1) C   3 - H   9        / 57. RY*(   2) C   4                    0.39    1.48    0.031
   6. BD (   1) C   3 - H   9        /140. BD*(   1) O   1 - C   2            0.98    1.05    0.041
   6. BD (   1) C   3 - H   9        /141. BD*(   2) O   1 - C   2            3.41    0.46    0.050
   6. BD (   1) C   3 - H   9        /144. BD*(   1) C   3 - C   4            0.38    0.91    0.024
   6. BD (   1) C   3 - H   9        /148. BD*(   1) C   4 - H  11            1.38    0.98    0.047
   7. BD (   1) C   3 - H  10        / 28. LP*(   2) O   1                    0.28    0.24    0.013
   7. BD (   1) C   3 - H  10        / 40. RY*(   3) C   2                    0.35    2.00    0.034
   7. BD (   1) C   3 - H  10        / 57. RY*(   2) C   4                    0.39    1.48    0.031
   7. BD (   1) C   3 - H  10        /140. BD*(   1) O   1 - C   2            0.98    1.05    0.041
   7. BD (   1) C   3 - H  10        /141. BD*(   2) O   1 - C   2            3.41    0.46    0.050
   7. BD (   1) C   3 - H  10        /144. BD*(   1) C   3 - C   4            0.38    0.91    0.024
   7. BD (   1) C   3 - H  10        /149. BD*(   1) C   4 - H  12            1.38    0.98    0.047
   8. BD (   1) C   4 - C   5        / 47. RY*(   1) C   3                    0.65    1.50    0.040
   8. BD (   1) C   4 - C   5        / 74. RY*(   1) C   6                    0.56    1.47    0.037
   8. BD (   1) C   4 - C   5        /142. BD*(   1) C   2 - C   3            1.65    0.92    0.050
   8. BD (   1) C   4 - C   5        /144. BD*(   1) C   3 - C   4            0.46    0.97    0.027
   8. BD (   1) C   4 - C   5        /148. BD*(   1) C   4 - H  11            0.38    1.04    0.026
   8. BD (   1) C   4 - C   5        /149. BD*(   1) C   4 - H  12            0.38    1.04    0.026
   8. BD (   1) C   4 - C   5        /150. BD*(   1) C   5 - C   6            0.46    1.02    0.028
   8. BD (   1) C   4 - C   5        /153. BD*(   1) C   6 - C   7            0.97    1.03    0.041
   9. BD (   1) C   4 - H  11        / 49. RY*(   3) C   3                    0.25    1.65    0.026
   9. BD (   1) C   4 - H  11        / 65. RY*(   1) C   5                    0.30    1.52    0.027
   9. BD (   1) C   4 - H  11        /145. BD*(   1) C   3 - H   9            1.84    0.88    0.051
   9. BD (   1) C   4 - H  11        /147. BD*(   1) C   4 - C   5            0.26    0.89    0.019
   9. BD (   1) C   4 - H  11        /152. BD*(   1) C   5 - H  14            1.47    0.94    0.047
  10. BD (   1) C   4 - H  12        / 49. RY*(   3) C   3                    0.25    1.65    0.026
  10. BD (   1) C   4 - H  12        / 65. RY*(   1) C   5                    0.30    1.52    0.027
  10. BD (   1) C   4 - H  12        /146. BD*(   1) C   3 - H  10            1.84    0.88    0.051
  10. BD (   1) C   4 - H  12        /147. BD*(   1) C   4 - C   5            0.26    0.89    0.019
  10. BD (   1) C   4 - H  12        /151. BD*(   1) C   5 - H  13            1.47    0.94    0.047
  11. BD (   1) C   5 - C   6        / 58. RY*(   3) C   4                    0.48    1.43    0.035
  11. BD (   1) C   5 - C   6        / 83. RY*(   1) C   7                    0.54    1.41    0.037
  11. BD (   1) C   5 - C   6        /144. BD*(   1) C   3 - C   4            1.24    0.94    0.045
  11. BD (   1) C   5 - C   6        /147. BD*(   1) C   4 - C   5            0.47    0.98    0.028
  11. BD (   1) C   5 - C   6        /151. BD*(   1) C   5 - H  13            0.37    1.03    0.026
  11. BD (   1) C   5 - C   6        /152. BD*(   1) C   5 - H  14            0.37    1.03    0.026
  11. BD (   1) C   5 - C   6        /153. BD*(   1) C   6 - C   7            0.46    1.01    0.029
  11. BD (   1) C   5 - C   6        /154. BD*(   1) C   6 - H  15            0.35    1.06    0.025
  11. BD (   1) C   5 - C   6        /155. BD*(   1) C   6 - H  16            0.35    1.06    0.025
  11. BD (   1) C   5 - C   6        /156. BD*(   1) C   7 - H  17            0.71    1.08    0.037
  12. BD (   1) C   5 - H  13        / 75. RY*(   2) C   6                    0.28    1.49    0.026
  12. BD (   1) C   5 - H  13        /149. BD*(   1) C   4 - H  12            1.65    0.91    0.049
  12. BD (   1) C   5 - H  13        /155. BD*(   1) C   6 - H  16            1.49    0.95    0.048
  13. BD (   1) C   5 - H  14        / 75. RY*(   2) C   6                    0.28    1.49    0.026
  13. BD (   1) C   5 - H  14        /148. BD*(   1) C   4 - H  11            1.65    0.91    0.049
  13. BD (   1) C   5 - H  14        /154. BD*(   1) C   6 - H  15            1.49    0.95    0.048
  14. BD (   1) C   6 - C   7        / 67. RY*(   3) C   5                    0.38    1.39    0.029
  14. BD (   1) C   6 - C   7        /147. BD*(   1) C   4 - C   5            1.27    0.97    0.045
  14. BD (   1) C   6 - C   7        /150. BD*(   1) C   5 - C   6            0.33    0.98    0.023
  14. BD (   1) C   6 - C   7        /154. BD*(   1) C   6 - H  15            0.31    1.04    0.023
  14. BD (   1) C   6 - C   7        /155. BD*(   1) C   6 - H  16            0.31    1.04    0.023
  14. BD (   1) C   6 - C   7        /156. BD*(   1) C   7 - H  17            0.28    1.06    0.022
  15. BD (   1) C   6 - H  15        / 84. RY*(   2) C   7                    0.29    1.40    0.026
  15. BD (   1) C   6 - H  15        /152. BD*(   1) C   5 - H  14            1.69    0.90    0.049
  15. BD (   1) C   6 - H  15        /157. BD*(   1) C   7 - H  18            1.51    0.94    0.048
  16. BD (   1) C   6 - H  16        / 84. RY*(   2) C   7                    0.29    1.40    0.026
  16. BD (   1) C   6 - H  16        /151. BD*(   1) C   5 - H  13            1.69    0.90    0.049
  16. BD (   1) C   6 - H  16        /158. BD*(   1) C   7 - H  19            1.51    0.94    0.048
  17. BD (   1) C   7 - H  17        /150. BD*(   1) C   5 - C   6            1.77    0.85    0.051
  18. BD (   1) C   7 - H  18        /154. BD*(   1) C   6 - H  15            1.59    0.92    0.048
  19. BD (   1) C   7 - H  19        /155. BD*(   1) C   6 - H  16            1.59    0.92    0.048
  20. CR (   1) O   1                / 38. RY*(   1) C   2                    3.21   19.46    0.317
  21. CR (   1) C   2                / 50. RY*(   4) C   3                    0.55   11.04    0.099
  21. CR (   1) C   2                / 92. RY*(   1) H   8                    0.45   10.57    0.088
  22. CR (   1) C   3                / 39. RY*(   2) C   2                    0.43   11.15    0.087
  22. CR (   1) C   3                / 58. RY*(   3) C   4                    0.32   11.00    0.075
  22. CR (   1) C   3                / 59. RY*(   4) C   4                    0.34   10.94    0.077
  22. CR (   1) C   3                / 96. RY*(   1) H   9                    0.43   10.51    0.085
  22. CR (   1) C   3                /100. RY*(   1) H  10                    0.43   10.51    0.085
  23. CR (   1) C   4                / 48. RY*(   2) C   3                    0.53   10.68    0.095
  23. CR (   1) C   4                / 67. RY*(   3) C   5                    0.32   10.92    0.074
  23. CR (   1) C   4                / 68. RY*(   4) C   5                    0.39   10.83    0.082
  23. CR (   1) C   4                /104. RY*(   1) H  11                    0.34   10.48    0.075
  23. CR (   1) C   4                /108. RY*(   1) H  12                    0.34   10.48    0.075
  24. CR (   1) C   5                / 58. RY*(   3) C   4                    0.26   10.92    0.067
  24. CR (   1) C   5                / 59. RY*(   4) C   4                    0.27   10.86    0.069
  24. CR (   1) C   5                / 77. RY*(   4) C   6                    0.45   10.93    0.089
  24. CR (   1) C   5                /112. RY*(   1) H  13                    0.33   10.49    0.074
  24. CR (   1) C   5                /116. RY*(   1) H  14                    0.33   10.49    0.074
  25. CR (   1) C   6                / 67. RY*(   3) C   5                    0.38   10.88    0.082
  25. CR (   1) C   6                / 85. RY*(   3) C   7                    0.63   10.61    0.103
  25. CR (   1) C   6                /120. RY*(   1) H  15                    0.33   10.48    0.074
  25. CR (   1) C   6                /124. RY*(   1) H  16                    0.33   10.48    0.074
  26. CR (   1) C   7                / 74. RY*(   1) C   6                    0.26   10.90    0.068
  26. CR (   1) C   7                /128. RY*(   1) H  17                    0.40   10.51    0.082
  26. CR (   1) C   7                /132. RY*(   1) H  18                    0.35   10.51    0.076
  26. CR (   1) C   7                /136. RY*(   1) H  19                    0.35   10.51    0.076
  27. LP (   1) O   1                / 38. RY*(   1) C   2                    5.69    1.20    0.104
  27. LP (   1) O   1                /142. BD*(   1) C   2 - C   3            0.66    1.10    0.034
  27. LP (   1) O   1                /143. BD*(   1) C   2 - H   8            0.39    1.12    0.027
  28. LP*(   2) O   1                / 29. RY*(   1) O   1                    0.67    1.43    0.059
  28. LP*(   2) O   1                / 39. RY*(   2) C   2                    0.50    1.30    0.049
  28. LP*(   2) O   1                / 41. RY*(   4) C   2                    0.49    1.83    0.057
  28. LP*(   2) O   1                / 42. RY*(   5) C   2                    0.51    1.87    0.059
  28. LP*(   2) O   1                /142. BD*(   1) C   2 - C   3            4.25    0.63    0.097
  28. LP*(   2) O   1                /143. BD*(   1) C   2 - H   8            5.07    0.64    0.108
 141. BD*(   2) O   1 - C   2        / 43. RY*(   6) C   2                    0.60    1.00    0.154


 Natural Bond Orbitals (Summary):

                                                            Principal Delocalizations
           NBO                        Occupancy    Energy   (geminal,vicinal,remote)
 ====================================================================================
 Molecular unit  1  (C6H12O)
     1. BD (   1) O   1 - C   2          0.99861    -1.35595  38(g),48(v),142(g)
     2. BD (   2) O   1 - C   2          0.99689    -0.66154  145(v),146(v)
     3. BD (   1) C   2 - C   3          0.89996    -0.87892  28(v),147(v),29(v),143(g)
                                                    56(v),142(g),140(g)
     4. BD (   1) C   2 - H   8          0.89105    -0.76363  28(v),144(v),29(v),143(g)
                                                    56(r),48(v)
     5. BD (   1) C   3 - C   4          0.96120    -0.80772  143(v),150(v),38(v),66(v)
                                                    147(g),145(g),146(g),142(g)
     6. BD (   1) C   3 - H   9          0.96781    -0.70361  141(v),148(v),140(v),28(r)
                                                    57(v),144(g),40(v)
     7. BD (   1) C   3 - H  10          0.96781    -0.70361  141(v),149(v),140(v),28(r)
                                                    57(v),144(g),40(v)
     8. BD (   1) C   4 - C   5          0.95720    -0.76324  142(v),153(v),47(v),74(v)
                                                    150(g),144(g),148(g),149(g)
     9. BD (   1) C   4 - H  11          0.98793    -0.65373  145(v),152(v),65(v),147(g)
                                                    49(v)
    10. BD (   1) C   4 - H  12          0.98793    -0.65373  146(v),151(v),65(v),147(g)
                                                    49(v)
    11. BD (   1) C   5 - C   6          0.90642    -0.74081  144(v),156(v),83(v),58(v)
                                                    147(g),153(g),151(g),152(g)
                                                    154(g),155(g)
    12. BD (   1) C   5 - H  13          0.98499    -0.63416  149(v),155(v),75(v)
    13. BD (   1) C   5 - H  14          0.98499    -0.63416  148(v),154(v),75(v)
    14. BD (   1) C   6 - C   7          0.97450    -0.72785  147(v),67(v),150(g),154(g)
                                                    155(g),156(g)
    15. BD (   1) C   6 - H  15          0.98330    -0.61256  152(v),157(v),84(v)
    16. BD (   1) C   6 - H  16          0.98331    -0.61256  151(v),158(v),84(v)
    17. BD (   1) C   7 - H  17          0.93558    -0.60220  150(v)
    18. BD (   1) C   7 - H  18          0.99074    -0.60690  154(v)
    19. BD (   1) C   7 - H  19          0.99074    -0.60690  155(v)
    20. CR (   1) O   1                  0.99987   -19.20582  38(v)
    21. CR (   1) C   2                  0.99966   -10.44391  50(v),92(v)
    22. CR (   1) C   3                  0.99953   -10.31164  96(v),100(v),39(v),59(v)
                                                    58(v)
    23. CR (   1) C   4                  0.99956   -10.25169  48(v),68(v),104(v),108(v)
                                                    67(v)
    24. CR (   1) C   5                  0.99956   -10.23273  77(v),112(v),116(v),59(v)
                                                    58(v)
    25. CR (   1) C   6                  0.99956   -10.21535  85(v),67(v),120(v),124(v)
    26. CR (   1) C   7                  0.99961   -10.19741  128(v),132(v),136(v),74(v)
    27. LP (   1) O   1                  0.99226    -0.94765  38(v),142(v),143(v)
    28. LP*(   2) O   1                  0.43578    -0.46858  143(v),142(v),29(g),42(v)
                                                    39(v),41(v)
    29. RY*(   1) O   1                  0.00108     0.95974   
    30. RY*(   2) O   1                  0.00016     0.79607   
    31. RY*(   3) O   1                  0.00007     1.02990   
    32. RY*(   4) O   1                  0.00003     1.23198   
    33. RY*(   5) O   1                  0.00000     2.62858   
    34. RY*(   6) O   1                  0.00000     2.36485   
    35. RY*(   7) O   1                  0.00000     2.55638   
    36. RY*(   8) O   1                  0.00000     2.60024   
    37. RY*(   9) O   1                  0.00000     2.54431   
    38. RY*(   1) C   2                  0.00638     0.25045   
    39. RY*(   2) C   2                  0.00167     0.83452   
    40. RY*(   3) C   2                  0.00126     1.29574   
    41. RY*(   4) C   2                  0.00091     1.35832   
    42. RY*(   5) C   2                  0.00008     1.39871   
    43. RY*(   6) C   2                  0.00003     0.75250   
    44. RY*(   7) C   2                  0.00000     1.50749   
    45. RY*(   8) C   2                  0.00001     1.47901   
    46. RY*(   9) C   2                  0.00001     1.86373   
    47. RY*(   1) C   3                  0.00139     0.73948   
    48. RY*(   2) C   3                  0.00102     0.42574   
    49. RY*(   3) C   3                  0.00091     0.99181   
    50. RY*(   4) C   3                  0.00024     0.59547   
    51. RY*(   5) C   3                  0.00008     1.69955   
    52. RY*(   6) C   3                  0.00007     1.85839   
    53. RY*(   7) C   3                  0.00003     1.98555   
    54. RY*(   8) C   3                  0.00000     1.83226   
    55. RY*(   9) C   3                  0.00000     1.89539   
    56. RY*(   1) C   4                  0.00205     0.64040   
    57. RY*(   2) C   4                  0.00206     0.77926   
    58. RY*(   3) C   4                  0.00129     0.68442   
    59. RY*(   4) C   4                  0.00020     0.62910   
    60. RY*(   5) C   4                  0.00017     1.87079   
    61. RY*(   6) C   4                  0.00006     1.86805   
    62. RY*(   7) C   4                  0.00005     1.99477   
    63. RY*(   8) C   4                  0.00000     2.09204   
    64. RY*(   9) C   4                  0.00000     2.00762   
    65. RY*(   1) C   5                  0.00175     0.86159   
    66. RY*(   2) C   5                  0.00152     0.75459   
    67. RY*(   3) C   5                  0.00148     0.66500   
    68. RY*(   4) C   5                  0.00022     0.58095   
    69. RY*(   5) C   5                  0.00019     1.87664   
    70. RY*(   6) C   5                  0.00007     1.86773   
    71. RY*(   7) C   5                  0.00004     2.03216   
    72. RY*(   8) C   5                  0.00000     2.06285   
    73. RY*(   9) C   5                  0.00000     2.03610   
    74. RY*(   1) C   6                  0.00174     0.70752   
    75. RY*(   2) C   6                  0.00157     0.85139   
    76. RY*(   3) C   6                  0.00048     0.93619   
    77. RY*(   4) C   6                  0.00019     0.70094   
    78. RY*(   5) C   6                  0.00018     1.89627   
    79. RY*(   6) C   6                  0.00005     1.89480   
    80. RY*(   7) C   6                  0.00005     1.65771   
    81. RY*(   8) C   6                  0.00000     2.06777   
    82. RY*(   9) C   6                  0.00000     2.04075   
    83. RY*(   1) C   7                  0.00140     0.67182   
    84. RY*(   2) C   7                  0.00091     0.78459   
    85. RY*(   3) C   7                  0.00020     0.39816   
    86. RY*(   4) C   7                  0.00006     1.12252   
    87. RY*(   5) C   7                  0.00001     1.82849   
    88. RY*(   6) C   7                  0.00000     1.79635   
    89. RY*(   7) C   7                  0.00000     2.14292   
    90. RY*(   8) C   7                  0.00001     1.88520   
    91. RY*(   9) C   7                  0.00000     2.16568   
    92. RY*(   1) H   8                  0.00084     0.12637   
    93. RY*(   2) H   8                  0.00004     1.90093   
    94. RY*(   3) H   8                  0.00002     1.77652   
    95. RY*(   4) H   8                  0.00001     1.38966   
    96. RY*(   1) H   9                  0.00106     0.19584   
    97. RY*(   2) H   9                  0.00010     1.63343   
    98. RY*(   3) H   9                  0.00005     1.59269   
    99. RY*(   4) H   9                  0.00002     2.10450   
   100. RY*(   1) H  10                  0.00106     0.19584   
   101. RY*(   2) H  10                  0.00010     1.63343   
   102. RY*(   3) H  10                  0.00005     1.59270   
   103. RY*(   4) H  10                  0.00002     2.10450   
   104. RY*(   1) H  11                  0.00145     0.22758   
   105. RY*(   2) H  11                  0.00009     1.67035   
   106. RY*(   3) H  11                  0.00005     1.67084   
   107. RY*(   4) H  11                  0.00002     2.16694   
   108. RY*(   1) H  12                  0.00145     0.22758   
   109. RY*(   2) H  12                  0.00009     1.67035   
   110. RY*(   3) H  12                  0.00005     1.67084   
   111. RY*(   4) H  12                  0.00002     2.16694   
   112. RY*(   1) H  13                  0.00137     0.25359   
   113. RY*(   2) H  13                  0.00009     1.67391   
   114. RY*(   3) H  13                  0.00005     1.69434   
   115. RY*(   4) H  13                  0.00002     2.17981   
   116. RY*(   1) H  14                  0.00137     0.25359   
   117. RY*(   2) H  14                  0.00009     1.67391   
   118. RY*(   3) H  14                  0.00005     1.69434   
   119. RY*(   4) H  14                  0.00002     2.17981   
   120. RY*(   1) H  15                  0.00129     0.26279   
   121. RY*(   2) H  15                  0.00009     1.67526   
   122. RY*(   3) H  15                  0.00006     1.68324   
   123. RY*(   4) H  15                  0.00002     2.18852   
   124. RY*(   1) H  16                  0.00129     0.26279   
   125. RY*(   2) H  16                  0.00009     1.67526   
   126. RY*(   3) H  16                  0.00006     1.68324   
   127. RY*(   4) H  16                  0.00002     2.18852   
   128. RY*(   1) H  17                  0.00052     0.31716   
   129. RY*(   2) H  17                  0.00010     1.65893   
   130. RY*(   3) H  17                  0.00007     1.65886   
   131. RY*(   4) H  17                  0.00002     2.12799   
   132. RY*(   1) H  18                  0.00074     0.30930   
   133. RY*(   2) H  18                  0.00009     1.66287   
   134. RY*(   3) H  18                  0.00007     1.67457   
   135. RY*(   4) H  18                  0.00002     2.12977   
   136. RY*(   1) H  19                  0.00074     0.30930   
   137. RY*(   2) H  19                  0.00009     1.66287   
   138. RY*(   3) H  19                  0.00007     1.67457   
   139. RY*(   4) H  19                  0.00002     2.12977   
   140. BD*(   1) O   1 - C   2          0.00394     0.34762   
   141. BD*(   2) O   1 - C   2          0.04015    -0.24815   
   142. BD*(   1) C   2 - C   3          0.01764     0.15642   
   143. BD*(   1) C   2 - H   8          0.01148     0.17601   
   144. BD*(   1) C   3 - C   4          0.00800     0.20241   
   145. BD*(   1) C   3 - H   9          0.00740     0.23059   
   146. BD*(   1) C   3 - H  10          0.00740     0.23060   
   147. BD*(   1) C   4 - C   5          0.00692     0.23736   
   148. BD*(   1) C   4 - H  11          0.00833     0.27897   
   149. BD*(   1) C   4 - H  12          0.00833     0.27897   
   150. BD*(   1) C   5 - C   6          0.00739     0.25235   
   151. BD*(   1) C   5 - H  13          0.00885     0.29075   
   152. BD*(   1) C   5 - H  14          0.00885     0.29075   
   153. BD*(   1) C   6 - C   7          0.00321     0.27016   
   154. BD*(   1) C   6 - H  15          0.00855     0.31537   
   155. BD*(   1) C   6 - H  16          0.00855     0.31537   
   156. BD*(   1) C   7 - H  17          0.00222     0.33688   
   157. BD*(   1) C   7 - H  18          0.00395     0.32667   
   158. BD*(   1) C   7 - H  19          0.00395     0.32667   
       -------------------------------
              Total Lewis   26.34057  ( 97.5577%)
        Valence non-Lewis    0.61086  (  2.2625%)
        Rydberg non-Lewis    0.04856  (  0.1799%)
       -------------------------------
            Total unit  1   27.00000  (100.0000%)
           Charge unit  1    1.00000
 Unable to Open any file for archive entry.
 1\1\GINC-COMPUTE-1-6\SP\UB3LYP\def2SVP\C6H12O1(1+,2)\ZAHRT2\08-Jan-202
 1\0\\# b3lyp/def2svp geom=NewRedundant pop=NBO\\75\\1,2\O,0,3.51802198
 05,-1.3630980434,-0.3719368722\C,0,3.3734625657,-0.1930987871,-0.12074
 75589\C,0,2.0414887408,0.5066218098,-0.011525321\C,0,0.8324650035,-0.3
 907968079,-0.2476236085\C,0,-0.5011544197,0.346125079,-0.1302982288\C,
 0,-1.7159799244,-0.5528343926,-0.3669225379\C,0,-3.0483034457,0.185218
 6166,-0.2492995394\H,0,4.2649330233,0.4687852383,0.0533857009\H,0,2.00
 64761194,0.9840475614,0.9874798431\H,0,2.0626866122,1.3576388645,-0.72
 03903912\H,0,0.919850857,-0.8551996454,-1.2444290956\H,0,0.8635103701,
 -1.2297931325,0.4679516953\H,0,-0.5236191722,1.1857284767,-0.850051421
 \H,0,-0.5802489179,0.8092187754,0.8710864554\H,0,-1.6334299581,-1.0146
 540927,-1.3672045419\H,0,-1.6900112433,-1.3908729159,0.3525727083\H,0,
 -3.9023183088,-0.4878078446,-0.4246397172\H,0,-3.1724591706,0.62761362
 52,0.7533041064\H,0,-3.115370712,1.007157615,-0.9815976889\\Version=ES
 64L-G16RevC.01\State=2-A\HF=-310.5086913\S2=0.755679\S2-1=0.\S2A=0.750
 025\RMSD=9.592e-09\Dipole=2.0270246,0.7872646,0.2389212\Quadrupole=17.
 145722,-8.4404832,-8.7052388,3.6405565,1.6502979,0.1991207\PG=C01 [X(C
 6H12O1)]\\@
 The archive entry for this job was punched.


 MY GROUP MEETINGS AREN'T VERY STRUCTURED.
     -- PROF. M. S. GORDON, OCT. 5, 1984
 File lengths (MBytes):  RWF=     29 Int=      0 D2E=      0 Chk=      3 Scr=      1
 Normal termination of Gaussian 16
