# Supplementary material for: Machine-Learning-Guided Discovery of Electrochemical Reactions
Source: J Am Chem Soc. 2022 Dec 2;144(49):22599–610. doi: 10.1021/jacs.2c08997 (PMC9756344; doi:10.1021/jacs.2c08997)
Supplement: Supplementary file 3 — ja2c08997_si_003.zip [file ja2c08997_si_003.zip › Oxidation Site Selectivity/Ologs_notimes/76.log]

 Entering Gaussian System, Link 0=g16
 Input=76.com
 Output=76.log
 Initial command:
  
 Copyright (c) 1988-2019, Gaussian, Inc.  All Rights Reserved.
  
 This is part of the Gaussian(R) 16 program.  It is based on
 the Gaussian(R) 09 system (copyright 2009, Gaussian, Inc.),
 the Gaussian(R) 03 system (copyright 2003, Gaussian, Inc.),
 the Gaussian(R) 98 system (copyright 1998, Gaussian, Inc.),
 the Gaussian(R) 94 system (copyright 1995, Gaussian, Inc.),
 the Gaussian 92(TM) system (copyright 1992, Gaussian, Inc.),
 the Gaussian 90(TM) system (copyright 1990, Gaussian, Inc.),
 the Gaussian 88(TM) system (copyright 1988, Gaussian, Inc.),
 the Gaussian 86(TM) system (copyright 1986, Carnegie Mellon
 University), and the Gaussian 82(TM) system (copyright 1983,
 Carnegie Mellon University). Gaussian is a federally registered
 trademark of Gaussian, Inc.
  
 This software contains proprietary and confidential information,
 including trade secrets, belonging to Gaussian, Inc.
  
 This software is provided under written license and may be
 used, copied, transmitted, or stored only in accord with that
 written license.
  
 The following legend is applicable only to US Government
 contracts under FAR:
  
                    RESTRICTED RIGHTS LEGEND
  
 Use, reproduction and disclosure by the US Government is
 subject to restrictions as set forth in subparagraphs (a)
 and (c) of the Commercial Computer Software - Restricted
 Rights clause in FAR 52.227-19.
  
 Gaussian, Inc.
 340 Quinnipiac St., Bldg. 40, Wallingford CT 06492
  
  
 ---------------------------------------------------------------
 Warning -- This program may not be used in any manner that
 competes with the business of Gaussian, Inc. or will provide
 assistance to any competitor of Gaussian, Inc.  The licensee
 of this program is prohibited from giving any competitor of
 Gaussian, Inc. access to this program.  By using this program,
 the user acknowledges that Gaussian, Inc. is engaged in the
 business of creating and licensing software in the field of
 computational chemistry and represents and warrants to the
 licensee that it is not a competitor of Gaussian, Inc. and that
 it will not use this program in any manner prohibited above.
 ---------------------------------------------------------------
  

 Cite this work as:
 Gaussian 16, Revision C.01,
 M. J. Frisch, G. W. Trucks, H. B. Schlegel, G. E. Scuseria, 
 M. A. Robb, J. R. Cheeseman, G. Scalmani, V. Barone, 
 G. A. Petersson, H. Nakatsuji, X. Li, M. Caricato, A. V. Marenich, 
 J. Bloino, B. G. Janesko, R. Gomperts, B. Mennucci, H. P. Hratchian, 
 J. V. Ortiz, A. F. Izmaylov, J. L. Sonnenberg, D. Williams-Young, 
 F. Ding, F. Lipparini, F. Egidi, J. Goings, B. Peng, A. Petrone, 
 T. Henderson, D. Ranasinghe, V. G. Zakrzewski, J. Gao, N. Rega, 
 G. Zheng, W. Liang, M. Hada, M. Ehara, K. Toyota, R. Fukuda, 
 J. Hasegawa, M. Ishida, T. Nakajima, Y. Honda, O. Kitao, H. Nakai, 
 T. Vreven, K. Throssell, J. A. Montgomery, Jr., J. E. Peralta, 
 F. Ogliaro, M. J. Bearpark, J. J. Heyd, E. N. Brothers, K. N. Kudin, 
 V. N. Staroverov, T. A. Keith, R. Kobayashi, J. Normand, 
 K. Raghavachari, A. P. Rendell, J. C. Burant, S. S. Iyengar, 
 J. Tomasi, M. Cossi, J. M. Millam, M. Klene, C. Adamo, R. Cammi, 
 J. W. Ochterski, R. L. Martin, K. Morokuma, O. Farkas, 
 J. B. Foresman, and D. J. Fox, Gaussian, Inc., Wallingford CT, 2019.
 
 ******************************************
 Gaussian 16:  ES64L-G16RevC.01  3-Jul-2019
                 8-Jan-2021 
 ******************************************
 %nprocshared=16
 Will use up to   16 processors via shared memory.
 %mem=7GB
 -----------------------------------------
 # b3lyp/def2svp geom=NewRedundant pop=NBO
 -----------------------------------------
 1/29=4000,38=1,172=1/1;
 2/12=2,17=6,18=5,40=1/2;
 3/5=43,7=101,11=2,25=1,30=1,74=-5/1,2,3;
 4//1;
 5/5=2,38=5/2;
 6/7=2,8=2,9=2,10=2,28=1,40=1/1,7;
 99/5=1,9=1/99;
 --
 76
 --
 Symbolic Z-matrix:
 Charge =  1 Multiplicity = 2
 O                    -1.89836  -1.45766  -0.98188 
 C                    -0.93176  -0.74766  -1.10868 
 C                    -0.22693  -0.02726   0.03922 
 C                    -0.85737  -0.41674   1.37621 
 C                    -0.35015   1.48646  -0.22003 
 C                     1.25756  -0.43747   0.0275 
 O                     1.84463  -0.05416  -1.19847 
 H                    -0.4786   -0.5605   -2.11418 
 H                    -1.92855  -0.17057   1.38343 
 H                    -0.37047   0.119     2.20608 
 H                    -0.77235  -1.49877   1.55851 
 H                     0.1661    2.04624   0.57663 
 H                     0.10993   1.76329  -1.179 
 H                    -1.40619   1.79826  -0.22702 
 H                     1.75552   0.05228   0.88957 
 H                     1.32863  -1.5323    0.18796 
 H                     2.75837  -0.36244  -1.21585 
 
                          Input orientation:                          
 ---------------------------------------------------------------------
 Center     Atomic      Atomic             Coordinates (Angstroms)
 Number     Number       Type             X           Y           Z
 ---------------------------------------------------------------------
      1          8           0       -1.898363   -1.457663   -0.981877
      2          6           0       -0.931761   -0.747657   -1.108676
      3          6           0       -0.226928   -0.027258    0.039218
      4          6           0       -0.857373   -0.416744    1.376208
      5          6           0       -0.350151    1.486456   -0.220026
      6          6           0        1.257560   -0.437472    0.027499
      7          8           0        1.844631   -0.054156   -1.198467
      8          1           0       -0.478602   -0.560495   -2.114175
      9          1           0       -1.928552   -0.170574    1.383426
     10          1           0       -0.370467    0.119001    2.206080
     11          1           0       -0.772349   -1.498771    1.558510
     12          1           0        0.166102    2.046242    0.576631
     13          1           0        0.109929    1.763288   -1.179005
     14          1           0       -1.406195    1.798262   -0.227021
     15          1           0        1.755524    0.052278    0.889573
     16          1           0        1.328627   -1.532296    0.187958
     17          1           0        2.758367   -0.362440   -1.215854
 ---------------------------------------------------------------------
                    Distance matrix (angstroms):
                    1          2          3          4          5
     1  O    0.000000
     2  C    1.206029   0.000000
     3  C    2.425364   1.527555   0.000000
     4  C    2.779880   2.507924   1.528628   0.000000
     5  C    3.412509   2.473708   1.540688   2.535233   0.000000
     6  C    3.466913   2.486008   1.540168   2.508464   2.519425
     7  O    4.003342   2.863102   2.413284   3.749832   2.854452
     8  H    2.025520   1.118665   2.232663   3.513816   2.791829
     9  H    2.692985   2.745394   2.173237   1.099125   2.794307
    10  H    3.870840   3.471851   2.176531   1.101267   2.785020
    11  H    2.779058   2.775512   2.184281   1.100565   3.500431
    12  H    4.355263   3.442591   2.177771   2.784443   1.102062
    13  H    3.800871   2.719358   2.191710   3.495329   1.099068
    14  H    3.378326   2.735710   2.189538   2.788871   1.101136
    15  H    4.374144   3.443021   2.158598   2.698893   2.778838
    16  H    3.433299   2.721446   2.169565   2.726718   3.478162
    17  H    4.789509   3.711728   3.255693   4.449192   3.751397
                    6          7          8          9         10
     6  C    0.000000
     7  O    1.412294   0.000000
     8  H    2.759739   2.548001   0.000000
     9  H    3.472907   4.573470   3.806259   0.000000
    10  H    2.776032   4.065413   4.374702   1.785564   0.000000
    11  H    2.755155   4.066499   3.802008   1.769623   1.788306
    12  H    2.767970   3.221816   3.801468   3.154800   2.580168
    13  H    2.759720   2.512503   2.573107   3.802798   3.793845
    14  H    3.486958   3.865621   3.159987   2.596673   3.132512
    15  H    1.109502   2.092649   3.793325   3.723703   2.501496
    16  H    1.108800   2.091252   3.083876   3.727283   3.112317
    17  H    1.950379   0.964498   3.365141   5.362861   4.661655
                   11         12         13         14         15
    11  H    0.000000
    12  H    3.796299   0.000000
    13  H    4.348957   1.779179   0.000000
    14  H    3.802671   1.783107   1.790566   0.000000
    15  H    3.040291   2.569062   3.148738   3.780437   0.000000
    16  H    2.508712   3.782653   3.770237   4.329443   1.784764
    17  H    4.631879   3.966685   3.396219   4.794789   2.368652
                   16         17
    16  H    0.000000
    17  H    2.320218   0.000000
 Stoichiometry    C5H10O2(1+,2)
 Framework group  C1[X(C5H10O2)]
 Deg. of freedom    45
 Full point group                 C1      NOp   1
 Largest Abelian subgroup         C1      NOp   1
 Largest concise Abelian subgroup C1      NOp   1
                         Standard orientation:                         
 ---------------------------------------------------------------------
 Center     Atomic      Atomic             Coordinates (Angstroms)
 Number     Number       Type             X           Y           Z
 ---------------------------------------------------------------------
      1          8           0        1.952770   -1.222881   -0.002670
      2          6           0        0.814932   -0.968956    0.306120
      3          6           0        0.108664    0.352408    0.008451
      4          6           0        1.013448    1.261503   -0.823183
      5          6           0       -0.248789    1.000125    1.359899
      6          6           0       -1.179687    0.044764   -0.777440
      7          8           0       -2.025373   -0.774443    0.002491
      8          1           0        0.184793   -1.711506    0.856535
      9          1           0        1.957271    1.454302   -0.293937
     10          1           0        0.519988    2.226236   -1.019591
     11          1           0        1.271413    0.796163   -1.786592
     12          1           0       -0.781816    1.949784    1.190873
     13          1           0       -0.904490    0.346277    1.951921
     14          1           0        0.659721    1.217649    1.942817
     15          1           0       -1.665641    1.009525   -1.030578
     16          1           0       -0.908028   -0.445182   -1.734306
     17          1           0       -2.803802   -1.003724   -0.518790
 ---------------------------------------------------------------------
 Rotational constants (GHZ):           3.3156129           2.0954893           1.8105876
 Standard basis: def2SVP (5D, 7F)
 There are   155 symmetry adapted cartesian basis functions of A   symmetry.
 There are   148 symmetry adapted basis functions of A   symmetry.
   148 basis functions,   245 primitive gaussians,   155 cartesian basis functions
    28 alpha electrons       27 beta electrons
       nuclear repulsion energy       323.0924104624 Hartrees.
 NAtoms=   17 NActive=   17 NUniq=   17 SFac= 1.00D+00 NAtFMM=   60 NAOKFM=F Big=F
 Integral buffers will be    131072 words long.
 Raffenetti 2 integral format.
 Two-electron integral symmetry is turned on.
 One-electron integrals computed using PRISM.
   1 Symmetry operations used in ECPInt.
 ECPInt:  NShTT=    2628 NPrTT=    9166 LenC2=    2619 LenP2D=    7665.
 LDataN:  DoStor=T MaxTD1= 4 Len=   56
 NBasis=   148 RedAO= T EigKep=  1.49D-03  NBF=   148
 NBsUse=   148 1.00D-06 EigRej= -1.00D+00 NBFU=   148
 ExpMin= 1.22D-01 ExpMax= 2.27D+03 ExpMxC= 3.41D+02 IAcc=3 IRadAn=         5 AccDes= 0.00D+00
 Harris functional with IExCor=  402 and IRadAn=       5 diagonalized for initial guess.
 HarFok:  IExCor=  402 AccDes= 0.00D+00 IRadAn=         5 IDoV= 1 UseB2=F ITyADJ=14
 ICtDFT=  3500011 ScaDFX=  1.000000  1.000000  1.000000  1.000000
 FoFCou: FMM=F IPFlag=           0 FMFlag=      100000 FMFlg1=           0
         NFxFlg=           0 DoJE=T BraDBF=F KetDBF=T FulRan=T
         wScrn=  0.000000 ICntrl=       500 IOpCl=  0 I1Cent=   200000004 NGrid=           0
         NMat0=    1 NMatS0=      1 NMatT0=    0 NMatD0=    1 NMtDS0=    0 NMtDT0=    0
 Petite list used in FoFCou.
 Initial guess <Sx>= 0.0000 <Sy>= 0.0000 <Sz>= 0.5000 <S**2>= 0.7500 S= 0.5000
 Requested convergence on RMS density matrix=1.00D-08 within 128 cycles.
 Requested convergence on MAX density matrix=1.00D-06.
 Requested convergence on             energy=1.00D-06.
 No special actions if energy rises.
 Integral accuracy reduced to 1.0D-05 until final iterations.
 Problem detected with inexpensive integrals.
 Switching to full accuracy and repeating last cycle.
 EnCoef did     2 forward-backward iterations
 SCF Done:  E(UB3LYP) =  -346.391950371     A.U. after   23 cycles
            NFock= 23  Conv=0.52D-08     -V/T= 2.0101
 <Sx>= 0.0000 <Sy>= 0.0000 <Sz>= 0.5000 <S**2>= 0.7556 S= 0.5028
 <L.S>= 0.000000000000E+00
 Annihilation of the first spin contaminant:
 S**2 before annihilation     0.7556,   after     0.7500

 **********************************************************************

            Population analysis using the SCF Density.

 **********************************************************************

 Orbital symmetries:
 Alpha Orbitals:
       Occupied  (A) (A) (A) (A) (A) (A) (A) (A) (A) (A) (A) (A)
                 (A) (A) (A) (A) (A) (A) (A) (A) (A) (A) (A) (A)
                 (A) (A) (A) (A)
       Virtual   (A) (A) (A) (A) (A) (A) (A) (A) (A) (A) (A) (A)
                 (A) (A) (A) (A) (A) (A) (A) (A) (A) (A) (A) (A)
                 (A) (A) (A) (A) (A) (A) (A) (A) (A) (A) (A) (A)
                 (A) (A) (A) (A) (A) (A) (A) (A) (A) (A) (A) (A)
                 (A) (A) (A) (A) (A) (A) (A) (A) (A) (A) (A) (A)
                 (A) (A) (A) (A) (A) (A) (A) (A) (A) (A) (A) (A)
                 (A) (A) (A) (A) (A) (A) (A) (A) (A) (A) (A) (A)
                 (A) (A) (A) (A) (A) (A) (A) (A) (A) (A) (A) (A)
                 (A) (A) (A) (A) (A) (A) (A) (A) (A) (A) (A) (A)
                 (A) (A) (A) (A) (A) (A) (A) (A) (A) (A) (A) (A)
 Beta  Orbitals:
       Occupied  (A) (A) (A) (A) (A) (A) (A) (A) (A) (A) (A) (A)
                 (A) (A) (A) (A) (A) (A) (A) (A) (A) (A) (A) (A)
                 (A) (A) (A)
       Virtual   (A) (A) (A) (A) (A) (A) (A) (A) (A) (A) (A) (A)
                 (A) (A) (A) (A) (A) (A) (A) (A) (A) (A) (A) (A)
                 (A) (A) (A) (A) (A) (A) (A) (A) (A) (A) (A) (A)
                 (A) (A) (A) (A) (A) (A) (A) (A) (A) (A) (A) (A)
                 (A) (A) (A) (A) (A) (A) (A) (A) (A) (A) (A) (A)
                 (A) (A) (A) (A) (A) (A) (A) (A) (A) (A) (A) (A)
                 (A) (A) (A) (A) (A) (A) (A) (A) (A) (A) (A) (A)
                 (A) (A) (A) (A) (A) (A) (A) (A) (A) (A) (A) (A)
                 (A) (A) (A) (A) (A) (A) (A) (A) (A) (A) (A) (A)
                 (A) (A) (A) (A) (A) (A) (A) (A) (A) (A) (A) (A)
                 (A)
 The electronic state is 2-A.
 Alpha  occ. eigenvalues --  -19.45890 -19.36637 -10.53753 -10.45300 -10.43739
 Alpha  occ. eigenvalues --  -10.37193 -10.36260  -1.33949  -1.23752  -1.03566
 Alpha  occ. eigenvalues --   -0.88395  -0.87798  -0.86339  -0.77754  -0.73977
 Alpha  occ. eigenvalues --   -0.72726  -0.69737  -0.68661  -0.65221  -0.63452
 Alpha  occ. eigenvalues --   -0.59154  -0.58726  -0.57736  -0.56439  -0.53963
 Alpha  occ. eigenvalues --   -0.53751  -0.52759  -0.50113
 Alpha virt. eigenvalues --   -0.28119  -0.12785  -0.10641  -0.09141  -0.07539
 Alpha virt. eigenvalues --   -0.05575  -0.03983  -0.03462  -0.02439  -0.01009
 Alpha virt. eigenvalues --   -0.00544   0.01063   0.02175   0.02591   0.03889
 Alpha virt. eigenvalues --    0.05553   0.07444   0.19010   0.21809   0.24048
 Alpha virt. eigenvalues --    0.25779   0.26608   0.32669   0.33201   0.35214
 Alpha virt. eigenvalues --    0.37353   0.39070   0.39828   0.40899   0.42316
 Alpha virt. eigenvalues --    0.44710   0.46548   0.47126   0.48051   0.50129
 Alpha virt. eigenvalues --    0.50553   0.51839   0.52524   0.52597   0.53637
 Alpha virt. eigenvalues --    0.53931   0.57590   0.62851   0.67630   0.71403
 Alpha virt. eigenvalues --    0.75551   0.75994   0.81433   0.84886   0.87510
 Alpha virt. eigenvalues --    0.89762   0.93111   0.96351   1.02298   1.05385
 Alpha virt. eigenvalues --    1.11211   1.15822   1.17474   1.21546   1.25169
 Alpha virt. eigenvalues --    1.28444   1.31182   1.36149   1.36320   1.37711
 Alpha virt. eigenvalues --    1.40623   1.44521   1.50430   1.50888   1.53623
 Alpha virt. eigenvalues --    1.54655   1.56571   1.59183   1.60504   1.63048
 Alpha virt. eigenvalues --    1.63471   1.65101   1.66168   1.67471   1.69023
 Alpha virt. eigenvalues --    1.73226   1.74757   1.76043   1.79742   1.81084
 Alpha virt. eigenvalues --    1.83114   1.92007   1.94932   2.01810   2.04211
 Alpha virt. eigenvalues --    2.05095   2.09609   2.17727   2.19637   2.21456
 Alpha virt. eigenvalues --    2.23335   2.27416   2.29891   2.37233   2.39841
 Alpha virt. eigenvalues --    2.41350   2.43438   2.45092   2.55211   2.59839
 Alpha virt. eigenvalues --    2.62177   2.63929   2.66449   2.72433   2.74306
 Alpha virt. eigenvalues --    2.75558   2.79317   2.83608   2.86117   2.89837
 Alpha virt. eigenvalues --    2.95402   3.12926   3.14218   3.31644   3.55278
  Beta  occ. eigenvalues --  -19.44394 -19.36176 -10.53788 -10.45282 -10.43492
  Beta  occ. eigenvalues --  -10.37175 -10.36263  -1.31248  -1.22826  -1.02762
  Beta  occ. eigenvalues --   -0.87930  -0.87384  -0.85256  -0.75321  -0.73222
  Beta  occ. eigenvalues --   -0.71067  -0.68903  -0.67761  -0.63424  -0.62679
  Beta  occ. eigenvalues --   -0.58394  -0.57430  -0.56538  -0.56225  -0.53747
  Beta  occ. eigenvalues --   -0.52918  -0.47961
  Beta virt. eigenvalues --   -0.42137  -0.27636  -0.12619  -0.10468  -0.08596
  Beta virt. eigenvalues --   -0.07168  -0.05478  -0.03896  -0.03366  -0.02162
  Beta virt. eigenvalues --   -0.00764  -0.00378   0.01170   0.02436   0.02755
  Beta virt. eigenvalues --    0.04144   0.06609   0.07810   0.19402   0.21927
  Beta virt. eigenvalues --    0.24118   0.26246   0.27438   0.32949   0.33547
  Beta virt. eigenvalues --    0.35547   0.37812   0.39624   0.40470   0.41262
  Beta virt. eigenvalues --    0.42793   0.45080   0.46757   0.47216   0.48459
  Beta virt. eigenvalues --    0.50291   0.50809   0.52125   0.52617   0.52767
  Beta virt. eigenvalues --    0.53697   0.54083   0.57775   0.63513   0.67957
  Beta virt. eigenvalues --    0.71658   0.76207   0.76878   0.82307   0.85858
  Beta virt. eigenvalues --    0.88434   0.90263   0.93476   0.98279   1.02831
  Beta virt. eigenvalues --    1.05672   1.11839   1.16107   1.18055   1.22064
  Beta virt. eigenvalues --    1.25650   1.29029   1.31553   1.36325   1.36619
  Beta virt. eigenvalues --    1.38058   1.41131   1.45273   1.50871   1.51378
  Beta virt. eigenvalues --    1.54062   1.55265   1.57177   1.59737   1.60862
  Beta virt. eigenvalues --    1.63419   1.63756   1.65267   1.66295   1.67956
  Beta virt. eigenvalues --    1.69276   1.73497   1.75008   1.76309   1.79965
  Beta virt. eigenvalues --    1.81635   1.83558   1.92500   1.95097   2.02151
  Beta virt. eigenvalues --    2.04473   2.05637   2.09955   2.18052   2.19996
  Beta virt. eigenvalues --    2.21955   2.23593   2.28588   2.32569   2.38613
  Beta virt. eigenvalues --    2.40439   2.43659   2.44517   2.45653   2.56177
  Beta virt. eigenvalues --    2.60867   2.63089   2.64476   2.66718   2.72812
  Beta virt. eigenvalues --    2.74586   2.76178   2.79597   2.84072   2.86936
  Beta virt. eigenvalues --    2.90319   2.95866   3.14082   3.16343   3.33229
  Beta virt. eigenvalues --    3.55638
          Condensed to atoms (all electrons):
               1          2          3          4          5          6
     1  O    7.399871   0.616124  -0.078951   0.012815  -0.002033   0.000292
     2  C    0.616124   4.757291   0.110101  -0.031391  -0.052285  -0.028591
     3  C   -0.078951   0.110101   5.727519   0.316489   0.354510   0.277943
     4  C    0.012815  -0.031391   0.316489   4.534434  -0.047115  -0.034112
     5  C   -0.002033  -0.052285   0.354510  -0.047115   4.591500  -0.058569
     6  C    0.000292  -0.028591   0.277943  -0.034112  -0.058569   4.574456
     7  O    0.000076   0.008579  -0.096164   0.003665   0.001560   0.331816
     8  H   -0.019192   0.384078  -0.079270   0.007867  -0.003658  -0.001910
     9  H    0.002061  -0.009256  -0.009598   0.391251  -0.007798   0.006771
    10  H    0.000515   0.008145  -0.014600   0.393402  -0.006567  -0.006584
    11  H    0.000511  -0.008420  -0.014888   0.389820   0.007833  -0.007802
    12  H   -0.000023   0.005391  -0.013516  -0.005109   0.390620  -0.004246
    13  H    0.000056  -0.004253  -0.024577   0.007041   0.393020  -0.009082
    14  H    0.000479  -0.001540  -0.024157  -0.006190   0.393417   0.007882
    15  H    0.000034   0.009827  -0.020628   0.001958  -0.013198   0.380485
    16  H    0.000159  -0.014702  -0.019208  -0.001460   0.009565   0.375579
    17  H   -0.000002   0.000069   0.008416  -0.000362   0.000081  -0.011913
               7          8          9         10         11         12
     1  O    0.000076  -0.019192   0.002061   0.000515   0.000511  -0.000023
     2  C    0.008579   0.384078  -0.009256   0.008145  -0.008420   0.005391
     3  C   -0.096164  -0.079270  -0.009598  -0.014600  -0.014888  -0.013516
     4  C    0.003665   0.007867   0.391251   0.393402   0.389820  -0.005109
     5  C    0.001560  -0.003658  -0.007798  -0.006567   0.007833   0.390620
     6  C    0.331816  -0.001910   0.006771  -0.006584  -0.007802  -0.004246
     7  O    7.654758   0.020922  -0.000114   0.000032   0.000014  -0.000531
     8  H    0.020922   0.535914   0.000072  -0.000147  -0.000064  -0.000007
     9  H   -0.000114   0.000072   0.588222  -0.013562  -0.019534  -0.000804
    10  H    0.000032  -0.000147  -0.013562   0.583889  -0.016964   0.003181
    11  H    0.000014  -0.000064  -0.019534  -0.016964   0.606780   0.000121
    12  H   -0.000531  -0.000007  -0.000804   0.003181   0.000121   0.567944
    13  H    0.012702   0.003933   0.000018   0.000132  -0.000385  -0.013677
    14  H    0.000115  -0.000904   0.004847  -0.000694   0.000011  -0.014227
    15  H   -0.018750   0.000920   0.000002   0.004053  -0.001517   0.003157
    16  H   -0.023478  -0.002078  -0.000369  -0.001174   0.006507   0.000111
    17  H    0.323830  -0.000642   0.000013   0.000002  -0.000003  -0.000093
              13         14         15         16         17
     1  O    0.000056   0.000479   0.000034   0.000159  -0.000002
     2  C   -0.004253  -0.001540   0.009827  -0.014702   0.000069
     3  C   -0.024577  -0.024157  -0.020628  -0.019208   0.008416
     4  C    0.007041  -0.006190   0.001958  -0.001460  -0.000362
     5  C    0.393020   0.393417  -0.013198   0.009565   0.000081
     6  C   -0.009082   0.007882   0.380485   0.375579  -0.011913
     7  O    0.012702   0.000115  -0.018750  -0.023478   0.323830
     8  H    0.003933  -0.000904   0.000920  -0.002078  -0.000642
     9  H    0.000018   0.004847   0.000002  -0.000369   0.000013
    10  H    0.000132  -0.000694   0.004053  -0.001174   0.000002
    11  H   -0.000385   0.000011  -0.001517   0.006507  -0.000003
    12  H   -0.013677  -0.014227   0.003157   0.000111  -0.000093
    13  H    0.583301  -0.019248  -0.000646   0.000561  -0.000496
    14  H   -0.019248   0.586936   0.000157  -0.000347   0.000011
    15  H   -0.000646   0.000157   0.576936  -0.026107  -0.001992
    16  H    0.000561  -0.000347  -0.026107   0.626516  -0.005081
    17  H   -0.000496   0.000011  -0.001992  -0.005081   0.465389
          Atomic-Atomic Spin Densities.
               1          2          3          4          5          6
     1  O    0.616209  -0.065659  -0.010578   0.003994   0.001837   0.000343
     2  C   -0.065659  -0.092739   0.106062  -0.010020   0.004616  -0.001312
     3  C   -0.010578   0.106062   0.048835   0.001244  -0.023319  -0.000797
     4  C    0.003994  -0.010020   0.001244   0.000426   0.005543   0.000638
     5  C    0.001837   0.004616  -0.023319   0.005543   0.015950   0.004103
     6  C    0.000343  -0.001312  -0.000797   0.000638   0.004103  -0.012174
     7  O   -0.000009  -0.002917   0.007978  -0.000168   0.000061  -0.013411
     8  H   -0.009091   0.023746  -0.006004   0.000296   0.004700   0.001116
     9  H    0.000779  -0.000584  -0.000613   0.000354   0.000658  -0.000006
    10  H   -0.000245  -0.000666   0.001501   0.000876  -0.000673  -0.000277
    11  H    0.001107  -0.000083  -0.001678   0.000585   0.000200   0.000432
    12  H   -0.000067  -0.000218   0.001161  -0.000912  -0.001075  -0.000072
    13  H    0.000014  -0.000025  -0.000008   0.000005   0.000613   0.000084
    14  H    0.000112  -0.000306  -0.001674   0.000381   0.002575  -0.000029
    15  H   -0.000138  -0.000775  -0.001095  -0.001947  -0.002381   0.010179
    16  H    0.000538   0.001351  -0.008215   0.001960   0.000615   0.009370
    17  H    0.000000   0.000039  -0.000163   0.000020   0.000058   0.000236
               7          8          9         10         11         12
     1  O   -0.000009  -0.009091   0.000779  -0.000245   0.001107  -0.000067
     2  C   -0.002917   0.023746  -0.000584  -0.000666  -0.000083  -0.000218
     3  C    0.007978  -0.006004  -0.000613   0.001501  -0.001678   0.001161
     4  C   -0.000168   0.000296   0.000354   0.000876   0.000585  -0.000912
     5  C    0.000061   0.004700   0.000658  -0.000673   0.000200  -0.001075
     6  C   -0.013411   0.001116  -0.000006  -0.000277   0.000432  -0.000072
     7  O    0.188970  -0.006553  -0.000001  -0.000008  -0.000012  -0.000475
     8  H   -0.006553   0.090855   0.000046  -0.000063   0.000113  -0.000230
     9  H   -0.000001   0.000046  -0.000218  -0.000418   0.000169  -0.000131
    10  H   -0.000008  -0.000063  -0.000418   0.001907  -0.000416   0.000476
    11  H   -0.000012   0.000113   0.000169  -0.000416  -0.000035  -0.000051
    12  H   -0.000475  -0.000230  -0.000131   0.000476  -0.000051   0.015996
    13  H   -0.000207   0.000234   0.000007  -0.000006   0.000004  -0.000490
    14  H    0.000006   0.000153   0.000065  -0.000077   0.000018  -0.001052
    15  H   -0.005389  -0.000602  -0.000108   0.000964  -0.000361   0.002269
    16  H   -0.002218   0.001513   0.000072  -0.000200   0.000420  -0.000170
    17  H    0.000343   0.000113   0.000000  -0.000003   0.000002  -0.000023
              13         14         15         16         17
     1  O    0.000014   0.000112  -0.000138   0.000538   0.000000
     2  C   -0.000025  -0.000306  -0.000775   0.001351   0.000039
     3  C   -0.000008  -0.001674  -0.001095  -0.008215  -0.000163
     4  C    0.000005   0.000381  -0.001947   0.001960   0.000020
     5  C    0.000613   0.002575  -0.002381   0.000615   0.000058
     6  C    0.000084  -0.000029   0.010179   0.009370   0.000236
     7  O   -0.000207   0.000006  -0.005389  -0.002218   0.000343
     8  H    0.000234   0.000153  -0.000602   0.001513   0.000113
     9  H    0.000007   0.000065  -0.000108   0.000072   0.000000
    10  H   -0.000006  -0.000077   0.000964  -0.000200  -0.000003
    11  H    0.000004   0.000018  -0.000361   0.000420   0.000002
    12  H   -0.000490  -0.001052   0.002269  -0.000170  -0.000023
    13  H   -0.001065   0.000085  -0.000126   0.000019   0.000024
    14  H    0.000085   0.001235  -0.000085   0.000018   0.000001
    15  H   -0.000126  -0.000085   0.074763  -0.007728  -0.000749
    16  H    0.000019   0.000018  -0.007728   0.025634   0.000519
    17  H    0.000024   0.000001  -0.000749   0.000519  -0.003689
 Mulliken charges and spin densities:
               1          2
     1  O    0.067208   0.539148
     2  C    0.250834  -0.039492
     3  C   -0.399422   0.112637
     4  C    0.066996   0.003274
     5  C    0.049117   0.014082
     6  C    0.207585  -0.001578
     7  O   -0.219032   0.165989
     8  H    0.154165   0.100342
     9  H    0.067777   0.000071
    10  H    0.066941   0.002674
    11  H    0.057979   0.000413
    12  H    0.081708   0.014936
    13  H    0.071600  -0.000838
    14  H    0.073454   0.001426
    15  H    0.105309   0.066690
    16  H    0.075007   0.023499
    17  H    0.222772  -0.003272
 Sum of Mulliken charges =   1.00000   1.00000
 Mulliken charges and spin densities with hydrogens summed into heavy atoms:
               1          2
     1  O    0.067208   0.539148
     2  C    0.404999   0.060849
     3  C   -0.399422   0.112637
     4  C    0.259694   0.006432
     5  C    0.275879   0.029606
     6  C    0.387901   0.088611
     7  O    0.003740   0.162717
 Electronic spatial extent (au):  <R**2>=            773.1050
 Charge=              1.0000 electrons
 Dipole moment (field-independent basis, Debye):
    X=             -1.9754    Y=             -0.5245    Z=             -0.8146  Tot=              2.2002
 Quadrupole moment (field-independent basis, Debye-Ang):
   XX=            -30.0097   YY=            -32.9475   ZZ=            -35.2319
   XY=              1.3627   XZ=              4.8249   YZ=             -0.2067
 Traceless Quadrupole moment (field-independent basis, Debye-Ang):
   XX=              2.7200   YY=             -0.2178   ZZ=             -2.5022
   XY=              1.3627   XZ=              4.8249   YZ=             -0.2067
 Octapole moment (field-independent basis, Debye-Ang**2):
  XXX=            -32.0447  YYY=             -8.3562  ZZZ=             -0.1733  XYY=             -3.5636
  XXY=             -7.4650  XXZ=            -10.8066  XZZ=             -2.6864  YZZ=             -2.4416
  YYZ=              1.2276  XYZ=             -3.9537
 Hexadecapole moment (field-independent basis, Debye-Ang**3):
 XXXX=           -339.9291 YYYY=           -254.0333 ZZZZ=           -196.9619 XXXY=             32.9562
 XXXZ=             32.4804 YYYX=             -3.6488 YYYZ=             -4.7939 ZZZX=              3.1182
 ZZZY=              2.5095 XXYY=           -104.0744 XXZZ=            -97.4287 YYZZ=            -73.2409
 XXYZ=              7.2876 YYXZ=              4.4365 ZZXY=              0.5836
 N-N= 3.230924104624D+02 E-N=-1.441855955288D+03  KE= 3.429296944342D+02
                          Isotropic Fermi Contact Couplings
        Atom                 a.u.       MegaHertz       Gauss      10(-4) cm-1
     1  O(17)              0.18117    -109.82182     -39.18716     -36.63262
     2  C(13)             -0.05669     -63.73112     -22.74085     -21.25841
     3  C(13)              0.02157      24.25293       8.65405       8.08991
     4  C(13)             -0.00487      -5.47647      -1.95414      -1.82675
     5  C(13)             -0.00225      -2.53190      -0.90344      -0.84455
     6  C(13)             -0.01616     -18.17166      -6.48410      -6.06141
     7  O(17)              0.07356     -44.59331     -15.91200     -14.87473
     8  H(1)               0.05004     223.69113      79.81856      74.61533
     9  H(1)              -0.00013      -0.56087      -0.20013      -0.18709
    10  H(1)               0.00108       4.81346       1.71756       1.60560
    11  H(1)              -0.00009      -0.38682      -0.13803      -0.12903
    12  H(1)               0.00588      26.29735       9.38355       8.77185
    13  H(1)              -0.00021      -0.95711      -0.34152      -0.31926
    14  H(1)               0.00071       3.15721       1.12657       1.05313
    15  H(1)               0.02924     130.69254      46.63435      43.59434
    16  H(1)               0.01074      47.99230      17.12485      16.00851
    17  H(1)              -0.00163      -7.30323      -2.60597      -2.43609
 --------------------------------------------------------
       Center         ----  Spin Dipole Couplings  ----
                      3XX-RR        3YY-RR        3ZZ-RR
 --------------------------------------------------------
     1   Atom       -1.106086      1.547550     -0.441465
     2   Atom       -0.005054      0.091845     -0.086791
     3   Atom        0.002884      0.106312     -0.109196
     4   Atom       -0.001463      0.005565     -0.004102
     5   Atom        0.001900     -0.000351     -0.001549
     6   Atom        0.024187      0.008294     -0.032481
     7   Atom       -0.068327      0.397504     -0.329177
     8   Atom        0.010781     -0.004132     -0.006649
     9   Atom       -0.002136      0.008370     -0.006234
    10   Atom       -0.000800      0.003569     -0.002769
    11   Atom       -0.002585      0.000768      0.001817
    12   Atom       -0.002841      0.003917     -0.001076
    13   Atom       -0.001437     -0.000644      0.002081
    14   Atom       -0.002471      0.000131      0.002340
    15   Atom       -0.004066      0.010220     -0.006155
    16   Atom       -0.003540     -0.006740      0.010281
    17   Atom        0.015549     -0.008341     -0.007208
 --------------------------------------------------------
                        XY            XZ            YZ
 --------------------------------------------------------
     1   Atom        0.200965     -0.024008     -1.137476
     2   Atom       -0.044339     -0.026892     -0.083320
     3   Atom       -0.154840      0.024571     -0.035856
     4   Atom        0.002816     -0.003908     -0.008407
     5   Atom       -0.016236     -0.014836      0.016534
     6   Atom       -0.045334      0.001315     -0.008097
     7   Atom       -0.441246     -0.074242      0.120839
     8   Atom        0.011708     -0.013079     -0.009757
     9   Atom        0.002329     -0.000456     -0.001871
    10   Atom       -0.000045     -0.000467     -0.002728
    11   Atom       -0.001120     -0.000647     -0.006527
    12   Atom       -0.002955      0.000429      0.000704
    13   Atom       -0.001000     -0.002867      0.002108
    14   Atom       -0.000177      0.001792      0.005604
    15   Atom       -0.005912      0.002478     -0.005975
    16   Atom        0.000252      0.002617      0.003234
    17   Atom        0.008582      0.022553      0.011092
 --------------------------------------------------------


 ---------------------------------------------------------------------------------
              Anisotropic Spin Dipole Couplings in Principal Axis System
 ---------------------------------------------------------------------------------

       Atom             a.u.   MegaHertz   Gauss  10(-4) cm-1        Axes

              Baa    -1.1385    82.378    29.395    27.478  0.9455 -0.1844 -0.2683
     1 O(17)  Bbb    -0.9372    67.816    24.198    22.621  0.3199  0.3729  0.8710
              Bcc     2.0757  -150.194   -53.593   -50.099  0.0605  0.9094 -0.4115
 
              Baa    -0.1333   -17.889    -6.383    -5.967  0.3146  0.3833  0.8684
     2 C(13)  Bbb     0.0011     0.146     0.052     0.049  0.9200  0.1021 -0.3784
              Bcc     0.1322    17.743     6.331     5.919 -0.2337  0.9180 -0.3205
 
              Baa    -0.1150   -15.436    -5.508    -5.149  0.0522  0.1951  0.9794
     3 C(13)  Bbb    -0.1085   -14.558    -5.195    -4.856  0.8135  0.5605 -0.1550
              Bcc     0.2235    29.994    10.703    10.005 -0.5792  0.8048 -0.1295
 
              Baa    -0.0095    -1.277    -0.456    -0.426  0.2678  0.4305  0.8619
     4 C(13)  Bbb    -0.0024    -0.319    -0.114    -0.107  0.9101 -0.4068 -0.0796
              Bcc     0.0119     1.596     0.570     0.532  0.3163  0.8057 -0.5007
 
              Baa    -0.0176    -2.357    -0.841    -0.786  0.1199  0.7442 -0.6572
     5 C(13)  Bbb    -0.0142    -1.907    -0.680    -0.636  0.7964  0.3231  0.5112
              Bcc     0.0318     4.264     1.522     1.422  0.5928 -0.5846 -0.5539
 
              Baa    -0.0369    -4.952    -1.767    -1.652  0.3480  0.4920  0.7980
     6 C(13)  Bbb    -0.0258    -3.458    -1.234    -1.154 -0.5466 -0.5850  0.5991
              Bcc     0.0627     8.410     3.001     2.805  0.7616 -0.6447  0.0654
 
              Baa    -0.3491    25.263     9.014     8.427  0.1394 -0.0774  0.9872
     7 O(17)  Bbb    -0.3343    24.187     8.631     8.068  0.8479  0.5243 -0.0786
              Bcc     0.6834   -49.450   -17.645   -16.495 -0.5115  0.8480  0.1387
 
              Baa    -0.0156    -8.332    -2.973    -2.779  0.1803  0.5236  0.8327
     8 H(1)   Bbb    -0.0098    -5.216    -1.861    -1.740 -0.6145  0.7210 -0.3203
              Bcc     0.0254    13.548     4.834     4.519  0.7681  0.4539 -0.4517
 
              Baa    -0.0065    -3.455    -1.233    -1.153  0.0406  0.1186  0.9921
     9 H(1)   Bbb    -0.0026    -1.402    -0.500    -0.468  0.9777 -0.2096 -0.0149
              Bcc     0.0091     4.858     1.733     1.620  0.2062  0.9706 -0.1245
 
              Baa    -0.0038    -2.054    -0.733    -0.685  0.1473  0.3422  0.9280
    10 H(1)   Bbb    -0.0007    -0.392    -0.140    -0.131  0.9888 -0.0722 -0.1303
              Bcc     0.0046     2.446     0.873     0.816  0.0224  0.9369 -0.3490
 
              Baa    -0.0058    -3.072    -1.096    -1.025  0.3701  0.6879  0.6243
    11 H(1)   Bbb    -0.0021    -1.115    -0.398    -0.372  0.9286 -0.2540 -0.2706
              Bcc     0.0078     4.188     1.494     1.397  0.0276 -0.6799  0.7328
 
              Baa    -0.0041    -2.183    -0.779    -0.728  0.9105  0.3547 -0.2124
    12 H(1)   Bbb    -0.0010    -0.521    -0.186    -0.174  0.2281 -0.0024  0.9736
              Bcc     0.0051     2.705     0.965     0.902 -0.3448  0.9350  0.0831
 
              Baa    -0.0031    -1.631    -0.582    -0.544  0.8517 -0.0968  0.5150
    13 H(1)   Bbb    -0.0016    -0.877    -0.313    -0.292  0.2836  0.9116 -0.2977
              Bcc     0.0047     2.508     0.895     0.837 -0.4406  0.3996  0.8039
 
              Baa    -0.0051    -2.733    -0.975    -0.912  0.4513  0.6582 -0.6027
    14 H(1)   Bbb    -0.0020    -1.065    -0.380    -0.355  0.8824 -0.4301  0.1911
              Bcc     0.0071     3.798     1.355     1.267  0.1334  0.6180  0.7748
 
              Baa    -0.0082    -4.391    -1.567    -1.465 -0.2343  0.2308  0.9444
    15 H(1)   Bbb    -0.0062    -3.283    -1.171    -1.095  0.9154  0.3795  0.1343
              Bcc     0.0144     7.674     2.738     2.560 -0.3274  0.8959 -0.3002
 
              Baa    -0.0073    -3.921    -1.399    -1.308  0.0654  0.9797 -0.1894
    16 H(1)   Bbb    -0.0040    -2.127    -0.759    -0.710  0.9827 -0.0962 -0.1584
              Bcc     0.0113     6.048     2.158     2.017  0.1734  0.1758  0.9690
 
              Baa    -0.0232   -12.380    -4.417    -4.129 -0.3968 -0.3908  0.8306
    17 H(1)   Bbb    -0.0104    -5.539    -1.976    -1.847 -0.4547  0.8697  0.1919
              Bcc     0.0336    17.918     6.394     5.977  0.7973  0.3015  0.5228
 

 ---------------------------------------------------------------------------------

 ******************************Gaussian NBO Version 3.1******************************
             N A T U R A L   A T O M I C   O R B I T A L   A N D
          N A T U R A L   B O N D   O R B I T A L   A N A L Y S I S
 ******************************Gaussian NBO Version 3.1******************************
       /RESON  / : Allow strongly delocalized NBO set

 Analyzing the SCF density

 Job title: 76                                                              

 Storage needed:     66744 in NPA,     88363 in NBO ( 939522481 available)
 GSVD:  LWork=       12934 too small for GESVD, short by        4421 words or        4421 for optimal perf.


 NATURAL POPULATIONS:  Natural atomic orbital occupancies 
                                                          
   NAO  Atom  No  lang   Type(AO)    Occupancy
 --------------------------------------------
     1    O    1  S      Cor( 1S)     1.99973
     2    O    1  S      Val( 2S)     1.71171
     3    O    1  S      Ryd( 3S)     0.00146
     4    O    1  px     Val( 2p)     1.59845
     5    O    1  px     Ryd( 3p)     0.00038
     6    O    1  py     Val( 2p)     1.42559
     7    O    1  py     Ryd( 3p)     0.00246
     8    O    1  pz     Val( 2p)     1.44318
     9    O    1  pz     Ryd( 3p)     0.00061
    10    O    1  dxy    Ryd( 3d)     0.00148
    11    O    1  dxz    Ryd( 3d)     0.00179
    12    O    1  dyz    Ryd( 3d)     0.00026
    13    O    1  dx2y2  Ryd( 3d)     0.00139
    14    O    1  dz2    Ryd( 3d)     0.00065

    15    C    2  S      Cor( 1S)     1.99917
    16    C    2  S      Val( 2S)     0.95232
    17    C    2  S      Ryd( 3S)     0.01066
    18    C    2  px     Val( 2p)     0.80240
    19    C    2  px     Ryd( 3p)     0.01430
    20    C    2  py     Val( 2p)     0.98450
    21    C    2  py     Ryd( 3p)     0.00358
    22    C    2  pz     Val( 2p)     0.72808
    23    C    2  pz     Ryd( 3p)     0.00340
    24    C    2  dxy    Ryd( 3d)     0.00273
    25    C    2  dxz    Ryd( 3d)     0.00277
    26    C    2  dyz    Ryd( 3d)     0.00093
    27    C    2  dx2y2  Ryd( 3d)     0.00222
    28    C    2  dz2    Ryd( 3d)     0.00097

    29    C    3  S      Cor( 1S)     1.99884
    30    C    3  S      Val( 2S)     0.93396
    31    C    3  S      Ryd( 3S)     0.00089
    32    C    3  px     Val( 2p)     1.07111
    33    C    3  px     Ryd( 3p)     0.00460
    34    C    3  py     Val( 2p)     1.01988
    35    C    3  py     Ryd( 3p)     0.00279
    36    C    3  pz     Val( 2p)     1.11722
    37    C    3  pz     Ryd( 3p)     0.00325
    38    C    3  dxy    Ryd( 3d)     0.00096
    39    C    3  dxz    Ryd( 3d)     0.00100
    40    C    3  dyz    Ryd( 3d)     0.00081
    41    C    3  dx2y2  Ryd( 3d)     0.00088
    42    C    3  dz2    Ryd( 3d)     0.00111

    43    C    4  S      Cor( 1S)     1.99918
    44    C    4  S      Val( 2S)     1.08078
    45    C    4  S      Ryd( 3S)     0.00128
    46    C    4  px     Val( 2p)     1.18325
    47    C    4  px     Ryd( 3p)     0.00327
    48    C    4  py     Val( 2p)     1.17640
    49    C    4  py     Ryd( 3p)     0.00414
    50    C    4  pz     Val( 2p)     1.18829
    51    C    4  pz     Ryd( 3p)     0.00404
    52    C    4  dxy    Ryd( 3d)     0.00055
    53    C    4  dxz    Ryd( 3d)     0.00054
    54    C    4  dyz    Ryd( 3d)     0.00052
    55    C    4  dx2y2  Ryd( 3d)     0.00034
    56    C    4  dz2    Ryd( 3d)     0.00039

    57    C    5  S      Cor( 1S)     1.99915
    58    C    5  S      Val( 2S)     1.09020
    59    C    5  S      Ryd( 3S)     0.00154
    60    C    5  px     Val( 2p)     1.23948
    61    C    5  px     Ryd( 3p)     0.00439
    62    C    5  py     Val( 2p)     1.20564
    63    C    5  py     Ryd( 3p)     0.00335
    64    C    5  pz     Val( 2p)     1.07939
    65    C    5  pz     Ryd( 3p)     0.00316
    66    C    5  dxy    Ryd( 3d)     0.00056
    67    C    5  dxz    Ryd( 3d)     0.00060
    68    C    5  dyz    Ryd( 3d)     0.00053
    69    C    5  dx2y2  Ryd( 3d)     0.00033
    70    C    5  dz2    Ryd( 3d)     0.00038

    71    C    6  S      Cor( 1S)     1.99897
    72    C    6  S      Val( 2S)     1.00352
    73    C    6  S      Ryd( 3S)     0.00421
    74    C    6  px     Val( 2p)     0.91502
    75    C    6  px     Ryd( 3p)     0.00297
    76    C    6  py     Val( 2p)     1.05889
    77    C    6  py     Ryd( 3p)     0.00375
    78    C    6  pz     Val( 2p)     1.04553
    79    C    6  pz     Ryd( 3p)     0.00411
    80    C    6  dxy    Ryd( 3d)     0.00145
    81    C    6  dxz    Ryd( 3d)     0.00150
    82    C    6  dyz    Ryd( 3d)     0.00125
    83    C    6  dx2y2  Ryd( 3d)     0.00127
    84    C    6  dz2    Ryd( 3d)     0.00113

    85    O    7  S      Cor( 1S)     1.99974
    86    O    7  S      Val( 2S)     1.67852
    87    O    7  S      Ryd( 3S)     0.00136
    88    O    7  px     Val( 2p)     1.52866
    89    O    7  px     Ryd( 3p)     0.00238
    90    O    7  py     Val( 2p)     1.68368
    91    O    7  py     Ryd( 3p)     0.00175
    92    O    7  pz     Val( 2p)     1.74202
    93    O    7  pz     Ryd( 3p)     0.00077
    94    O    7  dxy    Ryd( 3d)     0.00030
    95    O    7  dxz    Ryd( 3d)     0.00132
    96    O    7  dyz    Ryd( 3d)     0.00109
    97    O    7  dx2y2  Ryd( 3d)     0.00031
    98    O    7  dz2    Ryd( 3d)     0.00112

    99    H    8  S      Val( 1S)     0.71844
   100    H    8  S      Ryd( 2S)     0.00402
   101    H    8  px     Ryd( 2p)     0.00037
   102    H    8  py     Ryd( 2p)     0.00053
   103    H    8  pz     Ryd( 2p)     0.00029

   104    H    9  S      Val( 1S)     0.74380
   105    H    9  S      Ryd( 2S)     0.00125
   106    H    9  px     Ryd( 2p)     0.00061
   107    H    9  py     Ryd( 2p)     0.00019
   108    H    9  pz     Ryd( 2p)     0.00023

   109    H   10  S      Val( 1S)     0.74230
   110    H   10  S      Ryd( 2S)     0.00092
   111    H   10  px     Ryd( 2p)     0.00020
   112    H   10  py     Ryd( 2p)     0.00065
   113    H   10  pz     Ryd( 2p)     0.00019

   114    H   11  S      Val( 1S)     0.75486
   115    H   11  S      Ryd( 2S)     0.00132
   116    H   11  px     Ryd( 2p)     0.00023
   117    H   11  py     Ryd( 2p)     0.00019
   118    H   11  pz     Ryd( 2p)     0.00063

   119    H   12  S      Val( 1S)     0.72806
   120    H   12  S      Ryd( 2S)     0.00098
   121    H   12  px     Ryd( 2p)     0.00031
   122    H   12  py     Ryd( 2p)     0.00062
   123    H   12  pz     Ryd( 2p)     0.00013

   124    H   13  S      Val( 1S)     0.74618
   125    H   13  S      Ryd( 2S)     0.00157
   126    H   13  px     Ryd( 2p)     0.00041
   127    H   13  py     Ryd( 2p)     0.00029
   128    H   13  pz     Ryd( 2p)     0.00034

   129    H   14  S      Val( 1S)     0.74619
   130    H   14  S      Ryd( 2S)     0.00100
   131    H   14  px     Ryd( 2p)     0.00048
   132    H   14  py     Ryd( 2p)     0.00019
   133    H   14  pz     Ryd( 2p)     0.00035

   134    H   15  S      Val( 1S)     0.72272
   135    H   15  S      Ryd( 2S)     0.00162
   136    H   15  px     Ryd( 2p)     0.00027
   137    H   15  py     Ryd( 2p)     0.00063
   138    H   15  pz     Ryd( 2p)     0.00022

   139    H   16  S      Val( 1S)     0.76330
   140    H   16  S      Ryd( 2S)     0.00181
   141    H   16  px     Ryd( 2p)     0.00015
   142    H   16  py     Ryd( 2p)     0.00027
   143    H   16  pz     Ryd( 2p)     0.00066

   144    H   17  S      Val( 1S)     0.49182
   145    H   17  S      Ryd( 2S)     0.00082
   146    H   17  px     Ryd( 2p)     0.00208
   147    H   17  py     Ryd( 2p)     0.00128
   148    H   17  pz     Ryd( 2p)     0.00130

 WARNING:  1 low occupancy (<1.9990e) core orbital  found on  C    3
           1 low occupancy (<1.9990e) core orbital  found on  C    6


 Summary of Natural Population Analysis:                  
                                                          
                                       Natural Population 
                Natural  -----------------------------------------------
    Atom  No    Charge         Core      Valence    Rydberg      Total
 -----------------------------------------------------------------------
      O    1   -0.18915      1.99973     6.17893    0.01048     8.18915
      C    2    0.49197      1.99917     3.46731    0.04156     5.50803
      C    3   -0.15732      1.99884     4.14218    0.01630     6.15732
      C    4   -0.64297      1.99918     4.62873    0.01506     6.64297
      C    5   -0.62869      1.99915     4.61470    0.01484     6.62869
      C    6   -0.04358      1.99897     4.02296    0.02165     6.04358
      O    7   -0.64301      1.99974     6.63288    0.01039     8.64301
      H    8    0.27635      0.00000     0.71844    0.00521     0.72365
      H    9    0.25391      0.00000     0.74380    0.00229     0.74609
      H   10    0.25575      0.00000     0.74230    0.00196     0.74425
      H   11    0.24278      0.00000     0.75486    0.00236     0.75722
      H   12    0.26990      0.00000     0.72806    0.00204     0.73010
      H   13    0.25121      0.00000     0.74618    0.00261     0.74879
      H   14    0.25180      0.00000     0.74619    0.00201     0.74820
      H   15    0.27453      0.00000     0.72272    0.00275     0.72547
      H   16    0.23381      0.00000     0.76330    0.00289     0.76619
      H   17    0.50271      0.00000     0.49182    0.00548     0.49729
 =======================================================================
   * Total *    1.00000     13.99478    40.84534    0.15987    55.00000

                                 Natural Population      
 --------------------------------------------------------
   Core                      13.99478 ( 99.9627% of  14)
   Valence                   40.84534 ( 99.6228% of  41)
   Natural Minimal Basis     54.84013 ( 99.7093% of  55)
   Natural Rydberg Basis      0.15987 (  0.2907% of  55)
 --------------------------------------------------------

    Atom  No          Natural Electron Configuration
 ----------------------------------------------------------------------------
      O    1      [core]2S( 1.71)2p( 4.47)3d( 0.01)
      C    2      [core]2S( 0.95)2p( 2.51)3S( 0.01)3p( 0.02)3d( 0.01)
      C    3      [core]2S( 0.93)2p( 3.21)3p( 0.01)
      C    4      [core]2S( 1.08)2p( 3.55)3p( 0.01)
      C    5      [core]2S( 1.09)2p( 3.52)3p( 0.01)
      C    6      [core]2S( 1.00)2p( 3.02)3p( 0.01)3d( 0.01)
      O    7      [core]2S( 1.68)2p( 4.95)
      H    8            1S( 0.72)
      H    9            1S( 0.74)
      H   10            1S( 0.74)
      H   11            1S( 0.75)
      H   12            1S( 0.73)
      H   13            1S( 0.75)
      H   14            1S( 0.75)
      H   15            1S( 0.72)
      H   16            1S( 0.76)
      H   17            1S( 0.49)


 ***************************************************
 *******         Alpha spin orbitals         *******
 ***************************************************


 NATURAL POPULATIONS:  Natural atomic orbital occupancies 
                                                          
   NAO  Atom  No  lang   Type(AO)    Occupancy      Energy
 ----------------------------------------------------------
     1    O    1  S      Cor( 1S)     0.99987     -19.20676
     2    O    1  S      Val( 2S)     0.86011      -1.19284
     3    O    1  S      Ryd( 3S)     0.00069       1.14323
     4    O    1  px     Val( 2p)     0.80348      -0.60105
     5    O    1  px     Ryd( 3p)     0.00019       0.76764
     6    O    1  py     Val( 2p)     0.92124      -0.59422
     7    O    1  py     Ryd( 3p)     0.00158       0.88172
     8    O    1  pz     Val( 2p)     0.77727      -0.56143
     9    O    1  pz     Ryd( 3p)     0.00041       0.82161
    10    O    1  dxy    Ryd( 3d)     0.00081       2.65561
    11    O    1  dxz    Ryd( 3d)     0.00091       2.67088
    12    O    1  dyz    Ryd( 3d)     0.00013       2.37055
    13    O    1  dx2y2  Ryd( 3d)     0.00070       2.82384
    14    O    1  dz2    Ryd( 3d)     0.00033       2.51916

    15    C    2  S      Cor( 1S)     0.99958     -10.42564
    16    C    2  S      Val( 2S)     0.46957      -0.45941
    17    C    2  S      Ryd( 3S)     0.00485       0.34833
    18    C    2  px     Val( 2p)     0.39385      -0.26545
    19    C    2  px     Ryd( 3p)     0.00688       0.43777
    20    C    2  py     Val( 2p)     0.50734      -0.32842
    21    C    2  py     Ryd( 3p)     0.00151       0.39561
    22    C    2  pz     Val( 2p)     0.35505      -0.35598
    23    C    2  pz     Ryd( 3p)     0.00161       0.37627
    24    C    2  dxy    Ryd( 3d)     0.00180       2.06540
    25    C    2  dxz    Ryd( 3d)     0.00147       1.87144
    26    C    2  dyz    Ryd( 3d)     0.00049       1.80823
    27    C    2  dx2y2  Ryd( 3d)     0.00117       2.01158
    28    C    2  dz2    Ryd( 3d)     0.00052       1.77381

    29    C    3  S      Cor( 1S)     0.99942     -10.31122
    30    C    3  S      Val( 2S)     0.46886      -0.42632
    31    C    3  S      Ryd( 3S)     0.00044       0.74400
    32    C    3  px     Val( 2p)     0.55114      -0.33694
    33    C    3  px     Ryd( 3p)     0.00239       0.58596
    34    C    3  py     Val( 2p)     0.54192      -0.34115
    35    C    3  py     Ryd( 3p)     0.00148       0.53828
    36    C    3  pz     Val( 2p)     0.56025      -0.33123
    37    C    3  pz     Ryd( 3p)     0.00161       0.54835
    38    C    3  dxy    Ryd( 3d)     0.00060       1.98663
    39    C    3  dxz    Ryd( 3d)     0.00050       1.99423
    40    C    3  dyz    Ryd( 3d)     0.00042       1.94133
    41    C    3  dx2y2  Ryd( 3d)     0.00047       1.87460
    42    C    3  dz2    Ryd( 3d)     0.00061       1.89534

    43    C    4  S      Cor( 1S)     0.99959     -10.24042
    44    C    4  S      Val( 2S)     0.54007      -0.40804
    45    C    4  S      Ryd( 3S)     0.00065       0.70415
    46    C    4  px     Val( 2p)     0.59110      -0.25560
    47    C    4  px     Ryd( 3p)     0.00184       0.44257
    48    C    4  py     Val( 2p)     0.59012      -0.25785
    49    C    4  py     Ryd( 3p)     0.00231       0.44071
    50    C    4  pz     Val( 2p)     0.59449      -0.25530
    51    C    4  pz     Ryd( 3p)     0.00203       0.44649
    52    C    4  dxy    Ryd( 3d)     0.00027       2.11702
    53    C    4  dxz    Ryd( 3d)     0.00027       2.13363
    54    C    4  dyz    Ryd( 3d)     0.00026       2.08456
    55    C    4  dx2y2  Ryd( 3d)     0.00018       2.07099
    56    C    4  dz2    Ryd( 3d)     0.00019       2.07780

    57    C    5  S      Cor( 1S)     0.99958     -10.25119
    58    C    5  S      Val( 2S)     0.54481      -0.41961
    59    C    5  S      Ryd( 3S)     0.00079       0.68581
    60    C    5  px     Val( 2p)     0.62331      -0.26690
    61    C    5  px     Ryd( 3p)     0.00222       0.48495
    62    C    5  py     Val( 2p)     0.60594      -0.26776
    63    C    5  py     Ryd( 3p)     0.00179       0.44667
    64    C    5  pz     Val( 2p)     0.53992      -0.25566
    65    C    5  pz     Ryd( 3p)     0.00158       0.38383
    66    C    5  dxy    Ryd( 3d)     0.00029       2.17442
    67    C    5  dxz    Ryd( 3d)     0.00030       2.17785
    68    C    5  dyz    Ryd( 3d)     0.00026       2.06224
    69    C    5  dx2y2  Ryd( 3d)     0.00017       2.03428
    70    C    5  dz2    Ryd( 3d)     0.00021       2.00820

    71    C    6  S      Cor( 1S)     0.99949     -10.34350
    72    C    6  S      Val( 2S)     0.50006      -0.43560
    73    C    6  S      Ryd( 3S)     0.00207       0.59107
    74    C    6  px     Val( 2p)     0.46480      -0.29253
    75    C    6  px     Ryd( 3p)     0.00147       0.38608
    76    C    6  py     Val( 2p)     0.53557      -0.29837
    77    C    6  py     Ryd( 3p)     0.00198       0.49782
    78    C    6  pz     Val( 2p)     0.52025      -0.28800
    79    C    6  pz     Ryd( 3p)     0.00206       0.41434
    80    C    6  dxy    Ryd( 3d)     0.00075       2.03348
    81    C    6  dxz    Ryd( 3d)     0.00076       2.01379
    82    C    6  dyz    Ryd( 3d)     0.00067       2.04596
    83    C    6  dx2y2  Ryd( 3d)     0.00066       1.92552
    84    C    6  dz2    Ryd( 3d)     0.00058       2.00324

    85    O    7  S      Cor( 1S)     0.99987     -19.18388
    86    O    7  S      Val( 2S)     0.84128      -1.08703
    87    O    7  S      Ryd( 3S)     0.00066       1.20280
    88    O    7  px     Val( 2p)     0.78546      -0.50509
    89    O    7  px     Ryd( 3p)     0.00116       1.00625
    90    O    7  py     Val( 2p)     0.89933      -0.52298
    91    O    7  py     Ryd( 3p)     0.00079       0.89000
    92    O    7  pz     Val( 2p)     0.87340      -0.52128
    93    O    7  pz     Ryd( 3p)     0.00037       0.94089
    94    O    7  dxy    Ryd( 3d)     0.00013       2.76741
    95    O    7  dxz    Ryd( 3d)     0.00067       2.98927
    96    O    7  dyz    Ryd( 3d)     0.00056       2.66360
    97    O    7  dx2y2  Ryd( 3d)     0.00014       2.71674
    98    O    7  dz2    Ryd( 3d)     0.00058       2.58701

    99    H    8  S      Val( 1S)     0.40117      -0.20487
   100    H    8  S      Ryd( 2S)     0.00161       0.16391
   101    H    8  px     Ryd( 2p)     0.00024       1.76831
   102    H    8  py     Ryd( 2p)     0.00029       1.77786
   103    H    8  pz     Ryd( 2p)     0.00016       1.56236

   104    H    9  S      Val( 1S)     0.37187      -0.07986
   105    H    9  S      Ryd( 2S)     0.00066       0.21937
   106    H    9  px     Ryd( 2p)     0.00031       2.07177
   107    H    9  py     Ryd( 2p)     0.00010       1.65146
   108    H    9  pz     Ryd( 2p)     0.00012       1.74838

   109    H   10  S      Val( 1S)     0.37250      -0.08423
   110    H   10  S      Ryd( 2S)     0.00048       0.21899
   111    H   10  px     Ryd( 2p)     0.00010       1.72343
   112    H   10  py     Ryd( 2p)     0.00032       2.08022
   113    H   10  pz     Ryd( 2p)     0.00009       1.64695

   114    H   11  S      Val( 1S)     0.37741      -0.08733
   115    H   11  S      Ryd( 2S)     0.00072       0.21717
   116    H   11  px     Ryd( 2p)     0.00011       1.66450
   117    H   11  py     Ryd( 2p)     0.00009       1.70831
   118    H   11  pz     Ryd( 2p)     0.00032       2.08242

   119    H   12  S      Val( 1S)     0.36968      -0.09074
   120    H   12  S      Ryd( 2S)     0.00053       0.21396
   121    H   12  px     Ryd( 2p)     0.00015       1.77067
   122    H   12  py     Ryd( 2p)     0.00032       2.06155
   123    H   12  pz     Ryd( 2p)     0.00006       1.59177

   124    H   13  S      Val( 1S)     0.37282      -0.08308
   125    H   13  S      Ryd( 2S)     0.00079       0.22475
   126    H   13  px     Ryd( 2p)     0.00021       1.84375
   127    H   13  py     Ryd( 2p)     0.00014       1.81961
   128    H   13  pz     Ryd( 2p)     0.00017       1.78284

   129    H   14  S      Val( 1S)     0.37383      -0.08685
   130    H   14  S      Ryd( 2S)     0.00052       0.21395
   131    H   14  px     Ryd( 2p)     0.00024       2.00925
   132    H   14  py     Ryd( 2p)     0.00010       1.64532
   133    H   14  pz     Ryd( 2p)     0.00018       1.77533

   134    H   15  S      Val( 1S)     0.38722      -0.13668
   135    H   15  S      Ryd( 2S)     0.00097       0.18170
   136    H   15  px     Ryd( 2p)     0.00014       1.69878
   137    H   15  py     Ryd( 2p)     0.00035       2.00216
   138    H   15  pz     Ryd( 2p)     0.00011       1.67523

   139    H   16  S      Val( 1S)     0.39062      -0.13290
   140    H   16  S      Ryd( 2S)     0.00097       0.18249
   141    H   16  px     Ryd( 2p)     0.00007       1.60869
   142    H   16  py     Ryd( 2p)     0.00013       1.74935
   143    H   16  pz     Ryd( 2p)     0.00035       2.03114

   144    H   17  S      Val( 1S)     0.24434      -0.06732
   145    H   17  S      Ryd( 2S)     0.00040       0.23405
   146    H   17  px     Ryd( 2p)     0.00103       2.01947
   147    H   17  py     Ryd( 2p)     0.00068       1.54282
   148    H   17  pz     Ryd( 2p)     0.00065       1.74705


 Summary of Natural Population Analysis:                  
                                                          
                                       Natural Population 
                Natural  -----------------------------------------------
    Atom  No    Charge         Core      Valence    Rydberg      Total
 -----------------------------------------------------------------------
      O    1   -0.36771      0.99987     3.36210    0.00574     4.36771
      C    2    0.25431      0.99958     1.72581    0.02029     2.74569
      C    3   -0.13011      0.99942     2.12217    0.00851     3.13011
      C    4   -0.32336      0.99959     2.31577    0.00799     3.32336
      C    5   -0.32116      0.99958     2.31397    0.00761     3.32116
      C    6   -0.03115      0.99949     2.02067    0.01099     3.03115
      O    7   -0.40439      0.99987     3.39946    0.00506     4.40439
      H    8    0.09653      0.00000     0.40117    0.00230     0.40347
      H    9    0.12696      0.00000     0.37187    0.00118     0.37304
      H   10    0.12650      0.00000     0.37250    0.00100     0.37350
      H   11    0.12135      0.00000     0.37741    0.00124     0.37865
      H   12    0.12926      0.00000     0.36968    0.00106     0.37074
      H   13    0.12587      0.00000     0.37282    0.00131     0.37413
      H   14    0.12514      0.00000     0.37383    0.00103     0.37486
      H   15    0.11122      0.00000     0.38722    0.00157     0.38878
      H   16    0.10785      0.00000     0.39062    0.00153     0.39215
      H   17    0.25289      0.00000     0.24434    0.00277     0.24711
 =======================================================================
   * Total *   -0.00000      6.99740    20.92142    0.08119    28.00000

                                 Natural Population      
 --------------------------------------------------------
   Core                       6.99740 ( 99.9628% of   7)
   Valence                   20.92142 ( 99.6258% of  21)
   Natural Minimal Basis     27.91881 ( 99.7100% of  28)
   Natural Rydberg Basis      0.08119 (  0.2900% of  28)
 --------------------------------------------------------

    Atom  No          Natural Electron Configuration
 ----------------------------------------------------------------------------
      O    1      [core]2S( 0.86)2p( 2.50)
      C    2      [core]2S( 0.47)2p( 1.26)3p( 0.01)3d( 0.01)
      C    3      [core]2S( 0.47)2p( 1.65)3p( 0.01)
      C    4      [core]2S( 0.54)2p( 1.78)3p( 0.01)
      C    5      [core]2S( 0.54)2p( 1.77)3p( 0.01)
      C    6      [core]2S( 0.50)2p( 1.52)3p( 0.01)
      O    7      [core]2S( 0.84)2p( 2.56)
      H    8            1S( 0.40)
      H    9            1S( 0.37)
      H   10            1S( 0.37)
      H   11            1S( 0.38)
      H   12            1S( 0.37)
      H   13            1S( 0.37)
      H   14            1S( 0.37)
      H   15            1S( 0.39)
      H   16            1S( 0.39)
      H   17            1S( 0.24)


 NATURAL BOND ORBITAL ANALYSIS, alpha spin orbitals:

                       Occupancies       Lewis Structure    Low   High
           Occ.    -------------------  -----------------   occ   occ
  Cycle   Thresh.   Lewis   Non-Lewis     CR  BD  3C  LP    (L)   (NL)   Dev
 =============================================================================
   1(1)    0.90    27.76606   0.23394      7  17   0   4     0      0    0.01
 -----------------------------------------------------------------------------

 Structure accepted: No low occupancy Lewis orbitals

 --------------------------------------------------------
   Core                      6.99740 ( 99.963% of   7)
   Valence Lewis            20.76865 ( 98.898% of  21)
  ==================       ============================
   Total Lewis              27.76606 ( 99.164% of  28)
  -----------------------------------------------------
   Valence non-Lewis         0.18017 (  0.643% of  28)
   Rydberg non-Lewis         0.05377 (  0.192% of  28)
  ==================       ============================
   Total non-Lewis           0.23394 (  0.836% of  28)
 --------------------------------------------------------


       (Occupancy)   Bond orbital/ Coefficients/ Hybrids
 ---------------------------------------------------------------------------------
     1. (0.99848) BD ( 1) O   1 - C   2  
                ( 67.97%)   0.8244* O   1 s( 42.26%)p 1.36( 57.66%)d 0.00(  0.08%)
                                            0.0000 -0.6496  0.0254  0.7297 -0.0138
                                           -0.1372  0.0004 -0.1582  0.0049  0.0097
                                            0.0111 -0.0009 -0.0208  0.0132
                ( 32.03%)   0.5660* C   2 s( 29.84%)p 2.34( 69.86%)d 0.01(  0.30%)
                                            0.0000 -0.5413  0.0735 -0.7702 -0.0646
                                            0.1930  0.0357  0.2503  0.0077  0.0190
                                            0.0252 -0.0067 -0.0392  0.0198
     2. (0.99743) BD ( 2) O   1 - C   2  
                ( 72.60%)   0.8521* O   1 s(  0.08%)p99.99( 99.76%)d 1.97(  0.16%)
                                           -0.0000  0.0282 -0.0012  0.2874 -0.0002
                                            0.3848 -0.0009  0.8758 -0.0025 -0.0118
                                           -0.0298  0.0113 -0.0143  0.0144
                ( 27.40%)   0.5234* C   2 s(  0.07%)p99.99( 99.38%)d 7.37(  0.55%)
                                           -0.0000  0.0269 -0.0048  0.3514 -0.0013
                                            0.3690 -0.0063  0.8567 -0.0122  0.0211
                                            0.0535 -0.0198  0.0294 -0.0305
     3. (0.98832) BD ( 1) C   2 - C   3  
                ( 48.70%)   0.6978* C   2 s( 38.87%)p 1.57( 61.06%)d 0.00(  0.07%)
                                            0.0004  0.6233  0.0133 -0.3251  0.0074
                                            0.6866 -0.0173 -0.1820  0.0065 -0.0162
                                            0.0046 -0.0097 -0.0137 -0.0115
                ( 51.30%)   0.7163* C   3 s( 22.12%)p 3.52( 77.78%)d 0.00(  0.10%)
                                           -0.0000  0.4703  0.0021  0.4170  0.0074
                                           -0.7605 -0.0111  0.1593  0.0040 -0.0216
                                            0.0050 -0.0079 -0.0155 -0.0142
     4. (0.99498) BD ( 1) C   2 - H   8  
                ( 61.05%)   0.7814* C   2 s( 31.27%)p 2.20( 68.68%)d 0.00(  0.06%)
                                           -0.0003  0.5590  0.0145 -0.4099  0.0229
                                           -0.5941 -0.0016  0.4065 -0.0082  0.0171
                                           -0.0095 -0.0128 -0.0044 -0.0007
                ( 38.95%)   0.6241* H   8 s( 99.86%)p 0.00(  0.14%)
                                            0.9992 -0.0121  0.0217  0.0245 -0.0177
     5. (0.98475) BD ( 1) C   3 - C   4  
                ( 54.30%)   0.7369* C   3 s( 27.30%)p 2.66( 72.67%)d 0.00(  0.03%)
                                            0.0000  0.5225  0.0012  0.5084 -0.0029
                                            0.5048  0.0021 -0.4619  0.0045  0.0087
                                           -0.0123 -0.0099  0.0040 -0.0009
                ( 45.70%)   0.6760* C   4 s( 28.77%)p 2.47( 71.18%)d 0.00(  0.05%)
                                            0.0006  0.5364  0.0025 -0.4962 -0.0045
                                           -0.5093 -0.0005  0.4540  0.0053  0.0137
                                           -0.0119 -0.0133 -0.0008 -0.0021
     6. (0.97380) BD ( 1) C   3 - C   5  
                ( 54.47%)   0.7380* C   3 s( 25.81%)p 2.87( 74.15%)d 0.00(  0.04%)
                                            0.0000  0.5080 -0.0002 -0.1972  0.0056
                                            0.3638  0.0076  0.7551 -0.0031 -0.0035
                                           -0.0050  0.0069  0.0007  0.0173
                ( 45.53%)   0.6748* C   5 s( 28.37%)p 2.52( 71.57%)d 0.00(  0.05%)
                                            0.0009  0.5326  0.0024  0.1961  0.0027
                                           -0.3637  0.0013 -0.7382 -0.0049 -0.0052
                                           -0.0080  0.0158 -0.0034  0.0139
     7. (0.97599) BD ( 1) C   3 - C   6  
                ( 52.88%)   0.7272* C   3 s( 24.77%)p 3.04( 75.18%)d 0.00(  0.05%)
                                            0.0001  0.4977  0.0019 -0.7265 -0.0009
                                           -0.1825  0.0052 -0.4365 -0.0065  0.0107
                                            0.0141  0.0085  0.0082 -0.0051
                ( 47.12%)   0.6864* C   6 s( 29.94%)p 2.34( 70.01%)d 0.00(  0.05%)
                                            0.0006  0.5472 -0.0028  0.6897 -0.0122
                                            0.1391  0.0009  0.4525 -0.0094  0.0027
                                            0.0188  0.0028  0.0128 -0.0008
     8. (0.99226) BD ( 1) C   4 - H   9  
                ( 62.64%)   0.7915* C   4 s( 23.61%)p 3.23( 76.36%)d 0.00(  0.04%)
                                           -0.0001  0.4859  0.0004  0.7481  0.0039
                                            0.1584  0.0150  0.4220 -0.0208  0.0029
                                            0.0155  0.0020  0.0113 -0.0012
                ( 37.36%)   0.6112* H   9 s( 99.91%)p 0.00(  0.09%)
                                            0.9995 -0.0007 -0.0265 -0.0086 -0.0110
     9. (0.99198) BD ( 1) C   4 - H  10  
                ( 62.58%)   0.7911* C   4 s( 24.17%)p 3.14( 75.79%)d 0.00(  0.04%)
                                           -0.0001  0.4916  0.0011 -0.3928  0.0230
                                            0.7607  0.0054 -0.1560 -0.0110 -0.0148
                                            0.0025 -0.0038 -0.0070 -0.0093
                ( 37.42%)   0.6117* H  10 s( 99.91%)p 0.00(  0.09%)
                                            0.9996 -0.0001  0.0092 -0.0275  0.0068
    10. (0.99319) BD ( 1) C   4 - H  11  
                ( 62.14%)   0.7883* C   4 s( 23.36%)p 3.28( 76.60%)d 0.00(  0.04%)
                                            0.0001 -0.4833  0.0018 -0.1972 -0.0147
                                            0.3687 -0.0226  0.7684  0.0052  0.0034
                                            0.0052 -0.0148  0.0038 -0.0116
                ( 37.86%)   0.6153* H  11 s( 99.91%)p 0.00(  0.09%)
                                           -0.9996  0.0008  0.0100 -0.0081 -0.0270
    11. (0.98868) BD ( 1) C   5 - H  12  
                ( 62.75%)   0.7922* C   5 s( 23.58%)p 3.24( 76.38%)d 0.00(  0.04%)
                                           -0.0002  0.4856  0.0012 -0.4219  0.0014
                                            0.7533  0.0015 -0.1332  0.0256 -0.0138
                                            0.0040 -0.0072 -0.0080 -0.0078
                ( 37.25%)   0.6103* H  12 s( 99.91%)p 0.00(  0.09%)
                                            0.9995  0.0001  0.0139 -0.0268  0.0003
    12. (0.99330) BD ( 1) C   5 - H  13  
                ( 62.62%)   0.7913* C   5 s( 23.98%)p 3.17( 75.98%)d 0.00(  0.04%)
                                           -0.0000  0.4897 -0.0007 -0.5143 -0.0017
                                           -0.5206  0.0194  0.4728  0.0169  0.0131
                                           -0.0097 -0.0107 -0.0017 -0.0039
                ( 37.38%)   0.6114* H  13 s( 99.91%)p 0.00(  0.09%)
                                            0.9995 -0.0016  0.0194  0.0142 -0.0185
    13. (0.99322) BD ( 1) C   5 - H  14  
                ( 62.49%)   0.7905* C   5 s( 23.97%)p 3.17( 75.99%)d 0.00(  0.04%)
                                           -0.0001  0.4896  0.0002  0.7199 -0.0161
                                            0.1687  0.0112  0.4609  0.0166  0.0043
                                            0.0140  0.0026  0.0126 -0.0040
                ( 37.51%)   0.6125* H  14 s( 99.91%)p 0.00(  0.09%)
                                            0.9995 -0.0005 -0.0219 -0.0089 -0.0189
    14. (0.99779) BD ( 1) C   6 - O   7  
                ( 32.02%)   0.5658* C   6 s( 20.73%)p 3.81( 78.98%)d 0.01(  0.29%)
                                           -0.0000  0.4530  0.0459 -0.5576 -0.0315
                                           -0.5140 -0.0248  0.4612  0.0184  0.0335
                                           -0.0305 -0.0294  0.0016 -0.0045
                ( 67.98%)   0.8245* O   7 s( 32.07%)p 2.12( 67.86%)d 0.00(  0.07%)
                                           -0.0000  0.5663  0.0018  0.4762  0.0004
                                            0.4761  0.0005 -0.4745  0.0007  0.0108
                                           -0.0122 -0.0183 -0.0010  0.0079
    15. (0.99150) BD ( 1) C   6 - H  15  
                ( 61.69%)   0.7854* C   6 s( 24.83%)p 3.02( 75.11%)d 0.00(  0.05%)
                                           -0.0002  0.4983 -0.0059 -0.4233 -0.0076
                                            0.7335 -0.0160 -0.1829 -0.0114 -0.0159
                                            0.0051 -0.0056 -0.0112 -0.0100
                ( 38.31%)   0.6189* H  15 s( 99.90%)p 0.00(  0.10%)
                                            0.9995 -0.0013  0.0135 -0.0281  0.0086
    16. (0.99364) BD ( 1) C   6 - H  16  
                ( 61.39%)   0.7835* C   6 s( 24.57%)p 3.07( 75.38%)d 0.00(  0.05%)
                                            0.0001 -0.4955  0.0099 -0.1763  0.0189
                                            0.4192 -0.0100  0.7393  0.0015  0.0067
                                            0.0073 -0.0165  0.0025 -0.0126
                ( 38.61%)   0.6214* H  16 s( 99.90%)p 0.00(  0.10%)
                                           -0.9995  0.0035  0.0059 -0.0118 -0.0288
    17. (0.99389) BD ( 1) O   7 - H  17  
                ( 75.48%)   0.8688* O   7 s( 20.97%)p 3.76( 78.95%)d 0.00(  0.08%)
                                           -0.0002 -0.4576 -0.0194  0.7356  0.0298
                                            0.2412  0.0183  0.4347 -0.0023 -0.0018
                                           -0.0247 -0.0042 -0.0100 -0.0082
                ( 24.52%)   0.4951* H  17 s( 99.53%)p 0.00(  0.47%)
                                           -0.9976  0.0032 -0.0583 -0.0208 -0.0296
    18. (0.99986) CR ( 1) O   1           s(100.00%)p 0.00(  0.00%)
                                            1.0000 -0.0003 -0.0000 -0.0003  0.0000
                                            0.0001 -0.0000  0.0001 -0.0000 -0.0000
                                           -0.0000  0.0000  0.0000 -0.0000
    19. (0.99959) CR ( 1) C   2           s(100.00%)p 0.00(  0.00%)
                                            1.0000 -0.0000 -0.0000  0.0000  0.0000
                                           -0.0004  0.0000  0.0002 -0.0000  0.0000
                                           -0.0000 -0.0000  0.0000  0.0000
    20. (0.99942) CR ( 1) C   3           s(100.00%)
                                            1.0000 -0.0001 -0.0000  0.0001  0.0000
                                           -0.0000 -0.0000  0.0000  0.0000 -0.0000
                                           -0.0000 -0.0000 -0.0000 -0.0000
    21. (0.99959) CR ( 1) C   4           s(100.00%)p 0.00(  0.00%)
                                            1.0000 -0.0002 -0.0000  0.0003  0.0000
                                            0.0003  0.0000 -0.0003 -0.0000 -0.0000
                                            0.0000  0.0000  0.0000  0.0000
    22. (0.99958) CR ( 1) C   5           s(100.00%)p 0.00(  0.00%)
                                            1.0000 -0.0003 -0.0000 -0.0002 -0.0000
                                            0.0005  0.0000  0.0006  0.0000  0.0000
                                            0.0000 -0.0000  0.0000 -0.0000
    23. (0.99949) CR ( 1) C   6           s(100.00%)p 0.00(  0.00%)
                                            1.0000 -0.0002  0.0000 -0.0005  0.0000
                                            0.0000 -0.0000 -0.0004  0.0000 -0.0000
                                           -0.0000 -0.0000 -0.0000 -0.0000
    24. (0.99987) CR ( 1) O   7           s(100.00%)p 0.00(  0.00%)
                                            1.0000 -0.0001 -0.0000  0.0001  0.0000
                                            0.0001  0.0000  0.0000 -0.0000  0.0000
                                           -0.0000 -0.0000 -0.0000 -0.0000
    25. (0.99229) LP ( 1) O   1           s( 57.73%)p 0.73( 42.24%)d 0.00(  0.03%)
                                            0.0004  0.7597  0.0135  0.6132 -0.0025
                                           -0.1391  0.0007 -0.1645  0.0005  0.0055
                                            0.0054 -0.0044 -0.0135  0.0045
    26. (0.96120) LP ( 2) O   1           s(  0.01%)p 1.00( 99.91%)d 0.00(  0.09%)
                                            0.0000  0.0062  0.0042  0.0831  0.0002
                                            0.9015  0.0097 -0.4236 -0.0045 -0.0244
                                            0.0121  0.0037 -0.0080 -0.0058
    27. (0.98990) LP ( 1) O   7           s( 46.83%)p 1.13( 53.13%)d 0.00(  0.04%)
                                            0.0000  0.6843 -0.0099  0.0753 -0.0065
                                           -0.1921 -0.0014  0.6990 -0.0062  0.0025
                                           -0.0022  0.0076  0.0025 -0.0178
    28. (0.98204) LP ( 2) O   7           s(  0.11%)p99.99( 99.84%)d 0.44(  0.05%)
                                            0.0000  0.0336 -0.0011  0.4740 -0.0054
                                           -0.8231  0.0086 -0.3101  0.0035  0.0048
                                           -0.0093  0.0157  0.0039  0.0111
    29. (0.00185) RY*( 1) O   1           s(  0.22%)p99.99( 96.64%)d14.00(  3.14%)
                                           -0.0000 -0.0013  0.0473 -0.0006  0.0335
                                           -0.0050  0.8929  0.0023 -0.4098  0.1489
                                           -0.0731 -0.0254  0.0445  0.0355
    30. (0.00008) RY*( 2) O   1           s(  8.70%)p 9.93( 86.39%)d 0.56(  4.91%)
    31. (0.00006) RY*( 3) O   1           s( 85.31%)p 0.11(  9.30%)d 0.06(  5.39%)
    32. (0.00005) RY*( 4) O   1           s(  0.07%)p99.99( 91.94%)d99.99(  7.98%)
    33. (0.00000) RY*( 5) O   1           s(  0.47%)p12.29(  5.79%)d99.99( 93.74%)
    34. (0.00000) RY*( 6) O   1           s(  0.58%)p 4.86(  2.84%)d99.99( 96.58%)
    35. (0.00000) RY*( 7) O   1           s(  0.92%)p 3.11(  2.86%)d99.99( 96.21%)
    36. (0.00000) RY*( 8) O   1           s(  3.53%)p 1.13(  3.98%)d26.20( 92.49%)
    37. (0.00000) RY*( 9) O   1           s(  0.12%)p 5.59(  0.68%)d99.99( 99.19%)
    38. (0.00646) RY*( 1) C   2           s( 21.93%)p 3.55( 77.94%)d 0.01(  0.13%)
                                            0.0000  0.0627  0.4641  0.0700 -0.8378
                                           -0.0253  0.1744 -0.0162  0.2033  0.0025
                                            0.0332  0.0056  0.0071  0.0102
    39. (0.00305) RY*( 2) C   2           s( 36.46%)p 0.41( 14.77%)d 1.34( 48.77%)
                                           -0.0000  0.0036  0.6038  0.0387  0.3404
                                            0.0174  0.1498 -0.0177 -0.0853  0.6051
                                           -0.2774 -0.1422  0.0646  0.1421
    40. (0.00211) RY*( 3) C   2           s(  0.52%)p99.99( 67.32%)d62.37( 32.17%)
                                            0.0000 -0.0013  0.0718  0.0173  0.2533
                                            0.0117  0.2171  0.0438  0.7480 -0.2142
                                           -0.3224  0.3118 -0.2719  0.0261
    41. (0.00118) RY*( 4) C   2           s( 32.99%)p 0.34( 11.13%)d 1.69( 55.88%)
                                            0.0000 -0.0027  0.5743  0.0311  0.2905
                                           -0.0243 -0.0197 -0.0150 -0.1572 -0.5038
                                            0.4442 -0.0845 -0.2698 -0.1665
    42. (0.00091) RY*( 5) C   2           s(  5.58%)p13.43( 74.98%)d 3.48( 19.43%)
                                            0.0000 -0.0252  0.2349 -0.0236  0.0311
                                           -0.0073 -0.8137  0.0015  0.2934 -0.0223
                                           -0.0216  0.1177  0.4206 -0.0509
    43. (0.00006) RY*( 6) C   2           s(  0.62%)p51.53( 31.82%)d99.99( 67.56%)
    44. (0.00002) RY*( 7) C   2           s(  1.77%)p11.61( 20.51%)d43.98( 77.72%)
    45. (0.00001) RY*( 8) C   2           s(  0.04%)p12.14(  0.52%)d99.99( 99.44%)
    46. (0.00001) RY*( 9) C   2           s(  0.04%)p45.94(  2.03%)d99.99( 97.93%)
    47. (0.00300) RY*( 1) C   3           s(  0.36%)p99.99( 97.55%)d 5.73(  2.09%)
                                           -0.0000 -0.0047  0.0602  0.0069  0.8149
                                            0.0022  0.2433 -0.0086 -0.5021 -0.1021
                                            0.0575  0.0559  0.0193  0.0601
    48. (0.00137) RY*( 2) C   3           s(  6.07%)p15.23( 92.45%)d 0.24(  1.48%)
                                           -0.0000 -0.0001  0.2464 -0.0093  0.3862
                                            0.0109 -0.8431 -0.0013  0.2534 -0.0159
                                           -0.0399  0.0643  0.0892 -0.0300
    49. (0.00108) RY*( 3) C   3           s(  0.82%)p99.99( 96.98%)d 2.67(  2.20%)
                                            0.0000 -0.0025  0.0907 -0.0049  0.3543
                                           -0.0001  0.4249 -0.0028  0.8147 -0.0818
                                            0.0949 -0.0738  0.0074  0.0284
    50. (0.00044) RY*( 4) C   3           s( 14.46%)p 0.14(  2.02%)d 5.78( 83.52%)
                                            0.0000  0.0009  0.3803  0.0113 -0.0668
                                           -0.0285  0.1185  0.0024 -0.0281  0.3815
                                           -0.2776  0.0023  0.5664  0.5401
    51. (0.00041) RY*( 5) C   3           s( 32.19%)p 0.08(  2.73%)d 2.02( 65.08%)
                                           -0.0000 -0.0007  0.5674  0.0139 -0.0826
                                            0.0054  0.1345  0.0114 -0.0450  0.3619
                                            0.3418  0.4306 -0.0577 -0.4628
    52. (0.00038) RY*( 6) C   3           s( 18.91%)p 0.13(  2.39%)d 4.16( 78.70%)
                                           -0.0000 -0.0024  0.4348 -0.0165 -0.0778
                                            0.0059  0.1125  0.0010 -0.0700 -0.4485
                                           -0.5248 -0.2981  0.1455 -0.4477
    53. (0.00026) RY*( 7) C   3           s( 22.88%)p 0.04(  0.96%)d 3.33( 76.16%)
                                            0.0000 -0.0015  0.4783 -0.0089 -0.0604
                                            0.0043 -0.0296 -0.0062 -0.0705  0.0191
                                            0.1253 -0.4254 -0.6440  0.3871
    54. (0.00023) RY*( 8) C   3           s(  0.03%)p28.29(  0.96%)d99.99( 99.00%)
                                            0.0000  0.0005  0.0184 -0.0017  0.0059
                                           -0.0065  0.0581 -0.0125  0.0775 -0.1007
                                           -0.5649  0.6619 -0.4258  0.2033
    55. (0.00012) RY*( 9) C   3           s(  4.27%)p 0.98(  4.18%)d21.45( 91.56%)
                                           -0.0000 -0.0004  0.2066  0.0070 -0.2003
                                            0.0091 -0.0127 -0.0113 -0.0346 -0.7027
                                            0.4261  0.3061  0.2234  0.3108
    56. (0.00257) RY*( 1) C   4           s(  3.36%)p27.96( 94.02%)d 0.78(  2.61%)
                                           -0.0000  0.0064  0.1833  0.0136  0.5599
                                           -0.0111 -0.7911 -0.0018  0.0249 -0.0191
                                            0.0618 -0.0641 -0.1299 -0.0310
    57. (0.00229) RY*( 2) C   4           s(  0.17%)p99.99( 96.06%)d21.63(  3.77%)
                                            0.0000 -0.0008  0.0417  0.0098  0.3953
                                            0.0061  0.3134  0.0130  0.8401 -0.0842
                                           -0.0833 -0.0234 -0.0357  0.1478
    58. (0.00080) RY*( 3) C   4           s( 65.88%)p 0.49( 32.56%)d 0.02(  1.56%)
                                            0.0000  0.0151  0.8115  0.0050 -0.4848
                                            0.0107 -0.1699 -0.0103  0.2480 -0.0040
                                           -0.0121  0.0843  0.0811  0.0419
    59. (0.00011) RY*( 4) C   4           s( 28.45%)p 2.33( 66.41%)d 0.18(  5.13%)
                                           -0.0000 -0.0260  0.5328 -0.0129  0.4891
                                           -0.0167  0.4773  0.0147 -0.4432 -0.1825
                                            0.0995  0.0446 -0.0778 -0.0106
    60. (0.00001) RY*( 5) C   4           s(  1.24%)p 2.37(  2.93%)d77.47( 95.83%)
    61. (0.00001) RY*( 6) C   4           s(  0.27%)p 7.11(  1.89%)d99.99( 97.85%)
    62. (0.00001) RY*( 7) C   4           s(  0.64%)p 1.24(  0.79%)d99.99( 98.57%)
    63. (0.00001) RY*( 8) C   4           s(  0.00%)p 1.00(  3.04%)d31.87( 96.96%)
    64. (0.00001) RY*( 9) C   4           s(  0.09%)p27.71(  2.36%)d99.99( 97.55%)
    65. (0.00249) RY*( 1) C   5           s(  2.81%)p33.31( 93.64%)d 1.26(  3.55%)
                                           -0.0000  0.0054  0.1676 -0.0152 -0.8827
                                           -0.0012 -0.3145 -0.0014 -0.2411  0.0523
                                            0.1671  0.0590 -0.0143  0.0335
    66. (0.00185) RY*( 2) C   5           s(  1.74%)p53.60( 93.00%)d 3.04(  5.27%)
                                            0.0000  0.0006  0.1317 -0.0042 -0.1092
                                            0.0168  0.7894 -0.0045 -0.5428  0.1135
                                           -0.0236 -0.1113  0.0836  0.1409
    67. (0.00101) RY*( 3) C   5           s( 66.01%)p 0.49( 32.56%)d 0.02(  1.43%)
                                            0.0000  0.0149  0.8124  0.0016  0.3386
                                            0.0020 -0.3086  0.0140 -0.3399 -0.0421
                                           -0.0501 -0.0514 -0.0126 -0.0850
    68. (0.00010) RY*( 4) C   5           s( 27.15%)p 2.52( 68.52%)d 0.16(  4.33%)
                                           -0.0000 -0.0267  0.5204  0.0045 -0.2092
                                           -0.0104  0.3584 -0.0222  0.7158  0.0787
                                            0.1190 -0.1303  0.0381 -0.0671
    69. (0.00001) RY*( 5) C   5           s(  0.10%)p22.34(  2.33%)d99.99( 97.57%)
    70. (0.00001) RY*( 6) C   5           s(  0.23%)p18.80(  4.33%)d99.99( 95.44%)
    71. (0.00001) RY*( 7) C   5           s(  1.35%)p 1.65(  2.23%)d71.31( 96.41%)
    72. (0.00000) RY*( 8) C   5           s(  0.03%)p25.72(  0.85%)d99.99( 99.12%)
    73. (0.00001) RY*( 9) C   5           s(  0.67%)p 3.93(  2.62%)d99.99( 96.72%)
    74. (0.00236) RY*( 1) C   6           s( 25.50%)p 2.75( 70.16%)d 0.17(  4.33%)
                                           -0.0000 -0.0086  0.5049  0.0196 -0.1873
                                            0.0304  0.0064 -0.0197  0.8154  0.0787
                                            0.0677  0.1731  0.0498 -0.0115
    75. (0.00183) RY*( 2) C   6           s( 26.44%)p 2.29( 60.60%)d 0.49( 12.96%)
                                           -0.0000  0.0023  0.5142  0.0204  0.5069
                                           -0.0023 -0.5508 -0.0251 -0.2113  0.0145
                                           -0.0216 -0.0194  0.2145 -0.2873
    76. (0.00165) RY*( 3) C   6           s( 11.59%)p 6.18( 71.62%)d 1.45( 16.79%)
                                            0.0000  0.0136  0.3402 -0.0115  0.2571
                                            0.0089  0.7749 -0.0018 -0.2223  0.3150
                                           -0.0443  0.1467  0.0649 -0.2025
    77. (0.00078) RY*( 4) C   6           s(  0.02%)p16.60(  0.32%)d99.99( 99.66%)
                                            0.0000 -0.0008  0.0140  0.0086  0.0027
                                           -0.0148 -0.0478 -0.0081  0.0243  0.1776
                                            0.4964 -0.2541 -0.6901 -0.4217
    78. (0.00039) RY*( 5) C   6           s( 25.62%)p 0.27(  6.87%)d 2.64( 67.51%)
                                           -0.0000 -0.0145  0.5060  0.0317 -0.1697
                                            0.0215  0.0355 -0.0117 -0.1924 -0.1314
                                           -0.3716 -0.4131 -0.4091  0.4264
    79. (0.00020) RY*( 6) C   6           s(  0.77%)p74.52( 57.34%)d54.43( 41.89%)
                                            0.0000 -0.0321  0.0816  0.0217 -0.6903
                                            0.0234 -0.1820 -0.0241 -0.2494  0.4594
                                           -0.2148 -0.0173  0.1894 -0.3543
    80. (0.00005) RY*( 7) C   6           s(  9.14%)p 2.69( 24.59%)d 7.25( 66.27%)
    81. (0.00001) RY*( 8) C   6           s(  0.01%)p 1.00(  5.70%)d16.55( 94.29%)
    82. (0.00000) RY*( 9) C   6           s(  0.84%)p 3.93(  3.31%)d99.99( 95.85%)
    83. (0.00081) RY*( 1) O   7           s( 19.53%)p 3.72( 72.67%)d 0.40(  7.80%)
                                           -0.0000  0.0055  0.4419  0.0025  0.6899
                                           -0.0052 -0.4833  0.0016  0.1309  0.0579
                                           -0.0348  0.1282  0.2301 -0.0632
    84. (0.00072) RY*( 2) O   7           s( 15.14%)p 4.98( 75.39%)d 0.63(  9.47%)
                                            0.0000  0.0046  0.3890 -0.0021  0.0456
                                            0.0021  0.6027  0.0033  0.6233  0.1343
                                            0.1526  0.0217 -0.0565 -0.2230
    85. (0.00005) RY*( 3) O   7           s( 37.44%)p 1.35( 50.37%)d 0.33( 12.19%)
    86. (0.00003) RY*( 4) O   7           s( 27.43%)p 2.52( 69.10%)d 0.13(  3.47%)
    87. (0.00001) RY*( 5) O   7           s(  0.02%)p99.99(  3.10%)d99.99( 96.88%)
    88. (0.00000) RY*( 6) O   7           s(  0.02%)p99.99(  9.54%)d99.99( 90.44%)
    89. (0.00001) RY*( 7) O   7           s(  0.00%)p 1.00(  6.21%)d15.09( 93.78%)
    90. (0.00000) RY*( 8) O   7           s(  0.00%)p 1.00(  8.09%)d11.36( 91.90%)
    91. (0.00001) RY*( 9) O   7           s(  0.43%)p13.42(  5.75%)d99.99( 93.83%)
    92. (0.00164) RY*( 1) H   8           s( 99.70%)p 0.00(  0.30%)
                                            0.0108  0.9984 -0.0135  0.0405 -0.0341
    93. (0.00004) RY*( 2) H   8           s(  0.07%)p99.99( 99.93%)
    94. (0.00004) RY*( 3) H   8           s(  0.36%)p99.99( 99.64%)
    95. (0.00002) RY*( 4) H   8           s(  0.01%)p 1.00( 99.99%)
    96. (0.00067) RY*( 1) H   9           s( 98.70%)p 0.01(  1.30%)
                                            0.0036  0.9935  0.0884 -0.0208  0.0687
    97. (0.00009) RY*( 2) H   9           s(  0.05%)p99.99( 99.95%)
    98. (0.00006) RY*( 3) H   9           s(  0.44%)p99.99( 99.56%)
    99. (0.00002) RY*( 4) H   9           s(  0.90%)p99.99( 99.10%)
   100. (0.00049) RY*( 1) H  10           s( 97.75%)p 0.02(  2.25%)
                                            0.0041  0.9887 -0.1027  0.1068 -0.0235
   101. (0.00009) RY*( 2) H  10           s(  0.05%)p99.99( 99.95%)
   102. (0.00006) RY*( 3) H  10           s(  0.55%)p99.99( 99.45%)
   103. (0.00002) RY*( 4) H  10           s(  1.74%)p56.50( 98.26%)
   104. (0.00073) RY*( 1) H  11           s( 98.74%)p 0.01(  1.26%)
                                            0.0036  0.9937 -0.0047 -0.0744 -0.0841
   105. (0.00009) RY*( 2) H  11           s(  0.02%)p99.99( 99.98%)
   106. (0.00006) RY*( 3) H  11           s(  0.53%)p99.99( 99.47%)
   107. (0.00002) RY*( 4) H  11           s(  0.81%)p99.99( 99.19%)
   108. (0.00054) RY*( 1) H  12           s( 98.31%)p 0.02(  1.69%)
                                            0.0037  0.9915 -0.0625  0.1079 -0.0373
   109. (0.00009) RY*( 2) H  12           s(  0.00%)p 1.00(100.00%)
   110. (0.00006) RY*( 3) H  12           s(  0.34%)p99.99( 99.66%)
   111. (0.00002) RY*( 4) H  12           s(  1.45%)p67.96( 98.55%)
   112. (0.00080) RY*( 1) H  13           s( 98.24%)p 0.02(  1.76%)
                                            0.0042  0.9911 -0.0772 -0.1062 -0.0199
   113. (0.00008) RY*( 2) H  13           s(  0.16%)p99.99( 99.84%)
   114. (0.00006) RY*( 3) H  13           s(  1.22%)p80.85( 98.78%)
   115. (0.00002) RY*( 4) H  13           s(  0.48%)p99.99( 99.52%)
   116. (0.00053) RY*( 1) H  14           s( 98.26%)p 0.02(  1.74%)
                                            0.0043  0.9912  0.1166  0.0103  0.0612
   117. (0.00008) RY*( 2) H  14           s(  0.01%)p 1.00( 99.99%)
   118. (0.00006) RY*( 3) H  14           s(  0.41%)p99.99( 99.59%)
   119. (0.00002) RY*( 4) H  14           s(  1.42%)p69.51( 98.58%)
   120. (0.00098) RY*( 1) H  15           s( 99.77%)p 0.00(  0.23%)
                                            0.0024  0.9988 -0.0072  0.0219 -0.0424
   121. (0.00011) RY*( 2) H  15           s(  0.08%)p99.99( 99.92%)
                                            0.0045  0.0274  0.0992  0.4737  0.8746
   122. (0.00005) RY*( 3) H  15           s(  0.03%)p99.99( 99.97%)
   123. (0.00002) RY*( 4) H  15           s(  0.23%)p99.99( 99.77%)
   124. (0.00098) RY*( 1) H  16           s( 99.89%)p 0.00(  0.11%)
                                            0.0045  0.9994 -0.0024 -0.0084 -0.0322
   125. (0.00009) RY*( 2) H  16           s(  0.00%)p 1.00(100.00%)
   126. (0.00005) RY*( 3) H  16           s(  0.05%)p99.99( 99.95%)
   127. (0.00001) RY*( 4) H  16           s(  0.16%)p99.99( 99.84%)
   128. (0.00070) RY*( 1) H  17           s(  1.61%)p61.23( 98.39%)
                                            0.0021  0.1268  0.4401 -0.8162 -0.3522
   129. (0.00058) RY*( 2) H  17           s( 30.03%)p 2.33( 69.97%)
                                            0.0105  0.5479 -0.3462 -0.3850  0.6570
   130. (0.00034) RY*( 3) H  17           s( 64.21%)p 0.56( 35.79%)
                                            0.0134  0.8012 -0.0434  0.3187 -0.5044
   131. (0.00001) RY*( 4) H  17           s(  4.63%)p20.61( 95.37%)
   132. (0.00368) BD*( 1) O   1 - C   2  
                ( 32.03%)   0.5660* O   1 s( 42.26%)p 1.36( 57.66%)d 0.00(  0.08%)
                                           -0.0000  0.6496 -0.0254 -0.7297  0.0138
                                            0.1372 -0.0004  0.1582 -0.0049 -0.0097
                                           -0.0111  0.0009  0.0208 -0.0132
                ( 67.97%)  -0.8244* C   2 s( 29.84%)p 2.34( 69.86%)d 0.01(  0.30%)
                                           -0.0000  0.5413 -0.0735  0.7702  0.0646
                                           -0.1930 -0.0357 -0.2503 -0.0077 -0.0190
                                           -0.0252  0.0067  0.0392 -0.0198
   133. (0.03046) BD*( 2) O   1 - C   2  
                ( 27.40%)   0.5234* O   1 s(  0.08%)p99.99( 99.76%)d 1.97(  0.16%)
                                            0.0000 -0.0282  0.0012 -0.2874  0.0002
                                           -0.3848  0.0009 -0.8758  0.0025  0.0118
                                            0.0298 -0.0113  0.0143 -0.0144
                ( 72.60%)  -0.8521* C   2 s(  0.07%)p99.99( 99.38%)d 7.37(  0.55%)
                                            0.0000 -0.0269  0.0048 -0.3514  0.0013
                                           -0.3690  0.0063 -0.8567  0.0122 -0.0211
                                           -0.0535  0.0198 -0.0294  0.0305
   134. (0.03256) BD*( 1) C   2 - C   3  
                ( 51.30%)   0.7163* C   2 s( 38.87%)p 1.57( 61.06%)d 0.00(  0.07%)
                                            0.0004  0.6233  0.0133 -0.3251  0.0074
                                            0.6866 -0.0173 -0.1820  0.0065 -0.0162
                                            0.0046 -0.0097 -0.0137 -0.0115
                ( 48.70%)  -0.6978* C   3 s( 22.12%)p 3.52( 77.78%)d 0.00(  0.10%)
                                           -0.0000  0.4703  0.0021  0.4170  0.0074
                                           -0.7605 -0.0111  0.1593  0.0040 -0.0216
                                            0.0050 -0.0079 -0.0155 -0.0142
   135. (0.02328) BD*( 1) C   2 - H   8  
                ( 38.95%)   0.6241* C   2 s( 31.27%)p 2.20( 68.68%)d 0.00(  0.06%)
                                            0.0003 -0.5590 -0.0145  0.4099 -0.0229
                                            0.5941  0.0016 -0.4065  0.0082 -0.0171
                                            0.0095  0.0128  0.0044  0.0007
                ( 61.05%)  -0.7814* H   8 s( 99.86%)p 0.00(  0.14%)
                                           -0.9992  0.0121 -0.0217 -0.0245  0.0177
   136. (0.01026) BD*( 1) C   3 - C   4  
                ( 45.70%)   0.6760* C   3 s( 27.30%)p 2.66( 72.67%)d 0.00(  0.03%)
                                           -0.0000 -0.5225 -0.0012 -0.5084  0.0029
                                           -0.5048 -0.0021  0.4619 -0.0045 -0.0087
                                            0.0123  0.0099 -0.0040  0.0009
                ( 54.30%)  -0.7369* C   4 s( 28.77%)p 2.47( 71.18%)d 0.00(  0.05%)
                                           -0.0006 -0.5364 -0.0025  0.4962  0.0045
                                            0.5093  0.0005 -0.4540 -0.0053 -0.0137
                                            0.0119  0.0133  0.0008  0.0021
   137. (0.01199) BD*( 1) C   3 - C   5  
                ( 45.53%)   0.6748* C   3 s( 25.81%)p 2.87( 74.15%)d 0.00(  0.04%)
                                           -0.0000 -0.5080  0.0002  0.1972 -0.0056
                                           -0.3638 -0.0076 -0.7551  0.0031  0.0035
                                            0.0050 -0.0069 -0.0007 -0.0173
                ( 54.47%)  -0.7380* C   5 s( 28.37%)p 2.52( 71.57%)d 0.00(  0.05%)
                                           -0.0009 -0.5326 -0.0024 -0.1961 -0.0027
                                            0.3637 -0.0013  0.7382  0.0049  0.0052
                                            0.0080 -0.0158  0.0034 -0.0139
   138. (0.01921) BD*( 1) C   3 - C   6  
                ( 47.12%)   0.6864* C   3 s( 24.77%)p 3.04( 75.18%)d 0.00(  0.05%)
                                           -0.0001 -0.4977 -0.0019  0.7265  0.0009
                                            0.1825 -0.0052  0.4365  0.0065 -0.0107
                                           -0.0141 -0.0085 -0.0082  0.0051
                ( 52.88%)  -0.7272* C   6 s( 29.94%)p 2.34( 70.01%)d 0.00(  0.05%)
                                           -0.0006 -0.5472  0.0028 -0.6897  0.0122
                                           -0.1391 -0.0009 -0.4525  0.0094 -0.0027
                                           -0.0188 -0.0028 -0.0128  0.0008
   139. (0.00240) BD*( 1) C   4 - H   9  
                ( 37.36%)   0.6112* C   4 s( 23.61%)p 3.23( 76.36%)d 0.00(  0.04%)
                                            0.0001 -0.4859 -0.0004 -0.7481 -0.0039
                                           -0.1584 -0.0150 -0.4220  0.0208 -0.0029
                                           -0.0155 -0.0020 -0.0113  0.0012
                ( 62.64%)  -0.7915* H   9 s( 99.91%)p 0.00(  0.09%)
                                           -0.9995  0.0007  0.0265  0.0086  0.0110
   140. (0.00260) BD*( 1) C   4 - H  10  
                ( 37.42%)   0.6117* C   4 s( 24.17%)p 3.14( 75.79%)d 0.00(  0.04%)
                                            0.0001 -0.4916 -0.0011  0.3928 -0.0230
                                           -0.7607 -0.0054  0.1560  0.0110  0.0148
                                           -0.0025  0.0038  0.0070  0.0093
                ( 62.58%)  -0.7911* H  10 s( 99.91%)p 0.00(  0.09%)
                                           -0.9996  0.0001 -0.0092  0.0275 -0.0068
   141. (0.00273) BD*( 1) C   4 - H  11  
                ( 37.86%)   0.6153* C   4 s( 23.36%)p 3.28( 76.60%)d 0.00(  0.04%)
                                           -0.0001  0.4833 -0.0018  0.1972  0.0147
                                           -0.3687  0.0226 -0.7684 -0.0052 -0.0034
                                           -0.0052  0.0148 -0.0038  0.0116
                ( 62.14%)  -0.7883* H  11 s( 99.91%)p 0.00(  0.09%)
                                            0.9996 -0.0008 -0.0100  0.0081  0.0270
   142. (0.00279) BD*( 1) C   5 - H  12  
                ( 37.25%)   0.6103* C   5 s( 23.58%)p 3.24( 76.38%)d 0.00(  0.04%)
                                            0.0002 -0.4856 -0.0012  0.4219 -0.0014
                                           -0.7533 -0.0015  0.1332 -0.0256  0.0138
                                           -0.0040  0.0072  0.0080  0.0078
                ( 62.75%)  -0.7922* H  12 s( 99.91%)p 0.00(  0.09%)
                                           -0.9995 -0.0001 -0.0139  0.0268 -0.0003
   143. (0.00297) BD*( 1) C   5 - H  13  
                ( 37.38%)   0.6114* C   5 s( 23.98%)p 3.17( 75.98%)d 0.00(  0.04%)
                                            0.0000 -0.4897  0.0007  0.5143  0.0017
                                            0.5206 -0.0194 -0.4728 -0.0169 -0.0131
                                            0.0097  0.0107  0.0017  0.0039
                ( 62.62%)  -0.7913* H  13 s( 99.91%)p 0.00(  0.09%)
                                           -0.9995  0.0016 -0.0194 -0.0142  0.0185
   144. (0.00260) BD*( 1) C   5 - H  14  
                ( 37.51%)   0.6125* C   5 s( 23.97%)p 3.17( 75.99%)d 0.00(  0.04%)
                                            0.0001 -0.4896 -0.0002 -0.7199  0.0161
                                           -0.1687 -0.0112 -0.4609 -0.0166 -0.0043
                                           -0.0140 -0.0026 -0.0126  0.0040
                ( 62.49%)  -0.7905* H  14 s( 99.91%)p 0.00(  0.09%)
                                           -0.9995  0.0005  0.0219  0.0089  0.0189
   145. (0.00566) BD*( 1) C   6 - O   7  
                ( 67.98%)   0.8245* C   6 s( 20.73%)p 3.81( 78.98%)d 0.01(  0.29%)
                                           -0.0000  0.4530  0.0459 -0.5576 -0.0315
                                           -0.5140 -0.0248  0.4612  0.0184  0.0335
                                           -0.0305 -0.0294  0.0016 -0.0045
                ( 32.02%)  -0.5658* O   7 s( 32.07%)p 2.12( 67.86%)d 0.00(  0.07%)
                                           -0.0000  0.5663  0.0018  0.4762  0.0004
                                            0.4761  0.0005 -0.4745  0.0007  0.0108
                                           -0.0122 -0.0183 -0.0010  0.0079
   146. (0.01264) BD*( 1) C   6 - H  15  
                ( 38.31%)   0.6189* C   6 s( 24.83%)p 3.02( 75.11%)d 0.00(  0.05%)
                                            0.0002 -0.4983  0.0059  0.4233  0.0076
                                           -0.7335  0.0160  0.1829  0.0114  0.0159
                                           -0.0051  0.0056  0.0112  0.0100
                ( 61.69%)  -0.7854* H  15 s( 99.90%)p 0.00(  0.10%)
                                           -0.9995  0.0013 -0.0135  0.0281 -0.0086
   147. (0.01194) BD*( 1) C   6 - H  16  
                ( 38.61%)   0.6214* C   6 s( 24.57%)p 3.07( 75.38%)d 0.00(  0.05%)
                                           -0.0001  0.4955 -0.0099  0.1763 -0.0189
                                           -0.4192  0.0100 -0.7393 -0.0015 -0.0067
                                           -0.0073  0.0165 -0.0025  0.0126
                ( 61.39%)  -0.7835* H  16 s( 99.90%)p 0.00(  0.10%)
                                            0.9995 -0.0035 -0.0059  0.0118  0.0288
   148. (0.00240) BD*( 1) O   7 - H  17  
                ( 24.52%)   0.4951* O   7 s( 20.97%)p 3.76( 78.95%)d 0.00(  0.08%)
                                            0.0002  0.4576  0.0194 -0.7356 -0.0298
                                           -0.2412 -0.0183 -0.4347  0.0023  0.0018
                                            0.0247  0.0042  0.0100  0.0082
                ( 75.48%)  -0.8688* H  17 s( 99.53%)p 0.00(  0.47%)
                                            0.9976 -0.0032  0.0583  0.0208  0.0296


 NHO Directionality and "Bond Bending" (deviations from line of nuclear centers)

         [Thresholds for printing:  angular deviation  >  1.0 degree]
                                    hybrid p-character > 25.0%
                                    orbital occupancy  >  0.10e

                                Line of Centers        Hybrid 1              Hybrid 2
                                ---------------  -------------------   ------------------
                NBO               Theta   Phi    Theta   Phi    Dev    Theta   Phi    Dev
 ========================================================================================
     1. BD (   1) O   1 - C   2    75.2  167.4    78.1  169.2   3.4    106.6  344.7   3.2
     2. BD (   2) O   1 - C   2    75.2  167.4    28.8   53.2  88.1     30.8   46.0  87.8
     3. BD (   1) C   2 - C   3   101.2  118.1   103.3  115.4   3.4      --     --    --
     4. BD (   1) C   2 - H   8    60.5  229.7    60.7  237.0   6.4      --     --    --
     7. BD (   1) C   3 - C   6   120.7  193.4     --     --    --      57.4   11.7   2.5
     8. BD (   1) C   4 - H   9    61.2   11.5    62.5   13.0   1.8      --     --    --
     9. BD (   1) C   4 - H  10   100.3  117.1   101.1  115.8   1.5      --     --    --
    10. BD (   1) C   4 - H  11   151.1  299.0   152.3  301.5   1.7      --     --    --
    11. BD (   1) C   5 - H  12    98.8  119.3    97.1  119.1   1.7      --     --    --
    12. BD (   1) C   5 - H  13    57.4  224.9    55.8  224.2   1.8      --     --    --
    13. BD (   1) C   5 - H  14    58.0   13.5    56.7   14.3   1.5      --     --    --
    14. BD (   1) C   6 - O   7    56.5  224.1    59.0  222.4   2.9    125.1   45.0   1.8
    15. BD (   1) C   6 - H  15   103.2  116.7   103.1  121.0   4.1      --     --    --
    16. BD (   1) C   6 - H  16   149.7  299.0   149.4  291.0   4.0      --     --    --
    17. BD (   1) O   7 - H  17   122.7  196.4   118.1  198.7   5.0      --     --    --
    25. LP (   1) O   1             --     --    104.7  347.2   --       --     --    --
    26. LP (   2) O   1             --     --    115.1   84.8   --       --     --    --
    27. LP (   1) O   7             --     --     16.5  289.6   --       --     --    --
    28. LP (   2) O   7             --     --    108.1  299.9   --       --     --    --


 Second Order Perturbation Theory Analysis of Fock Matrix in NBO Basis

     Threshold for printing:   0.25 kcal/mol
                                                                              E(2)  E(j)-E(i) F(i,j)
         Donor NBO (i)                     Acceptor NBO (j)                 kcal/mol   a.u.    a.u. 
 ===================================================================================================

 within unit  1
   1. BD (   1) O   1 - C   2        / 38. RY*(   1) C   2                    0.79    1.66    0.046
   1. BD (   1) O   1 - C   2        / 47. RY*(   1) C   3                    0.55    2.06    0.043
   1. BD (   1) O   1 - C   2        /134. BD*(   1) C   2 - C   3            0.47    1.50    0.034
   2. BD (   2) O   1 - C   2        /137. BD*(   1) C   3 - C   5            0.51    0.84    0.026
   2. BD (   2) O   1 - C   2        /138. BD*(   1) C   3 - C   6            0.57    0.82    0.027
   3. BD (   1) C   2 - C   3        / 29. RY*(   1) O   1                    0.85    1.80    0.050
   3. BD (   1) C   2 - C   3        / 56. RY*(   1) C   4                    0.56    1.42    0.036
   3. BD (   1) C   2 - C   3        / 66. RY*(   2) C   5                    0.53    1.45    0.035
   3. BD (   1) C   2 - C   3        / 75. RY*(   2) C   6                    0.36    1.63    0.031
   3. BD (   1) C   2 - C   3        / 76. RY*(   3) C   6                    0.27    1.63    0.026
   3. BD (   1) C   2 - C   3        /132. BD*(   1) O   1 - C   2            0.32    1.22    0.025
   3. BD (   1) C   2 - C   3        /136. BD*(   1) C   3 - C   4            0.46    1.07    0.028
   3. BD (   1) C   2 - C   3        /137. BD*(   1) C   3 - C   5            0.48    1.05    0.028
   3. BD (   1) C   2 - C   3        /138. BD*(   1) C   3 - C   6            0.39    1.03    0.025
   3. BD (   1) C   2 - C   3        /140. BD*(   1) C   4 - H  10            0.83    1.16    0.040
   3. BD (   1) C   2 - C   3        /142. BD*(   1) C   5 - H  12            0.87    1.15    0.040
   3. BD (   1) C   2 - C   3        /146. BD*(   1) C   6 - H  15            0.86    1.11    0.039
   4. BD (   1) C   2 - H   8        / 29. RY*(   1) O   1                    0.58    1.71    0.040
   4. BD (   1) C   2 - H   8        / 47. RY*(   1) C   3                    0.43    1.49    0.032
   4. BD (   1) C   2 - H   8        / 48. RY*(   2) C   3                    0.55    1.34    0.034
   4. BD (   1) C   2 - H   8        / 56. RY*(   1) C   4                    0.29    1.33    0.025
   4. BD (   1) C   2 - H   8        /136. BD*(   1) C   3 - C   4            1.31    0.98    0.045
   5. BD (   1) C   3 - C   4        / 38. RY*(   1) C   2                    0.61    1.10    0.033
   5. BD (   1) C   3 - C   4        / 65. RY*(   1) C   5                    0.28    1.37    0.025
   5. BD (   1) C   3 - C   4        / 66. RY*(   2) C   5                    0.37    1.38    0.029
   5. BD (   1) C   3 - C   4        / 76. RY*(   3) C   6                    0.45    1.56    0.034
   5. BD (   1) C   3 - C   4        /134. BD*(   1) C   2 - C   3            0.44    0.94    0.026
   5. BD (   1) C   3 - C   4        /135. BD*(   1) C   2 - H   8            1.09    0.97    0.041
   5. BD (   1) C   3 - C   4        /137. BD*(   1) C   3 - C   5            1.07    0.97    0.041
   5. BD (   1) C   3 - C   4        /138. BD*(   1) C   3 - C   6            0.80    0.95    0.035
   5. BD (   1) C   3 - C   4        /143. BD*(   1) C   5 - H  13            0.82    1.09    0.038
   5. BD (   1) C   3 - C   4        /145. BD*(   1) C   6 - O   7            1.32    0.89    0.044
   6. BD (   1) C   3 - C   5        / 40. RY*(   3) C   2                    0.61    1.57    0.039
   6. BD (   1) C   3 - C   5        / 57. RY*(   2) C   4                    0.54    1.35    0.035
   6. BD (   1) C   3 - C   5        / 74. RY*(   1) C   6                    0.48    1.30    0.032
   6. BD (   1) C   3 - C   5        /132. BD*(   1) O   1 - C   2            0.77    1.14    0.038
   6. BD (   1) C   3 - C   5        /133. BD*(   2) O   1 - C   2            2.10    0.56    0.043
   6. BD (   1) C   3 - C   5        /134. BD*(   1) C   2 - C   3            0.33    0.93    0.022
   6. BD (   1) C   3 - C   5        /136. BD*(   1) C   3 - C   4            0.97    0.99    0.040
   6. BD (   1) C   3 - C   5        /138. BD*(   1) C   3 - C   6            0.70    0.95    0.033
   6. BD (   1) C   3 - C   5        /141. BD*(   1) C   4 - H  11            0.89    1.08    0.040
   6. BD (   1) C   3 - C   5        /147. BD*(   1) C   6 - H  16            0.90    1.04    0.039
   7. BD (   1) C   3 - C   6        / 40. RY*(   3) C   2                    0.43    1.59    0.033
   7. BD (   1) C   3 - C   6        / 57. RY*(   2) C   4                    0.65    1.37    0.038
   7. BD (   1) C   3 - C   6        / 65. RY*(   1) C   5                    0.76    1.38    0.041
   7. BD (   1) C   3 - C   6        / 83. RY*(   1) O   7                    0.28    1.89    0.029
   7. BD (   1) C   3 - C   6        /132. BD*(   1) O   1 - C   2            0.69    1.16    0.036
   7. BD (   1) C   3 - C   6        /133. BD*(   2) O   1 - C   2            1.74    0.58    0.040
   7. BD (   1) C   3 - C   6        /134. BD*(   1) C   2 - C   3            0.27    0.96    0.020
   7. BD (   1) C   3 - C   6        /136. BD*(   1) C   3 - C   4            0.76    1.01    0.035
   7. BD (   1) C   3 - C   6        /137. BD*(   1) C   3 - C   5            0.80    0.99    0.036
   7. BD (   1) C   3 - C   6        /139. BD*(   1) C   4 - H   9            0.83    1.11    0.039
   7. BD (   1) C   3 - C   6        /144. BD*(   1) C   5 - H  14            0.84    1.10    0.039
   7. BD (   1) C   3 - C   6        /148. BD*(   1) O   7 - H  17            0.80    1.07    0.037
   8. BD (   1) C   4 - H   9        / 47. RY*(   1) C   3                    0.27    1.36    0.024
   8. BD (   1) C   4 - H   9        /138. BD*(   1) C   3 - C   6            1.97    0.81    0.051
   9. BD (   1) C   4 - H  10        / 47. RY*(   1) C   3                    0.36    1.36    0.028
   9. BD (   1) C   4 - H  10        /134. BD*(   1) C   2 - C   3            2.13    0.80    0.053
  10. BD (   1) C   4 - H  11        / 47. RY*(   1) C   3                    0.27    1.36    0.024
  10. BD (   1) C   4 - H  11        /137. BD*(   1) C   3 - C   5            1.92    0.83    0.051
  11. BD (   1) C   5 - H  12        / 49. RY*(   3) C   3                    0.26    1.22    0.023
  11. BD (   1) C   5 - H  12        /133. BD*(   2) O   1 - C   2            0.39    0.43    0.016
  11. BD (   1) C   5 - H  12        /134. BD*(   1) C   2 - C   3            1.88    0.80    0.049
  12. BD (   1) C   5 - H  13        / 49. RY*(   3) C   3                    0.33    1.22    0.026
  12. BD (   1) C   5 - H  13        /136. BD*(   1) C   3 - C   4            1.77    0.86    0.049
  13. BD (   1) C   5 - H  14        /138. BD*(   1) C   3 - C   6            1.84    0.81    0.049
  14. BD (   1) C   6 - O   7        /136. BD*(   1) C   3 - C   4            0.81    1.24    0.040
  15. BD (   1) C   6 - H  15        / 49. RY*(   3) C   3                    0.35    1.27    0.027
  15. BD (   1) C   6 - H  15        /134. BD*(   1) C   2 - C   3            1.87    0.85    0.051
  15. BD (   1) C   6 - H  15        /138. BD*(   1) C   3 - C   6            0.29    0.86    0.020
  16. BD (   1) C   6 - H  16        / 47. RY*(   1) C   3                    0.29    1.41    0.026
  16. BD (   1) C   6 - H  16        /137. BD*(   1) C   3 - C   5            1.73    0.88    0.049
  17. BD (   1) O   7 - H  17        / 47. RY*(   1) C   3                    0.28    1.62    0.027
  17. BD (   1) O   7 - H  17        / 76. RY*(   3) C   6                    0.31    1.67    0.029
  17. BD (   1) O   7 - H  17        / 78. RY*(   5) C   6                    0.26    2.42    0.032
  17. BD (   1) O   7 - H  17        /138. BD*(   1) C   3 - C   6            1.66    1.07    0.053
  18. CR (   1) O   1                / 38. RY*(   1) C   2                    3.18   19.50    0.316
  19. CR (   1) C   2                / 48. RY*(   2) C   3                    1.05   10.98    0.135
  19. CR (   1) C   2                / 92. RY*(   1) H   8                    0.45   10.58    0.087
  20. CR (   1) C   3                / 42. RY*(   5) C   2                    0.49   11.05    0.093
  20. CR (   1) C   3                / 58. RY*(   3) C   4                    0.46   10.93    0.090
  20. CR (   1) C   3                / 67. RY*(   3) C   5                    0.44   10.91    0.088
  20. CR (   1) C   3                / 79. RY*(   6) C   6                    0.26   11.37    0.068
  21. CR (   1) C   4                / 47. RY*(   1) C   3                    0.63   10.94    0.105
  21. CR (   1) C   4                / 96. RY*(   1) H   9                    0.37   10.51    0.079
  21. CR (   1) C   4                /100. RY*(   1) H  10                    0.38   10.53    0.080
  21. CR (   1) C   4                /104. RY*(   1) H  11                    0.35   10.50    0.077
  22. CR (   1) C   5                / 49. RY*(   3) C   3                    0.59   10.81    0.101
  22. CR (   1) C   5                /108. RY*(   1) H  12                    0.39   10.52    0.081
  22. CR (   1) C   5                /112. RY*(   1) H  13                    0.39   10.53    0.080
  22. CR (   1) C   5                /116. RY*(   1) H  14                    0.37   10.53    0.079
  23. CR (   1) C   6                / 49. RY*(   3) C   3                    0.52   10.90    0.096
  23. CR (   1) C   6                /120. RY*(   1) H  15                    0.39   10.53    0.081
  23. CR (   1) C   6                /124. RY*(   1) H  16                    0.34   10.53    0.075
  23. CR (   1) C   6                /138. BD*(   1) C   3 - C   6            0.26   10.49    0.067
  23. CR (   1) C   6                /145. BD*(   1) C   6 - O   7            0.54   10.43    0.095
  24. CR (   1) O   7                / 74. RY*(   1) C   6                    0.64   19.69    0.142
  24. CR (   1) O   7                / 76. RY*(   3) C   6                    0.28   19.94    0.095
  24. CR (   1) O   7                / 79. RY*(   6) C   6                    0.33   20.24    0.103
  25. LP (   1) O   1                / 38. RY*(   1) C   2                    5.46    1.27    0.105
  25. LP (   1) O   1                /134. BD*(   1) C   2 - C   3            0.76    1.11    0.037
  25. LP (   1) O   1                /135. BD*(   1) C   2 - H   8            0.45    1.15    0.029
  26. LP (   2) O   1                / 39. RY*(   2) C   2                    1.40    1.95    0.067
  26. LP (   2) O   1                / 41. RY*(   4) C   2                    1.11    1.97    0.060
  26. LP (   2) O   1                /134. BD*(   1) C   2 - C   3            7.65    0.74    0.095
  26. LP (   2) O   1                /135. BD*(   1) C   2 - H   8            8.87    0.77    0.105
  27. LP (   1) O   7                / 74. RY*(   1) C   6                    0.72    1.30    0.039
  27. LP (   1) O   7                / 79. RY*(   6) C   6                    0.26    1.86    0.028
  27. LP (   1) O   7                /129. RY*(   2) H  17                    0.31    1.95    0.031
  27. LP (   1) O   7                /130. RY*(   3) H  17                    0.25    1.61    0.026
  27. LP (   1) O   7                /138. BD*(   1) C   3 - C   6            0.45    0.95    0.026
  27. LP (   1) O   7                /146. BD*(   1) C   6 - H  15            0.41    1.03    0.026
  27. LP (   1) O   7                /147. BD*(   1) C   6 - H  16            0.82    1.04    0.037
  28. LP (   2) O   7                / 77. RY*(   4) C   6                    0.62    2.52    0.050
  28. LP (   2) O   7                /128. RY*(   1) H  17                    0.96    1.97    0.055
  28. LP (   2) O   7                /146. BD*(   1) C   6 - H  15            3.45    0.76    0.065
  28. LP (   2) O   7                /147. BD*(   1) C   6 - H  16            2.61    0.77    0.057


 Natural Bond Orbitals (Summary):

                                                            Principal Delocalizations
           NBO                        Occupancy    Energy   (geminal,vicinal,remote)
 ====================================================================================
 Molecular unit  1  (C5H10O2)
     1. BD (   1) O   1 - C   2          0.99848    -1.36176  38(g),47(v),134(g)
     2. BD (   2) O   1 - C   2          0.99743    -0.66739  138(v),137(v)
     3. BD (   1) C   2 - C   3          0.98832    -0.88006  142(v),146(v),29(v),140(v)
                                                    56(v),66(v),137(g),136(g)
                                                    138(g),75(v),132(g),76(v)
     4. BD (   1) C   2 - H   8          0.99498    -0.78723  136(v),29(v),48(v),47(v)
                                                    56(r)
     5. BD (   1) C   3 - C   4          0.98475    -0.80295  145(v),135(v),137(g),143(v)
                                                    138(g),38(v),76(v),134(g)
                                                    66(v),65(v)
     6. BD (   1) C   3 - C   5          0.97380    -0.79769  133(v),136(g),147(v),141(v)
                                                    132(v),138(g),40(v),57(v)
                                                    74(v),134(g)
     7. BD (   1) C   3 - C   6          0.97599    -0.81877  133(v),144(v),139(v),148(v)
                                                    137(g),65(v),136(g),132(v)
                                                    57(v),40(v),83(v),134(g)
     8. BD (   1) C   4 - H   9          0.99226    -0.65756  138(v),47(v)
     9. BD (   1) C   4 - H  10          0.99198    -0.66015  134(v),47(v)
    10. BD (   1) C   4 - H  11          0.99319    -0.65939  137(v),47(v)
    11. BD (   1) C   5 - H  12          0.98868    -0.66563  134(v),133(r),49(v)
    12. BD (   1) C   5 - H  13          0.99330    -0.66495  136(v),49(v)
    13. BD (   1) C   5 - H  14          0.99322    -0.66481  138(v)
    14. BD (   1) C   6 - O   7          0.99779    -1.04693  136(v)
    15. BD (   1) C   6 - H  15          0.99150    -0.71302  134(v),49(v),138(g),133(r)
    16. BD (   1) C   6 - H  16          0.99364    -0.70799  137(v),47(v)
    17. BD (   1) O   7 - H  17          0.99389    -0.91714  138(v),76(v),47(r),78(v)
    18. CR (   1) O   1                  0.99986   -19.20803  38(v)
    19. CR (   1) C   2                  0.99959   -10.42561  48(v),92(v)
    20. CR (   1) C   3                  0.99942   -10.31112  42(v),58(v),67(v),79(v)
    21. CR (   1) C   4                  0.99959   -10.24011  47(v),100(v),96(v),104(v)
    22. CR (   1) C   5                  0.99958   -10.25074  49(v),108(v),112(v),116(v)
    23. CR (   1) C   6                  0.99949   -10.34326  145(g),49(v),120(v),124(v)
                                                    138(g)
    24. CR (   1) O   7                  0.99987   -19.18406  74(v),79(v),76(v)
    25. LP (   1) O   1                  0.99229    -0.97509  38(v),134(v),135(v)
    26. LP (   2) O   1                  0.96120    -0.60169  135(v),134(v),39(v),41(v)
    27. LP (   1) O   7                  0.98990    -0.79501  147(v),74(v),138(v),146(v)
                                                    129(v),79(v),130(v)
    28. LP (   2) O   7                  0.98204    -0.53056  146(v),147(v),128(v),77(v)
    29. RY*(   1) O   1                  0.00185     0.92454   
    30. RY*(   2) O   1                  0.00008     0.90187   
    31. RY*(   3) O   1                  0.00006     1.26573   
    32. RY*(   4) O   1                  0.00005     0.89523   
    33. RY*(   5) O   1                  0.00000     2.56587   
    34. RY*(   6) O   1                  0.00000     2.62698   
    35. RY*(   7) O   1                  0.00000     2.30344   
    36. RY*(   8) O   1                  0.00000     2.66429   
    37. RY*(   9) O   1                  0.00000     2.49967   
    38. RY*(   1) C   2                  0.00646     0.29333   
    39. RY*(   2) C   2                  0.00305     1.35149   
    40. RY*(   3) C   2                  0.00211     0.77190   
    41. RY*(   4) C   2                  0.00118     1.36617   
    42. RY*(   5) C   2                  0.00091     0.74315   
    43. RY*(   6) C   2                  0.00006     1.29835   
    44. RY*(   7) C   2                  0.00002     1.72485   
    45. RY*(   8) C   2                  0.00001     1.76045   
    46. RY*(   9) C   2                  0.00001     1.72468   
    47. RY*(   1) C   3                  0.00300     0.70108   
    48. RY*(   2) C   3                  0.00137     0.55379   
    49. RY*(   3) C   3                  0.00108     0.55545   
    50. RY*(   4) C   3                  0.00044     1.77586   
    51. RY*(   5) C   3                  0.00041     1.45726   
    52. RY*(   6) C   3                  0.00038     1.65772   
    53. RY*(   7) C   3                  0.00026     1.56428   
    54. RY*(   8) C   3                  0.00023     1.95144   
    55. RY*(   9) C   3                  0.00012     1.88051   
    56. RY*(   1) C   4                  0.00257     0.54453   
    57. RY*(   2) C   4                  0.00229     0.55344   
    58. RY*(   3) C   4                  0.00080     0.61698   
    59. RY*(   4) C   4                  0.00011     0.53082   
    60. RY*(   5) C   4                  0.00001     2.04932   
    61. RY*(   6) C   4                  0.00001     2.09584   
    62. RY*(   7) C   4                  0.00001     2.06323   
    63. RY*(   8) C   4                  0.00001     2.01715   
    64. RY*(   9) C   4                  0.00001     2.03136   
    65. RY*(   1) C   5                  0.00249     0.56233   
    66. RY*(   2) C   5                  0.00185     0.57339   
    67. RY*(   3) C   5                  0.00101     0.59968   
    68. RY*(   4) C   5                  0.00010     0.49932   
    69. RY*(   5) C   5                  0.00001     2.12053   
    70. RY*(   6) C   5                  0.00001     2.09394   
    71. RY*(   7) C   5                  0.00001     2.01024   
    72. RY*(   8) C   5                  0.00000     2.01613   
    73. RY*(   9) C   5                  0.00001     1.96779   
    74. RY*(   1) C   6                  0.00236     0.50442   
    75. RY*(   2) C   6                  0.00183     0.74790   
    76. RY*(   3) C   6                  0.00165     0.75459   
    77. RY*(   4) C   6                  0.00078     1.99439   
    78. RY*(   5) C   6                  0.00039     1.50426   
    79. RY*(   6) C   6                  0.00020     1.06066   
    80. RY*(   7) C   6                  0.00005     1.50416   
    81. RY*(   8) C   6                  0.00001     1.90747   
    82. RY*(   9) C   6                  0.00000     1.90753   
    83. RY*(   1) O   7                  0.00081     1.07074   
    84. RY*(   2) O   7                  0.00072     1.08885   
    85. RY*(   3) O   7                  0.00005     1.45506   
    86. RY*(   4) O   7                  0.00003     0.97159   
    87. RY*(   5) O   7                  0.00001     2.71412   
    88. RY*(   6) O   7                  0.00000     2.81889   
    89. RY*(   7) O   7                  0.00001     2.56627   
    90. RY*(   8) O   7                  0.00000     2.56245   
    91. RY*(   9) O   7                  0.00001     2.51321   
    92. RY*(   1) H   8                  0.00164     0.15823   
    93. RY*(   2) H   8                  0.00004     1.75244   
    94. RY*(   3) H   8                  0.00004     1.90729   
    95. RY*(   4) H   8                  0.00002     1.44168   
    96. RY*(   1) H   9                  0.00067     0.26594   
    97. RY*(   2) H   9                  0.00009     1.65340   
    98. RY*(   3) H   9                  0.00006     1.63259   
    99. RY*(   4) H   9                  0.00002     2.13133   
   100. RY*(   1) H  10                  0.00049     0.29330   
   101. RY*(   2) H  10                  0.00009     1.63850   
   102. RY*(   3) H  10                  0.00006     1.62321   
   103. RY*(   4) H  10                  0.00002     2.10718   
   104. RY*(   1) H  11                  0.00073     0.26314   
   105. RY*(   2) H  11                  0.00009     1.65233   
   106. RY*(   3) H  11                  0.00006     1.63665   
   107. RY*(   4) H  11                  0.00002     2.11263   
   108. RY*(   1) H  12                  0.00054     0.27416   
   109. RY*(   2) H  12                  0.00009     1.63968   
   110. RY*(   3) H  12                  0.00006     1.62792   
   111. RY*(   4) H  12                  0.00002     2.08871   
   112. RY*(   1) H  13                  0.00080     0.27430   
   113. RY*(   2) H  13                  0.00008     1.63502   
   114. RY*(   3) H  13                  0.00006     1.64123   
   115. RY*(   4) H  13                  0.00002     2.11229   
   116. RY*(   1) H  14                  0.00053     0.27556   
   117. RY*(   2) H  14                  0.00008     1.63524   
   118. RY*(   3) H  14                  0.00006     1.65025   
   119. RY*(   4) H  14                  0.00002     2.07518   
   120. RY*(   1) H  15                  0.00098     0.19151   
   121. RY*(   2) H  15                  0.00011     1.62399   
   122. RY*(   3) H  15                  0.00005     1.73751   
   123. RY*(   4) H  15                  0.00002     1.99636   
   124. RY*(   1) H  16                  0.00098     0.18955   
   125. RY*(   2) H  16                  0.00009     1.62959   
   126. RY*(   3) H  16                  0.00005     1.70882   
   127. RY*(   4) H  16                  0.00001     2.03465   
   128. RY*(   1) H  17                  0.00070     1.43834   
   129. RY*(   2) H  17                  0.00058     1.15722   
   130. RY*(   3) H  17                  0.00034     0.81331   
   131. RY*(   4) H  17                  0.00001     2.10345   
   132. BD*(   1) O   1 - C   2          0.00368     0.33750   
   133. BD*(   2) O   1 - C   2          0.03046    -0.23966   
   134. BD*(   1) C   2 - C   3          0.03256     0.13637   
   135. BD*(   1) C   2 - H   8          0.02328     0.17035   
   136. BD*(   1) C   3 - C   4          0.01026     0.19257   
   137. BD*(   1) C   3 - C   5          0.01199     0.17164   
   138. BD*(   1) C   3 - C   6          0.01921     0.15007   
   139. BD*(   1) C   4 - H   9          0.00240     0.28859   
   140. BD*(   1) C   4 - H  10          0.00260     0.28314   
   141. BD*(   1) C   4 - H  11          0.00273     0.28310   
   142. BD*(   1) C   5 - H  12          0.00279     0.27458   
   143. BD*(   1) C   5 - H  13          0.00297     0.28633   
   144. BD*(   1) C   5 - H  14          0.00260     0.28090   
   145. BD*(   1) C   6 - O   7          0.00566     0.08908   
   146. BD*(   1) C   6 - H  15          0.01264     0.23371   
   147. BD*(   1) C   6 - H  16          0.01194     0.24028   
   148. BD*(   1) O   7 - H  17          0.00240     0.25002   
       -------------------------------
              Total Lewis   27.76606  ( 99.1645%)
        Valence non-Lewis    0.18017  (  0.6435%)
        Rydberg non-Lewis    0.05377  (  0.1921%)
       -------------------------------
            Total unit  1   28.00000  (100.0000%)
           Charge unit  1    0.00000


 ***************************************************
 *******         Beta  spin orbitals         *******
 ***************************************************


 NATURAL POPULATIONS:  Natural atomic orbital occupancies 
                                                          
   NAO  Atom  No  lang   Type(AO)    Occupancy      Energy
 ----------------------------------------------------------
     1    O    1  S      Cor( 1S)     0.99987     -19.19342
     2    O    1  S      Val( 2S)     0.85160      -1.14241
     3    O    1  S      Ryd( 3S)     0.00077       1.15698
     4    O    1  px     Val( 2p)     0.79497      -0.58289
     5    O    1  px     Ryd( 3p)     0.00019       0.77514
     6    O    1  py     Val( 2p)     0.50435      -0.47751
     7    O    1  py     Ryd( 3p)     0.00088       0.91786
     8    O    1  pz     Val( 2p)     0.66591      -0.51845
     9    O    1  pz     Ryd( 3p)     0.00021       0.83676
    10    O    1  dxy    Ryd( 3d)     0.00067       2.69203
    11    O    1  dxz    Ryd( 3d)     0.00088       2.68614
    12    O    1  dyz    Ryd( 3d)     0.00013       2.41568
    13    O    1  dx2y2  Ryd( 3d)     0.00069       2.86086
    14    O    1  dz2    Ryd( 3d)     0.00032       2.54731

    15    C    2  S      Cor( 1S)     0.99958     -10.42591
    16    C    2  S      Val( 2S)     0.48275      -0.46082
    17    C    2  S      Ryd( 3S)     0.00581       0.34875
    18    C    2  px     Val( 2p)     0.40855      -0.26846
    19    C    2  px     Ryd( 3p)     0.00742       0.44039
    20    C    2  py     Val( 2p)     0.47716      -0.31915
    21    C    2  py     Ryd( 3p)     0.00207       0.40076
    22    C    2  pz     Val( 2p)     0.37303      -0.36009
    23    C    2  pz     Ryd( 3p)     0.00179       0.37702
    24    C    2  dxy    Ryd( 3d)     0.00093       2.06953
    25    C    2  dxz    Ryd( 3d)     0.00130       1.86910
    26    C    2  dyz    Ryd( 3d)     0.00044       1.80940
    27    C    2  dx2y2  Ryd( 3d)     0.00105       2.01474
    28    C    2  dz2    Ryd( 3d)     0.00045       1.77197

    29    C    3  S      Cor( 1S)     0.99942     -10.30900
    30    C    3  S      Val( 2S)     0.46510      -0.41603
    31    C    3  S      Ryd( 3S)     0.00046       0.74551
    32    C    3  px     Val( 2p)     0.51997      -0.32519
    33    C    3  px     Ryd( 3p)     0.00221       0.58848
    34    C    3  py     Val( 2p)     0.47796      -0.32107
    35    C    3  py     Ryd( 3p)     0.00131       0.54253
    36    C    3  pz     Val( 2p)     0.55696      -0.32747
    37    C    3  pz     Ryd( 3p)     0.00164       0.54915
    38    C    3  dxy    Ryd( 3d)     0.00037       1.99755
    39    C    3  dxz    Ryd( 3d)     0.00050       1.99889
    40    C    3  dyz    Ryd( 3d)     0.00038       1.94896
    41    C    3  dx2y2  Ryd( 3d)     0.00041       1.88522
    42    C    3  dz2    Ryd( 3d)     0.00051       1.90005

    43    C    4  S      Cor( 1S)     0.99959     -10.24045
    44    C    4  S      Val( 2S)     0.54071      -0.40795
    45    C    4  S      Ryd( 3S)     0.00063       0.70435
    46    C    4  px     Val( 2p)     0.59216      -0.25546
    47    C    4  px     Ryd( 3p)     0.00144       0.44270
    48    C    4  py     Val( 2p)     0.58628      -0.25754
    49    C    4  py     Ryd( 3p)     0.00183       0.44103
    50    C    4  pz     Val( 2p)     0.59380      -0.25515
    51    C    4  pz     Ryd( 3p)     0.00202       0.44660
    52    C    4  dxy    Ryd( 3d)     0.00028       2.11713
    53    C    4  dxz    Ryd( 3d)     0.00027       2.13380
    54    C    4  dyz    Ryd( 3d)     0.00026       2.08462
    55    C    4  dx2y2  Ryd( 3d)     0.00017       2.07111
    56    C    4  dz2    Ryd( 3d)     0.00019       2.07786

    57    C    5  S      Cor( 1S)     0.99957     -10.25102
    58    C    5  S      Val( 2S)     0.54539      -0.41862
    59    C    5  S      Ryd( 3S)     0.00075       0.68625
    60    C    5  px     Val( 2p)     0.61617      -0.26519
    61    C    5  px     Ryd( 3p)     0.00217       0.48557
    62    C    5  py     Val( 2p)     0.59970      -0.26656
    63    C    5  py     Ryd( 3p)     0.00157       0.44715
    64    C    5  pz     Val( 2p)     0.53947      -0.25478
    65    C    5  pz     Ryd( 3p)     0.00158       0.38415
    66    C    5  dxy    Ryd( 3d)     0.00027       2.17524
    67    C    5  dxz    Ryd( 3d)     0.00030       2.17867
    68    C    5  dyz    Ryd( 3d)     0.00027       2.06281
    69    C    5  dx2y2  Ryd( 3d)     0.00016       2.03507
    70    C    5  dz2    Ryd( 3d)     0.00017       2.00914

    71    C    6  S      Cor( 1S)     0.99948     -10.34333
    72    C    6  S      Val( 2S)     0.50345      -0.43455
    73    C    6  S      Ryd( 3S)     0.00214       0.59262
    74    C    6  px     Val( 2p)     0.45022      -0.28907
    75    C    6  px     Ryd( 3p)     0.00150       0.38753
    76    C    6  py     Val( 2p)     0.52333      -0.29586
    77    C    6  py     Ryd( 3p)     0.00178       0.50008
    78    C    6  pz     Val( 2p)     0.52529      -0.28859
    79    C    6  pz     Ryd( 3p)     0.00205       0.41535
    80    C    6  dxy    Ryd( 3d)     0.00071       2.03549
    81    C    6  dxz    Ryd( 3d)     0.00074       2.01469
    82    C    6  dyz    Ryd( 3d)     0.00058       2.04651
    83    C    6  dx2y2  Ryd( 3d)     0.00061       1.92710
    84    C    6  dz2    Ryd( 3d)     0.00055       2.00351

    85    O    7  S      Cor( 1S)     0.99987     -19.17969
    86    O    7  S      Val( 2S)     0.83724      -1.07163
    87    O    7  S      Ryd( 3S)     0.00069       1.20759
    88    O    7  px     Val( 2p)     0.74320      -0.48992
    89    O    7  px     Ryd( 3p)     0.00123       1.01139
    90    O    7  py     Val( 2p)     0.78435      -0.49160
    91    O    7  py     Ryd( 3p)     0.00095       0.90125
    92    O    7  pz     Val( 2p)     0.86862      -0.51531
    93    O    7  pz     Ryd( 3p)     0.00040       0.94366
    94    O    7  dxy    Ryd( 3d)     0.00017       2.78075
    95    O    7  dxz    Ryd( 3d)     0.00065       2.99495
    96    O    7  dyz    Ryd( 3d)     0.00053       2.67439
    97    O    7  dx2y2  Ryd( 3d)     0.00017       2.73013
    98    O    7  dz2    Ryd( 3d)     0.00054       2.59360

    99    H    8  S      Val( 1S)     0.31727      -0.16717
   100    H    8  S      Ryd( 2S)     0.00241       0.17004
   101    H    8  px     Ryd( 2p)     0.00013       1.78617
   102    H    8  py     Ryd( 2p)     0.00023       1.79644
   103    H    8  pz     Ryd( 2p)     0.00013       1.58126

   104    H    9  S      Val( 1S)     0.37193      -0.07994
   105    H    9  S      Ryd( 2S)     0.00060       0.21941
   106    H    9  px     Ryd( 2p)     0.00031       2.07175
   107    H    9  py     Ryd( 2p)     0.00009       1.65149
   108    H    9  pz     Ryd( 2p)     0.00012       1.74837

   109    H   10  S      Val( 1S)     0.36980      -0.08318
   110    H   10  S      Ryd( 2S)     0.00044       0.21909
   111    H   10  px     Ryd( 2p)     0.00010       1.72408
   112    H   10  py     Ryd( 2p)     0.00032       2.08071
   113    H   10  pz     Ryd( 2p)     0.00009       1.64748

   114    H   11  S      Val( 1S)     0.37745      -0.08738
   115    H   11  S      Ryd( 2S)     0.00060       0.21718
   116    H   11  px     Ryd( 2p)     0.00011       1.66450
   117    H   11  py     Ryd( 2p)     0.00009       1.70838
   118    H   11  pz     Ryd( 2p)     0.00031       2.08239

   119    H   12  S      Val( 1S)     0.35838      -0.08601
   120    H   12  S      Ryd( 2S)     0.00045       0.21465
   121    H   12  px     Ryd( 2p)     0.00015       1.77290
   122    H   12  py     Ryd( 2p)     0.00031       2.06394
   123    H   12  pz     Ryd( 2p)     0.00006       1.59422

   124    H   13  S      Val( 1S)     0.37336      -0.08322
   125    H   13  S      Ryd( 2S)     0.00078       0.22476
   126    H   13  px     Ryd( 2p)     0.00021       1.84372
   127    H   13  py     Ryd( 2p)     0.00014       1.81970
   128    H   13  pz     Ryd( 2p)     0.00017       1.78280

   129    H   14  S      Val( 1S)     0.37236      -0.08628
   130    H   14  S      Ryd( 2S)     0.00048       0.21409
   131    H   14  px     Ryd( 2p)     0.00024       2.00952
   132    H   14  py     Ryd( 2p)     0.00009       1.64567
   133    H   14  pz     Ryd( 2p)     0.00017       1.77572

   134    H   15  S      Val( 1S)     0.33551      -0.11422
   135    H   15  S      Ryd( 2S)     0.00065       0.18518
   136    H   15  px     Ryd( 2p)     0.00014       1.70932
   137    H   15  py     Ryd( 2p)     0.00029       2.01345
   138    H   15  pz     Ryd( 2p)     0.00011       1.68580

   139    H   16  S      Val( 1S)     0.37268      -0.12504
   140    H   16  S      Ryd( 2S)     0.00084       0.18375
   141    H   16  px     Ryd( 2p)     0.00008       1.61239
   142    H   16  py     Ryd( 2p)     0.00014       1.75307
   143    H   16  pz     Ryd( 2p)     0.00031       2.03533

   144    H   17  S      Val( 1S)     0.24748      -0.06808
   145    H   17  S      Ryd( 2S)     0.00041       0.23410
   146    H   17  px     Ryd( 2p)     0.00105       2.01955
   147    H   17  py     Ryd( 2p)     0.00060       1.54343
   148    H   17  pz     Ryd( 2p)     0.00065       1.74692


 Summary of Natural Population Analysis:                  
                                                          
                                       Natural Population 
                Natural  -----------------------------------------------
    Atom  No    Charge         Core      Valence    Rydberg      Total
 -----------------------------------------------------------------------
      O    1    0.17856      0.99987     2.81683    0.00474     3.82144
      C    2    0.23765      0.99958     1.74150    0.02127     2.76235
      C    3   -0.02721      0.99942     2.02000    0.00778     3.02721
      C    4   -0.31962      0.99959     2.31295    0.00707     3.31962
      C    5   -0.30754      0.99957     2.30073    0.00724     3.30754
      C    6   -0.01243      0.99948     2.00229    0.01065     3.01243
      O    7   -0.23861      0.99987     3.23341    0.00533     4.23861
      H    8    0.17982      0.00000     0.31727    0.00291     0.32018
      H    9    0.12696      0.00000     0.37193    0.00111     0.37304
      H   10    0.12925      0.00000     0.36980    0.00096     0.37075
      H   11    0.12144      0.00000     0.37745    0.00112     0.37856
      H   12    0.14064      0.00000     0.35838    0.00098     0.35936
      H   13    0.12534      0.00000     0.37336    0.00130     0.37466
      H   14    0.12666      0.00000     0.37236    0.00099     0.37334
      H   15    0.16331      0.00000     0.33551    0.00118     0.33669
      H   16    0.12596      0.00000     0.37268    0.00136     0.37404
      H   17    0.24981      0.00000     0.24748    0.00271     0.25019
 =======================================================================
   * Total *    1.00000      6.99739    19.92393    0.07869    27.00000

                                 Natural Population      
 --------------------------------------------------------
   Core                       6.99739 ( 99.9627% of   7)
   Valence                   19.92393 ( 99.6196% of  20)
   Natural Minimal Basis     26.92131 ( 99.7086% of  27)
   Natural Rydberg Basis      0.07869 (  0.2914% of  27)
 --------------------------------------------------------

    Atom  No          Natural Electron Configuration
 ----------------------------------------------------------------------------
      O    1      [core]2S( 0.85)2p( 1.97)
      C    2      [core]2S( 0.48)2p( 1.26)3S( 0.01)3p( 0.01)
      C    3      [core]2S( 0.47)2p( 1.55)3p( 0.01)
      C    4      [core]2S( 0.54)2p( 1.77)3p( 0.01)
      C    5      [core]2S( 0.55)2p( 1.76)3p( 0.01)
      C    6      [core]2S( 0.50)2p( 1.50)3p( 0.01)
      O    7      [core]2S( 0.84)2p( 2.40)
      H    8            1S( 0.32)
      H    9            1S( 0.37)
      H   10            1S( 0.37)
      H   11            1S( 0.38)
      H   12            1S( 0.36)
      H   13            1S( 0.37)
      H   14            1S( 0.37)
      H   15            1S( 0.34)
      H   16            1S( 0.37)
      H   17            1S( 0.25)


 NATURAL BOND ORBITAL ANALYSIS, beta spin orbitals:

                       Occupancies       Lewis Structure    Low   High
           Occ.    -------------------  -----------------   occ   occ
  Cycle   Thresh.   Lewis   Non-Lewis     CR  BD  3C  LP    (L)   (NL)   Dev
 =============================================================================
   1(1)    0.90    26.06029   0.93971      7  17   0   3     1      0    0.20
   2(2)    0.90    26.06029   0.93971      7  17   0   3     1      0    0.20
   3(1)    0.80    26.22573   0.77427      7  17   0   3     0      0    0.18
   4(2)    0.80    25.99744   1.00256      7  17   0   3     1      1    0.07
   5(3)    0.80    25.99744   1.00256      7  17   0   3     1      1    0.07
   6(4)    0.80    25.99744   1.00256      7  17   0   3     1      1    0.07
   7(5)    0.80    25.99744   1.00256      7  17   0   3     1      1    0.07
   8(6)    0.80    25.99744   1.00256      7  17   0   3     1      1    0.07
   9(7)    0.80    25.99744   1.00256      7  17   0   3     1      1    0.07
  10(8)    0.80    25.99744   1.00256      7  17   0   3     1      1    0.07
  11(9)    0.80    25.99744   1.00256      7  17   0   3     1      1    0.07
  12(1)    0.70    25.98250   1.01750      7  16   0   4     0      0    0.18
  13(2)    0.70    25.98250   1.01750      7  16   0   4     0      0    0.18
  14(1)    0.60    21.84548   5.15452      7   5   0  15     0      0    0.25
  15(2)    0.60    22.09284   4.90716      7   5   0  15     0      0    0.25
  16(3)    0.60    22.09284   4.90716      7   5   0  15     0      0    0.25
  17(1)    0.50    21.05211   5.94789      7   3   0  17     0      1    0.25

    The hybrids on atom  3 are linearly dependent.  An eigenvalue (  0.000014)
    of the hybrid overlap matrix is too small (<0.00010).

    PRJTHR will be raised from  0.200 to 0.250 and the NBO search repeated.


    The hybrids on atom  3 are linearly dependent.  An eigenvalue (  0.000014)
    of the hybrid overlap matrix is too small (<0.00010).

    PRJTHR will be raised from  0.250 to 0.300 and the NBO search repeated.


    The hybrids on atom  3 are linearly dependent.  An eigenvalue (  0.000014)
    of the hybrid overlap matrix is too small (<0.00010).

    PRJTHR will be raised from  0.300 to 0.350 and the NBO search repeated.

  18(2)    0.50    20.94720   6.05280      7   2   0  18     0      1    0.53
  19(3)    0.50    20.85162   6.14838      7   2   0  18     0      0    0.25
  20(4)    0.50    20.94720   6.05280      7   2   0  18     0      1    0.53
  21(5)    0.50    20.85162   6.14838      7   2   0  18     0      0    0.25
  22(6)    0.50    20.94720   6.05280      7   2   0  18     0      1    0.53
  23(7)    0.50    20.85162   6.14838      7   2   0  18     0      0    0.25
  24(8)    0.50    20.94720   6.05280      7   2   0  18     0      1    0.53
  25(9)    0.50    20.85162   6.14838      7   2   0  18     0      0    0.25
  26(1)    0.80    26.22573   0.77427      7  17   0   3     0      0    0.18
 -----------------------------------------------------------------------------

 Structure accepted: RESONANCE keyword permits strongly delocalized structure

 --------------------------------------------------------
   Core                      6.99739 ( 99.963% of   7)
   Valence Lewis            19.22835 ( 96.142% of  20)
  ==================       ============================
   Total Lewis              26.22573 ( 97.132% of  27)
  -----------------------------------------------------
   Valence non-Lewis         0.72190 (  2.674% of  27)
   Rydberg non-Lewis         0.05236 (  0.194% of  27)
  ==================       ============================
   Total non-Lewis           0.77427 (  2.868% of  27)
 --------------------------------------------------------


       (Occupancy)   Bond orbital/ Coefficients/ Hybrids
 ---------------------------------------------------------------------------------
     1. (0.99834) BD ( 1) O   1 - C   2  
                ( 66.82%)   0.8174* O   1 s( 43.25%)p 1.31( 56.64%)d 0.00(  0.10%)
                                            0.0000 -0.6572  0.0254  0.7236 -0.0134
                                           -0.1021  0.0010 -0.1795  0.0047  0.0091
                                            0.0116 -0.0050 -0.0257  0.0111
                ( 33.18%)   0.5760* C   2 s( 30.52%)p 2.27( 69.18%)d 0.01(  0.30%)
                                           -0.0000 -0.5475  0.0741 -0.7668 -0.0630
                                            0.2104  0.0346  0.2330  0.0076  0.0206
                                            0.0239 -0.0071 -0.0393  0.0205
     2. (0.99703) BD ( 2) O   1 - C   2  
                ( 69.13%)   0.8315* O   1 s(  0.06%)p99.99( 99.78%)d 2.96(  0.17%)
                                           -0.0000  0.0237 -0.0010  0.2922  0.0009
                                            0.3717  0.0004  0.8799  0.0011 -0.0117
                                           -0.0308  0.0118 -0.0147  0.0151
                ( 30.87%)   0.5556* C   2 s(  0.06%)p99.99( 99.43%)d 8.56(  0.51%)
                                            0.0000  0.0241 -0.0045  0.3441 -0.0044
                                            0.3638 -0.0085  0.8620 -0.0186  0.0197
                                            0.0522 -0.0194  0.0282 -0.0290
     3. (0.80948) BD ( 3) O   1 - C   2  
                ( 41.41%)   0.6435* O   1 s(  0.03%)p99.99( 99.79%)d 5.44(  0.18%)
                                           -0.0000  0.0180  0.0007  0.0456  0.0020
                                            0.9134 -0.0147 -0.4015  0.0064 -0.0358
                                            0.0165  0.0063 -0.0101 -0.0085
                ( 58.59%)   0.7654* C   2 s(  5.91%)p15.90( 94.02%)d 0.01(  0.06%)
                                           -0.0021 -0.2424  0.0185  0.2636 -0.0014
                                            0.8199 -0.0292 -0.4443  0.0167  0.0193
                                           -0.0101 -0.0000  0.0117  0.0047
     4. (0.89173) BD ( 1) C   2 - C   3  
                ( 55.16%)   0.7427* C   2 s( 63.64%)p 0.57( 36.34%)d 0.00(  0.02%)
                                            0.0012  0.7975  0.0179 -0.4638  0.0127
                                            0.3842 -0.0223  0.0008  0.0029  0.0011
                                           -0.0036 -0.0115 -0.0078 -0.0064
                ( 44.84%)   0.6696* C   3 s( 19.92%)p 4.02( 80.03%)d 0.00(  0.05%)
                                            0.0000  0.4463 -0.0010  0.4021 -0.0104
                                           -0.7818  0.0051  0.1654  0.0052 -0.0133
                                            0.0042 -0.0058 -0.0143 -0.0098
     5. (0.98115) BD ( 1) C   3 - C   4  
                ( 54.07%)   0.7353* C   3 s( 28.83%)p 2.47( 71.13%)d 0.00(  0.04%)
                                           -0.0000  0.5370  0.0006  0.5236 -0.0018
                                            0.4793  0.0010 -0.4554  0.0045  0.0093
                                           -0.0124 -0.0104  0.0034 -0.0006
                ( 45.93%)   0.6777* C   4 s( 28.95%)p 2.45( 71.00%)d 0.00(  0.05%)
                                            0.0006  0.5380  0.0027 -0.4915 -0.0014
                                           -0.5125 -0.0038  0.4535  0.0054  0.0139
                                           -0.0116 -0.0137 -0.0016 -0.0021
     6. (0.96284) BD ( 1) C   3 - C   5  
                ( 54.54%)   0.7385* C   3 s( 26.20%)p 2.81( 73.76%)d 0.00(  0.04%)
                                           -0.0000  0.5119 -0.0009 -0.1898  0.0089
                                            0.3548  0.0049  0.7587 -0.0044 -0.0036
                                           -0.0056  0.0070  0.0007  0.0172
                ( 45.46%)   0.6743* C   5 s( 28.54%)p 2.50( 71.40%)d 0.00(  0.05%)
                                            0.0010  0.5343  0.0034  0.1986  0.0044
                                           -0.3702 -0.0024 -0.7331 -0.0025 -0.0060
                                           -0.0084  0.0162 -0.0038  0.0126
     7. (0.96557) BD ( 1) C   3 - C   6  
                ( 52.69%)   0.7259* C   3 s( 25.04%)p 2.99( 74.91%)d 0.00(  0.05%)
                                            0.0001  0.5004  0.0012 -0.7262  0.0025
                                           -0.1802  0.0031 -0.4349 -0.0068  0.0103
                                            0.0144  0.0078  0.0091 -0.0052
                ( 47.31%)   0.6878* C   6 s( 30.17%)p 2.31( 69.78%)d 0.00(  0.05%)
                                            0.0007  0.5493 -0.0029  0.6892 -0.0125
                                            0.1326 -0.0028  0.4527 -0.0097  0.0020
                                            0.0197  0.0013  0.0115 -0.0012
     8. (0.99233) BD ( 1) C   4 - H   9  
                ( 62.63%)   0.7914* C   4 s( 23.50%)p 3.25( 76.46%)d 0.00(  0.04%)
                                           -0.0001  0.4848  0.0006  0.7492  0.0040
                                            0.1615  0.0147  0.4201 -0.0207  0.0027
                                            0.0156  0.0020  0.0113 -0.0011
                ( 37.37%)   0.6113* H   9 s( 99.91%)p 0.00(  0.09%)
                                            0.9995 -0.0007 -0.0265 -0.0085 -0.0111
     9. (0.98609) BD ( 1) C   4 - H  10  
                ( 62.65%)   0.7915* C   4 s( 24.19%)p 3.13( 75.77%)d 0.00(  0.04%)
                                           -0.0001  0.4918  0.0002 -0.3960  0.0211
                                            0.7593  0.0082 -0.1540 -0.0115 -0.0150
                                            0.0023 -0.0036 -0.0065 -0.0093
                ( 37.35%)   0.6112* H  10 s( 99.91%)p 0.00(  0.09%)
                                            0.9996 -0.0010  0.0089 -0.0277  0.0071
    10. (0.99324) BD ( 1) C   4 - H  11  
                ( 62.13%)   0.7882* C   4 s( 23.26%)p 3.30( 76.70%)d 0.00(  0.04%)
                                            0.0001 -0.4823  0.0017 -0.1981 -0.0147
                                            0.3659 -0.0224  0.7701  0.0051  0.0035
                                            0.0051 -0.0149  0.0038 -0.0115
                ( 37.87%)   0.6154* H  11 s( 99.91%)p 0.00(  0.09%)
                                           -0.9996  0.0008  0.0100 -0.0081 -0.0270
    11. (0.97179) BD ( 1) C   5 - H  12  
                ( 63.24%)   0.7953* C   5 s( 23.61%)p 3.23( 76.35%)d 0.00(  0.04%)
                                           -0.0004  0.4859 -0.0009 -0.4201  0.0007
                                            0.7528  0.0036 -0.1401  0.0256 -0.0129
                                            0.0046 -0.0077 -0.0078 -0.0068
                ( 36.76%)   0.6063* H  12 s( 99.91%)p 0.00(  0.09%)
                                            0.9995 -0.0017  0.0146 -0.0267 -0.0009
    12. (0.99319) BD ( 1) C   5 - H  13  
                ( 62.56%)   0.7909* C   5 s( 23.84%)p 3.19( 76.12%)d 0.00(  0.04%)
                                           -0.0001  0.4883 -0.0008 -0.5176 -0.0017
                                           -0.5160  0.0195  0.4757  0.0169  0.0133
                                           -0.0095 -0.0109 -0.0017 -0.0038
                ( 37.44%)   0.6119* H  13 s( 99.91%)p 0.00(  0.09%)
                                            0.9995 -0.0012  0.0195  0.0141 -0.0185
    13. (0.99131) BD ( 1) C   5 - H  14  
                ( 62.56%)   0.7909* C   5 s( 23.90%)p 3.18( 76.06%)d 0.00(  0.04%)
                                            0.0000  0.4889  0.0009  0.7179 -0.0159
                                            0.1710  0.0101  0.4640  0.0165  0.0042
                                            0.0140  0.0026  0.0124 -0.0042
                ( 37.44%)   0.6119* H  14 s( 99.91%)p 0.00(  0.09%)
                                            0.9995 -0.0008 -0.0221 -0.0086 -0.0187
    14. (0.99679) BD ( 1) C   6 - O   7  
                ( 32.51%)   0.5702* C   6 s( 20.67%)p 3.82( 79.03%)d 0.01(  0.30%)
                                            0.0001  0.4523  0.0463 -0.5688 -0.0308
                                           -0.4992 -0.0266  0.4642  0.0182  0.0329
                                           -0.0313 -0.0295  0.0025 -0.0043
                ( 67.49%)   0.8215* O   7 s( 31.34%)p 2.19( 68.58%)d 0.00(  0.07%)
                                           -0.0000  0.5599  0.0018  0.4517  0.0006
                                            0.5187 -0.0007 -0.4612  0.0009  0.0120
                                           -0.0114 -0.0198 -0.0010  0.0082
    15. (0.92666) BD ( 1) C   6 - H  15  
                ( 64.39%)   0.8024* C   6 s( 24.47%)p 3.09( 75.50%)d 0.00(  0.03%)
                                           -0.0009  0.4946 -0.0095 -0.4124 -0.0067
                                            0.7407 -0.0134 -0.1895 -0.0111 -0.0136
                                            0.0030 -0.0019 -0.0084 -0.0081
                ( 35.61%)   0.5968* H  15 s( 99.90%)p 0.00(  0.10%)
                                            0.9994 -0.0087  0.0145 -0.0275  0.0085
    16. (0.97335) BD ( 1) C   6 - H  16  
                ( 62.36%)   0.7897* C   6 s( 24.76%)p 3.04( 75.19%)d 0.00(  0.04%)
                                           -0.0001 -0.4975  0.0093 -0.1687  0.0183
                                            0.4266 -0.0077  0.7356 -0.0001  0.0066
                                            0.0058 -0.0142  0.0041 -0.0120
                ( 37.64%)   0.6135* H  16 s( 99.90%)p 0.00(  0.10%)
                                           -0.9995  0.0056  0.0079 -0.0129 -0.0275
    17. (0.98825) BD ( 1) O   7 - H  17  
                ( 75.25%)   0.8675* O   7 s( 19.41%)p 4.15( 80.50%)d 0.00(  0.08%)
                                           -0.0002 -0.4402 -0.0198  0.7856  0.0276
                                            0.1506  0.0201  0.4050 -0.0021 -0.0022
                                           -0.0258 -0.0020 -0.0098 -0.0078
                ( 24.75%)   0.4975* H  17 s( 99.53%)p 0.00(  0.47%)
                                           -0.9977  0.0021 -0.0573 -0.0221 -0.0302
    18. (0.99987) CR ( 1) O   1           s(100.00%)p 0.00(  0.00%)
                                            1.0000 -0.0003 -0.0000 -0.0003 -0.0000
                                            0.0001 -0.0000  0.0001  0.0000 -0.0000
                                           -0.0000 -0.0000  0.0000 -0.0000
    19. (0.99958) CR ( 1) C   2           s(100.00%)p 0.00(  0.00%)
                                            1.0000 -0.0015  0.0000  0.0011 -0.0000
                                            0.0012 -0.0000 -0.0009  0.0000  0.0000
                                           -0.0000  0.0000  0.0000  0.0000
    20. (0.99942) CR ( 1) C   3           s(100.00%)
                                            1.0000 -0.0000 -0.0000  0.0001  0.0000
                                            0.0000 -0.0000  0.0000  0.0000 -0.0000
                                           -0.0000 -0.0000 -0.0000  0.0000
    21. (0.99959) CR ( 1) C   4           s(100.00%)p 0.00(  0.00%)
                                            1.0000 -0.0002 -0.0000  0.0003  0.0000
                                            0.0004  0.0000 -0.0003 -0.0000 -0.0000
                                            0.0000  0.0000  0.0000  0.0000
    22. (0.99957) CR ( 1) C   5           s(100.00%)p 0.00(  0.00%)
                                            1.0000 -0.0003 -0.0000 -0.0004 -0.0000
                                            0.0007  0.0000  0.0007  0.0000  0.0000
                                            0.0000 -0.0000 -0.0000 -0.0000
    23. (0.99948) CR ( 1) C   6           s(100.00%)p 0.00(  0.00%)
                                            1.0000 -0.0001 -0.0000 -0.0008  0.0000
                                            0.0006 -0.0000 -0.0004 -0.0000 -0.0000
                                           -0.0000 -0.0000 -0.0000 -0.0000
    24. (0.99987) CR ( 1) O   7           s(100.00%)p 0.00(  0.00%)
                                            1.0000 -0.0000 -0.0000  0.0004  0.0000
                                           -0.0003  0.0000 -0.0000  0.0000  0.0000
                                           -0.0000  0.0000  0.0000  0.0000
    25. (0.99179) LP ( 1) O   1           s( 56.71%)p 0.76( 43.27%)d 0.00(  0.02%)
                                            0.0004  0.7529  0.0161  0.6221  0.0037
                                           -0.1228 -0.0003 -0.1750 -0.0013  0.0043
                                            0.0061  0.0017 -0.0071  0.0068
    26. (0.98960) LP ( 1) O   7           s( 45.10%)p 1.22( 54.86%)d 0.00(  0.04%)
                                            0.0000  0.6715 -0.0106  0.0118 -0.0057
                                           -0.0801 -0.0021  0.7362 -0.0087  0.0037
                                           -0.0008  0.0052  0.0029 -0.0178
    27. (0.82780) LP ( 2) O   7           s(  4.13%)p23.20( 95.82%)d 0.01(  0.05%)
                                           -0.0004  0.2032 -0.0016  0.4205 -0.0150
                                           -0.8371  0.0144 -0.2832  0.0030  0.0063
                                           -0.0075  0.0160  0.0072  0.0105
    28. (0.31768) LP*( 1) H   8           s( 99.87%)p 0.00(  0.13%)
                                            0.9994  0.0041  0.0176  0.0248 -0.0186
    29. (0.00128) RY*( 1) O   1           s(  1.78%)p53.28( 94.97%)d 1.82(  3.25%)
                                            0.0000 -0.0005  0.1335 -0.0017  0.0609
                                            0.0213  0.9067 -0.0087 -0.3513  0.1468
                                           -0.0836 -0.0280  0.0465  0.0316
    30. (0.00008) RY*( 2) O   1           s( 64.14%)p 0.54( 34.89%)d 0.02(  0.97%)
    31. (0.00007) RY*( 3) O   1           s(  0.01%)p 1.00( 93.87%)d 0.07(  6.13%)
    32. (0.00004) RY*( 4) O   1           s( 29.12%)p 1.90( 55.27%)d 0.54( 15.61%)
    33. (0.00000) RY*( 5) O   1           s(  0.81%)p 8.40(  6.82%)d99.99( 92.36%)
    34. (0.00000) RY*( 6) O   1           s(  0.34%)p10.52(  3.62%)d99.99( 96.04%)
    35. (0.00000) RY*( 7) O   1           s(  0.22%)p15.92(  3.54%)d99.99( 96.23%)
    36. (0.00000) RY*( 8) O   1           s(  2.99%)p 2.18(  6.53%)d30.25( 90.48%)
    37. (0.00000) RY*( 9) O   1           s(  0.52%)p 1.92(  1.01%)d99.99( 98.47%)
    38. (0.00702) RY*( 1) C   2           s( 22.00%)p 3.54( 77.89%)d 0.01(  0.11%)
                                           -0.0000  0.0594  0.4652  0.0699 -0.8399
                                           -0.0240  0.1675 -0.0171  0.1990 -0.0014
                                            0.0301  0.0061  0.0095  0.0084
    39. (0.00428) RY*( 2) C   2           s( 56.84%)p 0.39( 21.99%)d 0.37( 21.17%)
                                           -0.0000  0.0047  0.7539  0.0288  0.4153
                                           -0.0376 -0.1589  0.0147  0.1404  0.3944
                                           -0.2041 -0.0806  0.0385  0.0806
    40. (0.00211) RY*( 3) C   2           s(  2.06%)p32.83( 67.74%)d14.63( 30.19%)
                                            0.0000 -0.0006  0.1436 -0.0078 -0.1401
                                           -0.0223 -0.2554 -0.0475 -0.7679  0.1536
                                            0.3600 -0.3172  0.2145 -0.0459
    41. (0.00116) RY*( 4) C   2           s(  1.37%)p58.20( 79.47%)d14.03( 19.16%)
                                            0.0000  0.0263  0.1138  0.0414  0.1507
                                            0.0235  0.8172 -0.0150 -0.3190  0.0739
                                            0.0140 -0.1328 -0.4063  0.0572
    42. (0.00018) RY*( 5) C   2           s( 15.06%)p 0.46(  6.88%)d 5.18( 78.06%)
                                            0.0000 -0.0044  0.3880  0.0218  0.1724
                                            0.0039 -0.1843 -0.0008 -0.0682 -0.7174
                                            0.3122  0.2025 -0.3423 -0.1011
    43. (0.00004) RY*( 6) C   2           s(  0.01%)p99.99( 27.38%)d99.99( 72.61%)
    44. (0.00001) RY*( 7) C   2           s(  0.11%)p28.84(  3.09%)d99.99( 96.80%)
    45. (0.00002) RY*( 8) C   2           s(  2.19%)p 6.53( 14.31%)d38.10( 83.50%)
    46. (0.00001) RY*( 9) C   2           s(  0.23%)p 9.88(  2.27%)d99.99( 97.50%)
    47. (0.00292) RY*( 1) C   3           s(  0.55%)p99.99( 97.36%)d 3.82(  2.09%)
                                            0.0000 -0.0026  0.0740  0.0142  0.7858
                                           -0.0083  0.2946 -0.0074 -0.5188 -0.0720
                                            0.0560  0.0694  0.0284  0.0836
    48. (0.00130) RY*( 2) C   3           s( 11.74%)p 7.09( 83.27%)d 0.43(  4.99%)
                                            0.0000  0.0054  0.3426  0.0046  0.3932
                                           -0.0094 -0.7963  0.0019  0.2095  0.0659
                                           -0.0490  0.1220  0.1637  0.0384
    49. (0.00109) RY*( 3) C   3           s(  0.41%)p99.99( 97.50%)d 5.08(  2.09%)
                                           -0.0000 -0.0019  0.0641 -0.0050  0.3725
                                            0.0011  0.4044 -0.0023  0.8201 -0.0842
                                            0.0951 -0.0636 -0.0078  0.0263
    50. (0.00041) RY*( 4) C   3           s(  4.64%)p 0.35(  1.63%)d20.22( 93.74%)
                                            0.0000 -0.0012  0.2153 -0.0119 -0.0642
                                           -0.0131  0.1037 -0.0037 -0.0327 -0.2760
                                           -0.6300 -0.4488  0.4484  0.2486
    51. (0.00041) RY*( 5) C   3           s( 43.48%)p 0.12(  5.33%)d 1.18( 51.18%)
                                           -0.0000 -0.0000  0.6594 -0.0017 -0.1160
                                            0.0116  0.1878  0.0092 -0.0664 -0.0830
                                           -0.0292  0.0977  0.0143 -0.7031
    52. (0.00026) RY*( 6) C   3           s(  4.34%)p 0.36(  1.55%)d21.68( 94.11%)
                                           -0.0000  0.0014  0.2083 -0.0164  0.0321
                                            0.0081 -0.1171 -0.0118 -0.0160 -0.3240
                                           -0.1864 -0.2321 -0.8503  0.1568
    53. (0.00026) RY*( 7) C   3           s( 21.97%)p 0.12(  2.72%)d 3.43( 75.31%)
                                            0.0000 -0.0022  0.4687  0.0050 -0.1213
                                           -0.0022  0.0767  0.0066 -0.0806  0.4152
                                            0.4930 -0.4595  0.0256  0.3549
    54. (0.00020) RY*( 8) C   3           s(  8.62%)p 0.75(  6.48%)d 9.85( 84.90%)
                                            0.0000 -0.0028  0.2936  0.0056 -0.1151
                                           -0.0131  0.2234 -0.0057  0.0375  0.3950
                                           -0.3861  0.6067 -0.1214  0.4014
    55. (0.00013) RY*( 9) C   3           s(  4.25%)p 1.02(  4.34%)d21.51( 91.41%)
                                           -0.0000  0.0014  0.2061  0.0080 -0.2061
                                            0.0081  0.0087 -0.0120 -0.0247 -0.6831
                                            0.4005  0.3634  0.1799  0.3502
    56. (0.00229) RY*( 1) C   4           s(  0.01%)p99.99( 96.17%)d99.99(  3.82%)
                                            0.0000 -0.0016  0.0119  0.0078  0.3267
                                            0.0071  0.4120  0.0133  0.8276 -0.0812
                                           -0.0904 -0.0164 -0.0200  0.1508
    57. (0.00165) RY*( 2) C   4           s(  4.46%)p20.83( 92.88%)d 0.60(  2.66%)
                                            0.0000  0.0060  0.2111  0.0158  0.5809
                                           -0.0048 -0.7558 -0.0030  0.1408 -0.0457
                                            0.0432 -0.0676 -0.1343 -0.0071
    58. (0.00082) RY*( 3) C   4           s( 62.88%)p 0.56( 35.07%)d 0.03(  2.05%)
                                            0.0000  0.0158  0.7928  0.0039 -0.5110
                                            0.0113 -0.1502 -0.0099  0.2584  0.0067
                                           -0.0208  0.0910  0.0957  0.0509
    59. (0.00011) RY*( 4) C   4           s( 30.34%)p 2.05( 62.18%)d 0.25(  7.48%)
                                           -0.0000 -0.0253  0.5503 -0.0119  0.4639
                                           -0.0173  0.4719  0.0140 -0.4280 -0.1965
                                            0.1309  0.0166 -0.1330 -0.0326
    60. (0.00001) RY*( 5) C   4           s(  1.40%)p 2.48(  3.48%)d67.81( 95.12%)
    61. (0.00001) RY*( 6) C   4           s(  0.42%)p 5.73(  2.41%)d99.99( 97.17%)
    62. (0.00001) RY*( 7) C   4           s(  0.45%)p 2.13(  0.95%)d99.99( 98.60%)
    63. (0.00001) RY*( 8) C   4           s(  0.08%)p56.76(  4.38%)d99.99( 95.54%)
    64. (0.00001) RY*( 9) C   4           s(  0.05%)p48.02(  2.56%)d99.99( 97.38%)
    65. (0.00249) RY*( 1) C   5           s(  3.58%)p25.96( 92.92%)d 0.98(  3.50%)
                                            0.0000  0.0062  0.1891 -0.0153 -0.8768
                                           -0.0011 -0.3077 -0.0020 -0.2558  0.0533
                                            0.1668  0.0551 -0.0143  0.0338
    66. (0.00173) RY*( 2) C   5           s( 10.06%)p 8.50( 85.51%)d 0.44(  4.42%)
                                            0.0000  0.0056  0.3172 -0.0016 -0.0111
                                            0.0145  0.7049 -0.0040 -0.5983  0.0938
                                           -0.0405 -0.1239  0.0772  0.1118
    67. (0.00079) RY*( 3) C   5           s( 57.90%)p 0.70( 40.31%)d 0.03(  1.79%)
                                            0.0000  0.0134  0.7608 -0.0001  0.3726
                                            0.0012 -0.4769  0.0156 -0.1915 -0.0544
                                           -0.0325 -0.0252 -0.0356 -0.1093
    68. (0.00010) RY*( 4) C   5           s( 26.03%)p 2.68( 69.88%)d 0.16(  4.09%)
                                           -0.0000 -0.0271  0.5095  0.0051 -0.2174
                                           -0.0109  0.3675 -0.0218  0.7183  0.0499
                                            0.1087 -0.1275  0.0246 -0.0986
    69. (0.00001) RY*( 5) C   5           s(  0.06%)p27.06(  1.70%)d99.99( 98.24%)
    70. (0.00001) RY*( 6) C   5           s(  0.25%)p16.17(  4.01%)d99.99( 95.74%)
    71. (0.00001) RY*( 7) C   5           s(  1.27%)p 1.80(  2.28%)d75.91( 96.44%)
    72. (0.00001) RY*( 8) C   5           s(  0.00%)p 1.00(  0.80%)d99.99( 99.20%)
    73. (0.00001) RY*( 9) C   5           s(  0.94%)p 2.80(  2.65%)d99.99( 96.41%)
    74. (0.00239) RY*( 1) C   6           s( 33.01%)p 1.89( 62.51%)d 0.14(  4.48%)
                                            0.0000 -0.0082  0.5744  0.0233 -0.0802
                                            0.0296 -0.1530 -0.0233  0.7703  0.0537
                                            0.0651  0.1621  0.0950 -0.0488
    75. (0.00194) RY*( 2) C   6           s( 16.77%)p 3.83( 64.21%)d 1.13( 19.02%)
                                           -0.0000  0.0060  0.4095  0.0109  0.5693
                                           -0.0032 -0.4145 -0.0191 -0.3817  0.0024
                                           -0.1349  0.0309  0.3567 -0.2092
    76. (0.00155) RY*( 3) C   6           s( 12.92%)p 4.95( 63.89%)d 1.80( 23.19%)
                                           -0.0000  0.0138  0.3591 -0.0058  0.1944
                                            0.0062  0.7617 -0.0032 -0.1447  0.3443
                                            0.0851  0.0757 -0.1367 -0.2858
    77. (0.00056) RY*( 4) C   6           s(  0.53%)p26.81( 14.28%)d99.99( 85.18%)
                                            0.0000  0.0061  0.0727 -0.0061  0.0229
                                            0.0145  0.3764  0.0126  0.0141 -0.1804
                                           -0.4886  0.1962  0.4667  0.5694
    78. (0.00038) RY*( 5) C   6           s( 26.49%)p 0.45( 11.87%)d 2.33( 61.64%)
                                           -0.0000 -0.0186  0.5143  0.0349 -0.2385
                                            0.0230 -0.0945 -0.0183 -0.2254 -0.0664
                                           -0.3057 -0.4653 -0.4741  0.2779
    79. (0.00018) RY*( 6) C   6           s(  0.27%)p99.99( 50.78%)d99.99( 48.95%)
                                            0.0000 -0.0291  0.0430  0.0169 -0.6664
                                            0.0228 -0.1210 -0.0213 -0.2188  0.4467
                                           -0.2593  0.0912  0.3555 -0.2967
    80. (0.00005) RY*( 7) C   6           s(  9.19%)p 2.61( 23.98%)d 7.27( 66.83%)
    81. (0.00001) RY*( 8) C   6           s(  0.15%)p27.33(  4.17%)d99.99( 95.68%)
    82. (0.00000) RY*( 9) C   6           s(  0.60%)p 7.99(  4.80%)d99.99( 94.60%)
    83. (0.00085) RY*( 1) O   7           s( 18.50%)p 4.02( 74.27%)d 0.39(  7.23%)
                                            0.0000  0.0068  0.4300  0.0069  0.6908
                                           -0.0120 -0.5020  0.0005  0.1154  0.0532
                                           -0.0412  0.1258  0.2212 -0.0549
    84. (0.00072) RY*( 2) O   7           s( 16.36%)p 4.52( 74.03%)d 0.59(  9.61%)
                                           -0.0000  0.0050  0.4045 -0.0034  0.0579
                                            0.0053  0.5875  0.0054  0.6259  0.1374
                                            0.1537  0.0292 -0.0374 -0.2265
    85. (0.00005) RY*( 3) O   7           s( 37.46%)p 1.36( 50.80%)d 0.31( 11.75%)
    86. (0.00003) RY*( 4) O   7           s( 27.24%)p 2.53( 68.81%)d 0.15(  3.95%)
    87. (0.00001) RY*( 5) O   7           s(  0.04%)p95.46(  3.85%)d99.99( 96.11%)
    88. (0.00000) RY*( 6) O   7           s(  0.04%)p99.99(  9.45%)d99.99( 90.51%)
    89. (0.00001) RY*( 7) O   7           s(  0.02%)p99.99(  6.17%)d99.99( 93.81%)
    90. (0.00000) RY*( 8) O   7           s(  0.02%)p99.99(  7.27%)d99.99( 92.71%)
    91. (0.00001) RY*( 9) O   7           s(  0.34%)p16.36(  5.58%)d99.99( 94.08%)
    92. (0.00242) RY*( 1) H   8           s( 99.58%)p 0.00(  0.42%)
                                           -0.0053  0.9979 -0.0306  0.0402 -0.0407
    93. (0.00004) RY*( 2) H   8           s(  0.27%)p99.99( 99.73%)
    94. (0.00003) RY*( 3) H   8           s(  0.22%)p99.99( 99.78%)
    95. (0.00001) RY*( 4) H   8           s(  0.06%)p99.99( 99.94%)
    96. (0.00060) RY*( 1) H   9           s( 98.67%)p 0.01(  1.33%)
                                            0.0040  0.9933  0.0856  0.0185  0.0751
    97. (0.00009) RY*( 2) H   9           s(  0.02%)p99.99( 99.98%)
    98. (0.00006) RY*( 3) H   9           s(  0.28%)p99.99( 99.72%)
    99. (0.00002) RY*( 4) H   9           s(  1.13%)p87.78( 98.87%)
   100. (0.00045) RY*( 1) H  10           s( 97.24%)p 0.03(  2.76%)
                                            0.0054  0.9861 -0.1195  0.1134 -0.0206
   101. (0.00009) RY*( 2) H  10           s(  0.05%)p99.99( 99.95%)
   102. (0.00006) RY*( 3) H  10           s(  0.75%)p99.99( 99.25%)
   103. (0.00002) RY*( 4) H  10           s(  2.04%)p47.96( 97.96%)
   104. (0.00061) RY*( 1) H  11           s( 98.25%)p 0.02(  1.75%)
                                            0.0042  0.9912 -0.0219 -0.0633 -0.1140
   105. (0.00009) RY*( 2) H  11           s(  0.16%)p99.99( 99.84%)
   106. (0.00006) RY*( 3) H  11           s(  0.48%)p99.99( 99.52%)
   107. (0.00002) RY*( 4) H  11           s(  1.19%)p82.85( 98.81%)
   108. (0.00046) RY*( 1) H  12           s( 97.74%)p 0.02(  2.26%)
                                            0.0058  0.9886 -0.0550  0.1274 -0.0582
   109. (0.00009) RY*( 2) H  12           s(  0.02%)p99.99( 99.98%)
   110. (0.00006) RY*( 3) H  12           s(  0.59%)p99.99( 99.41%)
   111. (0.00002) RY*( 4) H  12           s(  1.75%)p56.14( 98.25%)
   112. (0.00079) RY*( 1) H  13           s( 98.23%)p 0.02(  1.77%)
                                            0.0039  0.9911 -0.0905 -0.0951 -0.0205
   113. (0.00008) RY*( 2) H  13           s(  0.30%)p99.99( 99.70%)
   114. (0.00006) RY*( 3) H  13           s(  1.05%)p94.50( 98.95%)
   115. (0.00002) RY*( 4) H  13           s(  0.51%)p99.99( 99.49%)
   116. (0.00049) RY*( 1) H  14           s( 98.06%)p 0.02(  1.94%)
                                            0.0049  0.9903  0.1198  0.0296  0.0642
   117. (0.00008) RY*( 2) H  14           s(  0.00%)p 1.00(100.00%)
   118. (0.00006) RY*( 3) H  14           s(  0.35%)p99.99( 99.65%)
   119. (0.00002) RY*( 4) H  14           s(  1.67%)p58.83( 98.33%)
   120. (0.00065) RY*( 1) H  15           s( 99.47%)p 0.01(  0.53%)
                                            0.0101  0.9973  0.0077  0.0364 -0.0625
   121. (0.00010) RY*( 2) H  15           s(  0.13%)p99.99( 99.87%)
                                            0.0043  0.0355  0.1345  0.4817  0.8652
   122. (0.00006) RY*( 3) H  15           s(  0.04%)p99.99( 99.96%)
   123. (0.00001) RY*( 4) H  15           s(  0.47%)p99.99( 99.53%)
   124. (0.00085) RY*( 1) H  16           s( 99.52%)p 0.00(  0.48%)
                                            0.0067  0.9976 -0.0359  0.0135 -0.0578
   125. (0.00008) RY*( 2) H  16           s(  0.18%)p99.99( 99.82%)
   126. (0.00005) RY*( 3) H  16           s(  0.13%)p99.99( 99.87%)
   127. (0.00001) RY*( 4) H  16           s(  0.27%)p99.99( 99.73%)
   128. (0.00064) RY*( 1) H  17           s( 22.56%)p 3.43( 77.44%)
                                            0.0084  0.4749  0.2334 -0.8458 -0.0666
   129. (0.00059) RY*( 2) H  17           s( 13.06%)p 6.66( 86.94%)
                                            0.0062  0.3614 -0.5067  0.0015  0.7827
   130. (0.00032) RY*( 3) H  17           s( 59.49%)p 0.68( 40.51%)
                                            0.0138  0.7712 -0.1408  0.4295 -0.4481
   131. (0.00001) RY*( 4) H  17           s(  5.36%)p17.66( 94.64%)
   132. (0.00379) BD*( 1) O   1 - C   2  
                ( 33.18%)   0.5760* O   1 s( 43.25%)p 1.31( 56.64%)d 0.00(  0.10%)
                                           -0.0000  0.6572 -0.0254 -0.7236  0.0134
                                            0.1021 -0.0010  0.1795 -0.0047 -0.0091
                                           -0.0116  0.0050  0.0257 -0.0111
                ( 66.82%)  -0.8174* C   2 s( 30.52%)p 2.27( 69.18%)d 0.01(  0.30%)
                                            0.0000  0.5475 -0.0741  0.7668  0.0630
                                           -0.2104 -0.0346 -0.2330 -0.0076 -0.0206
                                           -0.0239  0.0071  0.0393 -0.0205
   133. (0.02907) BD*( 2) O   1 - C   2  
                ( 30.87%)   0.5556* O   1 s(  0.06%)p99.99( 99.78%)d 2.96(  0.17%)
                                            0.0000 -0.0237  0.0010 -0.2922 -0.0009
                                           -0.3717 -0.0004 -0.8799 -0.0011  0.0117
                                            0.0308 -0.0118  0.0147 -0.0151
                ( 69.13%)  -0.8315* C   2 s(  0.06%)p99.99( 99.43%)d 8.56(  0.51%)
                                           -0.0000 -0.0241  0.0045 -0.3441  0.0044
                                           -0.3638  0.0085 -0.8620  0.0186 -0.0197
                                           -0.0522  0.0194 -0.0282  0.0290
   134. (0.21589) BD*( 3) O   1 - C   2  
                ( 58.59%)   0.7654* O   1 s(  0.03%)p99.99( 99.79%)d 5.44(  0.18%)
                                           -0.0000  0.0180  0.0007  0.0456  0.0020
                                            0.9134 -0.0147 -0.4015  0.0064 -0.0358
                                            0.0165  0.0063 -0.0101 -0.0085
                ( 41.41%)  -0.6435* C   2 s(  5.91%)p15.90( 94.02%)d 0.01(  0.06%)
                                           -0.0021 -0.2424  0.0185  0.2636 -0.0014
                                            0.8199 -0.0292 -0.4443  0.0167  0.0193
                                           -0.0101 -0.0000  0.0117  0.0047
   135. (0.06853) BD*( 1) C   2 - C   3  
                ( 44.84%)   0.6696* C   2 s( 63.64%)p 0.57( 36.34%)d 0.00(  0.02%)
                                           -0.0012 -0.7975 -0.0179  0.4638 -0.0127
                                           -0.3842  0.0223 -0.0008 -0.0029 -0.0011
                                            0.0036  0.0115  0.0078  0.0064
                ( 55.16%)  -0.7427* C   3 s( 19.92%)p 4.02( 80.03%)d 0.00(  0.05%)
                                           -0.0000 -0.4463  0.0010 -0.4021  0.0104
                                            0.7818 -0.0051 -0.1654 -0.0052  0.0133
                                           -0.0042  0.0058  0.0143  0.0098
   136. (0.00961) BD*( 1) C   3 - C   4  
                ( 45.93%)   0.6777* C   3 s( 28.83%)p 2.47( 71.13%)d 0.00(  0.04%)
                                            0.0000 -0.5370 -0.0006 -0.5236  0.0018
                                           -0.4793 -0.0010  0.4554 -0.0045 -0.0093
                                            0.0124  0.0104 -0.0034  0.0006
                ( 54.07%)  -0.7353* C   4 s( 28.95%)p 2.45( 71.00%)d 0.00(  0.05%)
                                           -0.0006 -0.5380 -0.0027  0.4915  0.0014
                                            0.5125  0.0038 -0.4535 -0.0054 -0.0139
                                            0.0116  0.0137  0.0016  0.0021
   137. (0.01129) BD*( 1) C   3 - C   5  
                ( 45.46%)   0.6743* C   3 s( 26.20%)p 2.81( 73.76%)d 0.00(  0.04%)
                                            0.0000 -0.5119  0.0009  0.1898 -0.0089
                                           -0.3548 -0.0049 -0.7587  0.0044  0.0036
                                            0.0056 -0.0070 -0.0007 -0.0172
                ( 54.54%)  -0.7385* C   5 s( 28.54%)p 2.50( 71.40%)d 0.00(  0.05%)
                                           -0.0010 -0.5343 -0.0034 -0.1986 -0.0044
                                            0.3702  0.0024  0.7331  0.0025  0.0060
                                            0.0084 -0.0162  0.0038 -0.0126
   138. (0.01945) BD*( 1) C   3 - C   6  
                ( 47.31%)   0.6878* C   3 s( 25.04%)p 2.99( 74.91%)d 0.00(  0.05%)
                                           -0.0001 -0.5004 -0.0012  0.7262 -0.0025
                                            0.1802 -0.0031  0.4349  0.0068 -0.0103
                                           -0.0144 -0.0078 -0.0091  0.0052
                ( 52.69%)  -0.7259* C   6 s( 30.17%)p 2.31( 69.78%)d 0.00(  0.05%)
                                           -0.0007 -0.5493  0.0029 -0.6892  0.0125
                                           -0.1326  0.0028 -0.4527  0.0097 -0.0020
                                           -0.0197 -0.0013 -0.0115  0.0012
   139. (0.00233) BD*( 1) C   4 - H   9  
                ( 37.37%)   0.6113* C   4 s( 23.50%)p 3.25( 76.46%)d 0.00(  0.04%)
                                            0.0001 -0.4848 -0.0006 -0.7492 -0.0040
                                           -0.1615 -0.0147 -0.4201  0.0207 -0.0027
                                           -0.0156 -0.0020 -0.0113  0.0011
                ( 62.63%)  -0.7914* H   9 s( 99.91%)p 0.00(  0.09%)
                                           -0.9995  0.0007  0.0265  0.0085  0.0111
   140. (0.00289) BD*( 1) C   4 - H  10  
                ( 37.35%)   0.6112* C   4 s( 24.19%)p 3.13( 75.77%)d 0.00(  0.04%)
                                            0.0001 -0.4918 -0.0002  0.3960 -0.0211
                                           -0.7593 -0.0082  0.1540  0.0115  0.0150
                                           -0.0023  0.0036  0.0065  0.0093
                ( 62.65%)  -0.7915* H  10 s( 99.91%)p 0.00(  0.09%)
                                           -0.9996  0.0010 -0.0089  0.0277 -0.0071
   141. (0.00261) BD*( 1) C   4 - H  11  
                ( 37.87%)   0.6154* C   4 s( 23.26%)p 3.30( 76.70%)d 0.00(  0.04%)
                                           -0.0001  0.4823 -0.0017  0.1981  0.0147
                                           -0.3659  0.0224 -0.7701 -0.0051 -0.0035
                                           -0.0051  0.0149 -0.0038  0.0115
                ( 62.13%)  -0.7882* H  11 s( 99.91%)p 0.00(  0.09%)
                                            0.9996 -0.0008 -0.0100  0.0081  0.0270
   142. (0.00241) BD*( 1) C   5 - H  12  
                ( 36.76%)   0.6063* C   5 s( 23.61%)p 3.23( 76.35%)d 0.00(  0.04%)
                                            0.0004 -0.4859  0.0009  0.4201 -0.0007
                                           -0.7528 -0.0036  0.1401 -0.0256  0.0129
                                           -0.0046  0.0077  0.0078  0.0068
                ( 63.24%)  -0.7953* H  12 s( 99.91%)p 0.00(  0.09%)
                                           -0.9995  0.0017 -0.0146  0.0267  0.0009
   143. (0.00289) BD*( 1) C   5 - H  13  
                ( 37.44%)   0.6119* C   5 s( 23.84%)p 3.19( 76.12%)d 0.00(  0.04%)
                                            0.0001 -0.4883  0.0008  0.5176  0.0017
                                            0.5160 -0.0195 -0.4757 -0.0169 -0.0133
                                            0.0095  0.0109  0.0017  0.0038
                ( 62.56%)  -0.7909* H  13 s( 99.91%)p 0.00(  0.09%)
                                           -0.9995  0.0012 -0.0195 -0.0141  0.0185
   144. (0.00245) BD*( 1) C   5 - H  14  
                ( 37.44%)   0.6119* C   5 s( 23.90%)p 3.18( 76.06%)d 0.00(  0.04%)
                                           -0.0000 -0.4889 -0.0009 -0.7179  0.0159
                                           -0.1710 -0.0101 -0.4640 -0.0165 -0.0042
                                           -0.0140 -0.0026 -0.0124  0.0042
                ( 62.56%)  -0.7909* H  14 s( 99.91%)p 0.00(  0.09%)
                                           -0.9995  0.0008  0.0221  0.0086  0.0187
   145. (0.00585) BD*( 1) C   6 - O   7  
                ( 67.49%)   0.8215* C   6 s( 20.67%)p 3.82( 79.03%)d 0.01(  0.30%)
                                            0.0001  0.4523  0.0463 -0.5688 -0.0308
                                           -0.4992 -0.0266  0.4642  0.0182  0.0329
                                           -0.0313 -0.0295  0.0025 -0.0043
                ( 32.51%)  -0.5702* O   7 s( 31.34%)p 2.19( 68.58%)d 0.00(  0.07%)
                                           -0.0000  0.5599  0.0018  0.4517  0.0006
                                            0.5187 -0.0007 -0.4612  0.0009  0.0120
                                           -0.0114 -0.0198 -0.0010  0.0082
   146. (0.00910) BD*( 1) C   6 - H  15  
                ( 35.61%)   0.5968* C   6 s( 24.47%)p 3.09( 75.50%)d 0.00(  0.03%)
                                            0.0009 -0.4946  0.0095  0.4124  0.0067
                                           -0.7407  0.0134  0.1895  0.0111  0.0136
                                           -0.0030  0.0019  0.0084  0.0081
                ( 64.39%)  -0.8024* H  15 s( 99.90%)p 0.00(  0.10%)
                                           -0.9994  0.0087 -0.0145  0.0275 -0.0085
   147. (0.01065) BD*( 1) C   6 - H  16  
                ( 37.64%)   0.6135* C   6 s( 24.76%)p 3.04( 75.19%)d 0.00(  0.04%)
                                            0.0001  0.4975 -0.0093  0.1687 -0.0183
                                           -0.4266  0.0077 -0.7356  0.0001 -0.0066
                                           -0.0058  0.0142 -0.0041  0.0120
                ( 62.36%)  -0.7897* H  16 s( 99.90%)p 0.00(  0.10%)
                                            0.9995 -0.0056 -0.0079  0.0129  0.0275
   148. (0.00539) BD*( 1) O   7 - H  17  
                ( 24.75%)   0.4975* O   7 s( 19.41%)p 4.15( 80.50%)d 0.00(  0.08%)
                                            0.0002  0.4402  0.0198 -0.7856 -0.0276
                                           -0.1506 -0.0201 -0.4050  0.0021  0.0022
                                            0.0258  0.0020  0.0098  0.0078
                ( 75.25%)  -0.8675* H  17 s( 99.53%)p 0.00(  0.47%)
                                            0.9977 -0.0021  0.0573  0.0221  0.0302


 NHO Directionality and "Bond Bending" (deviations from line of nuclear centers)

         [Thresholds for printing:  angular deviation  >  1.0 degree]
                                    hybrid p-character > 25.0%
                                    orbital occupancy  >  0.10e

                                Line of Centers        Hybrid 1              Hybrid 2
                                ---------------  -------------------   ------------------
                NBO               Theta   Phi    Theta   Phi    Dev    Theta   Phi    Dev
 ========================================================================================
     1. BD (   1) O   1 - C   2    75.2  167.4    76.3  171.9   4.5    105.5  343.5   3.8
     2. BD (   2) O   1 - C   2    75.2  167.4    28.3   51.8  88.4     30.2   46.3  88.3
     3. BD (   3) O   1 - C   2    75.2  167.4   113.7   87.0  87.5     62.8  251.7 101.7
     4. BD (   1) C   2 - C   3   101.2  118.1    89.6  141.3  25.8     78.9  296.8   1.3
     5. BD (   1) C   3 - C   4   123.0   45.1   122.4   42.6   2.2     57.3  226.3   1.0
     6. BD (   1) C   3 - C   5    28.7  118.9    28.1  116.7   1.2    150.0  298.6   1.3
     7. BD (   1) C   3 - C   6   120.7  193.4     --     --    --      57.3   10.9   3.0
     8. BD (   1) C   4 - H   9    61.2   11.5    62.7   13.2   2.1      --     --    --
     9. BD (   1) C   4 - H  10   100.3  117.1   101.0  116.0   1.2      --     --    --
    10. BD (   1) C   4 - H  11   151.1  299.0   152.5  301.8   1.9      --     --    --
    11. BD (   1) C   5 - H  12    98.8  119.3    97.5  119.0   1.3      --     --    --
    12. BD (   1) C   5 - H  13    57.4  224.9    55.6  223.7   2.1      --     --    --
    13. BD (   1) C   5 - H  14    58.0   13.5    56.5   14.5   1.8      --     --    --
    14. BD (   1) C   6 - O   7    56.5  224.1    58.8  221.3   3.4    123.8   48.9   4.0
    15. BD (   1) C   6 - H  15   103.2  116.7   103.4  120.0   3.1      --     --    --
    16. BD (   1) C   6 - H  16   149.7  299.0   148.8  289.7   4.8      --     --    --
    17. BD (   1) O   7 - H  17   122.7  196.4   115.9  191.9   7.9      --     --    --
    25. LP (   1) O   1             --     --    105.5  348.9   --       --     --    --
    26. LP (   1) O   7             --     --      6.5  274.3   --       --     --    --
    27. LP (   2) O   7             --     --    107.0  296.2   --       --     --    --
   134. BD*(   3) O   1 - C   2    75.2  167.4   113.7   87.0  87.5     62.8  251.7 101.7

 The molecular units found in the alpha and beta manifolds are inequivalent.
 For labelling purposes, the molecular units of the beta system will be used.


 Second Order Perturbation Theory Analysis of Fock Matrix in NBO Basis

     Threshold for printing:   0.25 kcal/mol
    (Intermolecular threshold: 0.03 kcal/mol)
                                                                              E(2)  E(j)-E(i) F(i,j)
         Donor NBO (i)                     Acceptor NBO (j)                 kcal/mol   a.u.    a.u. 
 ===================================================================================================

 within unit  1
   1. BD (   1) O   1 - C   2        / 38. RY*(   1) C   2                    0.79    1.65    0.046
   1. BD (   1) O   1 - C   2        / 47. RY*(   1) C   3                    0.66    2.06    0.046
   1. BD (   1) O   1 - C   2        /134. BD*(   3) O   1 - C   2            0.70    1.11    0.040
   1. BD (   1) O   1 - C   2        /135. BD*(   1) C   2 - C   3            0.25    1.44    0.025
   2. BD (   2) O   1 - C   2        /137. BD*(   1) C   3 - C   5            0.59    0.83    0.028
   2. BD (   2) O   1 - C   2        /138. BD*(   1) C   3 - C   6            0.62    0.81    0.029
   3. BD (   3) O   1 - C   2        / 39. RY*(   2) C   2                    0.50    1.40    0.037
   3. BD (   3) O   1 - C   2        / 42. RY*(   5) C   2                    0.58    2.33    0.052
   3. BD (   3) O   1 - C   2        / 48. RY*(   2) C   3                    0.39    1.23    0.031
   3. BD (   3) O   1 - C   2        /134. BD*(   3) O   1 - C   2           11.74    0.34    0.081
   3. BD (   3) O   1 - C   2        /135. BD*(   1) C   2 - C   3            5.36    0.67    0.081
   3. BD (   3) O   1 - C   2        /136. BD*(   1) C   3 - C   4            0.66    0.78    0.032
   3. BD (   3) O   1 - C   2        /138. BD*(   1) C   3 - C   6            0.35    0.73    0.022
   3. BD (   3) O   1 - C   2        /140. BD*(   1) C   4 - H  10            0.33    0.86    0.024
   4. BD (   1) C   2 - C   3        / 29. RY*(   1) O   1                    0.38    1.84    0.035
   4. BD (   1) C   2 - C   3        / 42. RY*(   5) C   2                    0.49    2.62    0.048
   4. BD (   1) C   2 - C   3        / 57. RY*(   2) C   4                    0.30    1.41    0.028
   4. BD (   1) C   2 - C   3        / 66. RY*(   2) C   5                    0.28    1.44    0.027
   4. BD (   1) C   2 - C   3        /136. BD*(   1) C   3 - C   4            0.41    1.06    0.028
   4. BD (   1) C   2 - C   3        /140. BD*(   1) C   4 - H  10            0.54    1.15    0.033
   4. BD (   1) C   2 - C   3        /142. BD*(   1) C   5 - H  12            0.83    1.14    0.041
   4. BD (   1) C   2 - C   3        /146. BD*(   1) C   6 - H  15            0.82    1.11    0.040
   5. BD (   1) C   3 - C   4        / 38. RY*(   1) C   2                    0.62    1.10    0.033
   5. BD (   1) C   3 - C   4        / 41. RY*(   4) C   2                    0.26    1.62    0.026
   5. BD (   1) C   3 - C   4        / 65. RY*(   1) C   5                    0.27    1.37    0.024
   5. BD (   1) C   3 - C   4        / 66. RY*(   2) C   5                    0.42    1.38    0.031
   5. BD (   1) C   3 - C   4        / 76. RY*(   3) C   6                    0.33    1.64    0.030
   5. BD (   1) C   3 - C   4        /134. BD*(   3) O   1 - C   2            3.14    0.56    0.059
   5. BD (   1) C   3 - C   4        /137. BD*(   1) C   3 - C   5            1.11    0.98    0.042
   5. BD (   1) C   3 - C   4        /138. BD*(   1) C   3 - C   6            0.79    0.96    0.035
   5. BD (   1) C   3 - C   4        /143. BD*(   1) C   5 - H  13            0.80    1.09    0.038
   5. BD (   1) C   3 - C   4        /145. BD*(   1) C   6 - O   7            1.28    0.90    0.043
   6. BD (   1) C   3 - C   5        / 40. RY*(   3) C   2                    0.77    1.55    0.044
   6. BD (   1) C   3 - C   5        / 56. RY*(   1) C   4                    0.59    1.35    0.036
   6. BD (   1) C   3 - C   5        / 74. RY*(   1) C   6                    0.32    1.28    0.026
   6. BD (   1) C   3 - C   5        / 75. RY*(   2) C   6                    0.31    1.60    0.029
   6. BD (   1) C   3 - C   5        /132. BD*(   1) O   1 - C   2            0.80    1.14    0.039
   6. BD (   1) C   3 - C   5        /133. BD*(   2) O   1 - C   2            2.00    0.56    0.042
   6. BD (   1) C   3 - C   5        /134. BD*(   3) O   1 - C   2            0.99    0.55    0.033
   6. BD (   1) C   3 - C   5        /136. BD*(   1) C   3 - C   4            0.93    0.99    0.039
   6. BD (   1) C   3 - C   5        /138. BD*(   1) C   3 - C   6            0.67    0.95    0.032
   6. BD (   1) C   3 - C   5        /141. BD*(   1) C   4 - H  11            0.88    1.08    0.040
   6. BD (   1) C   3 - C   5        /147. BD*(   1) C   6 - H  16            0.87    1.04    0.038
   7. BD (   1) C   3 - C   6        / 39. RY*(   2) C   2                    0.37    1.64    0.031
   7. BD (   1) C   3 - C   6        / 40. RY*(   3) C   2                    0.27    1.57    0.027
   7. BD (   1) C   3 - C   6        / 56. RY*(   1) C   4                    0.59    1.37    0.036
   7. BD (   1) C   3 - C   6        / 65. RY*(   1) C   5                    0.76    1.38    0.041
   7. BD (   1) C   3 - C   6        / 83. RY*(   1) O   7                    0.27    1.88    0.029
   7. BD (   1) C   3 - C   6        /132. BD*(   1) O   1 - C   2            0.73    1.17    0.038
   7. BD (   1) C   3 - C   6        /133. BD*(   2) O   1 - C   2            1.64    0.58    0.039
   7. BD (   1) C   3 - C   6        /134. BD*(   3) O   1 - C   2            0.75    0.57    0.029
   7. BD (   1) C   3 - C   6        /136. BD*(   1) C   3 - C   4            0.75    1.01    0.035
   7. BD (   1) C   3 - C   6        /137. BD*(   1) C   3 - C   5            0.88    0.99    0.038
   7. BD (   1) C   3 - C   6        /139. BD*(   1) C   4 - H   9            0.82    1.10    0.039
   7. BD (   1) C   3 - C   6        /144. BD*(   1) C   5 - H  14            0.84    1.10    0.039
   7. BD (   1) C   3 - C   6        /148. BD*(   1) O   7 - H  17            0.84    1.07    0.038
   8. BD (   1) C   4 - H   9        / 47. RY*(   1) C   3                    0.28    1.36    0.025
   8. BD (   1) C   4 - H   9        /138. BD*(   1) C   3 - C   6            1.96    0.81    0.051
   9. BD (   1) C   4 - H  10        / 47. RY*(   1) C   3                    0.39    1.36    0.029
   9. BD (   1) C   4 - H  10        /135. BD*(   1) C   2 - C   3            2.89    0.75    0.060
  10. BD (   1) C   4 - H  11        / 47. RY*(   1) C   3                    0.28    1.36    0.025
  10. BD (   1) C   4 - H  11        /137. BD*(   1) C   3 - C   5            1.91    0.83    0.051
  11. BD (   1) C   5 - H  12        /133. BD*(   2) O   1 - C   2            0.39    0.42    0.016
  11. BD (   1) C   5 - H  12        /135. BD*(   1) C   2 - C   3            2.24    0.75    0.053
  12. BD (   1) C   5 - H  13        / 49. RY*(   3) C   3                    0.33    1.22    0.025
  12. BD (   1) C   5 - H  13        /136. BD*(   1) C   3 - C   4            1.74    0.86    0.049
  13. BD (   1) C   5 - H  14        /138. BD*(   1) C   3 - C   6            1.82    0.82    0.049
  14. BD (   1) C   6 - O   7        /136. BD*(   1) C   3 - C   4            0.81    1.23    0.040
  15. BD (   1) C   6 - H  15        / 49. RY*(   3) C   3                    0.31    1.25    0.026
  15. BD (   1) C   6 - H  15        / 83. RY*(   1) O   7                    0.28    1.76    0.029
  15. BD (   1) C   6 - H  15        /133. BD*(   2) O   1 - C   2            0.28    0.46    0.015
  15. BD (   1) C   6 - H  15        /135. BD*(   1) C   2 - C   3            2.45    0.79    0.055
  15. BD (   1) C   6 - H  15        /138. BD*(   1) C   3 - C   6            0.30    0.85    0.021
  16. BD (   1) C   6 - H  16        / 47. RY*(   1) C   3                    0.29    1.41    0.026
  16. BD (   1) C   6 - H  16        /137. BD*(   1) C   3 - C   5            1.73    0.88    0.050
  17. BD (   1) O   7 - H  17        / 47. RY*(   1) C   3                    0.26    1.61    0.026
  17. BD (   1) O   7 - H  17        / 78. RY*(   5) C   6                    0.28    2.30    0.032
  17. BD (   1) O   7 - H  17        /138. BD*(   1) C   3 - C   6            1.71    1.05    0.054
  18. CR (   1) O   1                / 38. RY*(   1) C   2                    3.17   19.49    0.315
  18. CR (   1) O   1                /135. BD*(   1) C   2 - C   3            0.27   19.28    0.094
  19. CR (   1) C   2                / 48. RY*(   2) C   3                    0.79   11.07    0.118
  19. CR (   1) C   2                /134. BD*(   3) O   1 - C   2            1.06   10.18    0.148
  20. CR (   1) C   3                / 58. RY*(   3) C   4                    0.46   10.93    0.090
  20. CR (   1) C   3                / 67. RY*(   3) C   5                    0.38   10.90    0.081
  20. CR (   1) C   3                /134. BD*(   3) O   1 - C   2            0.84   10.07    0.131
  21. CR (   1) C   4                / 47. RY*(   1) C   3                    0.68   10.95    0.109
  21. CR (   1) C   4                / 96. RY*(   1) H   9                    0.37   10.51    0.079
  21. CR (   1) C   4                /100. RY*(   1) H  10                    0.39   10.55    0.081
  21. CR (   1) C   4                /104. RY*(   1) H  11                    0.36   10.52    0.077
  22. CR (   1) C   5                / 49. RY*(   3) C   3                    0.56   10.80    0.099
  22. CR (   1) C   5                /108. RY*(   1) H  12                    0.40   10.54    0.082
  22. CR (   1) C   5                /112. RY*(   1) H  13                    0.38   10.53    0.080
  22. CR (   1) C   5                /116. RY*(   1) H  14                    0.37   10.53    0.079
  23. CR (   1) C   6                / 49. RY*(   3) C   3                    0.56   10.90    0.098
  23. CR (   1) C   6                /120. RY*(   1) H  15                    0.42   10.54    0.084
  23. CR (   1) C   6                /124. RY*(   1) H  16                    0.34   10.54    0.076
  23. CR (   1) C   6                /138. BD*(   1) C   3 - C   6            0.26   10.50    0.066
  23. CR (   1) C   6                /145. BD*(   1) C   6 - O   7            0.52   10.44    0.093
  24. CR (   1) O   7                / 74. RY*(   1) C   6                    0.71   19.67    0.149
  24. CR (   1) O   7                / 79. RY*(   6) C   6                    0.25   20.36    0.091
  25. LP (   1) O   1                / 38. RY*(   1) C   2                    5.75    1.23    0.106
  25. LP (   1) O   1                /135. BD*(   1) C   2 - C   3            0.96    1.03    0.041
  26. LP (   1) O   7                / 74. RY*(   1) C   6                    0.78    1.26    0.040
  26. LP (   1) O   7                /129. RY*(   2) H  17                    0.35    2.13    0.035
  26. LP (   1) O   7                /138. BD*(   1) C   3 - C   6            0.45    0.93    0.026
  26. LP (   1) O   7                /147. BD*(   1) C   6 - H  16            1.13    1.02    0.043
  27. LP (   2) O   7                / 77. RY*(   4) C   6                    0.35    2.38    0.040
  27. LP (   2) O   7                /128. RY*(   1) H  17                    0.45    1.71    0.038
  27. LP (   2) O   7                /130. RY*(   3) H  17                    0.45    1.40    0.035
  27. LP (   2) O   7                /146. BD*(   1) C   6 - H  15            3.02    0.76    0.066
  27. LP (   2) O   7                /147. BD*(   1) C   6 - H  16            2.04    0.76    0.054
  27. LP (   2) O   7                /148. BD*(   1) O   7 - H  17            1.21    0.77    0.042
 133. BD*(   2) O   1 - C   2        / 43. RY*(   6) C   2                    0.36    1.58    0.177
 134. BD*(   3) O   1 - C   2        / 29. RY*(   1) O   1                    1.50    1.22    0.116
 134. BD*(   3) O   1 - C   2        / 33. RY*(   5) O   1                    0.29    2.82    0.078
 134. BD*(   3) O   1 - C   2        / 42. RY*(   5) C   2                    0.33    1.99    0.069
 134. BD*(   3) O   1 - C   2        /135. BD*(   1) C   2 - C   3            9.97    0.33    0.136
 134. BD*(   3) O   1 - C   2        /136. BD*(   1) C   3 - C   4            0.42    0.44    0.036
 135. BD*(   1) C   2 - C   3        / 39. RY*(   2) C   2                    1.60    0.73    0.160
 135. BD*(   1) C   2 - C   3        / 41. RY*(   4) C   2                    0.38    0.72    0.080
 135. BD*(   1) C   2 - C   3        /132. BD*(   1) O   1 - C   2            0.27    0.26    0.039
 135. BD*(   1) C   2 - C   3        /140. BD*(   1) C   4 - H  10            0.47    0.19    0.045
 135. BD*(   1) C   2 - C   3        /146. BD*(   1) C   6 - H  15            0.26    0.16    0.029

 from unit  1 to unit  2
   1. BD (   1) O   1 - C   2        / 28. LP*(   1) H   8                    2.25    1.19    0.079
   3. BD (   3) O   1 - C   2        / 28. LP*(   1) H   8                   99.64    0.42    0.276
   3. BD (   3) O   1 - C   2        / 92. RY*(   1) H   8                    5.81    0.75    0.093
   3. BD (   3) O   1 - C   2        / 93. RY*(   2) H   8                    0.53    2.64    0.053
   4. BD (   1) C   2 - C   3        / 28. LP*(   1) H   8                   34.43    0.71    0.221
   4. BD (   1) C   2 - C   3        / 92. RY*(   1) H   8                    0.88    1.04    0.040
   4. BD (   1) C   2 - C   3        / 93. RY*(   2) H   8                    0.39    2.93    0.045
   5. BD (   1) C   3 - C   4        / 28. LP*(   1) H   8                    0.17    0.64    0.016
   6. BD (   1) C   3 - C   5        / 28. LP*(   1) H   8                    0.06    0.63    0.009
   7. BD (   1) C   3 - C   6        / 28. LP*(   1) H   8                    0.05    0.66    0.009
   7. BD (   1) C   3 - C   6        / 92. RY*(   1) H   8                    0.04    0.99    0.008
  12. BD (   1) C   5 - H  13        / 28. LP*(   1) H   8                    0.06    0.50    0.009
  15. BD (   1) C   6 - H  15        / 92. RY*(   1) H   8                    0.03    0.87    0.006
  18. CR (   1) O   1                / 28. LP*(   1) H   8                    0.07   19.03    0.057
  19. CR (   1) C   2                / 28. LP*(   1) H   8                    3.46   10.26    0.288
  19. CR (   1) C   2                / 92. RY*(   1) H   8                    0.41   10.60    0.083
  19. CR (   1) C   2                / 93. RY*(   2) H   8                    0.07   12.48    0.038
  20. CR (   1) C   3                / 28. LP*(   1) H   8                    0.04   10.15    0.032
  25. LP (   1) O   1                / 28. LP*(   1) H   8                    0.10    0.78    0.013
  26. LP (   1) O   7                / 28. LP*(   1) H   8                    0.13    0.61    0.014
  26. LP (   1) O   7                / 92. RY*(   1) H   8                    0.03    0.95    0.006
  27. LP (   2) O   7                / 28. LP*(   1) H   8                    0.48    0.35    0.018
  27. LP (   2) O   7                / 92. RY*(   1) H   8                    0.03    0.69    0.006
 134. BD*(   3) O   1 - C   2        / 28. LP*(   1) H   8                  317.48    0.08    0.278
 134. BD*(   3) O   1 - C   2        / 92. RY*(   1) H   8                    2.68    0.41    0.090
 134. BD*(   3) O   1 - C   2        / 93. RY*(   2) H   8                    0.29    2.30    0.071
 134. BD*(   3) O   1 - C   2        / 94. RY*(   3) H   8                    0.05    1.91    0.026
 135. BD*(   1) C   2 - C   3        / 92. RY*(   1) H   8                    0.90    0.08    0.041
 135. BD*(   1) C   2 - C   3        / 93. RY*(   2) H   8                    0.05    1.97    0.046

 from unit  2 to unit  1
  28. LP*(   1) H   8                / 29. RY*(   1) O   1                    0.05    1.13    0.017
  28. LP*(   1) H   8                / 33. RY*(   5) O   1                    0.06    2.74    0.029
  28. LP*(   1) H   8                / 38. RY*(   1) C   2                    0.74    0.46    0.041
  28. LP*(   1) H   8                / 39. RY*(   2) C   2                    1.11    0.98    0.073
  28. LP*(   1) H   8                / 40. RY*(   3) C   2                    0.09    0.91    0.020
  28. LP*(   1) H   8                / 41. RY*(   4) C   2                    0.45    0.98    0.047
  28. LP*(   1) H   8                / 42. RY*(   5) C   2                    1.38    1.91    0.115
  28. LP*(   1) H   8                / 43. RY*(   6) C   2                    0.04    1.51    0.017
  28. LP*(   1) H   8                / 44. RY*(   7) C   2                    0.41    1.89    0.062
  28. LP*(   1) H   8                / 45. RY*(   8) C   2                    0.22    1.94    0.047
  28. LP*(   1) H   8                / 46. RY*(   9) C   2                    0.16    1.93    0.040
  28. LP*(   1) H   8                / 47. RY*(   1) C   3                    0.31    0.87    0.036
  28. LP*(   1) H   8                / 48. RY*(   2) C   3                    0.04    0.81    0.013
  28. LP*(   1) H   8                / 52. RY*(   6) C   3                    0.03    2.08    0.017
  28. LP*(   1) H   8                / 55. RY*(   9) C   3                    0.05    2.06    0.022
  28. LP*(   1) H   8                / 57. RY*(   2) C   4                    0.23    0.71    0.029
  28. LP*(   1) H   8                / 65. RY*(   1) C   5                    0.05    0.72    0.014
  28. LP*(   1) H   8                / 67. RY*(   3) C   5                    0.07    0.75    0.016
  28. LP*(   1) H   8                / 75. RY*(   2) C   6                    0.07    0.96    0.018
  28. LP*(   1) H   8                /132. BD*(   1) O   1 - C   2            0.08    0.51    0.014
  28. LP*(   1) H   8                /135. BD*(   1) C   2 - C   3            8.74    0.25    0.095
  28. LP*(   1) H   8                /137. BD*(   1) C   3 - C   5            0.12    0.34    0.014
  28. LP*(   1) H   8                /138. BD*(   1) C   3 - C   6            0.15    0.31    0.015
  28. LP*(   1) H   8                /140. BD*(   1) C   4 - H  10            0.12    0.45    0.016
  28. LP*(   1) H   8                /143. BD*(   1) C   5 - H  13            0.05    0.45    0.011
  28. LP*(   1) H   8                /145. BD*(   1) C   6 - O   7            0.05    0.25    0.008
  28. LP*(   1) H   8                /148. BD*(   1) O   7 - H  17            0.03    0.41    0.008

 within unit  2
  28. LP*(   1) H   8                / 92. RY*(   1) H   8                   20.30    0.33    0.183
  28. LP*(   1) H   8                / 93. RY*(   2) H   8                    2.16    2.22    0.155


 Natural Bond Orbitals (Summary):

                                                            Principal Delocalizations
           NBO                        Occupancy    Energy   (geminal,vicinal,remote)
 ====================================================================================
 Molecular unit  1  (C5H9O2)
     1. BD (   1) O   1 - C   2          0.99834    -1.35037  28(r),134(g),38(g),47(v)
                                                    135(g)
     2. BD (   2) O   1 - C   2          0.99703    -0.65458  138(v),137(v)
     3. BD (   3) O   1 - C   2          0.80948    -0.58051  28(r),134(g),92(r),135(g)
                                                    136(v),42(g),93(r),39(g)
                                                    48(v),138(v),140(r)
     4. BD (   1) C   2 - C   3          0.89173    -0.86621  28(r),92(r),142(v),146(v)
                                                    140(v),42(g),136(g),93(r)
                                                    29(v),57(v),66(v)
     5. BD (   1) C   3 - C   4          0.98115    -0.80330  134(v),145(v),137(g),143(v)
                                                    138(g),38(v),66(v),76(v)
                                                    65(v),41(v),28(r)
     6. BD (   1) C   3 - C   5          0.96284    -0.79480  133(v),134(v),136(g),141(v)
                                                    147(v),132(v),40(v),138(g)
                                                    56(v),74(v),75(v),28(r)
     7. BD (   1) C   3 - C   6          0.96557    -0.81608  133(v),134(v),137(g),148(v)
                                                    144(v),139(v),65(v),136(g)
                                                    132(v),56(v),39(v),40(v)
                                                    83(v),28(r),92(r)
     8. BD (   1) C   4 - H   9          0.99233    -0.65734  138(v),47(v)
     9. BD (   1) C   4 - H  10          0.98609    -0.65915  135(v),47(v)
    10. BD (   1) C   4 - H  11          0.99324    -0.65915  137(v),47(v)
    11. BD (   1) C   5 - H  12          0.97179    -0.66166  135(v),133(r)
    12. BD (   1) C   5 - H  13          0.99319    -0.66442  136(v),49(v),28(r)
    13. BD (   1) C   5 - H  14          0.99131    -0.66404  138(v)
    14. BD (   1) C   6 - O   7          0.99679    -1.03736  136(v)
    15. BD (   1) C   6 - H  15          0.92666    -0.69597  135(v),49(v),138(g),83(v)
                                                    133(r),92(r)
    16. BD (   1) C   6 - H  16          0.97335    -0.70274  137(v),47(v)
    17. BD (   1) O   7 - H  17          0.98825    -0.89953  138(v),78(v),47(r)
    18. CR (   1) O   1                  0.99987   -19.19469  38(v),135(v),28(r)
    19. CR (   1) C   2                  0.99958   -10.42381  28(r),134(g),48(v),92(r)
                                                    93(r)
    20. CR (   1) C   3                  0.99942   -10.30900  134(v),58(v),67(v),28(r)
    21. CR (   1) C   4                  0.99959   -10.24017  47(v),100(v),96(v),104(v)
    22. CR (   1) C   5                  0.99957   -10.25060  49(v),108(v),112(v),116(v)
    23. CR (   1) C   6                  0.99948   -10.34323  49(v),145(g),120(v),124(v)
                                                    138(g)
    24. CR (   1) O   7                  0.99987   -19.17975  74(v),79(v)
    25. LP (   1) O   1                  0.99179    -0.93703  38(v),135(v),28(r)
    26. LP (   1) O   7                  0.98960    -0.77518  147(v),74(v),138(v),129(v)
                                                    28(r),92(r)
    27. LP (   2) O   7                  0.82780    -0.51574  146(v),147(v),148(g),28(r)
                                                    130(v),128(v),77(v),92(r)
    29. RY*(   1) O   1                  0.00128     0.97392   
    30. RY*(   2) O   1                  0.00008     1.14530   
    31. RY*(   3) O   1                  0.00007     0.89127   
    32. RY*(   4) O   1                  0.00004     1.14224   
    33. RY*(   5) O   1                  0.00000     2.57966   
    34. RY*(   6) O   1                  0.00000     2.63478   
    35. RY*(   7) O   1                  0.00000     2.34678   
    36. RY*(   8) O   1                  0.00000     2.65797   
    37. RY*(   9) O   1                  0.00000     2.50619   
    38. RY*(   1) C   2                  0.00702     0.29626   
    39. RY*(   2) C   2                  0.00428     0.82084   
    40. RY*(   3) C   2                  0.00211     0.75174   
    41. RY*(   4) C   2                  0.00116     0.81424   
    42. RY*(   5) C   2                  0.00018     1.75018   
    43. RY*(   6) C   2                  0.00004     1.34438   
    44. RY*(   7) C   2                  0.00001     1.73090   
    45. RY*(   8) C   2                  0.00002     1.78260   
    46. RY*(   9) C   2                  0.00001     1.76872   
    47. RY*(   1) C   3                  0.00292     0.70553   
    48. RY*(   2) C   3                  0.00130     0.64719   
    49. RY*(   3) C   3                  0.00109     0.55241   
    50. RY*(   4) C   3                  0.00041     1.76586   
    51. RY*(   5) C   3                  0.00041     1.31740   
    52. RY*(   6) C   3                  0.00026     1.91764   
    53. RY*(   7) C   3                  0.00026     1.56412   
    54. RY*(   8) C   3                  0.00020     1.78254   
    55. RY*(   9) C   3                  0.00013     1.89592   
    56. RY*(   1) C   4                  0.00229     0.55445   
    57. RY*(   2) C   4                  0.00165     0.54760   
    58. RY*(   3) C   4                  0.00082     0.61892   
    59. RY*(   4) C   4                  0.00011     0.58141   
    60. RY*(   5) C   4                  0.00001     2.03442   
    61. RY*(   6) C   4                  0.00001     2.08635   
    62. RY*(   7) C   4                  0.00001     2.06187   
    63. RY*(   8) C   4                  0.00001     1.99146   
    64. RY*(   9) C   4                  0.00001     2.02718   
    65. RY*(   1) C   5                  0.00249     0.56293   
    66. RY*(   2) C   5                  0.00173     0.57784   
    67. RY*(   3) C   5                  0.00079     0.58905   
    68. RY*(   4) C   5                  0.00010     0.49153   
    69. RY*(   5) C   5                  0.00001     2.13375   
    70. RY*(   6) C   5                  0.00001     2.09628   
    71. RY*(   7) C   5                  0.00001     2.00769   
    72. RY*(   8) C   5                  0.00001     2.01864   
    73. RY*(   9) C   5                  0.00001     1.97127   
    74. RY*(   1) C   6                  0.00239     0.48739   
    75. RY*(   2) C   6                  0.00194     0.80193   
    76. RY*(   3) C   6                  0.00155     0.83248   
    77. RY*(   4) C   6                  0.00056     1.86581   
    78. RY*(   5) C   6                  0.00038     1.40311   
    79. RY*(   6) C   6                  0.00018     1.18379   
    80. RY*(   7) C   6                  0.00005     1.51453   
    81. RY*(   8) C   6                  0.00001     1.91363   
    82. RY*(   9) C   6                  0.00000     1.89612   
    83. RY*(   1) O   7                  0.00085     1.06497   
    84. RY*(   2) O   7                  0.00072     1.10573   
    85. RY*(   3) O   7                  0.00005     1.45529   
    86. RY*(   4) O   7                  0.00003     0.98263   
    87. RY*(   5) O   7                  0.00001     2.71158   
    88. RY*(   6) O   7                  0.00000     2.81814   
    89. RY*(   7) O   7                  0.00001     2.57792   
    90. RY*(   8) O   7                  0.00000     2.59386   
    91. RY*(   9) O   7                  0.00001     2.52520   
    96. RY*(   1) H   9                  0.00060     0.26918   
    97. RY*(   2) H   9                  0.00009     1.65336   
    98. RY*(   3) H   9                  0.00006     1.64553   
    99. RY*(   4) H   9                  0.00002     2.11520   
   100. RY*(   1) H  10                  0.00045     0.30496   
   101. RY*(   2) H  10                  0.00009     1.63892   
   102. RY*(   3) H  10                  0.00006     1.61313   
   103. RY*(   4) H  10                  0.00002     2.10651   
   104. RY*(   1) H  11                  0.00061     0.27621   
   105. RY*(   2) H  11                  0.00009     1.65018   
   106. RY*(   3) H  11                  0.00006     1.63889   
   107. RY*(   4) H  11                  0.00002     2.09952   
   108. RY*(   1) H  12                  0.00046     0.28817   
   109. RY*(   2) H  12                  0.00009     1.64181   
   110. RY*(   3) H  12                  0.00006     1.61527   
   111. RY*(   4) H  12                  0.00002     2.09223   
   112. RY*(   1) H  13                  0.00079     0.27494   
   113. RY*(   2) H  13                  0.00008     1.63274   
   114. RY*(   3) H  13                  0.00006     1.65377   
   115. RY*(   4) H  13                  0.00002     2.10158   
   116. RY*(   1) H  14                  0.00049     0.28124   
   117. RY*(   2) H  14                  0.00008     1.63586   
   118. RY*(   3) H  14                  0.00006     1.65628   
   119. RY*(   4) H  14                  0.00002     2.06385   
   120. RY*(   1) H  15                  0.00065     0.19925   
   121. RY*(   2) H  15                  0.00010     1.62988   
   122. RY*(   3) H  15                  0.00006     1.72737   
   123. RY*(   4) H  15                  0.00001     2.02573   
   124. RY*(   1) H  16                  0.00085     0.19655   
   125. RY*(   2) H  16                  0.00008     1.68142   
   126. RY*(   3) H  16                  0.00005     1.64850   
   127. RY*(   4) H  16                  0.00001     2.04821   
   128. RY*(   1) H  17                  0.00064     1.19641   
   129. RY*(   2) H  17                  0.00059     1.35589   
   130. RY*(   3) H  17                  0.00032     0.87929   
   131. RY*(   4) H  17                  0.00001     2.08190   
   132. BD*(   1) O   1 - C   2          0.00379     0.34901   
   133. BD*(   2) O   1 - C   2          0.02907    -0.23733   
   134. BD*(   3) O   1 - C   2          0.21589    -0.24211  28(r),135(g),92(r),29(g)
                                                    136(v),42(g),93(r),33(g)
                                                    94(r)
   135. BD*(   1) C   2 - C   3          0.06853     0.08986   
   136. BD*(   1) C   3 - C   4          0.00961     0.19634   
   137. BD*(   1) C   3 - C   5          0.01129     0.17534   
   138. BD*(   1) C   3 - C   6          0.01945     0.15348   
   139. BD*(   1) C   4 - H   9          0.00233     0.28859   
   140. BD*(   1) C   4 - H  10          0.00289     0.28428   
   141. BD*(   1) C   4 - H  11          0.00261     0.28311   
   142. BD*(   1) C   5 - H  12          0.00241     0.27779   
   143. BD*(   1) C   5 - H  13          0.00289     0.28644   
   144. BD*(   1) C   5 - H  14          0.00245     0.28146   
   145. BD*(   1) C   6 - O   7          0.00585     0.09210   
   146. BD*(   1) C   6 - H  15          0.00910     0.24626   
   147. BD*(   1) C   6 - H  16          0.01065     0.24447   
   148. BD*(   1) O   7 - H  17          0.00539     0.25023   
       -------------------------------
              Total Lewis   26.22573  ( 98.2980%)
        Valence non-Lewis    0.40422  (  1.5151%)
        Rydberg non-Lewis    0.04986  (  0.1869%)
       -------------------------------
            Total unit  1   26.67982  (100.0000%)
           Charge unit  1    0.82018

 Molecular unit  2  (H)
    28. LP*(   1) H   8                  0.31768    -0.16079  134(r),92(g),135(r),93(g)
                                                    42(r),39(r),38(r),41(r)
                                                    44(r),47(r),57(r),45(r)
                                                    46(r),138(r),140(r),137(r)
                                                    40(r),132(r),67(r),75(r)
                                                    33(r),65(r),145(r),143(r)
                                                    29(r),55(r),43(r),48(r)
                                                    148(r),52(r)
    92. RY*(   1) H   8                  0.00242     0.17210   
    93. RY*(   2) H   8                  0.00004     2.05967   
    94. RY*(   3) H   8                  0.00003     1.66451   
    95. RY*(   4) H   8                  0.00001     1.43126   
       -------------------------------
              Total Lewis    0.00000  (  0.0000%)
        Valence non-Lewis    0.31768  ( 99.2198%)
        Rydberg non-Lewis    0.00250  (  0.7802%)
       -------------------------------
            Total unit  2    0.32018  (100.0000%)
           Charge unit  2    0.17982
 Unable to Open any file for archive entry.
 1\1\GINC-COMPUTE-1-13\SP\UB3LYP\def2SVP\C5H10O2(1+,2)\ZAHRT2\08-Jan-20
 21\0\\# b3lyp/def2svp geom=NewRedundant pop=NBO\\76\\1,2\O,0,-1.898362
 9025,-1.4576633417,-0.9818771736\C,0,-0.9317607262,-0.7476573453,-1.10
 86758533\C,0,-0.2269278006,-0.0272579684,0.0392175652\C,0,-0.857373317
 8,-0.4167443561,1.3762075361\C,0,-0.3501509677,1.4864557089,-0.2200257
 815\C,0,1.2575603859,-0.4374718503,0.0274988841\O,0,1.8446305252,-0.05
 41555397,-1.1984668125\H,0,-0.478601553,-0.5604952311,-2.1141753977\H,
 0,-1.9285515198,-0.170573615,1.3834255649\H,0,-0.3704674985,0.11900063
 97,2.2060800107\H,0,-0.7723486297,-1.4987705679,1.5585101436\H,0,0.166
 1024312,2.0462416899,0.5766310334\H,0,0.1099288082,1.7632878453,-1.179
 0049856\H,0,-1.4061946272,1.7982621992,-0.2270213341\H,0,1.7555235815,
 0.0522784956,0.8895730373\H,0,1.3286265583,-1.5322963707,0.1879579537\
 H,0,2.7583672528,-0.3624403923,-1.2158543908\\Version=ES64L-G16RevC.01
 \State=2-A\HF=-346.3919504\S2=0.755561\S2-1=0.\S2A=0.750024\RMSD=5.250
 e-09\Dipole=0.8472562,-0.1404774,-0.1083131\Quadrupole=3.8744902,-3.05
 70509,-0.8174392,-1.7731938,0.3309281,1.3927411\PG=C01 [X(C5H10O2)]\\@
 The archive entry for this job was punched.


 A true friend is someone who is there for
 you when he'd rather be anywhere else.
                               -- Len Wein
 File lengths (MBytes):  RWF=     27 Int=      0 D2E=      0 Chk=      3 Scr=      1
 Normal termination of Gaussian 16
