# Supplementary material for: Machine-Learning-Guided Discovery of Electrochemical Reactions
Source: J Am Chem Soc. 2022 Dec 2;144(49):22599–610. doi: 10.1021/jacs.2c08997 (PMC9756344; doi:10.1021/jacs.2c08997)
Supplement: Supplementary file 3 — ja2c08997_si_003.zip [file ja2c08997_si_003.zip › Oxidation Site Selectivity/Ologs_notimes/56.log]

 Entering Gaussian System, Link 0=g16
 Input=56.com
 Output=56.log
 Initial command:
  
 Copyright (c) 1988-2019, Gaussian, Inc.  All Rights Reserved.
  
 This is part of the Gaussian(R) 16 program.  It is based on
 the Gaussian(R) 09 system (copyright 2009, Gaussian, Inc.),
 the Gaussian(R) 03 system (copyright 2003, Gaussian, Inc.),
 the Gaussian(R) 98 system (copyright 1998, Gaussian, Inc.),
 the Gaussian(R) 94 system (copyright 1995, Gaussian, Inc.),
 the Gaussian 92(TM) system (copyright 1992, Gaussian, Inc.),
 the Gaussian 90(TM) system (copyright 1990, Gaussian, Inc.),
 the Gaussian 88(TM) system (copyright 1988, Gaussian, Inc.),
 the Gaussian 86(TM) system (copyright 1986, Carnegie Mellon
 University), and the Gaussian 82(TM) system (copyright 1983,
 Carnegie Mellon University). Gaussian is a federally registered
 trademark of Gaussian, Inc.
  
 This software contains proprietary and confidential information,
 including trade secrets, belonging to Gaussian, Inc.
  
 This software is provided under written license and may be
 used, copied, transmitted, or stored only in accord with that
 written license.
  
 The following legend is applicable only to US Government
 contracts under FAR:
  
                    RESTRICTED RIGHTS LEGEND
  
 Use, reproduction and disclosure by the US Government is
 subject to restrictions as set forth in subparagraphs (a)
 and (c) of the Commercial Computer Software - Restricted
 Rights clause in FAR 52.227-19.
  
 Gaussian, Inc.
 340 Quinnipiac St., Bldg. 40, Wallingford CT 06492
  
  
 ---------------------------------------------------------------
 Warning -- This program may not be used in any manner that
 competes with the business of Gaussian, Inc. or will provide
 assistance to any competitor of Gaussian, Inc.  The licensee
 of this program is prohibited from giving any competitor of
 Gaussian, Inc. access to this program.  By using this program,
 the user acknowledges that Gaussian, Inc. is engaged in the
 business of creating and licensing software in the field of
 computational chemistry and represents and warrants to the
 licensee that it is not a competitor of Gaussian, Inc. and that
 it will not use this program in any manner prohibited above.
 ---------------------------------------------------------------
  

 Cite this work as:
 Gaussian 16, Revision C.01,
 M. J. Frisch, G. W. Trucks, H. B. Schlegel, G. E. Scuseria, 
 M. A. Robb, J. R. Cheeseman, G. Scalmani, V. Barone, 
 G. A. Petersson, H. Nakatsuji, X. Li, M. Caricato, A. V. Marenich, 
 J. Bloino, B. G. Janesko, R. Gomperts, B. Mennucci, H. P. Hratchian, 
 J. V. Ortiz, A. F. Izmaylov, J. L. Sonnenberg, D. Williams-Young, 
 F. Ding, F. Lipparini, F. Egidi, J. Goings, B. Peng, A. Petrone, 
 T. Henderson, D. Ranasinghe, V. G. Zakrzewski, J. Gao, N. Rega, 
 G. Zheng, W. Liang, M. Hada, M. Ehara, K. Toyota, R. Fukuda, 
 J. Hasegawa, M. Ishida, T. Nakajima, Y. Honda, O. Kitao, H. Nakai, 
 T. Vreven, K. Throssell, J. A. Montgomery, Jr., J. E. Peralta, 
 F. Ogliaro, M. J. Bearpark, J. J. Heyd, E. N. Brothers, K. N. Kudin, 
 V. N. Staroverov, T. A. Keith, R. Kobayashi, J. Normand, 
 K. Raghavachari, A. P. Rendell, J. C. Burant, S. S. Iyengar, 
 J. Tomasi, M. Cossi, J. M. Millam, M. Klene, C. Adamo, R. Cammi, 
 J. W. Ochterski, R. L. Martin, K. Morokuma, O. Farkas, 
 J. B. Foresman, and D. J. Fox, Gaussian, Inc., Wallingford CT, 2019.
 
 ******************************************
 Gaussian 16:  ES64L-G16RevC.01  3-Jul-2019
                 8-Jan-2021 
 ******************************************
 %nprocshared=16
 Will use up to   16 processors via shared memory.
 %mem=7GB
 -----------------------------------------
 # b3lyp/def2svp geom=NewRedundant pop=NBO
 -----------------------------------------
 1/29=4000,38=1,172=1/1;
 2/12=2,17=6,18=5,40=1/2;
 3/5=43,7=101,11=2,25=1,30=1,74=-5/1,2,3;
 4//1;
 5/5=2,38=5/2;
 6/7=2,8=2,9=2,10=2,28=1,40=1/1,7;
 99/5=1,9=1/99;
 --
 56
 --
 Symbolic Z-matrix:
 Charge =  1 Multiplicity = 2
 O                    -2.5291    0.34032  -0.43564 
 C                    -1.26885   0.14414   0.16717 
 C                    -0.63929  -1.18525  -0.2771 
 C                     0.78687  -1.36811   0.24565 
 C                     1.66858  -0.19003  -0.17635 
 C                     1.05991   1.13962   0.28212 
 C                    -0.36737   1.30815  -0.23128 
 Cl                   -1.05156   2.87439   0.38389 
 H                    -3.13241  -0.33391  -0.09973 
 H                    -1.34954   0.15547   1.27384 
 H                    -1.28913  -2.01284   0.05677 
 H                    -0.64634  -1.20441  -1.38083 
 H                     0.77066  -1.43468   1.34854 
 H                     1.20636  -2.31969  -0.11859 
 H                     1.77406  -0.18764  -1.2761 
 H                     2.68499  -0.29513   0.23599 
 H                     1.03987   1.18125   1.38463 
 H                     1.66644   1.99358  -0.0549 
 H                    -0.38414   1.39477  -1.3281 
 
                          Input orientation:                          
 ---------------------------------------------------------------------
 Center     Atomic      Atomic             Coordinates (Angstroms)
 Number     Number       Type             X           Y           Z
 ---------------------------------------------------------------------
      1          8           0       -2.529104    0.340321   -0.435640
      2          6           0       -1.268851    0.144138    0.167167
      3          6           0       -0.639287   -1.185248   -0.277097
      4          6           0        0.786867   -1.368111    0.245648
      5          6           0        1.668583   -0.190035   -0.176352
      6          6           0        1.059907    1.139625    0.282124
      7          6           0       -0.367366    1.308152   -0.231280
      8         17           0       -1.051561    2.874395    0.383893
      9          1           0       -3.132414   -0.333910   -0.099725
     10          1           0       -1.349537    0.155471    1.273842
     11          1           0       -1.289135   -2.012838    0.056774
     12          1           0       -0.646343   -1.204411   -1.380826
     13          1           0        0.770661   -1.434677    1.348541
     14          1           0        1.206358   -2.319693   -0.118592
     15          1           0        1.774059   -0.187645   -1.276097
     16          1           0        2.684985   -0.295129    0.235988
     17          1           0        1.039868    1.181249    1.384632
     18          1           0        1.666444    1.993581   -0.054897
     19          1           0       -0.384135    1.394766   -1.328102
 ---------------------------------------------------------------------
                    Distance matrix (angstroms):
                    1          2          3          4          5
     1  O    0.000000
     2  C    1.410709   0.000000
     3  C    2.433907   1.536552   0.000000
     4  C    3.791906   2.553240   1.529907   0.000000
     5  C    4.238996   2.976273   2.515326   1.530807   0.000000
     6  C    3.746341   2.535216   2.933432   2.522819   1.532541
     7  C    2.377302   1.525242   2.508602   2.953319   2.528373
     8  Cl   3.045701   2.747451   4.133713   4.625774   4.135673
     9  H    0.965096   1.942326   2.640440   4.068122   4.803764
    10  H    2.085156   1.109671   2.169654   2.818281   3.366228
    11  H    2.705060   2.159894   1.103937   2.182001   3.482105
    12  H    2.612348   2.145317   1.103918   2.174007   2.799750
    13  H    4.149984   2.836884   2.166302   1.105019   2.163492
    14  H    4.596723   3.504109   2.172209   1.101885   2.180007
    15  H    4.416144   3.384139   2.795971   2.164198   1.104794
    16  H    5.295432   3.978758   3.479418   2.180421   1.101881
    17  H    4.093667   2.808559   3.343832   2.803663   2.170799
    18  H    4.525578   3.476451   3.933284   3.487830   2.186992
    19  H    2.551320   2.140706   2.797532   3.388425   2.837565
                    6          7          8          9         10
     6  C    0.000000
     7  C    1.526137   0.000000
     8  Cl   2.734609   1.816502   0.000000
     9  H    4.460120   3.218565   3.854485   0.000000
    10  H    2.785226   2.135118   2.876343   2.303222   0.000000
    11  H    3.937867   3.458555   4.903926   2.498193   2.487261
    12  H    3.342334   2.777095   4.462633   2.929085   3.064478
    13  H    2.801417   3.363636   4.776938   4.306177   2.651300
    14  H    3.485527   3.956079   5.685880   4.771649   3.820721
    15  H    2.167882   2.813317   4.485062   5.047646   4.046823
    16  H    2.168300   3.479324   4.901993   5.827207   4.190173
    17  H    1.103475   2.146528   2.870941   4.680487   2.602644
    18  H    1.100324   2.153442   2.890662   5.333692   3.773638
    19  H    2.177885   1.100365   2.359171   3.471349   3.039403
                   11         12         13         14         15
    11  H    0.000000
    12  H    1.770149   0.000000
    13  H    2.499137   3.083888   0.000000
    14  H    2.520396   2.503915   1.767926   0.000000
    15  H    3.806709   2.627381   3.074186   2.491531   0.000000
    16  H    4.333159   3.812955   2.490177   2.531980   1.768542
    17  H    4.170089   4.022740   2.629989   3.813658   3.080971
    18  H    4.979890   4.163439   3.811171   4.338210   2.502130
    19  H    3.787963   2.612901   4.062477   4.217794   2.676664
                   16         17         18         19
    16  H    0.000000
    17  H    2.491081   0.000000
    18  H    2.521951   1.767689   0.000000
    19  H    3.836877   3.071205   2.486867   0.000000
 Stoichiometry    C6H11ClO(1+,2)
 Framework group  C1[X(C6H11ClO)]
 Deg. of freedom    51
 Full point group                 C1      NOp   1
 Largest Abelian subgroup         C1      NOp   1
 Largest concise Abelian subgroup C1      NOp   1
                         Standard orientation:                         
 ---------------------------------------------------------------------
 Center     Atomic      Atomic             Coordinates (Angstroms)
 Number     Number       Type             X           Y           Z
 ---------------------------------------------------------------------
      1          8           0       -0.771725    2.057411    0.255397
      2          6           0       -0.004581    0.990992   -0.258743
      3          6           0        1.485760    1.166419    0.071557
      4          6           0        2.330261   -0.038382   -0.347834
      5          6           0        1.787957   -1.321361    0.287180
      6          6           0        0.307030   -1.516770   -0.055386
      7          6           0       -0.526285   -0.305175    0.352927
      8         17           0       -2.258902   -0.573572   -0.122129
      9          1           0       -0.517149    2.863823   -0.209685
     10          1           0       -0.124964    0.906540   -1.358627
     11          1           0        1.848987    2.088849   -0.414103
     12          1           0        1.568395    1.329721    1.160197
     13          1           0        2.309733   -0.139234   -1.448050
     14          1           0        3.384244    0.120143   -0.068299
     15          1           0        1.908606   -1.265912    1.383966
     16          1           0        2.365590   -2.197799   -0.047989
     17          1           0        0.191455   -1.667729   -1.142359
     18          1           0       -0.100565   -2.414598    0.432962
     19          1           0       -0.540048   -0.186713    1.446809
 ---------------------------------------------------------------------
 Rotational constants (GHZ):           2.4664487           1.3612614           0.9337889
 Standard basis: def2SVP (5D, 7F)
 There are   179 symmetry adapted cartesian basis functions of A   symmetry.
 There are   171 symmetry adapted basis functions of A   symmetry.
   171 basis functions,   289 primitive gaussians,   179 cartesian basis functions
    36 alpha electrons       35 beta electrons
       nuclear repulsion energy       475.3492110562 Hartrees.
 NAtoms=   19 NActive=   19 NUniq=   19 SFac= 1.00D+00 NAtFMM=   60 NAOKFM=F Big=F
 Integral buffers will be    131072 words long.
 Raffenetti 2 integral format.
 Two-electron integral symmetry is turned on.
 One-electron integrals computed using PRISM.
   1 Symmetry operations used in ECPInt.
 ECPInt:  NShTT=    3486 NPrTT=   12550 LenC2=    3462 LenP2D=   10140.
 LDataN:  DoStor=T MaxTD1= 4 Len=   56
 NBasis=   171 RedAO= T EigKep=  1.34D-03  NBF=   171
 NBsUse=   171 1.00D-06 EigRej= -1.00D+00 NBFU=   171
 ExpMin= 1.22D-01 ExpMax= 1.04D+04 ExpMxC= 1.57D+03 IAcc=3 IRadAn=         5 AccDes= 0.00D+00
 Harris functional with IExCor=  402 and IRadAn=       5 diagonalized for initial guess.
 HarFok:  IExCor=  402 AccDes= 0.00D+00 IRadAn=         5 IDoV= 1 UseB2=F ITyADJ=14
 ICtDFT=  3500011 ScaDFX=  1.000000  1.000000  1.000000  1.000000
 FoFCou: FMM=F IPFlag=           0 FMFlag=      100000 FMFlg1=           0
         NFxFlg=           0 DoJE=T BraDBF=F KetDBF=T FulRan=T
         wScrn=  0.000000 ICntrl=       500 IOpCl=  0 I1Cent=   200000004 NGrid=           0
         NMat0=    1 NMatS0=      1 NMatT0=    0 NMatD0=    1 NMtDS0=    0 NMtDT0=    0
 Petite list used in FoFCou.
 Initial guess <Sx>= 0.0000 <Sy>= 0.0000 <Sz>= 0.5000 <S**2>= 0.7500 S= 0.5000
 Requested convergence on RMS density matrix=1.00D-08 within 128 cycles.
 Requested convergence on MAX density matrix=1.00D-06.
 Requested convergence on             energy=1.00D-06.
 No special actions if energy rises.
 Integral accuracy reduced to 1.0D-05 until final iterations.
 EnCoef did     7 forward-backward iterations
 Initial convergence to 1.0D-05 achieved.  Increase integral accuracy.
 SCF Done:  E(UB3LYP) =  -769.984401309     A.U. after   27 cycles
            NFock= 27  Conv=0.79D-08     -V/T= 2.0056
 <Sx>= 0.0000 <Sy>= 0.0000 <Sz>= 0.5000 <S**2>= 0.7530 S= 0.5015
 <L.S>= 0.000000000000E+00
 Annihilation of the first spin contaminant:
 S**2 before annihilation     0.7530,   after     0.7500

 **********************************************************************

            Population analysis using the SCF Density.

 **********************************************************************

 Orbital symmetries:
 Alpha Orbitals:
       Occupied  (A) (A) (A) (A) (A) (A) (A) (A) (A) (A) (A) (A)
                 (A) (A) (A) (A) (A) (A) (A) (A) (A) (A) (A) (A)
                 (A) (A) (A) (A) (A) (A) (A) (A) (A) (A) (A) (A)
       Virtual   (A) (A) (A) (A) (A) (A) (A) (A) (A) (A) (A) (A)
                 (A) (A) (A) (A) (A) (A) (A) (A) (A) (A) (A) (A)
                 (A) (A) (A) (A) (A) (A) (A) (A) (A) (A) (A) (A)
                 (A) (A) (A) (A) (A) (A) (A) (A) (A) (A) (A) (A)
                 (A) (A) (A) (A) (A) (A) (A) (A) (A) (A) (A) (A)
                 (A) (A) (A) (A) (A) (A) (A) (A) (A) (A) (A) (A)
                 (A) (A) (A) (A) (A) (A) (A) (A) (A) (A) (A) (A)
                 (A) (A) (A) (A) (A) (A) (A) (A) (A) (A) (A) (A)
                 (A) (A) (A) (A) (A) (A) (A) (A) (A) (A) (A) (A)
                 (A) (A) (A) (A) (A) (A) (A) (A) (A) (A) (A) (A)
                 (A) (A) (A) (A) (A) (A) (A) (A) (A) (A) (A) (A)
                 (A) (A) (A)
 Beta  Orbitals:
       Occupied  (A) (A) (A) (A) (A) (A) (A) (A) (A) (A) (A) (A)
                 (A) (A) (A) (A) (A) (A) (A) (A) (A) (A) (A) (A)
                 (A) (A) (A) (A) (A) (A) (A) (A) (A) (A) (A)
       Virtual   (A) (A) (A) (A) (A) (A) (A) (A) (A) (A) (A) (A)
                 (A) (A) (A) (A) (A) (A) (A) (A) (A) (A) (A) (A)
                 (A) (A) (A) (A) (A) (A) (A) (A) (A) (A) (A) (A)
                 (A) (A) (A) (A) (A) (A) (A) (A) (A) (A) (A) (A)
                 (A) (A) (A) (A) (A) (A) (A) (A) (A) (A) (A) (A)
                 (A) (A) (A) (A) (A) (A) (A) (A) (A) (A) (A) (A)
                 (A) (A) (A) (A) (A) (A) (A) (A) (A) (A) (A) (A)
                 (A) (A) (A) (A) (A) (A) (A) (A) (A) (A) (A) (A)
                 (A) (A) (A) (A) (A) (A) (A) (A) (A) (A) (A) (A)
                 (A) (A) (A) (A) (A) (A) (A) (A) (A) (A) (A) (A)
                 (A) (A) (A) (A) (A) (A) (A) (A) (A) (A) (A) (A)
                 (A) (A) (A) (A)
 The electronic state is 2-A.
 Alpha  occ. eigenvalues -- -101.71913 -19.41177 -10.45993 -10.43964 -10.38790
 Alpha  occ. eigenvalues --  -10.37602 -10.36513 -10.35979  -9.67218  -7.44063
 Alpha  occ. eigenvalues --   -7.43588  -7.42885  -1.27537  -1.07282  -1.00772
 Alpha  occ. eigenvalues --   -0.93199  -0.91796  -0.81972  -0.79300  -0.75883
 Alpha  occ. eigenvalues --   -0.73741  -0.67808  -0.66245  -0.63807  -0.63311
 Alpha  occ. eigenvalues --   -0.60344  -0.59959  -0.58516  -0.56619  -0.54763
 Alpha  occ. eigenvalues --   -0.53514  -0.52201  -0.50887  -0.50301  -0.50234
 Alpha  occ. eigenvalues --   -0.49280
 Alpha virt. eigenvalues --   -0.16619  -0.13432  -0.09841  -0.08837  -0.06455
 Alpha virt. eigenvalues --   -0.05090  -0.03333  -0.02981  -0.02053  -0.01438
 Alpha virt. eigenvalues --   -0.01387  -0.01176   0.00216   0.03474   0.04267
 Alpha virt. eigenvalues --    0.04826   0.05219   0.08409   0.09805   0.23432
 Alpha virt. eigenvalues --    0.24018   0.25072   0.26454   0.27509   0.28069
 Alpha virt. eigenvalues --    0.29073   0.32848   0.36327   0.38197   0.39822
 Alpha virt. eigenvalues --    0.42371   0.43010   0.43175   0.44534   0.45934
 Alpha virt. eigenvalues --    0.46389   0.47386   0.48771   0.49123   0.49439
 Alpha virt. eigenvalues --    0.50035   0.51154   0.51499   0.53238   0.53903
 Alpha virt. eigenvalues --    0.54095   0.54829   0.56192   0.58351   0.59979
 Alpha virt. eigenvalues --    0.61474   0.62272   0.65572   0.71220   0.72361
 Alpha virt. eigenvalues --    0.78022   0.80652   0.81281   0.83150   0.85336
 Alpha virt. eigenvalues --    0.89781   0.95305   0.98076   1.02464   1.03691
 Alpha virt. eigenvalues --    1.05115   1.11086   1.11875   1.15732   1.17104
 Alpha virt. eigenvalues --    1.20701   1.23025   1.24274   1.29170   1.34307
 Alpha virt. eigenvalues --    1.43897   1.46338   1.51348   1.52541   1.55439
 Alpha virt. eigenvalues --    1.55913   1.56708   1.59305   1.60761   1.61579
 Alpha virt. eigenvalues --    1.62828   1.64348   1.66724   1.67267   1.68466
 Alpha virt. eigenvalues --    1.69658   1.70504   1.71861   1.73928   1.74572
 Alpha virt. eigenvalues --    1.76730   1.77532   1.82520   1.84101   1.85967
 Alpha virt. eigenvalues --    1.89020   1.94632   1.97491   2.00226   2.02921
 Alpha virt. eigenvalues --    2.04427   2.07804   2.09115   2.14198   2.16218
 Alpha virt. eigenvalues --    2.24637   2.26005   2.27923   2.29890   2.34526
 Alpha virt. eigenvalues --    2.37308   2.38933   2.45172   2.46816   2.55161
 Alpha virt. eigenvalues --    2.58046   2.64428   2.66724   2.69321   2.72985
 Alpha virt. eigenvalues --    2.74080   2.77579   2.78677   2.84826   2.85750
 Alpha virt. eigenvalues --    2.88819   2.90727   2.96768   3.14144   3.52639
  Beta  occ. eigenvalues -- -101.71648 -19.40173 -10.45923 -10.43946 -10.38625
  Beta  occ. eigenvalues --  -10.37515 -10.36460 -10.35929  -9.66972  -7.43742
  Beta  occ. eigenvalues --   -7.42928  -7.42736  -1.25479  -1.06287  -0.99937
  Beta  occ. eigenvalues --   -0.92617  -0.91153  -0.81513  -0.78729  -0.75295
  Beta  occ. eigenvalues --   -0.73234  -0.67318  -0.65011  -0.63228  -0.62090
  Beta  occ. eigenvalues --   -0.59767  -0.58731  -0.58153  -0.55478  -0.53782
  Beta  occ. eigenvalues --   -0.52092  -0.50668  -0.50107  -0.48937  -0.47732
  Beta virt. eigenvalues --   -0.43099  -0.16186  -0.13141  -0.09722  -0.08650
  Beta virt. eigenvalues --   -0.06347  -0.04909  -0.03196  -0.02878  -0.01932
  Beta virt. eigenvalues --   -0.01274  -0.01224  -0.01013   0.00500   0.03664
  Beta virt. eigenvalues --    0.04550   0.05182   0.05471   0.08691   0.10043
  Beta virt. eigenvalues --    0.23714   0.24184   0.25377   0.26708   0.27809
  Beta virt. eigenvalues --    0.28420   0.29621   0.33237   0.36634   0.38648
  Beta virt. eigenvalues --    0.40355   0.42796   0.43309   0.43502   0.44862
  Beta virt. eigenvalues --    0.46183   0.46885   0.47834   0.48935   0.49315
  Beta virt. eigenvalues --    0.49622   0.50298   0.51395   0.51830   0.53385
  Beta virt. eigenvalues --    0.54101   0.54269   0.55293   0.56517   0.59603
  Beta virt. eigenvalues --    0.60830   0.62581   0.63312   0.66031   0.71726
  Beta virt. eigenvalues --    0.72837   0.78603   0.81225   0.82012   0.84253
  Beta virt. eigenvalues --    0.86597   0.90124   0.95613   0.98693   1.02745
  Beta virt. eigenvalues --    1.04026   1.05412   1.11355   1.12128   1.16154
  Beta virt. eigenvalues --    1.17396   1.20933   1.23519   1.24709   1.29394
  Beta virt. eigenvalues --    1.34691   1.44281   1.46583   1.51608   1.52808
  Beta virt. eigenvalues --    1.55599   1.56158   1.57041   1.59544   1.61005
  Beta virt. eigenvalues --    1.61805   1.63126   1.64502   1.66841   1.67430
  Beta virt. eigenvalues --    1.68653   1.69915   1.70689   1.72120   1.74079
  Beta virt. eigenvalues --    1.74809   1.76920   1.77745   1.82798   1.84286
  Beta virt. eigenvalues --    1.86267   1.89369   1.94883   1.97849   2.00839
  Beta virt. eigenvalues --    2.03266   2.04659   2.08037   2.09481   2.14536
  Beta virt. eigenvalues --    2.16510   2.24828   2.26189   2.28107   2.30202
  Beta virt. eigenvalues --    2.34778   2.37593   2.39182   2.45507   2.47131
  Beta virt. eigenvalues --    2.55621   2.58455   2.65186   2.67552   2.69739
  Beta virt. eigenvalues --    2.73469   2.75327   2.78074   2.79765   2.85295
  Beta virt. eigenvalues --    2.86150   2.89485   2.91124   2.97267   3.15619
  Beta virt. eigenvalues --    3.53320
          Condensed to atoms (all electrons):
               1          2          3          4          5          6
     1  O    7.564697   0.307520  -0.029547   0.004153   0.000289   0.003842
     2  C    0.307520   4.890827   0.347448  -0.042819  -0.016870  -0.027963
     3  C   -0.029547   0.347448   4.781643   0.364074  -0.060557  -0.007903
     4  C    0.004153  -0.042819   0.364074   4.611978   0.447943  -0.057747
     5  C    0.000289  -0.016870  -0.060557   0.447943   4.576195   0.388581
     6  C    0.003842  -0.027963  -0.007903  -0.057747   0.388581   4.736802
     7  C   -0.065779   0.198266  -0.055183  -0.007109  -0.034125   0.281598
     8  Cl   0.006794  -0.057773   0.004643   0.000280   0.003427  -0.047158
     9  H    0.322614  -0.020595   0.000446   0.000218   0.000031  -0.000353
    10  H   -0.024134   0.360546  -0.030269   0.000190  -0.002551  -0.005375
    11  H   -0.000649  -0.021103   0.356146   0.001990   0.007148   0.000199
    12  H    0.000843  -0.005045   0.356299  -0.017394  -0.001850  -0.005715
    13  H   -0.000033  -0.005658  -0.018667   0.370784  -0.023207  -0.002640
    14  H   -0.000051   0.006613  -0.005168   0.357238  -0.009605   0.007480
    15  H   -0.000001  -0.008903  -0.003011  -0.024001   0.374077  -0.020824
    16  H   -0.000000   0.001335   0.008032  -0.011679   0.362158  -0.006972
    17  H   -0.000075  -0.014252  -0.006970  -0.001477  -0.016718   0.361372
    18  H   -0.000102   0.009006   0.000469   0.006401   0.002526   0.358346
    19  H    0.003901  -0.019144  -0.007884  -0.002774  -0.001152  -0.014170
               7          8          9         10         11         12
     1  O   -0.065779   0.006794   0.322614  -0.024134  -0.000649   0.000843
     2  C    0.198266  -0.057773  -0.020595   0.360546  -0.021103  -0.005045
     3  C   -0.055183   0.004643   0.000446  -0.030269   0.356146   0.356299
     4  C   -0.007109   0.000280   0.000218   0.000190   0.001990  -0.017394
     5  C   -0.034125   0.003427   0.000031  -0.002551   0.007148  -0.001850
     6  C    0.281598  -0.047158  -0.000353  -0.005375   0.000199  -0.005715
     7  C    5.255675   0.251107   0.009280  -0.033496   0.010204  -0.015582
     8  Cl   0.251107  16.712421  -0.000127   0.005324  -0.000151  -0.000104
     9  H    0.009280  -0.000127   0.463058  -0.006675   0.005012  -0.001413
    10  H   -0.033496   0.005324  -0.006675   0.648263  -0.010229   0.008622
    11  H    0.010204  -0.000151   0.005012  -0.010229   0.628602  -0.025138
    12  H   -0.015582  -0.000104  -0.001413   0.008622  -0.025138   0.632832
    13  H   -0.007849  -0.000031   0.000001   0.005257  -0.007455   0.007264
    14  H    0.000697   0.000002  -0.000014  -0.000099  -0.004848  -0.006150
    15  H   -0.003948  -0.000037   0.000004   0.000384  -0.000028   0.004939
    16  H    0.006715  -0.000068  -0.000003  -0.000076  -0.000318  -0.000121
    17  H   -0.013075   0.001291   0.000001   0.008574  -0.000020   0.000508
    18  H   -0.017391   0.004240   0.000016  -0.000575   0.000037  -0.000084
    19  H    0.361062  -0.029408  -0.000378   0.009263  -0.000416   0.007420
              13         14         15         16         17         18
     1  O   -0.000033  -0.000051  -0.000001  -0.000000  -0.000075  -0.000102
     2  C   -0.005658   0.006613  -0.008903   0.001335  -0.014252   0.009006
     3  C   -0.018667  -0.005168  -0.003011   0.008032  -0.006970   0.000469
     4  C    0.370784   0.357238  -0.024001  -0.011679  -0.001477   0.006401
     5  C   -0.023207  -0.009605   0.374077   0.362158  -0.016718   0.002526
     6  C   -0.002640   0.007480  -0.020824  -0.006972   0.361372   0.358346
     7  C   -0.007849   0.000697  -0.003948   0.006715  -0.013075  -0.017391
     8  Cl  -0.000031   0.000002  -0.000037  -0.000068   0.001291   0.004240
     9  H    0.000001  -0.000014   0.000004  -0.000003   0.000001   0.000016
    10  H    0.005257  -0.000099   0.000384  -0.000076   0.008574  -0.000575
    11  H   -0.007455  -0.004848  -0.000028  -0.000318  -0.000020   0.000037
    12  H    0.007264  -0.006150   0.004939  -0.000121   0.000508  -0.000084
    13  H    0.653889  -0.020903   0.007721  -0.007573   0.005038  -0.000065
    14  H   -0.020903   0.598512  -0.007544  -0.001515  -0.000182  -0.000263
    15  H    0.007721  -0.007544   0.655768  -0.021950   0.007509  -0.007537
    16  H   -0.007573  -0.001515  -0.021950   0.609403  -0.007357  -0.005054
    17  H    0.005038  -0.000182   0.007509  -0.007357   0.643778  -0.023248
    18  H   -0.000065  -0.000263  -0.007537  -0.005054  -0.023248   0.608272
    19  H    0.000349  -0.000045   0.004859  -0.000088   0.007627  -0.009266
              19
     1  O    0.003901
     2  C   -0.019144
     3  C   -0.007884
     4  C   -0.002774
     5  C   -0.001152
     6  C   -0.014170
     7  C    0.361062
     8  Cl  -0.029408
     9  H   -0.000378
    10  H    0.009263
    11  H   -0.000416
    12  H    0.007420
    13  H    0.000349
    14  H   -0.000045
    15  H    0.004859
    16  H   -0.000088
    17  H    0.007627
    18  H   -0.009266
    19  H    0.593404
          Atomic-Atomic Spin Densities.
               1          2          3          4          5          6
     1  O    0.413688  -0.039345  -0.006921   0.000787  -0.000238   0.000026
     2  C   -0.039345   0.015771   0.041693  -0.007849   0.001985  -0.002448
     3  C   -0.006921   0.041693   0.033048   0.007259   0.007080  -0.004030
     4  C    0.000787  -0.007849   0.007259   0.029932  -0.015064   0.002991
     5  C   -0.000238   0.001985   0.007080  -0.015064   0.022918   0.016114
     6  C    0.000026  -0.002448  -0.004030   0.002991   0.016114  -0.000710
     7  C   -0.000337   0.010372   0.001266   0.000892  -0.005805   0.029893
     8  Cl  -0.003839  -0.003102   0.000281  -0.000366   0.000937  -0.007907
     9  H    0.001301   0.000241  -0.000202   0.000027   0.000002  -0.000003
    10  H   -0.000773   0.007013  -0.002060   0.001866  -0.001309   0.002643
    11  H    0.000071   0.000460   0.000556   0.000032  -0.000088   0.000018
    12  H    0.002404  -0.003434  -0.000771   0.003783  -0.001495   0.000622
    13  H    0.000020   0.000002  -0.001289   0.002909  -0.000335  -0.000242
    14  H   -0.000055   0.000359   0.000887   0.000716   0.000347  -0.000211
    15  H   -0.000002   0.000097  -0.000088  -0.000088   0.001074  -0.000293
    16  H    0.000004  -0.000030  -0.000749   0.001593   0.001102  -0.000939
    17  H    0.000017   0.000007   0.001023  -0.001514   0.001219   0.001894
    18  H    0.000001  -0.000028  -0.000133   0.000194  -0.001718   0.003171
    19  H   -0.000414   0.000655   0.001453  -0.000415  -0.000138   0.000957
               7          8          9         10         11         12
     1  O   -0.000337  -0.003839   0.001301  -0.000773   0.000071   0.002404
     2  C    0.010372  -0.003102   0.000241   0.007013   0.000460  -0.003434
     3  C    0.001266   0.000281  -0.000202  -0.002060   0.000556  -0.000771
     4  C    0.000892  -0.000366   0.000027   0.001866   0.000032   0.003783
     5  C   -0.005805   0.000937   0.000002  -0.001309  -0.000088  -0.001495
     6  C    0.029893  -0.007907  -0.000003   0.002643   0.000018   0.000622
     7  C   -0.012739  -0.024738  -0.000081   0.000197  -0.000069  -0.000241
     8  Cl  -0.024738   0.402488  -0.000035  -0.001791   0.000000   0.000001
     9  H   -0.000081  -0.000035  -0.010850   0.000302  -0.000048   0.000078
    10  H    0.000197  -0.001791   0.000302   0.021784  -0.000054   0.000176
    11  H   -0.000069   0.000000  -0.000048  -0.000054  -0.004289   0.000290
    12  H   -0.000241   0.000001   0.000078   0.000176   0.000290   0.003851
    13  H    0.000179  -0.000016   0.000000   0.000283   0.000056   0.000096
    14  H   -0.000019   0.000007  -0.000002  -0.000154  -0.000121  -0.001512
    15  H    0.000059   0.000009  -0.000000  -0.000001  -0.000003  -0.000052
    16  H    0.000207  -0.000057   0.000000   0.000076   0.000009   0.000137
    17  H   -0.002829   0.002089   0.000001  -0.000964  -0.000007  -0.000069
    18  H    0.000555  -0.001372  -0.000000   0.000036   0.000000   0.000014
    19  H    0.000603   0.001234   0.000014  -0.000337  -0.000005  -0.000406
              13         14         15         16         17         18
     1  O    0.000020  -0.000055  -0.000002   0.000004   0.000017   0.000001
     2  C    0.000002   0.000359   0.000097  -0.000030   0.000007  -0.000028
     3  C   -0.001289   0.000887  -0.000088  -0.000749   0.001023  -0.000133
     4  C    0.002909   0.000716  -0.000088   0.001593  -0.001514   0.000194
     5  C   -0.000335   0.000347   0.001074   0.001102   0.001219  -0.001718
     6  C   -0.000242  -0.000211  -0.000293  -0.000939   0.001894   0.003171
     7  C    0.000179  -0.000019   0.000059   0.000207  -0.002829   0.000555
     8  Cl  -0.000016   0.000007   0.000009  -0.000057   0.002089  -0.001372
     9  H    0.000000  -0.000002  -0.000000   0.000000   0.000001  -0.000000
    10  H    0.000283  -0.000154  -0.000001   0.000076  -0.000964   0.000036
    11  H    0.000056  -0.000121  -0.000003   0.000009  -0.000007   0.000000
    12  H    0.000096  -0.001512  -0.000052   0.000137  -0.000069   0.000014
    13  H   -0.001065  -0.001331  -0.000043   0.000325  -0.000105   0.000006
    14  H   -0.001331   0.039679   0.000124  -0.001740   0.000126  -0.000013
    15  H   -0.000043   0.000124  -0.001484  -0.000309   0.000026  -0.000017
    16  H    0.000325  -0.001740  -0.000309   0.017788  -0.000622   0.000334
    17  H   -0.000105   0.000126   0.000026  -0.000622   0.000742  -0.000407
    18  H    0.000006  -0.000013  -0.000017   0.000334  -0.000407   0.001386
    19  H    0.000000   0.000010   0.000017   0.000011  -0.000115  -0.000032
              19
     1  O   -0.000414
     2  C    0.000655
     3  C    0.001453
     4  C   -0.000415
     5  C   -0.000138
     6  C    0.000957
     7  C    0.000603
     8  Cl   0.001234
     9  H    0.000014
    10  H   -0.000337
    11  H   -0.000005
    12  H   -0.000406
    13  H    0.000000
    14  H    0.000010
    15  H    0.000017
    16  H    0.000011
    17  H   -0.000115
    18  H   -0.000032
    19  H   -0.000375
 Mulliken charges and spin densities:
               1          2
     1  O   -0.094283   0.366394
     2  C    0.118563   0.022419
     3  C    0.005960   0.078304
     4  C   -0.000247   0.027686
     5  C    0.004259   0.026587
     6  C    0.058600   0.041545
     7  C   -0.121068  -0.002637
     8  Cl   0.145326   0.363822
     9  H    0.228878  -0.009256
    10  H    0.067057   0.026933
    11  H    0.061018  -0.003192
    12  H    0.059870   0.003474
    13  H    0.043779  -0.000549
    14  H    0.085845   0.037097
    15  H    0.042523  -0.000973
    16  H    0.075131   0.017139
    17  H    0.047675   0.000512
    18  H    0.074272   0.001977
    19  H    0.096841   0.002717
 Sum of Mulliken charges =   1.00000   1.00000
 Mulliken charges and spin densities with hydrogens summed into heavy atoms:
               1          2
     1  O    0.134595   0.357138
     2  C    0.185620   0.049352
     3  C    0.126847   0.078585
     4  C    0.129377   0.064234
     5  C    0.121914   0.042754
     6  C    0.180547   0.044034
     7  C   -0.024226   0.000081
     8  Cl   0.145326   0.363822
 Electronic spatial extent (au):  <R**2>=           1218.1459
 Charge=              1.0000 electrons
 Dipole moment (field-independent basis, Debye):
    X=              1.9577    Y=              2.0076    Z=             -0.7371  Tot=              2.8994
 Quadrupole moment (field-independent basis, Debye-Ang):
   XX=            -41.2569   YY=            -37.4228   ZZ=            -51.0646
   XY=             -0.1693   XZ=              0.4781   YZ=             -2.6628
 Traceless Quadrupole moment (field-independent basis, Debye-Ang):
   XX=              1.9912   YY=              5.8253   ZZ=             -7.8165
   XY=             -0.1693   XZ=              0.4781   YZ=             -2.6628
 Octapole moment (field-independent basis, Debye-Ang**2):
  XXX=             -2.4463  YYY=             36.3222  ZZZ=              0.7236  XYY=             -1.6669
  XXY=             -2.1943  XXZ=             -1.2410  XZZ=             -3.2293  YZZ=              2.2242
  YYZ=             -6.5213  XYZ=              1.3225
 Hexadecapole moment (field-independent basis, Debye-Ang**3):
 XXXX=           -775.7593 YYYY=           -371.3170 ZZZZ=           -105.2216 XXXY=              3.2704
 XXXZ=              3.6266 YYYX=            -19.1438 YYYZ=            -17.3757 ZZZX=              0.6638
 ZZZY=              0.9342 XXYY=           -218.8561 XXZZ=           -165.7879 YYZZ=           -101.8091
 XXYZ=              1.5301 YYXZ=              3.3889 ZZXY=              0.3093
 N-N= 4.753492110562D+02 E-N=-2.750050426116D+03  KE= 7.656899559240D+02
                          Isotropic Fermi Contact Couplings
        Atom                 a.u.       MegaHertz       Gauss      10(-4) cm-1
     1  O(17)              0.13617     -82.54709     -29.45485     -27.53474
     2  C(13)             -0.00817      -9.18118      -3.27607      -3.06251
     3  C(13)              0.00942      10.58447       3.77680       3.53060
     4  C(13)             -0.00183      -2.06280      -0.73606      -0.68807
     5  C(13)             -0.00094      -1.06049      -0.37841      -0.35374
     6  C(13)              0.00025       0.28237       0.10076       0.09419
     7  C(13)             -0.00039      -0.44202      -0.15772      -0.14744
     8  Cl(35)             0.04757      20.85956       7.44321       6.95800
     9  H(1)              -0.00500     -22.35720      -7.97761      -7.45756
    10  H(1)               0.01361      60.82501      21.70387      20.28904
    11  H(1)              -0.00128      -5.73591      -2.04671      -1.91329
    12  H(1)               0.00105       4.70970       1.68054       1.57099
    13  H(1)              -0.00018      -0.80259      -0.28638      -0.26772
    14  H(1)               0.01681      75.15879      26.81852      25.07027
    15  H(1)              -0.00035      -1.57547      -0.56217      -0.52552
    16  H(1)               0.00781      34.91739      12.45939      11.64719
    17  H(1)               0.00019       0.86012       0.30691       0.28691
    18  H(1)               0.00150       6.72199       2.39857       2.24221
    19  H(1)               0.00187       8.35889       2.98266       2.78822
 --------------------------------------------------------
       Center         ----  Spin Dipole Couplings  ----
                      3XX-RR        3YY-RR        3ZZ-RR
 --------------------------------------------------------
     1   Atom        0.736091     -0.707813     -0.028279
     2   Atom        0.061094     -0.046796     -0.014298
     3   Atom        0.140130     -0.068711     -0.071419
     4   Atom        0.059143     -0.024797     -0.034345
     5   Atom        0.053883     -0.024893     -0.028989
     6   Atom        0.073922     -0.033691     -0.040231
     7   Atom       -0.006947      0.005877      0.001070
     8   Atom       -0.157268      0.294218     -0.136950
     9   Atom       -0.022469      0.035091     -0.012622
    10   Atom       -0.007397     -0.006134      0.013531
    11   Atom        0.005219      0.002571     -0.007790
    12   Atom        0.001762     -0.008771      0.007009
    13   Atom        0.000582     -0.004079      0.003497
    14   Atom        0.009369     -0.004626     -0.004743
    15   Atom       -0.000098     -0.002461      0.002559
    16   Atom       -0.002341      0.006681     -0.004340
    17   Atom        0.001225     -0.003260      0.002034
    18   Atom       -0.002499      0.008778     -0.006280
    19   Atom       -0.001972     -0.000735      0.002707
 --------------------------------------------------------
                        XY            XZ            YZ
 --------------------------------------------------------
     1   Atom        0.199220      1.041373      0.140467
     2   Atom        0.008368      0.070287      0.015957
     3   Atom       -0.043144      0.043072     -0.009046
     4   Atom       -0.027181     -0.001839     -0.000088
     5   Atom       -0.013310     -0.007868      0.000266
     6   Atom       -0.031817     -0.027175      0.006769
     7   Atom       -0.016933     -0.023269      0.020210
     8   Atom       -1.179009     -0.983178      1.193612
     9   Atom        0.026310      0.000454     -0.046488
    10   Atom       -0.000373     -0.005538      0.001842
    11   Atom        0.006572     -0.003918     -0.005864
    12   Atom       -0.002567      0.002680      0.004108
    13   Atom       -0.001726     -0.002228      0.002401
    14   Atom        0.003815      0.005251      0.002102
    15   Atom       -0.001429      0.002808     -0.000871
    16   Atom       -0.003883     -0.000769      0.003413
    17   Atom       -0.002524      0.001150      0.003545
    18   Atom       -0.001682      0.000582     -0.005250
    19   Atom        0.000917      0.002402     -0.003202
 --------------------------------------------------------


 ---------------------------------------------------------------------------------
              Anisotropic Spin Dipole Couplings in Principal Axis System
 ---------------------------------------------------------------------------------

       Atom             a.u.   MegaHertz   Gauss  10(-4) cm-1        Axes

              Baa    -0.7554    54.663    19.505    18.234 -0.5668 -0.0537  0.8221
     1 O(17)  Bbb    -0.7348    53.168    18.972    17.735 -0.1212  0.9925 -0.0187
              Bcc     1.4902  -107.832   -38.477   -35.969  0.8149  0.1102  0.5690
 
              Baa    -0.0625    -8.391    -2.994    -2.799 -0.3850 -0.5482  0.7424
     2 C(13)  Bbb    -0.0422    -5.662    -2.020    -1.889 -0.3581  0.8302  0.4273
              Bcc     0.1047    14.053     5.014     4.687  0.8506  0.1013  0.5159
 
              Baa    -0.0800   -10.732    -3.830    -3.580 -0.1485  0.2078  0.9668
     3 C(13)  Bbb    -0.0772   -10.358    -3.696    -3.455  0.2245  0.9592 -0.1717
              Bcc     0.1572    21.090     7.525     7.035  0.9631 -0.1915  0.1891
 
              Baa    -0.0346    -4.641    -1.656    -1.548  0.1080  0.3085  0.9451
     4 C(13)  Bbb    -0.0326    -4.377    -1.562    -1.460  0.2624  0.9081 -0.3264
              Bcc     0.0672     9.018     3.218     3.008  0.9589 -0.2833 -0.0171
 
              Baa    -0.0300    -4.032    -1.439    -1.345  0.1367  0.3045  0.9427
     5 C(13)  Bbb    -0.0267    -3.588    -1.280    -1.197  0.1237  0.9389 -0.3212
              Bcc     0.0568     7.620     2.719     2.542  0.9829 -0.1605 -0.0907
 
              Baa    -0.0464    -6.228    -2.222    -2.077  0.2427  0.0933  0.9656
     6 C(13)  Bbb    -0.0423    -5.676    -2.025    -1.893  0.2282  0.9619 -0.1504
              Bcc     0.0887    11.903     4.247     3.971  0.9429 -0.2568 -0.2122
 
              Baa    -0.0266    -3.563    -1.271    -1.188  0.7633 -0.0041  0.6460
     7 C(13)  Bbb    -0.0141    -1.893    -0.676    -0.632  0.3927  0.7969 -0.4590
              Bcc     0.0407     5.456     1.947     1.820 -0.5130  0.6041  0.6099
 
              Baa    -1.1347   -59.386   -21.190   -19.809  0.2386  0.7310 -0.6394
     8 Cl(35) Bbb    -1.1300   -59.140   -21.103   -19.727  0.8102  0.2131  0.5460
              Bcc     2.2646   118.526    42.293    39.536 -0.5354  0.6483  0.5414
 
              Baa    -0.0497   -26.523    -9.464    -8.847 -0.5219  0.5288  0.6693
     9 H(1)   Bbb    -0.0193   -10.288    -3.671    -3.432  0.8184  0.0893  0.5677
              Bcc     0.0690    36.811    13.135    12.279  0.2404  0.8440 -0.4794
 
              Baa    -0.0088    -4.682    -1.671    -1.562  0.9694 -0.0330  0.2434
    10 H(1)   Bbb    -0.0063    -3.360    -1.199    -1.121  0.0533  0.9956 -0.0776
              Bcc     0.0151     8.042     2.870     2.683 -0.2397  0.0882  0.9668
 
              Baa    -0.0105    -5.601    -1.999    -1.868  0.0721  0.3780  0.9230
    11 H(1)   Bbb    -0.0023    -1.247    -0.445    -0.416  0.7028 -0.6759  0.2219
              Bcc     0.0128     6.848     2.444     2.284  0.7077  0.6327 -0.3143
 
              Baa    -0.0106    -5.647    -2.015    -1.884  0.2498  0.9338 -0.2561
    12 H(1)   Bbb     0.0019     1.037     0.370     0.346  0.9209 -0.3108 -0.2352
              Bcc     0.0086     4.610     1.645     1.538  0.2992  0.1771  0.9376
 
              Baa    -0.0050    -2.666    -0.951    -0.889  0.2094  0.9540 -0.2147
    13 H(1)   Bbb    -0.0006    -0.318    -0.113    -0.106  0.8572 -0.0734  0.5098
              Bcc     0.0056     2.984     1.065     0.995 -0.4705  0.2907  0.8331
 
              Baa    -0.0070    -3.714    -1.325    -1.239 -0.1521 -0.5122  0.8453
    14 H(1)   Bbb    -0.0052    -2.795    -0.997    -0.932 -0.3700  0.8226  0.4318
              Bcc     0.0122     6.510     2.323     2.171  0.9165  0.2471  0.3147
 
              Baa    -0.0032    -1.698    -0.606    -0.566  0.5027  0.8567 -0.1160
    15 H(1)   Bbb    -0.0015    -0.787    -0.281    -0.263  0.6726 -0.4719 -0.5700
              Bcc     0.0047     2.485     0.887     0.829  0.5430 -0.2085  0.8134
 
              Baa    -0.0054    -2.864    -1.022    -0.955 -0.1733 -0.3197  0.9315
    16 H(1)   Bbb    -0.0037    -1.950    -0.696    -0.650  0.9286  0.2621  0.2627
              Bcc     0.0090     4.814     1.718     1.606 -0.3282  0.9105  0.2514
 
              Baa    -0.0061    -3.248    -1.159    -1.083  0.3544  0.8376 -0.4158
    17 H(1)   Bbb     0.0023     1.211     0.432     0.404  0.9332 -0.2885  0.2143
              Bcc     0.0038     2.037     0.727     0.679 -0.0596  0.4640  0.8839
 
              Baa    -0.0079    -4.231    -1.510    -1.411 -0.0096  0.2989  0.9542
    18 H(1)   Bbb    -0.0027    -1.461    -0.521    -0.487  0.9909  0.1306 -0.0309
              Bcc     0.0107     5.692     2.031     1.899 -0.1339  0.9453 -0.2974
 
              Baa    -0.0045    -2.390    -0.853    -0.797  0.6669 -0.5718 -0.4777
    19 H(1)   Bbb    -0.0005    -0.285    -0.102    -0.095  0.7058  0.6904  0.1589
              Bcc     0.0050     2.675     0.954     0.892  0.2390 -0.4432  0.8640
 

 ---------------------------------------------------------------------------------

 ******************************Gaussian NBO Version 3.1******************************
             N A T U R A L   A T O M I C   O R B I T A L   A N D
          N A T U R A L   B O N D   O R B I T A L   A N A L Y S I S
 ******************************Gaussian NBO Version 3.1******************************
       /RESON  / : Allow strongly delocalized NBO set

 Analyzing the SCF density

 Job title: 56                                                              

 Storage needed:     88996 in NPA,    117856 in NBO ( 939522101 available)
 GSVD:  LWork=       17999 too small for GESVD, short by        3828 words or        3828 for optimal perf.


 NATURAL POPULATIONS:  Natural atomic orbital occupancies 
                                                          
   NAO  Atom  No  lang   Type(AO)    Occupancy
 --------------------------------------------
     1    O    1  S      Cor( 1S)     1.99973
     2    O    1  S      Val( 2S)     1.67856
     3    O    1  S      Ryd( 3S)     0.00118
     4    O    1  px     Val( 2p)     1.61201
     5    O    1  px     Ryd( 3p)     0.00205
     6    O    1  py     Val( 2p)     1.45993
     7    O    1  py     Ryd( 3p)     0.00230
     8    O    1  pz     Val( 2p)     1.72204
     9    O    1  pz     Ryd( 3p)     0.00144
    10    O    1  dxy    Ryd( 3d)     0.00078
    11    O    1  dxz    Ryd( 3d)     0.00114
    12    O    1  dyz    Ryd( 3d)     0.00094
    13    O    1  dx2y2  Ryd( 3d)     0.00062
    14    O    1  dz2    Ryd( 3d)     0.00088

    15    C    2  S      Cor( 1S)     1.99874
    16    C    2  S      Val( 2S)     0.93177
    17    C    2  S      Ryd( 3S)     0.00321
    18    C    2  px     Val( 2p)     0.94401
    19    C    2  px     Ryd( 3p)     0.00608
    20    C    2  py     Val( 2p)     0.84827
    21    C    2  py     Ryd( 3p)     0.00349
    22    C    2  pz     Val( 2p)     1.14342
    23    C    2  pz     Ryd( 3p)     0.00324
    24    C    2  dxy    Ryd( 3d)     0.00188
    25    C    2  dxz    Ryd( 3d)     0.00103
    26    C    2  dyz    Ryd( 3d)     0.00136
    27    C    2  dx2y2  Ryd( 3d)     0.00148
    28    C    2  dz2    Ryd( 3d)     0.00148

    29    C    3  S      Cor( 1S)     1.99906
    30    C    3  S      Val( 2S)     1.03458
    31    C    3  S      Ryd( 3S)     0.00132
    32    C    3  px     Val( 2p)     0.97409
    33    C    3  px     Ryd( 3p)     0.00277
    34    C    3  py     Val( 2p)     1.18311
    35    C    3  py     Ryd( 3p)     0.00531
    36    C    3  pz     Val( 2p)     1.23653
    37    C    3  pz     Ryd( 3p)     0.00354
    38    C    3  dxy    Ryd( 3d)     0.00047
    39    C    3  dxz    Ryd( 3d)     0.00041
    40    C    3  dyz    Ryd( 3d)     0.00055
    41    C    3  dx2y2  Ryd( 3d)     0.00086
    42    C    3  dz2    Ryd( 3d)     0.00091

    43    C    4  S      Cor( 1S)     1.99908
    44    C    4  S      Val( 2S)     1.02250
    45    C    4  S      Ryd( 3S)     0.00085
    46    C    4  px     Val( 2p)     1.15665
    47    C    4  px     Ryd( 3p)     0.00476
    48    C    4  py     Val( 2p)     1.02565
    49    C    4  py     Ryd( 3p)     0.00223
    50    C    4  pz     Val( 2p)     1.20575
    51    C    4  pz     Ryd( 3p)     0.00274
    52    C    4  dxy    Ryd( 3d)     0.00066
    53    C    4  dxz    Ryd( 3d)     0.00031
    54    C    4  dyz    Ryd( 3d)     0.00053
    55    C    4  dx2y2  Ryd( 3d)     0.00068
    56    C    4  dz2    Ryd( 3d)     0.00098

    57    C    5  S      Cor( 1S)     1.99909
    58    C    5  S      Val( 2S)     1.02100
    59    C    5  S      Ryd( 3S)     0.00084
    60    C    5  px     Val( 2p)     1.03301
    61    C    5  px     Ryd( 3p)     0.00291
    62    C    5  py     Val( 2p)     1.14754
    63    C    5  py     Ryd( 3p)     0.00444
    64    C    5  pz     Val( 2p)     1.20847
    65    C    5  pz     Ryd( 3p)     0.00292
    66    C    5  dxy    Ryd( 3d)     0.00067
    67    C    5  dxz    Ryd( 3d)     0.00039
    68    C    5  dyz    Ryd( 3d)     0.00047
    69    C    5  dx2y2  Ryd( 3d)     0.00068
    70    C    5  dz2    Ryd( 3d)     0.00096

    71    C    6  S      Cor( 1S)     1.99903
    72    C    6  S      Val( 2S)     1.02139
    73    C    6  S      Ryd( 3S)     0.00131
    74    C    6  px     Val( 2p)     1.04058
    75    C    6  px     Ryd( 3p)     0.00384
    76    C    6  py     Val( 2p)     1.13811
    77    C    6  py     Ryd( 3p)     0.00446
    78    C    6  pz     Val( 2p)     1.23271
    79    C    6  pz     Ryd( 3p)     0.00440
    80    C    6  dxy    Ryd( 3d)     0.00081
    81    C    6  dxz    Ryd( 3d)     0.00049
    82    C    6  dyz    Ryd( 3d)     0.00042
    83    C    6  dx2y2  Ryd( 3d)     0.00052
    84    C    6  dz2    Ryd( 3d)     0.00088

    85    C    7  S      Cor( 1S)     1.99877
    86    C    7  S      Val( 2S)     1.02247
    87    C    7  S      Ryd( 3S)     0.00206
    88    C    7  px     Val( 2p)     0.87307
    89    C    7  px     Ryd( 3p)     0.00642
    90    C    7  py     Val( 2p)     1.07993
    91    C    7  py     Ryd( 3p)     0.00573
    92    C    7  pz     Val( 2p)     1.21301
    93    C    7  pz     Ryd( 3p)     0.00386
    94    C    7  dxy    Ryd( 3d)     0.00095
    95    C    7  dxz    Ryd( 3d)     0.00104
    96    C    7  dyz    Ryd( 3d)     0.00081
    97    C    7  dx2y2  Ryd( 3d)     0.00206
    98    C    7  dz2    Ryd( 3d)     0.00141

    99   Cl    8  S      Cor( 1S)     2.00000
   100   Cl    8  S      Cor( 2S)     1.99982
   101   Cl    8  S      Val( 3S)     1.85381
   102   Cl    8  S      Ryd( 4S)     0.00179
   103   Cl    8  px     Cor( 2p)     1.99988
   104   Cl    8  px     Val( 3p)     1.28290
   105   Cl    8  px     Ryd( 4p)     0.00111
   106   Cl    8  py     Cor( 2p)     1.99994
   107   Cl    8  py     Val( 3p)     1.80741
   108   Cl    8  py     Ryd( 4p)     0.00108
   109   Cl    8  pz     Cor( 2p)     1.99995
   110   Cl    8  pz     Val( 3p)     1.81499
   111   Cl    8  pz     Ryd( 4p)     0.00070
   112   Cl    8  dxy    Ryd( 3d)     0.00193
   113   Cl    8  dxz    Ryd( 3d)     0.00239
   114   Cl    8  dyz    Ryd( 3d)     0.00023
   115   Cl    8  dx2y2  Ryd( 3d)     0.00360
   116   Cl    8  dz2    Ryd( 3d)     0.00143

   117    H    9  S      Val( 1S)     0.49297
   118    H    9  S      Ryd( 2S)     0.00101
   119    H    9  px     Ryd( 2p)     0.00112
   120    H    9  py     Ryd( 2p)     0.00221
   121    H    9  pz     Ryd( 2p)     0.00137

   122    H   10  S      Val( 1S)     0.74376
   123    H   10  S      Ryd( 2S)     0.00413
   124    H   10  px     Ryd( 2p)     0.00014
   125    H   10  py     Ryd( 2p)     0.00009
   126    H   10  pz     Ryd( 2p)     0.00083

   127    H   11  S      Val( 1S)     0.73796
   128    H   11  S      Ryd( 2S)     0.00224
   129    H   11  px     Ryd( 2p)     0.00024
   130    H   11  py     Ryd( 2p)     0.00055
   131    H   11  pz     Ryd( 2p)     0.00026

   132    H   12  S      Val( 1S)     0.74190
   133    H   12  S      Ryd( 2S)     0.00321
   134    H   12  px     Ryd( 2p)     0.00014
   135    H   12  py     Ryd( 2p)     0.00016
   136    H   12  pz     Ryd( 2p)     0.00073

   137    H   13  S      Val( 1S)     0.76063
   138    H   13  S      Ryd( 2S)     0.00247
   139    H   13  px     Ryd( 2p)     0.00016
   140    H   13  py     Ryd( 2p)     0.00013
   141    H   13  pz     Ryd( 2p)     0.00074

   142    H   14  S      Val( 1S)     0.70760
   143    H   14  S      Ryd( 2S)     0.00165
   144    H   14  px     Ryd( 2p)     0.00073
   145    H   14  py     Ryd( 2p)     0.00013
   146    H   14  pz     Ryd( 2p)     0.00019

   147    H   15  S      Val( 1S)     0.76099
   148    H   15  S      Ryd( 2S)     0.00247
   149    H   15  px     Ryd( 2p)     0.00016
   150    H   15  py     Ryd( 2p)     0.00015
   151    H   15  pz     Ryd( 2p)     0.00073

   152    H   16  S      Val( 1S)     0.71963
   153    H   16  S      Ryd( 2S)     0.00166
   154    H   16  px     Ryd( 2p)     0.00031
   155    H   16  py     Ryd( 2p)     0.00053
   156    H   16  pz     Ryd( 2p)     0.00020

   157    H   17  S      Val( 1S)     0.75069
   158    H   17  S      Ryd( 2S)     0.00316
   159    H   17  px     Ryd( 2p)     0.00010
   160    H   17  py     Ryd( 2p)     0.00021
   161    H   17  pz     Ryd( 2p)     0.00072

   162    H   18  S      Val( 1S)     0.72242
   163    H   18  S      Ryd( 2S)     0.00226
   164    H   18  px     Ryd( 2p)     0.00018
   165    H   18  py     Ryd( 2p)     0.00059
   166    H   18  pz     Ryd( 2p)     0.00025

   167    H   19  S      Val( 1S)     0.72178
   168    H   19  S      Ryd( 2S)     0.00353
   169    H   19  px     Ryd( 2p)     0.00006
   170    H   19  py     Ryd( 2p)     0.00010
   171    H   19  pz     Ryd( 2p)     0.00081

 WARNING:  1 low occupancy (<1.9990e) core orbital  found on  C    2
           1 low occupancy (<1.9990e) core orbital  found on  C    7


 Summary of Natural Population Analysis:                  
                                                          
                                       Natural Population 
                Natural  -----------------------------------------------
    Atom  No    Charge         Core      Valence    Rydberg      Total
 -----------------------------------------------------------------------
      O    1   -0.48361      1.99973     6.47253    0.01134     8.48361
      C    2    0.11054      1.99874     3.86747    0.02325     5.88946
      C    3   -0.44352      1.99906     4.42832    0.01615     6.44352
      C    4   -0.42339      1.99908     4.41056    0.01374     6.42339
      C    5   -0.42338      1.99909     4.41002    0.01427     6.42338
      C    6   -0.44897      1.99903     4.43279    0.01715     6.44897
      C    7   -0.21158      1.99877     4.18847    0.02433     6.21158
     Cl    8    0.22704      9.99958     6.75911    0.01426    16.77296
      H    9    0.50132      0.00000     0.49297    0.00571     0.49868
      H   10    0.25105      0.00000     0.74376    0.00520     0.74895
      H   11    0.25875      0.00000     0.73796    0.00329     0.74125
      H   12    0.25386      0.00000     0.74190    0.00424     0.74614
      H   13    0.23586      0.00000     0.76063    0.00351     0.76414
      H   14    0.28970      0.00000     0.70760    0.00271     0.71030
      H   15    0.23550      0.00000     0.76099    0.00351     0.76450
      H   16    0.27767      0.00000     0.71963    0.00269     0.72233
      H   17    0.24513      0.00000     0.75069    0.00418     0.75487
      H   18    0.27429      0.00000     0.72242    0.00328     0.72571
      H   19    0.27372      0.00000     0.72178    0.00450     0.72628
 =======================================================================
   * Total *    1.00000     23.99308    46.82961    0.17731    71.00000

                                 Natural Population      
 --------------------------------------------------------
   Core                      23.99308 ( 99.9712% of  24)
   Valence                   46.82961 ( 99.6375% of  47)
   Natural Minimal Basis     70.82269 ( 99.7503% of  71)
   Natural Rydberg Basis      0.17731 (  0.2497% of  71)
 --------------------------------------------------------

    Atom  No          Natural Electron Configuration
 ----------------------------------------------------------------------------
      O    1      [core]2S( 1.68)2p( 4.79)3p( 0.01)
      C    2      [core]2S( 0.93)2p( 2.94)3p( 0.01)3d( 0.01)
      C    3      [core]2S( 1.03)2p( 3.39)3p( 0.01)
      C    4      [core]2S( 1.02)2p( 3.39)3p( 0.01)
      C    5      [core]2S( 1.02)2p( 3.39)3p( 0.01)
      C    6      [core]2S( 1.02)2p( 3.41)3p( 0.01)
      C    7      [core]2S( 1.02)2p( 3.17)3p( 0.02)3d( 0.01)
     Cl    8      [core]3S( 1.85)3p( 4.91)3d( 0.01)
      H    9            1S( 0.49)
      H   10            1S( 0.74)
      H   11            1S( 0.74)
      H   12            1S( 0.74)
      H   13            1S( 0.76)
      H   14            1S( 0.71)
      H   15            1S( 0.76)
      H   16            1S( 0.72)
      H   17            1S( 0.75)
      H   18            1S( 0.72)
      H   19            1S( 0.72)


 ***************************************************
 *******         Alpha spin orbitals         *******
 ***************************************************


 NATURAL POPULATIONS:  Natural atomic orbital occupancies 
                                                          
   NAO  Atom  No  lang   Type(AO)    Occupancy      Energy
 ----------------------------------------------------------
     1    O    1  S      Cor( 1S)     0.99987     -19.21601
     2    O    1  S      Val( 2S)     0.84288      -1.13288
     3    O    1  S      Ryd( 3S)     0.00062       1.18968
     4    O    1  px     Val( 2p)     0.92202      -0.57243
     5    O    1  px     Ryd( 3p)     0.00093       0.85184
     6    O    1  py     Val( 2p)     0.73598      -0.53124
     7    O    1  py     Ryd( 3p)     0.00117       0.99628
     8    O    1  pz     Val( 2p)     0.92088      -0.56034
     9    O    1  pz     Ryd( 3p)     0.00074       0.89305
    10    O    1  dxy    Ryd( 3d)     0.00039       2.78447
    11    O    1  dxz    Ryd( 3d)     0.00059       2.60875
    12    O    1  dyz    Ryd( 3d)     0.00047       2.87651
    13    O    1  dx2y2  Ryd( 3d)     0.00029       2.72731
    14    O    1  dz2    Ryd( 3d)     0.00050       2.56623

    15    C    2  S      Cor( 1S)     0.99937     -10.34355
    16    C    2  S      Val( 2S)     0.46476      -0.41615
    17    C    2  S      Ryd( 3S)     0.00157       0.68276
    18    C    2  px     Val( 2p)     0.48358      -0.30049
    19    C    2  px     Ryd( 3p)     0.00279       0.43133
    20    C    2  py     Val( 2p)     0.42190      -0.29982
    21    C    2  py     Ryd( 3p)     0.00179       0.46636
    22    C    2  pz     Val( 2p)     0.57859      -0.30841
    23    C    2  pz     Ryd( 3p)     0.00158       0.57342
    24    C    2  dxy    Ryd( 3d)     0.00091       1.95899
    25    C    2  dxz    Ryd( 3d)     0.00053       1.86445
    26    C    2  dyz    Ryd( 3d)     0.00070       1.90260
    27    C    2  dx2y2  Ryd( 3d)     0.00086       1.97905
    28    C    2  dz2    Ryd( 3d)     0.00078       2.19166

    29    C    3  S      Cor( 1S)     0.99953     -10.26378
    30    C    3  S      Val( 2S)     0.51771      -0.41531
    31    C    3  S      Ryd( 3S)     0.00063       0.78597
    32    C    3  px     Val( 2p)     0.52070      -0.27939
    33    C    3  px     Ryd( 3p)     0.00152       0.41340
    34    C    3  py     Val( 2p)     0.59214      -0.27563
    35    C    3  py     Ryd( 3p)     0.00263       0.49801
    36    C    3  pz     Val( 2p)     0.62081      -0.27860
    37    C    3  pz     Ryd( 3p)     0.00178       0.56587
    38    C    3  dxy    Ryd( 3d)     0.00024       2.01483
    39    C    3  dxz    Ryd( 3d)     0.00021       1.89679
    40    C    3  dyz    Ryd( 3d)     0.00028       2.03399
    41    C    3  dx2y2  Ryd( 3d)     0.00049       2.05938
    42    C    3  dz2    Ryd( 3d)     0.00047       2.21751

    43    C    4  S      Cor( 1S)     0.99954     -10.24205
    44    C    4  S      Val( 2S)     0.51088      -0.38685
    45    C    4  S      Ryd( 3S)     0.00044       0.79981
    46    C    4  px     Val( 2p)     0.59675      -0.25573
    47    C    4  px     Ryd( 3p)     0.00260       0.56150
    48    C    4  py     Val( 2p)     0.51241      -0.24328
    49    C    4  py     Ryd( 3p)     0.00116       0.41691
    50    C    4  pz     Val( 2p)     0.60270      -0.25003
    51    C    4  pz     Ryd( 3p)     0.00142       0.51288
    52    C    4  dxy    Ryd( 3d)     0.00034       2.02618
    53    C    4  dxz    Ryd( 3d)     0.00016       1.95608
    54    C    4  dyz    Ryd( 3d)     0.00027       1.95703
    55    C    4  dx2y2  Ryd( 3d)     0.00038       2.11242
    56    C    4  dz2    Ryd( 3d)     0.00049       2.27803

    57    C    5  S      Cor( 1S)     0.99954     -10.23700
    58    C    5  S      Val( 2S)     0.51037      -0.38061
    59    C    5  S      Ryd( 3S)     0.00043       0.80661
    60    C    5  px     Val( 2p)     0.53086      -0.24170
    61    C    5  px     Ryd( 3p)     0.00150       0.45379
    62    C    5  py     Val( 2p)     0.57378      -0.24481
    63    C    5  py     Ryd( 3p)     0.00232       0.52822
    64    C    5  pz     Val( 2p)     0.60452      -0.24558
    65    C    5  pz     Ryd( 3p)     0.00149       0.52952
    66    C    5  dxy    Ryd( 3d)     0.00035       2.08902
    67    C    5  dxz    Ryd( 3d)     0.00020       1.93957
    68    C    5  dyz    Ryd( 3d)     0.00023       1.99960
    69    C    5  dx2y2  Ryd( 3d)     0.00036       2.05315
    70    C    5  dz2    Ryd( 3d)     0.00048       2.27067

    71    C    6  S      Cor( 1S)     0.99951     -10.24922
    72    C    6  S      Val( 2S)     0.51074      -0.39796
    73    C    6  S      Ryd( 3S)     0.00063       0.78518
    74    C    6  px     Val( 2p)     0.53648      -0.26560
    75    C    6  px     Ryd( 3p)     0.00197       0.42148
    76    C    6  py     Val( 2p)     0.56987      -0.26415
    77    C    6  py     Ryd( 3p)     0.00221       0.49133
    78    C    6  pz     Val( 2p)     0.61813      -0.26627
    79    C    6  pz     Ryd( 3p)     0.00222       0.56652
    80    C    6  dxy    Ryd( 3d)     0.00043       2.05068
    81    C    6  dxz    Ryd( 3d)     0.00026       1.92634
    82    C    6  dyz    Ryd( 3d)     0.00021       2.03451
    83    C    6  dx2y2  Ryd( 3d)     0.00028       2.04772
    84    C    6  dz2    Ryd( 3d)     0.00045       2.22690

    85    C    7  S      Cor( 1S)     0.99939     -10.32423
    86    C    7  S      Val( 2S)     0.51069      -0.46894
    87    C    7  S      Ryd( 3S)     0.00102       0.71506
    88    C    7  px     Val( 2p)     0.43500      -0.35748
    89    C    7  px     Ryd( 3p)     0.00313       0.52987
    90    C    7  py     Val( 2p)     0.53995      -0.31847
    91    C    7  py     Ryd( 3p)     0.00288       0.43683
    92    C    7  pz     Val( 2p)     0.60898      -0.31584
    93    C    7  pz     Ryd( 3p)     0.00190       0.53851
    94    C    7  dxy    Ryd( 3d)     0.00052       1.92568
    95    C    7  dxz    Ryd( 3d)     0.00054       1.77719
    96    C    7  dyz    Ryd( 3d)     0.00041       1.89931
    97    C    7  dx2y2  Ryd( 3d)     0.00103       1.88590
    98    C    7  dz2    Ryd( 3d)     0.00070       2.18935

    99   Cl    8  S      Cor( 1S)     1.00000    -100.97894
   100   Cl    8  S      Cor( 2S)     0.99991     -10.08823
   101   Cl    8  S      Val( 3S)     0.92789      -1.21657
   102   Cl    8  S      Ryd( 4S)     0.00089       0.46861
   103   Cl    8  px     Cor( 2p)     0.99995      -7.43598
   104   Cl    8  px     Val( 3p)     0.69344      -0.47750
   105   Cl    8  px     Ryd( 4p)     0.00061       0.79595
   106   Cl    8  py     Cor( 2p)     0.99999      -7.43021
   107   Cl    8  py     Val( 3p)     0.97797      -0.51572
   108   Cl    8  py     Ryd( 4p)     0.00048       0.76278
   109   Cl    8  pz     Cor( 2p)     0.99999      -7.42945
   110   Cl    8  pz     Val( 3p)     0.96278      -0.51131
   111   Cl    8  pz     Ryd( 4p)     0.00033       0.75674
   112   Cl    8  dxy    Ryd( 3d)     0.00097       0.73884
   113   Cl    8  dxz    Ryd( 3d)     0.00121       0.75735
   114   Cl    8  dyz    Ryd( 3d)     0.00013       0.62834
   115   Cl    8  dx2y2  Ryd( 3d)     0.00179       0.83621
   116   Cl    8  dz2    Ryd( 3d)     0.00072       0.67329

   117    H    9  S      Val( 1S)     0.24226      -0.09157
   118    H    9  S      Ryd( 2S)     0.00049       0.23283
   119    H    9  px     Ryd( 2p)     0.00063       1.53868
   120    H    9  py     Ryd( 2p)     0.00109       2.06664
   121    H    9  pz     Ryd( 2p)     0.00071       1.67080

   122    H   10  S      Val( 1S)     0.38195      -0.12668
   123    H   10  S      Ryd( 2S)     0.00199       0.18347
   124    H   10  px     Ryd( 2p)     0.00007       1.68985
   125    H   10  py     Ryd( 2p)     0.00005       1.68550
   126    H   10  pz     Ryd( 2p)     0.00044       2.14802

   127    H   11  S      Val( 1S)     0.36765      -0.08950
   128    H   11  S      Ryd( 2S)     0.00112       0.19480
   129    H   11  px     Ryd( 2p)     0.00012       1.70535
   130    H   11  py     Ryd( 2p)     0.00027       2.03546
   131    H   11  pz     Ryd( 2p)     0.00013       1.77545

   132    H   12  S      Val( 1S)     0.37240      -0.09413
   133    H   12  S      Ryd( 2S)     0.00161       0.21305
   134    H   12  px     Ryd( 2p)     0.00007       1.64225
   135    H   12  py     Ryd( 2p)     0.00008       1.70322
   136    H   12  pz     Ryd( 2p)     0.00036       2.18481

   137    H   13  S      Val( 1S)     0.38013      -0.08208
   138    H   13  S      Ryd( 2S)     0.00125       0.22445
   139    H   13  px     Ryd( 2p)     0.00008       1.71525
   140    H   13  py     Ryd( 2p)     0.00007       1.61920
   141    H   13  pz     Ryd( 2p)     0.00037       2.20517

   142    H   14  S      Val( 1S)     0.36764      -0.06948
   143    H   14  S      Ryd( 2S)     0.00091       0.20380
   144    H   14  px     Ryd( 2p)     0.00038       2.16450
   145    H   14  py     Ryd( 2p)     0.00007       1.64977
   146    H   14  pz     Ryd( 2p)     0.00010       1.71251

   147    H   15  S      Val( 1S)     0.38012      -0.07713
   148    H   15  S      Ryd( 2S)     0.00124       0.22831
   149    H   15  px     Ryd( 2p)     0.00008       1.65527
   150    H   15  py     Ryd( 2p)     0.00007       1.69032
   151    H   15  pz     Ryd( 2p)     0.00036       2.20696

   152    H   16  S      Val( 1S)     0.36626      -0.05985
   153    H   16  S      Ryd( 2S)     0.00086       0.21043
   154    H   16  px     Ryd( 2p)     0.00015       1.80614
   155    H   16  py     Ryd( 2p)     0.00028       2.01073
   156    H   16  pz     Ryd( 2p)     0.00010       1.73526

   157    H   17  S      Val( 1S)     0.37574      -0.08873
   158    H   17  S      Ryd( 2S)     0.00157       0.21942
   159    H   17  px     Ryd( 2p)     0.00005       1.65583
   160    H   17  py     Ryd( 2p)     0.00010       1.69092
   161    H   17  pz     Ryd( 2p)     0.00036       2.19229

   162    H   18  S      Val( 1S)     0.36191      -0.06632
   163    H   18  S      Ryd( 2S)     0.00112       0.20384
   164    H   18  px     Ryd( 2p)     0.00009       1.73903
   165    H   18  py     Ryd( 2p)     0.00030       2.02690
   166    H   18  pz     Ryd( 2p)     0.00012       1.78603

   167    H   19  S      Val( 1S)     0.36165      -0.08934
   168    H   19  S      Ryd( 2S)     0.00174       0.18053
   169    H   19  px     Ryd( 2p)     0.00003       1.74259
   170    H   19  py     Ryd( 2p)     0.00005       1.66522
   171    H   19  pz     Ryd( 2p)     0.00041       2.17638


 Summary of Natural Population Analysis:                  
                                                          
                                       Natural Population 
                Natural  -----------------------------------------------
    Atom  No    Charge         Core      Valence    Rydberg      Total
 -----------------------------------------------------------------------
      O    1   -0.42733      0.99987     3.42177    0.00570     4.42733
      C    2    0.04029      0.99937     1.94883    0.01151     2.95971
      C    3   -0.25914      0.99953     2.25136    0.00825     3.25914
      C    4   -0.22954      0.99954     2.22274    0.00726     3.22954
      C    5   -0.22644      0.99954     2.21953    0.00737     3.22644
      C    6   -0.24340      0.99951     2.23523    0.00866     3.24340
      C    7   -0.10615      0.99939     2.09463    0.01213     3.10615
     Cl    8   -0.06904      4.99984     3.56208    0.00712     8.56904
      H    9    0.25482      0.00000     0.24226    0.00292     0.24518
      H   10    0.11550      0.00000     0.38195    0.00254     0.38450
      H   11    0.13071      0.00000     0.36765    0.00164     0.36929
      H   12    0.12548      0.00000     0.37240    0.00212     0.37452
      H   13    0.11810      0.00000     0.38013    0.00177     0.38190
      H   14    0.13090      0.00000     0.36764    0.00146     0.36910
      H   15    0.11812      0.00000     0.38012    0.00176     0.38188
      H   16    0.13234      0.00000     0.36626    0.00139     0.36766
      H   17    0.12218      0.00000     0.37574    0.00208     0.37782
      H   18    0.13646      0.00000     0.36191    0.00163     0.36354
      H   19    0.13612      0.00000     0.36165    0.00223     0.36388
 =======================================================================
   * Total *   -0.00000     11.99659    23.91387    0.08954    36.00000

                                 Natural Population      
 --------------------------------------------------------
   Core                      11.99659 ( 99.9716% of  12)
   Valence                   23.91387 ( 99.6411% of  24)
   Natural Minimal Basis     35.91046 ( 99.7513% of  36)
   Natural Rydberg Basis      0.08954 (  0.2487% of  36)
 --------------------------------------------------------

    Atom  No          Natural Electron Configuration
 ----------------------------------------------------------------------------
      O    1      [core]2S( 0.84)2p( 2.58)
      C    2      [core]2S( 0.46)2p( 1.48)3p( 0.01)
      C    3      [core]2S( 0.52)2p( 1.73)3p( 0.01)
      C    4      [core]2S( 0.51)2p( 1.71)3p( 0.01)
      C    5      [core]2S( 0.51)2p( 1.71)3p( 0.01)
      C    6      [core]2S( 0.51)2p( 1.72)3p( 0.01)
      C    7      [core]2S( 0.51)2p( 1.58)3p( 0.01)
     Cl    8      [core]3S( 0.93)3p( 2.63)
      H    9            1S( 0.24)
      H   10            1S( 0.38)
      H   11            1S( 0.37)
      H   12            1S( 0.37)
      H   13            1S( 0.38)
      H   14            1S( 0.37)
      H   15            1S( 0.38)
      H   16            1S( 0.37)
      H   17            1S( 0.38)
      H   18            1S( 0.36)
      H   19            1S( 0.36)


 NATURAL BOND ORBITAL ANALYSIS, alpha spin orbitals:

                       Occupancies       Lewis Structure    Low   High
           Occ.    -------------------  -----------------   occ   occ
  Cycle   Thresh.   Lewis   Non-Lewis     CR  BD  3C  LP    (L)   (NL)   Dev
 =============================================================================
   1(1)    0.90    35.74124   0.25876     12  19   0   5     0      0    0.01
 -----------------------------------------------------------------------------

 Structure accepted: No low occupancy Lewis orbitals

 --------------------------------------------------------
   Core                     11.99659 ( 99.972% of  12)
   Valence Lewis            23.74465 ( 98.936% of  24)
  ==================       ============================
   Total Lewis              35.74124 ( 99.281% of  36)
  -----------------------------------------------------
   Valence non-Lewis         0.19847 (  0.551% of  36)
   Rydberg non-Lewis         0.06029 (  0.167% of  36)
  ==================       ============================
   Total non-Lewis           0.25876 (  0.719% of  36)
 --------------------------------------------------------


       (Occupancy)   Bond orbital/ Coefficients/ Hybrids
 ---------------------------------------------------------------------------------
     1. (0.99672) BD ( 1) O   1 - C   2  
                ( 69.30%)   0.8325* O   1 s( 34.32%)p 1.91( 65.62%)d 0.00(  0.06%)
                                           -0.0001  0.5858 -0.0019  0.4356 -0.0041
                                           -0.6041  0.0013 -0.3185  0.0024 -0.0158
                                           -0.0147  0.0120  0.0022 -0.0030
                ( 30.70%)   0.5541* C   2 s( 19.24%)p 4.18( 80.45%)d 0.02(  0.31%)
                                           -0.0000  0.4368  0.0397 -0.4754 -0.0241
                                            0.6982  0.0208  0.3000  0.0024 -0.0390
                                           -0.0175  0.0267 -0.0156 -0.0176
     2. (0.99433) BD ( 1) O   1 - H   9  
                ( 75.75%)   0.8703* O   1 s( 19.99%)p 4.00( 79.93%)d 0.00(  0.08%)
                                            0.0002  0.4468  0.0162  0.1934 -0.0091
                                            0.7790  0.0333 -0.3923 -0.0003  0.0157
                                           -0.0106 -0.0211 -0.0052  0.0018
                ( 24.25%)   0.4925* H   9 s( 99.51%)p 0.00(  0.49%)
                                            0.9975 -0.0049 -0.0123 -0.0626  0.0294
     3. (0.98666) BD ( 1) C   2 - C   3  
                ( 51.18%)   0.7154* C   2 s( 29.44%)p 2.39( 70.50%)d 0.00(  0.06%)
                                            0.0001  0.5426 -0.0050  0.8072 -0.0048
                                            0.1288  0.0237  0.1900 -0.0082  0.0055
                                            0.0120  0.0001  0.0184 -0.0101
                ( 48.82%)   0.6987* C   3 s( 26.52%)p 2.77( 73.41%)d 0.00(  0.07%)
                                            0.0003  0.5150  0.0044 -0.8288 -0.0165
                                           -0.1002  0.0307 -0.1893 -0.0091  0.0052
                                            0.0094  0.0009  0.0210 -0.0121
     4. (0.98802) BD ( 1) C   2 - C   7  
                ( 49.52%)   0.7037* C   2 s( 28.16%)p 2.55( 71.79%)d 0.00(  0.05%)
                                            0.0001  0.5307  0.0068 -0.3259 -0.0210
                                           -0.7022  0.0190  0.3432  0.0010  0.0124
                                           -0.0062 -0.0141 -0.0092 -0.0041
                ( 50.48%)   0.7105* C   7 s( 29.47%)p 2.39( 70.48%)d 0.00(  0.05%)
                                            0.0003  0.5428  0.0070  0.2354 -0.0191
                                            0.7191  0.0149 -0.3628 -0.0015  0.0087
                                           -0.0042 -0.0153 -0.0123 -0.0049
     5. (0.98812) BD ( 1) C   2 - H  10  
                ( 62.38%)   0.7898* C   2 s( 23.10%)p 3.33( 76.85%)d 0.00(  0.05%)
                                            0.0003 -0.4804  0.0151  0.1177  0.0059
                                            0.0066 -0.0142  0.8685 -0.0065 -0.0019
                                           -0.0052 -0.0024 -0.0003 -0.0214
                ( 37.62%)   0.6133* H  10 s( 99.89%)p 0.00(  0.11%)
                                           -0.9994  0.0106 -0.0038 -0.0015 -0.0323
     6. (0.98891) BD ( 1) C   3 - C   4  
                ( 51.71%)   0.7191* C   3 s( 28.95%)p 2.45( 71.01%)d 0.00(  0.04%)
                                            0.0001  0.5381  0.0020  0.4679  0.0269
                                           -0.6589  0.0173 -0.2363 -0.0055 -0.0128
                                           -0.0043  0.0095 -0.0083 -0.0080
                ( 48.29%)   0.6949* C   4 s( 26.73%)p 2.74( 73.21%)d 0.00(  0.06%)
                                            0.0002  0.5170  0.0038 -0.4658  0.0220
                                            0.6799  0.0268  0.2275  0.0009 -0.0182
                                           -0.0068  0.0086 -0.0038 -0.0094
     7. (0.98707) BD ( 1) C   3 - H  11  
                ( 63.11%)   0.7944* C   3 s( 22.46%)p 3.45( 77.50%)d 0.00(  0.04%)
                                           -0.0001  0.4739  0.0060  0.2932  0.0102
                                            0.7339 -0.0084 -0.3871  0.0181  0.0063
                                           -0.0035 -0.0146 -0.0110 -0.0032
                ( 36.89%)   0.6074* H  11 s( 99.91%)p 0.00(  0.09%)
                                            0.9995 -0.0035 -0.0136 -0.0251  0.0110
     8. (0.98826) BD ( 1) C   3 - H  12  
                ( 62.82%)   0.7926* C   3 s( 21.94%)p 3.56( 78.01%)d 0.00(  0.04%)
                                           -0.0002  0.4684 -0.0076  0.0771  0.0173
                                            0.1262  0.0208  0.8704 -0.0043 -0.0007
                                           -0.0010  0.0036 -0.0001  0.0203
                ( 37.18%)   0.6098* H  12 s( 99.90%)p 0.00(  0.10%)
                                            0.9995 -0.0047 -0.0051 -0.0079 -0.0294
     9. (0.99076) BD ( 1) C   4 - C   5  
                ( 50.28%)   0.7091* C   4 s( 27.68%)p 2.61( 72.27%)d 0.00(  0.04%)
                                            0.0002  0.5261 -0.0008 -0.2901  0.0293
                                           -0.7167 -0.0151  0.3519  0.0008  0.0121
                                           -0.0073 -0.0127 -0.0075 -0.0050
                ( 49.72%)   0.7052* C   5 s( 27.49%)p 2.64( 72.46%)d 0.00(  0.05%)
                                            0.0002  0.5243  0.0007  0.3118  0.0322
                                            0.7083 -0.0097 -0.3528 -0.0042  0.0083
                                           -0.0041 -0.0141 -0.0122 -0.0053
    10. (0.98894) BD ( 1) C   4 - H  13  
                ( 62.04%)   0.7876* C   4 s( 22.02%)p 3.54( 77.94%)d 0.00(  0.04%)
                                            0.0001 -0.4691  0.0090  0.0209 -0.0277
                                            0.0777 -0.0013  0.8787 -0.0030 -0.0001
                                           -0.0038 -0.0023 -0.0007 -0.0203
                ( 37.96%)   0.6161* H  13 s( 99.91%)p 0.00(  0.09%)
                                           -0.9995  0.0042  0.0047 -0.0034 -0.0298
    11. (0.98823) BD ( 1) C   4 - H  14  
                ( 63.11%)   0.7944* C   4 s( 23.45%)p 3.26( 76.51%)d 0.00(  0.04%)
                                           -0.0001  0.4841  0.0077  0.8348 -0.0070
                                            0.1284 -0.0040  0.2268 -0.0180  0.0057
                                            0.0096  0.0022  0.0152 -0.0073
                ( 36.89%)   0.6074* H  14 s( 99.90%)p 0.00(  0.10%)
                                            0.9995 -0.0011 -0.0307 -0.0041 -0.0063
    12. (0.98574) BD ( 1) C   5 - C   6  
                ( 48.62%)   0.6973* C   5 s( 26.96%)p 2.71( 72.99%)d 0.00(  0.06%)
                                            0.0003  0.5192  0.0020 -0.8253 -0.0038
                                           -0.1138 -0.0353 -0.1860 -0.0007  0.0019
                                            0.0092  0.0004  0.0190 -0.0103
                ( 51.38%)   0.7168* C   6 s( 28.54%)p 2.50( 71.41%)d 0.00(  0.05%)
                                            0.0001  0.5342  0.0004  0.8152  0.0069
                                            0.1044 -0.0333  0.1938  0.0035  0.0084
                                            0.0086  0.0032  0.0148 -0.0095
    13. (0.98893) BD ( 1) C   5 - H  15  
                ( 62.03%)   0.7876* C   5 s( 22.11%)p 3.52( 77.84%)d 0.00(  0.04%)
                                           -0.0001  0.4702 -0.0088  0.0926  0.0173
                                            0.0466 -0.0227  0.8757 -0.0036 -0.0002
                                            0.0012  0.0040 -0.0000  0.0204
                ( 37.97%)   0.6162* H  15 s( 99.91%)p 0.00(  0.09%)
                                            0.9995 -0.0042 -0.0069  0.0025 -0.0295
    14. (0.98717) BD ( 1) C   5 - H  16  
                ( 63.20%)   0.7950* C   5 s( 23.30%)p 3.29( 76.66%)d 0.00(  0.04%)
                                            0.0001 -0.4827 -0.0076 -0.4598  0.0017
                                            0.6940 -0.0074  0.2704 -0.0188  0.0135
                                            0.0058 -0.0097  0.0065  0.0061
                ( 36.80%)   0.6066* H  16 s( 99.90%)p 0.00(  0.10%)
                                           -0.9995  0.0019  0.0166 -0.0252 -0.0071
    15. (0.98954) BD ( 1) C   6 - C   7  
                ( 47.49%)   0.6891* C   6 s( 26.63%)p 2.75( 73.32%)d 0.00(  0.06%)
                                            0.0003  0.5159  0.0080 -0.4775 -0.0295
                                            0.6739 -0.0071  0.2237  0.0114 -0.0180
                                           -0.0058  0.0084 -0.0077 -0.0102
                ( 52.51%)   0.7247* C   7 s( 31.24%)p 2.20( 68.71%)d 0.00(  0.04%)
                                            0.0001  0.5589  0.0028  0.4129 -0.0186
                                           -0.6774 -0.0173 -0.2387  0.0096 -0.0138
                                           -0.0069  0.0108 -0.0059 -0.0077
    16. (0.98796) BD ( 1) C   6 - H  17  
                ( 62.48%)   0.7904* C   6 s( 21.67%)p 3.61( 78.28%)d 0.00(  0.04%)
                                            0.0002 -0.4655  0.0093  0.0828  0.0028
                                            0.1258  0.0290  0.8713 -0.0060  0.0002
                                           -0.0045 -0.0005 -0.0009 -0.0204
                ( 37.52%)   0.6126* H  17 s( 99.91%)p 0.00(  0.09%)
                                           -0.9995  0.0046 -0.0038 -0.0094 -0.0290
    17. (0.98738) BD ( 1) C   6 - H  18  
                ( 63.68%)   0.7980* C   6 s( 23.05%)p 3.34( 76.91%)d 0.00(  0.04%)
                                            0.0001 -0.4801 -0.0054  0.3151 -0.0090
                                            0.7193  0.0002 -0.3899  0.0203 -0.0107
                                            0.0074  0.0128  0.0062  0.0026
                ( 36.32%)   0.6027* H  18 s( 99.90%)p 0.00(  0.10%)
                                           -0.9995  0.0035 -0.0105 -0.0270  0.0112
    18. (0.99325) BD ( 1) C   7 -Cl   8  
                ( 41.36%)   0.6431* C   7 s( 14.95%)p 5.67( 84.76%)d 0.02(  0.28%)
                                            0.0000  0.3867 -0.0009 -0.8770  0.0103
                                           -0.1287 -0.0021 -0.2477  0.0198  0.0115
                                            0.0249  0.0032  0.0403 -0.0213
                ( 58.64%)   0.7657*Cl   8 s( 17.21%)p 4.79( 82.35%)d 0.03(  0.44%)
                                           -0.0000  0.0002  0.4138 -0.0292 -0.0001
                                            0.8563  0.0242 -0.0000  0.1530  0.0029
                                           -0.0000  0.2572  0.0076  0.0159  0.0275
                                            0.0065  0.0509 -0.0277
    19. (0.98763) BD ( 1) C   7 - H  19  
                ( 64.22%)   0.8014* C   7 s( 24.25%)p 3.12( 75.71%)d 0.00(  0.04%)
                                           -0.0002  0.4924 -0.0037 -0.0394 -0.0150
                                            0.0779 -0.0096  0.8655  0.0031 -0.0005
                                           -0.0023  0.0052 -0.0003  0.0198
                ( 35.78%)   0.5982* H  19 s( 99.90%)p 0.00(  0.10%)
                                            0.9994 -0.0090  0.0031 -0.0020 -0.0318
    20. (0.99987) CR ( 1) O   1           s(100.00%)p 0.00(  0.00%)
                                            1.0000 -0.0001 -0.0000  0.0000  0.0000
                                           -0.0002 -0.0000  0.0000  0.0000 -0.0000
                                           -0.0000  0.0000  0.0000 -0.0000
    21. (0.99937) CR ( 1) C   2           s(100.00%)p 0.00(  0.00%)
                                            1.0000  0.0000 -0.0000 -0.0001  0.0000
                                            0.0001 -0.0000 -0.0003  0.0000 -0.0000
                                            0.0000  0.0000 -0.0000  0.0000
    22. (0.99953) CR ( 1) C   3           s(100.00%)p 0.00(  0.00%)
                                            1.0000 -0.0001 -0.0000  0.0002  0.0000
                                            0.0002 -0.0000  0.0002  0.0000  0.0000
                                           -0.0000 -0.0000 -0.0000  0.0000
    23. (0.99954) CR ( 1) C   4           s(100.00%)p 0.00(  0.00%)
                                            1.0000 -0.0001 -0.0000  0.0003 -0.0000
                                           -0.0000 -0.0000 -0.0002 -0.0000  0.0000
                                            0.0000  0.0000  0.0000  0.0000
    24. (0.99954) CR ( 1) C   5           s(100.00%)p 0.00(  0.00%)
                                            1.0000 -0.0001 -0.0000  0.0002 -0.0000
                                           -0.0002  0.0000  0.0002  0.0000 -0.0000
                                           -0.0000  0.0000 -0.0000  0.0000
    25. (0.99951) CR ( 1) C   6           s(100.00%)p 0.00(  0.00%)
                                            1.0000 -0.0001 -0.0000 -0.0000  0.0000
                                           -0.0003  0.0000 -0.0002 -0.0000  0.0000
                                            0.0000 -0.0000  0.0000  0.0000
    26. (0.99939) CR ( 1) C   7           s(100.00%)p 0.00(  0.00%)
                                            1.0000 -0.0001 -0.0000 -0.0001  0.0000
                                           -0.0001 -0.0000  0.0003 -0.0000 -0.0000
                                            0.0000  0.0000  0.0000  0.0000
    27. (1.00000) CR ( 1)Cl   8           s(100.00%)
                                            1.0000  0.0000  0.0000 -0.0000 -0.0000
                                            0.0000  0.0000 -0.0000  0.0000  0.0000
                                            0.0000  0.0000 -0.0000  0.0000  0.0000
                                            0.0000  0.0000 -0.0000
    28. (0.99991) CR ( 2)Cl   8           s(100.00%)p 0.00(  0.00%)
                                            0.0000  1.0000  0.0001  0.0000  0.0000
                                           -0.0002 -0.0000  0.0000 -0.0000 -0.0000
                                            0.0000 -0.0000 -0.0000 -0.0000 -0.0000
                                            0.0000 -0.0000  0.0000
    29. (0.99995) CR ( 3)Cl   8           s(  0.00%)p 1.00(100.00%)
                                           -0.0000  0.0000 -0.0001 -0.0000  1.0000
                                            0.0001  0.0000  0.0000  0.0000  0.0000
                                           -0.0000  0.0000  0.0000  0.0000  0.0000
                                           -0.0000  0.0000 -0.0000
    30. (0.99999) CR ( 4)Cl   8           s(  0.00%)p 1.00(100.00%)
                                           -0.0000  0.0000 -0.0000 -0.0000  0.0000
                                            0.0000  0.0000  1.0000 -0.0001  0.0000
                                            0.0000  0.0000 -0.0000 -0.0000  0.0000
                                           -0.0000  0.0000 -0.0000
    31. (0.99999) CR ( 5)Cl   8           s(  0.00%)p 1.00(100.00%)
                                            0.0000  0.0000 -0.0000 -0.0000 -0.0000
                                            0.0001  0.0000  0.0000  0.0000 -0.0000
                                            1.0000 -0.0001  0.0000  0.0000 -0.0000
                                           -0.0000  0.0000 -0.0000
    32. (0.99117) LP ( 1) O   1           s( 45.67%)p 1.19( 54.28%)d 0.00(  0.05%)
                                            0.0001  0.6758 -0.0054 -0.4977  0.0022
                                            0.0096  0.0042  0.5431 -0.0043 -0.0004
                                            0.0183 -0.0003 -0.0081 -0.0075
    33. (0.98468) LP ( 2) O   1           s(  0.01%)p 1.00( 99.94%)d 0.00(  0.05%)
                                            0.0000  0.0074  0.0058 -0.7241  0.0056
                                           -0.1619  0.0005 -0.6699  0.0052 -0.0037
                                            0.0019  0.0015 -0.0111  0.0200
    34. (0.99754) LP ( 1)Cl   8           s( 82.59%)p 0.21( 17.38%)d 0.00(  0.03%)
                                            0.0000 -0.0002  0.9087  0.0071  0.0001
                                           -0.3965 -0.0075  0.0000 -0.0152 -0.0018
                                            0.0000 -0.1279 -0.0016 -0.0078 -0.0096
                                            0.0059 -0.0091  0.0034
    35. (0.99071) LP ( 2)Cl   8           s(  0.03%)p99.99( 99.94%)d 0.76(  0.02%)
                                            0.0000  0.0000  0.0171  0.0050  0.0000
                                            0.3226 -0.0028 -0.0000 -0.4686  0.0010
                                           -0.0001 -0.8220  0.0044 -0.0060 -0.0116
                                           -0.0034  0.0062 -0.0043
    36. (0.98693) LP ( 3)Cl   8           s(  0.23%)p99.99( 99.74%)d 0.13(  0.03%)
                                           -0.0000 -0.0000  0.0480 -0.0016  0.0000
                                           -0.0151  0.0005 -0.0001 -0.8696  0.0065
                                            0.0001  0.4908 -0.0048 -0.0148  0.0077
                                           -0.0014  0.0016  0.0034
    37. (0.00119) RY*( 1) O   1           s(  0.07%)p99.99( 94.30%)d86.59(  5.63%)
                                           -0.0000  0.0011  0.0255  0.0033  0.7910
                                            0.0005  0.1990  0.0020  0.5271 -0.0890
                                            0.0119 -0.1014  0.1690 -0.0969
    38. (0.00096) RY*( 2) O   1           s( 26.98%)p 2.39( 64.55%)d 0.31(  8.47%)
                                           -0.0000  0.0049  0.5194  0.0026 -0.2746
                                            0.0016 -0.4828  0.0024  0.5805  0.0004
                                            0.1077 -0.1265 -0.1965 -0.1362
    39. (0.00016) RY*( 3) O   1           s( 61.89%)p 0.45( 27.86%)d 0.17( 10.24%)
                                            0.0000  0.0021  0.7867  0.0004  0.2815
                                           -0.0044 -0.0365  0.0090 -0.4449  0.0021
                                           -0.0616  0.1479  0.1992  0.1926
    40. (0.00003) RY*( 4) O   1           s(  8.77%)p 8.62( 75.59%)d 1.78( 15.63%)
    41. (0.00001) RY*( 5) O   1           s(  0.62%)p 9.63(  6.01%)d99.99( 93.36%)
    42. (0.00000) RY*( 6) O   1           s(  0.56%)p 8.61(  4.80%)d99.99( 94.64%)
    43. (0.00000) RY*( 7) O   1           s(  0.04%)p99.99( 11.34%)d99.99( 88.62%)
    44. (0.00000) RY*( 8) O   1           s(  0.48%)p21.79( 10.49%)d99.99( 89.03%)
    45. (0.00001) RY*( 9) O   1           s(  0.60%)p 8.76(  5.28%)d99.99( 94.11%)
    46. (0.00288) RY*( 1) C   2           s(  0.11%)p99.99( 95.46%)d41.12(  4.44%)
                                           -0.0000  0.0328  0.0009 -0.0138  0.7447
                                           -0.0031 -0.3587  0.0019 -0.5207 -0.1444
                                           -0.0645  0.0030  0.0899 -0.1061
    47. (0.00226) RY*( 2) C   2           s( 27.04%)p 2.29( 61.79%)d 0.41( 11.17%)
                                            0.0000 -0.0070  0.5199  0.0214 -0.5232
                                           -0.0173 -0.3834 -0.0287 -0.4423 -0.0564
                                            0.0240  0.0145 -0.1651 -0.2836
    48. (0.00084) RY*( 3) C   2           s( 18.07%)p 2.03( 36.60%)d 2.51( 45.33%)
                                            0.0000  0.0059  0.4250  0.0084  0.2878
                                           -0.0056 -0.0841 -0.0121  0.5252 -0.2165
                                            0.3182 -0.4256 -0.1594 -0.3141
    49. (0.00079) RY*( 4) C   2           s(  1.55%)p12.10( 18.70%)d51.62( 79.75%)
                                            0.0000 -0.0206  0.1226 -0.0089 -0.1133
                                           -0.0100  0.3896 -0.0147 -0.1483 -0.3085
                                           -0.1807 -0.2793  0.7271 -0.2512
    50. (0.00057) RY*( 5) C   2           s( 42.38%)p 0.59( 24.82%)d 0.77( 32.80%)
                                            0.0000 -0.0161  0.6508  0.0172  0.2627
                                           -0.0134  0.4225 -0.0150 -0.0001  0.3109
                                           -0.3677  0.2598 -0.1118  0.1269
    51. (0.00036) RY*( 6) C   2           s(  1.16%)p 3.21(  3.73%)d81.69( 95.10%)
                                           -0.0000 -0.0069  0.1077  0.0275 -0.0240
                                           -0.0427 -0.0493 -0.0036  0.1782 -0.7995
                                           -0.1111  0.4874 -0.0555  0.2426
    52. (0.00028) RY*( 7) C   2           s(  4.07%)p10.80( 43.95%)d12.77( 51.98%)
                                           -0.0000  0.0218  0.2006 -0.0092 -0.0143
                                            0.0054 -0.5595  0.0095  0.3550  0.2863
                                           -0.0283  0.2028  0.5975  0.1974
    53. (0.00018) RY*( 8) C   2           s(  1.59%)p 6.90( 11.00%)d54.83( 87.41%)
                                           -0.0000 -0.0096  0.1259 -0.0191  0.0569
                                           -0.0062  0.2639  0.0046 -0.1915  0.0624
                                            0.8331  0.3712  0.1934  0.0308
    54. (0.00010) RY*( 9) C   2           s(  4.09%)p 1.06(  4.36%)d22.37( 91.55%)
                                           -0.0000  0.0038  0.2023 -0.0006 -0.0432
                                            0.0158 -0.0180  0.0158 -0.2022 -0.1025
                                            0.1357 -0.5057 -0.0014  0.7942
    55. (0.00281) RY*( 1) C   3           s(  6.02%)p14.71( 88.53%)d 0.91(  5.45%)
                                            0.0000  0.0229  0.2443 -0.0153 -0.1375
                                           -0.0271 -0.6549  0.0206  0.6604  0.0930
                                           -0.0452 -0.1121 -0.1055 -0.1418
    56. (0.00137) RY*( 2) C   3           s(  3.57%)p25.73( 91.95%)d 1.25(  4.48%)
                                            0.0000 -0.0087  0.1889  0.0269 -0.5916
                                            0.0015  0.6285  0.0052  0.4169 -0.0755
                                           -0.1219 -0.0369  0.0947 -0.1180
    57. (0.00057) RY*( 3) C   3           s( 31.51%)p 1.39( 43.78%)d 0.78( 24.72%)
                                            0.0000 -0.0203  0.5609 -0.0070  0.6096
                                            0.0071  0.2027  0.0036  0.1582 -0.2518
                                            0.1210 -0.1639  0.3429 -0.1571
    58. (0.00034) RY*( 4) C   3           s( 51.30%)p 0.77( 39.27%)d 0.18(  9.43%)
                                           -0.0000  0.0111  0.7161  0.0079 -0.3565
                                            0.0033 -0.2055  0.0030 -0.4725 -0.1101
                                           -0.0765  0.1676 -0.0771  0.2057
    59. (0.00016) RY*( 5) C   3           s(  0.00%)p 1.00(  4.45%)d21.45( 95.54%)
                                            0.0000  0.0026 -0.0004  0.0070 -0.1893
                                           -0.0033  0.0106  0.0071 -0.0921 -0.2092
                                            0.7977 -0.3975 -0.3140 -0.1370
    60. (0.00009) RY*( 6) C   3           s(  1.49%)p13.73( 20.47%)d52.33( 78.04%)
    61. (0.00005) RY*( 7) C   3           s(  3.42%)p 0.93(  3.17%)d27.31( 93.41%)
    62. (0.00001) RY*( 8) C   3           s(  0.44%)p 5.71(  2.52%)d99.99( 97.03%)
    63. (0.00001) RY*( 9) C   3           s(  2.37%)p 2.50(  5.93%)d38.67( 91.70%)
    64. (0.00257) RY*( 1) C   4           s(  7.16%)p12.22( 87.47%)d 0.75(  5.37%)
                                           -0.0000  0.0219  0.2667 -0.0336 -0.7077
                                           -0.0056 -0.1480 -0.0182 -0.5921  0.0457
                                            0.0475 -0.0073  0.1270 -0.1820
    65. (0.00090) RY*( 2) C   4           s(  3.36%)p21.63( 72.77%)d 7.09( 23.87%)
                                            0.0000 -0.0221  0.1821  0.0116  0.4559
                                           -0.0097  0.4332 -0.0053 -0.5761 -0.0822
                                            0.1431 -0.1442 -0.3735 -0.2262
    66. (0.00067) RY*( 3) C   4           s(  1.39%)p62.75( 86.95%)d 8.42( 11.66%)
                                            0.0000 -0.0097  0.1173 -0.0007  0.3476
                                            0.0223 -0.8508 -0.0021 -0.1560 -0.0660
                                            0.0417  0.1990 -0.2206 -0.1492
    67. (0.00018) RY*( 4) C   4           s( 74.41%)p 0.19( 14.27%)d 0.15( 11.31%)
                                           -0.0000  0.0042  0.8626  0.0056 -0.0763
                                           -0.0089  0.1094 -0.0041  0.3533 -0.0458
                                           -0.0555  0.1847 -0.2446  0.1184
    68. (0.00013) RY*( 5) C   4           s(  2.54%)p 1.57(  3.98%)d36.83( 93.48%)
                                            0.0000  0.0006  0.1593  0.0002  0.0134
                                            0.0086 -0.1976  0.0031  0.0228 -0.4543
                                            0.1073 -0.7907  0.1032  0.2848
    69. (0.00006) RY*( 6) C   4           s(  1.12%)p 2.40(  2.68%)d86.13( 96.20%)
    70. (0.00003) RY*( 7) C   4           s(  0.08%)p99.99( 18.01%)d99.99( 81.91%)
    71. (0.00001) RY*( 8) C   4           s(  0.00%)p 1.00(  0.52%)d99.99( 99.48%)
    72. (0.00001) RY*( 9) C   4           s( 10.06%)p 1.33( 13.39%)d 7.61( 76.54%)
    73. (0.00257) RY*( 1) C   5           s(  6.92%)p12.68( 87.72%)d 0.77(  5.36%)
                                           -0.0000  0.0231  0.2620 -0.0189 -0.3359
                                            0.0282  0.6261  0.0200  0.6089 -0.1267
                                           -0.0519  0.0470 -0.0527 -0.1728
    74. (0.00088) RY*( 2) C   5           s(  4.36%)p16.01( 69.78%)d 5.94( 25.87%)
                                            0.0000 -0.0239  0.2074  0.0118  0.1692
                                           -0.0031 -0.5653  0.0040  0.5911  0.3874
                                           -0.2085  0.0124  0.1026 -0.2334
    75. (0.00071) RY*( 3) C   5           s(  0.69%)p99.99( 91.16%)d11.76(  8.14%)
                                            0.0000 -0.0063  0.0830 -0.0190  0.8569
                                           -0.0162  0.4202  0.0028  0.0148  0.1549
                                            0.1342  0.1480  0.0813 -0.1045
    76. (0.00017) RY*( 4) C   5           s( 74.35%)p 0.17( 12.76%)d 0.17( 12.89%)
                                            0.0000  0.0041  0.8623  0.0064 -0.1409
                                           -0.0007 -0.0116  0.0031 -0.3280  0.2667
                                            0.1822  0.0551  0.0052  0.1466
    77. (0.00013) RY*( 5) C   5           s(  2.85%)p 1.29(  3.67%)d32.76( 93.48%)
                                           -0.0000  0.0010  0.1689 -0.0056  0.1319
                                           -0.0056  0.1221 -0.0011 -0.0658 -0.1592
                                           -0.6702 -0.4593  0.4162  0.2761
    78. (0.00006) RY*( 6) C   5           s(  0.07%)p37.17(  2.46%)d99.99( 97.48%)
    79. (0.00003) RY*( 7) C   5           s(  0.24%)p83.39( 20.04%)d99.99( 79.72%)
    80. (0.00001) RY*( 8) C   5           s( 10.63%)p 1.12( 11.89%)d 7.29( 77.48%)
    81. (0.00001) RY*( 9) C   5           s(  0.02%)p26.83(  0.58%)d99.99( 99.40%)
    82. (0.00303) RY*( 1) C   6           s(  5.31%)p16.94( 89.93%)d 0.90(  4.76%)
                                           -0.0000  0.0209  0.2295  0.0112  0.2444
                                            0.0265  0.5396 -0.0238 -0.7396  0.0951
                                           -0.0542 -0.1055 -0.0669 -0.1414
    83. (0.00156) RY*( 2) C   6           s(  2.00%)p47.42( 94.99%)d 1.50(  3.00%)
                                            0.0000 -0.0127  0.1410  0.0135 -0.8993
                                           -0.0179 -0.1335 -0.0038 -0.3506 -0.1015
                                            0.0180 -0.0601  0.0964 -0.0807
    84. (0.00059) RY*( 3) C   6           s( 33.43%)p 1.36( 45.52%)d 0.63( 21.04%)
                                            0.0000 -0.0196  0.5779 -0.0129  0.3062
                                            0.0004 -0.5791 -0.0024 -0.1609 -0.3046
                                           -0.2145  0.0031  0.2294 -0.1379
    85. (0.00033) RY*( 4) C   6           s( 47.88%)p 0.92( 43.98%)d 0.17(  8.14%)
                                            0.0000  0.0127  0.6918  0.0077 -0.1314
                                           -0.0121  0.4582 -0.0079  0.4608  0.0609
                                            0.1603  0.0258  0.2038  0.0987
    86. (0.00014) RY*( 5) C   6           s(  0.11%)p44.00(  4.68%)d99.99( 95.21%)
                                           -0.0000 -0.0034  0.0324 -0.0090  0.1166
                                            0.0036 -0.1364  0.0082 -0.1203 -0.2482
                                            0.8940 -0.2685 -0.0980  0.0979
    87. (0.00011) RY*( 6) C   6           s(  0.75%)p16.38( 12.27%)d99.99( 86.98%)
                                           -0.0000 -0.0104  0.0859 -0.0225  0.0362
                                            0.0190 -0.2998  0.0085 -0.1748  0.8283
                                            0.1849  0.0992  0.2764  0.2517
    88. (0.00006) RY*( 7) C   6           s(  6.10%)p 0.37(  2.27%)d15.03( 91.64%)
    89. (0.00001) RY*( 8) C   6           s(  2.49%)p 1.56(  3.89%)d37.57( 93.61%)
    90. (0.00001) RY*( 9) C   6           s(  2.05%)p 1.23(  2.53%)d46.65( 95.43%)
    91. (0.00307) RY*( 1) C   7           s(  0.09%)p99.99( 94.38%)d59.49(  5.53%)
                                            0.0000 -0.0116  0.0282 -0.0244 -0.7633
                                           -0.0195  0.5913 -0.0006 -0.1027  0.0783
                                            0.0068  0.0526 -0.2072  0.0582
    92. (0.00295) RY*( 2) C   7           s(  5.93%)p14.81( 87.87%)d 1.04(  6.20%)
                                           -0.0000  0.0092  0.2434  0.0240  0.4889
                                           -0.0100  0.7049  0.0167  0.3767  0.1467
                                            0.0401  0.0487  0.0744 -0.1758
    93. (0.00178) RY*( 3) C   7           s(  0.18%)p99.99( 87.36%)d68.88( 12.46%)
                                            0.0000 -0.0216  0.0367  0.0111 -0.3085
                                            0.0145 -0.2415  0.0013  0.8484 -0.1281
                                            0.3285 -0.0145 -0.0104  0.0022
    94. (0.00099) RY*( 4) C   7           s( 80.91%)p 0.10(  7.78%)d 0.14( 11.31%)
                                            0.0000 -0.0080  0.8995 -0.0020 -0.1622
                                            0.0011 -0.1790  0.0106 -0.1389 -0.0739
                                           -0.0536 -0.1156  0.1451 -0.2652
    95. (0.00032) RY*( 5) C   7           s(  1.16%)p 3.02(  3.52%)d81.89( 95.32%)
                                            0.0000  0.0093  0.1075 -0.0373  0.1798
                                           -0.0120 -0.0119 -0.0010  0.0346 -0.2103
                                           -0.0653 -0.3828 -0.8707  0.0066
    96. (0.00025) RY*( 6) C   7           s(  0.40%)p12.07(  4.84%)d99.99( 94.76%)
                                            0.0000 -0.0028  0.0633  0.0069 -0.0124
                                           -0.0098 -0.2184  0.0025  0.0202  0.9338
                                            0.1267  0.0189 -0.2350 -0.0635
    97. (0.00021) RY*( 7) C   7           s(  9.59%)p 0.18(  1.72%)d 9.24( 88.69%)
                                           -0.0000  0.0044  0.3097 -0.0168  0.1065
                                            0.0079 -0.0565 -0.0203  0.0435 -0.0446
                                           -0.0867  0.6645 -0.2068  0.6269
    98. (0.00013) RY*( 8) C   7           s(  1.80%)p 1.43(  2.58%)d53.08( 95.62%)
                                           -0.0000  0.0054  0.1341  0.0097  0.0629
                                           -0.0157  0.1051 -0.0087 -0.1019  0.0775
                                            0.3940 -0.5543  0.2244  0.6613
    99. (0.00006) RY*( 9) C   7           s(  0.00%)p 1.00( 10.29%)d 8.72( 89.71%)
   100. (0.00110) RY*( 1)Cl   8           s(  8.28%)p 3.94( 32.58%)d 7.14( 59.14%)
                                            0.0000 -0.0000  0.0065  0.2877  0.0000
                                            0.0191 -0.3518  0.0000 -0.0008  0.1596
                                           -0.0000 -0.0005  0.4198  0.2406  0.5258
                                            0.1668 -0.2749  0.3919
   101. (0.00098) RY*( 2)Cl   8           s(  3.65%)p11.74( 42.90%)d14.63( 53.45%)
                                            0.0000 -0.0000 -0.0007  0.1911  0.0000
                                            0.0091 -0.0619  0.0000  0.0092 -0.6323
                                           -0.0000  0.0021  0.1587 -0.6704  0.2287
                                           -0.0743  0.1209  0.1124
   102. (0.00056) RY*( 3)Cl   8           s( 45.71%)p 0.53( 24.39%)d 0.65( 29.89%)
                                           -0.0000 -0.0000  0.0093  0.6761  0.0000
                                            0.0486 -0.4202  0.0000  0.0071 -0.0907
                                           -0.0000  0.0248 -0.2369  0.0412 -0.4606
                                           -0.0500 -0.2480 -0.1451
   103. (0.00007) RY*( 4)Cl   8           s(  9.13%)p 0.29(  2.62%)d 9.67( 88.25%)
   104. (0.00004) RY*( 5)Cl   8           s(  0.29%)p95.84( 27.39%)d99.99( 72.32%)
   105. (0.00002) RY*( 6)Cl   8           s(  0.21%)p 7.24(  1.52%)d99.99( 98.26%)
   106. (0.00000) RY*( 7)Cl   8           s(  0.61%)p99.13( 60.29%)d64.28( 39.10%)
   107. (0.00001) RY*( 8)Cl   8           s( 29.31%)p 2.04( 59.66%)d 0.38( 11.03%)
   108. (0.00001) RY*( 9)Cl   8           s(  2.76%)p17.85( 49.21%)d17.42( 48.03%)
   109. (0.00072) RY*( 1) H   9           s(  4.41%)p21.66( 95.59%)
                                            0.0047  0.2100  0.6065  0.2757  0.7155
   110. (0.00062) RY*( 2) H   9           s( 43.38%)p 1.31( 56.62%)
                                            0.0135  0.6585 -0.6237  0.3753  0.1907
   111. (0.00039) RY*( 3) H   9           s( 48.79%)p 1.05( 51.21%)
                                            0.0109  0.6984  0.4556 -0.2093 -0.5106
   112. (0.00001) RY*( 4) H   9           s(  3.91%)p24.58( 96.09%)
   113. (0.00202) RY*( 1) H  10           s( 99.82%)p 0.00(  0.18%)
                                            0.0110  0.9991  0.0140  0.0358 -0.0172
   114. (0.00007) RY*( 2) H  10           s(  0.11%)p99.99( 99.89%)
   115. (0.00003) RY*( 3) H  10           s(  0.04%)p99.99( 99.96%)
   116. (0.00002) RY*( 4) H  10           s(  0.13%)p99.99( 99.87%)
   117. (0.00112) RY*( 1) H  11           s( 99.78%)p 0.00(  0.22%)
                                            0.0049  0.9989  0.0287  0.0325 -0.0184
   118. (0.00009) RY*( 2) H  11           s(  0.00%)p 1.00(100.00%)
   119. (0.00006) RY*( 3) H  11           s(  0.01%)p99.99( 99.99%)
   120. (0.00002) RY*( 4) H  11           s(  0.30%)p99.99( 99.70%)
   121. (0.00162) RY*( 1) H  12           s( 99.87%)p 0.00(  0.13%)
                                            0.0057  0.9993  0.0007 -0.0069  0.0350
   122. (0.00008) RY*( 2) H  12           s(  0.04%)p99.99( 99.96%)
   123. (0.00005) RY*( 3) H  12           s(  0.01%)p 1.00( 99.99%)
   124. (0.00002) RY*( 4) H  12           s(  0.18%)p99.99( 99.82%)
   125. (0.00126) RY*( 1) H  13           s( 99.65%)p 0.00(  0.35%)
                                            0.0058  0.9983 -0.0139  0.0104 -0.0562
   126. (0.00008) RY*( 2) H  13           s(  0.08%)p99.99( 99.92%)
   127. (0.00006) RY*( 3) H  13           s(  0.02%)p99.99( 99.98%)
   128. (0.00002) RY*( 4) H  13           s(  0.34%)p99.99( 99.66%)
   129. (0.00092) RY*( 1) H  14           s( 99.68%)p 0.00(  0.32%)
                                            0.0028  0.9984  0.0505  0.0242  0.0044
   130. (0.00009) RY*( 2) H  14           s(  0.01%)p 1.00( 99.99%)
   131. (0.00006) RY*( 3) H  14           s(  0.03%)p99.99( 99.97%)
   132. (0.00002) RY*( 4) H  14           s(  0.38%)p99.99( 99.62%)
   133. (0.00125) RY*( 1) H  15           s( 99.68%)p 0.00(  0.32%)
                                            0.0058  0.9984 -0.0078  0.0088  0.0552
   134. (0.00007) RY*( 2) H  15           s(  0.06%)p99.99( 99.94%)
   135. (0.00007) RY*( 3) H  15           s(  0.03%)p99.99( 99.97%)
   136. (0.00002) RY*( 4) H  15           s(  0.32%)p99.99( 99.68%)
   137. (0.00087) RY*( 1) H  16           s( 99.68%)p 0.00(  0.32%)
                                            0.0037  0.9984  0.0318 -0.0456 -0.0087
   138. (0.00008) RY*( 2) H  16           s(  0.00%)p 1.00(100.00%)
   139. (0.00006) RY*( 3) H  16           s(  0.00%)p 1.00(100.00%)
   140. (0.00002) RY*( 4) H  16           s(  0.41%)p99.99( 99.59%)
   141. (0.00158) RY*( 1) H  17           s( 99.76%)p 0.00(  0.24%)
                                            0.0058  0.9988 -0.0169  0.0134 -0.0437
   142. (0.00008) RY*( 2) H  17           s(  0.08%)p99.99( 99.92%)
   143. (0.00005) RY*( 3) H  17           s(  0.02%)p99.99( 99.98%)
   144. (0.00002) RY*( 4) H  17           s(  0.23%)p99.99( 99.77%)
   145. (0.00113) RY*( 1) H  18           s( 99.84%)p 0.00(  0.16%)
                                            0.0047  0.9992 -0.0033 -0.0378  0.0133
   146. (0.00008) RY*( 2) H  18           s(  0.00%)p 1.00(100.00%)
   147. (0.00005) RY*( 3) H  18           s(  0.01%)p 1.00( 99.99%)
   148. (0.00002) RY*( 4) H  18           s(  0.25%)p99.99( 99.75%)
   149. (0.00176) RY*( 1) H  19           s( 99.89%)p 0.00(  0.11%)
                                            0.0090  0.9994 -0.0280 -0.0183 -0.0009
   150. (0.00004) RY*( 2) H  19           s(  0.03%)p99.99( 99.97%)
   151. (0.00004) RY*( 3) H  19           s(  0.10%)p99.99( 99.90%)
   152. (0.00002) RY*( 4) H  19           s(  0.09%)p99.99( 99.91%)
   153. (0.01502) BD*( 1) O   1 - C   2  
                ( 30.70%)   0.5541* O   1 s( 34.32%)p 1.91( 65.62%)d 0.00(  0.06%)
                                            0.0001 -0.5858  0.0019 -0.4356  0.0041
                                            0.6041 -0.0013  0.3185 -0.0024  0.0158
                                            0.0147 -0.0120 -0.0022  0.0030
                ( 69.30%)  -0.8325* C   2 s( 19.24%)p 4.18( 80.45%)d 0.02(  0.31%)
                                            0.0000 -0.4368 -0.0397  0.4754  0.0241
                                           -0.6982 -0.0208 -0.3000 -0.0024  0.0390
                                            0.0175 -0.0267  0.0156  0.0176
   154. (0.00300) BD*( 1) O   1 - H   9  
                ( 24.25%)   0.4925* O   1 s( 19.99%)p 4.00( 79.93%)d 0.00(  0.08%)
                                           -0.0002 -0.4468 -0.0162 -0.1934  0.0091
                                           -0.7790 -0.0333  0.3923  0.0003 -0.0157
                                            0.0106  0.0211  0.0052 -0.0018
                ( 75.75%)  -0.8703* H   9 s( 99.51%)p 0.00(  0.49%)
                                           -0.9975  0.0049  0.0123  0.0626 -0.0294
   155. (0.01632) BD*( 1) C   2 - C   3  
                ( 48.82%)   0.6987* C   2 s( 29.44%)p 2.39( 70.50%)d 0.00(  0.06%)
                                           -0.0001 -0.5426  0.0050 -0.8072  0.0048
                                           -0.1288 -0.0237 -0.1900  0.0082 -0.0055
                                           -0.0120 -0.0001 -0.0184  0.0101
                ( 51.18%)  -0.7154* C   3 s( 26.52%)p 2.77( 73.41%)d 0.00(  0.07%)
                                           -0.0003 -0.5150 -0.0044  0.8288  0.0165
                                            0.1002 -0.0307  0.1893  0.0091 -0.0052
                                           -0.0094 -0.0009 -0.0210  0.0121
   156. (0.02114) BD*( 1) C   2 - C   7  
                ( 50.48%)   0.7105* C   2 s( 28.16%)p 2.55( 71.79%)d 0.00(  0.05%)
                                            0.0001  0.5307  0.0068 -0.3259 -0.0210
                                           -0.7022  0.0190  0.3432  0.0010  0.0124
                                           -0.0062 -0.0141 -0.0092 -0.0041
                ( 49.52%)  -0.7037* C   7 s( 29.47%)p 2.39( 70.48%)d 0.00(  0.05%)
                                            0.0003  0.5428  0.0070  0.2354 -0.0191
                                            0.7191  0.0149 -0.3628 -0.0015  0.0087
                                           -0.0042 -0.0153 -0.0123 -0.0049
   157. (0.01710) BD*( 1) C   2 - H  10  
                ( 37.62%)   0.6133* C   2 s( 23.10%)p 3.33( 76.85%)d 0.00(  0.05%)
                                           -0.0003  0.4804 -0.0151 -0.1177 -0.0059
                                           -0.0066  0.0142 -0.8685  0.0065  0.0019
                                            0.0052  0.0024  0.0003  0.0214
                ( 62.38%)  -0.7898* H  10 s( 99.89%)p 0.00(  0.11%)
                                            0.9994 -0.0106  0.0038  0.0015  0.0323
   158. (0.00744) BD*( 1) C   3 - C   4  
                ( 48.29%)   0.6949* C   3 s( 28.95%)p 2.45( 71.01%)d 0.00(  0.04%)
                                           -0.0001 -0.5381 -0.0020 -0.4679 -0.0269
                                            0.6589 -0.0173  0.2363  0.0055  0.0128
                                            0.0043 -0.0095  0.0083  0.0080
                ( 51.71%)  -0.7191* C   4 s( 26.73%)p 2.74( 73.21%)d 0.00(  0.06%)
                                           -0.0002 -0.5170 -0.0038  0.4658 -0.0220
                                           -0.6799 -0.0268 -0.2275 -0.0009  0.0182
                                            0.0068 -0.0086  0.0038  0.0094
   159. (0.00612) BD*( 1) C   3 - H  11  
                ( 36.89%)   0.6074* C   3 s( 22.46%)p 3.45( 77.50%)d 0.00(  0.04%)
                                            0.0001 -0.4739 -0.0060 -0.2932 -0.0102
                                           -0.7339  0.0084  0.3871 -0.0181 -0.0063
                                            0.0035  0.0146  0.0110  0.0032
                ( 63.11%)  -0.7944* H  11 s( 99.91%)p 0.00(  0.09%)
                                           -0.9995  0.0035  0.0136  0.0251 -0.0110
   160. (0.00846) BD*( 1) C   3 - H  12  
                ( 37.18%)   0.6098* C   3 s( 21.94%)p 3.56( 78.01%)d 0.00(  0.04%)
                                            0.0002 -0.4684  0.0076 -0.0771 -0.0173
                                           -0.1262 -0.0208 -0.8704  0.0043  0.0007
                                            0.0010 -0.0036  0.0001 -0.0203
                ( 62.82%)  -0.7926* H  12 s( 99.90%)p 0.00(  0.10%)
                                           -0.9995  0.0047  0.0051  0.0079  0.0294
   161. (0.00735) BD*( 1) C   4 - C   5  
                ( 49.72%)   0.7052* C   4 s( 27.68%)p 2.61( 72.27%)d 0.00(  0.04%)
                                           -0.0002 -0.5261  0.0008  0.2901 -0.0293
                                            0.7167  0.0151 -0.3519 -0.0008 -0.0121
                                            0.0073  0.0127  0.0075  0.0050
                ( 50.28%)  -0.7091* C   5 s( 27.49%)p 2.64( 72.46%)d 0.00(  0.05%)
                                           -0.0002 -0.5243 -0.0007 -0.3118 -0.0322
                                           -0.7083  0.0097  0.3528  0.0042 -0.0083
                                            0.0041  0.0141  0.0122  0.0053
   162. (0.00817) BD*( 1) C   4 - H  13  
                ( 37.96%)   0.6161* C   4 s( 22.02%)p 3.54( 77.94%)d 0.00(  0.04%)
                                           -0.0001  0.4691 -0.0090 -0.0209  0.0277
                                           -0.0777  0.0013 -0.8787  0.0030  0.0001
                                            0.0038  0.0023  0.0007  0.0203
                ( 62.04%)  -0.7876* H  13 s( 99.91%)p 0.00(  0.09%)
                                            0.9995 -0.0042 -0.0047  0.0034  0.0298
   163. (0.00546) BD*( 1) C   4 - H  14  
                ( 36.89%)   0.6074* C   4 s( 23.45%)p 3.26( 76.51%)d 0.00(  0.04%)
                                            0.0001 -0.4841 -0.0077 -0.8348  0.0070
                                           -0.1284  0.0040 -0.2268  0.0180 -0.0057
                                           -0.0096 -0.0022 -0.0152  0.0073
                ( 63.11%)  -0.7944* H  14 s( 99.90%)p 0.00(  0.10%)
                                           -0.9995  0.0011  0.0307  0.0041  0.0063
   164. (0.00844) BD*( 1) C   5 - C   6  
                ( 51.38%)   0.7168* C   5 s( 26.96%)p 2.71( 72.99%)d 0.00(  0.06%)
                                            0.0003  0.5192  0.0020 -0.8253 -0.0038
                                           -0.1138 -0.0353 -0.1860 -0.0007  0.0019
                                            0.0092  0.0004  0.0190 -0.0103
                ( 48.62%)  -0.6973* C   6 s( 28.54%)p 2.50( 71.41%)d 0.00(  0.05%)
                                            0.0001  0.5342  0.0004  0.8152  0.0069
                                            0.1044 -0.0333  0.1938  0.0035  0.0084
                                            0.0086  0.0032  0.0148 -0.0095
   165. (0.00804) BD*( 1) C   5 - H  15  
                ( 37.97%)   0.6162* C   5 s( 22.11%)p 3.52( 77.84%)d 0.00(  0.04%)
                                            0.0001 -0.4702  0.0088 -0.0926 -0.0173
                                           -0.0466  0.0227 -0.8757  0.0036  0.0002
                                           -0.0012 -0.0040  0.0000 -0.0204
                ( 62.03%)  -0.7876* H  15 s( 99.91%)p 0.00(  0.09%)
                                           -0.9995  0.0042  0.0069 -0.0025  0.0295
   166. (0.00534) BD*( 1) C   5 - H  16  
                ( 36.80%)   0.6066* C   5 s( 23.30%)p 3.29( 76.66%)d 0.00(  0.04%)
                                           -0.0001  0.4827  0.0076  0.4598 -0.0017
                                           -0.6940  0.0074 -0.2704  0.0188 -0.0135
                                           -0.0058  0.0097 -0.0065 -0.0061
                ( 63.20%)  -0.7950* H  16 s( 99.90%)p 0.00(  0.10%)
                                            0.9995 -0.0019 -0.0166  0.0252  0.0071
   167. (0.01193) BD*( 1) C   6 - C   7  
                ( 52.51%)   0.7247* C   6 s( 26.63%)p 2.75( 73.32%)d 0.00(  0.06%)
                                            0.0003  0.5159  0.0080 -0.4775 -0.0295
                                            0.6739 -0.0071  0.2237  0.0114 -0.0180
                                           -0.0058  0.0084 -0.0077 -0.0102
                ( 47.49%)  -0.6891* C   7 s( 31.24%)p 2.20( 68.71%)d 0.00(  0.04%)
                                            0.0001  0.5589  0.0028  0.4129 -0.0186
                                           -0.6774 -0.0173 -0.2387  0.0096 -0.0138
                                           -0.0069  0.0108 -0.0059 -0.0077
   168. (0.00859) BD*( 1) C   6 - H  17  
                ( 37.52%)   0.6126* C   6 s( 21.67%)p 3.61( 78.28%)d 0.00(  0.04%)
                                           -0.0002  0.4655 -0.0093 -0.0828 -0.0028
                                           -0.1258 -0.0290 -0.8713  0.0060 -0.0002
                                            0.0045  0.0005  0.0009  0.0204
                ( 62.48%)  -0.7904* H  17 s( 99.91%)p 0.00(  0.09%)
                                            0.9995 -0.0046  0.0038  0.0094  0.0290
   169. (0.00573) BD*( 1) C   6 - H  18  
                ( 36.32%)   0.6027* C   6 s( 23.05%)p 3.34( 76.91%)d 0.00(  0.04%)
                                           -0.0001  0.4801  0.0054 -0.3151  0.0090
                                           -0.7193 -0.0002  0.3899 -0.0203  0.0107
                                           -0.0074 -0.0128 -0.0062 -0.0026
                ( 63.68%)  -0.7980* H  18 s( 99.90%)p 0.00(  0.10%)
                                            0.9995 -0.0035  0.0105  0.0270 -0.0112
   170. (0.02135) BD*( 1) C   7 -Cl   8  
                ( 58.64%)   0.7657* C   7 s( 14.95%)p 5.67( 84.76%)d 0.02(  0.28%)
                                            0.0000  0.3867 -0.0009 -0.8770  0.0103
                                           -0.1287 -0.0021 -0.2477  0.0198  0.0115
                                            0.0249  0.0032  0.0403 -0.0213
                ( 41.36%)  -0.6431*Cl   8 s( 17.21%)p 4.79( 82.35%)d 0.03(  0.44%)
                                           -0.0000  0.0002  0.4138 -0.0292 -0.0001
                                            0.8563  0.0242 -0.0000  0.1530  0.0029
                                           -0.0000  0.2572  0.0076  0.0159  0.0275
                                            0.0065  0.0509 -0.0277
   171. (0.01347) BD*( 1) C   7 - H  19  
                ( 35.78%)   0.5982* C   7 s( 24.25%)p 3.12( 75.71%)d 0.00(  0.04%)
                                            0.0002 -0.4924  0.0037  0.0394  0.0150
                                           -0.0779  0.0096 -0.8655 -0.0031  0.0005
                                            0.0023 -0.0052  0.0003 -0.0198
                ( 64.22%)  -0.8014* H  19 s( 99.90%)p 0.00(  0.10%)
                                           -0.9994  0.0090 -0.0031  0.0020  0.0318


 NHO Directionality and "Bond Bending" (deviations from line of nuclear centers)

         [Thresholds for printing:  angular deviation  >  1.0 degree]
                                    hybrid p-character > 25.0%
                                    orbital occupancy  >  0.10e

                                Line of Centers        Hybrid 1              Hybrid 2
                                ---------------  -------------------   ------------------
                NBO               Theta   Phi    Theta   Phi    Dev    Theta   Phi    Dev
 ========================================================================================
     1. BD (   1) O   1 - C   2   111.4  305.7   113.1  305.6   1.7     70.9  124.8   2.5
     2. BD (   1) O   1 - H   9   118.8   72.5   115.2   77.2   5.5      --     --    --
     3. BD (   1) C   2 - C   3    77.6    6.7    77.5   10.8   4.0    103.2  184.7   2.1
     4. BD (   1) C   2 - C   7    66.4  248.1    65.8  243.1   4.6    115.5   73.6   5.3
     5. BD (   1) C   2 - H  10   172.4  215.1   171.8  176.5   5.2      --     --    --
     6. BD (   1) C   3 - C   4   105.9  305.0   106.6  307.6   2.6     74.7  122.1   2.9
     7. BD (   1) C   3 - H  11   116.1   68.5   115.1   67.3   1.5      --     --    --
     8. BD (   1) C   3 - H  12     9.5   63.2    11.4   57.3   2.1      --     --    --
     9. BD (   1) C   4 - C   5    65.5  247.1    65.6  250.4   3.0    114.6   63.8   3.0
    10. BD (   1) C   4 - H  13   174.7  258.5   175.0  275.1   1.5      --     --    --
    12. BD (   1) C   5 - C   6   102.9  187.5   102.5  190.2   2.6     76.6    4.9   2.6
    13. BD (   1) C   5 - H  15     6.9   24.7     7.3   12.2   1.6      --     --    --
    15. BD (   1) C   6 - C   7    74.5  124.5    74.3  127.2   2.6    106.0  299.6   4.8
    16. BD (   1) C   6 - H  17   170.1  232.6   168.4  241.0   2.3      --     --    --
    17. BD (   1) C   6 - H  18    63.7  245.6    64.7  247.0   1.6      --     --    --
    18. BD (   1) C   7 -Cl   8   105.2  188.8     --     --    --      73.5   10.0   1.8
    19. BD (   1) C   7 - H  19     6.2   96.6     5.7  128.6   3.3      --     --    --
    32. LP (   1) O   1             --     --     42.6  178.4   --       --     --    --
    33. LP (   2) O   1             --     --    132.1  192.7   --       --     --    --
    35. LP (   2)Cl   8             --     --    145.3  304.4   --       --     --    --
    36. LP (   3)Cl   8             --     --     60.6  269.0   --       --     --    --


 Second Order Perturbation Theory Analysis of Fock Matrix in NBO Basis

     Threshold for printing:   0.25 kcal/mol
                                                                              E(2)  E(j)-E(i) F(i,j)
         Donor NBO (i)                     Acceptor NBO (j)                 kcal/mol   a.u.    a.u. 
 ===================================================================================================

 within unit  1
   1. BD (   1) O   1 - C   2        /158. BD*(   1) C   3 - C   4            0.65    1.30    0.037
   1. BD (   1) O   1 - C   2        /167. BD*(   1) C   6 - C   7            0.80    1.28    0.041
   2. BD (   1) O   1 - H   9        / 46. RY*(   1) C   2                    0.41    1.55    0.032
   2. BD (   1) O   1 - H   9        /156. BD*(   1) C   2 - C   7            1.58    1.11    0.053
   3. BD (   1) C   2 - C   3        / 37. RY*(   1) O   1                    0.60    1.71    0.041
   3. BD (   1) C   2 - C   3        / 64. RY*(   1) C   4                    0.65    1.65    0.041
   3. BD (   1) C   2 - C   3        / 91. RY*(   1) C   7                    0.51    1.39    0.034
   3. BD (   1) C   2 - C   3        /156. BD*(   1) C   2 - C   7            0.93    0.98    0.038
   3. BD (   1) C   2 - C   3        /157. BD*(   1) C   2 - H  10            0.33    1.06    0.024
   3. BD (   1) C   2 - C   3        /158. BD*(   1) C   3 - C   4            0.55    1.03    0.030
   3. BD (   1) C   2 - C   3        /163. BD*(   1) C   4 - H  14            0.75    1.12    0.037
   3. BD (   1) C   2 - C   3        /170. BD*(   1) C   7 -Cl   8            1.92    0.73    0.047
   4. BD (   1) C   2 - C   7        / 38. RY*(   2) O   1                    0.58    2.00    0.043
   4. BD (   1) C   2 - C   7        / 55. RY*(   1) C   3                    0.78    1.66    0.046
   4. BD (   1) C   2 - C   7        / 82. RY*(   1) C   6                    0.80    1.64    0.046
   4. BD (   1) C   2 - C   7        /101. RY*(   2)Cl   8                    0.31    1.47    0.027
   4. BD (   1) C   2 - C   7        /154. BD*(   1) O   1 - H   9            0.85    1.06    0.038
   4. BD (   1) C   2 - C   7        /155. BD*(   1) C   2 - C   3            0.71    1.01    0.034
   4. BD (   1) C   2 - C   7        /157. BD*(   1) C   2 - H  10            0.37    1.08    0.025
   4. BD (   1) C   2 - C   7        /159. BD*(   1) C   3 - H  11            0.82    1.11    0.038
   4. BD (   1) C   2 - C   7        /167. BD*(   1) C   6 - C   7            0.72    1.03    0.035
   4. BD (   1) C   2 - C   7        /169. BD*(   1) C   6 - H  18            0.77    1.13    0.037
   4. BD (   1) C   2 - C   7        /171. BD*(   1) C   7 - H  19            0.30    1.11    0.023
   5. BD (   1) C   2 - H  10        / 56. RY*(   2) C   3                    0.29    1.21    0.024
   5. BD (   1) C   2 - H  10        / 92. RY*(   2) C   7                    0.56    1.39    0.035
   5. BD (   1) C   2 - H  10        /160. BD*(   1) C   3 - H  12            1.36    0.97    0.046
   5. BD (   1) C   2 - H  10        /171. BD*(   1) C   7 - H  19            1.48    0.98    0.048
   6. BD (   1) C   3 - C   4        / 47. RY*(   2) C   2                    0.40    1.56    0.032
   6. BD (   1) C   3 - C   4        / 73. RY*(   1) C   5                    0.55    1.62    0.038
   6. BD (   1) C   3 - C   4        /153. BD*(   1) O   1 - C   2            1.62    0.85    0.047
   6. BD (   1) C   3 - C   4        /155. BD*(   1) C   2 - C   3            0.41    0.96    0.025
   6. BD (   1) C   3 - C   4        /159. BD*(   1) C   3 - H  11            0.47    1.05    0.028
   6. BD (   1) C   3 - C   4        /160. BD*(   1) C   3 - H  12            0.31    1.05    0.023
   6. BD (   1) C   3 - C   4        /161. BD*(   1) C   4 - C   5            0.42    1.01    0.026
   6. BD (   1) C   3 - C   4        /163. BD*(   1) C   4 - H  14            0.28    1.08    0.022
   6. BD (   1) C   3 - C   4        /166. BD*(   1) C   5 - H  16            0.95    1.09    0.041
   7. BD (   1) C   3 - H  11        / 65. RY*(   2) C   4                    0.33    1.48    0.028
   7. BD (   1) C   3 - H  11        /153. BD*(   1) O   1 - C   2            0.25    0.74    0.017
   7. BD (   1) C   3 - H  11        /156. BD*(   1) C   2 - C   7            1.94    0.83    0.051
   7. BD (   1) C   3 - H  11        /158. BD*(   1) C   3 - C   4            0.26    0.88    0.019
   7. BD (   1) C   3 - H  11        /161. BD*(   1) C   4 - C   5            1.57    0.89    0.047
   8. BD (   1) C   3 - H  12        / 46. RY*(   1) C   2                    0.31    1.27    0.025
   8. BD (   1) C   3 - H  12        /153. BD*(   1) O   1 - C   2            0.40    0.74    0.022
   8. BD (   1) C   3 - H  12        /157. BD*(   1) C   2 - H  10            1.67    0.90    0.049
   8. BD (   1) C   3 - H  12        /162. BD*(   1) C   4 - H  13            1.46    0.95    0.047
   9. BD (   1) C   4 - C   5        / 55. RY*(   1) C   3                    0.49    1.58    0.035
   9. BD (   1) C   4 - C   5        / 82. RY*(   1) C   6                    0.55    1.57    0.037
   9. BD (   1) C   4 - C   5        /158. BD*(   1) C   3 - C   4            0.42    0.97    0.026
   9. BD (   1) C   4 - C   5        /159. BD*(   1) C   3 - H  11            1.09    1.03    0.042
   9. BD (   1) C   4 - C   5        /162. BD*(   1) C   4 - H  13            0.26    1.04    0.021
   9. BD (   1) C   4 - C   5        /163. BD*(   1) C   4 - H  14            0.36    1.06    0.025
   9. BD (   1) C   4 - C   5        /164. BD*(   1) C   5 - C   6            0.41    0.98    0.025
   9. BD (   1) C   4 - C   5        /166. BD*(   1) C   5 - H  16            0.35    1.07    0.025
   9. BD (   1) C   4 - C   5        /169. BD*(   1) C   6 - H  18            1.01    1.06    0.041
  10. BD (   1) C   4 - H  13        /160. BD*(   1) C   3 - H  12            1.67    0.91    0.049
  10. BD (   1) C   4 - H  13        /165. BD*(   1) C   5 - H  15            1.55    0.93    0.048
  11. BD (   1) C   4 - H  14        / 74. RY*(   2) C   5                    0.28    1.51    0.026
  11. BD (   1) C   4 - H  14        /155. BD*(   1) C   2 - C   3            1.95    0.83    0.051
  11. BD (   1) C   4 - H  14        /164. BD*(   1) C   5 - C   6            1.68    0.87    0.048
  12. BD (   1) C   5 - C   6        / 64. RY*(   1) C   4                    0.54    1.60    0.037
  12. BD (   1) C   5 - C   6        / 92. RY*(   2) C   7                    0.58    1.46    0.037
  12. BD (   1) C   5 - C   6        /161. BD*(   1) C   4 - C   5            0.41    1.00    0.026
  12. BD (   1) C   5 - C   6        /163. BD*(   1) C   4 - H  14            0.95    1.07    0.040
  12. BD (   1) C   5 - C   6        /166. BD*(   1) C   5 - H  16            0.31    1.08    0.023
  12. BD (   1) C   5 - C   6        /167. BD*(   1) C   6 - C   7            0.57    0.96    0.030
  12. BD (   1) C   5 - C   6        /168. BD*(   1) C   6 - H  17            0.30    1.04    0.022
  12. BD (   1) C   5 - C   6        /169. BD*(   1) C   6 - H  18            0.44    1.07    0.027
  12. BD (   1) C   5 - C   6        /170. BD*(   1) C   7 -Cl   8            2.01    0.68    0.047
  13. BD (   1) C   5 - H  15        /162. BD*(   1) C   4 - H  13            1.57    0.92    0.048
  13. BD (   1) C   5 - H  15        /168. BD*(   1) C   6 - H  17            1.64    0.92    0.049
  14. BD (   1) C   5 - H  16        /158. BD*(   1) C   3 - C   4            1.74    0.86    0.049
  14. BD (   1) C   5 - H  16        /167. BD*(   1) C   6 - C   7            2.02    0.84    0.052
  15. BD (   1) C   6 - C   7        / 46. RY*(   1) C   2                    0.59    1.42    0.037
  15. BD (   1) C   6 - C   7        / 73. RY*(   1) C   5                    0.60    1.66    0.040
  15. BD (   1) C   6 - C   7        /153. BD*(   1) O   1 - C   2            1.33    0.89    0.044
  15. BD (   1) C   6 - C   7        /156. BD*(   1) C   2 - C   7            0.67    0.98    0.033
  15. BD (   1) C   6 - C   7        /164. BD*(   1) C   5 - C   6            0.52    1.04    0.029
  15. BD (   1) C   6 - C   7        /166. BD*(   1) C   5 - H  16            0.75    1.12    0.037
  15. BD (   1) C   6 - C   7        /169. BD*(   1) C   6 - H  18            0.29    1.12    0.023
  15. BD (   1) C   6 - C   7        /171. BD*(   1) C   7 - H  19            0.46    1.09    0.028
  16. BD (   1) C   6 - H  17        / 91. RY*(   1) C   7                    0.45    1.23    0.030
  16. BD (   1) C   6 - H  17        /165. BD*(   1) C   5 - H  15            1.48    0.95    0.047
  16. BD (   1) C   6 - H  17        /171. BD*(   1) C   7 - H  19            1.77    0.93    0.051
  17. BD (   1) C   6 - H  18        / 74. RY*(   2) C   5                    0.33    1.51    0.028
  17. BD (   1) C   6 - H  18        /156. BD*(   1) C   2 - C   7            2.03    0.82    0.052
  17. BD (   1) C   6 - H  18        /161. BD*(   1) C   4 - C   5            1.60    0.88    0.047
  17. BD (   1) C   6 - H  18        /164. BD*(   1) C   5 - C   6            0.28    0.87    0.020
  18. BD (   1) C   7 -Cl   8        / 83. RY*(   2) C   6                    0.34    1.34    0.027
  18. BD (   1) C   7 -Cl   8        /155. BD*(   1) C   2 - C   3            1.16    1.04    0.044
  18. BD (   1) C   7 -Cl   8        /164. BD*(   1) C   5 - C   6            1.19    1.08    0.045
  19. BD (   1) C   7 - H  19        /100. RY*(   1)Cl   8                    0.36    1.33    0.028
  19. BD (   1) C   7 - H  19        /153. BD*(   1) O   1 - C   2            0.43    0.77    0.023
  19. BD (   1) C   7 - H  19        /157. BD*(   1) C   2 - H  10            1.51    0.94    0.048
  19. BD (   1) C   7 - H  19        /167. BD*(   1) C   6 - C   7            0.32    0.89    0.021
  19. BD (   1) C   7 - H  19        /168. BD*(   1) C   6 - H  17            1.37    0.97    0.046
  19. BD (   1) C   7 - H  19        /170. BD*(   1) C   7 -Cl   8            0.28    0.61    0.017
  20. CR (   1) O   1                / 46. RY*(   1) C   2                    0.89   19.82    0.168
  20. CR (   1) O   1                / 50. RY*(   5) C   2                    0.28   20.19    0.095
  21. CR (   1) C   2                / 56. RY*(   2) C   3                    0.26   10.85    0.067
  21. CR (   1) C   2                / 58. RY*(   4) C   3                    0.31   11.11    0.074
  21. CR (   1) C   2                / 92. RY*(   2) C   7                    0.45   11.03    0.089
  21. CR (   1) C   2                / 93. RY*(   3) C   7                    0.38   10.95    0.081
  21. CR (   1) C   2                /113. RY*(   1) H  10                    0.38   10.53    0.080
  21. CR (   1) C   2                /153. BD*(   1) O   1 - C   2            0.63   10.42    0.103
  21. CR (   1) C   2                /156. BD*(   1) C   2 - C   7            0.30   10.51    0.071
  22. CR (   1) C   3                / 66. RY*(   3) C   4                    0.45   10.87    0.088
  22. CR (   1) C   3                /117. RY*(   1) H  11                    0.35   10.47    0.076
  22. CR (   1) C   3                /121. RY*(   1) H  12                    0.36   10.48    0.078
  23. CR (   1) C   4                / 56. RY*(   2) C   3                    0.45   10.75    0.088
  23. CR (   1) C   4                / 75. RY*(   3) C   5                    0.38   10.79    0.081
  23. CR (   1) C   4                /125. RY*(   1) H  13                    0.34   10.48    0.075
  23. CR (   1) C   4                /129. RY*(   1) H  14                    0.39   10.46    0.081
  24. CR (   1) C   5                / 66. RY*(   3) C   4                    0.28   10.84    0.070
  24. CR (   1) C   5                / 83. RY*(   2) C   6                    0.49   10.71    0.092
  24. CR (   1) C   5                /133. RY*(   1) H  15                    0.34   10.48    0.075
  24. CR (   1) C   5                /137. RY*(   1) H  16                    0.37   10.46    0.079
  25. CR (   1) C   6                / 75. RY*(   3) C   5                    0.47   10.80    0.090
  25. CR (   1) C   6                / 91. RY*(   1) C   7                    0.60   10.83    0.102
  25. CR (   1) C   6                /141. RY*(   1) H  17                    0.35   10.48    0.077
  25. CR (   1) C   6                /145. RY*(   1) H  18                    0.37   10.46    0.079
  26. CR (   1) C   7                / 47. RY*(   2) C   2                    0.31   11.11    0.074
  26. CR (   1) C   7                / 52. RY*(   7) C   2                    0.29   11.62    0.073
  26. CR (   1) C   7                / 85. RY*(   4) C   6                    0.45   11.06    0.089
  26. CR (   1) C   7                /149. RY*(   1) H  19                    0.46   10.50    0.088
  26. CR (   1) C   7                /170. BD*(   1) C   7 -Cl   8            0.85   10.23    0.119
  28. CR (   2)Cl   8                / 91. RY*(   1) C   7                    0.35   10.66    0.077
  28. CR (   2)Cl   8                / 92. RY*(   2) C   7                    0.26   10.78    0.067
  32. LP (   1) O   1                / 46. RY*(   1) C   2                    1.05    1.42    0.049
  32. LP (   1) O   1                / 48. RY*(   3) C   2                    0.26    1.96    0.028
  32. LP (   1) O   1                /110. RY*(   2) H   9                    0.25    1.80    0.027
  32. LP (   1) O   1                /111. RY*(   3) H   9                    0.32    1.83    0.031
  32. LP (   1) O   1                /155. BD*(   1) C   2 - C   3            0.46    1.00    0.027
  32. LP (   1) O   1                /156. BD*(   1) C   2 - C   7            0.41    0.99    0.026
  32. LP (   1) O   1                /157. BD*(   1) C   2 - H  10            0.86    1.06    0.038
  32. LP (   1) O   1                /167. BD*(   1) C   6 - C   7            0.26    1.02    0.020
  33. LP (   2) O   1                / 49. RY*(   4) C   2                    0.42    2.18    0.039
  33. LP (   2) O   1                / 50. RY*(   5) C   2                    0.38    1.55    0.031
  33. LP (   2) O   1                /109. RY*(   1) H   9                    0.88    1.97    0.053
  33. LP (   2) O   1                /155. BD*(   1) C   2 - C   3            2.93    0.75    0.059
  33. LP (   2) O   1                /157. BD*(   1) C   2 - H  10            2.53    0.82    0.057
  33. LP (   2) O   1                /158. BD*(   1) C   3 - C   4            0.36    0.79    0.021
  34. LP (   1)Cl   8                / 91. RY*(   1) C   7                    0.57    1.71    0.039
  34. LP (   1)Cl   8                / 92. RY*(   2) C   7                    0.38    1.82    0.033
  34. LP (   1)Cl   8                / 94. RY*(   4) C   7                    0.40    1.96    0.035
  35. LP (   2)Cl   8                /164. BD*(   1) C   5 - C   6            0.35    0.75    0.020
  35. LP (   2)Cl   8                /167. BD*(   1) C   6 - C   7            1.05    0.72    0.035
  35. LP (   2)Cl   8                /171. BD*(   1) C   7 - H  19            1.55    0.80    0.044
  36. LP (   3)Cl   8                / 93. RY*(   3) C   7                    0.27    1.12    0.022
  36. LP (   3)Cl   8                /155. BD*(   1) C   2 - C   3            0.44    0.69    0.022
  36. LP (   3)Cl   8                /156. BD*(   1) C   2 - C   7            1.89    0.68    0.045
  36. LP (   3)Cl   8                /167. BD*(   1) C   6 - C   7            0.43    0.71    0.022
  36. LP (   3)Cl   8                /171. BD*(   1) C   7 - H  19            0.35    0.78    0.021


 Natural Bond Orbitals (Summary):

                                                            Principal Delocalizations
           NBO                        Occupancy    Energy   (geminal,vicinal,remote)
 ====================================================================================
 Molecular unit  1  (C6H11OCl)
     1. BD (   1) O   1 - C   2          0.99672    -1.09045  167(v),158(v)
     2. BD (   1) O   1 - H   9          0.99433    -0.94695  156(v),46(v)
     3. BD (   1) C   2 - C   3          0.98666    -0.81769  170(v),156(g),163(v),64(v)
                                                    37(v),158(g),91(v),157(g)
     4. BD (   1) C   2 - C   7          0.98802    -0.83721  154(v),159(v),82(v),55(v)
                                                    169(v),167(g),155(g),38(v)
                                                    157(g),101(v),171(g)
     5. BD (   1) C   2 - H  10          0.98812    -0.70498  171(v),160(v),92(v),56(v)
     6. BD (   1) C   3 - C   4          0.98891    -0.77951  153(v),166(v),73(v),159(g)
                                                    161(g),155(g),47(v),160(g)
                                                    163(g)
     7. BD (   1) C   3 - H  11          0.98707    -0.66782  156(v),161(v),65(v),158(g)
                                                    153(v)
     8. BD (   1) C   3 - H  12          0.98826    -0.66621  157(v),162(v),153(v),46(v)
     9. BD (   1) C   4 - C   5          0.99076    -0.75924  159(v),169(v),82(v),55(v)
                                                    158(g),164(g),163(g),166(g)
                                                    162(g)
    10. BD (   1) C   4 - H  13          0.98894    -0.64534  160(v),165(v)
    11. BD (   1) C   4 - H  14          0.98823    -0.65355  155(v),164(v),74(v)
    12. BD (   1) C   5 - C   6          0.98574    -0.76981  170(v),163(v),92(v),167(g)
                                                    64(v),169(g),161(g),166(g)
                                                    168(g)
    13. BD (   1) C   5 - H  15          0.98893    -0.64068  168(v),162(v)
    14. BD (   1) C   5 - H  16          0.98717    -0.64355  167(v),158(v)
    15. BD (   1) C   6 - C   7          0.98954    -0.81820  153(v),166(v),156(g),73(v)
                                                    46(v),164(g),171(g),169(g)
    16. BD (   1) C   6 - H  17          0.98796    -0.65574  171(v),165(v),91(v)
    17. BD (   1) C   6 - H  18          0.98738    -0.65537  156(v),161(v),74(v),164(g)
    18. BD (   1) C   7 -Cl   8          0.99325    -0.86439  164(v),155(v),83(v)
    19. BD (   1) C   7 - H  19          0.98763    -0.69990  157(v),168(v),153(v),100(v)
                                                    167(g),170(g)
    20. CR (   1) O   1                  0.99987   -19.21633  46(v),50(v)
    21. CR (   1) C   2                  0.99937   -10.34360  153(g),92(v),113(v),93(v)
                                                    58(v),156(g),56(v)
    22. CR (   1) C   3                  0.99953   -10.26362  66(v),121(v),117(v)
    23. CR (   1) C   4                  0.99954   -10.24186  56(v),129(v),75(v),125(v)
    24. CR (   1) C   5                  0.99954   -10.23680  83(v),137(v),133(v),66(v)
    25. CR (   1) C   6                  0.99951   -10.24915  91(v),75(v),145(v),141(v)
    26. CR (   1) C   7                  0.99939   -10.32404  170(g),149(v),85(v),47(v)
                                                    52(v)
    27. CR (   1)Cl   8                  1.00000  -100.97894   
    28. CR (   2)Cl   8                  0.99991   -10.08862  91(v),92(v)
    29. CR (   3)Cl   8                  0.99995    -7.43596   
    30. CR (   4)Cl   8                  0.99999    -7.43023   
    31. CR (   5)Cl   8                  0.99999    -7.42947   
    32. LP (   1) O   1                  0.99117    -0.82598  46(v),157(v),155(v),156(v)
                                                    111(v),48(v),167(r),110(v)
    33. LP (   2) O   1                  0.98468    -0.57675  155(v),157(v),109(v),49(v)
                                                    50(v),158(r)
    34. LP (   1)Cl   8                  0.99754    -1.13485  91(v),94(v),92(v)
    35. LP (   2)Cl   8                  0.99071    -0.52610  171(v),167(v),164(r)
    36. LP (   3)Cl   8                  0.98693    -0.51176  156(v),155(r),167(v),171(v)
                                                    93(v)
    37. RY*(   1) O   1                  0.00119     0.89566   
    38. RY*(   2) O   1                  0.00096     1.16200   
    39. RY*(   3) O   1                  0.00016     1.43912   
    40. RY*(   4) O   1                  0.00003     1.10658   
    41. RY*(   5) O   1                  0.00001     2.68486   
    42. RY*(   6) O   1                  0.00000     2.54647   
    43. RY*(   7) O   1                  0.00000     2.67414   
    44. RY*(   8) O   1                  0.00000     2.51051   
    45. RY*(   9) O   1                  0.00001     2.47287   
    46. RY*(   1) C   2                  0.00288     0.59897   
    47. RY*(   2) C   2                  0.00226     0.78479   
    48. RY*(   3) C   2                  0.00084     1.12987   
    49. RY*(   4) C   2                  0.00079     1.60566   
    50. RY*(   5) C   2                  0.00057     0.97694   
    51. RY*(   6) C   2                  0.00036     2.01752   
    52. RY*(   7) C   2                  0.00028     1.29719   
    53. RY*(   8) C   2                  0.00018     1.70865   
    54. RY*(   9) C   2                  0.00010     1.91006   
    55. RY*(   1) C   3                  0.00281     0.82293   
    56. RY*(   2) C   3                  0.00137     0.50572   
    57. RY*(   3) C   3                  0.00057     0.93037   
    58. RY*(   4) C   3                  0.00034     0.76978   
    59. RY*(   5) C   3                  0.00016     1.78502   
    60. RY*(   6) C   3                  0.00009     1.69849   
    61. RY*(   7) C   3                  0.00005     1.95030   
    62. RY*(   8) C   3                  0.00001     2.04830   
    63. RY*(   9) C   3                  0.00001     1.95852   
    64. RY*(   1) C   4                  0.00257     0.82949   
    65. RY*(   2) C   4                  0.00090     0.81432   
    66. RY*(   3) C   4                  0.00067     0.60489   
    67. RY*(   4) C   4                  0.00018     0.90345   
    68. RY*(   5) C   4                  0.00013     1.78564   
    69. RY*(   6) C   4                  0.00006     2.02211   
    70. RY*(   7) C   4                  0.00003     1.87688   
    71. RY*(   8) C   4                  0.00001     1.98665   
    72. RY*(   9) C   4                  0.00001     1.78287   
    73. RY*(   1) C   5                  0.00257     0.83916   
    74. RY*(   2) C   5                  0.00088     0.85930   
    75. RY*(   3) C   5                  0.00071     0.54971   
    76. RY*(   4) C   5                  0.00017     0.93671   
    77. RY*(   5) C   5                  0.00013     1.78433   
    78. RY*(   6) C   5                  0.00006     2.04412   
    79. RY*(   7) C   5                  0.00003     1.83777   
    80. RY*(   8) C   5                  0.00001     1.79886   
    81. RY*(   9) C   5                  0.00001     2.00554   
    82. RY*(   1) C   6                  0.00303     0.80726   
    83. RY*(   2) C   6                  0.00156     0.47063   
    84. RY*(   3) C   6                  0.00059     0.88312   
    85. RY*(   4) C   6                  0.00033     0.73354   
    86. RY*(   5) C   6                  0.00014     1.80416   
    87. RY*(   6) C   6                  0.00011     1.83782   
    88. RY*(   7) C   6                  0.00006     1.98445   
    89. RY*(   8) C   6                  0.00001     2.07555   
    90. RY*(   9) C   6                  0.00001     1.93728   
    91. RY*(   1) C   7                  0.00307     0.57599   
    92. RY*(   2) C   7                  0.00295     0.68825   
    93. RY*(   3) C   7                  0.00178     0.60555   
    94. RY*(   4) C   7                  0.00099     0.82572   
    95. RY*(   5) C   7                  0.00032     1.83226   
    96. RY*(   6) C   7                  0.00025     1.85162   
    97. RY*(   7) C   7                  0.00021     1.88252   
    98. RY*(   8) C   7                  0.00013     1.93457   
    99. RY*(   9) C   7                  0.00006     1.68567   
   100. RY*(   1)Cl   8                  0.00110     0.62686   
   101. RY*(   2)Cl   8                  0.00098     0.63298   
   102. RY*(   3)Cl   8                  0.00056     0.58819   
   103. RY*(   4)Cl   8                  0.00007     0.93151   
   104. RY*(   5)Cl   8                  0.00004     0.76697   
   105. RY*(   6)Cl   8                  0.00002     0.61555   
   106. RY*(   7)Cl   8                  0.00000     0.82719   
   107. RY*(   8)Cl   8                  0.00001     0.61025   
   108. RY*(   9)Cl   8                  0.00001     0.80660   
   109. RY*(   1) H   9                  0.00072     1.38921   
   110. RY*(   2) H   9                  0.00062     0.97604   
   111. RY*(   3) H   9                  0.00039     1.00408   
   112. RY*(   4) H   9                  0.00001     2.10750   
   113. RY*(   1) H  10                  0.00202     0.18489   
   114. RY*(   2) H  10                  0.00007     1.63325   
   115. RY*(   3) H  10                  0.00003     1.73410   
   116. RY*(   4) H  10                  0.00002     2.14265   
   117. RY*(   1) H  11                  0.00112     0.20741   
   118. RY*(   2) H  11                  0.00009     1.68239   
   119. RY*(   3) H  11                  0.00006     1.66007   
   120. RY*(   4) H  11                  0.00002     2.15223   
   121. RY*(   1) H  12                  0.00162     0.22026   
   122. RY*(   2) H  12                  0.00008     1.71608   
   123. RY*(   3) H  12                  0.00005     1.65585   
   124. RY*(   4) H  12                  0.00002     2.14176   
   125. RY*(   1) H  13                  0.00126     0.24100   
   126. RY*(   2) H  13                  0.00008     1.75295   
   127. RY*(   3) H  13                  0.00006     1.61379   
   128. RY*(   4) H  13                  0.00002     2.14728   
   129. RY*(   1) H  14                  0.00092     0.22075   
   130. RY*(   2) H  14                  0.00009     1.70059   
   131. RY*(   3) H  14                  0.00006     1.63894   
   132. RY*(   4) H  14                  0.00002     2.16173   
   133. RY*(   1) H  15                  0.00125     0.24418   
   134. RY*(   2) H  15                  0.00007     1.66671   
   135. RY*(   3) H  15                  0.00007     1.71342   
   136. RY*(   4) H  15                  0.00002     2.14748   
   137. RY*(   1) H  16                  0.00087     0.22803   
   138. RY*(   2) H  16                  0.00008     1.71044   
   139. RY*(   3) H  16                  0.00006     1.64738   
   140. RY*(   4) H  16                  0.00002     2.16798   
   141. RY*(   1) H  17                  0.00158     0.23087   
   142. RY*(   2) H  17                  0.00008     1.72686   
   143. RY*(   3) H  17                  0.00005     1.64301   
   144. RY*(   4) H  17                  0.00002     2.14842   
   145. RY*(   1) H  18                  0.00113     0.21378   
   146. RY*(   2) H  18                  0.00008     1.69477   
   147. RY*(   3) H  18                  0.00005     1.67071   
   148. RY*(   4) H  18                  0.00002     2.16722   
   149. RY*(   1) H  19                  0.00176     0.17843   
   150. RY*(   2) H  19                  0.00004     1.66276   
   151. RY*(   3) H  19                  0.00004     1.95867   
   152. RY*(   4) H  19                  0.00002     1.95345   
   153. BD*(   1) O   1 - C   2          0.01502     0.07208   
   154. BD*(   1) O   1 - H   9          0.00300     0.22274   
   155. BD*(   1) C   2 - C   3          0.01632     0.17581   
   156. BD*(   1) C   2 - C   7          0.02114     0.16614   
   157. BD*(   1) C   2 - H  10          0.01710     0.23859   
   158. BD*(   1) C   3 - C   4          0.00744     0.21390   
   159. BD*(   1) C   3 - H  11          0.00612     0.27444   
   160. BD*(   1) C   3 - H  12          0.00846     0.26710   
   161. BD*(   1) C   4 - C   5          0.00735     0.22633   
   162. BD*(   1) C   4 - H  13          0.00817     0.28424   
   163. BD*(   1) C   4 - H  14          0.00546     0.29752   
   164. BD*(   1) C   5 - C   6          0.00844     0.21894   
   165. BD*(   1) C   5 - H  15          0.00804     0.28960   
   166. BD*(   1) C   5 - H  16          0.00534     0.30642   
   167. BD*(   1) C   6 - C   7          0.01193     0.19398   
   168. BD*(   1) C   6 - H  17          0.00859     0.27505   
   169. BD*(   1) C   6 - H  18          0.00573     0.29706   
   170. BD*(   1) C   7 -Cl   8          0.02135    -0.08955   
   171. BD*(   1) C   7 - H  19          0.01347     0.27235   
       -------------------------------
              Total Lewis   35.74124  ( 99.2812%)
        Valence non-Lewis    0.19847  (  0.5513%)
        Rydberg non-Lewis    0.06029  (  0.1675%)
       -------------------------------
            Total unit  1   36.00000  (100.0000%)
           Charge unit  1    0.00000


 ***************************************************
 *******         Beta  spin orbitals         *******
 ***************************************************


 NATURAL POPULATIONS:  Natural atomic orbital occupancies 
                                                          
   NAO  Atom  No  lang   Type(AO)    Occupancy      Energy
 ----------------------------------------------------------
     1    O    1  S      Cor( 1S)     0.99986     -19.20692
     2    O    1  S      Val( 2S)     0.83567      -1.09887
     3    O    1  S      Ryd( 3S)     0.00056       1.19950
     4    O    1  px     Val( 2p)     0.68999      -0.50729
     5    O    1  px     Ryd( 3p)     0.00112       0.87418
     6    O    1  py     Val( 2p)     0.72395      -0.51676
     7    O    1  py     Ryd( 3p)     0.00113       1.00157
     8    O    1  pz     Val( 2p)     0.80116      -0.52242
     9    O    1  pz     Ryd( 3p)     0.00070       0.90703
    10    O    1  dxy    Ryd( 3d)     0.00039       2.80699
    11    O    1  dxz    Ryd( 3d)     0.00055       2.63840
    12    O    1  dyz    Ryd( 3d)     0.00047       2.89057
    13    O    1  dx2y2  Ryd( 3d)     0.00034       2.74919
    14    O    1  dz2    Ryd( 3d)     0.00039       2.58799

    15    C    2  S      Cor( 1S)     0.99937     -10.34291
    16    C    2  S      Val( 2S)     0.46701      -0.41313
    17    C    2  S      Ryd( 3S)     0.00165       0.68444
    18    C    2  px     Val( 2p)     0.46043      -0.29228
    19    C    2  px     Ryd( 3p)     0.00329       0.43459
    20    C    2  py     Val( 2p)     0.42638      -0.29993
    21    C    2  py     Ryd( 3p)     0.00170       0.46739
    22    C    2  pz     Val( 2p)     0.56483      -0.30436
    23    C    2  pz     Ryd( 3p)     0.00166       0.57615
    24    C    2  dxy    Ryd( 3d)     0.00096       1.96165
    25    C    2  dxz    Ryd( 3d)     0.00050       1.86858
    26    C    2  dyz    Ryd( 3d)     0.00065       1.90337
    27    C    2  dx2y2  Ryd( 3d)     0.00062       1.98202
    28    C    2  dz2    Ryd( 3d)     0.00070       2.19413

    29    C    3  S      Cor( 1S)     0.99953     -10.26229
    30    C    3  S      Val( 2S)     0.51688      -0.40841
    31    C    3  S      Ryd( 3S)     0.00069       0.78678
    32    C    3  px     Val( 2p)     0.45339      -0.26024
    33    C    3  px     Ryd( 3p)     0.00125       0.41683
    34    C    3  py     Val( 2p)     0.59098      -0.27287
    35    C    3  py     Ryd( 3p)     0.00268       0.49881
    36    C    3  pz     Val( 2p)     0.61571      -0.27552
    37    C    3  pz     Ryd( 3p)     0.00176       0.56660
    38    C    3  dxy    Ryd( 3d)     0.00023       2.02212
    39    C    3  dxz    Ryd( 3d)     0.00020       1.90416
    40    C    3  dyz    Ryd( 3d)     0.00027       2.03545
    41    C    3  dx2y2  Ryd( 3d)     0.00037       2.06690
    42    C    3  dz2    Ryd( 3d)     0.00044       2.22100

    43    C    4  S      Cor( 1S)     0.99954     -10.24158
    44    C    4  S      Val( 2S)     0.51162      -0.38436
    45    C    4  S      Ryd( 3S)     0.00041       0.80097
    46    C    4  px     Val( 2p)     0.55991      -0.24760
    47    C    4  px     Ryd( 3p)     0.00216       0.56380
    48    C    4  py     Val( 2p)     0.51324      -0.24242
    49    C    4  py     Ryd( 3p)     0.00108       0.41764
    50    C    4  pz     Val( 2p)     0.60305      -0.24927
    51    C    4  pz     Ryd( 3p)     0.00133       0.51360
    52    C    4  dxy    Ryd( 3d)     0.00032       2.02889
    53    C    4  dxz    Ryd( 3d)     0.00015       1.95881
    54    C    4  dyz    Ryd( 3d)     0.00027       1.95742
    55    C    4  dx2y2  Ryd( 3d)     0.00029       2.11561
    56    C    4  dz2    Ryd( 3d)     0.00049       2.27907

    57    C    5  S      Cor( 1S)     0.99955     -10.23655
    58    C    5  S      Val( 2S)     0.51063      -0.37835
    59    C    5  S      Ryd( 3S)     0.00041       0.80737
    60    C    5  px     Val( 2p)     0.50214      -0.23444
    61    C    5  px     Ryd( 3p)     0.00140       0.45536
    62    C    5  py     Val( 2p)     0.57376      -0.24426
    63    C    5  py     Ryd( 3p)     0.00211       0.52873
    64    C    5  pz     Val( 2p)     0.60395      -0.24476
    65    C    5  pz     Ryd( 3p)     0.00143       0.53001
    66    C    5  dxy    Ryd( 3d)     0.00032       2.09165
    67    C    5  dxz    Ryd( 3d)     0.00019       1.94226
    68    C    5  dyz    Ryd( 3d)     0.00024       1.99982
    69    C    5  dx2y2  Ryd( 3d)     0.00032       2.05572
    70    C    5  dz2    Ryd( 3d)     0.00047       2.27166

    71    C    6  S      Cor( 1S)     0.99952     -10.24845
    72    C    6  S      Val( 2S)     0.51065      -0.39432
    73    C    6  S      Ryd( 3S)     0.00068       0.78570
    74    C    6  px     Val( 2p)     0.50409      -0.25559
    75    C    6  px     Ryd( 3p)     0.00187       0.42329
    76    C    6  py     Val( 2p)     0.56825      -0.26251
    77    C    6  py     Ryd( 3p)     0.00225       0.49182
    78    C    6  pz     Val( 2p)     0.61457      -0.26444
    79    C    6  pz     Ryd( 3p)     0.00218       0.56697
    80    C    6  dxy    Ryd( 3d)     0.00039       2.05474
    81    C    6  dxz    Ryd( 3d)     0.00023       1.93047
    82    C    6  dyz    Ryd( 3d)     0.00021       2.03530
    83    C    6  dx2y2  Ryd( 3d)     0.00024       2.05163
    84    C    6  dz2    Ryd( 3d)     0.00044       2.22878

    85    C    7  S      Cor( 1S)     0.99938     -10.32406
    86    C    7  S      Val( 2S)     0.51178      -0.46831
    87    C    7  S      Ryd( 3S)     0.00104       0.71598
    88    C    7  px     Val( 2p)     0.43807      -0.35763
    89    C    7  px     Ryd( 3p)     0.00329       0.53082
    90    C    7  py     Val( 2p)     0.53997      -0.31760
    91    C    7  py     Ryd( 3p)     0.00285       0.43817
    92    C    7  pz     Val( 2p)     0.60402      -0.31404
    93    C    7  pz     Ryd( 3p)     0.00195       0.54003
    94    C    7  dxy    Ryd( 3d)     0.00043       1.92609
    95    C    7  dxz    Ryd( 3d)     0.00051       1.77775
    96    C    7  dyz    Ryd( 3d)     0.00040       1.90031
    97    C    7  dx2y2  Ryd( 3d)     0.00102       1.88640
    98    C    7  dz2    Ryd( 3d)     0.00071       2.19037

    99   Cl    8  S      Cor( 1S)     1.00000    -100.97644
   100   Cl    8  S      Cor( 2S)     0.99991     -10.08565
   101   Cl    8  S      Val( 3S)     0.92592      -1.19688
   102   Cl    8  S      Ryd( 4S)     0.00090       0.47475
   103   Cl    8  px     Cor( 2p)     0.99993      -7.43253
   104   Cl    8  px     Val( 3p)     0.58946      -0.45528
   105   Cl    8  px     Ryd( 4p)     0.00050       0.80403
   106   Cl    8  py     Cor( 2p)     0.99995      -7.42587
   107   Cl    8  py     Val( 3p)     0.82944      -0.48747
   108   Cl    8  py     Ryd( 4p)     0.00060       0.77301
   109   Cl    8  pz     Cor( 2p)     0.99996      -7.42597
   110   Cl    8  pz     Val( 3p)     0.85221      -0.48925
   111   Cl    8  pz     Ryd( 4p)     0.00037       0.76522
   112   Cl    8  dxy    Ryd( 3d)     0.00095       0.75463
   113   Cl    8  dxz    Ryd( 3d)     0.00119       0.77086
   114   Cl    8  dyz    Ryd( 3d)     0.00010       0.64470
   115   Cl    8  dx2y2  Ryd( 3d)     0.00182       0.85136
   116   Cl    8  dz2    Ryd( 3d)     0.00071       0.68779

   117    H    9  S      Val( 1S)     0.25071      -0.09419
   118    H    9  S      Ryd( 2S)     0.00052       0.23277
   119    H    9  px     Ryd( 2p)     0.00049       1.53928
   120    H    9  py     Ryd( 2p)     0.00112       2.06623
   121    H    9  pz     Ryd( 2p)     0.00066       1.67080

   122    H   10  S      Val( 1S)     0.36180      -0.11669
   123    H   10  S      Ryd( 2S)     0.00214       0.18500
   124    H   10  px     Ryd( 2p)     0.00007       1.69453
   125    H   10  py     Ryd( 2p)     0.00005       1.69035
   126    H   10  pz     Ryd( 2p)     0.00040       2.15328

   127    H   11  S      Val( 1S)     0.37031      -0.09030
   128    H   11  S      Ryd( 2S)     0.00113       0.19474
   129    H   11  px     Ryd( 2p)     0.00011       1.70535
   130    H   11  py     Ryd( 2p)     0.00028       2.03531
   131    H   11  pz     Ryd( 2p)     0.00013       1.77517

   132    H   12  S      Val( 1S)     0.36950      -0.09293
   133    H   12  S      Ryd( 2S)     0.00160       0.21331
   134    H   12  px     Ryd( 2p)     0.00007       1.64315
   135    H   12  py     Ryd( 2p)     0.00008       1.70379
   136    H   12  pz     Ryd( 2p)     0.00037       2.18576

   137    H   13  S      Val( 1S)     0.38050      -0.08212
   138    H   13  S      Ryd( 2S)     0.00122       0.22447
   139    H   13  px     Ryd( 2p)     0.00008       1.71550
   140    H   13  py     Ryd( 2p)     0.00007       1.61920
   141    H   13  pz     Ryd( 2p)     0.00037       2.20528

   142    H   14  S      Val( 1S)     0.33996      -0.05678
   143    H   14  S      Ryd( 2S)     0.00074       0.20565
   144    H   14  px     Ryd( 2p)     0.00035       2.17089
   145    H   14  py     Ryd( 2p)     0.00006       1.65583
   146    H   14  pz     Ryd( 2p)     0.00009       1.71880

   147    H   15  S      Val( 1S)     0.38087      -0.07734
   148    H   15  S      Ryd( 2S)     0.00123       0.22830
   149    H   15  px     Ryd( 2p)     0.00008       1.65536
   150    H   15  py     Ryd( 2p)     0.00007       1.69025
   151    H   15  pz     Ryd( 2p)     0.00037       2.20697

   152    H   16  S      Val( 1S)     0.35337      -0.05391
   153    H   16  S      Ryd( 2S)     0.00079       0.21130
   154    H   16  px     Ryd( 2p)     0.00016       1.80882
   155    H   16  py     Ryd( 2p)     0.00025       2.01400
   156    H   16  pz     Ryd( 2p)     0.00010       1.73822

   157    H   17  S      Val( 1S)     0.37496      -0.08844
   158    H   17  S      Ryd( 2S)     0.00158       0.21951
   159    H   17  px     Ryd( 2p)     0.00005       1.65614
   160    H   17  py     Ryd( 2p)     0.00011       1.69103
   161    H   17  pz     Ryd( 2p)     0.00036       2.19259

   162    H   18  S      Val( 1S)     0.36051      -0.06530
   163    H   18  S      Ryd( 2S)     0.00114       0.20400
   164    H   18  px     Ryd( 2p)     0.00009       1.73950
   165    H   18  py     Ryd( 2p)     0.00029       2.02782
   166    H   18  pz     Ryd( 2p)     0.00013       1.78653

   167    H   19  S      Val( 1S)     0.36013      -0.08806
   168    H   19  S      Ryd( 2S)     0.00178       0.18075
   169    H   19  px     Ryd( 2p)     0.00003       1.74326
   170    H   19  py     Ryd( 2p)     0.00005       1.66590
   171    H   19  pz     Ryd( 2p)     0.00041       2.17708


 Summary of Natural Population Analysis:                  
                                                          
                                       Natural Population 
                Natural  -----------------------------------------------
    Atom  No    Charge         Core      Valence    Rydberg      Total
 -----------------------------------------------------------------------
      O    1   -0.05628      0.99986     3.05077    0.00565     4.05628
      C    2    0.07025      0.99937     1.91864    0.01174     2.92975
      C    3   -0.18438      0.99953     2.17696    0.00790     3.18438
      C    4   -0.19385      0.99954     2.18782    0.00649     3.19385
      C    5   -0.19693      0.99955     2.19049    0.00690     3.19693
      C    6   -0.20557      0.99952     2.19756    0.00849     3.20557
      C    7   -0.10543      0.99938     2.09384    0.01220     3.10543
     Cl    8    0.29608      4.99974     3.19703    0.00714     8.20392
      H    9    0.24650      0.00000     0.25071    0.00279     0.25350
      H   10    0.13554      0.00000     0.36180    0.00266     0.36446
      H   11    0.12804      0.00000     0.37031    0.00165     0.37196
      H   12    0.12838      0.00000     0.36950    0.00212     0.37162
      H   13    0.11776      0.00000     0.38050    0.00174     0.38224
      H   14    0.15880      0.00000     0.33996    0.00124     0.34120
      H   15    0.11737      0.00000     0.38087    0.00175     0.38263
      H   16    0.14533      0.00000     0.35337    0.00130     0.35467
      H   17    0.12295      0.00000     0.37496    0.00210     0.37705
      H   18    0.13784      0.00000     0.36051    0.00165     0.36216
      H   19    0.13760      0.00000     0.36013    0.00227     0.36240
 =======================================================================
   * Total *    1.00000     11.99649    22.91574    0.08777    35.00000

                                 Natural Population      
 --------------------------------------------------------
   Core                      11.99649 ( 99.9707% of  12)
   Valence                   22.91574 ( 99.6337% of  23)
   Natural Minimal Basis     34.91223 ( 99.7492% of  35)
   Natural Rydberg Basis      0.08777 (  0.2508% of  35)
 --------------------------------------------------------

    Atom  No          Natural Electron Configuration
 ----------------------------------------------------------------------------
      O    1      [core]2S( 0.84)2p( 2.22)
      C    2      [core]2S( 0.47)2p( 1.45)3p( 0.01)
      C    3      [core]2S( 0.52)2p( 1.66)3p( 0.01)
      C    4      [core]2S( 0.51)2p( 1.68)
      C    5      [core]2S( 0.51)2p( 1.68)
      C    6      [core]2S( 0.51)2p( 1.69)3p( 0.01)
      C    7      [core]2S( 0.51)2p( 1.58)3p( 0.01)
     Cl    8      [core]3S( 0.93)3p( 2.27)
      H    9            1S( 0.25)
      H   10            1S( 0.36)
      H   11            1S( 0.37)
      H   12            1S( 0.37)
      H   13            1S( 0.38)
      H   14            1S( 0.34)
      H   15            1S( 0.38)
      H   16            1S( 0.35)
      H   17            1S( 0.37)
      H   18            1S( 0.36)
      H   19            1S( 0.36)


 NATURAL BOND ORBITAL ANALYSIS, beta spin orbitals:

                       Occupancies       Lewis Structure    Low   High
           Occ.    -------------------  -----------------   occ   occ
  Cycle   Thresh.   Lewis   Non-Lewis     CR  BD  3C  LP    (L)   (NL)   Dev
 =============================================================================
   1(1)    0.90    34.43937   0.56063     12  20   0   3     0      0    0.03
 -----------------------------------------------------------------------------

 Structure accepted: No low occupancy Lewis orbitals

 --------------------------------------------------------
   Core                     11.99649 ( 99.971% of  12)
   Valence Lewis            22.44288 ( 97.578% of  23)
  ==================       ============================
   Total Lewis              34.43937 ( 98.398% of  35)
  -----------------------------------------------------
   Valence non-Lewis         0.50123 (  1.432% of  35)
   Rydberg non-Lewis         0.05940 (  0.170% of  35)
  ==================       ============================
   Total non-Lewis           0.56063 (  1.602% of  35)
 --------------------------------------------------------


       (Occupancy)   Bond orbital/ Coefficients/ Hybrids
 ---------------------------------------------------------------------------------
     1. (0.99601) BD ( 1) O   1 - C   2  
                ( 68.41%)   0.8271* O   1 s( 34.89%)p 1.86( 65.03%)d 0.00(  0.08%)
                                            0.0001 -0.5907  0.0015 -0.3912  0.0055
                                            0.6124 -0.0022  0.3495 -0.0022  0.0169
                                            0.0180 -0.0119  0.0012  0.0019
                ( 31.59%)   0.5621* C   2 s( 19.45%)p 4.13( 80.24%)d 0.02(  0.32%)
                                            0.0000 -0.4392 -0.0390  0.4884  0.0208
                                           -0.6933 -0.0209 -0.2869 -0.0022  0.0415
                                            0.0171 -0.0246  0.0130  0.0197
     2. (0.97454) BD ( 1) O   1 -Cl   8  
                ( 49.90%)   0.7064* O   1 s(  0.08%)p99.99( 99.87%)d 0.63(  0.05%)
                                           -0.0001 -0.0277  0.0021  0.7914 -0.0305
                                            0.1408 -0.0071  0.5927 -0.0170  0.0007
                                           -0.0037 -0.0017  0.0114 -0.0184
                ( 50.10%)   0.7078*Cl   8 s(  0.16%)p99.99( 99.78%)d 0.35(  0.06%)
                                           -0.0000 -0.0000 -0.0367 -0.0168 -0.0000
                                            0.4255  0.0032 -0.0001 -0.6772  0.0161
                                           -0.0001 -0.5982  0.0109 -0.0090 -0.0058
                                           -0.0051  0.0204 -0.0043
     3. (0.99428) BD ( 1) O   1 - H   9  
                ( 74.89%)   0.8654* O   1 s( 20.41%)p 3.89( 79.50%)d 0.00(  0.09%)
                                            0.0002  0.4515  0.0165  0.1770 -0.0089
                                            0.7764  0.0325 -0.3997 -0.0002  0.0151
                                           -0.0132 -0.0212 -0.0073  0.0022
                ( 25.11%)   0.5011* H   9 s( 99.51%)p 0.00(  0.49%)
                                            0.9975 -0.0023 -0.0134 -0.0626  0.0286
     4. (0.90635) BD ( 1) C   2 - C   3  
                ( 52.97%)   0.7278* C   2 s( 31.54%)p 2.17( 68.43%)d 0.00(  0.03%)
                                            0.0005  0.5616 -0.0064  0.7987 -0.0135
                                            0.1394  0.0194  0.1622 -0.0127  0.0054
                                            0.0089  0.0054  0.0099 -0.0064
                ( 47.03%)   0.6857* C   3 s( 26.91%)p 2.72( 73.05%)d 0.00(  0.05%)
                                            0.0008  0.5187  0.0039 -0.8248 -0.0061
                                           -0.1001  0.0248 -0.1984 -0.0123  0.0042
                                            0.0093  0.0022  0.0163 -0.0089
     5. (0.98701) BD ( 1) C   2 - C   7  
                ( 49.44%)   0.7031* C   2 s( 28.28%)p 2.53( 71.67%)d 0.00(  0.05%)
                                            0.0000  0.5317  0.0067 -0.3207 -0.0207
                                           -0.7047  0.0192  0.3412  0.0017  0.0124
                                           -0.0072 -0.0146 -0.0086 -0.0042
                ( 50.56%)   0.7111* C   7 s( 29.56%)p 2.38( 70.39%)d 0.00(  0.05%)
                                            0.0004  0.5436  0.0073  0.2392 -0.0188
                                            0.7194  0.0161 -0.3585 -0.0004  0.0092
                                           -0.0034 -0.0150 -0.0123 -0.0054
     6. (0.95247) BD ( 1) C   2 - H  10  
                ( 63.23%)   0.7951* C   2 s( 20.68%)p 3.83( 79.27%)d 0.00(  0.04%)
                                            0.0007 -0.4545  0.0167  0.1378  0.0031
                                            0.0199 -0.0138  0.8792 -0.0102 -0.0010
                                           -0.0049  0.0017 -0.0034 -0.0201
                ( 36.77%)   0.6064* H  10 s( 99.90%)p 0.00(  0.10%)
                                           -0.9994  0.0079 -0.0056 -0.0031 -0.0316
     7. (0.96267) BD ( 1) C   3 - C   4  
                ( 51.79%)   0.7197* C   3 s( 28.25%)p 2.54( 71.71%)d 0.00(  0.04%)
                                           -0.0002  0.5315  0.0010  0.4721  0.0243
                                           -0.6605  0.0221 -0.2384 -0.0037 -0.0118
                                           -0.0046  0.0090 -0.0081 -0.0081
                ( 48.21%)   0.6943* C   4 s( 27.06%)p 2.69( 72.89%)d 0.00(  0.05%)
                                            0.0005  0.5202  0.0046 -0.4624  0.0182
                                            0.6809  0.0245  0.2248 -0.0024 -0.0173
                                           -0.0065  0.0076 -0.0018 -0.0096
     8. (0.98706) BD ( 1) C   3 - H  11  
                ( 62.85%)   0.7928* C   3 s( 22.31%)p 3.48( 77.65%)d 0.00(  0.04%)
                                           -0.0002  0.4723  0.0058  0.2998  0.0100
                                            0.7333 -0.0085 -0.3851  0.0185  0.0071
                                           -0.0042 -0.0143 -0.0115 -0.0029
                ( 37.15%)   0.6095* H  11 s( 99.91%)p 0.00(  0.09%)
                                            0.9995 -0.0025 -0.0136 -0.0252  0.0111
     9. (0.98081) BD ( 1) C   3 - H  12  
                ( 62.81%)   0.7925* C   3 s( 22.39%)p 3.46( 77.56%)d 0.00(  0.04%)
                                           -0.0003  0.4732 -0.0083  0.0742  0.0166
                                            0.1214  0.0230  0.8686 -0.0043 -0.0000
                                           -0.0012  0.0035 -0.0004  0.0205
                ( 37.19%)   0.6098* H  12 s( 99.90%)p 0.00(  0.10%)
                                            0.9995 -0.0056 -0.0065 -0.0077 -0.0296
    10. (0.98903) BD ( 1) C   4 - C   5  
                ( 50.28%)   0.7091* C   4 s( 28.00%)p 2.57( 71.96%)d 0.00(  0.04%)
                                            0.0003  0.5291 -0.0005 -0.2863  0.0281
                                           -0.7153 -0.0148  0.3535  0.0003  0.0123
                                           -0.0073 -0.0129 -0.0074 -0.0049
                ( 49.72%)   0.7051* C   5 s( 27.65%)p 2.61( 72.30%)d 0.00(  0.05%)
                                            0.0002  0.5258  0.0005  0.3118  0.0326
                                            0.7072 -0.0102 -0.3528 -0.0043  0.0089
                                           -0.0040 -0.0140 -0.0122 -0.0053
    11. (0.98845) BD ( 1) C   4 - H  13  
                ( 61.98%)   0.7873* C   4 s( 22.04%)p 3.54( 77.92%)d 0.00(  0.04%)
                                            0.0001 -0.4694  0.0086  0.0159 -0.0270
                                            0.0798 -0.0013  0.8785 -0.0029 -0.0004
                                           -0.0037 -0.0024 -0.0006 -0.0204
                ( 38.02%)   0.6166* H  13 s( 99.91%)p 0.00(  0.09%)
                                           -0.9995  0.0041  0.0042 -0.0033 -0.0299
    12. (0.94033) BD ( 1) C   4 - H  14  
                ( 64.16%)   0.8010* C   4 s( 22.78%)p 3.39( 77.18%)d 0.00(  0.03%)
                                           -0.0005  0.4773  0.0048  0.8383 -0.0053
                                            0.1298 -0.0047  0.2277 -0.0172  0.0057
                                            0.0099  0.0030  0.0123 -0.0064
                ( 35.84%)   0.5987* H  14 s( 99.90%)p 0.00(  0.10%)
                                            0.9995 -0.0044 -0.0308 -0.0023 -0.0049
    13. (0.95453) BD ( 1) C   5 - C   6  
                ( 48.44%)   0.6960* C   5 s( 27.44%)p 2.64( 72.51%)d 0.00(  0.05%)
                                            0.0004  0.5239  0.0026 -0.8212 -0.0038
                                           -0.1209 -0.0321 -0.1873  0.0024  0.0003
                                            0.0082  0.0000  0.0172 -0.0101
                ( 51.56%)   0.7180* C   6 s( 28.49%)p 2.51( 71.48%)d 0.00(  0.04%)
                                            0.0000  0.5337 -0.0003  0.8148  0.0016
                                            0.1008 -0.0341  0.1988  0.0011  0.0080
                                            0.0077  0.0028  0.0128 -0.0093
    14. (0.98880) BD ( 1) C   5 - H  15  
                ( 61.95%)   0.7871* C   5 s( 22.09%)p 3.52( 77.86%)d 0.00(  0.04%)
                                           -0.0001  0.4700 -0.0086  0.0939  0.0170
                                            0.0452 -0.0225  0.8758 -0.0036 -0.0001
                                            0.0015  0.0040 -0.0004  0.0205
                ( 38.05%)   0.6168* H  15 s( 99.91%)p 0.00(  0.09%)
                                            0.9995 -0.0040 -0.0067  0.0024 -0.0295
    15. (0.96326) BD ( 1) C   5 - H  16  
                ( 63.63%)   0.7977* C   5 s( 22.68%)p 3.41( 77.28%)d 0.00(  0.04%)
                                            0.0003 -0.4762 -0.0062 -0.4671  0.0007
                                            0.6940 -0.0073  0.2694 -0.0183  0.0121
                                            0.0054 -0.0100  0.0066  0.0057
                ( 36.37%)   0.6031* H  16 s( 99.90%)p 0.00(  0.10%)
                                           -0.9995  0.0031  0.0180 -0.0242 -0.0066
    16. (0.96300) BD ( 1) C   6 - C   7  
                ( 46.82%)   0.6842* C   6 s( 26.34%)p 2.79( 73.61%)d 0.00(  0.05%)
                                            0.0003  0.5132  0.0077 -0.4748 -0.0250
                                            0.6779 -0.0082  0.2242  0.0131 -0.0165
                                           -0.0046  0.0088 -0.0073 -0.0092
                ( 53.18%)   0.7293* C   7 s( 32.26%)p 2.10( 67.70%)d 0.00(  0.03%)
                                            0.0005  0.5680  0.0019  0.4003 -0.0180
                                           -0.6791 -0.0113 -0.2345  0.0144 -0.0106
                                           -0.0041  0.0114 -0.0031 -0.0082
    17. (0.98517) BD ( 1) C   6 - H  17  
                ( 62.44%)   0.7902* C   6 s( 22.02%)p 3.54( 77.94%)d 0.00(  0.04%)
                                            0.0002 -0.4691  0.0097  0.0808  0.0036
                                            0.1242  0.0294  0.8698 -0.0059  0.0001
                                           -0.0046 -0.0004 -0.0003 -0.0205
                ( 37.56%)   0.6129* H  17 s( 99.90%)p 0.00(  0.10%)
                                           -0.9995  0.0051 -0.0032 -0.0097 -0.0291
    18. (0.98328) BD ( 1) C   6 - H  18  
                ( 63.67%)   0.7979* C   6 s( 23.04%)p 3.34( 76.93%)d 0.00(  0.04%)
                                            0.0001 -0.4799 -0.0054  0.3209 -0.0102
                                            0.7164 -0.0007 -0.3906  0.0199 -0.0106
                                            0.0067  0.0127  0.0066  0.0024
                ( 36.33%)   0.6027* H  18 s( 99.90%)p 0.00(  0.10%)
                                           -0.9995  0.0024 -0.0113 -0.0264  0.0114
    19. (0.98954) BD ( 1) C   7 -Cl   8  
                ( 42.13%)   0.6491* C   7 s( 15.06%)p 5.62( 84.65%)d 0.02(  0.29%)
                                           -0.0000 -0.3881  0.0001  0.8823 -0.0149
                                            0.1150  0.0087  0.2332 -0.0147 -0.0087
                                           -0.0225 -0.0023 -0.0420  0.0227
                ( 57.87%)   0.7607*Cl   8 s( 17.87%)p 4.57( 81.66%)d 0.03(  0.47%)
                                            0.0000 -0.0002 -0.4215  0.0326  0.0001
                                           -0.8188 -0.0244  0.0000 -0.2163 -0.0047
                                            0.0000 -0.3143 -0.0085 -0.0198 -0.0308
                                           -0.0046 -0.0511  0.0263
    20. (0.98146) BD ( 1) C   7 - H  19  
                ( 64.21%)   0.8013* C   7 s( 23.04%)p 3.34( 76.92%)d 0.00(  0.05%)
                                           -0.0004  0.4800 -0.0039 -0.0309 -0.0150
                                            0.0825 -0.0109  0.8724  0.0010 -0.0014
                                           -0.0033  0.0045 -0.0012  0.0205
                ( 35.79%)   0.5983* H  19 s( 99.90%)p 0.00(  0.10%)
                                            0.9995 -0.0069  0.0031 -0.0025 -0.0317
    21. (0.99986) CR ( 1) O   1           s(100.00%)p 0.00(  0.00%)
                                            1.0000 -0.0001 -0.0000  0.0001 -0.0000
                                           -0.0002 -0.0000  0.0000 -0.0000 -0.0000
                                            0.0000  0.0000  0.0000 -0.0000
    22. (0.99937) CR ( 1) C   2           s(100.00%)p 0.00(  0.00%)
                                            1.0000  0.0000 -0.0000 -0.0005  0.0000
                                           -0.0001  0.0000 -0.0007  0.0000 -0.0000
                                           -0.0000 -0.0000 -0.0000  0.0000
    23. (0.99952) CR ( 1) C   3           s(100.00%)p 0.00(  0.00%)
                                            1.0000 -0.0001 -0.0000  0.0008  0.0000
                                            0.0001 -0.0000  0.0003  0.0000 -0.0000
                                           -0.0000 -0.0000 -0.0000  0.0000
    24. (0.99954) CR ( 1) C   4           s(100.00%)p 0.00(  0.00%)
                                            1.0000 -0.0001 -0.0000  0.0007 -0.0000
                                           -0.0001 -0.0000 -0.0002 -0.0000  0.0000
                                            0.0000  0.0000  0.0000  0.0000
    25. (0.99955) CR ( 1) C   5           s(100.00%)p 0.00(  0.00%)
                                            1.0000 -0.0001 -0.0000  0.0004 -0.0000
                                           -0.0003  0.0000  0.0002  0.0000 -0.0000
                                           -0.0000  0.0000 -0.0000  0.0000
    26. (0.99952) CR ( 1) C   6           s(100.00%)p 0.00(  0.00%)
                                            1.0000 -0.0000 -0.0000  0.0001  0.0000
                                           -0.0003 -0.0000 -0.0002 -0.0000  0.0000
                                            0.0000 -0.0000  0.0000  0.0000
    27. (0.99938) CR ( 1) C   7           s(100.00%)p 0.00(  0.00%)
                                            1.0000 -0.0003 -0.0000 -0.0003  0.0000
                                            0.0001 -0.0000  0.0007 -0.0000  0.0000
                                            0.0000  0.0000  0.0000  0.0000
    28. (1.00000) CR ( 1)Cl   8           s(100.00%)
                                            1.0000  0.0000  0.0000 -0.0000 -0.0000
                                            0.0000  0.0000 -0.0000 -0.0000  0.0000
                                            0.0000  0.0000  0.0000  0.0000  0.0000
                                            0.0000  0.0000 -0.0000
    29. (0.99991) CR ( 2)Cl   8           s(100.00%)p 0.00(  0.00%)
                                            0.0000  1.0000  0.0001  0.0000  0.0000
                                           -0.0002 -0.0000  0.0000 -0.0001 -0.0000
                                            0.0000 -0.0001 -0.0000 -0.0000 -0.0000
                                           -0.0000 -0.0000  0.0000
    30. (0.99993) CR ( 3)Cl   8           s(  0.00%)p 1.00(100.00%)
                                           -0.0000  0.0000 -0.0001 -0.0000  1.0000
                                            0.0001  0.0000 -0.0000  0.0000  0.0000
                                           -0.0000  0.0000  0.0000  0.0000  0.0000
                                            0.0000  0.0000 -0.0000
    31. (0.99995) CR ( 4)Cl   8           s(  0.00%)p 1.00(100.00%)
                                           -0.0000  0.0000 -0.0000 -0.0000 -0.0000
                                            0.0000  0.0000  1.0000 -0.0001  0.0000
                                            0.0000  0.0000  0.0000 -0.0000  0.0000
                                           -0.0000  0.0000 -0.0000
    32. (0.99996) CR ( 5)Cl   8           s(  0.00%)p 1.00(100.00%)
                                            0.0000  0.0000 -0.0000 -0.0000 -0.0000
                                            0.0001  0.0000  0.0000  0.0000  0.0000
                                            1.0000 -0.0001  0.0000  0.0000 -0.0000
                                           -0.0000  0.0000 -0.0000
    33. (0.99062) LP ( 1) O   1           s( 44.59%)p 1.24( 55.37%)d 0.00(  0.04%)
                                            0.0001  0.6677 -0.0076 -0.4332  0.0046
                                            0.0219  0.0038  0.6046 -0.0084 -0.0010
                                            0.0135 -0.0010 -0.0102 -0.0089
    34. (0.99736) LP ( 1)Cl   8           s( 81.83%)p 0.22( 18.16%)d 0.00(  0.01%)
                                            0.0000 -0.0002  0.9046  0.0079  0.0001
                                           -0.3601 -0.0059  0.0000 -0.0912 -0.0005
                                            0.0000 -0.2088  0.0001 -0.0011 -0.0044
                                           -0.0028 -0.0072  0.0039
    35. (0.98686) LP ( 2)Cl   8           s(  0.23%)p99.99( 99.74%)d 0.12(  0.03%)
                                           -0.0000 -0.0001  0.0482 -0.0033  0.0000
                                           -0.1121  0.0016 -0.0001 -0.6969  0.0072
                                            0.0001  0.7065 -0.0069 -0.0118  0.0110
                                           -0.0007 -0.0001  0.0049
    36. (0.00125) RY*( 1) O   1           s(  4.62%)p19.36( 89.45%)d 1.28(  5.93%)
                                           -0.0000  0.0009  0.2149 -0.0253 -0.8263
                                           -0.0033 -0.3546 -0.0150 -0.2918  0.0677
                                            0.0248  0.0567 -0.2171  0.0614
    37. (0.00082) RY*( 2) O   1           s( 18.79%)p 3.80( 71.45%)d 0.52(  9.76%)
                                           -0.0000  0.0070  0.4334  0.0055  0.0185
                                            0.0015 -0.3731  0.0063  0.7582 -0.0121
                                            0.1150 -0.1678 -0.1403 -0.1909
    38. (0.00015) RY*( 3) O   1           s( 65.83%)p 0.39( 25.77%)d 0.13(  8.40%)
                                            0.0000  0.0026  0.8113 -0.0005  0.3324
                                           -0.0059 -0.0414  0.0062 -0.3813  0.0230
                                           -0.0302  0.1298  0.2007  0.1594
    39. (0.00003) RY*( 4) O   1           s(  8.62%)p 9.31( 80.24%)d 1.29( 11.14%)
    40. (0.00001) RY*( 5) O   1           s(  0.73%)p 4.16(  3.06%)d99.99( 96.21%)
    41. (0.00000) RY*( 6) O   1           s(  0.56%)p 5.32(  2.98%)d99.99( 96.46%)
    42. (0.00001) RY*( 7) O   1           s(  0.06%)p99.99( 11.40%)d99.99( 88.54%)
    43. (0.00000) RY*( 8) O   1           s(  0.29%)p34.18(  9.79%)d99.99( 89.92%)
    44. (0.00000) RY*( 9) O   1           s(  0.54%)p11.28(  6.09%)d99.99( 93.37%)
    45. (0.00323) RY*( 1) C   2           s(  0.83%)p99.99( 93.61%)d 6.66(  5.56%)
                                            0.0000 -0.0338  0.0849  0.0106 -0.8723
                                            0.0028  0.2501 -0.0082  0.3354  0.1676
                                            0.0484  0.0290 -0.1323  0.0825
    46. (0.00227) RY*( 2) C   2           s( 25.49%)p 2.52( 64.17%)d 0.41( 10.34%)
                                            0.0000 -0.0008  0.5049  0.0100 -0.3202
                                           -0.0180 -0.4489 -0.0310 -0.5799 -0.0688
                                           -0.0012  0.0288 -0.1375 -0.2809
    47. (0.00109) RY*( 3) C   2           s( 21.33%)p 1.82( 38.77%)d 1.87( 39.90%)
                                           -0.0000  0.0044  0.4618  0.0194  0.1884
                                           -0.0090 -0.1066 -0.0110  0.5833 -0.2279
                                            0.2842 -0.3704 -0.1398 -0.3310
    48. (0.00067) RY*( 4) C   2           s( 21.59%)p 1.47( 31.71%)d 2.16( 46.69%)
                                            0.0000 -0.0267  0.4639  0.0148  0.0237
                                           -0.0242  0.5554 -0.0193 -0.0835 -0.2303
                                           -0.3818  0.0385  0.5083 -0.0906
    49. (0.00046) RY*( 5) C   2           s( 17.86%)p 0.72( 12.85%)d 3.88( 69.29%)
                                           -0.0000  0.0019  0.4226  0.0014  0.2940
                                            0.0163  0.2031 -0.0036 -0.0221  0.7225
                                           -0.1186  0.0495 -0.3628  0.1510
    50. (0.00028) RY*( 6) C   2           s(  1.59%)p23.41( 37.11%)d38.67( 61.30%)
                                           -0.0000  0.0223  0.1239 -0.0122 -0.0434
                                            0.0131 -0.5320  0.0109  0.2929  0.3918
                                           -0.0702  0.1058  0.6570  0.1087
    51. (0.00026) RY*( 7) C   2           s(  8.18%)p 0.82(  6.69%)d10.41( 85.13%)
                                           -0.0000  0.0008  0.2860  0.0197  0.0839
                                           -0.0317 -0.1459  0.0017  0.1930 -0.3992
                                            0.0209  0.6237 -0.1967  0.5136
    52. (0.00017) RY*( 8) C   2           s(  0.60%)p17.85( 10.74%)d99.99( 88.66%)
                                            0.0000 -0.0057  0.0774 -0.0207  0.0428
                                           -0.0016  0.2629  0.0043 -0.1898  0.1275
                                            0.8454  0.2800  0.2674 -0.0763
    53. (0.00009) RY*( 9) C   2           s(  2.58%)p 1.83(  4.73%)d35.91( 92.69%)
    54. (0.00287) RY*( 1) C   3           s(  6.86%)p12.83( 88.06%)d 0.74(  5.08%)
                                           -0.0000  0.0246  0.2608 -0.0147 -0.1192
                                           -0.0283 -0.6741  0.0213  0.6407  0.0809
                                           -0.0435 -0.1137 -0.0955 -0.1424
    55. (0.00132) RY*( 2) C   3           s(  1.68%)p56.88( 95.55%)d 1.65(  2.77%)
                                            0.0000 -0.0047  0.1295  0.0131 -0.6200
                                            0.0018  0.6072  0.0026  0.4497 -0.0441
                                           -0.1227 -0.0169  0.0366 -0.0956
    56. (0.00060) RY*( 3) C   3           s( 54.69%)p 0.36( 19.77%)d 0.47( 25.54%)
                                            0.0000 -0.0156  0.7394  0.0006  0.4034
                                            0.0090  0.1859  0.0054  0.0175 -0.3173
                                            0.0583 -0.1200  0.3484 -0.1246
    57. (0.00038) RY*( 4) C   3           s( 24.76%)p 2.59( 64.09%)d 0.45( 11.15%)
                                            0.0000  0.0187  0.4972  0.0116 -0.5483
                                            0.0003 -0.2604  0.0024 -0.5219 -0.0381
                                           -0.1201  0.1856 -0.1296  0.2107
    58. (0.00016) RY*( 5) C   3           s(  0.08%)p41.95(  3.51%)d99.99( 96.40%)
                                            0.0000  0.0025  0.0288  0.0056 -0.1671
                                           -0.0032  0.0272  0.0060 -0.0800 -0.1710
                                            0.8141 -0.3801 -0.3400 -0.1090
    59. (0.00008) RY*( 6) C   3           s(  7.36%)p 2.77( 20.37%)d 9.83( 72.28%)
    60. (0.00006) RY*( 7) C   3           s(  1.97%)p 0.28(  0.56%)d49.59( 97.48%)
    61. (0.00001) RY*( 8) C   3           s(  1.06%)p 3.98(  4.24%)d88.95( 94.69%)
    62. (0.00001) RY*( 9) C   3           s(  1.68%)p 2.30(  3.87%)d56.11( 94.44%)
    63. (0.00218) RY*( 1) C   4           s(  7.75%)p11.16( 86.46%)d 0.75(  5.79%)
                                           -0.0000  0.0175  0.2778 -0.0271 -0.6546
                                           -0.0083 -0.1443 -0.0191 -0.6435  0.0374
                                            0.0596  0.0065  0.0844 -0.2141
    64. (0.00086) RY*( 2) C   4           s(  2.55%)p29.96( 76.42%)d 8.24( 21.03%)
                                            0.0000 -0.0211  0.1583  0.0129  0.4508
                                           -0.0113  0.5612 -0.0034 -0.4957 -0.0848
                                            0.1330 -0.1883 -0.3417 -0.1821
    65. (0.00062) RY*( 3) C   4           s(  1.48%)p56.84( 83.88%)d 9.92( 14.64%)
                                            0.0000 -0.0143  0.1206  0.0011  0.4478
                                            0.0204 -0.7716 -0.0024 -0.2062 -0.0714
                                            0.0604  0.1693 -0.2798 -0.1754
    66. (0.00019) RY*( 4) C   4           s( 77.55%)p 0.18( 13.92%)d 0.11(  8.53%)
                                            0.0000  0.0053  0.8806  0.0061 -0.0741
                                           -0.0071  0.0725 -0.0031  0.3583 -0.1103
                                           -0.0386  0.1024 -0.2068  0.1355
    67. (0.00013) RY*( 5) C   4           s(  0.25%)p18.06(  4.53%)d99.99( 95.22%)
                                           -0.0000  0.0009  0.0500  0.0005 -0.0066
                                            0.0063 -0.2124  0.0025 -0.0067 -0.5215
                                            0.1200 -0.7685  0.1535  0.2275
    68. (0.00007) RY*( 6) C   4           s(  1.60%)p 1.71(  2.74%)d59.89( 95.66%)
    69. (0.00003) RY*( 7) C   4           s(  0.15%)p99.99( 18.44%)d99.99( 81.41%)
    70. (0.00001) RY*( 8) C   4           s(  8.76%)p 1.49( 13.08%)d 8.92( 78.16%)
    71. (0.00001) RY*( 9) C   4           s(  0.03%)p22.42(  0.59%)d99.99( 99.38%)
    72. (0.00238) RY*( 1) C   5           s(  7.44%)p11.69( 86.99%)d 0.75(  5.56%)
                                           -0.0000  0.0208  0.2720 -0.0142 -0.3106
                                            0.0277  0.6111  0.0202  0.6313 -0.1067
                                           -0.0502  0.0586 -0.0408 -0.1914
    73. (0.00086) RY*( 2) C   5           s(  3.58%)p20.41( 72.99%)d 6.55( 23.43%)
                                            0.0000 -0.0228  0.1877  0.0147  0.0246
                                           -0.0016 -0.6513  0.0029  0.5521  0.3620
                                           -0.2329 -0.0195  0.0906 -0.2012
    74. (0.00066) RY*( 3) C   5           s(  1.23%)p71.31( 87.60%)d 9.09( 11.17%)
                                           -0.0000 -0.0118  0.1102 -0.0163  0.8819
                                           -0.0172  0.2976  0.0036  0.0959  0.2357
                                            0.0883  0.1429  0.0909 -0.1403
    75. (0.00018) RY*( 4) C   5           s( 77.11%)p 0.18( 13.50%)d 0.12(  9.39%)
                                            0.0000  0.0052  0.8781  0.0055 -0.1223
                                           -0.0016  0.0113  0.0025 -0.3463  0.2224
                                            0.0715 -0.0082  0.0905  0.1762
    76. (0.00013) RY*( 5) C   5           s(  0.05%)p71.95(  3.66%)d99.99( 96.29%)
                                           -0.0000  0.0011  0.0225 -0.0041  0.1383
                                           -0.0044  0.1305 -0.0009 -0.0202 -0.2101
                                           -0.6809 -0.4405  0.4613  0.2199
    77. (0.00006) RY*( 6) C   5           s(  0.32%)p 7.23(  2.34%)d99.99( 97.34%)
    78. (0.00003) RY*( 7) C   5           s(  0.35%)p57.04( 20.12%)d99.99( 79.53%)
    79. (0.00001) RY*( 8) C   5           s( 10.04%)p 1.22( 12.26%)d 7.74( 77.70%)
    80. (0.00001) RY*( 9) C   5           s(  0.01%)p 1.00(  0.58%)d99.99( 99.41%)
    81. (0.00305) RY*( 1) C   6           s(  5.75%)p15.61( 89.71%)d 0.79(  4.54%)
                                           -0.0000  0.0221  0.2387  0.0106  0.2933
                                            0.0281  0.5467 -0.0239 -0.7146  0.0959
                                           -0.0530 -0.1028 -0.0600 -0.1387
    82. (0.00154) RY*( 2) C   6           s(  1.32%)p72.62( 96.12%)d 1.93(  2.56%)
                                            0.0000 -0.0115  0.1145  0.0065 -0.8891
                                           -0.0142 -0.1016 -0.0034 -0.4002 -0.0777
                                            0.0316 -0.0614  0.0882 -0.0837
    83. (0.00061) RY*( 3) C   6           s( 45.49%)p 0.72( 32.71%)d 0.48( 21.81%)
                                            0.0000 -0.0171  0.6742 -0.0098  0.2439
                                           -0.0033 -0.5095 -0.0037 -0.0884 -0.3032
                                           -0.1925 -0.0053  0.2692 -0.1289
    84. (0.00035) RY*( 4) C   6           s( 34.73%)p 1.67( 57.87%)d 0.21(  7.41%)
                                            0.0000  0.0163  0.5891  0.0116 -0.2042
                                           -0.0124  0.5431 -0.0077  0.4916  0.0895
                                            0.1582  0.0118  0.1683  0.1121
    85. (0.00014) RY*( 5) C   6           s(  0.21%)p14.62(  3.03%)d99.99( 96.76%)
                                           -0.0000 -0.0027  0.0455 -0.0053  0.1132
                                            0.0016 -0.0982  0.0071 -0.0881 -0.3232
                                            0.8711 -0.2789 -0.1346  0.0914
    86. (0.00010) RY*( 6) C   6           s(  1.94%)p 6.61( 12.82%)d43.97( 85.24%)
                                           -0.0000 -0.0114  0.1388 -0.0201  0.0528
                                            0.0179 -0.3110  0.0093 -0.1670  0.8068
                                            0.2571  0.0780  0.1979  0.3002
    87. (0.00006) RY*( 7) C   6           s(  5.96%)p 0.29(  1.71%)d15.49( 92.33%)
    88. (0.00001) RY*( 8) C   6           s(  2.63%)p 1.40(  3.68%)d35.63( 93.69%)
    89. (0.00001) RY*( 9) C   6           s(  2.10%)p 1.14(  2.40%)d45.40( 95.49%)
    90. (0.00352) RY*( 1) C   7           s(  0.01%)p99.99( 93.60%)d99.99(  6.38%)
                                           -0.0000  0.0116 -0.0017  0.0312  0.7601
                                            0.0174 -0.5964  0.0007 -0.0350 -0.0761
                                           -0.0425 -0.0451  0.2209 -0.0736
    91. (0.00257) RY*( 2) C   7           s(  6.01%)p14.67( 88.17%)d 0.97(  5.82%)
                                           -0.0000  0.0119  0.2449  0.0140  0.5605
                                           -0.0102  0.7324  0.0190  0.1744  0.1280
                                           -0.0533  0.0219  0.0516 -0.1894
    92. (0.00190) RY*( 3) C   7           s(  0.14%)p99.99( 89.24%)d75.37( 10.62%)
                                            0.0000 -0.0166  0.0337  0.0122 -0.0710
                                            0.0152 -0.1420  0.0059  0.9310 -0.1222
                                            0.2996 -0.0275  0.0082 -0.0264
    93. (0.00106) RY*( 4) C   7           s( 80.14%)p 0.11(  8.84%)d 0.14( 11.02%)
                                            0.0000 -0.0101  0.8951  0.0019 -0.2235
                                            0.0008 -0.1737  0.0104 -0.0905 -0.0730
                                           -0.0213 -0.0869  0.1561 -0.2692
    94. (0.00028) RY*( 5) C   7           s(  2.39%)p 1.85(  4.41%)d39.00( 93.20%)
                                            0.0000  0.0082  0.1544 -0.0286  0.1542
                                           -0.0166 -0.1387 -0.0014  0.0029  0.2523
                                            0.0437 -0.3313 -0.8699  0.0040
    95. (0.00020) RY*( 6) C   7           s(  8.30%)p 0.27(  2.22%)d10.77( 89.47%)
                                           -0.0000  0.0031  0.2882 -0.0117  0.0866
                                            0.0076 -0.0870 -0.0184  0.0812  0.1764
                                           -0.1136  0.7191 -0.1449  0.5591
    96. (0.00021) RY*( 7) C   7           s(  0.89%)p 4.96(  4.42%)d99.99( 94.69%)
                                           -0.0000  0.0095  0.0939 -0.0210  0.1145
                                            0.0022  0.1517 -0.0097 -0.0867 -0.9017
                                            0.0166 -0.0650 -0.2214  0.2833
    97. (0.00012) RY*( 8) C   7           s(  2.18%)p 0.53(  1.16%)d44.28( 96.65%)
                                           -0.0000  0.0035  0.1477  0.0101  0.0457
                                           -0.0149  0.0804 -0.0091 -0.0517  0.2223
                                            0.2878 -0.5268  0.3040  0.6815
    98. (0.00005) RY*( 9) C   7           s(  0.00%)p 1.00(  8.27%)d11.08( 91.72%)
    99. (0.00102) RY*( 1)Cl   8           s(  1.60%)p26.65( 42.59%)d34.92( 55.81%)
                                           -0.0000 -0.0000  0.0037  0.1264  0.0000
                                            0.0092  0.0942  0.0000  0.0025 -0.6237
                                            0.0000  0.0019 -0.1670 -0.6506 -0.1832
                                           -0.1609  0.2029 -0.1847
   100. (0.00093) RY*( 2)Cl   8           s(  0.72%)p43.61( 31.35%)d94.48( 67.93%)
                                           -0.0000 -0.0000 -0.0006  0.0848 -0.0000
                                            0.0048 -0.1680  0.0000  0.0018 -0.2232
                                            0.0000 -0.0069  0.4852 -0.2570  0.6501
                                            0.0832 -0.0447  0.4262
   101. (0.00029) RY*( 3)Cl   8           s( 46.76%)p 0.67( 31.28%)d 0.47( 21.96%)
                                           -0.0000 -0.0000  0.0152  0.6836  0.0000
                                            0.0655 -0.5544  0.0000 -0.0023 -0.0202
                                            0.0000  0.0158 -0.0214  0.0474 -0.2868
                                           -0.0983 -0.3371  0.1086
   102. (0.00007) RY*( 4)Cl   8           s( 15.55%)p 0.10(  1.56%)d 5.33( 82.89%)
   103. (0.00004) RY*( 5)Cl   8           s(  0.01%)p 1.00( 29.46%)d 2.39( 70.53%)
   104. (0.00001) RY*( 6)Cl   8           s(  4.06%)p12.65( 51.38%)d10.97( 44.55%)
   105. (0.00001) RY*( 7)Cl   8           s(  1.57%)p 0.96(  1.50%)d61.88( 96.93%)
   106. (0.00000) RY*( 8)Cl   8           s(  0.09%)p99.99( 57.14%)d99.99( 42.76%)
   107. (0.00001) RY*( 9)Cl   8           s( 29.55%)p 1.84( 54.38%)d 0.54( 16.07%)
   108. (0.00067) RY*( 1) H   9           s( 52.04%)p 0.92( 47.96%)
                                            0.0125  0.7213 -0.3921  0.4283  0.3774
   109. (0.00052) RY*( 2) H   9           s(  9.22%)p 9.84( 90.78%)
                                            0.0012  0.3037 -0.4734 -0.2506 -0.7880
   110. (0.00037) RY*( 3) H   9           s( 34.42%)p 1.91( 65.58%)
                                            0.0121  0.5866  0.7764 -0.0912 -0.2113
   111. (0.00001) RY*( 4) H   9           s(  4.80%)p19.82( 95.20%)
   112. (0.00218) RY*( 1) H  10           s( 99.96%)p 0.00(  0.04%)
                                            0.0082  0.9998  0.0051  0.0148 -0.0106
   113. (0.00007) RY*( 2) H  10           s(  0.02%)p99.99( 99.98%)
   114. (0.00003) RY*( 3) H  10           s(  0.01%)p 1.00( 99.99%)
   115. (0.00002) RY*( 4) H  10           s(  0.11%)p99.99( 99.89%)
   116. (0.00113) RY*( 1) H  11           s( 99.75%)p 0.00(  0.25%)
                                            0.0040  0.9988  0.0205  0.0377 -0.0252
   117. (0.00009) RY*( 2) H  11           s(  0.02%)p99.99( 99.98%)
   118. (0.00005) RY*( 3) H  11           s(  0.00%)p 1.00(100.00%)
   119. (0.00002) RY*( 4) H  11           s(  0.32%)p99.99( 99.68%)
   120. (0.00162) RY*( 1) H  12           s( 99.82%)p 0.00(  0.18%)
                                            0.0067  0.9991 -0.0104 -0.0077  0.0401
   121. (0.00008) RY*( 2) H  12           s(  0.08%)p99.99( 99.92%)
   122. (0.00004) RY*( 3) H  12           s(  0.00%)p 1.00(100.00%)
   123. (0.00002) RY*( 4) H  12           s(  0.20%)p99.99( 99.80%)
   124. (0.00123) RY*( 1) H  13           s( 99.64%)p 0.00(  0.36%)
                                            0.0058  0.9982 -0.0007  0.0119 -0.0584
   125. (0.00008) RY*( 2) H  13           s(  0.04%)p99.99( 99.96%)
   126. (0.00006) RY*( 3) H  13           s(  0.02%)p99.99( 99.98%)
   127. (0.00002) RY*( 4) H  13           s(  0.39%)p99.99( 99.61%)
   128. (0.00074) RY*( 1) H  14           s( 99.44%)p 0.01(  0.56%)
                                            0.0063  0.9972  0.0563  0.0469  0.0159
   129. (0.00008) RY*( 2) H  14           s(  0.04%)p99.99( 99.96%)
   130. (0.00006) RY*( 3) H  14           s(  0.12%)p99.99( 99.88%)
   131. (0.00002) RY*( 4) H  14           s(  0.50%)p99.99( 99.50%)
   132. (0.00124) RY*( 1) H  15           s( 99.68%)p 0.00(  0.32%)
                                            0.0056  0.9984 -0.0050  0.0068  0.0559
   133. (0.00007) RY*( 2) H  15           s(  0.05%)p99.99( 99.95%)
   134. (0.00007) RY*( 3) H  15           s(  0.03%)p99.99( 99.97%)
   135. (0.00002) RY*( 4) H  15           s(  0.34%)p99.99( 99.66%)
   136. (0.00080) RY*( 1) H  16           s( 99.60%)p 0.00(  0.40%)
                                            0.0050  0.9980  0.0216 -0.0572 -0.0164
   137. (0.00008) RY*( 2) H  16           s(  0.02%)p99.99( 99.98%)
   138. (0.00006) RY*( 3) H  16           s(  0.01%)p99.99( 99.99%)
   139. (0.00002) RY*( 4) H  16           s(  0.47%)p99.99( 99.53%)
   140. (0.00160) RY*( 1) H  17           s( 99.72%)p 0.00(  0.28%)
                                            0.0063  0.9986 -0.0166  0.0195 -0.0465
   141. (0.00008) RY*( 2) H  17           s(  0.12%)p99.99( 99.88%)
   142. (0.00004) RY*( 3) H  17           s(  0.02%)p99.99( 99.98%)
   143. (0.00002) RY*( 4) H  17           s(  0.24%)p99.99( 99.76%)
   144. (0.00115) RY*( 1) H  18           s( 99.84%)p 0.00(  0.16%)
                                            0.0037  0.9992 -0.0085 -0.0361  0.0162
   145. (0.00008) RY*( 2) H  18           s(  0.01%)p 1.00( 99.99%)
   146. (0.00005) RY*( 3) H  18           s(  0.00%)p 1.00(100.00%)
   147. (0.00002) RY*( 4) H  18           s(  0.25%)p99.99( 99.75%)
   148. (0.00181) RY*( 1) H  19           s( 99.96%)p 0.00(  0.04%)
                                            0.0070  0.9998 -0.0201 -0.0059  0.0003
   149. (0.00004) RY*( 2) H  19           s(  0.08%)p99.99( 99.92%)
   150. (0.00005) RY*( 3) H  19           s(  0.00%)p 1.00(100.00%)
   151. (0.00002) RY*( 4) H  19           s(  0.07%)p99.99( 99.93%)
   152. (0.01657) BD*( 1) O   1 - C   2  
                ( 31.59%)   0.5621* O   1 s( 34.89%)p 1.86( 65.03%)d 0.00(  0.08%)
                                           -0.0001  0.5907 -0.0015  0.3912 -0.0055
                                           -0.6124  0.0022 -0.3495  0.0022 -0.0169
                                           -0.0180  0.0119 -0.0012 -0.0019
                ( 68.41%)  -0.8271* C   2 s( 19.45%)p 4.13( 80.24%)d 0.02(  0.32%)
                                           -0.0000  0.4392  0.0390 -0.4884 -0.0208
                                            0.6933  0.0209  0.2869  0.0022 -0.0415
                                           -0.0171  0.0246 -0.0130 -0.0197
   153. (0.28996) BD*( 1) O   1 -Cl   8  
                ( 50.10%)   0.7078* O   1 s(  0.08%)p99.99( 99.87%)d 0.63(  0.05%)
                                           -0.0001 -0.0277  0.0021  0.7914 -0.0305
                                            0.1408 -0.0071  0.5927 -0.0170  0.0007
                                           -0.0037 -0.0017  0.0114 -0.0184
                ( 49.90%)  -0.7064*Cl   8 s(  0.16%)p99.99( 99.78%)d 0.35(  0.06%)
                                           -0.0000 -0.0000 -0.0367 -0.0168 -0.0000
                                            0.4255  0.0032 -0.0001 -0.6772  0.0161
                                           -0.0001 -0.5982  0.0109 -0.0090 -0.0058
                                           -0.0051  0.0204 -0.0043
   154. (0.00305) BD*( 1) O   1 - H   9  
                ( 25.11%)   0.5011* O   1 s( 20.41%)p 3.89( 79.50%)d 0.00(  0.09%)
                                           -0.0002 -0.4515 -0.0165 -0.1770  0.0089
                                           -0.7764 -0.0325  0.3997  0.0002 -0.0151
                                            0.0132  0.0212  0.0073 -0.0022
                ( 74.89%)  -0.8654* H   9 s( 99.51%)p 0.00(  0.49%)
                                           -0.9975  0.0023  0.0134  0.0626 -0.0286
   155. (0.01651) BD*( 1) C   2 - C   3  
                ( 47.03%)   0.6857* C   2 s( 31.54%)p 2.17( 68.43%)d 0.00(  0.03%)
                                           -0.0005 -0.5616  0.0064 -0.7987  0.0135
                                           -0.1394 -0.0194 -0.1622  0.0127 -0.0054
                                           -0.0089 -0.0054 -0.0099  0.0064
                ( 52.97%)  -0.7278* C   3 s( 26.91%)p 2.72( 73.05%)d 0.00(  0.05%)
                                           -0.0008 -0.5187 -0.0039  0.8248  0.0061
                                            0.1001 -0.0248  0.1984  0.0123 -0.0042
                                           -0.0093 -0.0022 -0.0163  0.0089
   156. (0.02155) BD*( 1) C   2 - C   7  
                ( 50.56%)   0.7111* C   2 s( 28.28%)p 2.53( 71.67%)d 0.00(  0.05%)
                                            0.0000  0.5317  0.0067 -0.3207 -0.0207
                                           -0.7047  0.0192  0.3412  0.0017  0.0124
                                           -0.0072 -0.0146 -0.0086 -0.0042
                ( 49.44%)  -0.7031* C   7 s( 29.56%)p 2.38( 70.39%)d 0.00(  0.05%)
                                            0.0004  0.5436  0.0073  0.2392 -0.0188
                                            0.7194  0.0161 -0.3585 -0.0004  0.0092
                                           -0.0034 -0.0150 -0.0123 -0.0054
   157. (0.01881) BD*( 1) C   2 - H  10  
                ( 36.77%)   0.6064* C   2 s( 20.68%)p 3.83( 79.27%)d 0.00(  0.04%)
                                           -0.0007  0.4545 -0.0167 -0.1378 -0.0031
                                           -0.0199  0.0138 -0.8792  0.0102  0.0010
                                            0.0049 -0.0017  0.0034  0.0201
                ( 63.23%)  -0.7951* H  10 s( 99.90%)p 0.00(  0.10%)
                                            0.9994 -0.0079  0.0056  0.0031  0.0316
   158. (0.00850) BD*( 1) C   3 - C   4  
                ( 48.21%)   0.6943* C   3 s( 28.25%)p 2.54( 71.71%)d 0.00(  0.04%)
                                            0.0002 -0.5315 -0.0010 -0.4721 -0.0243
                                            0.6605 -0.0221  0.2384  0.0037  0.0118
                                            0.0046 -0.0090  0.0081  0.0081
                ( 51.79%)  -0.7197* C   4 s( 27.06%)p 2.69( 72.89%)d 0.00(  0.05%)
                                           -0.0005 -0.5202 -0.0046  0.4624 -0.0182
                                           -0.6809 -0.0245 -0.2248  0.0024  0.0173
                                            0.0065 -0.0076  0.0018  0.0096
   159. (0.00626) BD*( 1) C   3 - H  11  
                ( 37.15%)   0.6095* C   3 s( 22.31%)p 3.48( 77.65%)d 0.00(  0.04%)
                                            0.0002 -0.4723 -0.0058 -0.2998 -0.0100
                                           -0.7333  0.0085  0.3851 -0.0185 -0.0071
                                            0.0042  0.0143  0.0115  0.0029
                ( 62.85%)  -0.7928* H  11 s( 99.91%)p 0.00(  0.09%)
                                           -0.9995  0.0025  0.0136  0.0252 -0.0111
   160. (0.00816) BD*( 1) C   3 - H  12  
                ( 37.19%)   0.6098* C   3 s( 22.39%)p 3.46( 77.56%)d 0.00(  0.04%)
                                            0.0003 -0.4732  0.0083 -0.0742 -0.0166
                                           -0.1214 -0.0230 -0.8686  0.0043  0.0000
                                            0.0012 -0.0035  0.0004 -0.0205
                ( 62.81%)  -0.7925* H  12 s( 99.90%)p 0.00(  0.10%)
                                           -0.9995  0.0056  0.0065  0.0077  0.0296
   161. (0.00729) BD*( 1) C   4 - C   5  
                ( 49.72%)   0.7051* C   4 s( 28.00%)p 2.57( 71.96%)d 0.00(  0.04%)
                                           -0.0003 -0.5291  0.0005  0.2863 -0.0281
                                            0.7153  0.0148 -0.3535 -0.0003 -0.0123
                                            0.0073  0.0129  0.0074  0.0049
                ( 50.28%)  -0.7091* C   5 s( 27.65%)p 2.61( 72.30%)d 0.00(  0.05%)
                                           -0.0002 -0.5258 -0.0005 -0.3118 -0.0326
                                           -0.7072  0.0102  0.3528  0.0043 -0.0089
                                            0.0040  0.0140  0.0122  0.0053
   162. (0.00816) BD*( 1) C   4 - H  13  
                ( 38.02%)   0.6166* C   4 s( 22.04%)p 3.54( 77.92%)d 0.00(  0.04%)
                                           -0.0001  0.4694 -0.0086 -0.0159  0.0270
                                           -0.0798  0.0013 -0.8785  0.0029  0.0004
                                            0.0037  0.0024  0.0006  0.0204
                ( 61.98%)  -0.7873* H  13 s( 99.91%)p 0.00(  0.09%)
                                            0.9995 -0.0041 -0.0042  0.0033  0.0299
   163. (0.00505) BD*( 1) C   4 - H  14  
                ( 35.84%)   0.5987* C   4 s( 22.78%)p 3.39( 77.18%)d 0.00(  0.03%)
                                            0.0005 -0.4773 -0.0048 -0.8383  0.0053
                                           -0.1298  0.0047 -0.2277  0.0172 -0.0057
                                           -0.0099 -0.0030 -0.0123  0.0064
                ( 64.16%)  -0.8010* H  14 s( 99.90%)p 0.00(  0.10%)
                                           -0.9995  0.0044  0.0308  0.0023  0.0049
   164. (0.00908) BD*( 1) C   5 - C   6  
                ( 51.56%)   0.7180* C   5 s( 27.44%)p 2.64( 72.51%)d 0.00(  0.05%)
                                            0.0004  0.5239  0.0026 -0.8212 -0.0038
                                           -0.1209 -0.0321 -0.1873  0.0024  0.0003
                                            0.0082  0.0000  0.0172 -0.0101
                ( 48.44%)  -0.6960* C   6 s( 28.49%)p 2.51( 71.48%)d 0.00(  0.04%)
                                            0.0000  0.5337 -0.0003  0.8148  0.0016
                                            0.1008 -0.0341  0.1988  0.0011  0.0080
                                            0.0077  0.0028  0.0128 -0.0093
   165. (0.00810) BD*( 1) C   5 - H  15  
                ( 38.05%)   0.6168* C   5 s( 22.09%)p 3.52( 77.86%)d 0.00(  0.04%)
                                            0.0001 -0.4700  0.0086 -0.0939 -0.0170
                                           -0.0452  0.0225 -0.8758  0.0036  0.0001
                                           -0.0015 -0.0040  0.0004 -0.0205
                ( 61.95%)  -0.7871* H  15 s( 99.91%)p 0.00(  0.09%)
                                           -0.9995  0.0040  0.0067 -0.0024  0.0295
   166. (0.00533) BD*( 1) C   5 - H  16  
                ( 36.37%)   0.6031* C   5 s( 22.68%)p 3.41( 77.28%)d 0.00(  0.04%)
                                           -0.0003  0.4762  0.0062  0.4671 -0.0007
                                           -0.6940  0.0073 -0.2694  0.0183 -0.0121
                                           -0.0054  0.0100 -0.0066 -0.0057
                ( 63.63%)  -0.7977* H  16 s( 99.90%)p 0.00(  0.10%)
                                            0.9995 -0.0031 -0.0180  0.0242  0.0066
   167. (0.01202) BD*( 1) C   6 - C   7  
                ( 53.18%)   0.7293* C   6 s( 26.34%)p 2.79( 73.61%)d 0.00(  0.05%)
                                            0.0003  0.5132  0.0077 -0.4748 -0.0250
                                            0.6779 -0.0082  0.2242  0.0131 -0.0165
                                           -0.0046  0.0088 -0.0073 -0.0092
                ( 46.82%)  -0.6842* C   7 s( 32.26%)p 2.10( 67.70%)d 0.00(  0.03%)
                                            0.0005  0.5680  0.0019  0.4003 -0.0180
                                           -0.6791 -0.0113 -0.2345  0.0144 -0.0106
                                           -0.0041  0.0114 -0.0031 -0.0082
   168. (0.00841) BD*( 1) C   6 - H  17  
                ( 37.56%)   0.6129* C   6 s( 22.02%)p 3.54( 77.94%)d 0.00(  0.04%)
                                           -0.0002  0.4691 -0.0097 -0.0808 -0.0036
                                           -0.1242 -0.0294 -0.8698  0.0059 -0.0001
                                            0.0046  0.0004  0.0003  0.0205
                ( 62.44%)  -0.7902* H  17 s( 99.90%)p 0.00(  0.10%)
                                            0.9995 -0.0051  0.0032  0.0097  0.0291
   169. (0.00573) BD*( 1) C   6 - H  18  
                ( 36.33%)   0.6027* C   6 s( 23.04%)p 3.34( 76.93%)d 0.00(  0.04%)
                                           -0.0001  0.4799  0.0054 -0.3209  0.0102
                                           -0.7164  0.0007  0.3906 -0.0199  0.0106
                                           -0.0067 -0.0127 -0.0066 -0.0024
                ( 63.67%)  -0.7979* H  18 s( 99.90%)p 0.00(  0.10%)
                                            0.9995 -0.0024  0.0113  0.0264 -0.0114
   170. (0.02835) BD*( 1) C   7 -Cl   8  
                ( 57.87%)   0.7607* C   7 s( 15.06%)p 5.62( 84.65%)d 0.02(  0.29%)
                                           -0.0000 -0.3881  0.0001  0.8823 -0.0149
                                            0.1150  0.0087  0.2332 -0.0147 -0.0087
                                           -0.0225 -0.0023 -0.0420  0.0227
                ( 42.13%)  -0.6491*Cl   8 s( 17.87%)p 4.57( 81.66%)d 0.03(  0.47%)
                                            0.0000 -0.0002 -0.4215  0.0326  0.0001
                                           -0.8188 -0.0244  0.0000 -0.2163 -0.0047
                                            0.0000 -0.3143 -0.0085 -0.0198 -0.0308
                                           -0.0046 -0.0511  0.0263
   171. (0.01434) BD*( 1) C   7 - H  19  
                ( 35.79%)   0.5983* C   7 s( 23.04%)p 3.34( 76.92%)d 0.00(  0.05%)
                                            0.0004 -0.4800  0.0039  0.0309  0.0150
                                           -0.0825  0.0109 -0.8724 -0.0010  0.0014
                                            0.0033 -0.0045  0.0012 -0.0205
                ( 64.21%)  -0.8013* H  19 s( 99.90%)p 0.00(  0.10%)
                                           -0.9995  0.0069 -0.0031  0.0025  0.0317


 NHO Directionality and "Bond Bending" (deviations from line of nuclear centers)

         [Thresholds for printing:  angular deviation  >  1.0 degree]
                                    hybrid p-character > 25.0%
                                    orbital occupancy  >  0.10e

                                Line of Centers        Hybrid 1              Hybrid 2
                                ---------------  -------------------   ------------------
                NBO               Theta   Phi    Theta   Phi    Dev    Theta   Phi    Dev
 ========================================================================================
     1. BD (   1) O   1 - C   2   111.4  305.7   115.7  302.3   5.3     71.8  125.5   3.1
     2. BD (   1) O   1 -Cl   8    97.1  240.5   126.7  190.0  54.6     53.3  123.0  63.8
     3. BD (   1) O   1 - H   9   118.8   72.5   115.8   78.3   5.9      --     --    --
     4. BD (   1) C   2 - C   3    77.6    6.7    79.4   11.4   5.0    104.2  185.2   2.3
     5. BD (   1) C   2 - C   7    66.4  248.1    65.9  243.5   4.2    115.1   73.3   5.0
     6. BD (   1) C   2 - H  10   172.4  215.1   170.8  182.5   5.0      --     --    --
     7. BD (   1) C   3 - C   4   105.9  305.0   106.7  307.9   2.8     75.1  122.2   2.9
     8. BD (   1) C   3 - H  11   116.1   68.5   114.9   66.9   1.9      --     --    --
     9. BD (   1) C   3 - H  12     9.5   63.2    11.2   57.8   1.9      --     --    --
    10. BD (   1) C   4 - C   5    65.5  247.1    65.4  250.5   3.1    114.7   63.7   3.1
    11. BD (   1) C   4 - H  13   174.7  258.5   174.8  278.0   1.8      --     --    --
    13. BD (   1) C   5 - C   6   102.9  187.5   102.4  190.5   3.0     76.3    4.7   2.9
    14. BD (   1) C   5 - H  15     6.9   24.7     7.4   11.5   1.7      --     --    --
    15. BD (   1) C   5 - H  16   107.7  303.4   106.8  304.2   1.2      --     --    --
    16. BD (   1) C   6 - C   7    74.5  124.5    74.1  126.7   2.2    105.6  299.0   5.3
    17. BD (   1) C   6 - H  17   170.1  232.6   168.5  241.2   2.2      --     --    --
    18. BD (   1) C   6 - H  18    63.7  245.6    64.6  246.5   1.3      --     --    --
    19. BD (   1) C   7 -Cl   8   105.2  188.8   104.0  188.1   1.3     69.7   14.7   7.6
    20. BD (   1) C   7 - H  19     6.2   96.6     5.6  122.7   2.7      --     --    --
    33. LP (   1) O   1             --     --     35.8  176.6   --       --     --    --
    35. LP (   2)Cl   8             --     --     45.0  260.9   --       --     --    --
   153. BD*(   1) O   1 -Cl   8    97.1  240.5   126.7  190.0  54.6     53.3  123.0  63.8


 Second Order Perturbation Theory Analysis of Fock Matrix in NBO Basis

     Threshold for printing:   0.25 kcal/mol
                                                                              E(2)  E(j)-E(i) F(i,j)
         Donor NBO (i)                     Acceptor NBO (j)                 kcal/mol   a.u.    a.u. 
 ===================================================================================================

 within unit  1
   1. BD (   1) O   1 - C   2        /158. BD*(   1) C   3 - C   4            0.63    1.30    0.036
   1. BD (   1) O   1 - C   2        /167. BD*(   1) C   6 - C   7            0.82    1.28    0.041
   2. BD (   1) O   1 -Cl   8        /109. RY*(   2) H   9                    0.41    1.84    0.035
   2. BD (   1) O   1 -Cl   8        /152. BD*(   1) O   1 - C   2            0.25    0.57    0.015
   2. BD (   1) O   1 -Cl   8        /153. BD*(   1) O   1 -Cl   8            0.93    0.04    0.008
   2. BD (   1) O   1 -Cl   8        /155. BD*(   1) C   2 - C   3            1.99    0.68    0.047
   2. BD (   1) O   1 -Cl   8        /157. BD*(   1) C   2 - H  10            1.96    0.74    0.048
   2. BD (   1) O   1 -Cl   8        /164. BD*(   1) C   5 - C   6            0.27    0.72    0.018
   2. BD (   1) O   1 -Cl   8        /167. BD*(   1) C   6 - C   7            0.96    0.69    0.033
   2. BD (   1) O   1 -Cl   8        /170. BD*(   1) C   7 -Cl   8            1.03    0.41    0.026
   2. BD (   1) O   1 -Cl   8        /171. BD*(   1) C   7 - H  19            0.84    0.77    0.032
   3. BD (   1) O   1 - H   9        / 45. RY*(   1) C   2                    0.35    1.48    0.029
   3. BD (   1) O   1 - H   9        / 48. RY*(   4) C   2                    0.38    2.05    0.036
   3. BD (   1) O   1 - H   9        /156. BD*(   1) C   2 - C   7            1.59    1.11    0.053
   4. BD (   1) C   2 - C   3        / 36. RY*(   1) O   1                    0.48    1.76    0.039
   4. BD (   1) C   2 - C   3        / 63. RY*(   1) C   4                    0.51    1.64    0.038
   4. BD (   1) C   2 - C   3        / 90. RY*(   1) C   7                    0.41    1.38    0.032
   4. BD (   1) C   2 - C   3        /153. BD*(   1) O   1 -Cl   8            2.88    0.34    0.044
   4. BD (   1) C   2 - C   3        /156. BD*(   1) C   2 - C   7            0.90    0.97    0.039
   4. BD (   1) C   2 - C   3        /157. BD*(   1) C   2 - H  10            0.88    1.04    0.040
   4. BD (   1) C   2 - C   3        /158. BD*(   1) C   3 - C   4            0.62    1.02    0.033
   4. BD (   1) C   2 - C   3        /159. BD*(   1) C   3 - H  11            0.27    1.08    0.023
   4. BD (   1) C   2 - C   3        /163. BD*(   1) C   4 - H  14            0.71    1.11    0.037
   4. BD (   1) C   2 - C   3        /170. BD*(   1) C   7 -Cl   8            1.79    0.71    0.047
   5. BD (   1) C   2 - C   7        / 37. RY*(   2) O   1                    0.44    1.98    0.038
   5. BD (   1) C   2 - C   7        / 54. RY*(   1) C   3                    0.80    1.65    0.046
   5. BD (   1) C   2 - C   7        / 81. RY*(   1) C   6                    0.81    1.64    0.046
   5. BD (   1) C   2 - C   7        /154. BD*(   1) O   1 - H   9            0.85    1.06    0.038
   5. BD (   1) C   2 - C   7        /155. BD*(   1) C   2 - C   3            0.81    1.02    0.036
   5. BD (   1) C   2 - C   7        /157. BD*(   1) C   2 - H  10            0.49    1.08    0.029
   5. BD (   1) C   2 - C   7        /159. BD*(   1) C   3 - H  11            0.83    1.11    0.038
   5. BD (   1) C   2 - C   7        /167. BD*(   1) C   6 - C   7            0.75    1.03    0.035
   5. BD (   1) C   2 - C   7        /169. BD*(   1) C   6 - H  18            0.76    1.13    0.037
   5. BD (   1) C   2 - C   7        /171. BD*(   1) C   7 - H  19            0.37    1.11    0.026
   6. BD (   1) C   2 - H  10        / 55. RY*(   2) C   3                    0.31    1.17    0.025
   6. BD (   1) C   2 - H  10        / 91. RY*(   2) C   7                    0.53    1.33    0.034
   6. BD (   1) C   2 - H  10        /153. BD*(   1) O   1 -Cl   8            2.61    0.23    0.036
   6. BD (   1) C   2 - H  10        /160. BD*(   1) C   3 - H  12            1.33    0.96    0.046
   6. BD (   1) C   2 - H  10        /170. BD*(   1) C   7 -Cl   8            0.28    0.60    0.017
   6. BD (   1) C   2 - H  10        /171. BD*(   1) C   7 - H  19            1.51    0.96    0.049
   7. BD (   1) C   3 - C   4        / 46. RY*(   2) C   2                    0.43    1.62    0.034
   7. BD (   1) C   3 - C   4        / 72. RY*(   1) C   5                    0.49    1.62    0.036
   7. BD (   1) C   3 - C   4        /152. BD*(   1) O   1 - C   2            1.69    0.85    0.048
   7. BD (   1) C   3 - C   4        /153. BD*(   1) O   1 -Cl   8            0.28    0.31    0.014
   7. BD (   1) C   3 - C   4        /159. BD*(   1) C   3 - H  11            0.45    1.05    0.028
   7. BD (   1) C   3 - C   4        /160. BD*(   1) C   3 - H  12            0.27    1.04    0.022
   7. BD (   1) C   3 - C   4        /161. BD*(   1) C   4 - C   5            0.41    1.00    0.026
   7. BD (   1) C   3 - C   4        /163. BD*(   1) C   4 - H  14            0.34    1.08    0.025
   7. BD (   1) C   3 - C   4        /166. BD*(   1) C   5 - H  16            0.95    1.08    0.041
   8. BD (   1) C   3 - H  11        / 64. RY*(   2) C   4                    0.29    1.43    0.026
   8. BD (   1) C   3 - H  11        /156. BD*(   1) C   2 - C   7            1.88    0.83    0.050
   8. BD (   1) C   3 - H  11        /158. BD*(   1) C   3 - C   4            0.32    0.88    0.021
   8. BD (   1) C   3 - H  11        /161. BD*(   1) C   4 - C   5            1.56    0.89    0.047
   9. BD (   1) C   3 - H  12        / 45. RY*(   1) C   2                    0.30    1.21    0.024
   9. BD (   1) C   3 - H  12        /152. BD*(   1) O   1 - C   2            0.33    0.74    0.020
   9. BD (   1) C   3 - H  12        /157. BD*(   1) C   2 - H  10            1.79    0.91    0.051
   9. BD (   1) C   3 - H  12        /158. BD*(   1) C   3 - C   4            0.27    0.88    0.020
   9. BD (   1) C   3 - H  12        /162. BD*(   1) C   4 - H  13            1.46    0.95    0.047
  10. BD (   1) C   4 - C   5        / 54. RY*(   1) C   3                    0.48    1.58    0.035
  10. BD (   1) C   4 - C   5        / 81. RY*(   1) C   6                    0.54    1.56    0.037
  10. BD (   1) C   4 - C   5        /158. BD*(   1) C   3 - C   4            0.45    0.98    0.026
  10. BD (   1) C   4 - C   5        /159. BD*(   1) C   3 - H  11            1.08    1.03    0.042
  10. BD (   1) C   4 - C   5        /162. BD*(   1) C   4 - H  13            0.26    1.04    0.021
  10. BD (   1) C   4 - C   5        /163. BD*(   1) C   4 - H  14            0.48    1.06    0.029
  10. BD (   1) C   4 - C   5        /164. BD*(   1) C   5 - C   6            0.39    0.98    0.025
  10. BD (   1) C   4 - C   5        /166. BD*(   1) C   5 - H  16            0.41    1.07    0.026
  10. BD (   1) C   4 - C   5        /169. BD*(   1) C   6 - H  18            1.01    1.06    0.041
  11. BD (   1) C   4 - H  13        /160. BD*(   1) C   3 - H  12            1.63    0.91    0.049
  11. BD (   1) C   4 - H  13        /165. BD*(   1) C   5 - H  15            1.55    0.93    0.048
  12. BD (   1) C   4 - H  14        /155. BD*(   1) C   2 - C   3            2.09    0.82    0.053
  12. BD (   1) C   4 - H  14        /164. BD*(   1) C   5 - C   6            1.70    0.86    0.050
  13. BD (   1) C   5 - C   6        / 63. RY*(   1) C   4                    0.48    1.60    0.036
  13. BD (   1) C   5 - C   6        / 91. RY*(   2) C   7                    0.48    1.41    0.034
  13. BD (   1) C   5 - C   6        /161. BD*(   1) C   4 - C   5            0.39    0.99    0.025
  13. BD (   1) C   5 - C   6        /163. BD*(   1) C   4 - H  14            0.94    1.07    0.041
  13. BD (   1) C   5 - C   6        /166. BD*(   1) C   5 - H  16            0.43    1.07    0.028
  13. BD (   1) C   5 - C   6        /167. BD*(   1) C   6 - C   7            0.45    0.96    0.027
  13. BD (   1) C   5 - C   6        /168. BD*(   1) C   6 - H  17            0.26    1.04    0.021
  13. BD (   1) C   5 - C   6        /169. BD*(   1) C   6 - H  18            0.49    1.06    0.029
  13. BD (   1) C   5 - C   6        /170. BD*(   1) C   7 -Cl   8            2.16    0.68    0.049
  14. BD (   1) C   5 - H  15        /162. BD*(   1) C   4 - H  13            1.56    0.93    0.048
  14. BD (   1) C   5 - H  15        /168. BD*(   1) C   6 - H  17            1.61    0.92    0.049
  15. BD (   1) C   5 - H  16        /158. BD*(   1) C   3 - C   4            1.76    0.85    0.050
  15. BD (   1) C   5 - H  16        /167. BD*(   1) C   6 - C   7            2.07    0.83    0.053
  16. BD (   1) C   6 - C   7        / 45. RY*(   1) C   2                    0.43    1.36    0.031
  16. BD (   1) C   6 - C   7        / 46. RY*(   2) C   2                    0.27    1.66    0.027
  16. BD (   1) C   6 - C   7        / 72. RY*(   1) C   5                    0.55    1.66    0.039
  16. BD (   1) C   6 - C   7        / 99. RY*(   1)Cl   8                    0.34    1.46    0.029
  16. BD (   1) C   6 - C   7        /152. BD*(   1) O   1 - C   2            1.27    0.89    0.043
  16. BD (   1) C   6 - C   7        /153. BD*(   1) O   1 -Cl   8            0.99    0.35    0.027
  16. BD (   1) C   6 - C   7        /156. BD*(   1) C   2 - C   7            0.69    0.98    0.033
  16. BD (   1) C   6 - C   7        /164. BD*(   1) C   5 - C   6            0.51    1.03    0.029
  16. BD (   1) C   6 - C   7        /166. BD*(   1) C   5 - H  16            0.76    1.12    0.037
  16. BD (   1) C   6 - C   7        /169. BD*(   1) C   6 - H  18            0.25    1.11    0.021
  16. BD (   1) C   6 - C   7        /171. BD*(   1) C   7 - H  19            0.58    1.08    0.032
  17. BD (   1) C   6 - H  17        / 90. RY*(   1) C   7                    0.39    1.23    0.028
  17. BD (   1) C   6 - H  17        /165. BD*(   1) C   5 - H  15            1.47    0.95    0.047
  17. BD (   1) C   6 - H  17        /171. BD*(   1) C   7 - H  19            1.82    0.93    0.052
  18. BD (   1) C   6 - H  18        / 73. RY*(   2) C   5                    0.30    1.47    0.027
  18. BD (   1) C   6 - H  18        /156. BD*(   1) C   2 - C   7            2.04    0.82    0.052
  18. BD (   1) C   6 - H  18        /161. BD*(   1) C   4 - C   5            1.58    0.88    0.047
  19. BD (   1) C   7 -Cl   8        / 82. RY*(   2) C   6                    0.39    1.33    0.029
  19. BD (   1) C   7 -Cl   8        /155. BD*(   1) C   2 - C   3            1.16    1.04    0.044
  19. BD (   1) C   7 -Cl   8        /164. BD*(   1) C   5 - C   6            1.10    1.08    0.044
  20. BD (   1) C   7 - H  19        / 46. RY*(   2) C   2                    0.25    1.54    0.025
  20. BD (   1) C   7 - H  19        /100. RY*(   2)Cl   8                    0.40    1.34    0.030
  20. BD (   1) C   7 - H  19        /152. BD*(   1) O   1 - C   2            0.41    0.77    0.023
  20. BD (   1) C   7 - H  19        /153. BD*(   1) O   1 -Cl   8            0.59    0.23    0.017
  20. BD (   1) C   7 - H  19        /157. BD*(   1) C   2 - H  10            1.54    0.94    0.048
  20. BD (   1) C   7 - H  19        /168. BD*(   1) C   6 - H  17            1.37    0.97    0.046
  20. BD (   1) C   7 - H  19        /170. BD*(   1) C   7 -Cl   8            0.37    0.61    0.019
  21. CR (   1) O   1                / 45. RY*(   1) C   2                    0.82   19.75    0.161
  21. CR (   1) O   1                / 48. RY*(   4) C   2                    0.52   20.32    0.129
  22. CR (   1) C   2                / 57. RY*(   4) C   3                    0.41   11.03    0.085
  22. CR (   1) C   2                / 91. RY*(   2) C   7                    0.65   10.99    0.107
  22. CR (   1) C   2                /112. RY*(   1) H  10                    0.37   10.53    0.079
  22. CR (   1) C   2                /152. BD*(   1) O   1 - C   2            0.60   10.42    0.101
  22. CR (   1) C   2                /156. BD*(   1) C   2 - C   7            0.30   10.51    0.071
  23. CR (   1) C   3                / 45. RY*(   1) C   2                    0.38   10.81    0.081
  23. CR (   1) C   3                / 65. RY*(   3) C   4                    0.43   10.92    0.086
  23. CR (   1) C   3                /116. RY*(   1) H  11                    0.35   10.47    0.076
  23. CR (   1) C   3                /120. RY*(   1) H  12                    0.37   10.48    0.078
  24. CR (   1) C   4                / 55. RY*(   2) C   3                    0.47   10.72    0.090
  24. CR (   1) C   4                / 74. RY*(   3) C   5                    0.30   10.84    0.071
  24. CR (   1) C   4                /124. RY*(   1) H  13                    0.34   10.48    0.075
  24. CR (   1) C   4                /128. RY*(   1) H  14                    0.41   10.47    0.082
  25. CR (   1) C   5                / 64. RY*(   2) C   4                    0.27   11.00    0.069
  25. CR (   1) C   5                / 82. RY*(   2) C   6                    0.48   10.70    0.090
  25. CR (   1) C   5                /132. RY*(   1) H  15                    0.33   10.48    0.075
  25. CR (   1) C   5                /136. RY*(   1) H  16                    0.38   10.47    0.080
  26. CR (   1) C   6                / 74. RY*(   3) C   5                    0.45   10.85    0.088
  26. CR (   1) C   6                / 90. RY*(   1) C   7                    0.64   10.82    0.105
  26. CR (   1) C   6                /140. RY*(   1) H  17                    0.35   10.48    0.077
  26. CR (   1) C   6                /144. RY*(   1) H  18                    0.37   10.46    0.079
  27. CR (   1) C   7                / 50. RY*(   6) C   2                    0.25   11.74    0.069
  27. CR (   1) C   7                / 84. RY*(   4) C   6                    0.54   10.99    0.097
  27. CR (   1) C   7                /148. RY*(   1) H  19                    0.45   10.50    0.087
  27. CR (   1) C   7                /170. BD*(   1) C   7 -Cl   8            0.83   10.24    0.118
  29. CR (   2)Cl   8                / 90. RY*(   1) C   7                    0.27   10.66    0.068
  29. CR (   2)Cl   8                / 91. RY*(   2) C   7                    0.33   10.73    0.076
  29. CR (   2)Cl   8                / 93. RY*(   4) C   7                    0.26   10.91    0.067
  33. LP (   1) O   1                / 45. RY*(   1) C   2                    1.03    1.35    0.047
  33. LP (   1) O   1                / 47. RY*(   3) C   2                    0.39    1.87    0.034
  33. LP (   1) O   1                /108. RY*(   1) H   9                    0.26    1.68    0.026
  33. LP (   1) O   1                /155. BD*(   1) C   2 - C   3            0.30    0.98    0.022
  33. LP (   1) O   1                /156. BD*(   1) C   2 - C   7            0.42    0.97    0.025
  33. LP (   1) O   1                /157. BD*(   1) C   2 - H  10            1.14    1.04    0.044
  33. LP (   1) O   1                /167. BD*(   1) C   6 - C   7            0.26    1.00    0.020
  34. LP (   1)Cl   8                / 90. RY*(   1) C   7                    0.46    1.69    0.035
  34. LP (   1)Cl   8                / 91. RY*(   2) C   7                    0.49    1.76    0.037
  34. LP (   1)Cl   8                / 93. RY*(   4) C   7                    0.53    1.94    0.040
  34. LP (   1)Cl   8                /153. BD*(   1) O   1 -Cl   8            0.28    0.65    0.020
  35. LP (   2)Cl   8                / 92. RY*(   3) C   7                    0.36    1.15    0.026
  35. LP (   2)Cl   8                /155. BD*(   1) C   2 - C   3            0.42    0.68    0.022
  35. LP (   2)Cl   8                /156. BD*(   1) C   2 - C   7            1.85    0.67    0.045
  35. LP (   2)Cl   8                /171. BD*(   1) C   7 - H  19            0.88    0.78    0.033
 153. BD*(   1) O   1 -Cl   8        /155. BD*(   1) C   2 - C   3            0.52    0.64    0.041
 153. BD*(   1) O   1 -Cl   8        /157. BD*(   1) C   2 - H  10            0.34    0.70    0.035
 153. BD*(   1) O   1 -Cl   8        /170. BD*(   1) C   7 -Cl   8            0.28    0.37    0.023
 170. BD*(   1) C   7 -Cl   8        /101. RY*(   3)Cl   8                    0.85    0.67    0.178


 Natural Bond Orbitals (Summary):

                                                            Principal Delocalizations
           NBO                        Occupancy    Energy   (geminal,vicinal,remote)
 ====================================================================================
 Molecular unit  1  (C6H11OCl)
     1. BD (   1) O   1 - C   2          0.99601    -1.08162  167(v),158(v)
     2. BD (   1) O   1 -Cl   8          0.97454    -0.49631  155(v),157(v),153(g),170(g)
                                                    167(v),171(v),109(v),164(r)
     3. BD (   1) O   1 - H   9          0.99428    -0.93843  156(v),48(v),45(v)
     4. BD (   1) C   2 - C   3          0.90635    -0.80224  153(v),170(v),156(g),157(g)
                                                    163(v),158(g),63(v),36(v)
                                                    90(v),159(g)
     5. BD (   1) C   2 - C   7          0.98701    -0.83635  154(v),159(v),81(v),155(g)
                                                    54(v),169(v),167(g),157(g)
                                                    37(v),171(g)
     6. BD (   1) C   2 - H  10          0.95247    -0.69101  153(v),171(v),160(v),91(v)
                                                    55(v),170(v)
     7. BD (   1) C   3 - C   4          0.96267    -0.77202  152(v),166(v),72(v),159(g)
                                                    46(v),161(g),153(r),163(g)
                                                    160(g)
     8. BD (   1) C   3 - H  11          0.98706    -0.66627  156(v),161(v),158(g),64(v)
     9. BD (   1) C   3 - H  12          0.98081    -0.66442  157(v),162(v),152(v),45(v)
                                                    158(g)
    10. BD (   1) C   4 - C   5          0.98903    -0.75922  159(v),169(v),81(v),54(v)
                                                    163(g),158(g),166(g),164(g)
                                                    162(g)
    11. BD (   1) C   4 - H  13          0.98845    -0.64473  160(v),165(v)
    12. BD (   1) C   4 - H  14          0.94033    -0.64086  155(v),164(v)
    13. BD (   1) C   5 - C   6          0.95453    -0.76292  170(v),163(v),169(g),63(v)
                                                    91(v),167(g),166(g),161(g)
                                                    153(r),168(g)
    14. BD (   1) C   5 - H  15          0.98880    -0.64016  168(v),162(v)
    15. BD (   1) C   5 - H  16          0.96326    -0.63663  167(v),158(v)
    16. BD (   1) C   6 - C   7          0.96300    -0.81273  153(v),152(v),166(v),156(g)
                                                    171(g),72(v),164(g),45(v)
                                                    99(v),46(v)
    17. BD (   1) C   6 - H  17          0.98517    -0.65534  171(v),165(v),90(v)
    18. BD (   1) C   6 - H  18          0.98328    -0.65347  156(v),161(v),73(v)
    19. BD (   1) C   7 -Cl   8          0.98954    -0.86235  155(v),164(v),82(v)
    20. BD (   1) C   7 - H  19          0.98146    -0.69547  157(v),168(v),153(v),152(v)
                                                    100(v),170(g),46(v)
    21. CR (   1) O   1                  0.99986   -19.20721  45(v),48(v)
    22. CR (   1) C   2                  0.99937   -10.34299  91(v),152(g),57(v),112(v)
                                                    156(g)
    23. CR (   1) C   3                  0.99952   -10.26214  65(v),45(v),120(v),116(v)
    24. CR (   1) C   4                  0.99954   -10.24139  55(v),128(v),124(v),74(v)
    25. CR (   1) C   5                  0.99955   -10.23636  82(v),136(v),132(v),64(v)
    26. CR (   1) C   6                  0.99952   -10.24841  90(v),74(v),144(v),140(v)
    27. CR (   1) C   7                  0.99938   -10.32363  170(g),84(v),148(v),50(v)
    28. CR (   1)Cl   8                  1.00000  -100.97645   
    29. CR (   2)Cl   8                  0.99991   -10.08604  91(v),90(v),93(v)
    30. CR (   3)Cl   8                  0.99993    -7.43251   
    31. CR (   4)Cl   8                  0.99995    -7.42590  153(g)
    32. CR (   5)Cl   8                  0.99996    -7.42599  153(g)
    33. LP (   1) O   1                  0.99062    -0.80046  157(v),45(v),156(v),47(v)
                                                    155(v),108(v),167(r)
    34. LP (   1)Cl   8                  0.99736    -1.11188  93(v),91(v),90(v),153(g)
    35. LP (   2)Cl   8                  0.98686    -0.50418  156(v),171(v),155(r),92(v)
                                                    153(g)
    36. RY*(   1) O   1                  0.00125     0.96126   
    37. RY*(   2) O   1                  0.00082     1.14827   
    38. RY*(   3) O   1                  0.00015     1.43666   
    39. RY*(   4) O   1                  0.00003     1.03323   
    40. RY*(   5) O   1                  0.00001     2.73807   
    41. RY*(   6) O   1                  0.00000     2.60034   
    42. RY*(   7) O   1                  0.00001     2.71109   
    43. RY*(   8) O   1                  0.00000     2.53357   
    44. RY*(   9) O   1                  0.00000     2.49183   
    45. RY*(   1) C   2                  0.00323     0.54491   
    46. RY*(   2) C   2                  0.00227     0.84763   
    47. RY*(   3) C   2                  0.00109     1.06818   
    48. RY*(   4) C   2                  0.00067     1.11492   
    49. RY*(   5) C   2                  0.00046     1.52713   
    50. RY*(   6) C   2                  0.00028     1.41608   
    51. RY*(   7) C   2                  0.00026     1.90679   
    52. RY*(   8) C   2                  0.00017     1.74271   
    53. RY*(   9) C   2                  0.00009     1.88643   
    54. RY*(   1) C   3                  0.00287     0.81670   
    55. RY*(   2) C   3                  0.00132     0.47918   
    56. RY*(   3) C   3                  0.00060     1.04400   
    57. RY*(   4) C   3                  0.00038     0.69145   
    58. RY*(   5) C   3                  0.00016     1.80338   
    59. RY*(   6) C   3                  0.00008     1.62250   
    60. RY*(   7) C   3                  0.00006     2.02610   
    61. RY*(   8) C   3                  0.00001     2.06842   
    62. RY*(   9) C   3                  0.00001     1.95399   
    63. RY*(   1) C   4                  0.00218     0.83900   
    64. RY*(   2) C   4                  0.00086     0.76608   
    65. RY*(   3) C   4                  0.00062     0.65581   
    66. RY*(   4) C   4                  0.00019     0.87508   
    67. RY*(   5) C   4                  0.00013     1.79060   
    68. RY*(   6) C   4                  0.00007     2.02540   
    69. RY*(   7) C   4                  0.00003     1.86822   
    70. RY*(   8) C   4                  0.00001     1.82136   
    71. RY*(   9) C   4                  0.00001     1.98022   
    72. RY*(   1) C   5                  0.00238     0.84583   
    73. RY*(   2) C   5                  0.00086     0.81684   
    74. RY*(   3) C   5                  0.00066     0.60125   
    75. RY*(   4) C   5                  0.00018     0.89959   
    76. RY*(   5) C   5                  0.00013     1.80629   
    77. RY*(   6) C   5                  0.00006     2.04920   
    78. RY*(   7) C   5                  0.00003     1.83801   
    79. RY*(   8) C   5                  0.00001     1.80384   
    80. RY*(   9) C   5                  0.00001     2.00764   
    81. RY*(   1) C   6                  0.00305     0.80306   
    82. RY*(   2) C   6                  0.00154     0.46641   
    83. RY*(   3) C   6                  0.00061     0.94634   
    84. RY*(   4) C   6                  0.00035     0.67030   
    85. RY*(   5) C   6                  0.00014     1.82590   
    86. RY*(   6) C   6                  0.00010     1.82446   
    87. RY*(   7) C   6                  0.00006     1.99781   
    88. RY*(   8) C   6                  0.00001     2.07943   
    89. RY*(   9) C   6                  0.00001     1.94042   
    90. RY*(   1) C   7                  0.00352     0.57471   
    91. RY*(   2) C   7                  0.00257     0.64396   
    92. RY*(   3) C   7                  0.00190     0.64119   
    93. RY*(   4) C   7                  0.00106     0.82343   
    94. RY*(   5) C   7                  0.00028     1.84392   
    95. RY*(   6) C   7                  0.00020     1.84179   
    96. RY*(   7) C   7                  0.00021     1.82575   
    97. RY*(   8) C   7                  0.00012     1.99573   
    98. RY*(   9) C   7                  0.00005     1.70118   
    99. RY*(   1)Cl   8                  0.00102     0.65087   
   100. RY*(   2)Cl   8                  0.00093     0.64375   
   101. RY*(   3)Cl   8                  0.00029     0.57885   
   102. RY*(   4)Cl   8                  0.00007     0.91301   
   103. RY*(   5)Cl   8                  0.00004     0.80415   
   104. RY*(   6)Cl   8                  0.00001     0.82055   
   105. RY*(   7)Cl   8                  0.00001     0.65453   
   106. RY*(   8)Cl   8                  0.00000     0.82923   
   107. RY*(   9)Cl   8                  0.00001     0.61803   
   108. RY*(   1) H   9                  0.00067     0.87665   
   109. RY*(   2) H   9                  0.00052     1.34551   
   110. RY*(   3) H   9                  0.00037     1.17691   
   111. RY*(   4) H   9                  0.00001     2.07908   
   112. RY*(   1) H  10                  0.00218     0.18439   
   113. RY*(   2) H  10                  0.00007     1.64268   
   114. RY*(   3) H  10                  0.00003     1.73870   
   115. RY*(   4) H  10                  0.00002     2.14658   
   116. RY*(   1) H  11                  0.00113     0.20943   
   117. RY*(   2) H  11                  0.00009     1.68734   
   118. RY*(   3) H  11                  0.00005     1.65966   
   119. RY*(   4) H  11                  0.00002     2.14551   
   120. RY*(   1) H  12                  0.00162     0.22178   
   121. RY*(   2) H  12                  0.00008     1.71518   
   122. RY*(   3) H  12                  0.00004     1.65254   
   123. RY*(   4) H  12                  0.00002     2.14664   
   124. RY*(   1) H  13                  0.00123     0.24201   
   125. RY*(   2) H  13                  0.00008     1.76271   
   126. RY*(   3) H  13                  0.00006     1.61975   
   127. RY*(   4) H  13                  0.00002     2.13096   
   128. RY*(   1) H  14                  0.00074     0.22818   
   129. RY*(   2) H  14                  0.00008     1.70276   
   130. RY*(   3) H  14                  0.00006     1.64489   
   131. RY*(   4) H  14                  0.00002     2.16548   
   132. RY*(   1) H  15                  0.00124     0.24462   
   133. RY*(   2) H  15                  0.00007     1.66982   
   134. RY*(   3) H  15                  0.00007     1.71522   
   135. RY*(   4) H  15                  0.00002     2.14224   
   136. RY*(   1) H  16                  0.00080     0.23143   
   137. RY*(   2) H  16                  0.00008     1.71140   
   138. RY*(   3) H  16                  0.00006     1.65070   
   139. RY*(   4) H  16                  0.00002     2.16962   
   140. RY*(   1) H  17                  0.00160     0.23175   
   141. RY*(   2) H  17                  0.00008     1.72515   
   142. RY*(   3) H  17                  0.00004     1.64208   
   143. RY*(   4) H  17                  0.00002     2.15073   
   144. RY*(   1) H  18                  0.00115     0.21491   
   145. RY*(   2) H  18                  0.00008     1.69781   
   146. RY*(   3) H  18                  0.00005     1.67429   
   147. RY*(   4) H  18                  0.00002     2.16196   
   148. RY*(   1) H  19                  0.00181     0.17881   
   149. RY*(   2) H  19                  0.00004     1.92990   
   150. RY*(   3) H  19                  0.00005     1.66390   
   151. RY*(   4) H  19                  0.00002     1.98381   
   152. BD*(   1) O   1 - C   2          0.01657     0.07858   
   153. BD*(   1) O   1 -Cl   8          0.28996    -0.46051  155(v),157(v),170(g)
   154. BD*(   1) O   1 - H   9          0.00305     0.22761   
   155. BD*(   1) C   2 - C   3          0.01651     0.18006   
   156. BD*(   1) C   2 - C   7          0.02155     0.16758   
   157. BD*(   1) C   2 - H  10          0.01881     0.24163   
   158. BD*(   1) C   3 - C   4          0.00850     0.21636   
   159. BD*(   1) C   3 - H  11          0.00626     0.27565   
   160. BD*(   1) C   3 - H  12          0.00816     0.27022   
   161. BD*(   1) C   4 - C   5          0.00729     0.22779   
   162. BD*(   1) C   4 - H  13          0.00816     0.28489   
   163. BD*(   1) C   4 - H  14          0.00505     0.30487   
   164. BD*(   1) C   5 - C   6          0.00908     0.22105   
   165. BD*(   1) C   5 - H  15          0.00810     0.29003   
   166. BD*(   1) C   5 - H  16          0.00533     0.30984   
   167. BD*(   1) C   6 - C   7          0.01202     0.19517   
   168. BD*(   1) C   6 - H  17          0.00841     0.27662   
   169. BD*(   1) C   6 - H  18          0.00573     0.29804   
   170. BD*(   1) C   7 -Cl   8          0.02835    -0.08752   
   171. BD*(   1) C   7 - H  19          0.01434     0.27219   
       -------------------------------
              Total Lewis   34.43937  ( 98.3982%)
        Valence non-Lewis    0.50123  (  1.4321%)
        Rydberg non-Lewis    0.05940  (  0.1697%)
       -------------------------------
            Total unit  1   35.00000  (100.0000%)
           Charge unit  1    1.00000
 Unable to Open any file for archive entry.
 1\1\GINC-COMPUTE-0-11\SP\UB3LYP\def2SVP\C6H11Cl1O1(1+,2)\ZAHRT2\08-Jan
 -2021\0\\# b3lyp/def2svp geom=NewRedundant pop=NBO\\56\\1,2\O,0,-2.529
 1035495,0.3403210492,-0.435640256\C,0,-1.2688510609,0.1441383448,0.167
 1672137\C,0,-0.6392868714,-1.1852484136,-0.2770973276\C,0,0.7868670626
 ,-1.3681107965,0.2456478007\C,0,1.6685834821,-0.1900346866,-0.17635180
 36\C,0,1.0599071164,1.1396245681,0.2821243649\C,0,-0.3673663323,1.3081
 516595,-0.2312800521\Cl,0,-1.0515614795,2.8743948115,0.3838925641\H,0,
 -3.1324141214,-0.3339098585,-0.0997253418\H,0,-1.3495373592,0.15547080
 46,1.2738424623\H,0,-1.2891345634,-2.0128376252,0.0567741857\H,0,-0.64
 63431343,-1.204411074,-1.3808260312\H,0,0.770660635,-1.4346771331,1.34
 85408331\H,0,1.2063581351,-2.3196925978,-0.1185922042\H,0,1.7740593811
 ,-0.1876448588,-1.2760966845\H,0,2.6849850359,-0.2951294289,0.23598837
 61\H,0,1.0398682119,1.1812486456,1.3846315224\H,0,1.6664444844,1.99358
 10633,-0.0548972751\H,0,-0.3841350727,1.3947655262,-1.3281023467\\Vers
 ion=ES64L-G16RevC.01\State=2-A\HF=-769.9844013\S2=0.752977\S2-1=0.\S2A
 =0.750006\RMSD=7.908e-09\Dipole=-0.3139908,-1.0886088,0.1324053\Quadru
 pole=3.9578674,2.1246011,-6.0824685,1.359035,-0.9033719,0.4137507\PG=C
 01 [X(C6H11Cl1O1)]\\@
 The archive entry for this job was punched.


 EXPERIMENTALISTS THINK SILICON IS REALLY FUN TO USE
     ITS PLACE IN NOVEL COMPOUNDS IS CERTAIN TO AMUSE
 THEY SIT ALL DAY IN LABORATORIES MAKING ALL THIS SLUDGE
     "LOADED WITH THE SILICON THEY SAY", TO ME IT LOOKS LIKE FUDGE.
 FOR HAPPY THOUGH THEY BE WITH CRUD, I'D LIKE TO KNOW A LITTLE
      ABOUT THE PI BONDS ON THE EDGE AND SIGMAS IN THE MIDDLE.

 SO LETS DERIVE A WAVEFUNCTION.....6-31G*
     USE AN OPTIMAL GEOMETRY AND SEE WHERE ELECTRONS ARE.
 BUT WHAT OF CORRELATION?  ASKS THE WIRY LITTLE SKEPTIC.
     WE'LL THROW IN PERTURBATION AS AN ELECTRON ANTISEPTIC.
 AND WHEN THE PROGRAM GIVES US ANSWERS IN THEM WE CAN TRUST
     SINCE NOBODY CAN MAKE THE STUFF, WE HAVE NO CHOICE, WE MUST.

 SO THEORY GUYS HAVE GOT IT MADE, IN ROOMS FREE OF POLLUTION.
     INSTEAD OF PROBLEMS WITH THE REFLUX, THEY HAVE ONLY SOLUTIONS.
 AND WHEN THE FEDS ANNOUNCE THE LIST OF CARCINOGENIC TERRORS,
     THE THEORISTS SIT SAFELY AT THEIR TERMINALS FIXING ERRORS.
 IN OTHER WORDS, EXPERIMENTALISTS WILL LIKELY DIE OF CANCER
     FROM WORKING HARD YET FRUITLESSLY...TILL THEORY GIVES THE ANSWER.
          -- THOMAS A. HOLME, 1983
 File lengths (MBytes):  RWF=     33 Int=      0 D2E=      0 Chk=      3 Scr=      1
 Normal termination of Gaussian 16
