# Supplementary material for: Machine-Learning-Guided Discovery of Electrochemical Reactions
Source: J Am Chem Soc. 2022 Dec 2;144(49):22599–610. doi: 10.1021/jacs.2c08997 (PMC9756344; doi:10.1021/jacs.2c08997)
Supplement: Supplementary file 3 — ja2c08997_si_003.zip [file ja2c08997_si_003.zip › Oxidation Site Selectivity/Ologs_notimes/63.log]

 Entering Gaussian System, Link 0=g16
 Input=63.com
 Output=63.log
 Initial command:
  
 Copyright (c) 1988-2019, Gaussian, Inc.  All Rights Reserved.
  
 This is part of the Gaussian(R) 16 program.  It is based on
 the Gaussian(R) 09 system (copyright 2009, Gaussian, Inc.),
 the Gaussian(R) 03 system (copyright 2003, Gaussian, Inc.),
 the Gaussian(R) 98 system (copyright 1998, Gaussian, Inc.),
 the Gaussian(R) 94 system (copyright 1995, Gaussian, Inc.),
 the Gaussian 92(TM) system (copyright 1992, Gaussian, Inc.),
 the Gaussian 90(TM) system (copyright 1990, Gaussian, Inc.),
 the Gaussian 88(TM) system (copyright 1988, Gaussian, Inc.),
 the Gaussian 86(TM) system (copyright 1986, Carnegie Mellon
 University), and the Gaussian 82(TM) system (copyright 1983,
 Carnegie Mellon University). Gaussian is a federally registered
 trademark of Gaussian, Inc.
  
 This software contains proprietary and confidential information,
 including trade secrets, belonging to Gaussian, Inc.
  
 This software is provided under written license and may be
 used, copied, transmitted, or stored only in accord with that
 written license.
  
 The following legend is applicable only to US Government
 contracts under FAR:
  
                    RESTRICTED RIGHTS LEGEND
  
 Use, reproduction and disclosure by the US Government is
 subject to restrictions as set forth in subparagraphs (a)
 and (c) of the Commercial Computer Software - Restricted
 Rights clause in FAR 52.227-19.
  
 Gaussian, Inc.
 340 Quinnipiac St., Bldg. 40, Wallingford CT 06492
  
  
 ---------------------------------------------------------------
 Warning -- This program may not be used in any manner that
 competes with the business of Gaussian, Inc. or will provide
 assistance to any competitor of Gaussian, Inc.  The licensee
 of this program is prohibited from giving any competitor of
 Gaussian, Inc. access to this program.  By using this program,
 the user acknowledges that Gaussian, Inc. is engaged in the
 business of creating and licensing software in the field of
 computational chemistry and represents and warrants to the
 licensee that it is not a competitor of Gaussian, Inc. and that
 it will not use this program in any manner prohibited above.
 ---------------------------------------------------------------
  

 Cite this work as:
 Gaussian 16, Revision C.01,
 M. J. Frisch, G. W. Trucks, H. B. Schlegel, G. E. Scuseria, 
 M. A. Robb, J. R. Cheeseman, G. Scalmani, V. Barone, 
 G. A. Petersson, H. Nakatsuji, X. Li, M. Caricato, A. V. Marenich, 
 J. Bloino, B. G. Janesko, R. Gomperts, B. Mennucci, H. P. Hratchian, 
 J. V. Ortiz, A. F. Izmaylov, J. L. Sonnenberg, D. Williams-Young, 
 F. Ding, F. Lipparini, F. Egidi, J. Goings, B. Peng, A. Petrone, 
 T. Henderson, D. Ranasinghe, V. G. Zakrzewski, J. Gao, N. Rega, 
 G. Zheng, W. Liang, M. Hada, M. Ehara, K. Toyota, R. Fukuda, 
 J. Hasegawa, M. Ishida, T. Nakajima, Y. Honda, O. Kitao, H. Nakai, 
 T. Vreven, K. Throssell, J. A. Montgomery, Jr., J. E. Peralta, 
 F. Ogliaro, M. J. Bearpark, J. J. Heyd, E. N. Brothers, K. N. Kudin, 
 V. N. Staroverov, T. A. Keith, R. Kobayashi, J. Normand, 
 K. Raghavachari, A. P. Rendell, J. C. Burant, S. S. Iyengar, 
 J. Tomasi, M. Cossi, J. M. Millam, M. Klene, C. Adamo, R. Cammi, 
 J. W. Ochterski, R. L. Martin, K. Morokuma, O. Farkas, 
 J. B. Foresman, and D. J. Fox, Gaussian, Inc., Wallingford CT, 2019.
 
 ******************************************
 Gaussian 16:  ES64L-G16RevC.01  3-Jul-2019
                 8-Jan-2021 
 ******************************************
 %nprocshared=16
 Will use up to   16 processors via shared memory.
 %mem=7GB
 -----------------------------------------
 # b3lyp/def2svp geom=NewRedundant pop=NBO
 -----------------------------------------
 1/29=4000,38=1,172=1/1;
 2/12=2,17=6,18=5,40=1/2;
 3/5=43,7=101,11=2,25=1,30=1,74=-5/1,2,3;
 4//1;
 5/5=2,38=5/2;
 6/7=2,8=2,9=2,10=2,28=1,40=1/1,7;
 99/5=1,9=1/99;
 --
 63
 --
 Symbolic Z-matrix:
 Charge =  1 Multiplicity = 2
 O                     2.53502   1.13154  -0.16007 
 C                     1.98599  -0.12225   0.17278 
 C                     0.47967  -0.08382   0.05778 
 C                    -0.1874    1.08185  -0.33271 
 C                    -1.58249   1.09623  -0.43295 
 C                    -2.32339  -0.05151  -0.14463 
 C                    -1.66058  -1.22008   0.24643 
 C                    -0.26915  -1.23427   0.34636 
 H                     3.4938    1.07601  -0.0777 
 H                     2.36988  -0.92417  -0.49229 
 H                     2.25289  -0.42152   1.20815 
 H                     0.39973   1.97275  -0.55569 
 H                    -2.09269   2.01315  -0.73912 
 H                    -3.41317  -0.03853  -0.22345 
 H                    -2.23145  -2.12376   0.4743 
 H                     0.24331  -2.15162   0.65281 
 
                          Input orientation:                          
 ---------------------------------------------------------------------
 Center     Atomic      Atomic             Coordinates (Angstroms)
 Number     Number       Type             X           Y           Z
 ---------------------------------------------------------------------
      1          8           0        2.535024    1.131544   -0.160070
      2          6           0        1.985994   -0.122254    0.172784
      3          6           0        0.479671   -0.083816    0.057782
      4          6           0       -0.187396    1.081846   -0.332712
      5          6           0       -1.582487    1.096231   -0.432954
      6          6           0       -2.323393   -0.051506   -0.144633
      7          6           0       -1.660581   -1.220079    0.246428
      8          6           0       -0.269147   -1.234273    0.346361
      9          1           0        3.493804    1.076014   -0.077698
     10          1           0        2.369884   -0.924174   -0.492285
     11          1           0        2.252889   -0.421519    1.208145
     12          1           0        0.399729    1.972746   -0.555685
     13          1           0       -2.092685    2.013154   -0.739121
     14          1           0       -3.413171   -0.038530   -0.223451
     15          1           0       -2.231447   -2.123760    0.474299
     16          1           0        0.243314   -2.151625    0.652812
 ---------------------------------------------------------------------
                    Distance matrix (angstroms):
                    1          2          3          4          5
     1  O    0.000000
     2  C    1.408629   0.000000
     3  C    2.397714   1.511195   0.000000
     4  C    2.728341   2.535549   1.398653   0.000000
     5  C    4.126695   3.819121   2.426073   1.398762   0.000000
     6  C    5.000405   4.321640   2.810548   2.425354   1.396199
     7  C    4.826849   3.808956   2.430506   2.793660   2.415150
     8  C    3.703638   2.520392   1.402697   2.415001   2.786296
     9  H    0.963913   1.942184   3.232423   3.690028   5.088748
    10  H    2.088927   1.110299   2.140486   3.254115   4.439234
    11  H    2.088927   1.110299   2.140486   3.254126   4.439243
    12  H    2.328866   2.726890   2.147598   1.090016   2.170834
    13  H    4.746391   4.693310   3.413115   2.159312   1.093063
    14  H    6.062517   5.414332   3.903250   3.416548   2.164019
    15  H    5.806778   4.678006   3.418336   3.886556   3.407726
    16  H    4.085573   2.717665   2.164661   3.407653   3.880851
                    6          7          8          9         10
     6  C    0.000000
     7  C    1.399218   0.000000
     8  C    2.420731   1.395090   0.000000
     9  H    5.925838   5.651972   4.435882   0.000000
    10  H    4.786361   4.108273   2.786391   2.331486   0.000000
    11  H    4.786363   4.108265   2.786379   2.331494   1.777024
    12  H    3.417887   3.883606   3.397948   3.256671   3.503952
    13  H    2.160894   3.407611   3.879348   5.703032   5.348210
    14  H    1.092702   2.165275   3.411653   6.997839   5.856651
    15  H    2.164663   1.092910   2.158281   6.581926   4.852375
    16  H    3.410923   2.158180   1.094560   4.638640   2.709277
                   11         12         13         14         15
    11  H    0.000000
    12  H    3.503970   0.000000
    13  H    5.348223   2.499482   0.000000
    14  H    5.856653   4.323634   2.493793   0.000000
    15  H    4.852363   4.976476   4.313432   2.496299   0.000000
    16  H    2.709253   4.300624   4.973907   4.313106   2.481348
                   16
    16  H    0.000000
 Stoichiometry    C7H8O(1+,2)
 Framework group  C1[X(C7H8O)]
 Deg. of freedom    42
 Full point group                 C1      NOp   1
 Largest Abelian subgroup         C1      NOp   1
 Largest concise Abelian subgroup C1      NOp   1
                         Standard orientation:                         
 ---------------------------------------------------------------------
 Center     Atomic      Atomic             Coordinates (Angstroms)
 Number     Number       Type             X           Y           Z
 ---------------------------------------------------------------------
      1          8           0       -2.689671    0.545056   -0.000011
      2          6           0       -1.907743   -0.626621    0.000007
      3          6           0       -0.437442   -0.277441    0.000002
      4          6           0       -0.009228    1.054048    0.000003
      5          6           0        1.356618    1.355708    0.000002
      6          6           0        2.306200    0.332153   -0.000002
      7          6           0        1.882726   -1.001443   -0.000003
      8          6           0        0.520430   -1.302155   -0.000001
      9          1           0       -3.619495    0.290977    0.000003
     10          1           0       -2.120120   -1.257644    0.888528
     11          1           0       -2.120120   -1.257671   -0.888496
     12          1           0       -0.758105    1.846083    0.000006
     13          1           0        1.679207    2.400085    0.000003
     14          1           0        3.372796    0.569577   -0.000003
     15          1           0        2.618133   -1.809917   -0.000006
     16          1           0        0.195705   -2.347437   -0.000003
 ---------------------------------------------------------------------
 Rotational constants (GHZ):           4.9213884           1.4902908           1.1521967
 Standard basis: def2SVP (5D, 7F)
 There are   160 symmetry adapted cartesian basis functions of A   symmetry.
 There are   152 symmetry adapted basis functions of A   symmetry.
   152 basis functions,   256 primitive gaussians,   160 cartesian basis functions
    29 alpha electrons       28 beta electrons
       nuclear repulsion energy       340.4864705761 Hartrees.
 NAtoms=   16 NActive=   16 NUniq=   16 SFac= 1.00D+00 NAtFMM=   60 NAOKFM=F Big=F
 Integral buffers will be    131072 words long.
 Raffenetti 2 integral format.
 Two-electron integral symmetry is turned on.
 One-electron integrals computed using PRISM.
   1 Symmetry operations used in ECPInt.
 ECPInt:  NShTT=    2628 NPrTT=    9444 LenC2=    2603 LenP2D=    7567.
 LDataN:  DoStor=T MaxTD1= 4 Len=   56
 NBasis=   152 RedAO= T EigKep=  3.01D-04  NBF=   152
 NBsUse=   152 1.00D-06 EigRej= -1.00D+00 NBFU=   152
 ExpMin= 1.22D-01 ExpMax= 2.27D+03 ExpMxC= 3.41D+02 IAcc=3 IRadAn=         5 AccDes= 0.00D+00
 Harris functional with IExCor=  402 and IRadAn=       5 diagonalized for initial guess.
 HarFok:  IExCor=  402 AccDes= 0.00D+00 IRadAn=         5 IDoV= 1 UseB2=F ITyADJ=14
 ICtDFT=  3500011 ScaDFX=  1.000000  1.000000  1.000000  1.000000
 FoFCou: FMM=F IPFlag=           0 FMFlag=      100000 FMFlg1=           0
         NFxFlg=           0 DoJE=T BraDBF=F KetDBF=T FulRan=T
         wScrn=  0.000000 ICntrl=       500 IOpCl=  0 I1Cent=   200000004 NGrid=           0
         NMat0=    1 NMatS0=      1 NMatT0=    0 NMatD0=    1 NMtDS0=    0 NMtDT0=    0
 Petite list used in FoFCou.
 Initial guess <Sx>= 0.0000 <Sy>= 0.0000 <Sz>= 0.5000 <S**2>= 0.7500 S= 0.5000
 Requested convergence on RMS density matrix=1.00D-08 within 128 cycles.
 Requested convergence on MAX density matrix=1.00D-06.
 Requested convergence on             energy=1.00D-06.
 No special actions if energy rises.
 Integral accuracy reduced to 1.0D-05 until final iterations.
 Initial convergence to 1.0D-05 achieved.  Increase integral accuracy.
 SCF Done:  E(UB3LYP) =  -346.207811299     A.U. after   23 cycles
            NFock= 23  Conv=0.23D-08     -V/T= 2.0103
 <Sx>= 0.0000 <Sy>= 0.0000 <Sz>= 0.5000 <S**2>= 0.7592 S= 0.5046
 <L.S>= 0.000000000000E+00
 Annihilation of the first spin contaminant:
 S**2 before annihilation     0.7592,   after     0.7500

 **********************************************************************

            Population analysis using the SCF Density.

 **********************************************************************

 Orbital symmetries:
 Alpha Orbitals:
       Occupied  (A) (A) (A) (A) (A) (A) (A) (A) (A) (A) (A) (A)
                 (A) (A) (A) (A) (A) (A) (A) (A) (A) (A) (A) (A)
                 (A) (A) (A) (A) (A)
       Virtual   (A) (A) (A) (A) (A) (A) (A) (A) (A) (A) (A) (A)
                 (A) (A) (A) (A) (A) (A) (A) (A) (A) (A) (A) (A)
                 (A) (A) (A) (A) (A) (A) (A) (A) (A) (A) (A) (A)
                 (A) (A) (A) (A) (A) (A) (A) (A) (A) (A) (A) (A)
                 (A) (A) (A) (A) (A) (A) (A) (A) (A) (A) (A) (A)
                 (A) (A) (A) (A) (A) (A) (A) (A) (A) (A) (A) (A)
                 (A) (A) (A) (A) (A) (A) (A) (A) (A) (A) (A) (A)
                 (A) (A) (A) (A) (A) (A) (A) (A) (A) (A) (A) (A)
                 (A) (A) (A) (A) (A) (A) (A) (A) (A) (A) (A) (A)
                 (A) (A) (A) (A) (A) (A) (A) (A) (A) (A) (A) (A)
                 (A) (A) (A)
 Beta  Orbitals:
       Occupied  (A) (A) (A) (A) (A) (A) (A) (A) (A) (A) (A) (A)
                 (A) (A) (A) (A) (A) (A) (A) (A) (A) (A) (A) (A)
                 (A) (A) (A) (A)
       Virtual   (A) (A) (A) (A) (A) (A) (A) (A) (A) (A) (A) (A)
                 (A) (A) (A) (A) (A) (A) (A) (A) (A) (A) (A) (A)
                 (A) (A) (A) (A) (A) (A) (A) (A) (A) (A) (A) (A)
                 (A) (A) (A) (A) (A) (A) (A) (A) (A) (A) (A) (A)
                 (A) (A) (A) (A) (A) (A) (A) (A) (A) (A) (A) (A)
                 (A) (A) (A) (A) (A) (A) (A) (A) (A) (A) (A) (A)
                 (A) (A) (A) (A) (A) (A) (A) (A) (A) (A) (A) (A)
                 (A) (A) (A) (A) (A) (A) (A) (A) (A) (A) (A) (A)
                 (A) (A) (A) (A) (A) (A) (A) (A) (A) (A) (A) (A)
                 (A) (A) (A) (A) (A) (A) (A) (A) (A) (A) (A) (A)
                 (A) (A) (A) (A)
 The electronic state is 2-A.
 Alpha  occ. eigenvalues --  -19.33074 -10.44213 -10.43037 -10.41784 -10.40676
 Alpha  occ. eigenvalues --  -10.39881 -10.39076 -10.38982  -1.20810  -1.06746
 Alpha  occ. eigenvalues --   -0.97796  -0.94179  -0.87753  -0.81073  -0.78136
 Alpha  occ. eigenvalues --   -0.71878  -0.70771  -0.66368  -0.65322  -0.64586
 Alpha  occ. eigenvalues --   -0.62864  -0.61506  -0.57797  -0.55841  -0.54645
 Alpha  occ. eigenvalues --   -0.53014  -0.48995  -0.46281  -0.45746
 Alpha virt. eigenvalues --   -0.22831  -0.20906  -0.11023  -0.09540  -0.07554
 Alpha virt. eigenvalues --   -0.07351  -0.04479  -0.03868  -0.01742  -0.01525
 Alpha virt. eigenvalues --    0.00635   0.02246   0.04461   0.09328   0.09975
 Alpha virt. eigenvalues --    0.11296   0.13453   0.16349   0.21812   0.23020
 Alpha virt. eigenvalues --    0.24714   0.26092   0.26287   0.26783   0.28744
 Alpha virt. eigenvalues --    0.30638   0.30727   0.34785   0.35009   0.38745
 Alpha virt. eigenvalues --    0.39231   0.40736   0.42074   0.44032   0.44388
 Alpha virt. eigenvalues --    0.45966   0.47454   0.48722   0.49893   0.50340
 Alpha virt. eigenvalues --    0.50369   0.51325   0.53992   0.54518   0.55523
 Alpha virt. eigenvalues --    0.57218   0.62800   0.64923   0.70878   0.75647
 Alpha virt. eigenvalues --    0.82064   0.82690   0.86233   0.91732   0.98487
 Alpha virt. eigenvalues --    1.01492   1.03552   1.05441   1.07402   1.08684
 Alpha virt. eigenvalues --    1.08804   1.10594   1.16136   1.24589   1.29061
 Alpha virt. eigenvalues --    1.32881   1.32951   1.39689   1.46410   1.47487
 Alpha virt. eigenvalues --    1.48039   1.51811   1.52874   1.53127   1.54555
 Alpha virt. eigenvalues --    1.55029   1.57407   1.58158   1.59876   1.59923
 Alpha virt. eigenvalues --    1.66163   1.66288   1.68482   1.74533   1.74966
 Alpha virt. eigenvalues --    1.78858   1.79358   1.82693   1.87997   1.90782
 Alpha virt. eigenvalues --    1.92261   1.93724   1.93842   1.96081   2.04832
 Alpha virt. eigenvalues --    2.06963   2.09068   2.09685   2.13408   2.14376
 Alpha virt. eigenvalues --    2.17096   2.20429   2.27231   2.34382   2.41141
 Alpha virt. eigenvalues --    2.41458   2.42400   2.51876   2.52864   2.53416
 Alpha virt. eigenvalues --    2.63220   2.63910   2.66222   2.68511   2.75632
 Alpha virt. eigenvalues --    2.84107   2.87260   2.88258   2.95902   3.06571
 Alpha virt. eigenvalues --    3.14503   3.41796   3.59075
  Beta  occ. eigenvalues --  -19.32812 -10.44201 -10.42592 -10.41258 -10.40455
  Beta  occ. eigenvalues --  -10.39800 -10.39171 -10.38966  -1.20274  -1.05858
  Beta  occ. eigenvalues --   -0.96601  -0.93944  -0.86986  -0.80590  -0.77540
  Beta  occ. eigenvalues --   -0.71452  -0.70552  -0.64922  -0.64806  -0.64289
  Beta  occ. eigenvalues --   -0.62522  -0.61459  -0.55628  -0.55367  -0.54415
  Beta  occ. eigenvalues --   -0.52637  -0.45984  -0.45200
  Beta virt. eigenvalues --   -0.39119  -0.20103  -0.19518  -0.10888  -0.09421
  Beta virt. eigenvalues --   -0.07395  -0.06119  -0.04409  -0.03672  -0.01315
  Beta virt. eigenvalues --   -0.00681   0.00819   0.02387   0.04979   0.09743
  Beta virt. eigenvalues --    0.10264   0.11647   0.13828   0.16759   0.22292
  Beta virt. eigenvalues --    0.23382   0.24819   0.26285   0.26683   0.27885
  Beta virt. eigenvalues --    0.29254   0.31203   0.31920   0.35231   0.35272
  Beta virt. eigenvalues --    0.39519   0.40173   0.41176   0.42371   0.44562
  Beta virt. eigenvalues --    0.45442   0.46262   0.47674   0.48894   0.50429
  Beta virt. eigenvalues --    0.50750   0.51101   0.51615   0.54483   0.54757
  Beta virt. eigenvalues --    0.55751   0.57370   0.63045   0.65416   0.71137
  Beta virt. eigenvalues --    0.75941   0.82995   0.83049   0.86314   0.92058
  Beta virt. eigenvalues --    0.99120   1.02309   1.04720   1.05726   1.07663
  Beta virt. eigenvalues --    1.08888   1.09351   1.11517   1.16327   1.24834
  Beta virt. eigenvalues --    1.29334   1.32981   1.34094   1.40127   1.46556
  Beta virt. eigenvalues --    1.47775   1.48532   1.52386   1.53845   1.54204
  Beta virt. eigenvalues --    1.55327   1.55471   1.57726   1.58527   1.59931
  Beta virt. eigenvalues --    1.60740   1.66709   1.67036   1.68947   1.74995
  Beta virt. eigenvalues --    1.75579   1.79161   1.79465   1.83094   1.88462
  Beta virt. eigenvalues --    1.91439   1.92387   1.94028   1.95143   1.96268
  Beta virt. eigenvalues --    2.05132   2.08580   2.09264   2.10398   2.13754
  Beta virt. eigenvalues --    2.14825   2.18292   2.20934   2.27998   2.35320
  Beta virt. eigenvalues --    2.41384   2.42123   2.43535   2.52519   2.53008
  Beta virt. eigenvalues --    2.53473   2.64005   2.64231   2.66378   2.69040
  Beta virt. eigenvalues --    2.76337   2.84324   2.87946   2.88473   2.96073
  Beta virt. eigenvalues --    3.06787   3.14906   3.41983   3.59260
          Condensed to atoms (all electrons):
               1          2          3          4          5          6
     1  O    7.639425   0.373960  -0.088704   0.005121   0.001107   0.000005
     2  C    0.373960   4.527202   0.278654  -0.080747   0.015637  -0.000869
     3  C   -0.088704   0.278654   5.600180   0.212774   0.113490  -0.159803
     4  C    0.005121  -0.080747   0.212774   5.083885   0.254619   0.112499
     5  C    0.001107   0.015637   0.113490   0.254619   5.093071   0.161301
     6  C    0.000005  -0.000869  -0.159803   0.112499   0.161301   5.125263
     7  C   -0.000113   0.007130   0.112138  -0.136004   0.099196   0.204281
     8  C    0.003291  -0.056877   0.134168   0.075952  -0.142974   0.110654
     9  H    0.322045  -0.014066   0.010130   0.000285  -0.000046   0.000002
    10  H   -0.022392   0.366989  -0.020455   0.002347  -0.000212  -0.000005
    11  H   -0.022392   0.366990  -0.020456   0.002348  -0.000212  -0.000005
    12  H    0.020921  -0.019492  -0.064676   0.450918  -0.059242   0.012186
    13  H   -0.000018  -0.000209   0.013965  -0.059724   0.450248  -0.066981
    14  H   -0.000000   0.000036  -0.001471   0.011702  -0.061442   0.445561
    15  H    0.000001  -0.000219   0.014060  -0.001787   0.012544  -0.064700
    16  H    0.000059  -0.009901  -0.075614   0.012340  -0.001744   0.012611
               7          8          9         10         11         12
     1  O   -0.000113   0.003291   0.322045  -0.022392  -0.022392   0.020921
     2  C    0.007130  -0.056877  -0.014066   0.366989   0.366990  -0.019492
     3  C    0.112138   0.134168   0.010130  -0.020455  -0.020456  -0.064676
     4  C   -0.136004   0.075952   0.000285   0.002347   0.002348   0.450918
     5  C    0.099196  -0.142974  -0.000046  -0.000212  -0.000212  -0.059242
     6  C    0.204281   0.110654   0.000002  -0.000005  -0.000005   0.012186
     7  C    5.023391   0.300706   0.000014   0.000003   0.000003  -0.001961
     8  C    0.300706   5.109291  -0.000438   0.001912   0.001912   0.013533
     9  H    0.000014  -0.000438   0.479561  -0.003915  -0.003915  -0.000958
    10  H    0.000003   0.001912  -0.003915   0.597780  -0.023740   0.000978
    11  H    0.000003   0.001912  -0.003915  -0.023740   0.597781   0.000978
    12  H   -0.001961   0.013533  -0.000958   0.000978   0.000978   0.596195
    13  H    0.012485  -0.001770  -0.000000   0.000004   0.000004  -0.009786
    14  H   -0.059569   0.012185  -0.000000  -0.000001  -0.000001  -0.000140
    15  H    0.449430  -0.060282  -0.000000   0.000002   0.000002   0.000015
    16  H   -0.050749   0.448661  -0.000010   0.002344   0.002345  -0.000121
              13         14         15         16
     1  O   -0.000018  -0.000000   0.000001   0.000059
     2  C   -0.000209   0.000036  -0.000219  -0.009901
     3  C    0.013965  -0.001471   0.014060  -0.075614
     4  C   -0.059724   0.011702  -0.001787   0.012340
     5  C    0.450248  -0.061442   0.012544  -0.001744
     6  C   -0.066981   0.445561  -0.064700   0.012611
     7  C    0.012485  -0.059569   0.449430  -0.050749
     8  C   -0.001770   0.012185  -0.060282   0.448661
     9  H   -0.000000  -0.000000  -0.000000  -0.000010
    10  H    0.000004  -0.000001   0.000002   0.002344
    11  H    0.000004  -0.000001   0.000002   0.002345
    12  H   -0.009786  -0.000140   0.000015  -0.000121
    13  H    0.603214  -0.010017  -0.000181   0.000021
    14  H   -0.010017   0.595889  -0.010052  -0.000166
    15  H   -0.000181  -0.010052   0.608484  -0.010785
    16  H    0.000021  -0.000166  -0.010785   0.620001
          Atomic-Atomic Spin Densities.
               1          2          3          4          5          6
     1  O    0.109456  -0.010012   0.005938   0.001425  -0.000068  -0.000004
     2  C   -0.010012  -0.014419  -0.023875  -0.002347   0.000221   0.000001
     3  C    0.005938  -0.023875   0.321120   0.022853  -0.002683  -0.011855
     4  C    0.001425  -0.002347   0.022853   0.010649  -0.029298  -0.003605
     5  C   -0.000068   0.000221  -0.002683  -0.029298   0.062621   0.024393
     6  C   -0.000004   0.000001  -0.011855  -0.003605   0.024393   0.376057
     7  C   -0.000004   0.000151  -0.001385  -0.001589   0.001964   0.004505
     8  C    0.000197  -0.004073   0.029920   0.002655  -0.005677  -0.004099
     9  H    0.000434   0.000206   0.000063  -0.000026   0.000001  -0.000000
    10  H   -0.004063   0.016991  -0.010756  -0.000516   0.000054   0.000047
    11  H   -0.004063   0.016991  -0.010757  -0.000516   0.000054   0.000047
    12  H   -0.000356   0.000119  -0.000518   0.001456  -0.000005   0.000117
    13  H    0.000000   0.000004   0.000068   0.000179   0.001667  -0.001209
    14  H   -0.000000   0.000001  -0.000013  -0.000219  -0.000914   0.003974
    15  H   -0.000000  -0.000000   0.000198  -0.000090   0.000161  -0.000803
    16  H   -0.000000  -0.000057  -0.000652  -0.000051  -0.000073  -0.000003
               7          8          9         10         11         12
     1  O   -0.000004   0.000197   0.000434  -0.004063  -0.004063  -0.000356
     2  C    0.000151  -0.004073   0.000206   0.016991   0.016991   0.000119
     3  C   -0.001385   0.029920   0.000063  -0.010756  -0.010757  -0.000518
     4  C   -0.001589   0.002655  -0.000026  -0.000516  -0.000516   0.001456
     5  C    0.001964  -0.005677   0.000001   0.000054   0.000054  -0.000005
     6  C    0.004505  -0.004099  -0.000000   0.000047   0.000047   0.000117
     7  C   -0.068200  -0.022007   0.000000   0.000083   0.000083  -0.000091
     8  C   -0.022007   0.156225  -0.000001  -0.001932  -0.001932   0.000090
     9  H    0.000000  -0.000001  -0.003617   0.000020   0.000020   0.000024
    10  H    0.000083  -0.001932   0.000020   0.076232  -0.013078   0.000005
    11  H    0.000083  -0.001932   0.000020  -0.013078   0.076231   0.000005
    12  H   -0.000091   0.000090   0.000024   0.000005   0.000005  -0.002621
    13  H    0.000052  -0.000076   0.000000  -0.000000  -0.000000   0.000117
    14  H   -0.000434  -0.000222   0.000000  -0.000000  -0.000000   0.000004
    15  H    0.000519   0.000040   0.000000   0.000000   0.000000  -0.000001
    16  H    0.000167   0.002525   0.000000  -0.000014  -0.000014   0.000003
              13         14         15         16
     1  O    0.000000  -0.000000  -0.000000  -0.000000
     2  C    0.000004   0.000001  -0.000000  -0.000057
     3  C    0.000068  -0.000013   0.000198  -0.000652
     4  C    0.000179  -0.000219  -0.000090  -0.000051
     5  C    0.001667  -0.000914   0.000161  -0.000073
     6  C   -0.001209   0.003974  -0.000803  -0.000003
     7  C    0.000052  -0.000434   0.000519   0.000167
     8  C   -0.000076  -0.000222   0.000040   0.002525
     9  H    0.000000   0.000000   0.000000   0.000000
    10  H   -0.000000  -0.000000   0.000000  -0.000014
    11  H   -0.000000  -0.000000   0.000000  -0.000014
    12  H    0.000117   0.000004  -0.000001   0.000003
    13  H   -0.004342   0.000191   0.000001  -0.000001
    14  H    0.000191  -0.018462   0.000163   0.000007
    15  H    0.000001   0.000163   0.001550   0.000145
    16  H   -0.000001   0.000007   0.000145  -0.009044
 Mulliken charges and spin densities:
               1          2
     1  O   -0.232315   0.098879
     2  C    0.245784  -0.020097
     3  C   -0.058378   0.317668
     4  C    0.053470   0.000959
     5  C    0.064658   0.052418
     6  C    0.107998   0.387563
     7  C    0.039619  -0.086186
     8  C    0.050075   0.151633
     9  H    0.211311  -0.002878
    10  H    0.098359   0.063072
    11  H    0.098358   0.063071
    12  H    0.060653  -0.001651
    13  H    0.068745  -0.003349
    14  H    0.077487  -0.015923
    15  H    0.063468   0.001883
    16  H    0.050708  -0.007061
 Sum of Mulliken charges =   1.00000   1.00000
 Mulliken charges and spin densities with hydrogens summed into heavy atoms:
               1          2
     1  O   -0.021005   0.096001
     2  C    0.442502   0.106046
     3  C   -0.058378   0.317668
     4  C    0.114122  -0.000693
     5  C    0.133403   0.049069
     6  C    0.185485   0.371640
     7  C    0.103087  -0.084303
     8  C    0.100784   0.144571
 Electronic spatial extent (au):  <R**2>=            975.0709
 Charge=              1.0000 electrons
 Dipole moment (field-independent basis, Debye):
    X=             -0.1293    Y=             -1.6553    Z=              0.0000  Tot=              1.6604
 Quadrupole moment (field-independent basis, Debye-Ang):
   XX=            -14.2642   YY=            -34.3278   ZZ=            -46.2218
   XY=              5.2574   XZ=             -0.0002   YZ=              0.0000
 Traceless Quadrupole moment (field-independent basis, Debye-Ang):
   XX=             17.3404   YY=             -2.7232   ZZ=            -14.6172
   XY=              5.2574   XZ=             -0.0002   YZ=              0.0000
 Octapole moment (field-independent basis, Debye-Ang**2):
  XXX=            -38.7070  YYY=              0.9186  ZZZ=              0.0000  XYY=              3.6893
  XXY=             -5.3245  XXZ=              0.0003  XZZ=             -8.3884  YZZ=             -1.0208
  YYZ=             -0.0000  XYZ=             -0.0000
 Hexadecapole moment (field-independent basis, Debye-Ang**3):
 XXXX=           -482.0095 YYYY=           -267.0951 ZZZZ=            -51.8665 XXXY=             11.9353
 XXXZ=             -0.0012 YYYX=              2.5915 YYYZ=              0.0001 ZZZX=             -0.0001
 ZZZY=             -0.0001 XXYY=           -167.4248 XXZZ=           -153.1429 YYZZ=            -64.3401
 XXYZ=              0.0001 YYXZ=             -0.0000 ZZXY=              3.0677
 N-N= 3.404864705761D+02 E-N=-1.473836008298D+03  KE= 3.426855096462D+02
                          Isotropic Fermi Contact Couplings
        Atom                 a.u.       MegaHertz       Gauss      10(-4) cm-1
     1  O(17)              0.03546     -21.49811      -7.67106      -7.17100
     2  C(13)             -0.02488     -27.96791      -9.97965      -9.32909
     3  C(13)              0.04381      49.25473      17.57531      16.42961
     4  C(13)             -0.00778      -8.74835      -3.12163      -2.91814
     5  C(13)             -0.00070      -0.79175      -0.28252      -0.26410
     6  C(13)              0.05741      64.54496      23.03125      21.52988
     7  C(13)             -0.02329     -26.17929      -9.34142      -8.73247
     8  C(13)              0.01786      20.07384       7.16285       6.69591
     9  H(1)              -0.00152      -6.77309      -2.41681      -2.25926
    10  H(1)               0.03091     138.16007      49.29895      46.08524
    11  H(1)               0.03091     138.15875      49.29848      46.08480
    12  H(1)              -0.00058      -2.60108      -0.92813      -0.86763
    13  H(1)              -0.00110      -4.92606      -1.75774      -1.64316
    14  H(1)              -0.00511     -22.86220      -8.15780      -7.62601
    15  H(1)               0.00051       2.27938       0.81334       0.76032
    16  H(1)              -0.00234     -10.47662      -3.73832      -3.49463
 --------------------------------------------------------
       Center         ----  Spin Dipole Couplings  ----
                      3XX-RR        3YY-RR        3ZZ-RR
 --------------------------------------------------------
     1   Atom       -0.193242     -0.202347      0.395589
     2   Atom       -0.030477     -0.040310      0.070787
     3   Atom       -0.173622     -0.178059      0.351682
     4   Atom       -0.016085     -0.009733      0.025819
     5   Atom       -0.039973     -0.038428      0.078400
     6   Atom       -0.197826     -0.205238      0.403065
     7   Atom        0.025209      0.028603     -0.053813
     8   Atom       -0.093274     -0.087131      0.180405
     9   Atom        0.019228     -0.011760     -0.007468
    10   Atom       -0.002209      0.002014      0.000195
    11   Atom       -0.002209      0.002015      0.000194
    12   Atom       -0.002367      0.008063     -0.005696
    13   Atom       -0.008150      0.013120     -0.004970
    14   Atom        0.028407     -0.024062     -0.004346
    15   Atom       -0.000904      0.006074     -0.005170
    16   Atom       -0.012220      0.017770     -0.005550
 --------------------------------------------------------
                        XY            XZ            YZ
 --------------------------------------------------------
     1   Atom       -0.005877      0.000007      0.000008
     2   Atom       -0.004088      0.000000      0.000002
     3   Atom       -0.001851      0.000002      0.000000
     4   Atom        0.002285      0.000000     -0.000001
     5   Atom       -0.004399      0.000000     -0.000000
     6   Atom        0.000007      0.000001     -0.000001
     7   Atom        0.003721     -0.000000      0.000000
     8   Atom       -0.004706      0.000001     -0.000000
     9   Atom        0.005586     -0.000000     -0.000000
    10   Atom        0.005370     -0.005728     -0.012361
    11   Atom        0.005370      0.005728      0.012361
    12   Atom       -0.003417     -0.000000      0.000000
    13   Atom       -0.000245      0.000000      0.000000
    14   Atom        0.009718     -0.000000     -0.000000
    15   Atom       -0.000648     -0.000000      0.000000
    16   Atom        0.001942      0.000000     -0.000000
 --------------------------------------------------------


 ---------------------------------------------------------------------------------
              Anisotropic Spin Dipole Couplings in Principal Axis System
 ---------------------------------------------------------------------------------

       Atom             a.u.   MegaHertz   Gauss  10(-4) cm-1        Axes

              Baa    -0.2052    14.850     5.299     4.953  0.4402  0.8979 -0.0000
     1 O(17)  Bbb    -0.1904    13.774     4.915     4.595  0.8979 -0.4402 -0.0000
              Bcc     0.3956   -28.625   -10.214    -9.548  0.0000  0.0000  1.0000
 
              Baa    -0.0418    -5.608    -2.001    -1.870  0.3399  0.9405 -0.0000
     2 C(13)  Bbb    -0.0290    -3.891    -1.389    -1.298  0.9405 -0.3399  0.0000
              Bcc     0.0708     9.499     3.389     3.169  0.0000  0.0000  1.0000
 
              Baa    -0.1787   -23.984    -8.558    -8.000  0.3407  0.9402 -0.0000
     3 C(13)  Bbb    -0.1730   -23.208    -8.281    -7.742  0.9402 -0.3407 -0.0000
              Bcc     0.3517    47.192    16.839    15.742  0.0000  0.0000  1.0000
 
              Baa    -0.0168    -2.257    -0.805    -0.753  0.9518 -0.3068 -0.0000
     4 C(13)  Bbb    -0.0090    -1.207    -0.431    -0.403  0.3068  0.9518  0.0000
              Bcc     0.0258     3.465     1.236     1.156  0.0000 -0.0000  1.0000
 
              Baa    -0.0437    -5.860    -2.091    -1.955  0.7658  0.6431  0.0000
     5 C(13)  Bbb    -0.0347    -4.661    -1.663    -1.555 -0.6431  0.7658  0.0000
              Bcc     0.0784    10.521     3.754     3.509  0.0000 -0.0000  1.0000
 
              Baa    -0.2052   -27.541    -9.827    -9.187 -0.0010  1.0000  0.0000
     6 C(13)  Bbb    -0.1978   -26.546    -9.472    -8.855  1.0000  0.0010 -0.0000
              Bcc     0.4031    54.087    19.300    18.042  0.0000 -0.0000  1.0000
 
              Baa    -0.0538    -7.221    -2.577    -2.409  0.0000 -0.0000  1.0000
     7 C(13)  Bbb     0.0228     3.062     1.092     1.021  0.8411 -0.5409 -0.0000
              Bcc     0.0310     4.159     1.484     1.387  0.5409  0.8411  0.0000
 
              Baa    -0.0958   -12.858    -4.588    -4.289  0.8794  0.4762 -0.0000
     8 C(13)  Bbb    -0.0846   -11.350    -4.050    -3.786 -0.4762  0.8794  0.0000
              Bcc     0.1804    24.209     8.638     8.075  0.0000 -0.0000  1.0000
 
              Baa    -0.0127    -6.795    -2.425    -2.267 -0.1722  0.9851 -0.0000
     9 H(1)   Bbb    -0.0075    -3.985    -1.422    -1.329  0.0000  0.0000  1.0000
              Bcc     0.0202    10.780     3.846     3.596  0.9851  0.1722 -0.0000
 
              Baa    -0.0113    -6.047    -2.158    -2.017  0.0811  0.6595  0.7474
    10 H(1)   Bbb    -0.0054    -2.884    -1.029    -0.962  0.9205 -0.3371  0.1976
              Bcc     0.0167     8.931     3.187     2.979  0.3822  0.6719 -0.6344
 
              Baa    -0.0113    -6.047    -2.158    -2.017 -0.0811 -0.6594  0.7474
    11 H(1)   Bbb    -0.0054    -2.884    -1.029    -0.962  0.9205 -0.3371 -0.1976
              Bcc     0.0167     8.931     3.187     2.979  0.3822  0.6720  0.6344
 
              Baa    -0.0057    -3.039    -1.084    -1.014  0.0000 -0.0000  1.0000
    12 H(1)   Bbb    -0.0034    -1.807    -0.645    -0.603  0.9582  0.2860 -0.0000
              Bcc     0.0091     4.846     1.729     1.617 -0.2860  0.9582  0.0000
 
              Baa    -0.0082    -4.350    -1.552    -1.451  0.9999  0.0115 -0.0000
    13 H(1)   Bbb    -0.0050    -2.652    -0.946    -0.885  0.0000 -0.0000  1.0000
              Bcc     0.0131     7.002     2.498     2.336 -0.0115  0.9999  0.0000
 
              Baa    -0.0258   -13.768    -4.913    -4.592 -0.1764  0.9843  0.0000
    14 H(1)   Bbb    -0.0043    -2.319    -0.827    -0.773  0.0000 -0.0000  1.0000
              Bcc     0.0301    16.086     5.740     5.366  0.9843  0.1764 -0.0000
 
              Baa    -0.0052    -2.758    -0.984    -0.920  0.0000 -0.0000  1.0000
    15 H(1)   Bbb    -0.0010    -0.514    -0.183    -0.171  0.9958  0.0917 -0.0000
              Bcc     0.0061     3.272     1.168     1.092 -0.0917  0.9958  0.0000
 
              Baa    -0.0123    -6.587    -2.350    -2.197  0.9979 -0.0643 -0.0000
    16 H(1)   Bbb    -0.0056    -2.961    -1.057    -0.988  0.0000  0.0000  1.0000
              Bcc     0.0179     9.548     3.407     3.185  0.0643  0.9979 -0.0000
 

 ---------------------------------------------------------------------------------

 ******************************Gaussian NBO Version 3.1******************************
             N A T U R A L   A T O M I C   O R B I T A L   A N D
          N A T U R A L   B O N D   O R B I T A L   A N A L Y S I S
 ******************************Gaussian NBO Version 3.1******************************
       /RESON  / : Allow strongly delocalized NBO set

 Analyzing the SCF density

 Job title: 63                                                              

 Storage needed:     70248 in NPA,     93142 in NBO ( 939522656 available)
 GSVD:  LWork=       14400 too small for GESVD, short by        2432 words or        2432 for optimal perf.


 NATURAL POPULATIONS:  Natural atomic orbital occupancies 
                                                          
   NAO  Atom  No  lang   Type(AO)    Occupancy
 --------------------------------------------
     1    O    1  S      Cor( 1S)     1.99974
     2    O    1  S      Val( 2S)     1.67734
     3    O    1  S      Ryd( 3S)     0.00109
     4    O    1  px     Val( 2p)     1.47580
     5    O    1  px     Ryd( 3p)     0.00213
     6    O    1  py     Val( 2p)     1.63973
     7    O    1  py     Ryd( 3p)     0.00073
     8    O    1  pz     Val( 2p)     1.86469
     9    O    1  pz     Ryd( 3p)     0.00183
    10    O    1  dxy    Ryd( 3d)     0.00124
    11    O    1  dxz    Ryd( 3d)     0.00011
    12    O    1  dyz    Ryd( 3d)     0.00107
    13    O    1  dx2y2  Ryd( 3d)     0.00117
    14    O    1  dz2    Ryd( 3d)     0.00069

    15    C    2  S      Cor( 1S)     1.99903
    16    C    2  S      Val( 2S)     1.00726
    17    C    2  S      Ryd( 3S)     0.00335
    18    C    2  px     Val( 2p)     0.94428
    19    C    2  px     Ryd( 3p)     0.00215
    20    C    2  py     Val( 2p)     0.91441
    21    C    2  py     Ryd( 3p)     0.00520
    22    C    2  pz     Val( 2p)     1.19271
    23    C    2  pz     Ryd( 3p)     0.00108
    24    C    2  dxy    Ryd( 3d)     0.00163
    25    C    2  dxz    Ryd( 3d)     0.00096
    26    C    2  dyz    Ryd( 3d)     0.00165
    27    C    2  dx2y2  Ryd( 3d)     0.00170
    28    C    2  dz2    Ryd( 3d)     0.00087

    29    C    3  S      Cor( 1S)     1.99885
    30    C    3  S      Val( 2S)     0.90279
    31    C    3  S      Ryd( 3S)     0.00160
    32    C    3  px     Val( 2p)     1.07993
    33    C    3  px     Ryd( 3p)     0.00529
    34    C    3  py     Val( 2p)     1.09982
    35    C    3  py     Ryd( 3p)     0.00401
    36    C    3  pz     Val( 2p)     0.80251
    37    C    3  pz     Ryd( 3p)     0.00118
    38    C    3  dxy    Ryd( 3d)     0.00094
    39    C    3  dxz    Ryd( 3d)     0.00071
    40    C    3  dyz    Ryd( 3d)     0.00086
    41    C    3  dx2y2  Ryd( 3d)     0.00090
    42    C    3  dz2    Ryd( 3d)     0.00044

    43    C    4  S      Cor( 1S)     1.99890
    44    C    4  S      Val( 2S)     0.95852
    45    C    4  S      Ryd( 3S)     0.00157
    46    C    4  px     Val( 2p)     1.14475
    47    C    4  px     Ryd( 3p)     0.00579
    48    C    4  py     Val( 2p)     1.14047
    49    C    4  py     Ryd( 3p)     0.00513
    50    C    4  pz     Val( 2p)     0.93070
    51    C    4  pz     Ryd( 3p)     0.00126
    52    C    4  dxy    Ryd( 3d)     0.00069
    53    C    4  dxz    Ryd( 3d)     0.00045
    54    C    4  dyz    Ryd( 3d)     0.00041
    55    C    4  dx2y2  Ryd( 3d)     0.00078
    56    C    4  dz2    Ryd( 3d)     0.00040

    57    C    5  S      Cor( 1S)     1.99897
    58    C    5  S      Val( 2S)     0.97247
    59    C    5  S      Ryd( 3S)     0.00124
    60    C    5  px     Val( 2p)     1.07160
    61    C    5  px     Ryd( 3p)     0.00429
    62    C    5  py     Val( 2p)     1.19840
    63    C    5  py     Ryd( 3p)     0.00632
    64    C    5  pz     Val( 2p)     0.88537
    65    C    5  pz     Ryd( 3p)     0.00055
    66    C    5  dxy    Ryd( 3d)     0.00086
    67    C    5  dxz    Ryd( 3d)     0.00048
    68    C    5  dyz    Ryd( 3d)     0.00050
    69    C    5  dx2y2  Ryd( 3d)     0.00072
    70    C    5  dz2    Ryd( 3d)     0.00039

    71    C    6  S      Cor( 1S)     1.99894
    72    C    6  S      Val( 2S)     0.98183
    73    C    6  S      Ryd( 3S)     0.00135
    74    C    6  px     Val( 2p)     1.20018
    75    C    6  px     Ryd( 3p)     0.00589
    76    C    6  py     Val( 2p)     1.06347
    77    C    6  py     Ryd( 3p)     0.00370
    78    C    6  pz     Val( 2p)     0.76763
    79    C    6  pz     Ryd( 3p)     0.00042
    80    C    6  dxy    Ryd( 3d)     0.00085
    81    C    6  dxz    Ryd( 3d)     0.00048
    82    C    6  dyz    Ryd( 3d)     0.00064
    83    C    6  dx2y2  Ryd( 3d)     0.00083
    84    C    6  dz2    Ryd( 3d)     0.00042

    85    C    7  S      Cor( 1S)     1.99898
    86    C    7  S      Val( 2S)     0.96737
    87    C    7  S      Ryd( 3S)     0.00122
    88    C    7  px     Val( 2p)     1.12861
    89    C    7  px     Ryd( 3p)     0.00536
    90    C    7  py     Val( 2p)     1.14297
    91    C    7  py     Ryd( 3p)     0.00570
    92    C    7  pz     Val( 2p)     0.95204
    93    C    7  pz     Ryd( 3p)     0.00067
    94    C    7  dxy    Ryd( 3d)     0.00073
    95    C    7  dxz    Ryd( 3d)     0.00046
    96    C    7  dyz    Ryd( 3d)     0.00043
    97    C    7  dx2y2  Ryd( 3d)     0.00078
    98    C    7  dz2    Ryd( 3d)     0.00039

    99    C    8  S      Cor( 1S)     1.99889
   100    C    8  S      Val( 2S)     0.95882
   101    C    8  S      Ryd( 3S)     0.00152
   102    C    8  px     Val( 2p)     1.08299
   103    C    8  px     Ryd( 3p)     0.00394
   104    C    8  py     Val( 2p)     1.19109
   105    C    8  py     Ryd( 3p)     0.00602
   106    C    8  pz     Val( 2p)     0.89173
   107    C    8  pz     Ryd( 3p)     0.00076
   108    C    8  dxy    Ryd( 3d)     0.00087
   109    C    8  dxz    Ryd( 3d)     0.00051
   110    C    8  dyz    Ryd( 3d)     0.00042
   111    C    8  dx2y2  Ryd( 3d)     0.00065
   112    C    8  dz2    Ryd( 3d)     0.00041

   113    H    9  S      Val( 1S)     0.49955
   114    H    9  S      Ryd( 2S)     0.00083
   115    H    9  px     Ryd( 2p)     0.00231
   116    H    9  py     Ryd( 2p)     0.00104
   117    H    9  pz     Ryd( 2p)     0.00140

   118    H   10  S      Val( 1S)     0.73028
   119    H   10  S      Ryd( 2S)     0.00170
   120    H   10  px     Ryd( 2p)     0.00029
   121    H   10  py     Ryd( 2p)     0.00029
   122    H   10  pz     Ryd( 2p)     0.00067

   123    H   11  S      Val( 1S)     0.73028
   124    H   11  S      Ryd( 2S)     0.00170
   125    H   11  px     Ryd( 2p)     0.00029
   126    H   11  py     Ryd( 2p)     0.00029
   127    H   11  pz     Ryd( 2p)     0.00067

   128    H   12  S      Val( 1S)     0.72028
   129    H   12  S      Ryd( 2S)     0.00209
   130    H   12  px     Ryd( 2p)     0.00049
   131    H   12  py     Ryd( 2p)     0.00050
   132    H   12  pz     Ryd( 2p)     0.00011

   133    H   13  S      Val( 1S)     0.73433
   134    H   13  S      Ryd( 2S)     0.00141
   135    H   13  px     Ryd( 2p)     0.00014
   136    H   13  py     Ryd( 2p)     0.00081
   137    H   13  pz     Ryd( 2p)     0.00010

   138    H   14  S      Val( 1S)     0.73942
   139    H   14  S      Ryd( 2S)     0.00147
   140    H   14  px     Ryd( 2p)     0.00087
   141    H   14  py     Ryd( 2p)     0.00011
   142    H   14  pz     Ryd( 2p)     0.00008

   143    H   15  S      Val( 1S)     0.73257
   144    H   15  S      Ryd( 2S)     0.00136
   145    H   15  px     Ryd( 2p)     0.00043
   146    H   15  py     Ryd( 2p)     0.00051
   147    H   15  pz     Ryd( 2p)     0.00012

   148    H   16  S      Val( 1S)     0.74224
   149    H   16  S      Ryd( 2S)     0.00151
   150    H   16  px     Ryd( 2p)     0.00012
   151    H   16  py     Ryd( 2p)     0.00082
   152    H   16  pz     Ryd( 2p)     0.00012

 WARNING:  1 low occupancy (<1.9990e) core orbital  found on  C    3
           1 low occupancy (<1.9990e) core orbital  found on  C    4
           1 low occupancy (<1.9990e) core orbital  found on  C    5
           1 low occupancy (<1.9990e) core orbital  found on  C    6
           1 low occupancy (<1.9990e) core orbital  found on  C    7
           1 low occupancy (<1.9990e) core orbital  found on  C    8


 Summary of Natural Population Analysis:                  
                                                          
                                       Natural Population 
                Natural  -----------------------------------------------
    Atom  No    Charge         Core      Valence    Rydberg      Total
 -----------------------------------------------------------------------
      O    1   -0.66737      1.99974     6.65757    0.01005     8.66737
      C    2   -0.07628      1.99903     4.05866    0.01859     6.07628
      C    3    0.10016      1.99885     3.88505    0.01594     5.89984
      C    4   -0.18981      1.99890     4.17444    0.01647     6.18981
      C    5   -0.14215      1.99897     4.12784    0.01534     6.14215
      C    6   -0.02662      1.99894     4.01310    0.01458     6.02662
      C    7   -0.20571      1.99898     4.19098    0.01574     6.20571
      C    8   -0.13862      1.99889     4.12463    0.01510     6.13862
      H    9    0.49487      0.00000     0.49955    0.00557     0.50513
      H   10    0.26677      0.00000     0.73028    0.00295     0.73323
      H   11    0.26677      0.00000     0.73028    0.00295     0.73323
      H   12    0.27654      0.00000     0.72028    0.00318     0.72346
      H   13    0.26321      0.00000     0.73433    0.00246     0.73679
      H   14    0.25805      0.00000     0.73942    0.00253     0.74195
      H   15    0.26501      0.00000     0.73257    0.00241     0.73499
      H   16    0.25517      0.00000     0.74224    0.00258     0.74483
 =======================================================================
   * Total *    1.00000     15.99231    40.86124    0.14645    57.00000

                                 Natural Population      
 --------------------------------------------------------
   Core                      15.99231 ( 99.9520% of  16)
   Valence                   40.86124 ( 99.6616% of  41)
   Natural Minimal Basis     56.85355 ( 99.7431% of  57)
   Natural Rydberg Basis      0.14645 (  0.2569% of  57)
 --------------------------------------------------------

    Atom  No          Natural Electron Configuration
 ----------------------------------------------------------------------------
      O    1      [core]2S( 1.68)2p( 4.98)
      C    2      [core]2S( 1.01)2p( 3.05)3p( 0.01)3d( 0.01)
      C    3      [core]2S( 0.90)2p( 2.98)3p( 0.01)
      C    4      [core]2S( 0.96)2p( 3.22)3p( 0.01)
      C    5      [core]2S( 0.97)2p( 3.16)3p( 0.01)
      C    6      [core]2S( 0.98)2p( 3.03)3p( 0.01)
      C    7      [core]2S( 0.97)2p( 3.22)3p( 0.01)
      C    8      [core]2S( 0.96)2p( 3.17)3p( 0.01)
      H    9            1S( 0.50)
      H   10            1S( 0.73)
      H   11            1S( 0.73)
      H   12            1S( 0.72)
      H   13            1S( 0.73)
      H   14            1S( 0.74)
      H   15            1S( 0.73)
      H   16            1S( 0.74)


 ***************************************************
 *******         Alpha spin orbitals         *******
 ***************************************************


 NATURAL POPULATIONS:  Natural atomic orbital occupancies 
                                                          
   NAO  Atom  No  lang   Type(AO)    Occupancy      Energy
 ----------------------------------------------------------
     1    O    1  S      Cor( 1S)     0.99987     -19.15108
     2    O    1  S      Val( 2S)     0.83963      -1.04931
     3    O    1  S      Ryd( 3S)     0.00053       1.24056
     4    O    1  px     Val( 2p)     0.73892      -0.46378
     5    O    1  px     Ryd( 3p)     0.00107       1.10147
     6    O    1  py     Val( 2p)     0.82027      -0.48915
     7    O    1  py     Ryd( 3p)     0.00036       0.95454
     8    O    1  pz     Val( 2p)     0.97925      -0.49047
     9    O    1  pz     Ryd( 3p)     0.00088       0.86735
    10    O    1  dxy    Ryd( 3d)     0.00062       2.95176
    11    O    1  dxz    Ryd( 3d)     0.00006       2.60129
    12    O    1  dyz    Ryd( 3d)     0.00053       2.54903
    13    O    1  dx2y2  Ryd( 3d)     0.00059       2.94091
    14    O    1  dz2    Ryd( 3d)     0.00034       2.83095

    15    C    2  S      Cor( 1S)     0.99951     -10.33580
    16    C    2  S      Val( 2S)     0.50136      -0.42377
    17    C    2  S      Ryd( 3S)     0.00164       0.58635
    18    C    2  px     Val( 2p)     0.46900      -0.27405
    19    C    2  px     Ryd( 3p)     0.00109       0.32945
    20    C    2  py     Val( 2p)     0.45351      -0.26854
    21    C    2  py     Ryd( 3p)     0.00261       0.37029
    22    C    2  pz     Val( 2p)     0.61189      -0.29489
    23    C    2  pz     Ryd( 3p)     0.00072       0.46794
    24    C    2  dxy    Ryd( 3d)     0.00081       2.04926
    25    C    2  dxz    Ryd( 3d)     0.00046       1.81307
    26    C    2  dyz    Ryd( 3d)     0.00099       2.17884
    27    C    2  dx2y2  Ryd( 3d)     0.00084       2.02249
    28    C    2  dz2    Ryd( 3d)     0.00045       2.03990

    29    C    3  S      Cor( 1S)     0.99943     -10.29723
    30    C    3  S      Val( 2S)     0.45618      -0.36042
    31    C    3  S      Ryd( 3S)     0.00082       0.35873
    32    C    3  px     Val( 2p)     0.54179      -0.28272
    33    C    3  px     Ryd( 3p)     0.00265       0.87708
    34    C    3  py     Val( 2p)     0.55088      -0.26959
    35    C    3  py     Ryd( 3p)     0.00200       0.65477
    36    C    3  pz     Val( 2p)     0.53545      -0.34001
    37    C    3  pz     Ryd( 3p)     0.00075       0.41847
    38    C    3  dxy    Ryd( 3d)     0.00048       2.23529
    39    C    3  dxz    Ryd( 3d)     0.00046       1.68755
    40    C    3  dyz    Ryd( 3d)     0.00048       1.68874
    41    C    3  dx2y2  Ryd( 3d)     0.00045       2.19250
    42    C    3  dz2    Ryd( 3d)     0.00013       1.95935

    43    C    4  S      Cor( 1S)     0.99945     -10.25854
    44    C    4  S      Val( 2S)     0.47890      -0.33906
    45    C    4  S      Ryd( 3S)     0.00079       0.39387
    46    C    4  px     Val( 2p)     0.57212      -0.24681
    47    C    4  px     Ryd( 3p)     0.00291       0.71798
    48    C    4  py     Val( 2p)     0.56811      -0.24423
    49    C    4  py     Ryd( 3p)     0.00258       0.66028
    50    C    4  pz     Val( 2p)     0.47836      -0.29899
    51    C    4  pz     Ryd( 3p)     0.00070       0.38023
    52    C    4  dxy    Ryd( 3d)     0.00035       2.33104
    53    C    4  dxz    Ryd( 3d)     0.00022       1.72707
    54    C    4  dyz    Ryd( 3d)     0.00030       1.73618
    55    C    4  dx2y2  Ryd( 3d)     0.00038       2.25948
    56    C    4  dz2    Ryd( 3d)     0.00018       2.02402

    57    C    5  S      Cor( 1S)     0.99949     -10.27103
    58    C    5  S      Val( 2S)     0.48662      -0.35514
    59    C    5  S      Ryd( 3S)     0.00063       0.40158
    60    C    5  px     Val( 2p)     0.53496      -0.23387
    61    C    5  px     Ryd( 3p)     0.00216       0.49736
    62    C    5  py     Val( 2p)     0.59818      -0.25570
    63    C    5  py     Ryd( 3p)     0.00319       0.81165
    64    C    5  pz     Val( 2p)     0.47604      -0.30554
    65    C    5  pz     Ryd( 3p)     0.00033       0.37264
    66    C    5  dxy    Ryd( 3d)     0.00043       2.25191
    67    C    5  dxz    Ryd( 3d)     0.00028       1.72925
    68    C    5  dyz    Ryd( 3d)     0.00030       1.70557
    69    C    5  dx2y2  Ryd( 3d)     0.00035       2.29066
    70    C    5  dz2    Ryd( 3d)     0.00017       2.02015

    71    C    6  S      Cor( 1S)     0.99947     -10.28753
    72    C    6  S      Val( 2S)     0.49733      -0.38076
    73    C    6  S      Ryd( 3S)     0.00068       0.37951
    74    C    6  px     Val( 2p)     0.60289      -0.26447
    75    C    6  px     Ryd( 3p)     0.00297       0.81867
    76    C    6  py     Val( 2p)     0.53412      -0.24071
    77    C    6  py     Ryd( 3p)     0.00183       0.47349
    78    C    6  pz     Val( 2p)     0.54247      -0.33677
    79    C    6  pz     Ryd( 3p)     0.00034       0.35869
    80    C    6  dxy    Ryd( 3d)     0.00043       2.22899
    81    C    6  dxz    Ryd( 3d)     0.00029       1.68353
    82    C    6  dyz    Ryd( 3d)     0.00034       1.70534
    83    C    6  dx2y2  Ryd( 3d)     0.00042       2.28521
    84    C    6  dz2    Ryd( 3d)     0.00011       1.99008

    85    C    7  S      Cor( 1S)     0.99949     -10.26399
    86    C    7  S      Val( 2S)     0.48169      -0.34600
    87    C    7  S      Ryd( 3S)     0.00062       0.39122
    88    C    7  px     Val( 2p)     0.56271      -0.24171
    89    C    7  px     Ryd( 3p)     0.00272       0.62941
    90    C    7  py     Val( 2p)     0.56853      -0.24615
    91    C    7  py     Ryd( 3p)     0.00288       0.67219
    92    C    7  pz     Val( 2p)     0.45706      -0.29414
    93    C    7  pz     Ryd( 3p)     0.00034       0.37622
    94    C    7  dxy    Ryd( 3d)     0.00036       2.32055
    95    C    7  dxz    Ryd( 3d)     0.00025       1.72939
    96    C    7  dyz    Ryd( 3d)     0.00030       1.72434
    97    C    7  dx2y2  Ryd( 3d)     0.00038       2.23033
    98    C    7  dz2    Ryd( 3d)     0.00020       2.03058

    99    C    8  S      Cor( 1S)     0.99945     -10.27490
   100    C    8  S      Val( 2S)     0.48170      -0.35811
   101    C    8  S      Ryd( 3S)     0.00077       0.38817
   102    C    8  px     Val( 2p)     0.54194      -0.24768
   103    C    8  px     Ryd( 3p)     0.00198       0.54037
   104    C    8  py     Val( 2p)     0.59563      -0.26505
   105    C    8  py     Ryd( 3p)     0.00304       0.79928
   106    C    8  pz     Val( 2p)     0.51478      -0.32223
   107    C    8  pz     Ryd( 3p)     0.00044       0.37073
   108    C    8  dxy    Ryd( 3d)     0.00043       2.24407
   109    C    8  dxz    Ryd( 3d)     0.00027       1.71905
   110    C    8  dyz    Ryd( 3d)     0.00028       1.70743
   111    C    8  dx2y2  Ryd( 3d)     0.00033       2.29883
   112    C    8  dz2    Ryd( 3d)     0.00016       2.00513

   113    H    9  S      Val( 1S)     0.24851      -0.04545
   114    H    9  S      Ryd( 2S)     0.00041       0.25507
   115    H    9  px     Ryd( 2p)     0.00115       2.27111
   116    H    9  py     Ryd( 2p)     0.00052       1.64921
   117    H    9  pz     Ryd( 2p)     0.00072       1.46516

   118    H   10  S      Val( 1S)     0.39080      -0.13542
   119    H   10  S      Ryd( 2S)     0.00103       0.18042
   120    H   10  px     Ryd( 2p)     0.00014       1.57556
   121    H   10  py     Ryd( 2p)     0.00017       1.81059
   122    H   10  pz     Ryd( 2p)     0.00035       1.94749

   123    H   11  S      Val( 1S)     0.39080      -0.13542
   124    H   11  S      Ryd( 2S)     0.00103       0.18042
   125    H   11  px     Ryd( 2p)     0.00014       1.57556
   126    H   11  py     Ryd( 2p)     0.00017       1.81061
   127    H   11  pz     Ryd( 2p)     0.00035       1.94748

   128    H   12  S      Val( 1S)     0.35965      -0.06542
   129    H   12  S      Ryd( 2S)     0.00101       0.19673
   130    H   12  px     Ryd( 2p)     0.00025       2.02442
   131    H   12  py     Ryd( 2p)     0.00025       2.03167
   132    H   12  pz     Ryd( 2p)     0.00005       1.49527

   133    H   13  S      Val( 1S)     0.36619      -0.07754
   134    H   13  S      Ryd( 2S)     0.00070       0.17215
   135    H   13  px     Ryd( 2p)     0.00007       1.84164
   136    H   13  py     Ryd( 2p)     0.00040       2.17274
   137    H   13  pz     Ryd( 2p)     0.00005       1.47701

   138    H   14  S      Val( 1S)     0.36495      -0.08859
   139    H   14  S      Ryd( 2S)     0.00073       0.16524
   140    H   14  px     Ryd( 2p)     0.00042       2.17887
   141    H   14  py     Ryd( 2p)     0.00005       1.80934
   142    H   14  pz     Ryd( 2p)     0.00006       1.46717

   143    H   15  S      Val( 1S)     0.36683      -0.07537
   144    H   15  S      Ryd( 2S)     0.00067       0.17199
   145    H   15  px     Ryd( 2p)     0.00022       1.98680
   146    H   15  py     Ryd( 2p)     0.00025       2.02627
   147    H   15  pz     Ryd( 2p)     0.00006       1.48004

   148    H   16  S      Val( 1S)     0.36893      -0.09766
   149    H   16  S      Ryd( 2S)     0.00074       0.17069
   150    H   16  px     Ryd( 2p)     0.00006       1.84405
   151    H   16  py     Ryd( 2p)     0.00040       2.15951
   152    H   16  pz     Ryd( 2p)     0.00007       1.47360


 Summary of Natural Population Analysis:                  
                                                          
                                       Natural Population 
                Natural  -----------------------------------------------
    Atom  No    Charge         Core      Valence    Rydberg      Total
 -----------------------------------------------------------------------
      O    1   -0.38291      0.99987     3.37807    0.00497     4.38291
      C    2   -0.04488      0.99951     2.03577    0.00960     3.04488
      C    3   -0.09195      0.99943     2.08430    0.00822     3.09195
      C    4   -0.10535      0.99945     2.09749    0.00841     3.10535
      C    5   -0.10314      0.99949     2.09580    0.00785     3.10314
      C    6   -0.18369      0.99947     2.17681    0.00741     3.18369
      C    7   -0.07752      0.99949     2.06999    0.00804     3.07752
      C    8   -0.14119      0.99945     2.13405    0.00770     3.14119
      H    9    0.24870      0.00000     0.24851    0.00279     0.25130
      H   10    0.10751      0.00000     0.39080    0.00169     0.39249
      H   11    0.10751      0.00000     0.39080    0.00169     0.39249
      H   12    0.13878      0.00000     0.35965    0.00156     0.36122
      H   13    0.13258      0.00000     0.36619    0.00122     0.36742
      H   14    0.13379      0.00000     0.36495    0.00126     0.36621
      H   15    0.13197      0.00000     0.36683    0.00120     0.36803
      H   16    0.12979      0.00000     0.36893    0.00128     0.37021
 =======================================================================
   * Total *    0.00000      7.99616    20.92894    0.07489    29.00000

                                 Natural Population      
 --------------------------------------------------------
   Core                       7.99616 ( 99.9521% of   8)
   Valence                   20.92894 ( 99.6616% of  21)
   Natural Minimal Basis     28.92511 ( 99.7417% of  29)
   Natural Rydberg Basis      0.07489 (  0.2583% of  29)
 --------------------------------------------------------

    Atom  No          Natural Electron Configuration
 ----------------------------------------------------------------------------
      O    1      [core]2S( 0.84)2p( 2.54)
      C    2      [core]2S( 0.50)2p( 1.53)
      C    3      [core]2S( 0.46)2p( 1.63)3p( 0.01)
      C    4      [core]2S( 0.48)2p( 1.62)3p( 0.01)
      C    5      [core]2S( 0.49)2p( 1.61)3p( 0.01)
      C    6      [core]2S( 0.50)2p( 1.68)3p( 0.01)
      C    7      [core]2S( 0.48)2p( 1.59)3p( 0.01)
      C    8      [core]2S( 0.48)2p( 1.65)3p( 0.01)
      H    9            1S( 0.25)
      H   10            1S( 0.39)
      H   11            1S( 0.39)
      H   12            1S( 0.36)
      H   13            1S( 0.37)
      H   14            1S( 0.36)
      H   15            1S( 0.37)
      H   16            1S( 0.37)


 NATURAL BOND ORBITAL ANALYSIS, alpha spin orbitals:

                       Occupancies       Lewis Structure    Low   High
           Occ.    -------------------  -----------------   occ   occ
  Cycle   Thresh.   Lewis   Non-Lewis     CR  BD  3C  LP    (L)   (NL)   Dev
 =============================================================================
   1(1)    0.90    27.39932   1.60068      8  16   0   5     3      3    0.03
   2(2)    0.90    27.39932   1.60068      8  16   0   5     3      3    0.03
   3(1)    0.80    28.31603   0.68397      8  19   0   2     0      3    0.03
 -----------------------------------------------------------------------------

 Structure accepted: No low occupancy Lewis orbitals

 --------------------------------------------------------
   Core                      7.99617 ( 99.952% of   8)
   Valence Lewis            20.31986 ( 96.761% of  21)
  ==================       ============================
   Total Lewis              28.31603 ( 97.641% of  29)
  -----------------------------------------------------
   Valence non-Lewis         0.63258 (  2.181% of  29)
   Rydberg non-Lewis         0.05138 (  0.177% of  29)
  ==================       ============================
   Total non-Lewis           0.68397 (  2.359% of  29)
 --------------------------------------------------------


       (Occupancy)   Bond orbital/ Coefficients/ Hybrids
 ---------------------------------------------------------------------------------
     1. (0.99778) BD ( 1) O   1 - C   2  
                ( 66.74%)   0.8169* O   1 s( 30.96%)p 2.23( 68.97%)d 0.00(  0.07%)
                                            0.0000 -0.5564 -0.0050 -0.4392 -0.0036
                                            0.7049 -0.0004 -0.0000  0.0000  0.0133
                                           -0.0000  0.0000  0.0171  0.0155
                ( 33.26%)   0.5768* C   2 s( 21.89%)p 3.56( 77.84%)d 0.01(  0.27%)
                                           -0.0000 -0.4658 -0.0436  0.5140  0.0233
                                           -0.7162 -0.0270  0.0000  0.0000  0.0422
                                           -0.0000  0.0000  0.0149  0.0260
     2. (0.99360) BD ( 1) O   1 - H   9  
                ( 75.03%)   0.8662* O   1 s( 20.98%)p 3.76( 78.94%)d 0.00(  0.08%)
                                           -0.0002 -0.4576 -0.0189  0.8692  0.0316
                                            0.1808 -0.0156 -0.0000 -0.0000 -0.0227
                                            0.0000  0.0000 -0.0113  0.0130
                ( 24.97%)   0.4997* H   9 s( 99.54%)p 0.00(  0.46%)
                                           -0.9977  0.0028 -0.0672 -0.0087  0.0000
     3. (0.98874) BD ( 1) C   2 - C   3  
                ( 47.88%)   0.6920* C   2 s( 29.59%)p 2.38( 70.36%)d 0.00(  0.05%)
                                            0.0003  0.5439  0.0075  0.8078 -0.0085
                                            0.2258  0.0021 -0.0000 -0.0000  0.0107
                                           -0.0000 -0.0000  0.0177 -0.0098
                ( 52.12%)   0.7219* C   3 s( 31.13%)p 2.21( 68.84%)d 0.00(  0.03%)
                                            0.0001  0.5579 -0.0039 -0.8092  0.0160
                                           -0.1825  0.0039  0.0000 -0.0000  0.0068
                                           -0.0000 -0.0000  0.0140 -0.0090
     4. (0.98896) BD ( 1) C   2 - H  10  
                ( 61.31%)   0.7830* C   2 s( 24.31%)p 3.11( 75.64%)d 0.00(  0.06%)
                                           -0.0001  0.4929 -0.0123 -0.2018 -0.0119
                                           -0.4646  0.0044  0.7068 -0.0087  0.0053
                                           -0.0030 -0.0185 -0.0052  0.0120
                ( 38.69%)   0.6220* H  10 s( 99.89%)p 0.00(  0.11%)
                                            0.9995 -0.0026  0.0079  0.0181 -0.0262
     5. (0.98896) BD ( 1) C   2 - H  11  
                ( 61.31%)   0.7830* C   2 s( 24.31%)p 3.11( 75.64%)d 0.00(  0.06%)
                                           -0.0001  0.4929 -0.0123 -0.2018 -0.0119
                                           -0.4646  0.0044 -0.7068  0.0087  0.0053
                                            0.0030  0.0185 -0.0052  0.0120
                ( 38.69%)   0.6220* H  11 s( 99.89%)p 0.00(  0.11%)
                                            0.9995 -0.0026  0.0079  0.0181  0.0262
     6. (0.98744) BD ( 1) C   3 - C   4  
                ( 51.65%)   0.7187* C   3 s( 34.74%)p 1.88( 65.22%)d 0.00(  0.04%)
                                           -0.0001  0.5894 -0.0014  0.2316 -0.0187
                                            0.7734  0.0085  0.0000  0.0000  0.0110
                                            0.0000  0.0000 -0.0128 -0.0086
                ( 48.35%)   0.6954* C   4 s( 34.18%)p 1.92( 65.76%)d 0.00(  0.05%)
                                            0.0001  0.5846  0.0086 -0.2627 -0.0249
                                           -0.7668  0.0046 -0.0000  0.0000  0.0096
                                            0.0000  0.0000 -0.0168 -0.0121
     7. (0.83770) BD ( 2) C   3 - C   4  
                ( 54.31%)   0.7370* C   3 s(  0.00%)p 1.00( 99.95%)d 0.00(  0.05%)
                                           -0.0000 -0.0000  0.0000  0.0000  0.0000
                                           -0.0000  0.0000  0.9997  0.0006  0.0000
                                            0.0173  0.0149  0.0000 -0.0000
                ( 45.69%)   0.6759* C   4 s(  0.00%)p 1.00( 99.92%)d 0.00(  0.08%)
                                           -0.0000 -0.0000 -0.0000  0.0000  0.0000
                                           -0.0000 -0.0000  0.9996  0.0099 -0.0000
                                            0.0059 -0.0269 -0.0000 -0.0000
     8. (0.98788) BD ( 1) C   3 - C   8  
                ( 51.19%)   0.7154* C   3 s( 34.10%)p 1.93( 65.86%)d 0.00(  0.04%)
                                           -0.0000  0.5839  0.0020  0.5389 -0.0124
                                           -0.6064 -0.0162 -0.0000 -0.0000 -0.0184
                                           -0.0000  0.0000 -0.0012 -0.0093
                ( 48.81%)   0.6987* C   8 s( 34.67%)p 1.88( 65.28%)d 0.00(  0.05%)
                                            0.0001  0.5888  0.0064 -0.5678 -0.0196
                                            0.5742 -0.0153  0.0000 -0.0000 -0.0195
                                           -0.0000  0.0000 -0.0022 -0.0110
     9. (0.98938) BD ( 1) C   4 - C   5  
                ( 50.26%)   0.7089* C   4 s( 35.52%)p 1.81( 64.43%)d 0.00(  0.04%)
                                           -0.0000  0.5959  0.0121  0.7793 -0.0033
                                            0.1876  0.0423 -0.0000  0.0000  0.0035
                                           -0.0000 -0.0000  0.0174 -0.0113
                ( 49.74%)   0.7053* C   5 s( 35.65%)p 1.80( 64.30%)d 0.00(  0.04%)
                                            0.0000  0.5971  0.0054 -0.7847 -0.0145
                                           -0.1602  0.0375  0.0000  0.0000  0.0108
                                           -0.0000  0.0000  0.0139 -0.0112
    10. (0.98859) BD ( 1) C   4 - H  12  
                ( 64.06%)   0.8004* C   4 s( 30.21%)p 2.31( 69.76%)d 0.00(  0.03%)
                                            0.0003 -0.5494  0.0157  0.5675 -0.0126
                                           -0.6127 -0.0001 -0.0000  0.0000  0.0129
                                            0.0000 -0.0000 -0.0008  0.0093
                ( 35.94%)   0.5995* H  12 s( 99.89%)p 0.00(  0.11%)
                                           -0.9994  0.0040 -0.0228  0.0238  0.0000
    11. (0.99099) BD ( 1) C   5 - C   6  
                ( 49.69%)   0.7049* C   5 s( 34.66%)p 1.88( 65.29%)d 0.00(  0.05%)
                                            0.0000  0.5886  0.0109  0.5655  0.0378
                                           -0.5756  0.0196 -0.0000 -0.0000 -0.0196
                                           -0.0000  0.0000 -0.0034 -0.0110
                ( 50.31%)   0.7093* C   6 s( 35.19%)p 1.84( 64.76%)d 0.00(  0.05%)
                                            0.0000  0.5932  0.0064 -0.5270  0.0233
                                            0.6069  0.0328  0.0000  0.0000 -0.0196
                                           -0.0000  0.0000  0.0009 -0.0088
    12. (0.84894) BD ( 2) C   5 - C   6  
                ( 45.10%)   0.6716* C   5 s(  0.00%)p 1.00( 99.92%)d 0.00(  0.08%)
                                            0.0000  0.0000 -0.0000  0.0000  0.0000
                                           -0.0000  0.0000  0.9996 -0.0000 -0.0000
                                            0.0084 -0.0279 -0.0000 -0.0000
                ( 54.90%)   0.7409* C   6 s(  0.00%)p 1.00( 99.94%)d 0.00(  0.06%)
                                           -0.0000 -0.0000 -0.0000  0.0000 -0.0000
                                           -0.0000 -0.0000  0.9996 -0.0084  0.0000
                                           -0.0244  0.0064 -0.0000  0.0000
    13. (0.98967) BD ( 1) C   5 - H  13  
                ( 63.38%)   0.7961* C   5 s( 29.60%)p 2.38( 70.37%)d 0.00(  0.03%)
                                           -0.0003  0.5439 -0.0142  0.2500 -0.0058
                                            0.8007 -0.0099  0.0000  0.0000  0.0085
                                           -0.0000  0.0000 -0.0104 -0.0087
                ( 36.62%)   0.6052* H  13 s( 99.89%)p 0.00(  0.11%)
                                            0.9995 -0.0030 -0.0090 -0.0311 -0.0000
    14. (0.99057) BD ( 1) C   6 - C   7  
                ( 50.38%)   0.7098* C   6 s( 35.38%)p 1.83( 64.58%)d 0.00(  0.04%)
                                            0.0000  0.5948  0.0052 -0.2195  0.0351
                                           -0.7720 -0.0186 -0.0000 -0.0000  0.0131
                                            0.0000  0.0000 -0.0135 -0.0089
                ( 49.62%)   0.7044* C   7 s( 34.66%)p 1.88( 65.29%)d 0.00(  0.05%)
                                            0.0000  0.5886  0.0101  0.2651  0.0428
                                            0.7621 -0.0021  0.0000 -0.0000  0.0088
                                            0.0000  0.0000 -0.0168 -0.0121
    15. (0.99002) BD ( 1) C   6 - H  14  
                ( 63.51%)   0.7969* C   6 s( 29.36%)p 2.41( 70.62%)d 0.00(  0.02%)
                                           -0.0003  0.5416 -0.0152  0.8200 -0.0112
                                            0.1835 -0.0033 -0.0000  0.0000  0.0063
                                           -0.0000 -0.0000  0.0126 -0.0065
                ( 36.49%)   0.6041* H  14 s( 99.89%)p 0.00(  0.11%)
                                            0.9995 -0.0047 -0.0318 -0.0069  0.0000
    16. (0.98950) BD ( 1) C   7 - C   8  
                ( 49.23%)   0.7017* C   7 s( 35.32%)p 1.83( 64.63%)d 0.00(  0.05%)
                                            0.0001  0.5943  0.0095 -0.7806  0.0001
                                           -0.1875 -0.0416  0.0000 -0.0000  0.0041
                                           -0.0000 -0.0000  0.0174 -0.0122
                ( 50.77%)   0.7125* C   8 s( 36.15%)p 1.77( 63.81%)d 0.00(  0.04%)
                                           -0.0000  0.6012  0.0100  0.7822  0.0145
                                            0.1566 -0.0379 -0.0000 -0.0000  0.0104
                                           -0.0000 -0.0000  0.0137 -0.0102
    17. (0.82350) BD ( 2) C   7 - C   8  
                ( 45.72%)   0.6762* C   7 s(  0.00%)p 1.00( 99.93%)d 0.00(  0.07%)
                                           -0.0000  0.0000 -0.0000  0.0000  0.0000
                                           -0.0000 -0.0000  0.9997 -0.0010  0.0000
                                           -0.0230  0.0110 -0.0000  0.0000
                ( 54.28%)   0.7367* C   8 s(  0.00%)p 1.00( 99.95%)d 0.00(  0.05%)
                                            0.0000 -0.0000 -0.0000  0.0000  0.0000
                                           -0.0000  0.0000  0.9998 -0.0030  0.0000
                                            0.0117  0.0185  0.0000  0.0000
    18. (0.98948) BD ( 1) C   7 - H  15  
                ( 63.30%)   0.7956* C   7 s( 29.93%)p 2.34( 70.05%)d 0.00(  0.03%)
                                           -0.0003  0.5469 -0.0144  0.5642 -0.0080
                                           -0.6181  0.0079 -0.0000  0.0000 -0.0130
                                           -0.0000  0.0000 -0.0007 -0.0096
                ( 36.70%)   0.6058* H  15 s( 99.90%)p 0.00(  0.10%)
                                            0.9995 -0.0021 -0.0217  0.0241  0.0000
    19. (0.98944) BD ( 1) C   8 - H  16  
                ( 63.11%)   0.7944* C   8 s( 29.09%)p 2.44( 70.88%)d 0.00(  0.03%)
                                            0.0003 -0.5391  0.0154  0.2536 -0.0161
                                            0.8027 -0.0034  0.0000  0.0000 -0.0092
                                           -0.0000 -0.0000  0.0104  0.0085
                ( 36.89%)   0.6073* H  16 s( 99.90%)p 0.00(  0.10%)
                                           -0.9995  0.0034 -0.0074 -0.0312 -0.0000
    20. (0.99987) CR ( 1) O   1           s(100.00%)p 0.00(  0.00%)
                                            1.0000 -0.0000 -0.0000  0.0002  0.0000
                                           -0.0000 -0.0000 -0.0000 -0.0000 -0.0000
                                            0.0000  0.0000 -0.0000  0.0000
    21. (0.99951) CR ( 1) C   2           s(100.00%)p 0.00(  0.00%)
                                            1.0000 -0.0001 -0.0000 -0.0003  0.0000
                                           -0.0002 -0.0000  0.0000  0.0000 -0.0000
                                            0.0000  0.0000 -0.0000  0.0000
    22. (0.99943) CR ( 1) C   3           s(100.00%)
                                            1.0000  0.0000  0.0000  0.0001 -0.0000
                                            0.0001 -0.0000  0.0000  0.0000 -0.0000
                                            0.0000  0.0000 -0.0000 -0.0000
    23. (0.99945) CR ( 1) C   4           s(100.00%)p 0.00(  0.00%)
                                            1.0000  0.0001 -0.0000 -0.0002  0.0000
                                            0.0003 -0.0000  0.0000 -0.0000 -0.0000
                                           -0.0000 -0.0000  0.0000 -0.0000
    24. (0.99949) CR ( 1) C   5           s(100.00%)p 0.00(  0.00%)
                                            1.0000  0.0001 -0.0000  0.0001 -0.0000
                                            0.0003 -0.0000 -0.0000  0.0000  0.0000
                                           -0.0000  0.0000 -0.0000 -0.0000
    25. (0.99947) CR ( 1) C   6           s(100.00%)p 0.00(  0.00%)
                                            1.0000  0.0001 -0.0000  0.0003 -0.0000
                                            0.0001 -0.0000  0.0000 -0.0000  0.0000
                                           -0.0000  0.0000  0.0000 -0.0000
    26. (0.99949) CR ( 1) C   7           s(100.00%)p 0.00(  0.00%)
                                            1.0000  0.0001 -0.0000  0.0002 -0.0000
                                           -0.0002  0.0000 -0.0000  0.0000 -0.0000
                                           -0.0000  0.0000 -0.0000 -0.0000
    27. (0.99945) CR ( 1) C   8           s(100.00%)p 0.00(  0.00%)
                                            1.0000  0.0001 -0.0000 -0.0000  0.0000
                                           -0.0003  0.0000 -0.0000 -0.0000  0.0000
                                           -0.0000 -0.0000 -0.0000 -0.0000
    28. (0.98879) LP ( 1) O   1           s( 48.07%)p 1.08( 51.89%)d 0.00(  0.04%)
                                           -0.0000  0.6932 -0.0117  0.2222 -0.0084
                                            0.6852 -0.0058 -0.0000  0.0000 -0.0102
                                            0.0000  0.0000  0.0154  0.0066
    29. (0.97992) LP ( 2) O   1           s(  0.00%)p 1.00( 99.95%)d 0.00(  0.05%)
                                           -0.0000  0.0000 -0.0000  0.0000 -0.0000
                                            0.0000 -0.0000  0.9997 -0.0120 -0.0000
                                           -0.0066 -0.0223  0.0000  0.0000
    30. (0.00079) RY*( 1) O   1           s(  0.00%)p 1.00( 93.30%)d 0.07(  6.70%)
                                           -0.0000 -0.0000 -0.0000  0.0000  0.0000
                                            0.0000  0.0000  0.0073  0.9659  0.0000
                                            0.1189 -0.2300  0.0000  0.0000
    31. (0.00051) RY*( 2) O   1           s( 22.28%)p 2.91( 64.80%)d 0.58( 12.92%)
                                            0.0000  0.0055  0.4720  0.0006  0.6428
                                            0.0060  0.4845  0.0000 -0.0000 -0.0759
                                           -0.0000  0.0000  0.3461 -0.0600
    32. (0.00004) RY*( 3) O   1           s(  2.33%)p37.43( 87.27%)d 4.46( 10.39%)
    33. (0.00001) RY*( 4) O   1           s( 70.86%)p 0.41( 28.86%)d 0.00(  0.28%)
    34. (0.00001) RY*( 5) O   1           s(  1.78%)p 5.19(  9.22%)d50.11( 89.00%)
    35. (0.00000) RY*( 6) O   1           s(  0.00%)p 1.00(  1.50%)d65.80( 98.50%)
    36. (0.00000) RY*( 7) O   1           s(  0.00%)p 1.00(  5.26%)d18.01( 94.74%)
    37. (0.00001) RY*( 8) O   1           s(  2.72%)p 3.52(  9.56%)d32.29( 87.72%)
    38. (0.00000) RY*( 9) O   1           s(  0.04%)p12.11(  0.47%)d99.99( 99.49%)
    39. (0.00246) RY*( 1) C   2           s(  8.56%)p10.41( 89.18%)d 0.26(  2.26%)
                                            0.0000 -0.0203  0.2919  0.0113 -0.0325
                                           -0.0242  0.9434  0.0000 -0.0000  0.1056
                                            0.0000  0.0000  0.1065  0.0100
    40. (0.00178) RY*( 2) C   2           s( 34.16%)p 1.08( 36.90%)d 0.85( 28.93%)
                                            0.0000  0.0109  0.5844 -0.0071  0.5761
                                           -0.0265 -0.1908  0.0000 -0.0000 -0.2237
                                            0.0000  0.0000  0.4870 -0.0454
    41. (0.00102) RY*( 3) C   2           s(  0.00%)p 1.00( 26.87%)d 2.72( 73.13%)
                                           -0.0000  0.0000 -0.0000 -0.0000 -0.0000
                                            0.0000 -0.0000 -0.0053  0.5184  0.0000
                                            0.6563 -0.5483  0.0000  0.0000
    42. (0.00076) RY*( 4) C   2           s(  0.00%)p 1.00( 49.67%)d 1.01( 50.33%)
                                            0.0000  0.0000  0.0000 -0.0000 -0.0000
                                            0.0000  0.0000  0.0274  0.7042 -0.0000
                                            0.0359  0.7085 -0.0000 -0.0000
    43. (0.00023) RY*( 5) C   2           s( 24.76%)p 0.11(  2.81%)d 2.92( 72.43%)
                                           -0.0000 -0.0041  0.4976  0.0266  0.1577
                                           -0.0255 -0.0436  0.0000 -0.0000 -0.0930
                                            0.0000 -0.0000 -0.8458 -0.0162
    44. (0.00013) RY*( 6) C   2           s( 13.52%)p 4.13( 55.82%)d 2.27( 30.66%)
                                            0.0000 -0.0278  0.3666  0.0215 -0.7392
                                           -0.0414 -0.0977  0.0000 -0.0000 -0.5187
                                            0.0000  0.0000  0.1445 -0.1294
    45. (0.00002) RY*( 7) C   2           s( 18.13%)p 0.83( 15.05%)d 3.68( 66.82%)
    46. (0.00000) RY*( 8) C   2           s(  0.00%)p 1.00( 23.53%)d 3.25( 76.47%)
    47. (0.00001) RY*( 9) C   2           s(  0.76%)p 0.92(  0.70%)d99.99( 98.54%)
    48. (0.00278) RY*( 1) C   3           s(  9.06%)p 9.36( 84.79%)d 0.68(  6.16%)
                                            0.0000  0.0084  0.3009  0.0236  0.9039
                                            0.0108 -0.1735 -0.0000  0.0000  0.1788
                                           -0.0000 -0.0000  0.1698 -0.0277
    49. (0.00193) RY*( 2) C   3           s(  2.70%)p34.49( 93.06%)d 1.57(  4.24%)
                                            0.0000  0.0029  0.1642  0.0136  0.1027
                                           -0.0105  0.9590 -0.0000 -0.0000 -0.0568
                                            0.0000  0.0000  0.1948 -0.0353
    50. (0.00100) RY*( 3) C   3           s(  0.00%)p 1.00( 68.72%)d 0.46( 31.28%)
                                            0.0000  0.0000 -0.0000  0.0000  0.0000
                                           -0.0000  0.0000  0.0123  0.8289 -0.0000
                                           -0.3969 -0.3940  0.0000  0.0000
    51. (0.00059) RY*( 4) C   3           s( 83.54%)p 0.08(  6.58%)d 0.12(  9.88%)
                                           -0.0000 -0.0017  0.9140 -0.0162 -0.2413
                                           -0.0000 -0.0856  0.0000  0.0000 -0.1474
                                           -0.0000 -0.0000 -0.2730 -0.0508
    52. (0.00048) RY*( 5) C   3           s(  0.00%)p 1.00(  6.63%)d14.09( 93.37%)
                                           -0.0000  0.0000  0.0000 -0.0000 -0.0000
                                           -0.0000  0.0000 -0.0074  0.2573 -0.0000
                                           -0.3549  0.8988 -0.0000  0.0000
    53. (0.00013) RY*( 6) C   3           s(  0.00%)p 1.00( 24.70%)d 3.05( 75.30%)
                                           -0.0000 -0.0000 -0.0000  0.0000 -0.0000
                                           -0.0000 -0.0000 -0.0178  0.4967  0.0000
                                            0.8463  0.1919  0.0000 -0.0000
    54. (0.00013) RY*( 7) C   3           s(  0.02%)p99.99(  2.68%)d99.99( 97.29%)
                                           -0.0000  0.0001  0.0151  0.0049 -0.0767
                                           -0.0243  0.1426 -0.0000  0.0000  0.8958
                                           -0.0000 -0.0000 -0.4127  0.0134
    55. (0.00009) RY*( 8) C   3           s(  4.46%)p 2.85( 12.73%)d18.55( 82.81%)
    56. (0.00001) RY*( 9) C   3           s(  0.25%)p 0.95(  0.24%)d99.99( 99.51%)
    57. (0.00312) RY*( 1) C   4           s(  0.39%)p99.99( 94.62%)d12.71(  4.99%)
                                            0.0000 -0.0214  0.0589 -0.0209 -0.8510
                                            0.0236  0.4702  0.0000  0.0000  0.2197
                                            0.0000 -0.0000  0.0362  0.0174
    58. (0.00153) RY*( 2) C   4           s(  5.15%)p18.01( 92.78%)d 0.40(  2.07%)
                                            0.0000  0.0176  0.2263  0.0200 -0.4651
                                            0.0161 -0.8431 -0.0000  0.0000 -0.0729
                                           -0.0000  0.0000  0.1191 -0.0346
    59. (0.00079) RY*( 3) C   4           s(  0.00%)p 1.00( 93.91%)d 0.06(  6.09%)
                                            0.0000 -0.0000  0.0000 -0.0000  0.0000
                                            0.0000  0.0000 -0.0153  0.9690 -0.0000
                                           -0.0847 -0.2318 -0.0000  0.0000
    60. (0.00048) RY*( 4) C   4           s( 91.80%)p 0.06(  5.20%)d 0.03(  2.99%)
                                            0.0000 -0.0073  0.9581 -0.0194  0.1776
                                            0.0113  0.1414  0.0000 -0.0000  0.1410
                                            0.0000  0.0000 -0.0600 -0.0804
    61. (0.00027) RY*( 5) C   4           s(  0.00%)p 1.00(  4.61%)d20.68( 95.39%)
                                           -0.0000  0.0000 -0.0000  0.0000  0.0000
                                           -0.0000 -0.0000  0.0101  0.2145 -0.0000
                                            0.7542  0.6206  0.0000  0.0000
    62. (0.00006) RY*( 6) C   4           s(  0.90%)p 3.28(  2.94%)d99.99( 96.16%)
    63. (0.00003) RY*( 7) C   4           s(  1.50%)p 2.61(  3.91%)d63.05( 94.59%)
    64. (0.00001) RY*( 8) C   4           s(  0.00%)p 1.00(  1.55%)d63.41( 98.45%)
    65. (0.00000) RY*( 9) C   4           s(  0.33%)p 1.74(  0.58%)d99.99( 99.08%)
    66. (0.00275) RY*( 1) C   5           s(  0.17%)p99.99( 92.62%)d41.19(  7.20%)
                                           -0.0000  0.0288  0.0303 -0.0104 -0.2981
                                           -0.0341 -0.9144 -0.0000 -0.0000  0.1512
                                            0.0000  0.0000 -0.2191 -0.0342
    67. (0.00133) RY*( 2) C   5           s(  0.19%)p99.99( 98.57%)d 6.35(  1.24%)
                                            0.0000 -0.0011  0.0441 -0.0334  0.9421
                                            0.0151 -0.3112  0.0000 -0.0000  0.0794
                                            0.0000 -0.0000  0.0777 -0.0032
    68. (0.00046) RY*( 3) C   5           s( 92.88%)p 0.00(  0.37%)d 0.07(  6.75%)
                                            0.0000 -0.0029  0.9638  0.0035 -0.0548
                                            0.0203 -0.0165  0.0000 -0.0000 -0.1425
                                            0.0000 -0.0000  0.1908 -0.1037
    69. (0.00046) RY*( 4) C   5           s(  0.00%)p 1.00( 39.90%)d 1.51( 60.10%)
                                           -0.0000 -0.0000 -0.0000 -0.0000  0.0000
                                            0.0000 -0.0000 -0.0159  0.6315 -0.0000
                                            0.6834 -0.3660  0.0000 -0.0000
    70. (0.00027) RY*( 5) C   5           s(  0.00%)p 1.00( 54.18%)d 0.85( 45.82%)
                                           -0.0000  0.0000 -0.0000 -0.0000 -0.0000
                                           -0.0000  0.0000 -0.0059 -0.7360 -0.0000
                                            0.6769 -0.0058 -0.0000 -0.0000
    71. (0.00007) RY*( 6) C   5           s(  0.00%)p 1.00(  1.27%)d78.03( 98.73%)
    72. (0.00002) RY*( 7) C   5           s(  6.74%)p 0.86(  5.83%)d12.96( 87.43%)
    73. (0.00000) RY*( 8) C   5           s(  0.00%)p 1.00(  6.00%)d15.66( 94.00%)
    74. (0.00000) RY*( 9) C   5           s(  0.09%)p15.58(  1.37%)d99.99( 98.54%)
    75. (0.00247) RY*( 1) C   6           s(  0.27%)p99.99( 90.63%)d34.12(  9.11%)
                                           -0.0000  0.0278  0.0435 -0.0349 -0.9251
                                           -0.0073 -0.2216  0.0000  0.0000  0.1256
                                           -0.0000 -0.0000  0.2719 -0.0368
    76. (0.00116) RY*( 2) C   6           s(  0.14%)p99.99( 98.21%)d12.03(  1.65%)
                                            0.0000  0.0002  0.0371  0.0086 -0.2308
                                           -0.0327  0.9632 -0.0000  0.0000  0.1140
                                            0.0000 -0.0000 -0.0594 -0.0039
    77. (0.00054) RY*( 3) C   6           s( 92.51%)p 0.00(  0.28%)d 0.08(  7.22%)
                                            0.0000  0.0005  0.9618  0.0193 -0.0201
                                            0.0049 -0.0442 -0.0000 -0.0000 -0.1002
                                            0.0000  0.0000 -0.2242 -0.1089
    78. (0.00041) RY*( 4) C   6           s(  0.00%)p 1.00(  8.07%)d11.40( 91.93%)
                                           -0.0000 -0.0000  0.0000  0.0000  0.0000
                                           -0.0000 -0.0000 -0.0105  0.2838  0.0000
                                           -0.2861  0.9151  0.0000  0.0000
    79. (0.00028) RY*( 5) C   6           s(  0.00%)p 1.00( 83.42%)d 0.20( 16.58%)
                                            0.0000  0.0000  0.0000  0.0000  0.0000
                                            0.0000 -0.0000  0.0048  0.9133 -0.0000
                                           -0.2100 -0.3489 -0.0000 -0.0000
    80. (0.00008) RY*( 6) C   6           s(  0.01%)p 1.00(  1.71%)d57.58( 98.29%)
    81. (0.00003) RY*( 7) C   6           s(  7.11%)p 0.90(  6.37%)d12.17( 86.52%)
    82. (0.00000) RY*( 8) C   6           s(  0.00%)p 1.00(  8.58%)d10.66( 91.42%)
    83. (0.00000) RY*( 9) C   6           s(  0.05%)p59.72(  2.85%)d99.99( 97.10%)
    84. (0.00284) RY*( 1) C   7           s(  0.19%)p99.99( 93.29%)d34.13(  6.51%)
                                           -0.0000  0.0285  0.0331 -0.0247 -0.6231
                                            0.0252  0.7372  0.0000  0.0000 -0.2527
                                           -0.0000  0.0000 -0.0200 -0.0301
    85. (0.00142) RY*( 2) C   7           s(  0.04%)p99.99( 98.80%)d32.33(  1.17%)
                                            0.0000  0.0017  0.0189  0.0268 -0.7541
                                            0.0275 -0.6464 -0.0000  0.0000 -0.0148
                                           -0.0000  0.0000 -0.1069 -0.0002
    86. (0.00042) RY*( 3) C   7           s( 93.91%)p 0.00(  0.11%)d 0.06(  5.98%)
                                            0.0000 -0.0050  0.9690  0.0142 -0.0066
                                           -0.0168  0.0249  0.0000  0.0000  0.2213
                                            0.0000  0.0000  0.0357 -0.0978
    87. (0.00037) RY*( 4) C   7           s(  0.00%)p 1.00( 61.36%)d 0.63( 38.64%)
                                           -0.0000  0.0000 -0.0000 -0.0000  0.0000
                                            0.0000 -0.0000  0.0017  0.7833 -0.0000
                                            0.3032  0.5426  0.0000  0.0000
    88. (0.00033) RY*( 5) C   7           s(  0.00%)p 1.00( 32.84%)d 2.05( 67.16%)
                                           -0.0000  0.0000 -0.0000 -0.0000 -0.0000
                                            0.0000  0.0000  0.0105 -0.5730 -0.0000
                                            0.6907  0.4411  0.0000  0.0000
    89. (0.00007) RY*( 6) C   7           s(  0.02%)p65.04(  1.17%)d99.99( 98.81%)
    90. (0.00003) RY*( 7) C   7           s(  5.85%)p 0.93(  5.45%)d15.17( 88.70%)
    91. (0.00000) RY*( 8) C   7           s(  0.00%)p 1.00(  5.87%)d16.05( 94.13%)
    92. (0.00000) RY*( 9) C   7           s(  0.09%)p12.65(  1.20%)d99.99( 98.71%)
    93. (0.00298) RY*( 1) C   8           s(  0.37%)p99.99( 93.58%)d16.49(  6.05%)
                                            0.0000 -0.0218  0.0565 -0.0101 -0.5040
                                           -0.0306 -0.8251  0.0000  0.0000 -0.1280
                                           -0.0000 -0.0000  0.2090  0.0200
    94. (0.00123) RY*( 2) C   8           s(  9.06%)p 9.77( 88.49%)d 0.27(  2.45%)
                                           -0.0000  0.0184  0.3004  0.0200 -0.7962
                                           -0.0124  0.5005 -0.0000  0.0000  0.1350
                                           -0.0000 -0.0000  0.0633 -0.0474
    95. (0.00058) RY*( 3) C   8           s(  0.00%)p 1.00( 66.03%)d 0.51( 33.97%)
                                           -0.0000 -0.0000  0.0000 -0.0000  0.0000
                                           -0.0000 -0.0000  0.0024  0.8126 -0.0000
                                           -0.4933  0.3103 -0.0000  0.0000
    96. (0.00049) RY*( 4) C   8           s( 88.16%)p 0.10(  8.73%)d 0.04(  3.12%)
                                            0.0000 -0.0070  0.9389 -0.0122  0.2835
                                           -0.0147 -0.0808 -0.0000 -0.0000 -0.1548
                                            0.0000 -0.0000  0.0203 -0.0823
    97. (0.00022) RY*( 5) C   8           s(  0.00%)p 1.00( 28.11%)d 2.56( 71.89%)
                                            0.0000  0.0000 -0.0000 -0.0000  0.0000
                                            0.0000 -0.0000 -0.0076  0.5302 -0.0000
                                            0.8468 -0.0421 -0.0000 -0.0000
    98. (0.00006) RY*( 6) C   8           s(  1.52%)p 2.82(  4.27%)d62.15( 94.21%)
    99. (0.00003) RY*( 7) C   8           s(  0.56%)p 7.35(  4.11%)d99.99( 95.33%)
   100. (0.00000) RY*( 8) C   8           s(  0.00%)p 1.00(  5.90%)d15.95( 94.10%)
   101. (0.00000) RY*( 9) C   8           s(  0.43%)p 1.97(  0.84%)d99.99( 98.73%)
   102. (0.00072) RY*( 1) H   9           s(  0.00%)p 1.00(100.00%)
                                            0.0000  0.0000  0.0000  0.0000  1.0000
   103. (0.00059) RY*( 2) H   9           s( 31.11%)p 2.21( 68.89%)
                                            0.0106  0.5577 -0.2373  0.7953 -0.0000
   104. (0.00035) RY*( 3) H   9           s( 64.54%)p 0.55( 35.46%)
                                            0.0132  0.8033 -0.0862 -0.5892  0.0000
   105. (0.00001) RY*( 4) H   9           s(  4.80%)p19.83( 95.20%)
   106. (0.00105) RY*( 1) H  10           s( 99.10%)p 0.01(  0.90%)
                                            0.0039  0.9955 -0.0417 -0.0834 -0.0168
   107. (0.00013) RY*( 2) H  10           s(  0.52%)p99.99( 99.48%)
                                            0.0004  0.0723  0.7793  0.3726  0.4987
   108. (0.00007) RY*( 3) H  10           s(  0.06%)p99.99( 99.94%)
   109. (0.00001) RY*( 4) H  10           s(  0.42%)p99.99( 99.58%)
   110. (0.00105) RY*( 1) H  11           s( 99.10%)p 0.01(  0.90%)
                                            0.0039  0.9955 -0.0417 -0.0834  0.0168
   111. (0.00013) RY*( 2) H  11           s(  0.52%)p99.99( 99.48%)
                                            0.0004  0.0723  0.7793  0.3726 -0.4987
   112. (0.00007) RY*( 3) H  11           s(  0.06%)p99.99( 99.94%)
   113. (0.00001) RY*( 4) H  11           s(  0.42%)p99.99( 99.58%)
   114. (0.00103) RY*( 1) H  12           s( 99.20%)p 0.01(  0.80%)
                                            0.0058  0.9960 -0.0888 -0.0099 -0.0000
   115. (0.00005) RY*( 2) H  12           s(  0.81%)p99.99( 99.19%)
   116. (0.00005) RY*( 3) H  12           s(  0.00%)p 1.00(100.00%)
   117. (0.00003) RY*( 4) H  12           s(  0.10%)p99.99( 99.90%)
   118. (0.00070) RY*( 1) H  13           s( 99.69%)p 0.00(  0.31%)
                                            0.0048  0.9984  0.0180  0.0526  0.0000
   119. (0.00005) RY*( 2) H  13           s(  0.00%)p 1.00(100.00%)
   120. (0.00003) RY*( 3) H  13           s(  0.37%)p99.99( 99.63%)
   121. (0.00004) RY*( 4) H  13           s(  0.04%)p99.99( 99.96%)
   122. (0.00073) RY*( 1) H  14           s( 99.86%)p 0.00(  0.14%)
                                            0.0059  0.9993  0.0366  0.0048 -0.0000
   123. (0.00006) RY*( 2) H  14           s(  0.00%)p 1.00(100.00%)
   124. (0.00003) RY*( 3) H  14           s(  0.01%)p 1.00( 99.99%)
   125. (0.00003) RY*( 4) H  14           s(  0.23%)p99.99( 99.77%)
   126. (0.00068) RY*( 1) H  15           s( 99.60%)p 0.00(  0.40%)
                                            0.0041  0.9980  0.0427 -0.0463 -0.0000
   127. (0.00006) RY*( 2) H  15           s(  0.00%)p 1.00(100.00%)
   128. (0.00003) RY*( 3) H  15           s(  0.27%)p99.99( 99.73%)
   129. (0.00004) RY*( 4) H  15           s(  0.23%)p99.99( 99.77%)
   130. (0.00075) RY*( 1) H  16           s( 99.62%)p 0.00(  0.38%)
                                            0.0050  0.9981 -0.0444 -0.0426  0.0000
   131. (0.00007) RY*( 2) H  16           s(  0.00%)p 1.00(100.00%)
   132. (0.00003) RY*( 3) H  16           s(  0.28%)p99.99( 99.72%)
   133. (0.00004) RY*( 4) H  16           s(  0.20%)p99.99( 99.80%)
   134. (0.00304) BD*( 1) O   1 - C   2  
                ( 33.26%)   0.5768* O   1 s( 30.96%)p 2.23( 68.97%)d 0.00(  0.07%)
                                           -0.0000  0.5564  0.0050  0.4392  0.0036
                                           -0.7049  0.0004  0.0000 -0.0000 -0.0133
                                            0.0000 -0.0000 -0.0171 -0.0155
                ( 66.74%)  -0.8169* C   2 s( 21.89%)p 3.56( 77.84%)d 0.01(  0.27%)
                                            0.0000  0.4658  0.0436 -0.5140 -0.0233
                                            0.7162  0.0270 -0.0000 -0.0000 -0.0422
                                            0.0000 -0.0000 -0.0149 -0.0260
   135. (0.00210) BD*( 1) O   1 - H   9  
                ( 24.97%)   0.4997* O   1 s( 20.98%)p 3.76( 78.94%)d 0.00(  0.08%)
                                            0.0002  0.4576  0.0189 -0.8692 -0.0316
                                           -0.1808  0.0156  0.0000  0.0000  0.0227
                                           -0.0000 -0.0000  0.0113 -0.0130
                ( 75.03%)  -0.8662* H   9 s( 99.54%)p 0.00(  0.46%)
                                            0.9977 -0.0028  0.0672  0.0087 -0.0000
   136. (0.01549) BD*( 1) C   2 - C   3  
                ( 52.12%)   0.7219* C   2 s( 29.59%)p 2.38( 70.36%)d 0.00(  0.05%)
                                            0.0003  0.5439  0.0075  0.8078 -0.0085
                                            0.2258  0.0021 -0.0000 -0.0000  0.0107
                                           -0.0000 -0.0000  0.0177 -0.0098
                ( 47.88%)  -0.6920* C   3 s( 31.13%)p 2.21( 68.84%)d 0.00(  0.03%)
                                            0.0001  0.5579 -0.0039 -0.8092  0.0160
                                           -0.1825  0.0039  0.0000 -0.0000  0.0068
                                           -0.0000 -0.0000  0.0140 -0.0090
   137. (0.01402) BD*( 1) C   2 - H  10  
                ( 38.69%)   0.6220* C   2 s( 24.31%)p 3.11( 75.64%)d 0.00(  0.06%)
                                            0.0001 -0.4929  0.0123  0.2018  0.0119
                                            0.4646 -0.0044 -0.7068  0.0087 -0.0053
                                            0.0030  0.0185  0.0052 -0.0120
                ( 61.31%)  -0.7830* H  10 s( 99.89%)p 0.00(  0.11%)
                                           -0.9995  0.0026 -0.0079 -0.0181  0.0262
   138. (0.01402) BD*( 1) C   2 - H  11  
                ( 38.69%)   0.6220* C   2 s( 24.31%)p 3.11( 75.64%)d 0.00(  0.06%)
                                            0.0001 -0.4929  0.0123  0.2018  0.0119
                                            0.4646 -0.0044  0.7068 -0.0087 -0.0053
                                           -0.0030 -0.0185  0.0052 -0.0120
                ( 61.31%)  -0.7830* H  11 s( 99.89%)p 0.00(  0.11%)
                                           -0.9995  0.0026 -0.0079 -0.0181 -0.0262
   139. (0.01236) BD*( 1) C   3 - C   4  
                ( 48.35%)   0.6954* C   3 s( 34.74%)p 1.88( 65.22%)d 0.00(  0.04%)
                                            0.0001 -0.5894  0.0014 -0.2316  0.0187
                                           -0.7734 -0.0085 -0.0000 -0.0000 -0.0110
                                           -0.0000 -0.0000  0.0128  0.0086
                ( 51.65%)  -0.7187* C   4 s( 34.18%)p 1.92( 65.76%)d 0.00(  0.05%)
                                           -0.0001 -0.5846 -0.0086  0.2627  0.0249
                                            0.7668 -0.0046  0.0000 -0.0000 -0.0096
                                           -0.0000 -0.0000  0.0168  0.0121
   140. (0.17634) BD*( 2) C   3 - C   4  
                ( 45.69%)   0.6759* C   3 s(  0.00%)p 1.00( 99.95%)d 0.00(  0.05%)
                                            0.0000  0.0000 -0.0000 -0.0000 -0.0000
                                            0.0000 -0.0000 -0.9997 -0.0006 -0.0000
                                           -0.0173 -0.0149 -0.0000  0.0000
                ( 54.31%)  -0.7370* C   4 s(  0.00%)p 1.00( 99.92%)d 0.00(  0.08%)
                                            0.0000  0.0000  0.0000 -0.0000 -0.0000
                                            0.0000  0.0000 -0.9996 -0.0099  0.0000
                                           -0.0059  0.0269  0.0000  0.0000
   141. (0.01125) BD*( 1) C   3 - C   8  
                ( 48.81%)   0.6987* C   3 s( 34.10%)p 1.93( 65.86%)d 0.00(  0.04%)
                                            0.0000 -0.5839 -0.0020 -0.5389  0.0124
                                            0.6064  0.0162  0.0000  0.0000  0.0184
                                            0.0000 -0.0000  0.0012  0.0093
                ( 51.19%)  -0.7154* C   8 s( 34.67%)p 1.88( 65.28%)d 0.00(  0.05%)
                                           -0.0001 -0.5888 -0.0064  0.5678  0.0196
                                           -0.5742  0.0153 -0.0000  0.0000  0.0195
                                            0.0000 -0.0000  0.0022  0.0110
   142. (0.00806) BD*( 1) C   4 - C   5  
                ( 49.74%)   0.7053* C   4 s( 35.52%)p 1.81( 64.43%)d 0.00(  0.04%)
                                            0.0000 -0.5959 -0.0121 -0.7793  0.0033
                                           -0.1876 -0.0423  0.0000 -0.0000 -0.0035
                                            0.0000  0.0000 -0.0174  0.0113
                ( 50.26%)  -0.7089* C   5 s( 35.65%)p 1.80( 64.30%)d 0.00(  0.04%)
                                           -0.0000 -0.5971 -0.0054  0.7847  0.0145
                                            0.1602 -0.0375 -0.0000 -0.0000 -0.0108
                                            0.0000 -0.0000 -0.0139  0.0112
   143. (0.00743) BD*( 1) C   4 - H  12  
                ( 35.94%)   0.5995* C   4 s( 30.21%)p 2.31( 69.76%)d 0.00(  0.03%)
                                           -0.0003  0.5494 -0.0157 -0.5675  0.0126
                                            0.6127  0.0001  0.0000 -0.0000 -0.0129
                                           -0.0000  0.0000  0.0008 -0.0093
                ( 64.06%)  -0.8004* H  12 s( 99.89%)p 0.00(  0.11%)
                                            0.9994 -0.0040  0.0228 -0.0238 -0.0000
   144. (0.00773) BD*( 1) C   5 - C   6  
                ( 50.31%)   0.7093* C   5 s( 34.66%)p 1.88( 65.29%)d 0.00(  0.05%)
                                            0.0000  0.5886  0.0109  0.5655  0.0378
                                           -0.5756  0.0196 -0.0000 -0.0000 -0.0196
                                           -0.0000  0.0000 -0.0034 -0.0110
                ( 49.69%)  -0.7049* C   6 s( 35.19%)p 1.84( 64.76%)d 0.00(  0.05%)
                                            0.0000  0.5932  0.0064 -0.5270  0.0233
                                            0.6069  0.0328  0.0000  0.0000 -0.0196
                                           -0.0000  0.0000  0.0009 -0.0088
   145. (0.17003) BD*( 2) C   5 - C   6  
                ( 54.90%)   0.7409* C   5 s(  0.00%)p 1.00( 99.92%)d 0.00(  0.08%)
                                            0.0000  0.0000 -0.0000  0.0000  0.0000
                                           -0.0000  0.0000  0.9996 -0.0000 -0.0000
                                            0.0084 -0.0279 -0.0000 -0.0000
                ( 45.10%)  -0.6716* C   6 s(  0.00%)p 1.00( 99.94%)d 0.00(  0.06%)
                                           -0.0000 -0.0000 -0.0000  0.0000 -0.0000
                                           -0.0000 -0.0000  0.9996 -0.0084  0.0000
                                           -0.0244  0.0064 -0.0000  0.0000
   146. (0.00653) BD*( 1) C   5 - H  13  
                ( 36.62%)   0.6052* C   5 s( 29.60%)p 2.38( 70.37%)d 0.00(  0.03%)
                                            0.0003 -0.5439  0.0142 -0.2500  0.0058
                                           -0.8007  0.0099 -0.0000 -0.0000 -0.0085
                                            0.0000 -0.0000  0.0104  0.0087
                ( 63.38%)  -0.7961* H  13 s( 99.89%)p 0.00(  0.11%)
                                           -0.9995  0.0030  0.0090  0.0311  0.0000
   147. (0.00794) BD*( 1) C   6 - C   7  
                ( 49.62%)   0.7044* C   6 s( 35.38%)p 1.83( 64.58%)d 0.00(  0.04%)
                                           -0.0000 -0.5948 -0.0052  0.2195 -0.0351
                                            0.7720  0.0186  0.0000  0.0000 -0.0131
                                           -0.0000 -0.0000  0.0135  0.0089
                ( 50.38%)  -0.7098* C   7 s( 34.66%)p 1.88( 65.29%)d 0.00(  0.05%)
                                           -0.0000 -0.5886 -0.0101 -0.2651 -0.0428
                                           -0.7621  0.0021 -0.0000  0.0000 -0.0088
                                           -0.0000 -0.0000  0.0168  0.0121
   148. (0.00638) BD*( 1) C   6 - H  14  
                ( 36.49%)   0.6041* C   6 s( 29.36%)p 2.41( 70.62%)d 0.00(  0.02%)
                                            0.0003 -0.5416  0.0152 -0.8200  0.0112
                                           -0.1835  0.0033  0.0000 -0.0000 -0.0063
                                            0.0000  0.0000 -0.0126  0.0065
                ( 63.51%)  -0.7969* H  14 s( 99.89%)p 0.00(  0.11%)
                                           -0.9995  0.0047  0.0318  0.0069 -0.0000
   149. (0.00778) BD*( 1) C   7 - C   8  
                ( 50.77%)   0.7125* C   7 s( 35.32%)p 1.83( 64.63%)d 0.00(  0.05%)
                                            0.0001  0.5943  0.0095 -0.7806  0.0001
                                           -0.1875 -0.0416  0.0000 -0.0000  0.0041
                                           -0.0000 -0.0000  0.0174 -0.0122
                ( 49.23%)  -0.7017* C   8 s( 36.15%)p 1.77( 63.81%)d 0.00(  0.04%)
                                           -0.0000  0.6012  0.0100  0.7822  0.0145
                                            0.1566 -0.0379 -0.0000 -0.0000  0.0104
                                           -0.0000 -0.0000  0.0137 -0.0102
   150. (0.14872) BD*( 2) C   7 - C   8  
                ( 54.28%)   0.7367* C   7 s(  0.00%)p 1.00( 99.93%)d 0.00(  0.07%)
                                           -0.0000  0.0000 -0.0000  0.0000  0.0000
                                           -0.0000 -0.0000  0.9997 -0.0010  0.0000
                                           -0.0230  0.0110 -0.0000  0.0000
                ( 45.72%)  -0.6762* C   8 s(  0.00%)p 1.00( 99.95%)d 0.00(  0.05%)
                                            0.0000 -0.0000 -0.0000  0.0000  0.0000
                                           -0.0000  0.0000  0.9998 -0.0030  0.0000
                                            0.0117  0.0185  0.0000  0.0000
   151. (0.00645) BD*( 1) C   7 - H  15  
                ( 36.70%)   0.6058* C   7 s( 29.93%)p 2.34( 70.05%)d 0.00(  0.03%)
                                            0.0003 -0.5469  0.0144 -0.5642  0.0080
                                            0.6181 -0.0079  0.0000 -0.0000  0.0130
                                            0.0000 -0.0000  0.0007  0.0096
                ( 63.30%)  -0.7956* H  15 s( 99.90%)p 0.00(  0.10%)
                                           -0.9995  0.0021  0.0217 -0.0241 -0.0000
   152. (0.00692) BD*( 1) C   8 - H  16  
                ( 36.89%)   0.6073* C   8 s( 29.09%)p 2.44( 70.88%)d 0.00(  0.03%)
                                           -0.0003  0.5391 -0.0154 -0.2536  0.0161
                                           -0.8027  0.0034 -0.0000 -0.0000  0.0092
                                            0.0000  0.0000 -0.0104 -0.0085
                ( 63.11%)  -0.7944* H  16 s( 99.90%)p 0.00(  0.10%)
                                            0.9995 -0.0034  0.0074  0.0312  0.0000


 NHO Directionality and "Bond Bending" (deviations from line of nuclear centers)

         [Thresholds for printing:  angular deviation  >  1.0 degree]
                                    hybrid p-character > 25.0%
                                    orbital occupancy  >  0.10e

                                Line of Centers        Hybrid 1              Hybrid 2
                                ---------------  -------------------   ------------------
                NBO               Theta   Phi    Theta   Phi    Dev    Theta   Phi    Dev
 ========================================================================================
     1. BD (   1) O   1 - C   2    90.0  303.7    90.0  302.2   1.6     90.0  125.9   2.1
     2. BD (   1) O   1 - H   9    90.0  195.3    90.0  190.4   4.9      --     --    --
     3. BD (   1) C   2 - C   3    90.0   13.4    90.0   15.9   2.6      --     --    --
     4. BD (   1) C   2 - H  10    36.8  251.4    36.0  245.1   3.8      --     --    --
     5. BD (   1) C   2 - H  11   143.2  251.4   144.0  245.1   3.8      --     --    --
     6. BD (   1) C   3 - C   4    90.0   72.2    90.0   74.8   2.6     90.0  249.3   2.8
     7. BD (   2) C   3 - C   4    90.0   72.2     0.0    0.0  90.0      0.0    0.0  90.0
     8. BD (   1) C   3 - C   8    90.0  313.1    90.0  310.2   2.9     90.0  136.4   3.4
     9. BD (   1) C   4 - C   5    90.0   12.5    90.0   16.5   4.0     90.0  188.7   3.7
    10. BD (   1) C   4 - H  12    90.0  133.4    90.0  132.2   1.2      --     --    --
    11. BD (   1) C   5 - C   6    90.0  312.9    90.0  317.3   4.5     90.0  128.2   4.6
    12. BD (   2) C   5 - C   6    90.0  312.9     0.0    0.0  90.0      0.0    0.0  90.0
    14. BD (   1) C   6 - C   7    90.0  252.4    90.0  256.9   4.5     90.0   67.9   4.4
    16. BD (   1) C   7 - C   8    90.0  192.4    90.0  196.4   3.9     90.0    8.5   4.0
    17. BD (   2) C   7 - C   8    90.0  192.4     0.0    0.0  90.0      0.0    0.0  90.0
    28. LP (   1) O   1             --     --     90.0   72.5   --       --     --    --
    29. LP (   2) O   1             --     --      0.0    0.0   --       --     --    --
   140. BD*(   2) C   3 - C   4    90.0   72.2     0.0    0.0  90.0      0.0    0.0  90.0
   145. BD*(   2) C   5 - C   6    90.0  312.9     0.0    0.0  90.0      0.0    0.0  90.0
   150. BD*(   2) C   7 - C   8    90.0  192.4     0.0    0.0  90.0      0.0    0.0  90.0


 Second Order Perturbation Theory Analysis of Fock Matrix in NBO Basis

     Threshold for printing:   0.25 kcal/mol
                                                                              E(2)  E(j)-E(i) F(i,j)
         Donor NBO (i)                     Acceptor NBO (j)                 kcal/mol   a.u.    a.u. 
 ===================================================================================================

 within unit  1
   1. BD (   1) O   1 - C   2        / 49. RY*(   2) C   3                    0.29    1.77    0.028
   1. BD (   1) O   1 - C   2        /103. RY*(   2) H   9                    0.26    2.20    0.030
   1. BD (   1) O   1 - C   2        /141. BD*(   1) C   3 - C   8            1.09    1.37    0.049
   2. BD (   1) O   1 - H   9        / 40. RY*(   2) C   2                    0.27    1.85    0.028
   2. BD (   1) O   1 - H   9        / 43. RY*(   5) C   2                    0.27    2.50    0.033
   2. BD (   1) O   1 - H   9        /136. BD*(   1) C   2 - C   3            1.77    1.09    0.056
   3. BD (   1) C   2 - C   3        / 57. RY*(   1) C   4                    0.66    1.79    0.043
   3. BD (   1) C   2 - C   3        / 93. RY*(   1) C   8                    0.69    1.79    0.045
   3. BD (   1) C   2 - C   3        /135. BD*(   1) O   1 - H   9            0.82    1.11    0.038
   3. BD (   1) C   2 - C   3        /139. BD*(   1) C   3 - C   4            1.13    1.20    0.047
   3. BD (   1) C   2 - C   3        /141. BD*(   1) C   3 - C   8            0.91    1.18    0.041
   3. BD (   1) C   2 - C   3        /142. BD*(   1) C   4 - C   5            1.29    1.21    0.050
   3. BD (   1) C   2 - C   3        /149. BD*(   1) C   7 - C   8            1.28    1.21    0.050
   4. BD (   1) C   2 - H  10        / 30. RY*(   1) O   1                    0.36    1.64    0.031
   4. BD (   1) C   2 - H  10        / 50. RY*(   3) C   3                    0.42    1.51    0.032
   4. BD (   1) C   2 - H  10        /139. BD*(   1) C   3 - C   4            1.05    1.07    0.042
   4. BD (   1) C   2 - H  10        /140. BD*(   2) C   3 - C   4            1.59    0.53    0.040
   5. BD (   1) C   2 - H  11        / 30. RY*(   1) O   1                    0.36    1.64    0.031
   5. BD (   1) C   2 - H  11        / 50. RY*(   3) C   3                    0.42    1.51    0.032
   5. BD (   1) C   2 - H  11        /139. BD*(   1) C   3 - C   4            1.05    1.07    0.042
   5. BD (   1) C   2 - H  11        /140. BD*(   2) C   3 - C   4            1.59    0.53    0.040
   6. BD (   1) C   3 - C   4        / 39. RY*(   1) C   2                    0.38    1.27    0.028
   6. BD (   1) C   3 - C   4        / 66. RY*(   1) C   5                    0.54    1.89    0.040
   6. BD (   1) C   3 - C   4        / 67. RY*(   2) C   5                    0.66    1.38    0.038
   6. BD (   1) C   3 - C   4        / 93. RY*(   1) C   8                    0.45    1.85    0.037
   6. BD (   1) C   3 - C   4        /136. BD*(   1) C   2 - C   3            0.95    1.10    0.041
   6. BD (   1) C   3 - C   4        /141. BD*(   1) C   3 - C   8            1.61    1.25    0.057
   6. BD (   1) C   3 - C   4        /142. BD*(   1) C   4 - C   5            1.26    1.28    0.051
   6. BD (   1) C   3 - C   4        /143. BD*(   1) C   4 - H  12            0.63    1.20    0.035
   6. BD (   1) C   3 - C   4        /146. BD*(   1) C   5 - H  13            1.00    1.20    0.044
   6. BD (   1) C   3 - C   4        /152. BD*(   1) C   8 - H  16            1.23    1.17    0.048
   7. BD (   2) C   3 - C   4        / 70. RY*(   5) C   5                    0.77    1.45    0.046
   7. BD (   2) C   3 - C   4        / 95. RY*(   3) C   8                    1.06    1.28    0.051
   7. BD (   2) C   3 - C   4        /137. BD*(   1) C   2 - H  10            1.26    0.70    0.041
   7. BD (   2) C   3 - C   4        /138. BD*(   1) C   2 - H  11            1.26    0.70    0.041
   7. BD (   2) C   3 - C   4        /145. BD*(   2) C   5 - C   6           10.16    0.29    0.069
   7. BD (   2) C   3 - C   4        /150. BD*(   2) C   7 - C   8            9.77    0.30    0.069
   8. BD (   1) C   3 - C   8        / 39. RY*(   1) C   2                    0.39    1.27    0.028
   8. BD (   1) C   3 - C   8        / 57. RY*(   1) C   4                    0.54    1.86    0.040
   8. BD (   1) C   3 - C   8        / 84. RY*(   1) C   7                    0.59    1.88    0.042
   8. BD (   1) C   3 - C   8        / 85. RY*(   2) C   7                    0.69    1.38    0.039
   8. BD (   1) C   3 - C   8        /134. BD*(   1) O   1 - C   2            0.65    1.02    0.033
   8. BD (   1) C   3 - C   8        /136. BD*(   1) C   2 - C   3            0.80    1.11    0.038
   8. BD (   1) C   3 - C   8        /139. BD*(   1) C   3 - C   4            1.58    1.27    0.057
   8. BD (   1) C   3 - C   8        /143. BD*(   1) C   4 - H  12            1.16    1.21    0.047
   8. BD (   1) C   3 - C   8        /149. BD*(   1) C   7 - C   8            1.23    1.28    0.050
   8. BD (   1) C   3 - C   8        /151. BD*(   1) C   7 - H  15            1.04    1.21    0.045
   8. BD (   1) C   3 - C   8        /152. BD*(   1) C   8 - H  16            0.50    1.18    0.031
   9. BD (   1) C   4 - C   5        / 48. RY*(   1) C   3                    0.94    1.81    0.052
   9. BD (   1) C   4 - C   5        / 75. RY*(   1) C   6                    0.44    1.90    0.037
   9. BD (   1) C   4 - C   5        / 76. RY*(   2) C   6                    0.57    1.36    0.035
   9. BD (   1) C   4 - C   5        /136. BD*(   1) C   2 - C   3            1.80    1.08    0.056
   9. BD (   1) C   4 - C   5        /139. BD*(   1) C   3 - C   4            1.48    1.24    0.054
   9. BD (   1) C   4 - C   5        /143. BD*(   1) C   4 - H  12            0.74    1.19    0.037
   9. BD (   1) C   4 - C   5        /144. BD*(   1) C   5 - C   6            1.08    1.24    0.046
   9. BD (   1) C   4 - C   5        /146. BD*(   1) C   5 - H  13            0.60    1.18    0.034
   9. BD (   1) C   4 - C   5        /148. BD*(   1) C   6 - H  14            1.14    1.17    0.046
  10. BD (   1) C   4 - H  12        / 48. RY*(   1) C   3                    0.26    1.62    0.026
  10. BD (   1) C   4 - H  12        / 66. RY*(   1) C   5                    0.33    1.68    0.030
  10. BD (   1) C   4 - H  12        /139. BD*(   1) C   3 - C   4            0.49    1.05    0.029
  10. BD (   1) C   4 - H  12        /141. BD*(   1) C   3 - C   8            2.32    1.04    0.062
  10. BD (   1) C   4 - H  12        /142. BD*(   1) C   4 - C   5            0.55    1.07    0.031
  10. BD (   1) C   4 - H  12        /144. BD*(   1) C   5 - C   6            1.88    1.05    0.056
  11. BD (   1) C   5 - C   6        / 58. RY*(   2) C   4                    0.93    1.46    0.047
  11. BD (   1) C   5 - C   6        / 84. RY*(   1) C   7                    0.45    1.88    0.037
  11. BD (   1) C   5 - C   6        / 85. RY*(   2) C   7                    0.73    1.38    0.040
  11. BD (   1) C   5 - C   6        /142. BD*(   1) C   4 - C   5            1.11    1.28    0.048
  11. BD (   1) C   5 - C   6        /143. BD*(   1) C   4 - H  12            1.13    1.21    0.047
  11. BD (   1) C   5 - C   6        /146. BD*(   1) C   5 - H  13            0.51    1.20    0.031
  11. BD (   1) C   5 - C   6        /147. BD*(   1) C   6 - C   7            0.94    1.26    0.044
  11. BD (   1) C   5 - C   6        /148. BD*(   1) C   6 - H  14            0.43    1.19    0.029
  11. BD (   1) C   5 - C   6        /151. BD*(   1) C   7 - H  15            1.25    1.20    0.049
  12. BD (   2) C   5 - C   6        / 59. RY*(   3) C   4                    0.40    0.92    0.026
  12. BD (   2) C   5 - C   6        / 61. RY*(   5) C   4                    0.30    2.15    0.035
  12. BD (   2) C   5 - C   6        / 87. RY*(   4) C   7                    0.99    1.36    0.050
  12. BD (   2) C   5 - C   6        /140. BD*(   2) C   3 - C   4            9.11    0.30    0.066
  12. BD (   2) C   5 - C   6        /150. BD*(   2) C   7 - C   8           12.02    0.30    0.076
  13. BD (   1) C   5 - H  13        / 57. RY*(   1) C   4                    0.30    1.65    0.028
  13. BD (   1) C   5 - H  13        / 75. RY*(   1) C   6                    0.31    1.72    0.029
  13. BD (   1) C   5 - H  13        /139. BD*(   1) C   3 - C   4            2.10    1.06    0.060
  13. BD (   1) C   5 - H  13        /142. BD*(   1) C   4 - C   5            0.46    1.07    0.028
  13. BD (   1) C   5 - H  13        /144. BD*(   1) C   5 - C   6            0.26    1.06    0.021
  13. BD (   1) C   5 - H  13        /147. BD*(   1) C   6 - C   7            1.86    1.06    0.056
  14. BD (   1) C   6 - C   7        / 66. RY*(   1) C   5                    0.49    1.89    0.039
  14. BD (   1) C   6 - C   7        / 67. RY*(   2) C   5                    0.67    1.37    0.038
  14. BD (   1) C   6 - C   7        / 93. RY*(   1) C   8                    0.29    1.85    0.029
  14. BD (   1) C   6 - C   7        / 94. RY*(   2) C   8                    0.77    1.44    0.042
  14. BD (   1) C   6 - C   7        /144. BD*(   1) C   5 - C   6            0.93    1.26    0.043
  14. BD (   1) C   6 - C   7        /146. BD*(   1) C   5 - H  13            1.26    1.19    0.049
  14. BD (   1) C   6 - C   7        /148. BD*(   1) C   6 - H  14            0.45    1.18    0.029
  14. BD (   1) C   6 - C   7        /149. BD*(   1) C   7 - C   8            1.20    1.27    0.049
  14. BD (   1) C   6 - C   7        /151. BD*(   1) C   7 - H  15            0.58    1.19    0.033
  14. BD (   1) C   6 - C   7        /152. BD*(   1) C   8 - H  16            1.17    1.17    0.047
  15. BD (   1) C   6 - H  14        / 66. RY*(   1) C   5                    0.35    1.70    0.031
  15. BD (   1) C   6 - H  14        / 84. RY*(   1) C   7                    0.36    1.69    0.031
  15. BD (   1) C   6 - H  14        /142. BD*(   1) C   4 - C   5            1.99    1.09    0.059
  15. BD (   1) C   6 - H  14        /147. BD*(   1) C   6 - C   7            0.27    1.07    0.021
  15. BD (   1) C   6 - H  14        /149. BD*(   1) C   7 - C   8            2.02    1.09    0.059
  16. BD (   1) C   7 - C   8        / 49. RY*(   2) C   3                    1.03    1.63    0.052
  16. BD (   1) C   7 - C   8        / 75. RY*(   1) C   6                    0.43    1.91    0.036
  16. BD (   1) C   7 - C   8        / 76. RY*(   2) C   6                    0.57    1.37    0.035
  16. BD (   1) C   7 - C   8        /136. BD*(   1) C   2 - C   3            1.75    1.09    0.055
  16. BD (   1) C   7 - C   8        /141. BD*(   1) C   3 - C   8            1.44    1.24    0.053
  16. BD (   1) C   7 - C   8        /147. BD*(   1) C   6 - C   7            1.15    1.25    0.048
  16. BD (   1) C   7 - C   8        /148. BD*(   1) C   6 - H  14            1.08    1.17    0.045
  16. BD (   1) C   7 - C   8        /151. BD*(   1) C   7 - H  15            0.65    1.19    0.035
  16. BD (   1) C   7 - C   8        /152. BD*(   1) C   8 - H  16            0.67    1.16    0.035
  17. BD (   2) C   7 - C   8        / 53. RY*(   6) C   3                    0.29    1.83    0.032
  17. BD (   2) C   7 - C   8        / 79. RY*(   5) C   6                    0.90    1.01    0.042
  17. BD (   2) C   7 - C   8        / 87. RY*(   4) C   7                    0.26    1.34    0.026
  17. BD (   2) C   7 - C   8        / 95. RY*(   3) C   8                    0.33    1.27    0.028
  17. BD (   2) C   7 - C   8        /140. BD*(   2) C   3 - C   4           11.40    0.28    0.071
  17. BD (   2) C   7 - C   8        /145. BD*(   2) C   5 - C   6            8.61    0.28    0.062
  18. BD (   1) C   7 - H  15        / 75. RY*(   1) C   6                    0.31    1.71    0.029
  18. BD (   1) C   7 - H  15        / 93. RY*(   1) C   8                    0.29    1.64    0.028
  18. BD (   1) C   7 - H  15        /141. BD*(   1) C   3 - C   8            2.07    1.04    0.059
  18. BD (   1) C   7 - H  15        /144. BD*(   1) C   5 - C   6            1.80    1.06    0.055
  18. BD (   1) C   7 - H  15        /147. BD*(   1) C   6 - C   7            0.34    1.06    0.024
  18. BD (   1) C   7 - H  15        /149. BD*(   1) C   7 - C   8            0.49    1.07    0.029
  19. BD (   1) C   8 - H  16        / 48. RY*(   1) C   3                    0.46    1.64    0.035
  19. BD (   1) C   8 - H  16        / 84. RY*(   1) C   7                    0.37    1.68    0.032
  19. BD (   1) C   8 - H  16        /139. BD*(   1) C   3 - C   4            2.20    1.07    0.061
  19. BD (   1) C   8 - H  16        /141. BD*(   1) C   3 - C   8            0.31    1.06    0.023
  19. BD (   1) C   8 - H  16        /147. BD*(   1) C   6 - C   7            1.93    1.07    0.058
  19. BD (   1) C   8 - H  16        /149. BD*(   1) C   7 - C   8            0.48    1.08    0.029
  20. CR (   1) O   1                / 39. RY*(   1) C   2                    0.84   19.52    0.161
  20. CR (   1) O   1                / 44. RY*(   6) C   2                    0.43   20.06    0.117
  21. CR (   1) C   2                /106. RY*(   1) H  10                    0.40   10.54    0.082
  21. CR (   1) C   2                /110. RY*(   1) H  11                    0.40   10.54    0.082
  21. CR (   1) C   2                /134. BD*(   1) O   1 - C   2            0.46   10.45    0.087
  21. CR (   1) C   2                /139. BD*(   1) C   3 - C   4            0.42   10.70    0.085
  21. CR (   1) C   2                /141. BD*(   1) C   3 - C   8            0.37   10.69    0.080
  22. CR (   1) C   3                / 40. RY*(   2) C   2                    0.41   11.26    0.086
  22. CR (   1) C   3                / 58. RY*(   2) C   4                    0.91   10.86    0.125
  22. CR (   1) C   3                / 94. RY*(   2) C   8                    0.87   10.85    0.123
  22. CR (   1) C   3                /142. BD*(   1) C   4 - C   5            0.41   10.68    0.083
  22. CR (   1) C   3                /143. BD*(   1) C   4 - H  12            0.27   10.61    0.067
  22. CR (   1) C   3                /149. BD*(   1) C   7 - C   8            0.39   10.68    0.082
  22. CR (   1) C   3                /152. BD*(   1) C   8 - H  16            0.27   10.58    0.068
  23. CR (   1) C   4                / 49. RY*(   2) C   3                    1.00   11.01    0.132
  23. CR (   1) C   4                / 67. RY*(   2) C   5                    0.66   10.74    0.106
  23. CR (   1) C   4                / 68. RY*(   3) C   5                    0.28   10.78    0.069
  23. CR (   1) C   4                /114. RY*(   1) H  12                    0.46   10.48    0.087
  23. CR (   1) C   4                /136. BD*(   1) C   2 - C   3            0.49   10.47    0.091
  23. CR (   1) C   4                /141. BD*(   1) C   3 - C   8            0.54   10.61    0.096
  23. CR (   1) C   4                /144. BD*(   1) C   5 - C   6            0.46   10.63    0.088
  23. CR (   1) C   4                /146. BD*(   1) C   5 - H  13            0.27   10.56    0.067
  24. CR (   1) C   5                / 58. RY*(   2) C   4                    0.31   10.83    0.073
  24. CR (   1) C   5                / 60. RY*(   4) C   4                    0.46   10.73    0.089
  24. CR (   1) C   5                / 76. RY*(   2) C   6                    0.72   10.75    0.111
  24. CR (   1) C   5                /118. RY*(   1) H  13                    0.41   10.46    0.083
  24. CR (   1) C   5                /139. BD*(   1) C   3 - C   4            0.51   10.64    0.093
  24. CR (   1) C   5                /143. BD*(   1) C   4 - H  12            0.31   10.58    0.073
  24. CR (   1) C   5                /147. BD*(   1) C   6 - C   7            0.40   10.64    0.083
  24. CR (   1) C   5                /148. BD*(   1) C   6 - H  14            0.27   10.56    0.067
  25. CR (   1) C   6                / 67. RY*(   2) C   5                    0.79   10.77    0.117
  25. CR (   1) C   6                / 85. RY*(   2) C   7                    0.72   10.77    0.111
  25. CR (   1) C   6                / 86. RY*(   3) C   7                    0.27   10.78    0.069
  25. CR (   1) C   6                /122. RY*(   1) H  14                    0.42   10.46    0.083
  25. CR (   1) C   6                /142. BD*(   1) C   4 - C   5            0.42   10.67    0.085
  25. CR (   1) C   6                /146. BD*(   1) C   5 - H  13            0.28   10.59    0.068
  25. CR (   1) C   6                /149. BD*(   1) C   7 - C   8            0.44   10.67    0.086
  25. CR (   1) C   6                /151. BD*(   1) C   7 - H  15            0.29   10.59    0.070
  26. CR (   1) C   7                / 76. RY*(   2) C   6                    0.63   10.75    0.104
  26. CR (   1) C   7                / 77. RY*(   3) C   6                    0.27   10.77    0.068
  26. CR (   1) C   7                / 94. RY*(   2) C   8                    0.26   10.81    0.068
  26. CR (   1) C   7                / 96. RY*(   4) C   8                    0.50   10.72    0.092
  26. CR (   1) C   7                /126. RY*(   1) H  15                    0.41   10.46    0.083
  26. CR (   1) C   7                /141. BD*(   1) C   3 - C   8            0.52   10.62    0.094
  26. CR (   1) C   7                /144. BD*(   1) C   5 - C   6            0.41   10.63    0.083
  26. CR (   1) C   7                /148. BD*(   1) C   6 - H  14            0.27   10.55    0.067
  26. CR (   1) C   7                /152. BD*(   1) C   8 - H  16            0.31   10.54    0.072
  27. CR (   1) C   8                / 48. RY*(   1) C   3                    0.63   11.21    0.106
  27. CR (   1) C   8                / 49. RY*(   2) C   3                    0.36   11.02    0.079
  27. CR (   1) C   8                / 85. RY*(   2) C   7                    0.77   10.76    0.115
  27. CR (   1) C   8                / 86. RY*(   3) C   7                    0.25   10.77    0.066
  27. CR (   1) C   8                /130. RY*(   1) H  16                    0.39   10.46    0.081
  27. CR (   1) C   8                /136. BD*(   1) C   2 - C   3            0.47   10.48    0.090
  27. CR (   1) C   8                /139. BD*(   1) C   3 - C   4            0.50   10.64    0.093
  27. CR (   1) C   8                /147. BD*(   1) C   6 - C   7            0.45   10.64    0.088
  27. CR (   1) C   8                /151. BD*(   1) C   7 - H  15            0.28   10.58    0.069
  28. LP (   1) O   1                / 39. RY*(   1) C   2                    0.77    1.14    0.037
  28. LP (   1) O   1                /103. RY*(   2) H   9                    0.28    1.94    0.030
  28. LP (   1) O   1                /104. RY*(   3) H   9                    0.28    1.61    0.027
  28. LP (   1) O   1                /136. BD*(   1) C   2 - C   3            0.54    0.97    0.029
  28. LP (   1) O   1                /137. BD*(   1) C   2 - H  10            0.66    1.00    0.032
  28. LP (   1) O   1                /138. BD*(   1) C   2 - H  11            0.66    1.00    0.032
  28. LP (   1) O   1                /143. BD*(   1) C   4 - H  12            0.26    1.08    0.021
  29. LP (   2) O   1                / 41. RY*(   3) C   2                    0.72    1.94    0.048
  29. LP (   2) O   1                /102. RY*(   1) H   9                    1.01    1.96    0.057
  29. LP (   2) O   1                /137. BD*(   1) C   2 - H  10            3.30    0.73    0.062
  29. LP (   2) O   1                /138. BD*(   1) C   2 - H  11            3.30    0.73    0.062
 140. BD*(   2) C   3 - C   4        / 52. RY*(   5) C   3                    0.27    1.77    0.066
 140. BD*(   2) C   3 - C   4        / 53. RY*(   6) C   3                    0.39    1.55    0.073
 140. BD*(   2) C   3 - C   4        / 59. RY*(   3) C   4                    2.02    0.62    0.106
 140. BD*(   2) C   3 - C   4        / 70. RY*(   5) C   5                    0.31    1.15    0.057
 140. BD*(   2) C   3 - C   4        / 95. RY*(   3) C   8                    0.31    0.99    0.052
 140. BD*(   2) C   3 - C   4        /137. BD*(   1) C   2 - H  10            0.44    0.41    0.039
 140. BD*(   2) C   3 - C   4        /138. BD*(   1) C   2 - H  11            0.44    0.41    0.039
 145. BD*(   2) C   5 - C   6        / 69. RY*(   4) C   5                    0.84    1.35    0.103
 145. BD*(   2) C   5 - C   6        / 78. RY*(   4) C   6                    0.40    1.77    0.081
 145. BD*(   2) C   5 - C   6        / 79. RY*(   5) C   6                    0.58    0.73    0.063
 145. BD*(   2) C   5 - C   6        / 87. RY*(   4) C   7                    0.25    1.06    0.050
 145. BD*(   2) C   5 - C   6        /150. BD*(   2) C   7 - C   8          123.94    0.01    0.082
 150. BD*(   2) C   7 - C   8        / 79. RY*(   5) C   6                    0.31    0.72    0.049
 150. BD*(   2) C   7 - C   8        / 88. RY*(   5) C   7                    0.64    1.45    0.099
 150. BD*(   2) C   7 - C   8        / 97. RY*(   5) C   8                    0.59    1.50    0.098


 Natural Bond Orbitals (Summary):

                                                            Principal Delocalizations
           NBO                        Occupancy    Energy   (geminal,vicinal,remote)
 ====================================================================================
 Molecular unit  1  (C7H8O)
     1. BD (   1) O   1 - C   2          0.99778    -1.01742  141(v),49(v),103(v)
     2. BD (   1) O   1 - H   9          0.99360    -0.88644  136(v),40(v),43(v)
     3. BD (   1) C   2 - C   3          0.98874    -0.83200  142(v),149(v),139(g),141(g)
                                                    135(v),93(v),57(v)
     4. BD (   1) C   2 - H  10          0.98896    -0.70273  140(v),139(v),50(v),30(v)
     5. BD (   1) C   2 - H  11          0.98896    -0.70273  140(v),139(v),50(v),30(v)
     6. BD (   1) C   3 - C   4          0.98744    -0.89502  141(g),142(g),152(v),146(v)
                                                    136(g),67(v),143(g),66(v)
                                                    93(v),39(v)
     7. BD (   2) C   3 - C   4          0.83770    -0.46485  145(v),150(v),137(v),138(v)
                                                    95(v),70(v)
     8. BD (   1) C   3 - C   8          0.98788    -0.90301  139(g),149(g),143(v),151(v)
                                                    136(g),85(v),134(v),84(v)
                                                    57(v),152(g),39(v)
     9. BD (   1) C   4 - C   5          0.98938    -0.87603  136(v),139(g),148(v),144(g)
                                                    48(v),143(g),146(g),76(v)
                                                    75(v)
    10. BD (   1) C   4 - H  12          0.98859    -0.68548  141(v),144(v),142(g),139(g)
                                                    66(v),48(v)
    11. BD (   1) C   5 - C   6          0.99099    -0.89693  151(v),143(v),142(g),147(g)
                                                    58(v),85(v),146(g),84(v)
                                                    148(g)
    12. BD (   2) C   5 - C   6          0.84894    -0.46690  150(v),140(v),87(v),59(v)
                                                    61(v)
    13. BD (   1) C   5 - H  13          0.98967    -0.69175  139(v),147(v),142(g),75(v)
                                                    57(v),144(g)
    14. BD (   1) C   6 - C   7          0.99057    -0.88905  146(v),149(g),152(v),144(g)
                                                    94(v),67(v),151(g),66(v)
                                                    148(g),93(v)
    15. BD (   1) C   6 - H  14          0.99002    -0.70646  149(v),142(v),84(v),66(v)
                                                    147(g)
    16. BD (   1) C   7 - C   8          0.98950    -0.88281  136(v),141(g),147(g),148(v)
                                                    49(v),152(g),151(g),76(v)
                                                    75(v)
    17. BD (   2) C   7 - C   8          0.82350    -0.45157  140(v),145(v),79(v),95(g)
                                                    53(v),87(g)
    18. BD (   1) C   7 - H  15          0.98948    -0.68811  141(v),144(v),149(g),147(g)
                                                    75(v),93(v)
    19. BD (   1) C   8 - H  16          0.98944    -0.70284  139(v),147(v),149(g),48(v)
                                                    84(v),141(g)
    20. CR (   1) O   1                  0.99987   -19.15122  39(v),44(v)
    21. CR (   1) C   2                  0.99951   -10.33569  134(g),139(v),106(v),110(v)
                                                    141(v)
    22. CR (   1) C   3                  0.99943   -10.29730  58(v),94(v),40(v),142(v)
                                                    149(v),152(v),143(v)
    23. CR (   1) C   4                  0.99945   -10.25877  49(v),67(v),141(v),136(v)
                                                    144(v),114(v),68(v),146(v)
    24. CR (   1) C   5                  0.99949   -10.27120  76(v),139(v),60(v),118(v)
                                                    147(v),143(v),58(v),148(v)
    25. CR (   1) C   6                  0.99947   -10.28776  67(v),85(v),149(v),142(v)
                                                    122(v),151(v),146(v),86(v)
    26. CR (   1) C   7                  0.99949   -10.26415  76(v),141(v),96(v),126(v)
                                                    144(v),152(v),77(v),148(v)
                                                    94(v)
    27. CR (   1) C   8                  0.99945   -10.27512  85(v),48(v),139(v),136(v)
                                                    147(v),130(v),49(v),151(v)
                                                    86(v)
    28. LP (   1) O   1                  0.98879    -0.76587  39(v),137(v),138(v),136(v)
                                                    103(v),104(v),143(r)
    29. LP (   2) O   1                  0.97992    -0.49135  138(v),137(v),102(v),41(v)
    30. RY*(   1) O   1                  0.00079     0.94218   
    31. RY*(   2) O   1                  0.00051     1.31238   
    32. RY*(   3) O   1                  0.00004     1.15433   
    33. RY*(   4) O   1                  0.00001     1.20974   
    34. RY*(   5) O   1                  0.00001     2.83575   
    35. RY*(   6) O   1                  0.00000     2.58427   
    36. RY*(   7) O   1                  0.00000     2.49209   
    37. RY*(   8) O   1                  0.00001     2.69829   
    38. RY*(   9) O   1                  0.00000     2.80553   
    39. RY*(   1) C   2                  0.00246     0.37011   
    40. RY*(   2) C   2                  0.00178     0.96432   
    41. RY*(   3) C   2                  0.00102     1.44593   
    42. RY*(   4) C   2                  0.00076     1.39617   
    43. RY*(   5) C   2                  0.00023     1.61773   
    44. RY*(   6) C   2                  0.00013     0.90593   
    45. RY*(   7) C   2                  0.00002     1.53394   
    46. RY*(   8) C   2                  0.00000     1.61284   
    47. RY*(   9) C   2                  0.00001     1.98290   
    48. RY*(   1) C   3                  0.00278     0.93741   
    49. RY*(   2) C   3                  0.00193     0.74920   
    50. RY*(   3) C   3                  0.00100     0.81172   
    51. RY*(   4) C   3                  0.00059     0.57789   
    52. RY*(   5) C   3                  0.00048     1.60328   
    53. RY*(   6) C   3                  0.00013     1.37875   
    54. RY*(   7) C   3                  0.00013     2.16954   
    55. RY*(   8) C   3                  0.00009     1.88252   
    56. RY*(   9) C   3                  0.00001     1.95459   
    57. RY*(   1) C   4                  0.00312     0.95421   
    58. RY*(   2) C   4                  0.00153     0.56337   
    59. RY*(   3) C   4                  0.00079     0.44924   
    60. RY*(   4) C   4                  0.00048     0.46095   
    61. RY*(   5) C   4                  0.00027     1.67845   
    62. RY*(   6) C   4                  0.00006     2.17740   
    63. RY*(   7) C   4                  0.00003     2.19240   
    64. RY*(   8) C   4                  0.00001     1.71329   
    65. RY*(   9) C   4                  0.00000     2.02388   
    66. RY*(   1) C   5                  0.00275     0.99747   
    67. RY*(   2) C   5                  0.00133     0.48587   
    68. RY*(   3) C   5                  0.00046     0.52045   
    69. RY*(   4) C   5                  0.00046     1.17806   
    70. RY*(   5) C   5                  0.00027     0.98355   
    71. RY*(   6) C   5                  0.00007     2.19249   
    72. RY*(   7) C   5                  0.00002     2.04008   
    73. RY*(   8) C   5                  0.00000     1.64461   
    74. RY*(   9) C   5                  0.00000     2.02126   
    75. RY*(   1) C   6                  0.00247     1.02514   
    76. RY*(   2) C   6                  0.00116     0.48307   
    77. RY*(   3) C   6                  0.00054     0.50561   
    78. RY*(   4) C   6                  0.00041     1.59515   
    79. RY*(   5) C   6                  0.00028     0.55732   
    80. RY*(   6) C   6                  0.00008     2.17371   
    81. RY*(   7) C   6                  0.00003     1.97734   
    82. RY*(   8) C   6                  0.00000     1.59504   
    83. RY*(   9) C   6                  0.00000     1.99641   
    84. RY*(   1) C   7                  0.00284     0.98112   
    85. RY*(   2) C   7                  0.00142     0.48054   
    86. RY*(   3) C   7                  0.00042     0.49558   
    87. RY*(   4) C   7                  0.00037     0.88844   
    88. RY*(   5) C   7                  0.00033     1.28491   
    89. RY*(   6) C   7                  0.00007     2.19972   
    90. RY*(   7) C   7                  0.00003     2.06543   
    91. RY*(   8) C   7                  0.00000     1.65565   
    92. RY*(   9) C   7                  0.00000     2.03547   
    93. RY*(   1) C   8                  0.00298     0.95617   
    94. RY*(   2) C   8                  0.00123     0.54987   
    95. RY*(   3) C   8                  0.00058     0.81494   
    96. RY*(   4) C   8                  0.00049     0.45477   
    97. RY*(   5) C   8                  0.00022     1.33325   
    98. RY*(   6) C   8                  0.00006     2.11942   
    99. RY*(   7) C   8                  0.00003     2.17720   
   100. RY*(   8) C   8                  0.00000     1.64850   
   101. RY*(   9) C   8                  0.00000     2.00454   
   102. RY*(   1) H   9                  0.00072     1.46516   
   103. RY*(   2) H   9                  0.00059     1.17813   
   104. RY*(   3) H   9                  0.00035     0.84133   
   105. RY*(   4) H   9                  0.00001     2.12516   
   106. RY*(   1) H  10                  0.00105     0.20125   
   107. RY*(   2) H  10                  0.00013     1.56966   
   108. RY*(   3) H  10                  0.00007     1.69868   
   109. RY*(   4) H  10                  0.00001     2.03551   
   110. RY*(   1) H  11                  0.00105     0.20125   
   111. RY*(   2) H  11                  0.00013     1.56966   
   112. RY*(   3) H  11                  0.00007     1.69868   
   113. RY*(   4) H  11                  0.00001     2.03551   
   114. RY*(   1) H  12                  0.00103     0.21998   
   115. RY*(   2) H  12                  0.00005     1.90450   
   116. RY*(   3) H  12                  0.00005     1.49527   
   117. RY*(   4) H  12                  0.00003     2.11812   
   118. RY*(   1) H  13                  0.00070     0.18848   
   119. RY*(   2) H  13                  0.00005     1.47701   
   120. RY*(   3) H  13                  0.00003     2.14929   
   121. RY*(   4) H  13                  0.00004     1.83907   
   122. RY*(   1) H  14                  0.00073     0.17346   
   123. RY*(   2) H  14                  0.00006     1.46717   
   124. RY*(   3) H  14                  0.00003     1.80869   
   125. RY*(   4) H  14                  0.00003     2.16105   
   126. RY*(   1) H  15                  0.00068     0.19205   
   127. RY*(   2) H  15                  0.00006     1.48004   
   128. RY*(   3) H  15                  0.00003     2.00996   
   129. RY*(   4) H  15                  0.00004     1.97362   
   130. RY*(   1) H  16                  0.00075     0.18720   
   131. RY*(   2) H  16                  0.00007     1.47360   
   132. RY*(   3) H  16                  0.00003     2.13974   
   133. RY*(   4) H  16                  0.00004     1.83772   
   134. BD*(   1) O   1 - C   2          0.00304     0.11486   
   135. BD*(   1) O   1 - H   9          0.00210     0.27610   
   136. BD*(   1) C   2 - C   3          0.01549     0.20708   
   137. BD*(   1) C   2 - H  10          0.01402     0.23804   
   138. BD*(   1) C   2 - H  11          0.01402     0.23804   
   139. BD*(   1) C   3 - C   4          0.01236     0.36547   
   140. BD*(   2) C   3 - C   4          0.17634    -0.17067  145(v),150(v),59(g),137(v)
                                                    138(v),53(g),70(v),95(v)
                                                    52(g)
   141. BD*(   1) C   3 - C   8          0.01125     0.35274   
   142. BD*(   1) C   4 - C   5          0.00806     0.38179   
   143. BD*(   1) C   4 - H  12          0.00743     0.30952   
   144. BD*(   1) C   5 - C   6          0.00773     0.36790   
   145. BD*(   2) C   5 - C   6          0.17003    -0.17411  140(v),150(v),69(g),79(g)
                                                    78(g),87(v)
   146. BD*(   1) C   5 - H  13          0.00653     0.30130   
   147. BD*(   1) C   6 - C   7          0.00794     0.36761   
   148. BD*(   1) C   6 - H  14          0.00638     0.29026   
   149. BD*(   1) C   7 - C   8          0.00778     0.37996   
   150. BD*(   2) C   7 - C   8          0.14872    -0.16331  140(v),145(v),88(g),97(g)
                                                    79(v)
   151. BD*(   1) C   7 - H  15          0.00645     0.30411   
   152. BD*(   1) C   8 - H  16          0.00692     0.27996   
       -------------------------------
              Total Lewis   28.31603  ( 97.6415%)
        Valence non-Lewis    0.63258  (  2.1813%)
        Rydberg non-Lewis    0.05138  (  0.1772%)
       -------------------------------
            Total unit  1   29.00000  (100.0000%)
           Charge unit  1    0.00000


 ***************************************************
 *******         Beta  spin orbitals         *******
 ***************************************************


 NATURAL POPULATIONS:  Natural atomic orbital occupancies 
                                                          
   NAO  Atom  No  lang   Type(AO)    Occupancy      Energy
 ----------------------------------------------------------
     1    O    1  S      Cor( 1S)     0.99987     -19.14870
     2    O    1  S      Val( 2S)     0.83771      -1.04045
     3    O    1  S      Ryd( 3S)     0.00056       1.24378
     4    O    1  px     Val( 2p)     0.73688      -0.46018
     5    O    1  px     Ryd( 3p)     0.00106       1.10308
     6    O    1  py     Val( 2p)     0.81947      -0.48619
     7    O    1  py     Ryd( 3p)     0.00037       0.95609
     8    O    1  pz     Val( 2p)     0.88544      -0.46646
     9    O    1  pz     Ryd( 3p)     0.00095       0.87600
    10    O    1  dxy    Ryd( 3d)     0.00062       2.95331
    11    O    1  dxz    Ryd( 3d)     0.00005       2.60946
    12    O    1  dyz    Ryd( 3d)     0.00054       2.55670
    13    O    1  dx2y2  Ryd( 3d)     0.00058       2.94248
    14    O    1  dz2    Ryd( 3d)     0.00036       2.84062

    15    C    2  S      Cor( 1S)     0.99951     -10.33568
    16    C    2  S      Val( 2S)     0.50590      -0.42290
    17    C    2  S      Ryd( 3S)     0.00171       0.58897
    18    C    2  px     Val( 2p)     0.47527      -0.27531
    19    C    2  px     Ryd( 3p)     0.00106       0.32995
    20    C    2  py     Val( 2p)     0.46090      -0.26976
    21    C    2  py     Ryd( 3p)     0.00259       0.37153
    22    C    2  pz     Val( 2p)     0.58082      -0.28722
    23    C    2  pz     Ryd( 3p)     0.00036       0.47215
    24    C    2  dxy    Ryd( 3d)     0.00082       2.04837
    25    C    2  dxz    Ryd( 3d)     0.00049       1.81495
    26    C    2  dyz    Ryd( 3d)     0.00066       2.18153
    27    C    2  dx2y2  Ryd( 3d)     0.00086       2.02155
    28    C    2  dz2    Ryd( 3d)     0.00043       2.04313

    29    C    3  S      Cor( 1S)     0.99942     -10.29321
    30    C    3  S      Val( 2S)     0.44661      -0.33701
    31    C    3  S      Ryd( 3S)     0.00078       0.36932
    32    C    3  px     Val( 2p)     0.53814      -0.27473
    33    C    3  px     Ryd( 3p)     0.00265       0.88121
    34    C    3  py     Val( 2p)     0.54894      -0.26135
    35    C    3  py     Ryd( 3p)     0.00201       0.65812
    36    C    3  pz     Val( 2p)     0.26706      -0.28031
    37    C    3  pz     Ryd( 3p)     0.00043       0.43527
    38    C    3  dxy    Ryd( 3d)     0.00047       2.23943
    39    C    3  dxz    Ryd( 3d)     0.00025       1.70957
    40    C    3  dyz    Ryd( 3d)     0.00038       1.71169
    41    C    3  dx2y2  Ryd( 3d)     0.00045       2.19611
    42    C    3  dz2    Ryd( 3d)     0.00030       1.98742

    43    C    4  S      Cor( 1S)     0.99945     -10.25839
    44    C    4  S      Val( 2S)     0.47962      -0.33719
    45    C    4  S      Ryd( 3S)     0.00078       0.39446
    46    C    4  px     Val( 2p)     0.57263      -0.24642
    47    C    4  px     Ryd( 3p)     0.00288       0.71851
    48    C    4  py     Val( 2p)     0.57236      -0.24417
    49    C    4  py     Ryd( 3p)     0.00255       0.66094
    50    C    4  pz     Val( 2p)     0.45234      -0.29316
    51    C    4  pz     Ryd( 3p)     0.00057       0.38206
    52    C    4  dxy    Ryd( 3d)     0.00035       2.33117
    53    C    4  dxz    Ryd( 3d)     0.00023       1.72910
    54    C    4  dyz    Ryd( 3d)     0.00010       1.73950
    55    C    4  dx2y2  Ryd( 3d)     0.00040       2.25988
    56    C    4  dz2    Ryd( 3d)     0.00021       2.02622

    57    C    5  S      Cor( 1S)     0.99949     -10.27028
    58    C    5  S      Val( 2S)     0.48585      -0.34978
    59    C    5  S      Ryd( 3S)     0.00061       0.40399
    60    C    5  px     Val( 2p)     0.53664      -0.23224
    61    C    5  px     Ryd( 3p)     0.00213       0.49814
    62    C    5  py     Val( 2p)     0.60022      -0.25435
    63    C    5  py     Ryd( 3p)     0.00313       0.81291
    64    C    5  pz     Val( 2p)     0.40933      -0.29096
    65    C    5  pz     Ryd( 3p)     0.00022       0.37693
    66    C    5  dxy    Ryd( 3d)     0.00043       2.25316
    67    C    5  dxz    Ryd( 3d)     0.00019       1.73527
    68    C    5  dyz    Ryd( 3d)     0.00019       1.71159
    69    C    5  dx2y2  Ryd( 3d)     0.00036       2.29113
    70    C    5  dz2    Ryd( 3d)     0.00022       2.02638

    71    C    6  S      Cor( 1S)     0.99947     -10.28279
    72    C    6  S      Val( 2S)     0.48450      -0.35256
    73    C    6  S      Ryd( 3S)     0.00067       0.39148
    74    C    6  px     Val( 2p)     0.59729      -0.25451
    75    C    6  px     Ryd( 3p)     0.00292       0.82211
    76    C    6  py     Val( 2p)     0.52935      -0.23066
    77    C    6  py     Ryd( 3p)     0.00187       0.47588
    78    C    6  pz     Val( 2p)     0.22515      -0.26718
    79    C    6  pz     Ryd( 3p)     0.00008       0.37744
    80    C    6  dxy    Ryd( 3d)     0.00042       2.23384
    81    C    6  dxz    Ryd( 3d)     0.00019       1.71001
    82    C    6  dyz    Ryd( 3d)     0.00031       1.73176
    83    C    6  dx2y2  Ryd( 3d)     0.00041       2.29000
    84    C    6  dz2    Ryd( 3d)     0.00030       2.02319

    85    C    7  S      Cor( 1S)     0.99949     -10.26482
    86    C    7  S      Val( 2S)     0.48568      -0.34973
    87    C    7  S      Ryd( 3S)     0.00060       0.38976
    88    C    7  px     Val( 2p)     0.56590      -0.24349
    89    C    7  px     Ryd( 3p)     0.00264       0.62945
    90    C    7  py     Val( 2p)     0.57444      -0.24817
    91    C    7  py     Ryd( 3p)     0.00282       0.67252
    92    C    7  pz     Val( 2p)     0.49498      -0.30171
    93    C    7  pz     Ryd( 3p)     0.00033       0.37464
    94    C    7  dxy    Ryd( 3d)     0.00037       2.31964
    95    C    7  dxz    Ryd( 3d)     0.00021       1.72670
    96    C    7  dyz    Ryd( 3d)     0.00013       1.72250
    97    C    7  dx2y2  Ryd( 3d)     0.00040       2.22975
    98    C    7  dz2    Ryd( 3d)     0.00019       2.02645

    99    C    8  S      Cor( 1S)     0.99944     -10.27289
   100    C    8  S      Val( 2S)     0.47712      -0.34588
   101    C    8  S      Ryd( 3S)     0.00075       0.39294
   102    C    8  px     Val( 2p)     0.54105      -0.24365
   103    C    8  px     Ryd( 3p)     0.00196       0.54154
   104    C    8  py     Val( 2p)     0.59546      -0.26098
   105    C    8  py     Ryd( 3p)     0.00299       0.80098
   106    C    8  pz     Val( 2p)     0.37696      -0.29156
   107    C    8  pz     Ryd( 3p)     0.00031       0.37935
   108    C    8  dxy    Ryd( 3d)     0.00043       2.24649
   109    C    8  dxz    Ryd( 3d)     0.00024       1.73083
   110    C    8  dyz    Ryd( 3d)     0.00014       1.71982
   111    C    8  dx2y2  Ryd( 3d)     0.00033       2.30052
   112    C    8  dz2    Ryd( 3d)     0.00025       2.01922

   113    H    9  S      Val( 1S)     0.25104      -0.04629
   114    H    9  S      Ryd( 2S)     0.00042       0.25507
   115    H    9  px     Ryd( 2p)     0.00116       2.27097
   116    H    9  py     Ryd( 2p)     0.00052       1.64884
   117    H    9  pz     Ryd( 2p)     0.00068       1.46543

   118    H   10  S      Val( 1S)     0.33947      -0.11281
   119    H   10  S      Ryd( 2S)     0.00066       0.18390
   120    H   10  px     Ryd( 2p)     0.00016       1.58634
   121    H   10  py     Ryd( 2p)     0.00013       1.82191
   122    H   10  pz     Ryd( 2p)     0.00032       1.95852

   123    H   11  S      Val( 1S)     0.33947      -0.11281
   124    H   11  S      Ryd( 2S)     0.00066       0.18390
   125    H   11  px     Ryd( 2p)     0.00016       1.58634
   126    H   11  py     Ryd( 2p)     0.00013       1.82193
   127    H   11  pz     Ryd( 2p)     0.00032       1.95850

   128    H   12  S      Val( 1S)     0.36063      -0.06580
   129    H   12  S      Ryd( 2S)     0.00107       0.19676
   130    H   12  px     Ryd( 2p)     0.00025       2.02425
   131    H   12  py     Ryd( 2p)     0.00025       2.03171
   132    H   12  pz     Ryd( 2p)     0.00005       1.49540

   133    H   13  S      Val( 1S)     0.36814      -0.07822
   134    H   13  S      Ryd( 2S)     0.00071       0.17208
   135    H   13  px     Ryd( 2p)     0.00007       1.84143
   136    H   13  py     Ryd( 2p)     0.00041       2.17274
   137    H   13  pz     Ryd( 2p)     0.00005       1.47728

   138    H   14  S      Val( 1S)     0.37447      -0.09149
   139    H   14  S      Ryd( 2S)     0.00074       0.16484
   140    H   14  px     Ryd( 2p)     0.00045       2.17882
   141    H   14  py     Ryd( 2p)     0.00006       1.80838
   142    H   14  pz     Ryd( 2p)     0.00002       1.46861

   143    H   15  S      Val( 1S)     0.36574      -0.07516
   144    H   15  S      Ryd( 2S)     0.00068       0.17205
   145    H   15  px     Ryd( 2p)     0.00021       1.98680
   146    H   15  py     Ryd( 2p)     0.00025       2.02639
   147    H   15  pz     Ryd( 2p)     0.00006       1.47985

   148    H   16  S      Val( 1S)     0.37331      -0.09903
   149    H   16  S      Ryd( 2S)     0.00077       0.17059
   150    H   16  px     Ryd( 2p)     0.00006       1.84361
   151    H   16  py     Ryd( 2p)     0.00042       2.15946
   152    H   16  pz     Ryd( 2p)     0.00005       1.47414


 Summary of Natural Population Analysis:                  
                                                          
                                       Natural Population 
                Natural  -----------------------------------------------
    Atom  No    Charge         Core      Valence    Rydberg      Total
 -----------------------------------------------------------------------
      O    1   -0.28446      0.99987     3.27950    0.00509     4.28446
      C    2   -0.03139      0.99951     2.02290    0.00898     3.03139
      C    3    0.19211      0.99942     1.80075    0.00772     2.80789
      C    4   -0.08446      0.99945     2.07695    0.00806     3.08446
      C    5   -0.03901      0.99949     2.03204    0.00749     3.03901
      C    6    0.15707      0.99947     1.83630    0.00717     2.84293
      C    7   -0.12819      0.99949     2.12099    0.00770     3.12819
      C    8    0.00257      0.99944     1.99058    0.00740     2.99743
      H    9    0.24617      0.00000     0.25104    0.00278     0.25383
      H   10    0.15926      0.00000     0.33947    0.00126     0.34074
      H   11    0.15926      0.00000     0.33947    0.00126     0.34074
      H   12    0.13776      0.00000     0.36063    0.00162     0.36224
      H   13    0.13062      0.00000     0.36814    0.00124     0.36938
      H   14    0.12426      0.00000     0.37447    0.00127     0.37574
      H   15    0.13304      0.00000     0.36574    0.00121     0.36696
      H   16    0.12538      0.00000     0.37331    0.00131     0.37462
 =======================================================================
   * Total *    1.00000      7.99615    19.93230    0.07155    28.00000

                                 Natural Population      
 --------------------------------------------------------
   Core                       7.99615 ( 99.9519% of   8)
   Valence                   19.93230 ( 99.6615% of  20)
   Natural Minimal Basis     27.92845 ( 99.7444% of  28)
   Natural Rydberg Basis      0.07155 (  0.2556% of  28)
 --------------------------------------------------------

    Atom  No          Natural Electron Configuration
 ----------------------------------------------------------------------------
      O    1      [core]2S( 0.84)2p( 2.44)
      C    2      [core]2S( 0.51)2p( 1.52)
      C    3      [core]2S( 0.45)2p( 1.35)3p( 0.01)
      C    4      [core]2S( 0.48)2p( 1.60)3p( 0.01)
      C    5      [core]2S( 0.49)2p( 1.55)3p( 0.01)
      C    6      [core]2S( 0.48)2p( 1.35)
      C    7      [core]2S( 0.49)2p( 1.64)3p( 0.01)
      C    8      [core]2S( 0.48)2p( 1.51)3p( 0.01)
      H    9            1S( 0.25)
      H   10            1S( 0.34)
      H   11            1S( 0.34)
      H   12            1S( 0.36)
      H   13            1S( 0.37)
      H   14            1S( 0.37)
      H   15            1S( 0.37)
      H   16            1S( 0.37)


 NATURAL BOND ORBITAL ANALYSIS, beta spin orbitals:

                       Occupancies       Lewis Structure    Low   High
           Occ.    -------------------  -----------------   occ   occ
  Cycle   Thresh.   Lewis   Non-Lewis     CR  BD  3C  LP    (L)   (NL)   Dev
 =============================================================================
   1(1)    0.90    26.25801   1.74199      8  17   0   3     4      0    0.03
   2(2)    0.90    26.59070   1.40930      8  17   0   3     2      0    0.03
   3(3)    0.90    26.57401   1.42599      8  17   0   3     2      0    0.03
   4(4)    0.90    26.59070   1.40930      8  17   0   3     2      0    0.03
   5(1)    0.80    27.27318   0.72682      8  18   0   2     0      0    0.03
 -----------------------------------------------------------------------------

 Structure accepted: No low occupancy Lewis orbitals

 --------------------------------------------------------
   Core                      7.99616 ( 99.952% of   8)
   Valence Lewis            19.27702 ( 96.385% of  20)
  ==================       ============================
   Total Lewis              27.27318 ( 97.404% of  28)
  -----------------------------------------------------
   Valence non-Lewis         0.67962 (  2.427% of  28)
   Rydberg non-Lewis         0.04720 (  0.169% of  28)
  ==================       ============================
   Total non-Lewis           0.72682 (  2.596% of  28)
 --------------------------------------------------------


       (Occupancy)   Bond orbital/ Coefficients/ Hybrids
 ---------------------------------------------------------------------------------
     1. (0.99778) BD ( 1) O   1 - C   2  
                ( 66.48%)   0.8154* O   1 s( 31.06%)p 2.22( 68.86%)d 0.00(  0.07%)
                                            0.0000 -0.5573 -0.0048 -0.4394 -0.0033
                                            0.7040 -0.0008 -0.0000  0.0000  0.0134
                                           -0.0000  0.0000  0.0171  0.0165
                ( 33.52%)   0.5789* C   2 s( 21.74%)p 3.59( 77.99%)d 0.01(  0.27%)
                                           -0.0000 -0.4642 -0.0437  0.5141  0.0234
                                           -0.7172 -0.0268  0.0000  0.0000  0.0422
                                           -0.0000  0.0000  0.0152  0.0262
     2. (0.99376) BD ( 1) O   1 - H   9  
                ( 74.79%)   0.8648* O   1 s( 21.08%)p 3.74( 78.84%)d 0.00(  0.08%)
                                           -0.0002 -0.4588 -0.0190  0.8688  0.0314
                                            0.1795 -0.0156 -0.0000 -0.0000 -0.0227
                                            0.0000  0.0000 -0.0113  0.0138
                ( 25.21%)   0.5021* H   9 s( 99.54%)p 0.00(  0.46%)
                                           -0.9977  0.0019 -0.0671 -0.0087  0.0000
     3. (0.98845) BD ( 1) C   2 - C   3  
                ( 48.55%)   0.6968* C   2 s( 29.99%)p 2.33( 69.95%)d 0.00(  0.06%)
                                            0.0003  0.5476  0.0060  0.8060 -0.0087
                                            0.2233  0.0021 -0.0000 -0.0000  0.0111
                                           -0.0000 -0.0000  0.0181 -0.0104
                ( 51.45%)   0.7173* C   3 s( 31.13%)p 2.21( 68.83%)d 0.00(  0.04%)
                                            0.0001  0.5579 -0.0003 -0.8093  0.0156
                                           -0.1818  0.0040  0.0000 -0.0000  0.0070
                                           -0.0000 -0.0000  0.0144 -0.0134
     4. (0.93198) BD ( 1) C   2 - H  10  
                ( 64.14%)   0.8009* C   2 s( 24.19%)p 3.13( 75.78%)d 0.00(  0.03%)
                                           -0.0002  0.4916 -0.0143 -0.2052 -0.0110
                                           -0.4644  0.0063  0.7069 -0.0085  0.0051
                                            0.0006 -0.0131 -0.0052  0.0108
                ( 35.86%)   0.5989* H  10 s( 99.89%)p 0.00(  0.11%)
                                            0.9994 -0.0077  0.0086  0.0158 -0.0273
     5. (0.93198) BD ( 1) C   2 - H  11  
                ( 64.14%)   0.8009* C   2 s( 24.19%)p 3.13( 75.78%)d 0.00(  0.03%)
                                           -0.0002  0.4916 -0.0143 -0.2052 -0.0110
                                           -0.4645  0.0063 -0.7069  0.0085  0.0051
                                           -0.0006  0.0131 -0.0052  0.0108
                ( 35.86%)   0.5989* H  11 s( 99.89%)p 0.00(  0.11%)
                                            0.9994 -0.0077  0.0086  0.0158  0.0273
     6. (0.98709) BD ( 1) C   3 - C   4  
                ( 51.09%)   0.7148* C   3 s( 34.64%)p 1.89( 65.31%)d 0.00(  0.05%)
                                           -0.0001  0.5886  0.0040  0.2317 -0.0178
                                            0.7739  0.0095 -0.0000  0.0000  0.0108
                                           -0.0000  0.0000 -0.0125 -0.0145
                ( 48.91%)   0.6993* C   4 s( 34.38%)p 1.91( 65.56%)d 0.00(  0.06%)
                                            0.0001  0.5863  0.0087 -0.2624 -0.0249
                                           -0.7656  0.0039 -0.0000 -0.0000  0.0095
                                            0.0000  0.0000 -0.0169 -0.0139
     7. (0.98735) BD ( 1) C   3 - C   8  
                ( 50.91%)   0.7135* C   3 s( 34.16%)p 1.93( 65.78%)d 0.00(  0.06%)
                                           -0.0000  0.5844  0.0074  0.5388 -0.0109
                                           -0.6059 -0.0168 -0.0000 -0.0000 -0.0181
                                           -0.0000  0.0000 -0.0012 -0.0155
                ( 49.09%)   0.7007* C   8 s( 34.87%)p 1.87( 65.06%)d 0.00(  0.06%)
                                            0.0001  0.5905  0.0085 -0.5666 -0.0198
                                            0.5736 -0.0141  0.0000 -0.0000 -0.0193
                                           -0.0000  0.0000 -0.0023 -0.0152
     8. (0.98941) BD ( 1) C   4 - C   5  
                ( 50.34%)   0.7095* C   4 s( 35.47%)p 1.82( 64.48%)d 0.00(  0.05%)
                                           -0.0000  0.5955  0.0118  0.7792 -0.0035
                                            0.1893  0.0422 -0.0000  0.0000  0.0037
                                           -0.0000 -0.0000  0.0176 -0.0114
                ( 49.66%)   0.7047* C   5 s( 35.54%)p 1.81( 64.41%)d 0.00(  0.05%)
                                            0.0000  0.5962  0.0058 -0.7857 -0.0144
                                           -0.1586  0.0375  0.0000  0.0000  0.0108
                                           -0.0000  0.0000  0.0142 -0.0119
     9. (0.83897) BD ( 2) C   4 - C   5  
                ( 52.63%)   0.7255* C   4 s(  0.00%)p 1.00( 99.94%)d 0.00(  0.06%)
                                           -0.0000  0.0000 -0.0000  0.0000  0.0000
                                           -0.0000  0.0000  0.9996 -0.0086 -0.0000
                                            0.0224 -0.0115  0.0000 -0.0000
                ( 47.37%)   0.6882* C   5 s(  0.00%)p 1.00( 99.93%)d 0.00(  0.07%)
                                            0.0000  0.0000 -0.0000  0.0000 -0.0000
                                           -0.0000  0.0000  0.9996 -0.0121  0.0000
                                           -0.0191 -0.0187 -0.0000 -0.0000
    10. (0.98873) BD ( 1) C   4 - H  12  
                ( 63.98%)   0.7999* C   4 s( 30.06%)p 2.33( 69.91%)d 0.00(  0.03%)
                                            0.0003 -0.5481  0.0153  0.5677 -0.0122
                                           -0.6137  0.0002 -0.0000  0.0000  0.0129
                                            0.0000 -0.0000 -0.0007  0.0096
                ( 36.02%)   0.6002* H  12 s( 99.89%)p 0.00(  0.11%)
                                           -0.9994  0.0037 -0.0228  0.0238  0.0000
    11. (0.99059) BD ( 1) C   5 - C   6  
                ( 50.26%)   0.7089* C   5 s( 34.88%)p 1.86( 65.06%)d 0.00(  0.06%)
                                            0.0000  0.5905  0.0122  0.5642  0.0378
                                           -0.5749  0.0184 -0.0000 -0.0000 -0.0194
                                           -0.0000  0.0000 -0.0038 -0.0138
                ( 49.74%)   0.7053* C   6 s( 35.18%)p 1.84( 64.76%)d 0.00(  0.06%)
                                            0.0000  0.5930  0.0119 -0.5278  0.0220
                                            0.6062  0.0332  0.0000  0.0000 -0.0192
                                           -0.0000  0.0000  0.0012 -0.0158
    12. (0.98970) BD ( 1) C   5 - H  13  
                ( 63.18%)   0.7949* C   5 s( 29.48%)p 2.39( 70.50%)d 0.00(  0.03%)
                                           -0.0003  0.5428 -0.0132  0.2496 -0.0052
                                            0.8016 -0.0101  0.0000 -0.0000  0.0084
                                            0.0000  0.0000 -0.0105 -0.0096
                ( 36.82%)   0.6068* H  13 s( 99.89%)p 0.00(  0.11%)
                                            0.9995 -0.0022 -0.0090 -0.0313 -0.0000
    13. (0.99029) BD ( 1) C   6 - C   7  
                ( 49.59%)   0.7042* C   6 s( 35.25%)p 1.84( 64.70%)d 0.00(  0.06%)
                                            0.0000  0.5936  0.0104 -0.2200  0.0344
                                           -0.7727 -0.0192 -0.0000 -0.0000  0.0131
                                           -0.0000  0.0000 -0.0133 -0.0151
                ( 50.41%)   0.7100* C   7 s( 34.86%)p 1.87( 65.09%)d 0.00(  0.05%)
                                            0.0000  0.5904  0.0093  0.2652  0.0423
                                            0.7607 -0.0015  0.0000 -0.0000  0.0087
                                            0.0000  0.0000 -0.0171 -0.0125
    14. (0.98993) BD ( 1) C   6 - H  14  
                ( 62.54%)   0.7908* C   6 s( 29.46%)p 2.39( 70.50%)d 0.00(  0.03%)
                                           -0.0003  0.5427 -0.0112  0.8194 -0.0117
                                            0.1831 -0.0032 -0.0000  0.0000  0.0063
                                           -0.0000 -0.0000  0.0127 -0.0116
                ( 37.46%)   0.6120* H  14 s( 99.89%)p 0.00(  0.11%)
                                            0.9994 -0.0009 -0.0325 -0.0071  0.0000
    15. (0.98948) BD ( 1) C   7 - C   8  
                ( 49.64%)   0.7046* C   7 s( 35.33%)p 1.83( 64.62%)d 0.00(  0.05%)
                                            0.0001  0.5943  0.0082 -0.7802  0.0002
                                           -0.1893 -0.0415  0.0000 -0.0000  0.0042
                                           -0.0000 -0.0000  0.0176 -0.0114
                ( 50.36%)   0.7096* C   8 s( 36.01%)p 1.78( 63.95%)d 0.00(  0.05%)
                                            0.0000  0.5999  0.0118  0.7833  0.0146
                                            0.1556 -0.0378 -0.0000 -0.0000  0.0104
                                           -0.0000 -0.0000  0.0139 -0.0124
    16. (0.83737) BD ( 2) C   7 - C   8  
                ( 57.36%)   0.7574* C   7 s(  0.00%)p 1.00( 99.94%)d 0.00(  0.06%)
                                           -0.0000 -0.0000 -0.0000  0.0000 -0.0000
                                           -0.0000  0.0000  0.9996 -0.0127  0.0000
                                           -0.0206  0.0120 -0.0000  0.0000
                ( 42.64%)   0.6530* C   8 s(  0.00%)p 1.00( 99.93%)d 0.00(  0.07%)
                                            0.0000 -0.0000 -0.0000  0.0000 -0.0000
                                           -0.0000 -0.0000  0.9996 -0.0075 -0.0000
                                            0.0217  0.0167  0.0000 -0.0000
    17. (0.98959) BD ( 1) C   7 - H  15  
                ( 63.42%)   0.7964* C   7 s( 29.72%)p 2.36( 70.26%)d 0.00(  0.02%)
                                           -0.0003  0.5449 -0.0147  0.5648 -0.0077
                                           -0.6192  0.0080 -0.0000  0.0000 -0.0129
                                           -0.0000  0.0000 -0.0008 -0.0089
                ( 36.58%)   0.6048* H  15 s( 99.90%)p 0.00(  0.10%)
                                            0.9995 -0.0026 -0.0216  0.0240  0.0000
    18. (0.98948) BD ( 1) C   8 - H  16  
                ( 62.68%)   0.7917* C   8 s( 29.02%)p 2.44( 70.95%)d 0.00(  0.03%)
                                            0.0003 -0.5385  0.0136  0.2529 -0.0157
                                            0.8033 -0.0037  0.0000  0.0000 -0.0092
                                            0.0000 -0.0000  0.0105  0.0106
                ( 37.32%)   0.6109* H  16 s( 99.90%)p 0.00(  0.10%)
                                           -0.9995  0.0017 -0.0075 -0.0315 -0.0000
    19. (0.99987) CR ( 1) O   1           s(100.00%)p 0.00(  0.00%)
                                            1.0000 -0.0000 -0.0000  0.0002  0.0000
                                           -0.0000 -0.0000 -0.0000  0.0000 -0.0000
                                            0.0000  0.0000 -0.0000  0.0000
    20. (0.99951) CR ( 1) C   2           s(100.00%)p 0.00(  0.00%)
                                            1.0000  0.0001 -0.0000 -0.0003 -0.0000
                                           -0.0003  0.0000 -0.0000  0.0000  0.0000
                                           -0.0000  0.0000 -0.0000  0.0000
    21. (0.99942) CR ( 1) C   3           s(100.00%)
                                            1.0000  0.0000  0.0000  0.0001 -0.0000
                                            0.0001 -0.0000 -0.0000  0.0000 -0.0000
                                            0.0000  0.0000 -0.0000 -0.0000
    22. (0.99945) CR ( 1) C   4           s(100.00%)p 0.00(  0.00%)
                                            1.0000  0.0001 -0.0000 -0.0002  0.0000
                                            0.0002 -0.0000  0.0000 -0.0000 -0.0000
                                            0.0000 -0.0000  0.0000 -0.0000
    23. (0.99949) CR ( 1) C   5           s(100.00%)p 0.00(  0.00%)
                                            1.0000  0.0001 -0.0000  0.0001 -0.0000
                                            0.0002 -0.0000 -0.0000  0.0000  0.0000
                                            0.0000  0.0000 -0.0000 -0.0000
    24. (0.99947) CR ( 1) C   6           s(100.00%)p 0.00(  0.00%)
                                            1.0000  0.0001 -0.0000  0.0003 -0.0000
                                            0.0001 -0.0000 -0.0000  0.0000  0.0000
                                           -0.0000 -0.0000  0.0000 -0.0000
    25. (0.99949) CR ( 1) C   7           s(100.00%)p 0.00(  0.00%)
                                            1.0000  0.0001 -0.0000  0.0002 -0.0000
                                           -0.0002  0.0000 -0.0000  0.0000 -0.0000
                                           -0.0000  0.0000 -0.0000 -0.0000
    26. (0.99945) CR ( 1) C   8           s(100.00%)p 0.00(  0.00%)
                                            1.0000  0.0001 -0.0000 -0.0000  0.0000
                                           -0.0003  0.0000 -0.0000  0.0000  0.0000
                                           -0.0000 -0.0000 -0.0000 -0.0000
    27. (0.98888) LP ( 1) O   1           s( 47.85%)p 1.09( 52.11%)d 0.00(  0.04%)
                                           -0.0000  0.6917 -0.0122  0.2231 -0.0086
                                            0.6864 -0.0070 -0.0000  0.0000 -0.0102
                                            0.0000  0.0000  0.0153  0.0051
    28. (0.88622) LP ( 2) O   1           s(  0.00%)p 1.00( 99.94%)d 0.00(  0.06%)
                                            0.0000 -0.0000  0.0000  0.0000 -0.0000
                                            0.0000 -0.0000  0.9996 -0.0163 -0.0000
                                           -0.0063 -0.0238  0.0000  0.0000
    29. (0.26714) LP*( 1) C   3           s(  0.00%)p 1.00(100.00%)d 0.00(  0.00%)
                                            0.0000 -0.0000 -0.0000  0.0000  0.0000
                                            0.0000 -0.0000  0.9999  0.0171 -0.0000
                                            0.0017 -0.0001  0.0000  0.0000
    30. (0.22535) LP*( 1) C   6           s(  0.00%)p 1.00( 99.91%)d 0.00(  0.09%)
                                            0.0000 -0.0000  0.0000  0.0000 -0.0000
                                           -0.0000  0.0000  0.9996  0.0035  0.0000
                                           -0.0270 -0.0119 -0.0000  0.0000
    31. (0.00077) RY*( 1) O   1           s(  0.00%)p 1.00( 93.87%)d 0.07(  6.13%)
                                           -0.0000 -0.0000 -0.0000  0.0000  0.0000
                                            0.0000  0.0000  0.0116  0.9688  0.0000
                                            0.1312 -0.2100  0.0000  0.0000
    32. (0.00053) RY*( 2) O   1           s( 24.07%)p 2.62( 62.98%)d 0.54( 12.94%)
                                           -0.0000  0.0058  0.4906  0.0016  0.6332
                                            0.0068  0.4783  0.0000 -0.0000 -0.0740
                                            0.0000  0.0000  0.3469 -0.0599
    33. (0.00004) RY*( 3) O   1           s(  1.75%)p50.20( 87.88%)d 5.93( 10.37%)
    34. (0.00001) RY*( 4) O   1           s( 69.09%)p 0.44( 30.50%)d 0.01(  0.40%)
    35. (0.00001) RY*( 5) O   1           s(  1.85%)p 4.96(  9.18%)d48.04( 88.97%)
    36. (0.00000) RY*( 6) O   1           s(  0.00%)p 1.00(  1.81%)d54.39( 98.19%)
    37. (0.00000) RY*( 7) O   1           s(  0.00%)p 1.00(  4.39%)d21.80( 95.61%)
    38. (0.00001) RY*( 8) O   1           s(  3.20%)p 2.83(  9.06%)d27.42( 87.74%)
    39. (0.00000) RY*( 9) O   1           s(  0.04%)p16.51(  0.58%)d99.99( 99.38%)
    40. (0.00243) RY*( 1) C   2           s(  9.74%)p 9.00( 87.73%)d 0.26(  2.53%)
                                            0.0000 -0.0206  0.3115  0.0117 -0.0103
                                           -0.0235  0.9362  0.0000 -0.0000  0.1066
                                            0.0000 -0.0000  0.1176  0.0079
    41. (0.00177) RY*( 2) C   2           s( 32.39%)p 1.16( 37.53%)d 0.93( 30.07%)
                                            0.0000  0.0128  0.5690 -0.0076  0.5714
                                           -0.0261 -0.2193  0.0000  0.0000 -0.2283
                                            0.0000  0.0000  0.4966 -0.0443
    42. (0.00112) RY*( 3) C   2           s(  0.00%)p 1.00( 13.82%)d 6.24( 86.18%)
                                            0.0000  0.0000 -0.0000 -0.0000 -0.0000
                                            0.0000 -0.0000 -0.0081  0.3716  0.0000
                                            0.6651 -0.6477  0.0000  0.0000
    43. (0.00022) RY*( 4) C   2           s( 25.30%)p 0.12(  3.01%)d 2.83( 71.69%)
                                           -0.0000 -0.0026  0.5030  0.0277  0.1620
                                           -0.0272 -0.0481 -0.0000 -0.0000 -0.1139
                                            0.0000 -0.0000 -0.8388 -0.0178
    44. (0.00016) RY*( 5) C   2           s(  0.00%)p 1.00( 67.33%)d 0.49( 32.67%)
                                           -0.0000  0.0000  0.0000 -0.0000  0.0001
                                            0.0000  0.0000  0.0202  0.8203  0.0000
                                            0.0914  0.5642 -0.0001 -0.0000
    45. (0.00013) RY*( 6) C   2           s( 12.60%)p 4.41( 55.55%)d 2.53( 31.85%)
                                            0.0000 -0.0264  0.3540  0.0215 -0.7388
                                           -0.0425 -0.0856  0.0000  0.0000 -0.5280
                                            0.0000  0.0000  0.1511 -0.1297
    46. (0.00002) RY*( 7) C   2           s( 19.17%)p 0.83( 16.00%)d 3.38( 64.83%)
    47. (0.00000) RY*( 8) C   2           s(  0.00%)p 1.00( 18.89%)d 4.29( 81.11%)
    48. (0.00001) RY*( 9) C   2           s(  0.68%)p 0.95(  0.65%)d99.99( 98.68%)
    49. (0.00279) RY*( 1) C   3           s(  7.84%)p10.97( 86.05%)d 0.78(  6.11%)
                                            0.0000  0.0048  0.2800  0.0222  0.9101
                                            0.0112 -0.1780  0.0000  0.0000  0.1801
                                           -0.0000 -0.0000  0.1678 -0.0212
    50. (0.00192) RY*( 2) C   3           s(  2.68%)p34.70( 93.03%)d 1.60(  4.29%)
                                            0.0000  0.0008  0.1637  0.0136  0.1111
                                           -0.0115  0.9579  0.0000 -0.0000 -0.0571
                                            0.0000  0.0000  0.1962 -0.0340
    51. (0.00057) RY*( 3) C   3           s( 84.92%)p 0.07(  5.77%)d 0.11(  9.31%)
                                           -0.0000 -0.0089  0.9215 -0.0167 -0.2222
                                            0.0004 -0.0898  0.0000 -0.0000 -0.1612
                                            0.0000  0.0000 -0.2567 -0.0354
    52. (0.00050) RY*( 4) C   3           s(  0.00%)p 1.00( 41.38%)d 1.42( 58.62%)
                                           -0.0000 -0.0000  0.0000 -0.0000 -0.0000
                                            0.0000 -0.0000 -0.0103  0.6432 -0.0000
                                           -0.4240 -0.6375 -0.0000  0.0000
    53. (0.00030) RY*( 5) C   3           s(  0.00%)p 1.00( 29.70%)d 2.37( 70.30%)
                                            0.0000  0.0000 -0.0000  0.0000  0.0000
                                           -0.0000  0.0000 -0.0086  0.5449  0.0000
                                           -0.3312  0.7702  0.0000  0.0000
    54. (0.00018) RY*( 6) C   3           s(  0.00%)p 1.00( 28.92%)d 2.46( 71.08%)
                                           -0.0000  0.0000 -0.0000  0.0000 -0.0000
                                           -0.0000  0.0000 -0.0106  0.5376  0.0000
                                            0.8429 -0.0181  0.0000 -0.0000
    55. (0.00013) RY*( 7) C   3           s(  0.02%)p99.99(  2.75%)d99.99( 97.22%)
                                           -0.0000  0.0007  0.0151  0.0038 -0.0505
                                           -0.0242  0.1562  0.0000 -0.0000  0.8519
                                           -0.0000 -0.0000 -0.4957  0.0267
    56. (0.00009) RY*( 8) C   3           s(  4.40%)p 2.81( 12.35%)d18.94( 83.25%)
    57. (0.00001) RY*( 9) C   3           s(  0.21%)p 0.59(  0.12%)d99.99( 99.67%)
    58. (0.00307) RY*( 1) C   4           s(  0.64%)p99.99( 94.18%)d 8.15(  5.18%)
                                            0.0000 -0.0212  0.0769 -0.0209 -0.8557
                                            0.0236  0.4568  0.0000  0.0000  0.2237
                                           -0.0000 -0.0000  0.0381  0.0183
    59. (0.00152) RY*( 2) C   4           s(  4.37%)p21.34( 93.34%)d 0.52(  2.29%)
                                            0.0000  0.0172  0.2084  0.0212 -0.4535
                                            0.0157 -0.8527  0.0000  0.0000 -0.0811
                                           -0.0000 -0.0000  0.1223 -0.0366
    60. (0.00060) RY*( 3) C   4           s(  0.00%)p 1.00( 92.48%)d 0.08(  7.52%)
                                           -0.0000 -0.0000  0.0000 -0.0000  0.0000
                                            0.0000  0.0000  0.0083  0.9616  0.0000
                                           -0.1256 -0.2437 -0.0000  0.0000
    61. (0.00048) RY*( 4) C   4           s( 92.29%)p 0.05(  4.77%)d 0.03(  2.94%)
                                           -0.0000 -0.0069  0.9607 -0.0182  0.1816
                                            0.0113  0.1194 -0.0000 -0.0000  0.1350
                                            0.0000  0.0000 -0.0642 -0.0840
    62. (0.00006) RY*( 5) C   4           s(  0.96%)p 3.06(  2.95%)d99.78( 96.09%)
    63. (0.00003) RY*( 6) C   4           s(  1.49%)p 2.71(  4.05%)d63.26( 94.46%)
    64. (0.00002) RY*( 7) C   4           s(  0.00%)p 1.00(  0.42%)d99.99( 99.58%)
    65. (0.00000) RY*( 8) C   4           s(  0.00%)p 1.00(  7.16%)d12.97( 92.84%)
    66. (0.00000) RY*( 9) C   4           s(  0.33%)p 2.34(  0.76%)d99.99( 98.91%)
    67. (0.00269) RY*( 1) C   5           s(  0.12%)p99.99( 92.39%)d64.52(  7.49%)
                                           -0.0000  0.0280  0.0194 -0.0117 -0.2865
                                           -0.0334 -0.9168 -0.0000 -0.0000  0.1548
                                            0.0000  0.0000 -0.2229 -0.0357
    68. (0.00131) RY*( 2) C   5           s(  0.09%)p99.99( 98.56%)d15.65(  1.35%)
                                           -0.0000 -0.0021  0.0293 -0.0335  0.9457
                                            0.0148 -0.2999  0.0000 -0.0000  0.0855
                                           -0.0000 -0.0000  0.0788  0.0022
    69. (0.00045) RY*( 3) C   5           s( 92.75%)p 0.00(  0.33%)d 0.07(  6.92%)
                                            0.0000 -0.0044  0.9630  0.0017 -0.0423
                                            0.0203 -0.0336  0.0000  0.0000 -0.1509
                                           -0.0000  0.0000  0.1854 -0.1099
    70. (0.00025) RY*( 4) C   5           s(  0.00%)p 1.00( 64.95%)d 0.54( 35.05%)
                                           -0.0000 -0.0000 -0.0000  0.0000  0.0000
                                           -0.0000 -0.0000  0.0108  0.8059 -0.0000
                                            0.4436 -0.3921  0.0000 -0.0000
    71. (0.00007) RY*( 5) C   5           s(  0.02%)p62.65(  1.40%)d99.99( 98.58%)
    72. (0.00004) RY*( 6) C   5           s(  0.00%)p 1.00( 19.37%)d 4.16( 80.63%)
    73. (0.00003) RY*( 7) C   5           s(  7.04%)p 0.82(  5.75%)d12.39( 87.22%)
    74. (0.00000) RY*( 8) C   5           s(  0.00%)p 1.00( 15.75%)d 5.35( 84.25%)
    75. (0.00000) RY*( 9) C   5           s(  0.09%)p17.87(  1.60%)d99.99( 98.31%)
    76. (0.00247) RY*( 1) C   6           s(  0.18%)p99.99( 90.85%)d49.18(  8.97%)
                                           -0.0000  0.0257  0.0341 -0.0345 -0.9271
                                           -0.0077 -0.2185  0.0000  0.0000  0.1250
                                           -0.0000 -0.0000  0.2701 -0.0332
    77. (0.00118) RY*( 2) C   6           s(  0.07%)p99.99( 98.35%)d23.63(  1.59%)
                                           -0.0000 -0.0004  0.0259  0.0086 -0.2275
                                           -0.0336  0.9646 -0.0000  0.0000  0.1129
                                            0.0000 -0.0000 -0.0559 -0.0016
    78. (0.00051) RY*( 3) C   6           s( 93.27%)p 0.00(  0.26%)d 0.07(  6.47%)
                                            0.0000 -0.0081  0.9657  0.0199 -0.0310
                                            0.0043 -0.0345 -0.0000 -0.0000 -0.0985
                                            0.0000  0.0000 -0.2178 -0.0870
    79. (0.00030) RY*( 4) C   6           s(  0.00%)p 1.00(  4.03%)d23.81( 95.97%)
                                           -0.0000  0.0000  0.0000  0.0000  0.0000
                                           -0.0000 -0.0000  0.0032  0.2007  0.0000
                                           -0.2698  0.9418  0.0000  0.0000
    80. (0.00008) RY*( 5) C   6           s(  0.00%)p 1.00(  1.65%)d59.73( 98.35%)
    81. (0.00008) RY*( 6) C   6           s(  0.00%)p 1.00( 87.75%)d 0.14( 12.25%)
    82. (0.00002) RY*( 7) C   6           s(  6.51%)p 1.11(  7.24%)d13.25( 86.25%)
    83. (0.00000) RY*( 8) C   6           s(  0.00%)p 1.00(  8.31%)d11.03( 91.69%)
    84. (0.00000) RY*( 9) C   6           s(  0.07%)p24.01(  1.71%)d99.99( 98.22%)
    85. (0.00276) RY*( 1) C   7           s(  0.12%)p99.99( 92.94%)d60.08(  6.95%)
                                            0.0000  0.0281  0.0191 -0.0253 -0.6149
                                            0.0244  0.7417  0.0000  0.0000 -0.2607
                                           -0.0000  0.0000 -0.0200 -0.0333
    86. (0.00139) RY*( 2) C   7           s(  0.07%)p99.99( 98.57%)d18.71(  1.35%)
                                            0.0000  0.0022  0.0268  0.0265 -0.7593
                                            0.0272 -0.6385  0.0000  0.0000 -0.0141
                                           -0.0000  0.0000 -0.1154 -0.0037
    87. (0.00041) RY*( 3) C   7           s( 93.53%)p 0.00(  0.23%)d 0.07(  6.24%)
                                           -0.0000 -0.0035  0.9671  0.0129 -0.0095
                                           -0.0166  0.0420 -0.0000  0.0000  0.2215
                                           -0.0000 -0.0000  0.0298 -0.1114
    88. (0.00025) RY*( 4) C   7           s(  0.00%)p 1.00( 90.06%)d 0.11(  9.94%)
                                           -0.0000 -0.0000 -0.0000 -0.0000  0.0000
                                            0.0000 -0.0000  0.0063  0.9490  0.0000
                                           -0.1086  0.2959 -0.0000  0.0000
    89. (0.00007) RY*( 5) C   7           s(  0.01%)p 1.00(  1.37%)d72.04( 98.63%)
    90. (0.00005) RY*( 6) C   7           s(  0.00%)p 1.00(  2.55%)d38.18( 97.45%)
    91. (0.00003) RY*( 7) C   7           s(  6.30%)p 0.81(  5.09%)d14.05( 88.60%)
    92. (0.00000) RY*( 8) C   7           s(  0.00%)p 1.00(  7.44%)d12.44( 92.56%)
    93. (0.00000) RY*( 9) C   7           s(  0.06%)p31.30(  1.83%)d99.99( 98.11%)
    94. (0.00293) RY*( 1) C   8           s(  0.50%)p99.99( 93.28%)d12.42(  6.22%)
                                            0.0000 -0.0215  0.0674 -0.0109 -0.4979
                                           -0.0302 -0.8269 -0.0000  0.0000 -0.1301
                                           -0.0000 -0.0000  0.2118  0.0212
    95. (0.00122) RY*( 2) C   8           s(  7.11%)p12.70( 90.33%)d 0.36(  2.55%)
                                            0.0000  0.0168  0.2661  0.0210 -0.8074
                                           -0.0120  0.5009  0.0000  0.0000  0.1406
                                           -0.0000 -0.0000  0.0641 -0.0406
    96. (0.00048) RY*( 3) C   8           s( 90.01%)p 0.08(  7.02%)d 0.03(  2.97%)
                                            0.0000 -0.0093  0.9487 -0.0111  0.2592
                                           -0.0149 -0.0519 -0.0000  0.0000 -0.1514
                                            0.0000  0.0000  0.0159 -0.0807
    97. (0.00033) RY*( 4) C   8           s(  0.00%)p 1.00( 85.28%)d 0.17( 14.72%)
                                           -0.0000  0.0000 -0.0000  0.0000  0.0000
                                            0.0000 -0.0000  0.0066  0.9235  0.0000
                                           -0.2238  0.3116 -0.0000  0.0000
    98. (0.00012) RY*( 5) C   8           s(  0.00%)p 1.00(  6.38%)d14.67( 93.62%)
                                           -0.0000  0.0000 -0.0000 -0.0000 -0.0000
                                            0.0000 -0.0000 -0.0182  0.2520  0.0000
                                            0.9661 -0.0524  0.0000 -0.0000
    99. (0.00007) RY*( 6) C   8           s(  1.56%)p 2.71(  4.23%)d60.48( 94.22%)
   100. (0.00003) RY*( 7) C   8           s(  0.52%)p 8.25(  4.33%)d99.99( 95.15%)
   101. (0.00000) RY*( 8) C   8           s(  0.00%)p 1.00(  8.41%)d10.89( 91.59%)
   102. (0.00000) RY*( 9) C   8           s(  0.40%)p 2.15(  0.85%)d99.99( 98.76%)
   103. (0.00068) RY*( 1) H   9           s(  0.00%)p 1.00(100.00%)
                                            0.0000  0.0000  0.0000  0.0000  1.0000
   104. (0.00059) RY*( 2) H   9           s( 33.28%)p 2.00( 66.72%)
                                            0.0101  0.5768 -0.2361  0.7820 -0.0000
   105. (0.00036) RY*( 3) H   9           s( 62.22%)p 0.61( 37.78%)
                                            0.0127  0.7887 -0.0877 -0.6084  0.0000
   106. (0.00001) RY*( 4) H   9           s(  4.96%)p19.16( 95.04%)
   107. (0.00068) RY*( 1) H  10           s( 97.36%)p 0.03(  2.64%)
                                            0.0088  0.9867  0.0004 -0.1557 -0.0458
   108. (0.00014) RY*( 2) H  10           s(  0.42%)p99.99( 99.58%)
                                            0.0007  0.0651  0.8487  0.2853  0.4406
   109. (0.00006) RY*( 3) H  10           s(  0.85%)p99.99( 99.15%)
   110. (0.00001) RY*( 4) H  10           s(  1.46%)p67.29( 98.54%)
   111. (0.00068) RY*( 1) H  11           s( 97.36%)p 0.03(  2.64%)
                                            0.0088  0.9867  0.0004 -0.1557  0.0458
   112. (0.00014) RY*( 2) H  11           s(  0.42%)p99.99( 99.58%)
                                            0.0007  0.0651  0.8487  0.2852 -0.4406
   113. (0.00006) RY*( 3) H  11           s(  0.85%)p99.99( 99.15%)
   114. (0.00001) RY*( 4) H  11           s(  1.46%)p67.29( 98.54%)
   115. (0.00108) RY*( 1) H  12           s( 99.23%)p 0.01(  0.77%)
                                            0.0054  0.9961 -0.0870 -0.0109 -0.0000
   116. (0.00005) RY*( 2) H  12           s(  0.77%)p99.99( 99.23%)
   117. (0.00005) RY*( 3) H  12           s(  0.00%)p 1.00(100.00%)
   118. (0.00003) RY*( 4) H  12           s(  0.11%)p99.99( 99.89%)
   119. (0.00071) RY*( 1) H  13           s( 99.67%)p 0.00(  0.33%)
                                            0.0041  0.9983  0.0212  0.0538  0.0000
   120. (0.00005) RY*( 2) H  13           s(  0.00%)p 1.00(100.00%)
   121. (0.00003) RY*( 3) H  13           s(  0.39%)p99.99( 99.61%)
   122. (0.00004) RY*( 4) H  13           s(  0.05%)p99.99( 99.95%)
   123. (0.00075) RY*( 1) H  14           s( 99.70%)p 0.00(  0.30%)
                                            0.0027  0.9985  0.0543  0.0098 -0.0000
   124. (0.00004) RY*( 2) H  14           s(  0.40%)p99.99( 99.60%)
   125. (0.00004) RY*( 3) H  14           s(  0.01%)p99.99( 99.99%)
   126. (0.00002) RY*( 4) H  14           s(  0.00%)p 1.00(100.00%)
   127. (0.00069) RY*( 1) H  15           s( 99.67%)p 0.00(  0.33%)
                                            0.0045  0.9983  0.0402 -0.0413 -0.0000
   128. (0.00006) RY*( 2) H  15           s(  0.00%)p 1.00(100.00%)
   129. (0.00003) RY*( 3) H  15           s(  0.23%)p99.99( 99.77%)
   130. (0.00004) RY*( 4) H  15           s(  0.21%)p99.99( 99.79%)
   131. (0.00077) RY*( 1) H  16           s( 99.58%)p 0.00(  0.42%)
                                            0.0036  0.9979 -0.0447 -0.0474 -0.0000
   132. (0.00005) RY*( 2) H  16           s(  0.00%)p 1.00(100.00%)
   133. (0.00003) RY*( 3) H  16           s(  0.32%)p99.99( 99.68%)
   134. (0.00004) RY*( 4) H  16           s(  0.21%)p99.99( 99.79%)
   135. (0.00304) BD*( 1) O   1 - C   2  
                ( 33.52%)   0.5789* O   1 s( 31.06%)p 2.22( 68.86%)d 0.00(  0.07%)
                                           -0.0000  0.5573  0.0048  0.4394  0.0033
                                           -0.7040  0.0008  0.0000 -0.0000 -0.0134
                                            0.0000 -0.0000 -0.0171 -0.0165
                ( 66.48%)  -0.8154* C   2 s( 21.74%)p 3.59( 77.99%)d 0.01(  0.27%)
                                            0.0000  0.4642  0.0437 -0.5141 -0.0234
                                            0.7172  0.0268 -0.0000 -0.0000 -0.0422
                                            0.0000 -0.0000 -0.0152 -0.0262
   136. (0.00216) BD*( 1) O   1 - H   9  
                ( 25.21%)   0.5021* O   1 s( 21.08%)p 3.74( 78.84%)d 0.00(  0.08%)
                                            0.0002  0.4588  0.0190 -0.8688 -0.0314
                                           -0.1795  0.0156  0.0000  0.0000  0.0227
                                           -0.0000 -0.0000  0.0113 -0.0138
                ( 74.79%)  -0.8648* H   9 s( 99.54%)p 0.00(  0.46%)
                                            0.9977 -0.0019  0.0671  0.0087 -0.0000
   137. (0.01544) BD*( 1) C   2 - C   3  
                ( 51.45%)   0.7173* C   2 s( 29.99%)p 2.33( 69.95%)d 0.00(  0.06%)
                                            0.0003  0.5476  0.0060  0.8060 -0.0087
                                            0.2233  0.0021 -0.0000 -0.0000  0.0111
                                           -0.0000 -0.0000  0.0181 -0.0104
                ( 48.55%)  -0.6968* C   3 s( 31.13%)p 2.21( 68.83%)d 0.00(  0.04%)
                                            0.0001  0.5579 -0.0003 -0.8093  0.0156
                                           -0.1818  0.0040  0.0000 -0.0000  0.0070
                                           -0.0000 -0.0000  0.0144 -0.0134
   138. (0.00874) BD*( 1) C   2 - H  10  
                ( 35.86%)   0.5989* C   2 s( 24.19%)p 3.13( 75.78%)d 0.00(  0.03%)
                                            0.0002 -0.4916  0.0143  0.2052  0.0110
                                            0.4644 -0.0063 -0.7069  0.0085 -0.0051
                                           -0.0006  0.0131  0.0052 -0.0108
                ( 64.14%)  -0.8009* H  10 s( 99.89%)p 0.00(  0.11%)
                                           -0.9994  0.0077 -0.0086 -0.0158  0.0273
   139. (0.00874) BD*( 1) C   2 - H  11  
                ( 35.86%)   0.5989* C   2 s( 24.19%)p 3.13( 75.78%)d 0.00(  0.03%)
                                            0.0002 -0.4916  0.0143  0.2052  0.0110
                                            0.4645 -0.0063  0.7069 -0.0085 -0.0051
                                            0.0006 -0.0131  0.0052 -0.0108
                ( 64.14%)  -0.8009* H  11 s( 99.89%)p 0.00(  0.11%)
                                           -0.9994  0.0077 -0.0086 -0.0158 -0.0273
   140. (0.01265) BD*( 1) C   3 - C   4  
                ( 48.91%)   0.6993* C   3 s( 34.64%)p 1.89( 65.31%)d 0.00(  0.05%)
                                            0.0001 -0.5886 -0.0040 -0.2317  0.0178
                                           -0.7739 -0.0095  0.0000 -0.0000 -0.0108
                                            0.0000 -0.0000  0.0125  0.0145
                ( 51.09%)  -0.7148* C   4 s( 34.38%)p 1.91( 65.56%)d 0.00(  0.06%)
                                           -0.0001 -0.5863 -0.0087  0.2624  0.0249
                                            0.7656 -0.0039  0.0000  0.0000 -0.0095
                                           -0.0000 -0.0000  0.0169  0.0139
   141. (0.01148) BD*( 1) C   3 - C   8  
                ( 49.09%)   0.7007* C   3 s( 34.16%)p 1.93( 65.78%)d 0.00(  0.06%)
                                            0.0000 -0.5844 -0.0074 -0.5388  0.0109
                                            0.6059  0.0168  0.0000  0.0000  0.0181
                                            0.0000 -0.0000  0.0012  0.0155
                ( 50.91%)  -0.7135* C   8 s( 34.87%)p 1.87( 65.06%)d 0.00(  0.06%)
                                           -0.0001 -0.5905 -0.0085  0.5666  0.0198
                                           -0.5736  0.0141 -0.0000  0.0000  0.0193
                                            0.0000 -0.0000  0.0023  0.0152
   142. (0.00813) BD*( 1) C   4 - C   5  
                ( 49.66%)   0.7047* C   4 s( 35.47%)p 1.82( 64.48%)d 0.00(  0.05%)
                                            0.0000 -0.5955 -0.0118 -0.7792  0.0035
                                           -0.1893 -0.0422  0.0000 -0.0000 -0.0037
                                            0.0000  0.0000 -0.0176  0.0114
                ( 50.34%)  -0.7095* C   5 s( 35.54%)p 1.81( 64.41%)d 0.00(  0.05%)
                                           -0.0000 -0.5962 -0.0058  0.7857  0.0144
                                            0.1586 -0.0375 -0.0000 -0.0000 -0.0108
                                            0.0000 -0.0000 -0.0142  0.0119
   143. (0.02330) BD*( 2) C   4 - C   5  
                ( 47.37%)   0.6882* C   4 s(  0.00%)p 1.00( 99.94%)d 0.00(  0.06%)
                                            0.0000 -0.0000  0.0000 -0.0000 -0.0000
                                            0.0000 -0.0000 -0.9996  0.0086  0.0000
                                           -0.0224  0.0115 -0.0000  0.0000
                ( 52.63%)  -0.7255* C   5 s(  0.00%)p 1.00( 99.93%)d 0.00(  0.07%)
                                           -0.0000 -0.0000  0.0000 -0.0000  0.0000
                                            0.0000 -0.0000 -0.9996  0.0121 -0.0000
                                            0.0191  0.0187  0.0000  0.0000
   144. (0.00758) BD*( 1) C   4 - H  12  
                ( 36.02%)   0.6002* C   4 s( 30.06%)p 2.33( 69.91%)d 0.00(  0.03%)
                                           -0.0003  0.5481 -0.0153 -0.5677  0.0122
                                            0.6137 -0.0002  0.0000 -0.0000 -0.0129
                                           -0.0000  0.0000  0.0007 -0.0096
                ( 63.98%)  -0.7999* H  12 s( 99.89%)p 0.00(  0.11%)
                                            0.9994 -0.0037  0.0228 -0.0238 -0.0000
   145. (0.00794) BD*( 1) C   5 - C   6  
                ( 49.74%)   0.7053* C   5 s( 34.88%)p 1.86( 65.06%)d 0.00(  0.06%)
                                           -0.0000 -0.5905 -0.0122 -0.5642 -0.0378
                                            0.5749 -0.0184  0.0000  0.0000  0.0194
                                            0.0000 -0.0000  0.0038  0.0138
                ( 50.26%)  -0.7089* C   6 s( 35.18%)p 1.84( 64.76%)d 0.00(  0.06%)
                                           -0.0000 -0.5930 -0.0119  0.5278 -0.0220
                                           -0.6062 -0.0332 -0.0000 -0.0000  0.0192
                                            0.0000 -0.0000 -0.0012  0.0158
   146. (0.00662) BD*( 1) C   5 - H  13  
                ( 36.82%)   0.6068* C   5 s( 29.48%)p 2.39( 70.50%)d 0.00(  0.03%)
                                            0.0003 -0.5428  0.0132 -0.2496  0.0052
                                           -0.8016  0.0101 -0.0000  0.0000 -0.0084
                                           -0.0000 -0.0000  0.0105  0.0096
                ( 63.18%)  -0.7949* H  13 s( 99.89%)p 0.00(  0.11%)
                                           -0.9995  0.0022  0.0090  0.0313  0.0000
   147. (0.00810) BD*( 1) C   6 - C   7  
                ( 50.41%)   0.7100* C   6 s( 35.25%)p 1.84( 64.70%)d 0.00(  0.06%)
                                            0.0000  0.5936  0.0104 -0.2200  0.0344
                                           -0.7727 -0.0192 -0.0000 -0.0000  0.0131
                                           -0.0000  0.0000 -0.0133 -0.0151
                ( 49.59%)  -0.7042* C   7 s( 34.86%)p 1.87( 65.09%)d 0.00(  0.05%)
                                            0.0000  0.5904  0.0093  0.2652  0.0423
                                            0.7607 -0.0015  0.0000 -0.0000  0.0087
                                            0.0000  0.0000 -0.0171 -0.0125
   148. (0.00656) BD*( 1) C   6 - H  14  
                ( 37.46%)   0.6120* C   6 s( 29.46%)p 2.39( 70.50%)d 0.00(  0.03%)
                                            0.0003 -0.5427  0.0112 -0.8194  0.0117
                                           -0.1831  0.0032  0.0000 -0.0000 -0.0063
                                            0.0000  0.0000 -0.0127  0.0116
                ( 62.54%)  -0.7908* H  14 s( 99.89%)p 0.00(  0.11%)
                                           -0.9994  0.0009  0.0325  0.0071 -0.0000
   149. (0.00788) BD*( 1) C   7 - C   8  
                ( 50.36%)   0.7096* C   7 s( 35.33%)p 1.83( 64.62%)d 0.00(  0.05%)
                                            0.0001  0.5943  0.0082 -0.7802  0.0002
                                           -0.1893 -0.0415  0.0000 -0.0000  0.0042
                                           -0.0000 -0.0000  0.0176 -0.0114
                ( 49.64%)  -0.7046* C   8 s( 36.01%)p 1.78( 63.95%)d 0.00(  0.05%)
                                            0.0000  0.5999  0.0118  0.7833  0.0146
                                            0.1556 -0.0378 -0.0000 -0.0000  0.0104
                                           -0.0000 -0.0000  0.0139 -0.0124
   150. (0.03517) BD*( 2) C   7 - C   8  
                ( 42.64%)   0.6530* C   7 s(  0.00%)p 1.00( 99.94%)d 0.00(  0.06%)
                                            0.0000  0.0000  0.0000 -0.0000  0.0000
                                            0.0000 -0.0000 -0.9996  0.0127 -0.0000
                                            0.0206 -0.0120  0.0000 -0.0000
                ( 57.36%)  -0.7574* C   8 s(  0.00%)p 1.00( 99.93%)d 0.00(  0.07%)
                                           -0.0000  0.0000  0.0000 -0.0000  0.0000
                                            0.0000  0.0000 -0.9996  0.0075  0.0000
                                           -0.0217 -0.0167 -0.0000  0.0000
   151. (0.00651) BD*( 1) C   7 - H  15  
                ( 36.58%)   0.6048* C   7 s( 29.72%)p 2.36( 70.26%)d 0.00(  0.02%)
                                            0.0003 -0.5449  0.0147 -0.5648  0.0077
                                            0.6192 -0.0080  0.0000 -0.0000  0.0129
                                            0.0000 -0.0000  0.0008  0.0089
                ( 63.42%)  -0.7964* H  15 s( 99.90%)p 0.00(  0.10%)
                                           -0.9995  0.0026  0.0216 -0.0240 -0.0000
   152. (0.00709) BD*( 1) C   8 - H  16  
                ( 37.32%)   0.6109* C   8 s( 29.02%)p 2.44( 70.95%)d 0.00(  0.03%)
                                           -0.0003  0.5385 -0.0136 -0.2529  0.0157
                                           -0.8033  0.0037 -0.0000 -0.0000  0.0092
                                           -0.0000  0.0000 -0.0105 -0.0106
                ( 62.68%)  -0.7917* H  16 s( 99.90%)p 0.00(  0.10%)
                                            0.9995 -0.0017  0.0075  0.0315  0.0000


 NHO Directionality and "Bond Bending" (deviations from line of nuclear centers)

         [Thresholds for printing:  angular deviation  >  1.0 degree]
                                    hybrid p-character > 25.0%
                                    orbital occupancy  >  0.10e

                                Line of Centers        Hybrid 1              Hybrid 2
                                ---------------  -------------------   ------------------
                NBO               Theta   Phi    Theta   Phi    Dev    Theta   Phi    Dev
 ========================================================================================
     1. BD (   1) O   1 - C   2    90.0  303.7    90.0  302.2   1.5     90.0  125.8   2.1
     2. BD (   1) O   1 - H   9    90.0  195.3    90.0  190.3   5.0      --     --    --
     3. BD (   1) C   2 - C   3    90.0   13.4    90.0   15.8   2.4      --     --    --
     4. BD (   1) C   2 - H  10    36.8  251.4    36.0  244.7   4.0      --     --    --
     5. BD (   1) C   2 - H  11   143.2  251.4   144.0  244.7   4.0      --     --    --
     6. BD (   1) C   3 - C   4    90.0   72.2    90.0   74.7   2.6     90.0  249.3   2.8
     7. BD (   1) C   3 - C   8    90.0  313.1    90.0  310.3   2.8     90.0  136.3   3.3
     8. BD (   1) C   4 - C   5    90.0   12.5    90.0   16.6   4.2     90.0  188.6   3.9
     9. BD (   2) C   4 - C   5    90.0   12.5     0.0    0.0  90.0      0.0    0.0  90.0
    10. BD (   1) C   4 - H  12    90.0  133.4    90.0  132.2   1.2      --     --    --
    11. BD (   1) C   5 - C   6    90.0  312.9    90.0  317.3   4.4     90.0  128.3   4.5
    13. BD (   1) C   6 - C   7    90.0  252.4    90.0  256.8   4.4     90.0   67.9   4.4
    15. BD (   1) C   7 - C   8    90.0  192.4    90.0  196.5   4.0     90.0    8.4   4.1
    16. BD (   2) C   7 - C   8    90.0  192.4     0.0    0.0  90.0      0.0    0.0  90.0
    27. LP (   1) O   1             --     --     90.0   72.5   --       --     --    --
    28. LP (   2) O   1             --     --      0.0    0.0   --       --     --    --
    29. LP*(   1) C   3             --     --      0.0    0.0   --       --     --    --
    30. LP*(   1) C   6             --     --      0.0    0.0   --       --     --    --


 Second Order Perturbation Theory Analysis of Fock Matrix in NBO Basis

     Threshold for printing:   0.25 kcal/mol
                                                                              E(2)  E(j)-E(i) F(i,j)
         Donor NBO (i)                     Acceptor NBO (j)                 kcal/mol   a.u.    a.u. 
 ===================================================================================================

 within unit  1
   1. BD (   1) O   1 - C   2        / 50. RY*(   2) C   3                    0.28    1.77    0.028
   1. BD (   1) O   1 - C   2        /104. RY*(   2) H   9                    0.27    2.16    0.030
   1. BD (   1) O   1 - C   2        /141. BD*(   1) C   3 - C   8            1.09    1.38    0.049
   2. BD (   1) O   1 - H   9        / 41. RY*(   2) C   2                    0.30    1.87    0.030
   2. BD (   1) O   1 - H   9        / 43. RY*(   4) C   2                    0.26    2.49    0.032
   2. BD (   1) O   1 - H   9        /137. BD*(   1) C   2 - C   3            1.73    1.10    0.055
   3. BD (   1) C   2 - C   3        / 58. RY*(   1) C   4                    0.66    1.78    0.044
   3. BD (   1) C   2 - C   3        / 94. RY*(   1) C   8                    0.69    1.79    0.044
   3. BD (   1) C   2 - C   3        /136. BD*(   1) O   1 - H   9            0.84    1.11    0.039
   3. BD (   1) C   2 - C   3        /138. BD*(   1) C   2 - H  10            0.29    1.08    0.022
   3. BD (   1) C   2 - C   3        /139. BD*(   1) C   2 - H  11            0.29    1.08    0.022
   3. BD (   1) C   2 - C   3        /140. BD*(   1) C   3 - C   4            1.26    1.20    0.049
   3. BD (   1) C   2 - C   3        /141. BD*(   1) C   3 - C   8            1.01    1.19    0.044
   3. BD (   1) C   2 - C   3        /142. BD*(   1) C   4 - C   5            1.26    1.21    0.049
   3. BD (   1) C   2 - C   3        /149. BD*(   1) C   7 - C   8            1.25    1.21    0.049
   4. BD (   1) C   2 - H  10        / 29. LP*(   1) C   3                    4.83    0.41    0.063
   4. BD (   1) C   2 - H  10        / 31. RY*(   1) O   1                    0.38    1.63    0.032
   4. BD (   1) C   2 - H  10        / 52. RY*(   4) C   3                    0.28    1.86    0.030
   4. BD (   1) C   2 - H  10        /140. BD*(   1) C   3 - C   4            1.02    1.06    0.043
   5. BD (   1) C   2 - H  11        / 29. LP*(   1) C   3                    4.83    0.41    0.063
   5. BD (   1) C   2 - H  11        / 31. RY*(   1) O   1                    0.38    1.63    0.032
   5. BD (   1) C   2 - H  11        / 52. RY*(   4) C   3                    0.28    1.86    0.030
   5. BD (   1) C   2 - H  11        /140. BD*(   1) C   3 - C   4            1.02    1.06    0.043
   6. BD (   1) C   3 - C   4        / 40. RY*(   1) C   2                    0.37    1.26    0.027
   6. BD (   1) C   3 - C   4        / 67. RY*(   1) C   5                    0.52    1.89    0.040
   6. BD (   1) C   3 - C   4        / 68. RY*(   2) C   5                    0.65    1.37    0.038
   6. BD (   1) C   3 - C   4        / 94. RY*(   1) C   8                    0.43    1.85    0.036
   6. BD (   1) C   3 - C   4        /137. BD*(   1) C   2 - C   3            1.03    1.10    0.042
   6. BD (   1) C   3 - C   4        /141. BD*(   1) C   3 - C   8            1.78    1.25    0.060
   6. BD (   1) C   3 - C   4        /142. BD*(   1) C   4 - C   5            1.29    1.27    0.051
   6. BD (   1) C   3 - C   4        /144. BD*(   1) C   4 - H  12            0.66    1.20    0.036
   6. BD (   1) C   3 - C   4        /146. BD*(   1) C   5 - H  13            1.02    1.19    0.044
   6. BD (   1) C   3 - C   4        /152. BD*(   1) C   8 - H  16            1.21    1.17    0.048
   7. BD (   1) C   3 - C   8        / 40. RY*(   1) C   2                    0.36    1.26    0.027
   7. BD (   1) C   3 - C   8        / 58. RY*(   1) C   4                    0.53    1.84    0.040
   7. BD (   1) C   3 - C   8        / 85. RY*(   1) C   7                    0.58    1.88    0.042
   7. BD (   1) C   3 - C   8        / 86. RY*(   2) C   7                    0.67    1.38    0.038
   7. BD (   1) C   3 - C   8        /135. BD*(   1) O   1 - C   2            0.65    1.01    0.033
   7. BD (   1) C   3 - C   8        /137. BD*(   1) C   2 - C   3            0.88    1.10    0.039
   7. BD (   1) C   3 - C   8        /140. BD*(   1) C   3 - C   4            1.76    1.26    0.060
   7. BD (   1) C   3 - C   8        /144. BD*(   1) C   4 - H  12            1.15    1.20    0.047
   7. BD (   1) C   3 - C   8        /149. BD*(   1) C   7 - C   8            1.31    1.27    0.052
   7. BD (   1) C   3 - C   8        /151. BD*(   1) C   7 - H  15            1.05    1.19    0.045
   7. BD (   1) C   3 - C   8        /152. BD*(   1) C   8 - H  16            0.56    1.17    0.032
   8. BD (   1) C   4 - C   5        / 49. RY*(   1) C   3                    0.94    1.82    0.053
   8. BD (   1) C   4 - C   5        / 76. RY*(   1) C   6                    0.44    1.90    0.037
   8. BD (   1) C   4 - C   5        / 77. RY*(   2) C   6                    0.58    1.36    0.036
   8. BD (   1) C   4 - C   5        /137. BD*(   1) C   2 - C   3            1.79    1.09    0.056
   8. BD (   1) C   4 - C   5        /140. BD*(   1) C   3 - C   4            1.51    1.25    0.055
   8. BD (   1) C   4 - C   5        /144. BD*(   1) C   4 - H  12            0.75    1.19    0.038
   8. BD (   1) C   4 - C   5        /145. BD*(   1) C   5 - C   6            1.12    1.26    0.047
   8. BD (   1) C   4 - C   5        /146. BD*(   1) C   5 - H  13            0.61    1.18    0.034
   8. BD (   1) C   4 - C   5        /148. BD*(   1) C   6 - H  14            1.13    1.17    0.046
   9. BD (   2) C   4 - C   5        / 29. LP*(   1) C   3                   31.83    0.16    0.096
   9. BD (   2) C   4 - C   5        / 30. LP*(   1) C   6                   25.50    0.18    0.087
   9. BD (   2) C   4 - C   5        / 53. RY*(   5) C   3                    0.41    1.77    0.037
   9. BD (   2) C   4 - C   5        / 60. RY*(   3) C   4                    0.30    0.92    0.023
   9. BD (   2) C   4 - C   5        / 79. RY*(   4) C   6                    0.30    2.12    0.035
   9. BD (   2) C   4 - C   5        / 81. RY*(   6) C   6                    0.42    0.96    0.028
  10. BD (   1) C   4 - H  12        / 49. RY*(   1) C   3                    0.26    1.63    0.026
  10. BD (   1) C   4 - H  12        / 67. RY*(   1) C   5                    0.33    1.69    0.030
  10. BD (   1) C   4 - H  12        /140. BD*(   1) C   3 - C   4            0.52    1.06    0.030
  10. BD (   1) C   4 - H  12        /141. BD*(   1) C   3 - C   8            2.28    1.05    0.062
  10. BD (   1) C   4 - H  12        /142. BD*(   1) C   4 - C   5            0.54    1.07    0.030
  10. BD (   1) C   4 - H  12        /145. BD*(   1) C   5 - C   6            1.84    1.06    0.056
  11. BD (   1) C   5 - C   6        / 59. RY*(   2) C   4                    0.93    1.46    0.047
  11. BD (   1) C   5 - C   6        / 85. RY*(   1) C   7                    0.44    1.87    0.036
  11. BD (   1) C   5 - C   6        / 86. RY*(   2) C   7                    0.72    1.37    0.040
  11. BD (   1) C   5 - C   6        /142. BD*(   1) C   4 - C   5            1.16    1.27    0.048
  11. BD (   1) C   5 - C   6        /144. BD*(   1) C   4 - H  12            1.16    1.20    0.047
  11. BD (   1) C   5 - C   6        /146. BD*(   1) C   5 - H  13            0.55    1.19    0.032
  11. BD (   1) C   5 - C   6        /147. BD*(   1) C   6 - C   7            1.07    1.26    0.046
  11. BD (   1) C   5 - C   6        /148. BD*(   1) C   6 - H  14            0.52    1.18    0.031
  11. BD (   1) C   5 - C   6        /151. BD*(   1) C   7 - H  15            1.24    1.19    0.048
  12. BD (   1) C   5 - H  13        / 58. RY*(   1) C   4                    0.30    1.64    0.028
  12. BD (   1) C   5 - H  13        / 76. RY*(   1) C   6                    0.32    1.72    0.030
  12. BD (   1) C   5 - H  13        /140. BD*(   1) C   3 - C   4            2.06    1.06    0.059
  12. BD (   1) C   5 - H  13        /142. BD*(   1) C   4 - C   5            0.46    1.07    0.028
  12. BD (   1) C   5 - H  13        /145. BD*(   1) C   5 - C   6            0.31    1.07    0.023
  12. BD (   1) C   5 - H  13        /147. BD*(   1) C   6 - C   7            1.84    1.07    0.056
  13. BD (   1) C   6 - C   7        / 67. RY*(   1) C   5                    0.48    1.88    0.038
  13. BD (   1) C   6 - C   7        / 68. RY*(   2) C   5                    0.66    1.37    0.038
  13. BD (   1) C   6 - C   7        / 94. RY*(   1) C   8                    0.28    1.84    0.029
  13. BD (   1) C   6 - C   7        / 95. RY*(   2) C   8                    0.78    1.44    0.042
  13. BD (   1) C   6 - C   7        /145. BD*(   1) C   5 - C   6            1.06    1.26    0.046
  13. BD (   1) C   6 - C   7        /146. BD*(   1) C   5 - H  13            1.23    1.18    0.048
  13. BD (   1) C   6 - C   7        /148. BD*(   1) C   6 - H  14            0.52    1.18    0.031
  13. BD (   1) C   6 - C   7        /149. BD*(   1) C   7 - C   8            1.21    1.26    0.049
  13. BD (   1) C   6 - C   7        /151. BD*(   1) C   7 - H  15            0.60    1.18    0.034
  13. BD (   1) C   6 - C   7        /152. BD*(   1) C   8 - H  16            1.21    1.16    0.047
  14. BD (   1) C   6 - H  14        / 67. RY*(   1) C   5                    0.34    1.70    0.030
  14. BD (   1) C   6 - H  14        / 85. RY*(   1) C   7                    0.34    1.69    0.031
  14. BD (   1) C   6 - H  14        /142. BD*(   1) C   4 - C   5            1.95    1.08    0.058
  14. BD (   1) C   6 - H  14        /145. BD*(   1) C   5 - C   6            0.32    1.08    0.023
  14. BD (   1) C   6 - H  14        /147. BD*(   1) C   6 - C   7            0.34    1.08    0.024
  14. BD (   1) C   6 - H  14        /149. BD*(   1) C   7 - C   8            1.97    1.08    0.058
  15. BD (   1) C   7 - C   8        / 50. RY*(   2) C   3                    1.03    1.64    0.052
  15. BD (   1) C   7 - C   8        / 76. RY*(   1) C   6                    0.43    1.91    0.036
  15. BD (   1) C   7 - C   8        / 77. RY*(   2) C   6                    0.58    1.37    0.036
  15. BD (   1) C   7 - C   8        /137. BD*(   1) C   2 - C   3            1.72    1.10    0.055
  15. BD (   1) C   7 - C   8        /141. BD*(   1) C   3 - C   8            1.52    1.25    0.055
  15. BD (   1) C   7 - C   8        /147. BD*(   1) C   6 - C   7            1.16    1.26    0.048
  15. BD (   1) C   7 - C   8        /148. BD*(   1) C   6 - H  14            1.09    1.18    0.045
  15. BD (   1) C   7 - C   8        /151. BD*(   1) C   7 - H  15            0.65    1.19    0.035
  15. BD (   1) C   7 - C   8        /152. BD*(   1) C   8 - H  16            0.70    1.16    0.036
  16. BD (   2) C   7 - C   8        / 29. LP*(   1) C   3                   22.03    0.17    0.081
  16. BD (   2) C   7 - C   8        / 30. LP*(   1) C   6                   33.83    0.18    0.102
  16. BD (   2) C   7 - C   8        / 54. RY*(   6) C   3                    0.31    1.79    0.033
  16. BD (   2) C   7 - C   8        / 81. RY*(   6) C   6                    1.06    0.96    0.044
  16. BD (   2) C   7 - C   8        / 88. RY*(   4) C   7                    0.26    0.93    0.021
  16. BD (   2) C   7 - C   8        /150. BD*(   2) C   7 - C   8            0.49    0.29    0.016
  17. BD (   1) C   7 - H  15        / 76. RY*(   1) C   6                    0.32    1.71    0.030
  17. BD (   1) C   7 - H  15        / 94. RY*(   1) C   8                    0.30    1.65    0.028
  17. BD (   1) C   7 - H  15        /141. BD*(   1) C   3 - C   8            2.04    1.05    0.059
  17. BD (   1) C   7 - H  15        /145. BD*(   1) C   5 - C   6            1.78    1.07    0.055
  17. BD (   1) C   7 - H  15        /147. BD*(   1) C   6 - C   7            0.35    1.06    0.024
  17. BD (   1) C   7 - H  15        /149. BD*(   1) C   7 - C   8            0.48    1.07    0.029
  18. BD (   1) C   8 - H  16        / 49. RY*(   1) C   3                    0.46    1.65    0.035
  18. BD (   1) C   8 - H  16        / 85. RY*(   1) C   7                    0.36    1.69    0.031
  18. BD (   1) C   8 - H  16        /140. BD*(   1) C   3 - C   4            2.15    1.07    0.061
  18. BD (   1) C   8 - H  16        /141. BD*(   1) C   3 - C   8            0.37    1.06    0.025
  18. BD (   1) C   8 - H  16        /147. BD*(   1) C   6 - C   7            1.89    1.08    0.057
  18. BD (   1) C   8 - H  16        /149. BD*(   1) C   7 - C   8            0.51    1.08    0.030
  19. CR (   1) O   1                / 40. RY*(   1) C   2                    0.82   19.52    0.160
  19. CR (   1) O   1                / 45. RY*(   6) C   2                    0.44   20.07    0.118
  20. CR (   1) C   2                /107. RY*(   1) H  10                    0.41   10.57    0.083
  20. CR (   1) C   2                /111. RY*(   1) H  11                    0.41   10.57    0.083
  20. CR (   1) C   2                /135. BD*(   1) O   1 - C   2            0.43   10.45    0.085
  20. CR (   1) C   2                /140. BD*(   1) C   3 - C   4            0.42   10.71    0.086
  20. CR (   1) C   2                /141. BD*(   1) C   3 - C   8            0.37   10.70    0.080
  21. CR (   1) C   3                / 41. RY*(   2) C   2                    0.39   11.28    0.084
  21. CR (   1) C   3                / 59. RY*(   2) C   4                    0.90   10.87    0.125
  21. CR (   1) C   3                / 95. RY*(   2) C   8                    0.87   10.85    0.122
  21. CR (   1) C   3                /142. BD*(   1) C   4 - C   5            0.41   10.68    0.084
  21. CR (   1) C   3                /144. BD*(   1) C   4 - H  12            0.27   10.60    0.068
  21. CR (   1) C   3                /149. BD*(   1) C   7 - C   8            0.40   10.67    0.082
  21. CR (   1) C   3                /152. BD*(   1) C   8 - H  16            0.28   10.58    0.068
  22. CR (   1) C   4                / 50. RY*(   2) C   3                    1.02   11.01    0.134
  22. CR (   1) C   4                / 68. RY*(   2) C   5                    0.67   10.75    0.108
  22. CR (   1) C   4                / 69. RY*(   3) C   5                    0.27   10.78    0.068
  22. CR (   1) C   4                /115. RY*(   1) H  12                    0.45   10.48    0.087
  22. CR (   1) C   4                /137. BD*(   1) C   2 - C   3            0.49   10.47    0.091
  22. CR (   1) C   4                /141. BD*(   1) C   3 - C   8            0.53   10.62    0.096
  22. CR (   1) C   4                /145. BD*(   1) C   5 - C   6            0.45   10.64    0.088
  22. CR (   1) C   4                /146. BD*(   1) C   5 - H  13            0.27   10.56    0.068
  23. CR (   1) C   5                / 59. RY*(   2) C   4                    0.31   10.84    0.074
  23. CR (   1) C   5                / 61. RY*(   4) C   4                    0.45   10.73    0.088
  23. CR (   1) C   5                / 77. RY*(   2) C   6                    0.71   10.75    0.111
  23. CR (   1) C   5                /119. RY*(   1) H  13                    0.41   10.46    0.083
  23. CR (   1) C   5                /140. BD*(   1) C   3 - C   4            0.50   10.64    0.093
  23. CR (   1) C   5                /144. BD*(   1) C   4 - H  12            0.31   10.58    0.073
  23. CR (   1) C   5                /147. BD*(   1) C   6 - C   7            0.40   10.65    0.083
  23. CR (   1) C   5                /148. BD*(   1) C   6 - H  14            0.27   10.57    0.067
  24. CR (   1) C   6                / 68. RY*(   2) C   5                    0.77   10.77    0.115
  24. CR (   1) C   6                / 69. RY*(   3) C   5                    0.25   10.81    0.066
  24. CR (   1) C   6                / 86. RY*(   2) C   7                    0.71   10.77    0.110
  24. CR (   1) C   6                / 87. RY*(   3) C   7                    0.29   10.78    0.070
  24. CR (   1) C   6                /123. RY*(   1) H  14                    0.41   10.46    0.083
  24. CR (   1) C   6                /142. BD*(   1) C   4 - C   5            0.43   10.67    0.086
  24. CR (   1) C   6                /146. BD*(   1) C   5 - H  13            0.28   10.59    0.069
  24. CR (   1) C   6                /149. BD*(   1) C   7 - C   8            0.44   10.66    0.087
  24. CR (   1) C   6                /151. BD*(   1) C   7 - H  15            0.29   10.59    0.070
  25. CR (   1) C   7                / 77. RY*(   2) C   6                    0.65   10.75    0.105
  25. CR (   1) C   7                / 78. RY*(   3) C   6                    0.28   10.77    0.069
  25. CR (   1) C   7                / 95. RY*(   2) C   8                    0.29   10.82    0.071
  25. CR (   1) C   7                / 96. RY*(   3) C   8                    0.48   10.72    0.091
  25. CR (   1) C   7                /127. RY*(   1) H  15                    0.41   10.45    0.083
  25. CR (   1) C   7                /141. BD*(   1) C   3 - C   8            0.51   10.63    0.094
  25. CR (   1) C   7                /145. BD*(   1) C   5 - C   6            0.40   10.64    0.083
  25. CR (   1) C   7                /148. BD*(   1) C   6 - H  14            0.27   10.56    0.067
  25. CR (   1) C   7                /152. BD*(   1) C   8 - H  16            0.31   10.55    0.072
  26. CR (   1) C   8                / 49. RY*(   1) C   3                    0.65   11.22    0.108
  26. CR (   1) C   8                / 50. RY*(   2) C   3                    0.35   11.03    0.078
  26. CR (   1) C   8                / 86. RY*(   2) C   7                    0.78   10.76    0.115
  26. CR (   1) C   8                /131. RY*(   1) H  16                    0.39   10.46    0.081
  26. CR (   1) C   8                /137. BD*(   1) C   2 - C   3            0.48   10.49    0.090
  26. CR (   1) C   8                /140. BD*(   1) C   3 - C   4            0.51   10.65    0.093
  26. CR (   1) C   8                /147. BD*(   1) C   6 - C   7            0.45   10.65    0.087
  26. CR (   1) C   8                /151. BD*(   1) C   7 - H  15            0.28   10.58    0.069
  27. LP (   1) O   1                / 40. RY*(   1) C   2                    0.78    1.13    0.038
  27. LP (   1) O   1                /104. RY*(   2) H   9                    0.28    1.91    0.029
  27. LP (   1) O   1                /105. RY*(   3) H   9                    0.29    1.64    0.028
  27. LP (   1) O   1                /137. BD*(   1) C   2 - C   3            0.54    0.97    0.029
  27. LP (   1) O   1                /138. BD*(   1) C   2 - H  10            0.62    1.01    0.032
  27. LP (   1) O   1                /139. BD*(   1) C   2 - H  11            0.62    1.01    0.032
  27. LP (   1) O   1                /144. BD*(   1) C   4 - H  12            0.26    1.07    0.021
  28. LP (   2) O   1                / 29. LP*(   1) C   3                    0.38    0.19    0.012
  28. LP (   2) O   1                / 42. RY*(   3) C   2                    0.78    2.12    0.055
  28. LP (   2) O   1                /103. RY*(   1) H   9                    0.95    1.93    0.057
  28. LP (   2) O   1                /138. BD*(   1) C   2 - H  10            2.91    0.72    0.061
  28. LP (   2) O   1                /139. BD*(   1) C   2 - H  11            2.91    0.72    0.061
  29. LP*(   1) C   3                / 30. LP*(   1) C   6                    2.99    0.01    0.011
  29. LP*(   1) C   3                / 60. RY*(   3) C   4                    0.95    0.75    0.065
  29. LP*(   1) C   3                / 97. RY*(   4) C   8                    0.87    0.83    0.066
  29. LP*(   1) C   3                /138. BD*(   1) C   2 - H  10            1.01    0.53    0.056
  29. LP*(   1) C   3                /139. BD*(   1) C   2 - H  11            1.01    0.53    0.056
  29. LP*(   1) C   3                /143. BD*(   2) C   4 - C   5           12.84    0.13    0.097
  29. LP*(   1) C   3                /150. BD*(   2) C   7 - C   8           16.25    0.13    0.105
  30. LP*(   1) C   6                / 70. RY*(   4) C   5                    0.68    1.10    0.073
  30. LP*(   1) C   6                / 81. RY*(   6) C   6                    1.65    0.78    0.095
  30. LP*(   1) C   6                / 88. RY*(   4) C   7                    0.64    0.75    0.058
  30. LP*(   1) C   6                /143. BD*(   2) C   4 - C   5           13.35    0.12    0.102
  30. LP*(   1) C   6                /150. BD*(   2) C   7 - C   8           12.54    0.12    0.094


 Natural Bond Orbitals (Summary):

                                                            Principal Delocalizations
           NBO                        Occupancy    Energy   (geminal,vicinal,remote)
 ====================================================================================
 Molecular unit  1  (C7H8O)
     1. BD (   1) O   1 - C   2          0.99778    -1.01525  141(v),50(v),104(v)
     2. BD (   1) O   1 - H   9          0.99376    -0.88431  137(v),41(v),43(v)
     3. BD (   1) C   2 - C   3          0.98845    -0.82908  142(v),149(v),140(g),141(g)
                                                    136(v),94(v),58(v),138(g)
                                                    139(g)
     4. BD (   1) C   2 - H  10          0.93198    -0.68632  29(v),140(v),31(v),52(v)
     5. BD (   1) C   2 - H  11          0.93198    -0.68632  29(v),140(v),31(v),52(v)
     6. BD (   1) C   3 - C   4          0.98709    -0.88594  141(g),142(g),152(v),146(v)
                                                    137(g),144(g),68(v),67(v)
                                                    94(v),40(v)
     7. BD (   1) C   3 - C   8          0.98735    -0.89066  140(g),149(g),144(v),151(v)
                                                    137(g),86(v),135(v),85(v)
                                                    152(g),58(v),40(v)
     8. BD (   1) C   4 - C   5          0.98941    -0.87613  137(v),140(g),148(v),145(g)
                                                    49(v),144(g),146(g),77(v)
                                                    76(v)
     9. BD (   2) C   4 - C   5          0.83897    -0.44048  29(v),30(v),81(v),53(v)
                                                    79(v),60(g)
    10. BD (   1) C   4 - H  12          0.98873    -0.68485  141(v),145(v),142(g),140(g)
                                                    67(v),49(v)
    11. BD (   1) C   5 - C   6          0.99059    -0.88531  151(v),142(g),144(v),147(g)
                                                    59(v),86(v),146(g),148(g)
                                                    85(v)
    12. BD (   1) C   5 - H  13          0.98970    -0.69037  140(v),147(v),142(g),76(v)
                                                    145(g),58(v)
    13. BD (   1) C   6 - C   7          0.99029    -0.88150  146(v),149(g),152(v),145(g)
                                                    95(v),68(v),151(g),148(g)
                                                    67(v),94(v)
    14. BD (   1) C   6 - H  14          0.98993    -0.70024  149(v),142(v),85(v),67(v)
                                                    147(g),145(g)
    15. BD (   1) C   7 - C   8          0.98948    -0.88207  137(v),141(g),147(g),148(v)
                                                    50(v),152(g),151(g),77(v)
                                                    76(v)
    16. BD (   2) C   7 - C   8          0.83737    -0.44417  30(v),29(v),81(v),150(g)
                                                    54(v),88(g)
    17. BD (   1) C   7 - H  15          0.98959    -0.68870  141(v),145(v),149(g),147(g)
                                                    76(v),94(v)
    18. BD (   1) C   8 - H  16          0.98948    -0.70006  140(v),147(v),149(g),49(v)
                                                    141(g),85(v)
    19. CR (   1) O   1                  0.99987   -19.14883  40(v),45(v)
    20. CR (   1) C   2                  0.99951   -10.33579  135(g),140(v),107(v),111(v)
                                                    141(v)
    21. CR (   1) C   3                  0.99942   -10.29326  59(v),95(v),142(v),149(v)
                                                    41(v),152(v),144(v)
    22. CR (   1) C   4                  0.99945   -10.25861  50(v),68(v),141(v),137(v)
                                                    115(v),145(v),146(v),69(v)
    23. CR (   1) C   5                  0.99949   -10.27045  77(v),140(v),61(v),119(v)
                                                    147(v),59(v),144(v),148(v)
    24. CR (   1) C   6                  0.99947   -10.28300  68(v),86(v),149(v),142(v)
                                                    123(v),151(v),87(v),146(v)
                                                    69(v)
    25. CR (   1) C   7                  0.99949   -10.26498  77(v),141(v),96(v),127(v)
                                                    145(v),152(v),95(v),78(v)
                                                    148(v)
    26. CR (   1) C   8                  0.99945   -10.27310  86(v),49(v),140(v),137(v)
                                                    147(v),131(v),50(v),151(v)
    27. LP (   1) O   1                  0.98888    -0.75948  40(v),138(v),139(v),137(v)
                                                    105(v),104(v),144(r)
    28. LP (   2) O   1                  0.88622    -0.46753  138(v),139(v),103(v),42(v)
                                                    29(r)
    29. LP*(   1) C   3                  0.26714    -0.27798  150(v),143(v),30(r),138(v)
                                                    139(v),60(v),97(v)
    30. LP*(   1) C   6                  0.22535    -0.26504  143(v),150(v),81(g),29(r)
                                                    70(v),88(v)
    31. RY*(   1) O   1                  0.00077     0.94324   
    32. RY*(   2) O   1                  0.00053     1.31532   
    33. RY*(   3) O   1                  0.00004     1.14838   
    34. RY*(   4) O   1                  0.00001     1.22139   
    35. RY*(   5) O   1                  0.00001     2.83580   
    36. RY*(   6) O   1                  0.00000     2.58793   
    37. RY*(   7) O   1                  0.00000     2.51205   
    38. RY*(   8) O   1                  0.00001     2.70253   
    39. RY*(   9) O   1                  0.00000     2.81175   
    40. RY*(   1) C   2                  0.00243     0.37391   
    41. RY*(   2) C   2                  0.00177     0.98208   
    42. RY*(   3) C   2                  0.00112     1.65022   
    43. RY*(   4) C   2                  0.00022     1.60973   
    44. RY*(   5) C   2                  0.00016     1.09983   
    45. RY*(   6) C   2                  0.00013     0.92411   
    46. RY*(   7) C   2                  0.00002     1.50322   
    47. RY*(   8) C   2                  0.00000     1.71574   
    48. RY*(   9) C   2                  0.00001     1.98779   
    49. RY*(   1) C   3                  0.00279     0.94822   
    50. RY*(   2) C   3                  0.00192     0.75488   
    51. RY*(   3) C   3                  0.00057     0.57082   
    52. RY*(   4) C   3                  0.00050     1.17668   
    53. RY*(   5) C   3                  0.00030     1.33031   
    54. RY*(   6) C   3                  0.00018     1.34721   
    55. RY*(   7) C   3                  0.00013     2.16931   
    56. RY*(   8) C   3                  0.00009     1.89322   
    57. RY*(   9) C   3                  0.00001     1.98558   
    58. RY*(   1) C   4                  0.00307     0.95300   
    59. RY*(   2) C   4                  0.00152     0.57199   
    60. RY*(   3) C   4                  0.00060     0.47606   
    61. RY*(   4) C   4                  0.00048     0.46157   
    62. RY*(   5) C   4                  0.00006     2.17378   
    63. RY*(   6) C   4                  0.00003     2.18933   
    64. RY*(   7) C   4                  0.00002     1.71363   
    65. RY*(   8) C   4                  0.00000     1.66114   
    66. RY*(   9) C   4                  0.00000     2.02672   
    67. RY*(   1) C   5                  0.00269     1.00231   
    68. RY*(   2) C   5                  0.00131     0.48905   
    69. RY*(   3) C   5                  0.00045     0.52626   
    70. RY*(   4) C   5                  0.00025     0.83631   
    71. RY*(   5) C   5                  0.00007     2.19064   
    72. RY*(   6) C   5                  0.00004     1.45523   
    73. RY*(   7) C   5                  0.00003     2.03431   
    74. RY*(   8) C   5                  0.00000     1.53270   
    75. RY*(   9) C   5                  0.00000     2.02675   
    76. RY*(   1) C   6                  0.00247     1.02551   
    77. RY*(   2) C   6                  0.00118     0.48382   
    78. RY*(   3) C   6                  0.00051     0.50611   
    79. RY*(   4) C   6                  0.00030     1.67768   
    80. RY*(   5) C   6                  0.00008     2.17979   
    81. RY*(   6) C   6                  0.00008     0.51624   
    82. RY*(   7) C   6                  0.00002     2.00289   
    83. RY*(   8) C   6                  0.00000     1.62313   
    84. RY*(   9) C   6                  0.00000     2.02050   
    85. RY*(   1) C   7                  0.00276     0.98685   
    86. RY*(   2) C   7                  0.00139     0.48480   
    87. RY*(   3) C   7                  0.00041     0.49901   
    88. RY*(   4) C   7                  0.00025     0.48395   
    89. RY*(   5) C   7                  0.00007     2.19552   
    90. RY*(   6) C   7                  0.00005     1.70557   
    91. RY*(   7) C   7                  0.00003     2.04944   
    92. RY*(   8) C   7                  0.00000     1.63512   
    93. RY*(   9) C   7                  0.00000     2.03582   
    94. RY*(   1) C   8                  0.00293     0.95944   
    95. RY*(   2) C   8                  0.00122     0.55490   
    96. RY*(   3) C   8                  0.00048     0.45636   
    97. RY*(   4) C   8                  0.00033     0.55681   
    98. RY*(   5) C   8                  0.00012     1.64080   
    99. RY*(   6) C   8                  0.00007     2.12008   
   100. RY*(   7) C   8                  0.00003     2.17925   
   101. RY*(   8) C   8                  0.00000     1.63198   
   102. RY*(   9) C   8                  0.00000     2.01635   
   103. RY*(   1) H   9                  0.00068     1.46543   
   104. RY*(   2) H   9                  0.00059     1.14888   
   105. RY*(   3) H   9                  0.00036     0.87564   
   106. RY*(   4) H   9                  0.00001     2.12002   
   107. RY*(   1) H  10                  0.00068     0.23091   
   108. RY*(   2) H  10                  0.00014     1.57338   
   109. RY*(   3) H  10                  0.00006     1.75647   
   110. RY*(   4) H  10                  0.00001     1.97887   
   111. RY*(   1) H  11                  0.00068     0.23091   
   112. RY*(   2) H  11                  0.00014     1.57338   
   113. RY*(   3) H  11                  0.00006     1.75647   
   114. RY*(   4) H  11                  0.00001     1.97887   
   115. RY*(   1) H  12                  0.00108     0.21916   
   116. RY*(   2) H  12                  0.00005     1.89197   
   117. RY*(   3) H  12                  0.00005     1.49540   
   118. RY*(   4) H  12                  0.00003     2.13146   
   119. RY*(   1) H  13                  0.00071     0.18961   
   120. RY*(   2) H  13                  0.00005     1.47728   
   121. RY*(   3) H  13                  0.00003     2.14877   
   122. RY*(   4) H  13                  0.00004     1.83842   
   123. RY*(   1) H  14                  0.00075     0.18143   
   124. RY*(   2) H  14                  0.00004     2.15409   
   125. RY*(   3) H  14                  0.00004     1.80732   
   126. RY*(   4) H  14                  0.00002     1.46861   
   127. RY*(   1) H  15                  0.00069     0.18952   
   128. RY*(   2) H  15                  0.00006     1.47985   
   129. RY*(   3) H  15                  0.00003     2.01177   
   130. RY*(   4) H  15                  0.00004     1.97438   
   131. RY*(   1) H  16                  0.00077     0.18956   
   132. RY*(   2) H  16                  0.00005     1.47414   
   133. RY*(   3) H  16                  0.00003     2.13777   
   134. RY*(   4) H  16                  0.00004     1.83721   
   135. BD*(   1) O   1 - C   2          0.00304     0.11689   
   136. BD*(   1) O   1 - H   9          0.00216     0.27723   
   137. BD*(   1) C   2 - C   3          0.01544     0.21319   
   138. BD*(   1) C   2 - H  10          0.00874     0.24962   
   139. BD*(   1) C   2 - H  11          0.00874     0.24962   
   140. BD*(   1) C   3 - C   4          0.01265     0.37391   
   141. BD*(   1) C   3 - C   8          0.01148     0.36473   
   142. BD*(   1) C   4 - C   5          0.00813     0.38290   
   143. BD*(   2) C   4 - C   5          0.02330    -0.14425   
   144. BD*(   1) C   4 - H  12          0.00758     0.30971   
   145. BD*(   1) C   5 - C   6          0.00794     0.37904   
   146. BD*(   1) C   5 - H  13          0.00662     0.30220   
   147. BD*(   1) C   6 - C   7          0.00810     0.37520   
   148. BD*(   1) C   6 - H  14          0.00656     0.29570   
   149. BD*(   1) C   7 - C   8          0.00788     0.38163   
   150. BD*(   2) C   7 - C   8          0.03517    -0.14949   
   151. BD*(   1) C   7 - H  15          0.00651     0.30321   
   152. BD*(   1) C   8 - H  16          0.00709     0.28225   
       -------------------------------
              Total Lewis   27.27318  ( 97.4042%)
        Valence non-Lewis    0.67962  (  2.4272%)
        Rydberg non-Lewis    0.04720  (  0.1686%)
       -------------------------------
            Total unit  1   28.00000  (100.0000%)
           Charge unit  1    1.00000
 Unable to Open any file for archive entry.
 1\1\GINC-COMPUTE-1-13\SP\UB3LYP\def2SVP\C7H8O1(1+,2)\ZAHRT2\08-Jan-202
 1\0\\# b3lyp/def2svp geom=NewRedundant pop=NBO\\63\\1,2\O,0,2.53502362
 44,1.1315440391,-0.1600698819\C,0,1.9859936887,-0.1222541715,0.1727842
 03\C,0,0.4796709916,-0.0838155649,0.057781531\C,0,-0.1873963783,1.0818
 462357,-0.3327118659\C,0,-1.5824874389,1.0962312177,-0.4329540556\C,0,
 -2.3233925663,-0.0515064186,-0.144633318\C,0,-1.6605808099,-1.22007897
 29,0.246427896\C,0,-0.2691468523,-1.2342729188,0.34636101\H,0,3.493804
 181,1.0760135021,-0.0776982328\H,0,2.3698839816,-0.9241738384,-0.49228
 53695\H,0,2.2528889146,-0.4215185937,1.2081450112\H,0,0.399728501,1.97
 27461739,-0.5556851849\H,0,-2.0926853797,2.0131536759,-0.7391210906\H,
 0,-3.4131708529,-0.0385301435,-0.2234509204\H,0,-2.2314473479,-2.12375
 9691,0.4742987206\H,0,0.2433137433,-2.1516245311,0.6528115478\\Version
 =ES64L-G16RevC.01\State=2-A\HF=-346.2078113\S2=0.759205\S2-1=0.\S2A=0.
 750043\RMSD=2.298e-09\Dipole=0.1708105,-0.6013636,0.1895099\Quadrupole
 =13.6980465,-3.5988046,-10.0992419,-0.4118022,1.8118837,-2.1771645\PG=
 C01 [X(C7H8O1)]\\@
 The archive entry for this job was punched.


 LIVE PURE, SPEAK TRUE, RIGHT WRONG, FOLLOW THE KING...
 ELSE, WHEREFORE BORN......
           IDYLLS OF THE KING, TENNYSON
 File lengths (MBytes):  RWF=     28 Int=      0 D2E=      0 Chk=      3 Scr=      1
 Normal termination of Gaussian 16
