# Supplementary material for: Machine-Learning-Guided Discovery of Electrochemical Reactions
Source: J Am Chem Soc. 2022 Dec 2;144(49):22599–610. doi: 10.1021/jacs.2c08997 (PMC9756344; doi:10.1021/jacs.2c08997)
Supplement: Supplementary file 3 — ja2c08997_si_003.zip [file ja2c08997_si_003.zip › Oxidation Site Selectivity/Ologs_notimes/85.log]

 Entering Gaussian System, Link 0=g16
 Input=85.com
 Output=85.log
 Initial command:
  
 Copyright (c) 1988-2019, Gaussian, Inc.  All Rights Reserved.
  
 This is part of the Gaussian(R) 16 program.  It is based on
 the Gaussian(R) 09 system (copyright 2009, Gaussian, Inc.),
 the Gaussian(R) 03 system (copyright 2003, Gaussian, Inc.),
 the Gaussian(R) 98 system (copyright 1998, Gaussian, Inc.),
 the Gaussian(R) 94 system (copyright 1995, Gaussian, Inc.),
 the Gaussian 92(TM) system (copyright 1992, Gaussian, Inc.),
 the Gaussian 90(TM) system (copyright 1990, Gaussian, Inc.),
 the Gaussian 88(TM) system (copyright 1988, Gaussian, Inc.),
 the Gaussian 86(TM) system (copyright 1986, Carnegie Mellon
 University), and the Gaussian 82(TM) system (copyright 1983,
 Carnegie Mellon University). Gaussian is a federally registered
 trademark of Gaussian, Inc.
  
 This software contains proprietary and confidential information,
 including trade secrets, belonging to Gaussian, Inc.
  
 This software is provided under written license and may be
 used, copied, transmitted, or stored only in accord with that
 written license.
  
 The following legend is applicable only to US Government
 contracts under FAR:
  
                    RESTRICTED RIGHTS LEGEND
  
 Use, reproduction and disclosure by the US Government is
 subject to restrictions as set forth in subparagraphs (a)
 and (c) of the Commercial Computer Software - Restricted
 Rights clause in FAR 52.227-19.
  
 Gaussian, Inc.
 340 Quinnipiac St., Bldg. 40, Wallingford CT 06492
  
  
 ---------------------------------------------------------------
 Warning -- This program may not be used in any manner that
 competes with the business of Gaussian, Inc. or will provide
 assistance to any competitor of Gaussian, Inc.  The licensee
 of this program is prohibited from giving any competitor of
 Gaussian, Inc. access to this program.  By using this program,
 the user acknowledges that Gaussian, Inc. is engaged in the
 business of creating and licensing software in the field of
 computational chemistry and represents and warrants to the
 licensee that it is not a competitor of Gaussian, Inc. and that
 it will not use this program in any manner prohibited above.
 ---------------------------------------------------------------
  

 Cite this work as:
 Gaussian 16, Revision C.01,
 M. J. Frisch, G. W. Trucks, H. B. Schlegel, G. E. Scuseria, 
 M. A. Robb, J. R. Cheeseman, G. Scalmani, V. Barone, 
 G. A. Petersson, H. Nakatsuji, X. Li, M. Caricato, A. V. Marenich, 
 J. Bloino, B. G. Janesko, R. Gomperts, B. Mennucci, H. P. Hratchian, 
 J. V. Ortiz, A. F. Izmaylov, J. L. Sonnenberg, D. Williams-Young, 
 F. Ding, F. Lipparini, F. Egidi, J. Goings, B. Peng, A. Petrone, 
 T. Henderson, D. Ranasinghe, V. G. Zakrzewski, J. Gao, N. Rega, 
 G. Zheng, W. Liang, M. Hada, M. Ehara, K. Toyota, R. Fukuda, 
 J. Hasegawa, M. Ishida, T. Nakajima, Y. Honda, O. Kitao, H. Nakai, 
 T. Vreven, K. Throssell, J. A. Montgomery, Jr., J. E. Peralta, 
 F. Ogliaro, M. J. Bearpark, J. J. Heyd, E. N. Brothers, K. N. Kudin, 
 V. N. Staroverov, T. A. Keith, R. Kobayashi, J. Normand, 
 K. Raghavachari, A. P. Rendell, J. C. Burant, S. S. Iyengar, 
 J. Tomasi, M. Cossi, J. M. Millam, M. Klene, C. Adamo, R. Cammi, 
 J. W. Ochterski, R. L. Martin, K. Morokuma, O. Farkas, 
 J. B. Foresman, and D. J. Fox, Gaussian, Inc., Wallingford CT, 2019.
 
 ******************************************
 Gaussian 16:  ES64L-G16RevC.01  3-Jul-2019
                 8-Jan-2021 
 ******************************************
 %nprocshared=16
 Will use up to   16 processors via shared memory.
 %mem=7GB
 -----------------------------------------
 # b3lyp/def2svp geom=NewRedundant pop=NBO
 -----------------------------------------
 1/29=4000,38=1,172=1/1;
 2/12=2,17=6,18=5,40=1/2;
 3/5=43,7=101,11=2,25=1,30=1,74=-5/1,2,3;
 4//1;
 5/5=2,38=5/2;
 6/7=2,8=2,9=2,10=2,28=1,40=1/1,7;
 99/5=1,9=1/99;
 --
 85
 --
 Symbolic Z-matrix:
 Charge =  1 Multiplicity = 2
 C                    -1.87337  -1.84188   1.08488 
 O                    -0.75726  -0.9816    1.10788 
 C                    -0.66919  -0.11656   0.02663 
 C                     0.65616   0.62497   0.12091 
 C                     1.87875  -0.28689   0.0277 
 C                     3.19927   0.47277   0.138 
 O                    -1.76958   0.77155   0.06761 
 C                    -2.17244   1.28849  -1.17208 
 H                    -1.87363  -2.47745   0.17666 
 H                    -2.82062  -1.27828   1.1166 
 H                    -1.80658  -2.4901    1.9697 
 H                    -0.72391  -0.69463  -0.92852 
 H                     0.65061   1.17155   1.07876 
 H                     0.68665   1.38268  -0.68078 
 H                     1.8481   -0.84132  -0.92824 
 H                     1.80937  -1.04616   0.82292 
 H                     4.06384  -0.20646   0.07203 
 H                     3.30095   1.22191  -0.66527 
 H                     3.26908   1.00995   1.0984 
 H                    -3.07349   1.89541  -1.00228 
 H                    -2.41942   0.48526  -1.89573 
 H                    -1.4033    1.93681  -1.63579 
 
                          Input orientation:                          
 ---------------------------------------------------------------------
 Center     Atomic      Atomic             Coordinates (Angstroms)
 Number     Number       Type             X           Y           Z
 ---------------------------------------------------------------------
      1          6           0       -1.873372   -1.841880    1.084876
      2          8           0       -0.757258   -0.981603    1.107885
      3          6           0       -0.669192   -0.116556    0.026628
      4          6           0        0.656155    0.624970    0.120914
      5          6           0        1.878754   -0.286888    0.027703
      6          6           0        3.199266    0.472769    0.138005
      7          8           0       -1.769575    0.771554    0.067613
      8          6           0       -2.172441    1.288487   -1.172082
      9          1           0       -1.873632   -2.477448    0.176656
     10          1           0       -2.820619   -1.278282    1.116605
     11          1           0       -1.806581   -2.490105    1.969700
     12          1           0       -0.723906   -0.694631   -0.928523
     13          1           0        0.650614    1.171552    1.078760
     14          1           0        0.686653    1.382675   -0.680779
     15          1           0        1.848103   -0.841319   -0.928237
     16          1           0        1.809367   -1.046163    0.822922
     17          1           0        4.063841   -0.206464    0.072028
     18          1           0        3.300951    1.221908   -0.665267
     19          1           0        3.269081    1.009948    1.098398
     20          1           0       -3.073492    1.895406   -1.002282
     21          1           0       -2.419420    0.485257   -1.895728
     22          1           0       -1.403297    1.936813   -1.635793
 ---------------------------------------------------------------------
                    Distance matrix (angstroms):
                    1          2          3          4          5
     1  C    0.000000
     2  O    1.409368   0.000000
     3  C    2.355140   1.387508   0.000000
     4  C    3.662388   2.356464   1.521610   0.000000
     5  C    4.196912   2.932231   2.553634   1.528045   0.000000
     6  C    5.655602   4.325500   3.914675   2.547719   1.527415
     7  O    2.806356   2.276074   1.414660   2.430740   3.798973
     8  C    3.870723   3.514868   2.381345   3.180102   4.509265
     9  H    1.108517   2.085913   2.654618   4.003490   4.347545
    10  H    1.102690   2.084599   2.676994   4.086775   4.924701
    11  H    1.098895   2.029626   3.271532   4.380271   4.712453
    12  H    2.586741   2.056799   1.117800   2.178815   2.802582
    13  H    3.930816   2.572747   2.123227   1.102838   2.177176
    14  H    4.479847   3.297576   2.141596   1.103521   2.170367
    15  H    4.347773   3.309589   2.788158   2.161357   1.105512
    16  H    3.776818   2.583202   2.764328   2.148348   1.101674
    17  H    6.241070   4.991676   4.734105   3.507990   2.187016
    18  H    6.262860   4.946573   4.246438   2.823005   2.186164
    19  H    5.880301   4.491967   4.234112   2.816215   2.182013
    20  H    4.445652   4.253813   3.299591   4.097052   5.508903
    21  H    3.820698   3.733115   2.668506   3.680425   4.771802
    22  H    4.679907   4.057374   2.742056   3.008038   4.299293
                    6          7          8          9         10
     6  C    0.000000
     7  O    4.978314   0.000000
     8  C    5.589004   1.402271   0.000000
     9  H    5.868524   3.252497   4.011315   0.000000
    10  H    6.345302   2.531187   3.499504   1.793958   0.000000
    11  H    6.098544   3.775940   4.927718   1.794342   1.795705
    12  H    4.229845   2.058011   2.467860   2.392013   2.986536
    13  H    2.805165   2.653249   3.612423   4.527782   4.248833
    14  H    2.794917   2.639435   2.902528   4.710712   4.755233
    15  H    2.165489   4.084198   4.556348   4.212959   5.115592
    16  H    2.169812   4.084533   5.028461   4.003838   4.645094
    17  H    1.101453   5.914836   6.532526   6.357822   7.045263
    18  H    1.103084   5.142972   5.497209   6.416415   6.848331
    19  H    1.102629   5.148535   5.902782   6.281643   6.505442
    20  H    6.532354   2.026799   1.099580   4.685233   3.824385
    21  H    5.975438   2.087815   1.108981   3.656539   3.513570
    22  H    5.145228   2.096087   1.107672   4.794985   4.463332
                   11         12         13         14         15
    11  H    0.000000
    12  H    3.577095   0.000000
    13  H    4.498812   3.066126   0.000000
    14  H    5.314102   2.523144   1.772526   0.000000
    15  H    4.947045   2.576189   3.084424   2.521181   0.000000
    16  H    4.058959   3.099775   2.515238   3.069342   1.763525
    17  H    6.578604   4.915479   3.816092   3.807556   2.512582
    18  H    6.841708   4.465635   3.173082   2.619282   2.537090
    19  H    6.226707   4.791445   2.623523   3.158059   3.090893
    20  H    5.447058   3.497754   4.327084   3.808536   5.631806
    21  H    4.916287   2.280875   4.329398   3.453860   4.572482
    22  H    5.723619   2.808255   3.488978   2.363686   4.334772
                   16         17         18         19         20
    16  H    0.000000
    17  H    2.520236   0.000000
    18  H    3.095750   1.779284   0.000000
    19  H    2.536581   1.778971   1.776642   0.000000
    20  H    5.985524   7.517547   6.418776   6.739817   0.000000
    21  H    5.255373   6.810522   5.897400   6.449740   1.792924
    22  H    5.026393   6.115544   4.856228   5.492359   1.786785
                   21         22
    21  H    0.000000
    22  H    1.790834   0.000000
 Stoichiometry    C6H14O2(1+,2)
 Framework group  C1[X(C6H14O2)]
 Deg. of freedom    60
 Full point group                 C1      NOp   1
 Largest Abelian subgroup         C1      NOp   1
 Largest concise Abelian subgroup C1      NOp   1
                         Standard orientation:                         
 ---------------------------------------------------------------------
 Center     Atomic      Atomic             Coordinates (Angstroms)
 Number     Number       Type             X           Y           Z
 ---------------------------------------------------------------------
      1          6           0       -1.833315    1.921537    0.130581
      2          8           0       -0.642836    1.301069   -0.298484
      3          6           0       -0.487198   -0.010981    0.125170
      4          6           0        0.901481   -0.478769   -0.284757
      5          6           0        2.034263    0.309679    0.371044
      6          6           0        3.419959   -0.164525   -0.062516
      7          8           0       -1.501013   -0.800291   -0.466801
      8          6           0       -1.867800   -1.947130    0.251943
      9          1           0       -1.901411    1.941253    1.236828
     10          1           0       -2.724502    1.406323   -0.264723
     11          1           0       -1.816941    2.955620   -0.240868
     12          1           0       -0.604737   -0.068813    1.235268
     13          1           0        0.956163   -0.397615   -1.383245
     14          1           0        0.992895   -1.550267   -0.037178
     15          1           0        1.942844    0.233537    1.470135
     16          1           0        1.903914    1.376134    0.127386
     17          1           0        4.217863    0.421464    0.420357
     18          1           0        3.581453   -1.224810    0.195377
     19          1           0        3.548840   -0.068873   -1.153401
     20          1           0       -2.707564   -2.417997   -0.279241
     21          1           0       -2.194995   -1.703188    1.283096
     22          1           0       -1.047367   -2.687858    0.323689
 ---------------------------------------------------------------------
 Rotational constants (GHZ):           2.6937863           1.1813068           0.8763128
 Standard basis: def2SVP (5D, 7F)
 There are   190 symmetry adapted cartesian basis functions of A   symmetry.
 There are   182 symmetry adapted basis functions of A   symmetry.
   182 basis functions,   298 primitive gaussians,   190 cartesian basis functions
    33 alpha electrons       32 beta electrons
       nuclear repulsion energy       414.9476854903 Hartrees.
 NAtoms=   22 NActive=   22 NUniq=   22 SFac= 1.00D+00 NAtFMM=   60 NAOKFM=F Big=F
 Integral buffers will be    131072 words long.
 Raffenetti 2 integral format.
 Two-electron integral symmetry is turned on.
 One-electron integrals computed using PRISM.
   1 Symmetry operations used in ECPInt.
 ECPInt:  NShTT=    4095 NPrTT=   14007 LenC2=    4034 LenP2D=   10978.
 LDataN:  DoStor=T MaxTD1= 4 Len=   56
 NBasis=   182 RedAO= T EigKep=  1.46D-03  NBF=   182
 NBsUse=   182 1.00D-06 EigRej= -1.00D+00 NBFU=   182
 ExpMin= 1.22D-01 ExpMax= 2.27D+03 ExpMxC= 3.41D+02 IAcc=3 IRadAn=         5 AccDes= 0.00D+00
 Harris functional with IExCor=  402 and IRadAn=       5 diagonalized for initial guess.
 HarFok:  IExCor=  402 AccDes= 0.00D+00 IRadAn=         5 IDoV= 1 UseB2=F ITyADJ=14
 ICtDFT=  3500011 ScaDFX=  1.000000  1.000000  1.000000  1.000000
 FoFCou: FMM=F IPFlag=           0 FMFlag=      100000 FMFlg1=           0
         NFxFlg=           0 DoJE=T BraDBF=F KetDBF=T FulRan=T
         wScrn=  0.000000 ICntrl=       500 IOpCl=  0 I1Cent=   200000004 NGrid=           0
         NMat0=    1 NMatS0=      1 NMatT0=    0 NMatD0=    1 NMtDS0=    0 NMtDT0=    0
 Petite list used in FoFCou.
 Initial guess <Sx>= 0.0000 <Sy>= 0.0000 <Sz>= 0.5000 <S**2>= 0.7500 S= 0.5000
 Requested convergence on RMS density matrix=1.00D-08 within 128 cycles.
 Requested convergence on MAX density matrix=1.00D-06.
 Requested convergence on             energy=1.00D-06.
 No special actions if energy rises.
 Integral accuracy reduced to 1.0D-05 until final iterations.
 EnCoef did     7 forward-backward iterations
 EnCoef did     5 forward-backward iterations
 Initial convergence to 1.0D-05 achieved.  Increase integral accuracy.
 SCF Done:  E(UB3LYP) =  -386.873060213     A.U. after   23 cycles
            NFock= 23  Conv=0.44D-08     -V/T= 2.0103
 <Sx>= 0.0000 <Sy>= 0.0000 <Sz>= 0.5000 <S**2>= 0.7536 S= 0.5018
 <L.S>= 0.000000000000E+00
 Annihilation of the first spin contaminant:
 S**2 before annihilation     0.7536,   after     0.7500

 **********************************************************************

            Population analysis using the SCF Density.

 **********************************************************************

 Orbital symmetries:
 Alpha Orbitals:
       Occupied  (A) (A) (A) (A) (A) (A) (A) (A) (A) (A) (A) (A)
                 (A) (A) (A) (A) (A) (A) (A) (A) (A) (A) (A) (A)
                 (A) (A) (A) (A) (A) (A) (A) (A) (A)
       Virtual   (A) (A) (A) (A) (A) (A) (A) (A) (A) (A) (A) (A)
                 (A) (A) (A) (A) (A) (A) (A) (A) (A) (A) (A) (A)
                 (A) (A) (A) (A) (A) (A) (A) (A) (A) (A) (A) (A)
                 (A) (A) (A) (A) (A) (A) (A) (A) (A) (A) (A) (A)
                 (A) (A) (A) (A) (A) (A) (A) (A) (A) (A) (A) (A)
                 (A) (A) (A) (A) (A) (A) (A) (A) (A) (A) (A) (A)
                 (A) (A) (A) (A) (A) (A) (A) (A) (A) (A) (A) (A)
                 (A) (A) (A) (A) (A) (A) (A) (A) (A) (A) (A) (A)
                 (A) (A) (A) (A) (A) (A) (A) (A) (A) (A) (A) (A)
                 (A) (A) (A) (A) (A) (A) (A) (A) (A) (A) (A) (A)
                 (A) (A) (A) (A) (A) (A) (A) (A) (A) (A) (A) (A)
                 (A) (A) (A) (A) (A) (A) (A) (A) (A) (A) (A) (A)
                 (A) (A) (A) (A) (A)
 Beta  Orbitals:
       Occupied  (A) (A) (A) (A) (A) (A) (A) (A) (A) (A) (A) (A)
                 (A) (A) (A) (A) (A) (A) (A) (A) (A) (A) (A) (A)
                 (A) (A) (A) (A) (A) (A) (A) (A)
       Virtual   (A) (A) (A) (A) (A) (A) (A) (A) (A) (A) (A) (A)
                 (A) (A) (A) (A) (A) (A) (A) (A) (A) (A) (A) (A)
                 (A) (A) (A) (A) (A) (A) (A) (A) (A) (A) (A) (A)
                 (A) (A) (A) (A) (A) (A) (A) (A) (A) (A) (A) (A)
                 (A) (A) (A) (A) (A) (A) (A) (A) (A) (A) (A) (A)
                 (A) (A) (A) (A) (A) (A) (A) (A) (A) (A) (A) (A)
                 (A) (A) (A) (A) (A) (A) (A) (A) (A) (A) (A) (A)
                 (A) (A) (A) (A) (A) (A) (A) (A) (A) (A) (A) (A)
                 (A) (A) (A) (A) (A) (A) (A) (A) (A) (A) (A) (A)
                 (A) (A) (A) (A) (A) (A) (A) (A) (A) (A) (A) (A)
                 (A) (A) (A) (A) (A) (A) (A) (A) (A) (A) (A) (A)
                 (A) (A) (A) (A) (A) (A) (A) (A) (A) (A) (A) (A)
                 (A) (A) (A) (A) (A) (A)
 The electronic state is 2-A.
 Alpha  occ. eigenvalues --  -19.43116 -19.38866 -10.51093 -10.43928 -10.41207
 Alpha  occ. eigenvalues --  -10.37637 -10.34538 -10.31774  -1.32037  -1.25355
 Alpha  occ. eigenvalues --   -0.98822  -0.92638  -0.88548  -0.85196  -0.80844
 Alpha  occ. eigenvalues --   -0.75689  -0.73331  -0.72829  -0.69662  -0.65958
 Alpha  occ. eigenvalues --   -0.64215  -0.63565  -0.60982  -0.59035  -0.56892
 Alpha  occ. eigenvalues --   -0.55724  -0.54358  -0.54068  -0.53217  -0.50879
 Alpha  occ. eigenvalues --   -0.50243  -0.49181  -0.47895
 Alpha virt. eigenvalues --   -0.12354  -0.08800  -0.08604  -0.07127  -0.05845
 Alpha virt. eigenvalues --   -0.05808  -0.04675  -0.03923  -0.03122  -0.02313
 Alpha virt. eigenvalues --   -0.01288  -0.00933   0.00745   0.02048   0.02650
 Alpha virt. eigenvalues --    0.03055   0.04480   0.04983   0.08029   0.08439
 Alpha virt. eigenvalues --    0.10245   0.21760   0.24264   0.26265   0.27021
 Alpha virt. eigenvalues --    0.27174   0.28576   0.29436   0.30025   0.30859
 Alpha virt. eigenvalues --    0.33512   0.34913   0.37671   0.41402   0.43068
 Alpha virt. eigenvalues --    0.44436   0.45129   0.45582   0.47486   0.48247
 Alpha virt. eigenvalues --    0.48727   0.49139   0.49898   0.50223   0.51216
 Alpha virt. eigenvalues --    0.52513   0.53323   0.54892   0.55511   0.56131
 Alpha virt. eigenvalues --    0.56617   0.57371   0.58054   0.60010   0.66242
 Alpha virt. eigenvalues --    0.69230   0.78107   0.79728   0.83156   0.85124
 Alpha virt. eigenvalues --    0.87054   0.89491   0.93879   0.97733   1.03522
 Alpha virt. eigenvalues --    1.04426   1.07080   1.13416   1.13745   1.18193
 Alpha virt. eigenvalues --    1.20104   1.20582   1.22904   1.31736   1.32624
 Alpha virt. eigenvalues --    1.34515   1.35358   1.38537   1.39089   1.41084
 Alpha virt. eigenvalues --    1.45099   1.51302   1.53106   1.53901   1.56807
 Alpha virt. eigenvalues --    1.58013   1.58850   1.59541   1.61787   1.62462
 Alpha virt. eigenvalues --    1.63404   1.64172   1.65251   1.65383   1.66581
 Alpha virt. eigenvalues --    1.67182   1.69082   1.69187   1.71583   1.72504
 Alpha virt. eigenvalues --    1.73106   1.74687   1.77385   1.79713   1.81382
 Alpha virt. eigenvalues --    1.83971   1.91127   1.91220   1.94894   1.99589
 Alpha virt. eigenvalues --    2.00749   2.06209   2.07605   2.10801   2.13207
 Alpha virt. eigenvalues --    2.17084   2.18994   2.21516   2.24634   2.26451
 Alpha virt. eigenvalues --    2.28076   2.31183   2.37772   2.42800   2.42905
 Alpha virt. eigenvalues --    2.43466   2.46085   2.51536   2.52511   2.58211
 Alpha virt. eigenvalues --    2.61117   2.62326   2.64931   2.66406   2.68716
 Alpha virt. eigenvalues --    2.72745   2.74755   2.77283   2.79717   2.84373
 Alpha virt. eigenvalues --    2.85837   2.87572   2.88719   2.90213   2.91346
 Alpha virt. eigenvalues --    3.04447   3.17026   3.25157   3.35507
  Beta  occ. eigenvalues --  -19.41937 -19.38164 -10.51071 -10.43945 -10.41215
  Beta  occ. eigenvalues --  -10.37484 -10.34479 -10.31714  -1.30145  -1.23556
  Beta  occ. eigenvalues --   -0.98207  -0.92237  -0.88014  -0.84630  -0.79725
  Beta  occ. eigenvalues --   -0.74917  -0.72529  -0.72234  -0.67752  -0.64598
  Beta  occ. eigenvalues --   -0.63558  -0.62273  -0.60605  -0.58247  -0.56279
  Beta  occ. eigenvalues --   -0.55230  -0.53893  -0.52759  -0.51260  -0.49145
  Beta  occ. eigenvalues --   -0.48019  -0.47288
  Beta virt. eigenvalues --   -0.41925  -0.12050  -0.08600  -0.08258  -0.06744
  Beta virt. eigenvalues --   -0.05649  -0.05472  -0.04492  -0.03799  -0.02902
  Beta virt. eigenvalues --   -0.02206  -0.01159  -0.00732   0.01041   0.02221
  Beta virt. eigenvalues --    0.02941   0.03161   0.04686   0.05334   0.08396
  Beta virt. eigenvalues --    0.08912   0.10503   0.22032   0.24575   0.26573
  Beta virt. eigenvalues --    0.27177   0.27686   0.28872   0.29830   0.30253
  Beta virt. eigenvalues --    0.31194   0.33694   0.35362   0.37974   0.41852
  Beta virt. eigenvalues --    0.43296   0.44780   0.45367   0.45934   0.47685
  Beta virt. eigenvalues --    0.48393   0.48888   0.49252   0.50106   0.50380
  Beta virt. eigenvalues --    0.51381   0.52686   0.53500   0.55066   0.55628
  Beta virt. eigenvalues --    0.56470   0.56770   0.57610   0.58267   0.60313
  Beta virt. eigenvalues --    0.66615   0.69510   0.78675   0.80492   0.83558
  Beta virt. eigenvalues --    0.85819   0.87413   0.90214   0.94875   0.98208
  Beta virt. eigenvalues --    1.03962   1.04875   1.07859   1.13920   1.14404
  Beta virt. eigenvalues --    1.18619   1.20434   1.20913   1.23199   1.32446
  Beta virt. eigenvalues --    1.33152   1.34902   1.35892   1.39095   1.39522
  Beta virt. eigenvalues --    1.41221   1.45477   1.51702   1.53500   1.54229
  Beta virt. eigenvalues --    1.57187   1.58370   1.59089   1.59708   1.62055
  Beta virt. eigenvalues --    1.62810   1.63727   1.64556   1.65525   1.65788
  Beta virt. eigenvalues --    1.66774   1.67581   1.69234   1.69472   1.71989
  Beta virt. eigenvalues --    1.72803   1.73526   1.75017   1.77651   1.80059
  Beta virt. eigenvalues --    1.81671   1.84160   1.91504   1.91749   1.95230
  Beta virt. eigenvalues --    1.99973   2.01153   2.06593   2.08094   2.11331
  Beta virt. eigenvalues --    2.13565   2.17347   2.19356   2.21709   2.24736
  Beta virt. eigenvalues --    2.26827   2.28481   2.31612   2.38017   2.43154
  Beta virt. eigenvalues --    2.43366   2.43867   2.46504   2.52697   2.53629
  Beta virt. eigenvalues --    2.59123   2.61768   2.62765   2.65940   2.67193
  Beta virt. eigenvalues --    2.69382   2.72945   2.76084   2.77724   2.80803
  Beta virt. eigenvalues --    2.85077   2.86340   2.88390   2.90180   2.91172
  Beta virt. eigenvalues --    2.91821   3.05803   3.17866   3.25672   3.35989
          Condensed to atoms (all electrons):
               1          2          3          4          5          6
     1  C    4.432474   0.274765  -0.027608   0.007399  -0.000108   0.000008
     2  O    0.274765   7.830141   0.333364  -0.070731   0.001655  -0.000087
     3  C   -0.027608   0.333364   4.611823   0.273035  -0.016097   0.005785
     4  C    0.007399  -0.070731   0.273035   4.895326   0.351154  -0.037655
     5  C   -0.000108   0.001655  -0.016097   0.351154   4.628040   0.427105
     6  C    0.000008  -0.000087   0.005785  -0.037655   0.427105   4.460835
     7  O   -0.006723  -0.045047   0.241928  -0.031155   0.004403  -0.000061
     8  C   -0.000746   0.001953  -0.010132  -0.009558   0.000092  -0.000008
     9  H    0.387482  -0.025374  -0.001911   0.000910  -0.000506   0.000001
    10  H    0.399653  -0.022998  -0.006603  -0.000205   0.000055   0.000001
    11  H    0.403267  -0.018831   0.004114  -0.000223   0.000043  -0.000001
    12  H   -0.005854  -0.032925   0.380398  -0.028965  -0.007806   0.000212
    13  H   -0.000449  -0.001570  -0.003754   0.354671  -0.016087  -0.002724
    14  H   -0.000102   0.004059   0.001915   0.338781  -0.013079  -0.002153
    15  H   -0.000161  -0.001121  -0.005386  -0.027967   0.374177  -0.020976
    16  H   -0.000173   0.012329  -0.008241  -0.029185   0.376558  -0.013077
    17  H   -0.000001   0.000002  -0.000398   0.006723  -0.008672   0.382804
    18  H    0.000001  -0.000006   0.000521  -0.009501  -0.021576   0.395024
    19  H   -0.000001  -0.000010   0.000573  -0.008237  -0.020607   0.392452
    20  H    0.000049  -0.000127   0.003169   0.000041   0.000002  -0.000000
    21  H   -0.000196   0.000099  -0.005143  -0.001340   0.000139   0.000001
    22  H    0.000033   0.000001   0.001998  -0.000427  -0.000513   0.000005
               7          8          9         10         11         12
     1  C   -0.006723  -0.000746   0.387482   0.399653   0.403267  -0.005854
     2  O   -0.045047   0.001953  -0.025374  -0.022998  -0.018831  -0.032925
     3  C    0.241928  -0.010132  -0.001911  -0.006603   0.004114   0.380398
     4  C   -0.031155  -0.009558   0.000910  -0.000205  -0.000223  -0.028965
     5  C    0.004403   0.000092  -0.000506   0.000055   0.000043  -0.007806
     6  C   -0.000061  -0.000008   0.000001   0.000001  -0.000001   0.000212
     7  O    7.846402   0.272348  -0.000238   0.006262   0.000135  -0.032541
     8  C    0.272348   4.452316  -0.000158  -0.000272   0.000011   0.001516
     9  H   -0.000238  -0.000158   0.611247  -0.025455  -0.019021   0.007120
    10  H    0.006262  -0.000272  -0.025455   0.593313  -0.017644  -0.001025
    11  H    0.000135   0.000011  -0.019021  -0.017644   0.550531  -0.000102
    12  H   -0.032541   0.001516   0.007120  -0.001025  -0.000102   0.625301
    13  H   -0.002061   0.000362   0.000049   0.000031  -0.000021   0.008405
    14  H   -0.001797   0.000569   0.000000   0.000017   0.000011  -0.007601
    15  H   -0.000051   0.000031   0.000017   0.000004  -0.000002   0.009152
    16  H    0.000146  -0.000008   0.000077   0.000075  -0.000082  -0.001956
    17  H    0.000001   0.000000  -0.000000   0.000000   0.000000  -0.000028
    18  H   -0.000007  -0.000005   0.000000  -0.000000   0.000000  -0.000085
    19  H    0.000002  -0.000001  -0.000000  -0.000000   0.000000   0.000048
    20  H   -0.018565   0.401290  -0.000006  -0.000029  -0.000002   0.000034
    21  H   -0.019031   0.390876  -0.000311   0.000658  -0.000014   0.003186
    22  H   -0.023756   0.387442   0.000049  -0.000004   0.000001   0.000186
              13         14         15         16         17         18
     1  C   -0.000449  -0.000102  -0.000161  -0.000173  -0.000001   0.000001
     2  O   -0.001570   0.004059  -0.001121   0.012329   0.000002  -0.000006
     3  C   -0.003754   0.001915  -0.005386  -0.008241  -0.000398   0.000521
     4  C    0.354671   0.338781  -0.027967  -0.029185   0.006723  -0.009501
     5  C   -0.016087  -0.013079   0.374177   0.376558  -0.008672  -0.021576
     6  C   -0.002724  -0.002153  -0.020976  -0.013077   0.382804   0.395024
     7  O   -0.002061  -0.001797  -0.000051   0.000146   0.000001  -0.000007
     8  C    0.000362   0.000569   0.000031  -0.000008   0.000000  -0.000005
     9  H    0.000049   0.000000   0.000017   0.000077  -0.000000   0.000000
    10  H    0.000031   0.000017   0.000004   0.000075   0.000000  -0.000000
    11  H   -0.000021   0.000011  -0.000002  -0.000082   0.000000   0.000000
    12  H    0.008405  -0.007601   0.009152  -0.001956  -0.000028  -0.000085
    13  H    0.611079  -0.022591   0.008182  -0.009655  -0.000156  -0.001717
    14  H   -0.022591   0.654145  -0.010319   0.008720  -0.000198   0.007219
    15  H    0.008182  -0.010319   0.679051  -0.028178  -0.005412  -0.008425
    16  H   -0.009655   0.008720  -0.028178   0.646272  -0.005817   0.006875
    17  H   -0.000156  -0.000198  -0.005412  -0.005817   0.602284  -0.020663
    18  H   -0.001717   0.007219  -0.008425   0.006875  -0.020663   0.634869
    19  H    0.007038  -0.001724   0.007437  -0.008303  -0.017567  -0.022530
    20  H   -0.000026  -0.000184   0.000000   0.000001   0.000000  -0.000000
    21  H    0.000025   0.000108  -0.000035  -0.000000  -0.000000   0.000000
    22  H    0.000196   0.006238   0.000014   0.000008  -0.000000  -0.000003
              19         20         21         22
     1  C   -0.000001   0.000049  -0.000196   0.000033
     2  O   -0.000010  -0.000127   0.000099   0.000001
     3  C    0.000573   0.003169  -0.005143   0.001998
     4  C   -0.008237   0.000041  -0.001340  -0.000427
     5  C   -0.020607   0.000002   0.000139  -0.000513
     6  C    0.392452  -0.000000   0.000001   0.000005
     7  O    0.000002  -0.018565  -0.019031  -0.023756
     8  C   -0.000001   0.401290   0.390876   0.387442
     9  H   -0.000000  -0.000006  -0.000311   0.000049
    10  H   -0.000000  -0.000029   0.000658  -0.000004
    11  H    0.000000  -0.000002  -0.000014   0.000001
    12  H    0.000048   0.000034   0.003186   0.000186
    13  H    0.007038  -0.000026   0.000025   0.000196
    14  H   -0.001724  -0.000184   0.000108   0.006238
    15  H    0.007437   0.000000  -0.000035   0.000014
    16  H   -0.008303   0.000001  -0.000000   0.000008
    17  H   -0.017567   0.000000  -0.000000  -0.000000
    18  H   -0.022530  -0.000000   0.000000  -0.000003
    19  H    0.626023  -0.000000   0.000000   0.000001
    20  H   -0.000000   0.538829  -0.016923  -0.016731
    21  H    0.000000  -0.016923   0.574084  -0.020545
    22  H    0.000001  -0.016731  -0.020545   0.562358
          Atomic-Atomic Spin Densities.
               1          2          3          4          5          6
     1  C   -0.008586  -0.010024  -0.000146   0.000870  -0.000167   0.000008
     2  O   -0.010024   0.283658  -0.005347  -0.003776  -0.001686   0.000048
     3  C   -0.000146  -0.005347  -0.031888   0.041808  -0.006336   0.000568
     4  C    0.000870  -0.003776   0.041808   0.042923   0.016522  -0.004862
     5  C   -0.000167  -0.001686  -0.006336   0.016522   0.006456   0.003980
     6  C    0.000008   0.000048   0.000568  -0.004862   0.003980   0.031566
     7  O    0.003713  -0.004241  -0.023847  -0.005681  -0.000479  -0.000018
     8  C   -0.000055   0.000035   0.001263   0.000441  -0.000002   0.000001
     9  H    0.003641  -0.002886   0.001622  -0.000584   0.000191  -0.000005
    10  H    0.004529  -0.003592  -0.001352   0.000482  -0.000053   0.000001
    11  H    0.000608   0.000075  -0.000072  -0.000016   0.000002   0.000000
    12  H   -0.002005  -0.005266   0.008561  -0.011324   0.003154  -0.000400
    13  H   -0.000128   0.001423  -0.002689  -0.002115   0.002128  -0.001740
    14  H   -0.000016   0.000007   0.001113  -0.002402   0.001268  -0.000712
    15  H    0.000019   0.000175   0.000065   0.000724   0.000331   0.000995
    16  H   -0.000050  -0.000933   0.000022  -0.001798   0.004357  -0.001565
    17  H   -0.000000  -0.000005  -0.000011   0.000219  -0.000184   0.001316
    18  H   -0.000000  -0.000000  -0.000014   0.000223   0.000433  -0.000783
    19  H    0.000001  -0.000000   0.000016  -0.000247  -0.000539   0.002562
    20  H   -0.000009   0.000016   0.000096  -0.000057   0.000000  -0.000000
    21  H   -0.000223   0.000060   0.003043  -0.000632   0.000006  -0.000004
    22  H    0.000054  -0.000093  -0.000739   0.001928   0.000015   0.000033
               7          8          9         10         11         12
     1  C    0.003713  -0.000055   0.003641   0.004529   0.000608  -0.002005
     2  O   -0.004241   0.000035  -0.002886  -0.003592   0.000075  -0.005266
     3  C   -0.023847   0.001263   0.001622  -0.001352  -0.000072   0.008561
     4  C   -0.005681   0.000441  -0.000584   0.000482  -0.000016  -0.011324
     5  C   -0.000479  -0.000002   0.000191  -0.000053   0.000002   0.003154
     6  C   -0.000018   0.000001  -0.000005   0.000001   0.000000  -0.000400
     7  O    0.485457  -0.019211  -0.001659   0.005019  -0.000015  -0.011887
     8  C   -0.019211  -0.021339   0.000068  -0.000181  -0.000000   0.001534
     9  H   -0.001659   0.000068   0.027031  -0.004901  -0.000130   0.004269
    10  H    0.005019  -0.000181  -0.004901   0.021812  -0.000097  -0.001766
    11  H   -0.000015  -0.000000  -0.000130  -0.000097  -0.000582   0.000010
    12  H   -0.011887   0.001534   0.004269  -0.001766   0.000010   0.098344
    13  H    0.001813  -0.000077   0.000035  -0.000069   0.000001   0.000924
    14  H    0.000853  -0.000245   0.000010  -0.000011  -0.000000   0.001041
    15  H    0.000015  -0.000003  -0.000031   0.000004   0.000000  -0.000965
    16  H   -0.000007   0.000002   0.000045  -0.000015   0.000002   0.000476
    17  H    0.000000   0.000000   0.000000  -0.000000  -0.000000   0.000029
    18  H    0.000003   0.000000   0.000000  -0.000000  -0.000000   0.000032
    19  H   -0.000003  -0.000000  -0.000000   0.000000   0.000000  -0.000018
    20  H   -0.000074   0.000762   0.000008  -0.000039   0.000000   0.000124
    21  H   -0.007760   0.007099   0.000452  -0.000543   0.000002   0.006090
    22  H   -0.003531   0.011945  -0.000050   0.000092  -0.000000  -0.003207
              13         14         15         16         17         18
     1  C   -0.000128  -0.000016   0.000019  -0.000050  -0.000000  -0.000000
     2  O    0.001423   0.000007   0.000175  -0.000933  -0.000005  -0.000000
     3  C   -0.002689   0.001113   0.000065   0.000022  -0.000011  -0.000014
     4  C   -0.002115  -0.002402   0.000724  -0.001798   0.000219   0.000223
     5  C    0.002128   0.001268   0.000331   0.004357  -0.000184   0.000433
     6  C   -0.001740  -0.000712   0.000995  -0.001565   0.001316  -0.000783
     7  O    0.001813   0.000853   0.000015  -0.000007   0.000000   0.000003
     8  C   -0.000077  -0.000245  -0.000003   0.000002   0.000000   0.000000
     9  H    0.000035   0.000010  -0.000031   0.000045   0.000000   0.000000
    10  H   -0.000069  -0.000011   0.000004  -0.000015  -0.000000  -0.000000
    11  H    0.000001  -0.000000   0.000000   0.000002  -0.000000  -0.000000
    12  H    0.000924   0.001041  -0.000965   0.000476   0.000029   0.000032
    13  H   -0.000968   0.001296  -0.000228   0.000510   0.000116   0.000147
    14  H    0.001296  -0.002693  -0.000065  -0.000006   0.000038   0.000123
    15  H   -0.000228  -0.000065  -0.000590  -0.000088  -0.000221  -0.000068
    16  H    0.000510  -0.000006  -0.000088   0.002388   0.000249   0.000020
    17  H    0.000116   0.000038  -0.000221   0.000249   0.013762   0.000728
    18  H    0.000147   0.000123  -0.000068   0.000020   0.000728  -0.000018
    19  H   -0.000377  -0.000067   0.000041  -0.000131  -0.001051  -0.000316
    20  H    0.000010   0.000009  -0.000000  -0.000000   0.000000   0.000000
    21  H    0.000061   0.000204  -0.000014   0.000004   0.000000   0.000001
    22  H   -0.000356  -0.001218   0.000023  -0.000007  -0.000001  -0.000011
              19         20         21         22
     1  C    0.000001  -0.000009  -0.000223   0.000054
     2  O   -0.000000   0.000016   0.000060  -0.000093
     3  C    0.000016   0.000096   0.003043  -0.000739
     4  C   -0.000247  -0.000057  -0.000632   0.001928
     5  C   -0.000539   0.000000   0.000006   0.000015
     6  C    0.002562  -0.000000  -0.000004   0.000033
     7  O   -0.000003  -0.000074  -0.007760  -0.003531
     8  C   -0.000000   0.000762   0.007099   0.011945
     9  H   -0.000000   0.000008   0.000452  -0.000050
    10  H    0.000000  -0.000039  -0.000543   0.000092
    11  H    0.000000   0.000000   0.000002  -0.000000
    12  H   -0.000018   0.000124   0.006090  -0.003207
    13  H   -0.000377   0.000010   0.000061  -0.000356
    14  H   -0.000067   0.000009   0.000204  -0.001218
    15  H    0.000041  -0.000000  -0.000014   0.000023
    16  H   -0.000131  -0.000000   0.000004  -0.000007
    17  H   -0.001051   0.000000   0.000000  -0.000001
    18  H   -0.000316   0.000000   0.000001  -0.000011
    19  H    0.001361  -0.000000  -0.000000   0.000003
    20  H   -0.000000  -0.000458   0.000626  -0.001091
    21  H   -0.000000   0.000626   0.040677  -0.007551
    22  H    0.000003  -0.001091  -0.007551   0.050768
 Mulliken charges and spin densities:
               1          2
     1  C    0.136990  -0.007968
     2  O   -0.239541   0.247648
     3  C    0.226651  -0.014264
     4  C    0.027109   0.072645
     5  C   -0.058372   0.029396
     6  C    0.012509   0.030987
     7  O   -0.190595   0.418458
     8  C    0.112080  -0.017962
     9  H    0.066026   0.027125
    10  H    0.074165   0.019320
    11  H    0.097829  -0.000214
    12  H    0.083333   0.087753
    13  H    0.070773  -0.000282
    14  H    0.037965  -0.001473
    15  H    0.029967   0.000119
    16  H    0.053611   0.003473
    17  H    0.067095   0.014984
    18  H    0.040008   0.000498
    19  H    0.045407   0.001234
    20  H    0.109177  -0.000078
    21  H    0.094363   0.041597
    22  H    0.103450   0.047004
 Sum of Mulliken charges =   1.00000   1.00000
 Mulliken charges and spin densities with hydrogens summed into heavy atoms:
               1          2
     1  C    0.375010   0.038263
     2  O   -0.239541   0.247648
     3  C    0.309984   0.073489
     4  C    0.135848   0.070889
     5  C    0.025206   0.032987
     6  C    0.165018   0.047704
     7  O   -0.190595   0.418458
     8  C    0.419070   0.070562
 Electronic spatial extent (au):  <R**2>=           1372.1156
 Charge=              1.0000 electrons
 Dipole moment (field-independent basis, Debye):
    X=             -3.0436    Y=             -1.6391    Z=              2.0095  Tot=              3.9986
 Quadrupole moment (field-independent basis, Debye-Ang):
   XX=            -27.8485   YY=            -34.3431   ZZ=            -46.7570
   XY=              1.0609   XZ=             -2.8233   YZ=             -0.3604
 Traceless Quadrupole moment (field-independent basis, Debye-Ang):
   XX=              8.4677   YY=              1.9731   ZZ=            -10.4408
   XY=              1.0609   XZ=             -2.8233   YZ=             -0.3604
 Octapole moment (field-independent basis, Debye-Ang**2):
  XXX=             -9.0407  YYY=             -4.2294  ZZZ=              0.2576  XYY=            -31.5071
  XXY=             -1.8789  XXZ=              3.9962  XZZ=             -5.2056  YZZ=              0.0755
  YYZ=              2.4249  XYZ=              1.4763
 Hexadecapole moment (field-independent basis, Debye-Ang**3):
 XXXX=           -988.3517 YYYY=           -393.8790 ZZZZ=           -101.0560 XXXY=             22.2806
 XXXZ=              5.0987 YYYX=              5.2405 YYYZ=             -6.5383 ZZZX=             -6.1627
 ZZZY=             -0.1849 XXYY=           -212.4744 XXZZ=           -203.6186 YYZZ=            -97.7149
 XXYZ=             -0.1798 YYXZ=             -1.3207 ZZXY=              2.5068
 N-N= 4.149476854903D+02 E-N=-1.717535893697D+03  KE= 3.829246802989D+02
                          Isotropic Fermi Contact Couplings
        Atom                 a.u.       MegaHertz       Gauss      10(-4) cm-1
     1  C(13)             -0.01088     -12.23659      -4.36632      -4.08169
     2  O(17)              0.11413     -69.18296     -24.68620     -23.07695
     3  C(13)             -0.02580     -29.00493     -10.34968      -9.67500
     4  C(13)              0.01207      13.57296       4.84317       4.52745
     5  C(13)             -0.00070      -0.78703      -0.28083      -0.26252
     6  C(13)              0.00823       9.25468       3.30230       3.08703
     7  O(17)              0.15207     -92.18192     -32.89280     -30.74858
     8  C(13)             -0.02149     -24.15424      -8.61883      -8.05699
     9  H(1)               0.01071      47.85828      17.07702      15.96380
    10  H(1)               0.00690      30.86206      11.01235      10.29448
    11  H(1)              -0.00010      -0.44994      -0.16055      -0.15009
    12  H(1)               0.03571     159.63360      56.96124      53.24804
    13  H(1)              -0.00109      -4.86814      -1.73708      -1.62384
    14  H(1)              -0.00062      -2.76776      -0.98760      -0.92322
    15  H(1)               0.00043       1.92413       0.68658       0.64182
    16  H(1)               0.00232      10.35482       3.69486       3.45400
    17  H(1)               0.00662      29.57100      10.55167       9.86383
    18  H(1)               0.00012       0.55382       0.19762       0.18473
    19  H(1)               0.00086       3.84749       1.37288       1.28339
    20  H(1)              -0.00018      -0.81112      -0.28943      -0.27056
    21  H(1)               0.01659      74.13649      26.45374      24.72927
    22  H(1)               0.02124      94.94474      33.87865      31.67016
 --------------------------------------------------------
       Center         ----  Spin Dipole Couplings  ----
                      3XX-RR        3YY-RR        3ZZ-RR
 --------------------------------------------------------
     1   Atom       -0.007804      0.000609      0.007195
     2   Atom       -0.358666     -0.263350      0.622016
     3   Atom        0.038611     -0.035635     -0.002975
     4   Atom        0.140341     -0.065537     -0.074804
     5   Atom        0.053477     -0.032044     -0.021433
     6   Atom        0.051922     -0.028460     -0.023462
     7   Atom        0.004321     -0.042276      0.037956
     8   Atom       -0.000449      0.015921     -0.015472
     9   Atom       -0.003754      0.000059      0.003695
    10   Atom        0.007298      0.001571     -0.008869
    11   Atom       -0.002514      0.006466     -0.003952
    12   Atom       -0.009688     -0.007467      0.017155
    13   Atom        0.003400     -0.009808      0.006408
    14   Atom        0.003400      0.007273     -0.010673
    15   Atom        0.002487     -0.006274      0.003787
    16   Atom        0.002220      0.005365     -0.007586
    17   Atom        0.001285      0.001395     -0.002680
    18   Atom        0.001364      0.003137     -0.004501
    19   Atom        0.001769     -0.004759      0.002990
    20   Atom        0.001841      0.004511     -0.006352
    21   Atom       -0.005931     -0.003097      0.009028
    22   Atom       -0.000396      0.008441     -0.008046
 --------------------------------------------------------
                        XY            XZ            YZ
 --------------------------------------------------------
     1   Atom       -0.010320     -0.009246      0.019553
     2   Atom        0.199100      0.437124      0.543934
     3   Atom       -0.010236     -0.069965      0.018858
     4   Atom       -0.032322     -0.009276      0.001219
     5   Atom       -0.014252      0.033546     -0.005428
     6   Atom       -0.009804      0.016655     -0.002430
     7   Atom       -0.849263     -0.908032      0.870616
     8   Atom       -0.019500     -0.020370      0.002265
     9   Atom       -0.003827     -0.003589      0.002309
    10   Atom       -0.005476      0.000055      0.000042
    11   Atom       -0.005350     -0.000335     -0.000883
    12   Atom        0.002058      0.006598     -0.001310
    13   Atom       -0.001364     -0.006705      0.001349
    14   Atom       -0.003876      0.000777     -0.003180
    15   Atom        0.000118      0.000286      0.000649
    16   Atom        0.004462      0.000904      0.000206
    17   Atom        0.003962      0.002598      0.003527
    18   Atom       -0.000901      0.000639     -0.000874
    19   Atom        0.000018     -0.004511      0.000098
    20   Atom        0.009036      0.000822      0.000258
    21   Atom        0.005028     -0.004781     -0.004809
    22   Atom       -0.007683      0.003226     -0.006474
 --------------------------------------------------------


 ---------------------------------------------------------------------------------
              Anisotropic Spin Dipole Couplings in Principal Axis System
 ---------------------------------------------------------------------------------

       Atom             a.u.   MegaHertz   Gauss  10(-4) cm-1        Axes

              Baa    -0.0168    -2.251    -0.803    -0.751  0.4008  0.7795 -0.4813
     1 C(13)  Bbb    -0.0121    -1.624    -0.580    -0.542  0.8462 -0.1137  0.5206
              Bcc     0.0289     3.875     1.383     1.293 -0.3511  0.6160  0.7052
 
              Baa    -0.5300    38.348    13.684    12.792  0.6917  0.5154 -0.5058
     2 O(17)  Bbb    -0.5150    37.265    13.297    12.430 -0.6456  0.7553 -0.1131
              Bcc     1.0450   -75.613   -26.981   -25.222  0.3237  0.4048  0.8552
 
              Baa    -0.0590    -7.924    -2.827    -2.643  0.5073 -0.3951  0.7659
     3 C(13)  Bbb    -0.0347    -4.657    -1.662    -1.553  0.3510  0.9064  0.2352
              Bcc     0.0938    12.581     4.489     4.196  0.7871 -0.1495 -0.5985
 
              Baa    -0.0752   -10.092    -3.601    -3.366  0.0483  0.0355  0.9982
     4 C(13)  Bbb    -0.0705    -9.458    -3.375    -3.155  0.1496  0.9878 -0.0424
              Bcc     0.1457    19.551     6.976     6.521  0.9876 -0.1514 -0.0424
 
              Baa    -0.0344    -4.611    -1.645    -1.538  0.2055  0.9706 -0.1257
     5 C(13)  Bbb    -0.0343    -4.597    -1.640    -1.533 -0.3239  0.1886  0.9271
              Bcc     0.0686     9.207     3.285     3.071  0.9235 -0.1498  0.3531
 
              Baa    -0.0297    -3.986    -1.422    -1.330  0.0879  0.9849  0.1490
     6 C(13)  Bbb    -0.0269    -3.614    -1.290    -1.206 -0.2200 -0.1267  0.9672
              Bcc     0.0566     7.600     2.712     2.535  0.9715 -0.1178  0.2056
 
              Baa    -0.8875    64.221    22.916    21.422  0.6486 -0.1221  0.7513
     7 O(17)  Bbb    -0.8657    62.639    22.351    20.894  0.4935  0.8189 -0.2930
              Bcc     1.7532  -126.859   -45.267   -42.316 -0.5794  0.5608  0.5914
 
              Baa    -0.0318    -4.263    -1.521    -1.422  0.6243  0.2196  0.7497
     8 C(13)  Bbb    -0.0011    -0.153    -0.054    -0.051  0.4893  0.6382 -0.5944
              Bcc     0.0329     4.416     1.576     1.473 -0.6090  0.7379  0.2910
 
              Baa    -0.0065    -3.477    -1.241    -1.160  0.8753  0.4360  0.2090
     9 H(1)   Bbb    -0.0006    -0.319    -0.114    -0.106 -0.2345  0.7608 -0.6052
              Bcc     0.0071     3.796     1.355     1.266 -0.4229  0.4807  0.7681
 
              Baa    -0.0089    -4.732    -1.689    -1.579 -0.0058 -0.0071  1.0000
    10 H(1)   Bbb    -0.0017    -0.931    -0.332    -0.311  0.5179  0.8554  0.0091
              Bcc     0.0106     5.663     2.021     1.889  0.8554 -0.5180  0.0013
 
              Baa    -0.0053    -2.852    -1.018    -0.951  0.8029  0.3969  0.4448
    11 H(1)   Bbb    -0.0036    -1.947    -0.695    -0.650 -0.4233 -0.1458  0.8942
              Bcc     0.0090     4.799     1.712     1.601 -0.4198  0.9062 -0.0509
 
              Baa    -0.0123    -6.572    -2.345    -2.192  0.8767 -0.4301 -0.2154
    12 H(1)   Bbb    -0.0064    -3.413    -1.218    -1.138  0.4256  0.9023 -0.0691
              Bcc     0.0187     9.985     3.563     3.331  0.2240 -0.0311  0.9741
 
              Baa    -0.0100    -5.326    -1.900    -1.776  0.0760  0.9958 -0.0509
    13 H(1)   Bbb    -0.0020    -1.046    -0.373    -0.349  0.7780 -0.0273  0.6277
              Bcc     0.0119     6.372     2.274     2.125 -0.6236  0.0873  0.7768
 
              Baa    -0.0112    -5.987    -2.136    -1.997 -0.0079  0.1679  0.9858
    14 H(1)   Bbb     0.0011     0.578     0.206     0.193  0.8625  0.4999 -0.0783
              Bcc     0.0101     5.409     1.930     1.804 -0.5059  0.8497 -0.1487
 
              Baa    -0.0063    -3.370    -1.203    -1.124 -0.0113  0.9979 -0.0638
    15 H(1)   Bbb     0.0024     1.295     0.462     0.432  0.9788 -0.0020 -0.2049
              Bcc     0.0039     2.075     0.741     0.692  0.2046  0.0648  0.9767
 
              Baa    -0.0077    -4.093    -1.461    -1.365 -0.0992  0.0182  0.9949
    16 H(1)   Bbb    -0.0009    -0.470    -0.168    -0.157  0.8089 -0.5808  0.0913
              Bcc     0.0086     4.564     1.628     1.522  0.5795  0.8138  0.0429
 
              Baa    -0.0047    -2.528    -0.902    -0.843 -0.0817 -0.4567  0.8859
    17 H(1)   Bbb    -0.0025    -1.319    -0.471    -0.440  0.7770 -0.5858 -0.2304
              Bcc     0.0072     3.847     1.373     1.283  0.6242  0.6695  0.4027
 
              Baa    -0.0046    -2.480    -0.885    -0.827 -0.0903  0.1008  0.9908
    18 H(1)   Bbb     0.0010     0.532     0.190     0.177  0.9145  0.4023  0.0424
              Bcc     0.0037     1.948     0.695     0.650 -0.3943  0.9099 -0.1285
 
              Baa    -0.0048    -2.541    -0.907    -0.847 -0.0192  0.9995 -0.0238
    19 H(1)   Bbb    -0.0022    -1.158    -0.413    -0.386  0.7528  0.0301  0.6575
              Bcc     0.0069     3.699     1.320     1.234 -0.6579  0.0053  0.7531
 
              Baa    -0.0067    -3.559    -1.270    -1.187 -0.4280  0.3265  0.8428
    20 H(1)   Bbb    -0.0057    -3.025    -1.079    -1.009  0.6242 -0.5676  0.5369
              Bcc     0.0123     6.583     2.349     2.196  0.6536  0.7558  0.0392
 
              Baa    -0.0098    -5.226    -1.865    -1.743  0.8192 -0.5701  0.0624
    21 H(1)   Bbb    -0.0030    -1.603    -0.572    -0.535  0.4752  0.7356  0.4828
              Bcc     0.0128     6.829     2.437     2.278 -0.3212 -0.3658  0.8735
 
              Baa    -0.0103    -5.510    -1.966    -1.838 -0.0807  0.2953  0.9520
    22 H(1)   Bbb    -0.0048    -2.565    -0.915    -0.856  0.8778  0.4736 -0.0725
              Bcc     0.0151     8.075     2.881     2.694 -0.4722  0.8298 -0.2975
 

 ---------------------------------------------------------------------------------

 ******************************Gaussian NBO Version 3.1******************************
             N A T U R A L   A T O M I C   O R B I T A L   A N D
          N A T U R A L   B O N D   O R B I T A L   A N A L Y S I S
 ******************************Gaussian NBO Version 3.1******************************
       /RESON  / : Allow strongly delocalized NBO set

 Analyzing the SCF density

 Job title: 85                                                              

 Storage needed:    101028 in NPA,    133540 in NBO ( 939521456 available)
 GSVD:  LWork=       19020 too small for GESVD, short by        8450 words or        8450 for optimal perf.


 NATURAL POPULATIONS:  Natural atomic orbital occupancies 
                                                          
   NAO  Atom  No  lang   Type(AO)    Occupancy
 --------------------------------------------
     1    C    1  S      Cor( 1S)     1.99923
     2    C    1  S      Val( 2S)     1.10291
     3    C    1  S      Ryd( 3S)     0.00168
     4    C    1  px     Val( 2p)     0.85200
     5    C    1  px     Ryd( 3p)     0.00311
     6    C    1  py     Val( 2p)     1.13865
     7    C    1  py     Ryd( 3p)     0.00340
     8    C    1  pz     Val( 2p)     1.16132
     9    C    1  pz     Ryd( 3p)     0.00146
    10    C    1  dxy    Ryd( 3d)     0.00155
    11    C    1  dxz    Ryd( 3d)     0.00102
    12    C    1  dyz    Ryd( 3d)     0.00062
    13    C    1  dx2y2  Ryd( 3d)     0.00133
    14    C    1  dz2    Ryd( 3d)     0.00112

    15    O    2  S      Cor( 1S)     1.99967
    16    O    2  S      Val( 2S)     1.60847
    17    O    2  S      Ryd( 3S)     0.00138
    18    O    2  px     Val( 2p)     1.64176
    19    O    2  px     Ryd( 3p)     0.00191
    20    O    2  py     Val( 2p)     1.48056
    21    O    2  py     Ryd( 3p)     0.00087
    22    O    2  pz     Val( 2p)     1.68278
    23    O    2  pz     Ryd( 3p)     0.00171
    24    O    2  dxy    Ryd( 3d)     0.00087
    25    O    2  dxz    Ryd( 3d)     0.00090
    26    O    2  dyz    Ryd( 3d)     0.00084
    27    O    2  dx2y2  Ryd( 3d)     0.00118
    28    O    2  dz2    Ryd( 3d)     0.00088

    29    C    3  S      Cor( 1S)     1.99891
    30    C    3  S      Val( 2S)     0.91186
    31    C    3  S      Ryd( 3S)     0.00473
    32    C    3  px     Val( 2p)     0.87987
    33    C    3  px     Ryd( 3p)     0.00465
    34    C    3  py     Val( 2p)     0.67542
    35    C    3  py     Ryd( 3p)     0.00346
    36    C    3  pz     Val( 2p)     1.06354
    37    C    3  pz     Ryd( 3p)     0.00483
    38    C    3  dxy    Ryd( 3d)     0.00291
    39    C    3  dxz    Ryd( 3d)     0.00146
    40    C    3  dyz    Ryd( 3d)     0.00237
    41    C    3  dx2y2  Ryd( 3d)     0.00285
    42    C    3  dz2    Ryd( 3d)     0.00166

    43    C    4  S      Cor( 1S)     1.99905
    44    C    4  S      Val( 2S)     1.03544
    45    C    4  S      Ryd( 3S)     0.00251
    46    C    4  px     Val( 2p)     0.97618
    47    C    4  px     Ryd( 3p)     0.00344
    48    C    4  py     Val( 2p)     1.19879
    49    C    4  py     Ryd( 3p)     0.00432
    50    C    4  pz     Val( 2p)     1.22674
    51    C    4  pz     Ryd( 3p)     0.00290
    52    C    4  dxy    Ryd( 3d)     0.00041
    53    C    4  dxz    Ryd( 3d)     0.00050
    54    C    4  dyz    Ryd( 3d)     0.00034
    55    C    4  dx2y2  Ryd( 3d)     0.00094
    56    C    4  dz2    Ryd( 3d)     0.00098

    57    C    5  S      Cor( 1S)     1.99912
    58    C    5  S      Val( 2S)     1.02343
    59    C    5  S      Ryd( 3S)     0.00127
    60    C    5  px     Val( 2p)     1.01869
    61    C    5  px     Ryd( 3p)     0.00326
    62    C    5  py     Val( 2p)     1.18262
    63    C    5  py     Ryd( 3p)     0.00225
    64    C    5  pz     Val( 2p)     1.18511
    65    C    5  pz     Ryd( 3p)     0.00251
    66    C    5  dxy    Ryd( 3d)     0.00069
    67    C    5  dxz    Ryd( 3d)     0.00058
    68    C    5  dyz    Ryd( 3d)     0.00028
    69    C    5  dx2y2  Ryd( 3d)     0.00079
    70    C    5  dz2    Ryd( 3d)     0.00094

    71    C    6  S      Cor( 1S)     1.99923
    72    C    6  S      Val( 2S)     1.09720
    73    C    6  S      Ryd( 3S)     0.00044
    74    C    6  px     Val( 2p)     1.06690
    75    C    6  px     Ryd( 3p)     0.00220
    76    C    6  py     Val( 2p)     1.21973
    77    C    6  py     Ryd( 3p)     0.00206
    78    C    6  pz     Val( 2p)     1.22202
    79    C    6  pz     Ryd( 3p)     0.00184
    80    C    6  dxy    Ryd( 3d)     0.00048
    81    C    6  dxz    Ryd( 3d)     0.00039
    82    C    6  dyz    Ryd( 3d)     0.00022
    83    C    6  dx2y2  Ryd( 3d)     0.00064
    84    C    6  dz2    Ryd( 3d)     0.00077

    85    O    7  S      Cor( 1S)     1.99968
    86    O    7  S      Val( 2S)     1.62088
    87    O    7  S      Ryd( 3S)     0.00120
    88    O    7  px     Val( 2p)     1.58734
    89    O    7  px     Ryd( 3p)     0.00161
    90    O    7  py     Val( 2p)     1.45360
    91    O    7  py     Ryd( 3p)     0.00107
    92    O    7  pz     Val( 2p)     1.65931
    93    O    7  pz     Ryd( 3p)     0.00141
    94    O    7  dxy    Ryd( 3d)     0.00057
    95    O    7  dxz    Ryd( 3d)     0.00115
    96    O    7  dyz    Ryd( 3d)     0.00119
    97    O    7  dx2y2  Ryd( 3d)     0.00052
    98    O    7  dz2    Ryd( 3d)     0.00105

    99    C    8  S      Cor( 1S)     1.99922
   100    C    8  S      Val( 2S)     1.10606
   101    C    8  S      Ryd( 3S)     0.00170
   102    C    8  px     Val( 2p)     1.19710
   103    C    8  px     Ryd( 3p)     0.00183
   104    C    8  py     Val( 2p)     0.86606
   105    C    8  py     Ryd( 3p)     0.00284
   106    C    8  pz     Val( 2p)     1.09575
   107    C    8  pz     Ryd( 3p)     0.00300
   108    C    8  dxy    Ryd( 3d)     0.00134
   109    C    8  dxz    Ryd( 3d)     0.00068
   110    C    8  dyz    Ryd( 3d)     0.00150
   111    C    8  dx2y2  Ryd( 3d)     0.00117
   112    C    8  dz2    Ryd( 3d)     0.00090

   113    H    9  S      Val( 1S)     0.78090
   114    H    9  S      Ryd( 2S)     0.00150
   115    H    9  px     Ryd( 2p)     0.00015
   116    H    9  py     Ryd( 2p)     0.00020
   117    H    9  pz     Ryd( 2p)     0.00079

   118    H   10  S      Val( 1S)     0.77615
   119    H   10  S      Ryd( 2S)     0.00191
   120    H   10  px     Ryd( 2p)     0.00058
   121    H   10  py     Ryd( 2p)     0.00030
   122    H   10  pz     Ryd( 2p)     0.00030

   123    H   11  S      Val( 1S)     0.75469
   124    H   11  S      Ryd( 2S)     0.00051
   125    H   11  px     Ryd( 2p)     0.00008
   126    H   11  py     Ryd( 2p)     0.00074
   127    H   11  pz     Ryd( 2p)     0.00022

   128    H   12  S      Val( 1S)     0.73818
   129    H   12  S      Ryd( 2S)     0.00348
   130    H   12  px     Ryd( 2p)     0.00015
   131    H   12  py     Ryd( 2p)     0.00011
   132    H   12  pz     Ryd( 2p)     0.00088

   133    H   13  S      Val( 1S)     0.73543
   134    H   13  S      Ryd( 2S)     0.00327
   135    H   13  px     Ryd( 2p)     0.00013
   136    H   13  py     Ryd( 2p)     0.00014
   137    H   13  pz     Ryd( 2p)     0.00075

   138    H   14  S      Val( 1S)     0.75257
   139    H   14  S      Ryd( 2S)     0.00204
   140    H   14  px     Ryd( 2p)     0.00016
   141    H   14  py     Ryd( 2p)     0.00071
   142    H   14  pz     Ryd( 2p)     0.00019

   143    H   15  S      Val( 1S)     0.77097
   144    H   15  S      Ryd( 2S)     0.00259
   145    H   15  px     Ryd( 2p)     0.00012
   146    H   15  py     Ryd( 2p)     0.00018
   147    H   15  pz     Ryd( 2p)     0.00074

   148    H   16  S      Val( 1S)     0.75257
   149    H   16  S      Ryd( 2S)     0.00308
   150    H   16  px     Ryd( 2p)     0.00015
   151    H   16  py     Ryd( 2p)     0.00073
   152    H   16  pz     Ryd( 2p)     0.00020

   153    H   17  S      Val( 1S)     0.74207
   154    H   17  S      Ryd( 2S)     0.00103
   155    H   17  px     Ryd( 2p)     0.00047
   156    H   17  py     Ryd( 2p)     0.00031
   157    H   17  pz     Ryd( 2p)     0.00026

   158    H   18  S      Val( 1S)     0.77344
   159    H   18  S      Ryd( 2S)     0.00145
   160    H   18  px     Ryd( 2p)     0.00018
   161    H   18  py     Ryd( 2p)     0.00066
   162    H   18  pz     Ryd( 2p)     0.00021

   163    H   19  S      Val( 1S)     0.76878
   164    H   19  S      Ryd( 2S)     0.00142
   165    H   19  px     Ryd( 2p)     0.00017
   166    H   19  py     Ryd( 2p)     0.00019
   167    H   19  pz     Ryd( 2p)     0.00069

   168    H   20  S      Val( 1S)     0.74834
   169    H   20  S      Ryd( 2S)     0.00061
   170    H   20  px     Ryd( 2p)     0.00054
   171    H   20  py     Ryd( 2p)     0.00022
   172    H   20  pz     Ryd( 2p)     0.00027

   173    H   21  S      Val( 1S)     0.76108
   174    H   21  S      Ryd( 2S)     0.00125
   175    H   21  px     Ryd( 2p)     0.00030
   176    H   21  py     Ryd( 2p)     0.00014
   177    H   21  pz     Ryd( 2p)     0.00072

   178    H   22  S      Val( 1S)     0.75460
   179    H   22  S      Ryd( 2S)     0.00128
   180    H   22  px     Ryd( 2p)     0.00046
   181    H   22  py     Ryd( 2p)     0.00051
   182    H   22  pz     Ryd( 2p)     0.00020

 WARNING:  1 low occupancy (<1.9990e) core orbital  found on  C    3


 Summary of Natural Population Analysis:                  
                                                          
                                       Natural Population 
                Natural  -----------------------------------------------
    Atom  No    Charge         Core      Valence    Rydberg      Total
 -----------------------------------------------------------------------
      C    1   -0.26941      1.99923     4.25489    0.01529     6.26941
      O    2   -0.42379      1.99967     6.41356    0.01056     8.42379
      C    3    0.44147      1.99891     3.53068    0.02893     5.55853
      C    4   -0.45255      1.99905     4.43715    0.01634     6.45255
      C    5   -0.42152      1.99912     4.40984    0.01255     6.42152
      C    6   -0.61412      1.99923     4.60584    0.00904     6.61412
      O    7   -0.33059      1.99968     6.32113    0.00978     8.33059
      C    8   -0.27915      1.99922     4.26497    0.01497     6.27915
      H    9    0.21646      0.00000     0.78090    0.00264     0.78354
      H   10    0.22077      0.00000     0.77615    0.00308     0.77923
      H   11    0.24377      0.00000     0.75469    0.00154     0.75623
      H   12    0.25720      0.00000     0.73818    0.00462     0.74280
      H   13    0.26029      0.00000     0.73543    0.00428     0.73971
      H   14    0.24433      0.00000     0.75257    0.00310     0.75567
      H   15    0.22540      0.00000     0.77097    0.00364     0.77460
      H   16    0.24328      0.00000     0.75257    0.00416     0.75672
      H   17    0.25585      0.00000     0.74207    0.00207     0.74415
      H   18    0.22406      0.00000     0.77344    0.00250     0.77594
      H   19    0.22875      0.00000     0.76878    0.00247     0.77125
      H   20    0.25002      0.00000     0.74834    0.00164     0.74998
      H   21    0.23653      0.00000     0.76108    0.00239     0.76347
      H   22    0.24295      0.00000     0.75460    0.00245     0.75705
 =======================================================================
   * Total *    1.00000     15.99411    48.84783    0.15806    65.00000

                                 Natural Population      
 --------------------------------------------------------
   Core                      15.99411 ( 99.9632% of  16)
   Valence                   48.84783 ( 99.6894% of  49)
   Natural Minimal Basis     64.84194 ( 99.7568% of  65)
   Natural Rydberg Basis      0.15806 (  0.2432% of  65)
 --------------------------------------------------------

    Atom  No          Natural Electron Configuration
 ----------------------------------------------------------------------------
      C    1      [core]2S( 1.10)2p( 3.15)3p( 0.01)3d( 0.01)
      O    2      [core]2S( 1.61)2p( 4.81)
      C    3      [core]2S( 0.91)2p( 2.62)3p( 0.01)3d( 0.01)
      C    4      [core]2S( 1.04)2p( 3.40)3p( 0.01)
      C    5      [core]2S( 1.02)2p( 3.39)3p( 0.01)
      C    6      [core]2S( 1.10)2p( 3.51)3p( 0.01)
      O    7      [core]2S( 1.62)2p( 4.70)
      C    8      [core]2S( 1.11)2p( 3.16)3p( 0.01)3d( 0.01)
      H    9            1S( 0.78)
      H   10            1S( 0.78)
      H   11            1S( 0.75)
      H   12            1S( 0.74)
      H   13            1S( 0.74)
      H   14            1S( 0.75)
      H   15            1S( 0.77)
      H   16            1S( 0.75)
      H   17            1S( 0.74)
      H   18            1S( 0.77)
      H   19            1S( 0.77)
      H   20            1S( 0.75)
      H   21            1S( 0.76)
      H   22            1S( 0.75)


 ***************************************************
 *******         Alpha spin orbitals         *******
 ***************************************************


 NATURAL POPULATIONS:  Natural atomic orbital occupancies 
                                                          
   NAO  Atom  No  lang   Type(AO)    Occupancy      Energy
 ----------------------------------------------------------
     1    C    1  S      Cor( 1S)     0.99961     -10.31463
     2    C    1  S      Val( 2S)     0.55051      -0.43219
     3    C    1  S      Ryd( 3S)     0.00083       0.61560
     4    C    1  px     Val( 2p)     0.42263      -0.23664
     5    C    1  px     Ryd( 3p)     0.00160       0.32282
     6    C    1  py     Val( 2p)     0.57079      -0.26532
     7    C    1  py     Ryd( 3p)     0.00176       0.47662
     8    C    1  pz     Val( 2p)     0.58413      -0.26226
     9    C    1  pz     Ryd( 3p)     0.00076       0.37700
    10    C    1  dxy    Ryd( 3d)     0.00077       2.04834
    11    C    1  dxz    Ryd( 3d)     0.00051       1.97248
    12    C    1  dyz    Ryd( 3d)     0.00030       1.97472
    13    C    1  dx2y2  Ryd( 3d)     0.00068       2.10689
    14    C    1  dz2    Ryd( 3d)     0.00061       2.21323

    15    O    2  S      Cor( 1S)     0.99984     -19.18728
    16    O    2  S      Val( 2S)     0.80802      -1.07888
    17    O    2  S      Ryd( 3S)     0.00072       1.26139
    18    O    2  px     Val( 2p)     0.83434      -0.53378
    19    O    2  px     Ryd( 3p)     0.00093       1.10364
    20    O    2  py     Val( 2p)     0.75983      -0.53466
    21    O    2  py     Ryd( 3p)     0.00044       1.08557
    22    O    2  pz     Val( 2p)     0.93075      -0.54624
    23    O    2  pz     Ryd( 3p)     0.00087       0.95555
    24    O    2  dxy    Ryd( 3d)     0.00045       2.69389
    25    O    2  dxz    Ryd( 3d)     0.00046       2.56656
    26    O    2  dyz    Ryd( 3d)     0.00042       2.64770
    27    O    2  dx2y2  Ryd( 3d)     0.00060       2.83622
    28    O    2  dz2    Ryd( 3d)     0.00042       2.57849

    29    C    3  S      Cor( 1S)     0.99946     -10.40775
    30    C    3  S      Val( 2S)     0.45257      -0.42264
    31    C    3  S      Ryd( 3S)     0.00234       0.63017
    32    C    3  px     Val( 2p)     0.44748      -0.30442
    33    C    3  px     Ryd( 3p)     0.00217       0.47470
    34    C    3  py     Val( 2p)     0.33399      -0.27303
    35    C    3  py     Ryd( 3p)     0.00175       0.49459
    36    C    3  pz     Val( 2p)     0.53633      -0.31977
    37    C    3  pz     Ryd( 3p)     0.00241       0.53247
    38    C    3  dxy    Ryd( 3d)     0.00144       1.96162
    39    C    3  dxz    Ryd( 3d)     0.00076       1.90417
    40    C    3  dyz    Ryd( 3d)     0.00113       1.87165
    41    C    3  dx2y2  Ryd( 3d)     0.00144       2.00116
    42    C    3  dz2    Ryd( 3d)     0.00102       2.14529

    43    C    4  S      Cor( 1S)     0.99953     -10.25156
    44    C    4  S      Val( 2S)     0.51825      -0.40780
    45    C    4  S      Ryd( 3S)     0.00125       0.72902
    46    C    4  px     Val( 2p)     0.51894      -0.27321
    47    C    4  px     Ryd( 3p)     0.00177       0.47906
    48    C    4  py     Val( 2p)     0.60062      -0.26637
    49    C    4  py     Ryd( 3p)     0.00211       0.51653
    50    C    4  pz     Val( 2p)     0.61403      -0.26706
    51    C    4  pz     Ryd( 3p)     0.00140       0.52592
    52    C    4  dxy    Ryd( 3d)     0.00025       1.99294
    53    C    4  dxz    Ryd( 3d)     0.00026       1.94469
    54    C    4  dyz    Ryd( 3d)     0.00017       1.93302
    55    C    4  dx2y2  Ryd( 3d)     0.00051       2.17184
    56    C    4  dz2    Ryd( 3d)     0.00050       2.27446

    57    C    5  S      Cor( 1S)     0.99956     -10.22408
    58    C    5  S      Val( 2S)     0.51170      -0.36823
    59    C    5  S      Ryd( 3S)     0.00064       0.75366
    60    C    5  px     Val( 2p)     0.52240      -0.22951
    61    C    5  px     Ryd( 3p)     0.00162       0.48277
    62    C    5  py     Val( 2p)     0.59102      -0.22731
    63    C    5  py     Ryd( 3p)     0.00114       0.49213
    64    C    5  pz     Val( 2p)     0.59490      -0.22790
    65    C    5  pz     Ryd( 3p)     0.00127       0.51930
    66    C    5  dxy    Ryd( 3d)     0.00036       2.02760
    67    C    5  dxz    Ryd( 3d)     0.00030       1.98330
    68    C    5  dyz    Ryd( 3d)     0.00014       1.95890
    69    C    5  dx2y2  Ryd( 3d)     0.00040       2.17804
    70    C    5  dz2    Ryd( 3d)     0.00047       2.29300

    71    C    6  S      Cor( 1S)     0.99962     -10.20227
    72    C    6  S      Val( 2S)     0.54889      -0.36964
    73    C    6  S      Ryd( 3S)     0.00023       0.73931
    74    C    6  px     Val( 2p)     0.54866      -0.20133
    75    C    6  px     Ryd( 3p)     0.00114       0.42394
    76    C    6  py     Val( 2p)     0.60981      -0.20650
    77    C    6  py     Ryd( 3p)     0.00106       0.47036
    78    C    6  pz     Val( 2p)     0.61201      -0.20718
    79    C    6  pz     Ryd( 3p)     0.00097       0.46579
    80    C    6  dxy    Ryd( 3d)     0.00025       2.11164
    81    C    6  dxz    Ryd( 3d)     0.00021       2.05810
    82    C    6  dyz    Ryd( 3d)     0.00011       2.03255
    83    C    6  dx2y2  Ryd( 3d)     0.00033       2.17825
    84    C    6  dz2    Ryd( 3d)     0.00039       2.29030

    85    O    7  S      Cor( 1S)     0.99984     -19.22984
    86    O    7  S      Val( 2S)     0.81464      -1.12652
    87    O    7  S      Ryd( 3S)     0.00056       1.23125
    88    O    7  px     Val( 2p)     0.86504      -0.57511
    89    O    7  px     Ryd( 3p)     0.00084       0.99398
    90    O    7  py     Val( 2p)     0.79080      -0.56984
    91    O    7  py     Ryd( 3p)     0.00054       1.11425
    92    O    7  pz     Val( 2p)     0.90288      -0.58661
    93    O    7  pz     Ryd( 3p)     0.00081       0.92641
    94    O    7  dxy    Ryd( 3d)     0.00025       2.69664
    95    O    7  dxz    Ryd( 3d)     0.00059       2.57561
    96    O    7  dyz    Ryd( 3d)     0.00061       2.71965
    97    O    7  dx2y2  Ryd( 3d)     0.00025       2.60541
    98    O    7  dz2    Ryd( 3d)     0.00055       2.48984

    99    C    8  S      Cor( 1S)     0.99961     -10.34251
   100    C    8  S      Val( 2S)     0.55122      -0.46199
   101    C    8  S      Ryd( 3S)     0.00081       0.59104
   102    C    8  px     Val( 2p)     0.60075      -0.29510
   103    C    8  px     Ryd( 3p)     0.00092       0.41890
   104    C    8  py     Val( 2p)     0.43367      -0.26892
   105    C    8  py     Ryd( 3p)     0.00145       0.35111
   106    C    8  pz     Val( 2p)     0.54634      -0.28347
   107    C    8  pz     Ryd( 3p)     0.00152       0.34512
   108    C    8  dxy    Ryd( 3d)     0.00072       2.15644
   109    C    8  dxz    Ryd( 3d)     0.00037       2.03091
   110    C    8  dyz    Ryd( 3d)     0.00073       2.00235
   111    C    8  dx2y2  Ryd( 3d)     0.00059       1.89839
   112    C    8  dz2    Ryd( 3d)     0.00053       2.09737

   113    H    9  S      Val( 1S)     0.40022      -0.12474
   114    H    9  S      Ryd( 2S)     0.00074       0.19969
   115    H    9  px     Ryd( 2p)     0.00007       1.53368
   116    H    9  py     Ryd( 2p)     0.00010       1.58770
   117    H    9  pz     Ryd( 2p)     0.00041       2.17333

   118    H   10  S      Val( 1S)     0.39565      -0.10971
   119    H   10  S      Ryd( 2S)     0.00103       0.20482
   120    H   10  px     Ryd( 2p)     0.00030       1.97166
   121    H   10  py     Ryd( 2p)     0.00014       1.70029
   122    H   10  pz     Ryd( 2p)     0.00015       1.66377

   123    H   11  S      Val( 1S)     0.37729      -0.07772
   124    H   11  S      Ryd( 2S)     0.00026       0.17825
   125    H   11  px     Ryd( 2p)     0.00004       1.53967
   126    H   11  py     Ryd( 2p)     0.00037       2.13834
   127    H   11  pz     Ryd( 2p)     0.00011       1.64072

   128    H   12  S      Val( 1S)     0.40248      -0.17093
   129    H   12  S      Ryd( 2S)     0.00186       0.20895
   130    H   12  px     Ryd( 2p)     0.00007       1.69885
   131    H   12  py     Ryd( 2p)     0.00005       1.68244
   132    H   12  pz     Ryd( 2p)     0.00048       2.11986

   133    H   13  S      Val( 1S)     0.36703      -0.07704
   134    H   13  S      Ryd( 2S)     0.00172       0.21928
   135    H   13  px     Ryd( 2p)     0.00006       1.71201
   136    H   13  py     Ryd( 2p)     0.00007       1.68551
   137    H   13  pz     Ryd( 2p)     0.00037       2.21022

   138    H   14  S      Val( 1S)     0.37554      -0.09677
   139    H   14  S      Ryd( 2S)     0.00103       0.25418
   140    H   14  px     Ryd( 2p)     0.00008       1.67564
   141    H   14  py     Ryd( 2p)     0.00035       2.17694
   142    H   14  pz     Ryd( 2p)     0.00010       1.67428

   143    H   15  S      Val( 1S)     0.38544      -0.07034
   144    H   15  S      Ryd( 2S)     0.00129       0.23473
   145    H   15  px     Ryd( 2p)     0.00006       1.67421
   146    H   15  py     Ryd( 2p)     0.00009       1.64566
   147    H   15  pz     Ryd( 2p)     0.00037       2.21825

   148    H   16  S      Val( 1S)     0.37785      -0.05442
   149    H   16  S      Ryd( 2S)     0.00152       0.24305
   150    H   16  px     Ryd( 2p)     0.00007       1.68187
   151    H   16  py     Ryd( 2p)     0.00037       2.20136
   152    H   16  pz     Ryd( 2p)     0.00010       1.68697

   153    H   17  S      Val( 1S)     0.37650      -0.03932
   154    H   17  S      Ryd( 2S)     0.00052       0.23686
   155    H   17  px     Ryd( 2p)     0.00023       1.95327
   156    H   17  py     Ryd( 2p)     0.00016       1.81020
   157    H   17  pz     Ryd( 2p)     0.00013       1.76049

   158    H   18  S      Val( 1S)     0.38677      -0.05169
   159    H   18  S      Ryd( 2S)     0.00073       0.24788
   160    H   18  px     Ryd( 2p)     0.00009       1.64038
   161    H   18  py     Ryd( 2p)     0.00033       2.20300
   162    H   18  pz     Ryd( 2p)     0.00011       1.67551

   163    H   19  S      Val( 1S)     0.38490      -0.04869
   164    H   19  S      Ryd( 2S)     0.00072       0.24827
   165    H   19  px     Ryd( 2p)     0.00009       1.63303
   166    H   19  py     Ryd( 2p)     0.00010       1.65137
   167    H   19  pz     Ryd( 2p)     0.00035       2.23708

   168    H   20  S      Val( 1S)     0.37410      -0.09704
   169    H   20  S      Ryd( 2S)     0.00031       0.16272
   170    H   20  px     Ryd( 2p)     0.00027       1.92724
   171    H   20  py     Ryd( 2p)     0.00011       1.64944
   172    H   20  pz     Ryd( 2p)     0.00013       1.68356

   173    H   21  S      Val( 1S)     0.39628      -0.14441
   174    H   21  S      Ryd( 2S)     0.00065       0.18571
   175    H   21  px     Ryd( 2p)     0.00015       1.62250
   176    H   21  py     Ryd( 2p)     0.00006       1.53189
   177    H   21  pz     Ryd( 2p)     0.00038       2.07344

   178    H   22  S      Val( 1S)     0.39474      -0.14061
   179    H   22  S      Ryd( 2S)     0.00064       0.20849
   180    H   22  px     Ryd( 2p)     0.00026       1.86472
   181    H   22  py     Ryd( 2p)     0.00026       1.83377
   182    H   22  pz     Ryd( 2p)     0.00010       1.55151


 Summary of Natural Population Analysis:                  
                                                          
                                       Natural Population 
                Natural  -----------------------------------------------
    Atom  No    Charge         Core      Valence    Rydberg      Total
 -----------------------------------------------------------------------
      C    1   -0.13549      0.99961     2.12806    0.00782     3.13549
      O    2   -0.33810      0.99984     3.33295    0.00531     4.33810
      C    3    0.21572      0.99946     1.77036    0.01445     2.78428
      C    4   -0.25959      0.99953     2.25184    0.00823     3.25959
      C    5   -0.22592      0.99956     2.22003    0.00634     3.22592
      C    6   -0.32367      0.99962     2.31937    0.00469     3.32367
      O    7   -0.37821      0.99984     3.37336    0.00500     4.37821
      C    8   -0.13922      0.99961     2.13198    0.00764     3.13922
      H    9    0.09846      0.00000     0.40022    0.00132     0.40154
      H   10    0.10272      0.00000     0.39565    0.00162     0.39728
      H   11    0.12194      0.00000     0.37729    0.00077     0.37806
      H   12    0.09506      0.00000     0.40248    0.00246     0.40494
      H   13    0.13075      0.00000     0.36703    0.00222     0.36925
      H   14    0.12290      0.00000     0.37554    0.00156     0.37710
      H   15    0.11274      0.00000     0.38544    0.00182     0.38726
      H   16    0.12009      0.00000     0.37785    0.00206     0.37991
      H   17    0.12245      0.00000     0.37650    0.00105     0.37755
      H   18    0.11198      0.00000     0.38677    0.00125     0.38802
      H   19    0.11385      0.00000     0.38490    0.00125     0.38615
      H   20    0.12507      0.00000     0.37410    0.00083     0.37493
      H   21    0.10248      0.00000     0.39628    0.00124     0.39752
      H   22    0.10401      0.00000     0.39474    0.00126     0.39599
 =======================================================================
   * Total *   -0.00000      7.99706    24.92273    0.08020    33.00000

                                 Natural Population      
 --------------------------------------------------------
   Core                       7.99706 ( 99.9633% of   8)
   Valence                   24.92273 ( 99.6909% of  25)
   Natural Minimal Basis     32.91980 ( 99.7570% of  33)
   Natural Rydberg Basis      0.08020 (  0.2430% of  33)
 --------------------------------------------------------

    Atom  No          Natural Electron Configuration
 ----------------------------------------------------------------------------
      C    1      [core]2S( 0.55)2p( 1.58)
      O    2      [core]2S( 0.81)2p( 2.52)
      C    3      [core]2S( 0.45)2p( 1.32)3p( 0.01)3d( 0.01)
      C    4      [core]2S( 0.52)2p( 1.73)3p( 0.01)
      C    5      [core]2S( 0.51)2p( 1.71)
      C    6      [core]2S( 0.55)2p( 1.77)
      O    7      [core]2S( 0.81)2p( 2.56)
      C    8      [core]2S( 0.55)2p( 1.58)
      H    9            1S( 0.40)
      H   10            1S( 0.40)
      H   11            1S( 0.38)
      H   12            1S( 0.40)
      H   13            1S( 0.37)
      H   14            1S( 0.38)
      H   15            1S( 0.39)
      H   16            1S( 0.38)
      H   17            1S( 0.38)
      H   18            1S( 0.39)
      H   19            1S( 0.38)
      H   20            1S( 0.37)
      H   21            1S( 0.40)
      H   22            1S( 0.39)


 NATURAL BOND ORBITAL ANALYSIS, alpha spin orbitals:

                       Occupancies       Lewis Structure    Low   High
           Occ.    -------------------  -----------------   occ   occ
  Cycle   Thresh.   Lewis   Non-Lewis     CR  BD  3C  LP    (L)   (NL)   Dev
 =============================================================================
   1(1)    0.90    32.74988   0.25012      8  21   0   4     0      0    0.01
 -----------------------------------------------------------------------------

 Structure accepted: No low occupancy Lewis orbitals

 --------------------------------------------------------
   Core                      7.99706 ( 99.963% of   8)
   Valence Lewis            24.75282 ( 99.011% of  25)
  ==================       ============================
   Total Lewis              32.74988 ( 99.242% of  33)
  -----------------------------------------------------
   Valence non-Lewis         0.19748 (  0.598% of  33)
   Rydberg non-Lewis         0.05264 (  0.160% of  33)
  ==================       ============================
   Total non-Lewis           0.25012 (  0.758% of  33)
 --------------------------------------------------------


       (Occupancy)   Bond orbital/ Coefficients/ Hybrids
 ---------------------------------------------------------------------------------
     1. (0.99576) BD ( 1) C   1 - O   2  
                ( 29.41%)   0.5423* C   1 s( 20.98%)p 3.75( 78.68%)d 0.02(  0.34%)
                                            0.0001  0.4573  0.0260  0.7404  0.0520
                                           -0.4094  0.0084 -0.2593 -0.0319 -0.0402
                                           -0.0236  0.0134  0.0232 -0.0226
                ( 70.59%)   0.8402* O   2 s( 29.85%)p 2.35( 70.09%)d 0.00(  0.06%)
                                            0.0001  0.5463  0.0048 -0.7022  0.0022
                                            0.3865  0.0174  0.2409 -0.0076 -0.0061
                                           -0.0163  0.0041  0.0173 -0.0052
     2. (0.99809) BD ( 1) C   1 - H   9  
                ( 60.33%)   0.7767* C   1 s( 26.00%)p 2.84( 73.94%)d 0.00(  0.05%)
                                            0.0000  0.5098 -0.0124 -0.0163 -0.0146
                                           -0.0080  0.0221  0.8593 -0.0017  0.0013
                                            0.0013 -0.0032 -0.0012  0.0224
                ( 39.67%)   0.6299* H   9 s( 99.90%)p 0.00(  0.10%)
                                            0.9995 -0.0024  0.0046 -0.0057 -0.0301
     3. (0.99857) BD ( 1) C   1 - H  10  
                ( 60.80%)   0.7797* C   1 s( 26.63%)p 2.75( 73.32%)d 0.00(  0.05%)
                                            0.0001  0.5159 -0.0130 -0.6668 -0.0118
                                           -0.4280  0.0226 -0.3235 -0.0002  0.0168
                                            0.0108  0.0069  0.0032 -0.0057
                ( 39.20%)   0.6261* H  10 s( 99.90%)p 0.00(  0.10%)
                                            0.9995 -0.0013  0.0269  0.0098  0.0115
     4. (0.99516) BD ( 1) C   1 - H  11  
                ( 62.27%)   0.7891* C   1 s( 26.43%)p 2.78( 73.53%)d 0.00(  0.04%)
                                           -0.0001  0.5139  0.0138  0.0241  0.0029
                                            0.8042 -0.0178 -0.2961  0.0043  0.0051
                                           -0.0002 -0.0118 -0.0154 -0.0045
                ( 37.73%)   0.6142* H  11 s( 99.90%)p 0.00(  0.10%)
                                            0.9995 -0.0009  0.0019 -0.0293  0.0097
     5. (0.99488) BD ( 1) O   2 - C   3  
                ( 68.74%)   0.8291* O   2 s( 31.36%)p 2.19( 68.57%)d 0.00(  0.07%)
                                           -0.0000 -0.5600 -0.0027 -0.0948 -0.0042
                                            0.7803  0.0056 -0.2603  0.0022 -0.0056
                                            0.0023  0.0159  0.0195  0.0065
                ( 31.26%)   0.5591* C   3 s( 21.38%)p 3.66( 78.30%)d 0.01(  0.32%)
                                            0.0001 -0.4611 -0.0344  0.1413 -0.0061
                                           -0.8306 -0.0266  0.2686  0.0186  0.0165
                                           -0.0051  0.0284  0.0416  0.0192
     6. (0.99025) BD ( 1) C   3 - C   4  
                ( 51.37%)   0.7168* C   3 s( 32.39%)p 2.09( 67.55%)d 0.00(  0.06%)
                                           -0.0000  0.5690  0.0095  0.7405 -0.0198
                                           -0.2664  0.0114 -0.2361 -0.0054 -0.0115
                                           -0.0131  0.0038  0.0148 -0.0071
                ( 48.63%)   0.6973* C   4 s( 26.37%)p 2.79( 73.56%)d 0.00(  0.08%)
                                            0.0004  0.5130  0.0216 -0.7799 -0.0206
                                            0.2635 -0.0055  0.2398 -0.0004 -0.0132
                                           -0.0111  0.0035  0.0178 -0.0111
     7. (0.99573) BD ( 1) C   3 - O   7  
                ( 29.34%)   0.5417* C   3 s( 20.45%)p 3.87( 79.21%)d 0.02(  0.34%)
                                           -0.0000  0.4515  0.0247 -0.6425 -0.0250
                                           -0.4827 -0.0022 -0.3805 -0.0284  0.0410
                                            0.0287  0.0239  0.0122 -0.0142
                ( 70.66%)   0.8406* O   7 s( 31.32%)p 2.19( 68.62%)d 0.00(  0.06%)
                                            0.0001  0.5596  0.0001  0.6002 -0.0026
                                            0.4592  0.0068  0.3391 -0.0045  0.0106
                                            0.0176  0.0119  0.0068  0.0012
     8. (0.99304) BD ( 1) C   3 - H  12  
                ( 60.87%)   0.7802* C   3 s( 25.90%)p 2.86( 74.03%)d 0.00(  0.06%)
                                           -0.0002  0.5080 -0.0320 -0.1284  0.0162
                                           -0.0275  0.0057  0.8501 -0.0071 -0.0005
                                           -0.0086 -0.0026  0.0010  0.0236
                ( 39.13%)   0.6256* H  12 s( 99.89%)p 0.00(  0.11%)
                                            0.9994 -0.0057 -0.0007 -0.0001 -0.0332
     9. (0.98809) BD ( 1) C   4 - C   5  
                ( 52.34%)   0.7234* C   4 s( 29.64%)p 2.37( 70.33%)d 0.00(  0.04%)
                                            0.0002  0.5444  0.0024  0.6171  0.0006
                                            0.4361 -0.0054  0.3636 -0.0032  0.0114
                                            0.0103  0.0103  0.0017 -0.0032
                ( 47.66%)   0.6904* C   5 s( 26.84%)p 2.72( 73.11%)d 0.00(  0.06%)
                                            0.0003  0.5180  0.0070 -0.6345 -0.0000
                                           -0.4435 -0.0067 -0.3630 -0.0065  0.0154
                                            0.0128  0.0090  0.0063 -0.0057
    10. (0.98606) BD ( 1) C   4 - H  13  
                ( 63.27%)   0.7954* C   4 s( 22.07%)p 3.53( 77.89%)d 0.00(  0.04%)
                                            0.0002 -0.4697  0.0080 -0.0593 -0.0075
                                           -0.0621  0.0144  0.8782 -0.0046  0.0009
                                           -0.0031  0.0038  0.0001 -0.0196
                ( 36.73%)   0.6061* H  13 s( 99.91%)p 0.00(  0.09%)
                                           -0.9995  0.0051  0.0036  0.0010 -0.0304
    11. (0.98519) BD ( 1) C   4 - H  14  
                ( 62.32%)   0.7894* C   4 s( 21.97%)p 3.55( 77.99%)d 0.00(  0.04%)
                                            0.0002 -0.4686  0.0068 -0.0778 -0.0105
                                            0.8575 -0.0023 -0.1951  0.0168 -0.0022
                                            0.0010  0.0100  0.0162  0.0083
                ( 37.68%)   0.6138* H  14 s( 99.91%)p 0.00(  0.09%)
                                           -0.9995  0.0031  0.0067 -0.0291  0.0038
    12. (0.99275) BD ( 1) C   5 - C   6  
                ( 51.91%)   0.7205* C   5 s( 28.87%)p 2.46( 71.08%)d 0.00(  0.04%)
                                            0.0002  0.5372  0.0140  0.7625  0.0078
                                           -0.2661  0.0111 -0.2416  0.0097 -0.0114
                                           -0.0096  0.0047  0.0112 -0.0070
                ( 48.09%)   0.6935* C   6 s( 29.20%)p 2.42( 70.75%)d 0.00(  0.05%)
                                            0.0004  0.5403  0.0091 -0.7630 -0.0026
                                            0.2594  0.0136  0.2402  0.0113 -0.0102
                                           -0.0094  0.0031  0.0150 -0.0089
    13. (0.98888) BD ( 1) C   5 - H  15  
                ( 61.51%)   0.7843* C   5 s( 21.90%)p 3.56( 78.06%)d 0.00(  0.04%)
                                           -0.0001  0.4678 -0.0094 -0.0746  0.0129
                                           -0.0660  0.0148  0.8777 -0.0024  0.0007
                                           -0.0051 -0.0042  0.0003  0.0200
                ( 38.49%)   0.6204* H  15 s( 99.91%)p 0.00(  0.09%)
                                            0.9995 -0.0045 -0.0012 -0.0002 -0.0297
    14. (0.98846) BD ( 1) C   5 - H  16  
                ( 62.25%)   0.7890* C   5 s( 22.39%)p 3.46( 77.56%)d 0.00(  0.04%)
                                           -0.0001  0.4732 -0.0085 -0.0980  0.0110
                                            0.8527  0.0003 -0.1965  0.0139 -0.0065
                                            0.0020 -0.0089 -0.0156 -0.0083
                ( 37.75%)   0.6144* H  16 s( 99.91%)p 0.00(  0.09%)
                                            0.9995 -0.0049  0.0011 -0.0299  0.0052
    15. (0.99305) BD ( 1) C   6 - H  17  
                ( 62.19%)   0.7886* C   6 s( 24.04%)p 3.16( 75.92%)d 0.00(  0.04%)
                                           -0.0000  0.4903  0.0033  0.6266  0.0041
                                            0.4666 -0.0113  0.3854 -0.0100  0.0132
                                            0.0112  0.0087  0.0027 -0.0034
                ( 37.81%)   0.6149* H  17 s( 99.91%)p 0.00(  0.09%)
                                            0.9996 -0.0006 -0.0228 -0.0151 -0.0119
    16. (0.99430) BD ( 1) C   6 - H  18  
                ( 61.31%)   0.7830* C   6 s( 23.33%)p 3.29( 76.63%)d 0.00(  0.04%)
                                           -0.0000 -0.4829  0.0052 -0.1209 -0.0200
                                            0.8415 -0.0033 -0.2078  0.0042  0.0027
                                           -0.0010  0.0084  0.0162  0.0085
                ( 38.69%)   0.6220* H  18 s( 99.92%)p 0.00(  0.08%)
                                           -0.9996  0.0018  0.0079 -0.0272  0.0062
    17. (0.99409) BD ( 1) C   6 - H  19  
                ( 61.48%)   0.7841* C   6 s( 23.41%)p 3.27( 76.55%)d 0.00(  0.04%)
                                           -0.0000 -0.4838  0.0050 -0.0961 -0.0199
                                           -0.0779  0.0031  0.8659 -0.0034 -0.0003
                                            0.0015  0.0033 -0.0001 -0.0201
                ( 38.52%)   0.6206* H  19 s( 99.91%)p 0.00(  0.09%)
                                           -0.9996  0.0017  0.0075  0.0024 -0.0282
    18. (0.99539) BD ( 1) O   7 - C   8  
                ( 70.99%)   0.8426* O   7 s( 30.66%)p 2.26( 69.28%)d 0.00(  0.06%)
                                           -0.0001 -0.5536 -0.0073  0.2218  0.0113
                                            0.6882  0.0078 -0.4120  0.0087 -0.0003
                                            0.0039  0.0209  0.0113 -0.0058
                ( 29.01%)   0.5386* C   8 s( 21.23%)p 3.69( 78.42%)d 0.02(  0.35%)
                                           -0.0001 -0.4598 -0.0303 -0.2522  0.0087
                                           -0.7254 -0.0372  0.4363  0.0514 -0.0250
                                            0.0146  0.0403  0.0304  0.0091
    19. (0.99508) BD ( 1) C   8 - H  20  
                ( 62.61%)   0.7912* C   8 s( 26.15%)p 2.82( 73.81%)d 0.00(  0.04%)
                                           -0.0001  0.5112  0.0115 -0.6571  0.0137
                                           -0.3518  0.0103 -0.4269  0.0066  0.0077
                                            0.0142  0.0086  0.0089 -0.0005
                ( 37.39%)   0.6115* H  20 s( 99.90%)p 0.00(  0.10%)
                                            0.9995 -0.0011  0.0238  0.0153  0.0135
    20. (0.99827) BD ( 1) C   8 - H  21  
                ( 60.73%)   0.7793* C   8 s( 26.13%)p 2.82( 73.82%)d 0.00(  0.05%)
                                            0.0001  0.5110 -0.0134 -0.2429 -0.0150
                                            0.2374 -0.0225  0.7887 -0.0002 -0.0035
                                           -0.0076  0.0129  0.0001  0.0165
                ( 39.27%)   0.6266* H  21 s( 99.90%)p 0.00(  0.10%)
                                            0.9995 -0.0009  0.0122 -0.0015 -0.0291
    21. (0.99851) BD ( 1) C   8 - H  22  
                ( 60.91%)   0.7805* C   8 s( 26.55%)p 2.76( 73.40%)d 0.00(  0.05%)
                                            0.0001  0.5152 -0.0115  0.6665 -0.0164
                                           -0.5368 -0.0181  0.0321  0.0017 -0.0186
                                            0.0019  0.0006  0.0070 -0.0107
                ( 39.09%)   0.6252* H  22 s( 99.90%)p 0.00(  0.10%)
                                            0.9995 -0.0020 -0.0202  0.0244 -0.0025
    22. (0.99961) CR ( 1) C   1           s(100.00%)p 0.00(  0.00%)
                                            1.0000 -0.0000  0.0000 -0.0000 -0.0000
                                            0.0002 -0.0000 -0.0000  0.0000  0.0000
                                            0.0000 -0.0000 -0.0000  0.0000
    23. (0.99984) CR ( 1) O   2           s(100.00%)
                                            1.0000 -0.0002 -0.0000 -0.0000  0.0000
                                           -0.0001 -0.0000  0.0000  0.0000  0.0000
                                           -0.0000 -0.0000 -0.0000 -0.0000
    24. (0.99946) CR ( 1) C   3           s(100.00%)p 0.00(  0.00%)
                                            1.0000  0.0002 -0.0000 -0.0000  0.0000
                                            0.0001  0.0000  0.0001 -0.0000 -0.0000
                                           -0.0000 -0.0000 -0.0000  0.0000
    25. (0.99952) CR ( 1) C   4           s(100.00%)p 0.00(  0.00%)
                                            1.0000 -0.0002 -0.0000  0.0002  0.0000
                                           -0.0003  0.0000 -0.0003 -0.0000  0.0000
                                            0.0000 -0.0000 -0.0000  0.0000
    26. (0.99956) CR ( 1) C   5           s(100.00%)p 0.00(  0.00%)
                                            1.0000 -0.0002 -0.0000  0.0000  0.0000
                                            0.0003  0.0000  0.0002  0.0000 -0.0000
                                           -0.0000 -0.0000 -0.0000  0.0000
    27. (0.99962) CR ( 1) C   6           s(100.00%)p 0.00(  0.00%)
                                            1.0000 -0.0002 -0.0000  0.0003  0.0000
                                           -0.0001 -0.0000 -0.0001 -0.0000  0.0000
                                            0.0000 -0.0000 -0.0000  0.0000
    28. (0.99984) CR ( 1) O   7           s(100.00%)
                                            1.0000 -0.0002 -0.0000  0.0000  0.0000
                                            0.0000  0.0000  0.0000  0.0000 -0.0000
                                            0.0000  0.0000  0.0000  0.0000
    29. (0.99960) CR ( 1) C   8           s(100.00%)p 0.00(  0.00%)
                                            1.0000 -0.0001 -0.0000 -0.0001  0.0000
                                           -0.0001  0.0000 -0.0001  0.0000 -0.0000
                                            0.0000  0.0000  0.0000  0.0000
    30. (0.98282) LP ( 1) O   2           s( 38.23%)p 1.61( 61.73%)d 0.00(  0.05%)
                                            0.0002  0.6183 -0.0026  0.4722 -0.0055
                                            0.3207  0.0021 -0.5398  0.0003 -0.0117
                                            0.0143  0.0112 -0.0039 -0.0006
    31. (0.95655) LP ( 2) O   2           s(  0.55%)p99.99( 99.40%)d 0.10(  0.05%)
                                            0.0000  0.0739  0.0020  0.5235 -0.0001
                                            0.3711 -0.0004  0.7631  0.0027 -0.0129
                                           -0.0043 -0.0057 -0.0024  0.0179
    32. (0.98197) LP ( 1) O   7           s( 34.20%)p 1.92( 65.75%)d 0.00(  0.05%)
                                            0.0001  0.5848 -0.0010 -0.1108 -0.0006
                                            0.0254 -0.0037 -0.8028 -0.0010  0.0004
                                           -0.0112  0.0061 -0.0019 -0.0176
    33. (0.97185) LP ( 2) O   7           s(  3.80%)p25.28( 96.15%)d 0.01(  0.05%)
                                            0.0000  0.1950  0.0001 -0.7600 -0.0012
                                            0.5602  0.0005  0.2647  0.0020  0.0083
                                           -0.0136  0.0103 -0.0043  0.0108
    34. (0.00159) RY*( 1) C   1           s( 20.37%)p 2.87( 58.52%)d 1.04( 21.11%)
                                            0.0000  0.0076  0.4513 -0.0334  0.2622
                                           -0.0242 -0.7132  0.0270  0.0734 -0.2567
                                            0.1867 -0.0292 -0.3057 -0.1269
    35. (0.00088) RY*( 2) C   1           s(  1.62%)p59.41( 96.37%)d 1.24(  2.01%)
                                            0.0000 -0.0239  0.1251 -0.0544  0.7447
                                            0.0314  0.3383  0.0200 -0.5388 -0.1126
                                           -0.0204  0.0650  0.0068 -0.0522
    36. (0.00078) RY*( 3) C   1           s(  0.02%)p99.99( 23.84%)d99.99( 76.14%)
                                           -0.0000 -0.0003  0.0133  0.0026  0.2388
                                            0.0049  0.1468  0.0106  0.3996  0.0357
                                            0.4955 -0.3746  0.4560 -0.4080
    37. (0.00017) RY*( 4) C   1           s(  2.37%)p11.96( 28.28%)d29.32( 69.35%)
                                            0.0000  0.0013  0.1538 -0.0181 -0.0002
                                            0.0034 -0.4376  0.0116 -0.3015  0.3554
                                           -0.3050 -0.0597  0.6852  0.0337
    38. (0.00011) RY*( 5) C   1           s( 10.90%)p 4.98( 54.31%)d 3.19( 34.80%)
                                            0.0000 -0.0002  0.3301 -0.0097  0.3566
                                           -0.0045  0.1608 -0.0018  0.6245  0.1432
                                           -0.4133  0.0435  0.0295  0.3923
    39. (0.00003) RY*( 6) C   1           s( 46.38%)p 0.45( 21.05%)d 0.70( 32.57%)
    40. (0.00000) RY*( 7) C   1           s(  0.24%)p12.86(  3.12%)d99.99( 96.64%)
    41. (0.00000) RY*( 8) C   1           s( 18.00%)p 0.74( 13.25%)d 3.82( 68.75%)
    42. (0.00000) RY*( 9) C   1           s(  0.06%)p27.90(  1.79%)d99.99( 98.14%)
    43. (0.00160) RY*( 1) O   2           s( 38.18%)p 1.42( 54.20%)d 0.20(  7.62%)
                                            0.0000 -0.0067  0.6178  0.0058  0.6889
                                           -0.0013  0.1465 -0.0048 -0.2144 -0.2417
                                            0.0355  0.0680 -0.0555 -0.0940
    44. (0.00092) RY*( 2) O   2           s(  0.02%)p99.99( 93.24%)d99.99(  6.74%)
                                            0.0000 -0.0039  0.0131  0.0040 -0.2892
                                            0.0013 -0.2187  0.0054 -0.8949 -0.0369
                                            0.1162  0.0173  0.0645 -0.2193
    45. (0.00022) RY*( 3) O   2           s( 18.65%)p 2.67( 49.89%)d 1.69( 31.45%)
                                            0.0000  0.0090  0.4318  0.0020 -0.0752
                                           -0.0026 -0.6793 -0.0011  0.1786  0.1855
                                           -0.1219  0.1534  0.4744  0.1291
    46. (0.00013) RY*( 4) O   2           s( 39.58%)p 0.99( 39.12%)d 0.54( 21.31%)
                                           -0.0000 -0.0033  0.6291 -0.0084 -0.5751
                                            0.0057  0.1869 -0.0002  0.1595 -0.0168
                                            0.2459 -0.2464 -0.3023 -0.0163
    47. (0.00009) RY*( 5) O   2           s(  0.96%)p 3.40(  3.27%)d99.75( 95.77%)
    48. (0.00004) RY*( 6) O   2           s(  1.01%)p41.17( 41.71%)d56.52( 57.27%)
    49. (0.00001) RY*( 7) O   2           s(  1.05%)p10.74( 11.24%)d83.80( 87.71%)
    50. (0.00001) RY*( 8) O   2           s(  0.56%)p 2.36(  1.33%)d99.99( 98.10%)
    51. (0.00001) RY*( 9) O   2           s(  0.01%)p 1.00(  6.22%)d15.08( 93.78%)
    52. (0.00253) RY*( 1) C   3           s(  2.55%)p26.76( 68.13%)d11.52( 29.33%)
                                           -0.0000  0.0030  0.1595 -0.0163  0.5739
                                           -0.0288  0.5334 -0.0142  0.2571 -0.3472
                                            0.1712 -0.2080  0.2950  0.1144
    53. (0.00233) RY*( 2) C   3           s( 42.70%)p 0.89( 37.97%)d 0.45( 19.33%)
                                           -0.0000 -0.0314  0.6527  0.0033 -0.3973
                                           -0.0142  0.4033  0.0547 -0.2367 -0.2271
                                           -0.0242  0.2244 -0.0838 -0.2893
    54. (0.00206) RY*( 3) C   3           s(  8.26%)p 9.37( 77.42%)d 1.73( 14.32%)
                                            0.0000  0.0197  0.2868 -0.0057 -0.0753
                                            0.0031 -0.2184  0.0177  0.8488  0.1486
                                           -0.0273  0.0131 -0.0187 -0.3462
    55. (0.00107) RY*( 4) C   3           s(  3.54%)p 8.22( 29.11%)d19.02( 67.35%)
                                            0.0000 -0.0102  0.1879  0.0333  0.4783
                                            0.0185  0.1216  0.0154 -0.2140  0.7200
                                            0.0486  0.3043  0.0644 -0.2367
    56. (0.00090) RY*( 5) C   3           s(  1.54%)p 6.56( 10.12%)d57.23( 88.34%)
                                            0.0000 -0.0040  0.1242 -0.0040 -0.2344
                                            0.0319 -0.1426  0.0116 -0.1572  0.1595
                                           -0.1278 -0.3896  0.8216 -0.1216
    57. (0.00058) RY*( 6) C   3           s(  4.13%)p 0.71(  2.94%)d22.51( 92.93%)
                                           -0.0000 -0.0103  0.2029 -0.0011  0.0895
                                           -0.0504  0.0995  0.0047 -0.0947  0.2132
                                           -0.3329 -0.7499 -0.4578 -0.0330
    58. (0.00044) RY*( 7) C   3           s(  9.36%)p 7.03( 65.75%)d 2.66( 24.90%)
                                           -0.0000  0.0047  0.3059  0.0029  0.4183
                                           -0.0184 -0.6411  0.0109 -0.2664 -0.4026
                                            0.1103 -0.0383 -0.0507 -0.2659
    59. (0.00027) RY*( 8) C   3           s(  3.53%)p 1.19(  4.19%)d26.16( 92.28%)
                                            0.0000  0.0095  0.1876 -0.0243  0.1712
                                            0.0062 -0.0856 -0.0218  0.0644 -0.0934
                                           -0.8231  0.3083  0.1076  0.3606
    60. (0.00019) RY*( 9) C   3           s( 24.27%)p 0.22(  5.28%)d 2.90( 70.45%)
                                            0.0000 -0.0010  0.4927  0.0198 -0.0985
                                            0.0106 -0.2023  0.0102  0.0397  0.2090
                                            0.3862 -0.0397 -0.0242  0.7138
    61. (0.00260) RY*( 1) C   4           s(  3.03%)p30.65( 92.75%)d 1.40(  4.22%)
                                            0.0000  0.0033  0.1739  0.0032 -0.1530
                                            0.0115  0.7741 -0.0192 -0.5517 -0.0021
                                            0.0274 -0.0303 -0.1117 -0.1676
    62. (0.00167) RY*( 2) C   4           s( 24.45%)p 2.89( 70.74%)d 0.20(  4.81%)
                                           -0.0000 -0.0013  0.4945 -0.0018  0.8396
                                            0.0045  0.0424 -0.0004 -0.0277 -0.0373
                                           -0.0853 -0.0725  0.1675 -0.0779
    63. (0.00130) RY*( 3) C   4           s( 29.83%)p 2.15( 64.13%)d 0.20(  6.04%)
                                            0.0000 -0.0141  0.5459  0.0155 -0.3492
                                           -0.0106 -0.5423 -0.0112 -0.4742  0.0244
                                            0.1020 -0.0735  0.1604 -0.1352
    64. (0.00047) RY*( 4) C   4           s( 34.87%)p 1.42( 49.57%)d 0.45( 15.55%)
                                            0.0000  0.0039  0.5905  0.0135 -0.3024
                                           -0.0205  0.2726 -0.0012  0.5739 -0.1260
                                            0.2581  0.0541  0.0471  0.2606
    65. (0.00016) RY*( 5) C   4           s(  6.57%)p 0.59(  3.87%)d13.63( 89.56%)
                                           -0.0000  0.0007  0.2564 -0.0051 -0.0497
                                            0.0081 -0.0604 -0.0065  0.1800  0.5250
                                           -0.4033 -0.0037 -0.6460 -0.2002
    66. (0.00010) RY*( 6) C   4           s(  0.00%)p 1.00( 13.62%)d 6.34( 86.37%)
                                           -0.0000 -0.0011  0.0064 -0.0242  0.2151
                                            0.0107 -0.1209  0.0146 -0.2729  0.0208
                                            0.4855  0.1321 -0.5403  0.5641
    67. (0.00006) RY*( 7) C   4           s(  0.82%)p 1.93(  1.59%)d99.99( 97.59%)
    68. (0.00002) RY*( 8) C   4           s(  0.09%)p39.42(  3.59%)d99.99( 96.31%)
    69. (0.00001) RY*( 9) C   4           s(  0.30%)p 1.20(  0.36%)d99.99( 99.34%)
    70. (0.00197) RY*( 1) C   5           s( 14.54%)p 5.57( 81.01%)d 0.31(  4.45%)
                                            0.0000  0.0062  0.3812 -0.0079 -0.8055
                                            0.0105  0.3506  0.0085  0.1951 -0.0159
                                           -0.0246 -0.0627  0.1859 -0.0720
    71. (0.00168) RY*( 2) C   5           s(  0.13%)p99.99( 89.27%)d83.41( 10.60%)
                                            0.0000  0.0008  0.0356 -0.0010 -0.0564
                                           -0.0135 -0.5750  0.0178  0.7472 -0.0127
                                            0.0152 -0.0547 -0.1455 -0.2855
    72. (0.00049) RY*( 3) C   5           s( 17.98%)p 3.03( 54.39%)d 1.54( 27.63%)
                                            0.0000 -0.0159  0.4237 -0.0062  0.5270
                                            0.0061  0.4012  0.0036  0.3242  0.3084
                                            0.2559 -0.0625  0.2982 -0.1511
    73. (0.00022) RY*( 4) C   5           s( 21.19%)p 2.71( 57.38%)d 1.01( 21.44%)
                                            0.0000  0.0078  0.4602  0.0104 -0.0518
                                            0.0188 -0.5791  0.0170 -0.4847  0.1675
                                            0.1111 -0.0723  0.3567 -0.2037
    74. (0.00019) RY*( 5) C   5           s(  0.00%)p 1.00(  0.28%)d99.99( 99.72%)
                                           -0.0000  0.0006  0.0048  0.0004  0.0010
                                            0.0052 -0.0268 -0.0065  0.0447  0.6543
                                           -0.7473  0.0025 -0.0036  0.1032
    75. (0.00006) RY*( 6) C   5           s( 18.11%)p 0.38(  6.85%)d 4.14( 75.04%)
    76. (0.00004) RY*( 7) C   5           s( 27.70%)p 0.02(  0.45%)d 2.59( 71.85%)
    77. (0.00000) RY*( 8) C   5           s(  0.36%)p 2.52(  0.91%)d99.99( 98.74%)
    78. (0.00000) RY*( 9) C   5           s(  0.00%)p 1.00(  9.66%)d 9.35( 90.34%)
    79. (0.00162) RY*( 1) C   6           s(  6.27%)p13.90( 87.24%)d 1.03(  6.48%)
                                           -0.0000  0.0124  0.2502 -0.0120 -0.5831
                                           -0.0149 -0.5692 -0.0121 -0.4559  0.1527
                                            0.1195 -0.0394  0.1421 -0.0741
    80. (0.00095) RY*( 2) C   6           s(  0.00%)p 1.00( 82.60%)d 0.21( 17.40%)
                                            0.0000  0.0003  0.0049  0.0006  0.0178
                                           -0.0085 -0.5776  0.0105  0.7013  0.2090
                                           -0.2445  0.0387  0.1155  0.2360
    81. (0.00024) RY*( 3) C   6           s(  8.27%)p11.09( 91.68%)d 0.01(  0.05%)
                                            0.0000  0.0122  0.2873  0.0232 -0.6985
                                           -0.0107  0.4965 -0.0096  0.4262 -0.0080
                                           -0.0056  0.0183 -0.0014 -0.0057
    82. (0.00006) RY*( 4) C   6           s( 62.27%)p 0.11(  6.61%)d 0.50( 31.11%)
    83. (0.00000) RY*( 5) C   6           s(  8.20%)p 1.26( 10.36%)d 9.93( 81.44%)
    84. (0.00000) RY*( 6) C   6           s(  4.96%)p 2.05( 10.19%)d17.09( 84.85%)
    85. (0.00000) RY*( 7) C   6           s(  2.08%)p 0.23(  0.47%)d46.96( 97.46%)
    86. (0.00001) RY*( 8) C   6           s(  6.63%)p 0.75(  4.97%)d13.34( 88.41%)
    87. (0.00000) RY*( 9) C   6           s(  1.34%)p 4.48(  6.02%)d68.97( 92.64%)
    88. (0.00138) RY*( 1) O   7           s(  0.24%)p99.99( 96.23%)d14.64(  3.53%)
                                            0.0000 -0.0003  0.0491 -0.0017  0.6627
                                            0.0048 -0.4585  0.0053 -0.5593 -0.0342
                                            0.0278 -0.0533  0.0355 -0.1710
    89. (0.00077) RY*( 2) O   7           s( 39.71%)p 1.13( 44.83%)d 0.39( 15.47%)
                                            0.0000 -0.0113  0.6300 -0.0007 -0.2865
                                            0.0014  0.3269 -0.0021 -0.5092  0.2836
                                           -0.0974  0.0649 -0.0427 -0.2424
    90. (0.00040) RY*( 3) O   7           s( 55.70%)p 0.70( 38.73%)d 0.10(  5.57%)
                                           -0.0000  0.0046  0.7463  0.0052  0.3179
                                            0.0036 -0.1475 -0.0022  0.5143 -0.1006
                                           -0.0152 -0.0625 -0.1045  0.1747
    91. (0.00014) RY*( 4) O   7           s(  0.22%)p99.99( 39.97%)d99.99( 59.81%)
                                            0.0000 -0.0070  0.0460 -0.0039 -0.3416
                                           -0.0019 -0.5309  0.0000  0.0332  0.0630
                                            0.4253  0.4255 -0.4524 -0.1658
    92. (0.00011) RY*( 5) O   7           s(  0.57%)p36.50( 20.92%)d99.99( 78.50%)
                                            0.0000 -0.0022  0.0757 -0.0027 -0.1801
                                           -0.0094 -0.4104 -0.0027  0.0909  0.4695
                                           -0.0421  0.1265  0.7266  0.1372
    93. (0.00006) RY*( 6) O   7           s(  0.00%)p 1.00( 32.41%)d 2.09( 67.59%)
    94. (0.00002) RY*( 7) O   7           s(  2.94%)p 5.17( 15.20%)d27.84( 81.86%)
    95. (0.00000) RY*( 8) O   7           s(  0.64%)p 2.93(  1.87%)d99.99( 97.49%)
    96. (0.00000) RY*( 9) O   7           s(  0.00%)p 1.00( 10.04%)d 8.96( 89.96%)
    97. (0.00120) RY*( 1) C   8           s( 19.48%)p 2.88( 56.16%)d 1.25( 24.36%)
                                            0.0000 -0.0059  0.4413  0.0081  0.3121
                                           -0.0385  0.6231  0.0536 -0.2675  0.3235
                                           -0.0283  0.1971 -0.0313 -0.3135
    98. (0.00091) RY*( 2) C   8           s(  0.04%)p99.99( 75.33%)d99.99( 24.63%)
                                           -0.0000  0.0207 -0.0027  0.0193  0.2666
                                            0.0441 -0.0254 -0.0116  0.8240  0.0014
                                            0.2009  0.2643 -0.1565 -0.3341
    99. (0.00075) RY*( 3) C   8           s(  0.03%)p99.99( 34.26%)d99.99( 65.71%)
                                           -0.0000  0.0103  0.0120  0.0198  0.4951
                                            0.0135 -0.2888 -0.0111  0.1157  0.4316
                                           -0.3516  0.0316  0.5181  0.2791
   100. (0.00028) RY*( 4) C   8           s(  7.72%)p 7.26( 56.08%)d 4.69( 36.20%)
                                            0.0000  0.0028  0.2778  0.0016  0.6507
                                            0.0021 -0.2872  0.0087 -0.2340 -0.4843
                                            0.2425 -0.1721 -0.1890  0.0581
   101. (0.00009) RY*( 5) C   8           s( 41.30%)p 0.53( 21.76%)d 0.89( 36.95%)
   102. (0.00002) RY*( 6) C   8           s( 25.15%)p 1.80( 45.36%)d 1.17( 29.49%)
   103. (0.00001) RY*( 7) C   8           s(  0.02%)p99.99(  6.13%)d99.99( 93.85%)
   104. (0.00000) RY*( 8) C   8           s(  2.22%)p 1.83(  4.07%)d42.16( 93.71%)
   105. (0.00000) RY*( 9) C   8           s(  3.97%)p 0.36(  1.41%)d23.81( 94.61%)
   106. (0.00075) RY*( 1) H   9           s( 98.12%)p 0.02(  1.88%)
                                            0.0050  0.9906 -0.0878 -0.0629  0.0843
   107. (0.00010) RY*( 2) H   9           s(  0.97%)p99.99( 99.03%)
                                            0.0034  0.0985  0.5549  0.8252  0.0358
   108. (0.00007) RY*( 3) H   9           s(  0.07%)p99.99( 99.93%)
   109. (0.00001) RY*( 4) H   9           s(  0.93%)p99.99( 99.07%)
   110. (0.00104) RY*( 1) H  10           s( 99.10%)p 0.01(  0.90%)
                                            0.0028  0.9955 -0.0485 -0.0714  0.0399
   111. (0.00009) RY*( 2) H  10           s(  0.48%)p99.99( 99.52%)
   112. (0.00009) RY*( 3) H  10           s(  0.22%)p99.99( 99.78%)
   113. (0.00001) RY*( 4) H  10           s(  0.29%)p99.99( 99.71%)
   114. (0.00026) RY*( 1) H  11           s( 97.69%)p 0.02(  2.31%)
                                            0.0054  0.9884  0.0159  0.1295 -0.0777
   115. (0.00008) RY*( 2) H  11           s(  0.01%)p 1.00( 99.99%)
   116. (0.00005) RY*( 3) H  11           s(  1.78%)p55.31( 98.22%)
   117. (0.00000) RY*( 4) H  11           s(  0.62%)p99.99( 99.38%)
   118. (0.00190) RY*( 1) H  12           s( 99.69%)p 0.00(  0.31%)
                                            0.0054  0.9985 -0.0460 -0.0300 -0.0066
   119. (0.00007) RY*( 2) H  12           s(  0.12%)p99.99( 99.88%)
   120. (0.00005) RY*( 3) H  12           s(  0.18%)p99.99( 99.82%)
   121. (0.00002) RY*( 4) H  12           s(  0.12%)p99.99( 99.88%)
   122. (0.00173) RY*( 1) H  13           s( 99.76%)p 0.00(  0.24%)
                                            0.0062  0.9988  0.0173 -0.0308 -0.0340
   123. (0.00008) RY*( 2) H  13           s(  0.07%)p99.99( 99.93%)
   124. (0.00005) RY*( 3) H  13           s(  0.01%)p 1.00( 99.99%)
   125. (0.00002) RY*( 4) H  13           s(  0.26%)p99.99( 99.74%)
   126. (0.00104) RY*( 1) H  14           s( 99.38%)p 0.01(  0.62%)
                                            0.0048  0.9969 -0.0387 -0.0676 -0.0114
   127. (0.00009) RY*( 2) H  14           s(  0.00%)p 1.00(100.00%)
   128. (0.00006) RY*( 3) H  14           s(  0.27%)p99.99( 99.73%)
   129. (0.00002) RY*( 4) H  14           s(  0.44%)p99.99( 99.56%)
   130. (0.00131) RY*( 1) H  15           s( 99.41%)p 0.01(  0.59%)
                                            0.0061  0.9970 -0.0485  0.0172  0.0569
   131. (0.00009) RY*( 2) H  15           s(  0.00%)p 1.00(100.00%)
   132. (0.00006) RY*( 3) H  15           s(  0.18%)p99.99( 99.82%)
   133. (0.00002) RY*( 4) H  15           s(  0.49%)p99.99( 99.51%)
   134. (0.00154) RY*( 1) H  16           s( 99.57%)p 0.00(  0.43%)
                                            0.0060  0.9978 -0.0504  0.0403  0.0123
   135. (0.00009) RY*( 2) H  16           s(  0.00%)p 1.00(100.00%)
   136. (0.00006) RY*( 3) H  16           s(  0.26%)p99.99( 99.74%)
   137. (0.00002) RY*( 4) H  16           s(  0.26%)p99.99( 99.74%)
   138. (0.00053) RY*( 1) H  17           s( 97.81%)p 0.02(  2.19%)
                                            0.0050  0.9890  0.1304  0.0548  0.0439
   139. (0.00009) RY*( 2) H  17           s(  0.00%)p 1.00(100.00%)
   140. (0.00007) RY*( 3) H  17           s(  0.01%)p 1.00( 99.99%)
   141. (0.00002) RY*( 4) H  17           s(  2.28%)p42.91( 97.72%)
   142. (0.00074) RY*( 1) H  18           s( 98.35%)p 0.02(  1.65%)
                                            0.0053  0.9917  0.0442 -0.1201 -0.0103
   143. (0.00010) RY*( 2) H  18           s(  0.07%)p99.99( 99.93%)
   144. (0.00007) RY*( 3) H  18           s(  0.00%)p 1.00(100.00%)
   145. (0.00001) RY*( 4) H  18           s(  1.66%)p59.40( 98.34%)
   146. (0.00074) RY*( 1) H  19           s( 98.36%)p 0.02(  1.64%)
                                            0.0052  0.9918  0.0465 -0.0335 -0.1143
   147. (0.00010) RY*( 2) H  19           s(  0.10%)p99.99( 99.90%)
   148. (0.00007) RY*( 3) H  19           s(  0.01%)p99.99( 99.99%)
   149. (0.00002) RY*( 4) H  19           s(  1.61%)p61.05( 98.39%)
   150. (0.00031) RY*( 1) H  20           s( 98.73%)p 0.01(  1.27%)
                                            0.0043  0.9936 -0.1084 -0.0224 -0.0215
   151. (0.00008) RY*( 2) H  20           s(  0.20%)p99.99( 99.80%)
   152. (0.00005) RY*( 3) H  20           s(  0.62%)p99.99( 99.38%)
   153. (0.00000) RY*( 4) H  20           s(  0.55%)p99.99( 99.45%)
   154. (0.00066) RY*( 1) H  21           s( 97.97%)p 0.02(  2.03%)
                                            0.0039  0.9898  0.0574 -0.0175  0.1294
   155. (0.00011) RY*( 2) H  21           s(  1.02%)p96.90( 98.98%)
                                            0.0015  0.1011 -0.9220  0.1436 -0.3450
   156. (0.00007) RY*( 3) H  21           s(  0.13%)p99.99( 99.87%)
   157. (0.00001) RY*( 4) H  21           s(  0.98%)p99.99( 99.02%)
   158. (0.00066) RY*( 1) H  22           s( 97.71%)p 0.02(  2.29%)
                                            0.0046  0.9885  0.0887 -0.0221  0.1207
   159. (0.00011) RY*( 2) H  22           s(  1.56%)p63.08( 98.44%)
                                            0.0006  0.1249 -0.3820 -0.4122 -0.8177
   160. (0.00008) RY*( 3) H  22           s(  0.05%)p99.99( 99.95%)
   161. (0.00001) RY*( 4) H  22           s(  0.78%)p99.99( 99.22%)
   162. (0.00459) BD*( 1) C   1 - O   2  
                ( 70.59%)   0.8402* C   1 s( 20.98%)p 3.75( 78.68%)d 0.02(  0.34%)
                                            0.0001  0.4573  0.0260  0.7404  0.0520
                                           -0.4094  0.0084 -0.2593 -0.0319 -0.0402
                                           -0.0236  0.0134  0.0232 -0.0226
                ( 29.41%)  -0.5423* O   2 s( 29.85%)p 2.35( 70.09%)d 0.00(  0.06%)
                                            0.0001  0.5463  0.0048 -0.7022  0.0022
                                            0.3865  0.0174  0.2409 -0.0076 -0.0061
                                           -0.0163  0.0041  0.0173 -0.0052
   163. (0.00768) BD*( 1) C   1 - H   9  
                ( 39.67%)   0.6299* C   1 s( 26.00%)p 2.84( 73.94%)d 0.00(  0.05%)
                                           -0.0000 -0.5098  0.0124  0.0163  0.0146
                                            0.0080 -0.0221 -0.8593  0.0017 -0.0013
                                           -0.0013  0.0032  0.0012 -0.0224
                ( 60.33%)  -0.7767* H   9 s( 99.90%)p 0.00(  0.10%)
                                           -0.9995  0.0024 -0.0046  0.0057  0.0301
   164. (0.00749) BD*( 1) C   1 - H  10  
                ( 39.20%)   0.6261* C   1 s( 26.63%)p 2.75( 73.32%)d 0.00(  0.05%)
                                           -0.0001 -0.5159  0.0130  0.6668  0.0118
                                            0.4280 -0.0226  0.3235  0.0002 -0.0168
                                           -0.0108 -0.0069 -0.0032  0.0057
                ( 60.80%)  -0.7797* H  10 s( 99.90%)p 0.00(  0.10%)
                                           -0.9995  0.0013 -0.0269 -0.0098 -0.0115
   165. (0.00354) BD*( 1) C   1 - H  11  
                ( 37.73%)   0.6142* C   1 s( 26.43%)p 2.78( 73.53%)d 0.00(  0.04%)
                                            0.0001 -0.5139 -0.0138 -0.0241 -0.0029
                                           -0.8042  0.0178  0.2961 -0.0043 -0.0051
                                            0.0002  0.0118  0.0154  0.0045
                ( 62.27%)  -0.7891* H  11 s( 99.90%)p 0.00(  0.10%)
                                           -0.9995  0.0009 -0.0019  0.0293 -0.0097
   166. (0.02449) BD*( 1) O   2 - C   3  
                ( 31.26%)   0.5591* O   2 s( 31.36%)p 2.19( 68.57%)d 0.00(  0.07%)
                                            0.0000  0.5600  0.0027  0.0948  0.0042
                                           -0.7803 -0.0056  0.2603 -0.0022  0.0056
                                           -0.0023 -0.0159 -0.0195 -0.0065
                ( 68.74%)  -0.8291* C   3 s( 21.38%)p 3.66( 78.30%)d 0.01(  0.32%)
                                           -0.0001  0.4611  0.0344 -0.1413  0.0061
                                            0.8306  0.0266 -0.2686 -0.0186 -0.0165
                                            0.0051 -0.0284 -0.0416 -0.0192
   167. (0.01489) BD*( 1) C   3 - C   4  
                ( 48.63%)   0.6973* C   3 s( 32.39%)p 2.09( 67.55%)d 0.00(  0.06%)
                                            0.0000 -0.5690 -0.0095 -0.7405  0.0198
                                            0.2664 -0.0114  0.2361  0.0054  0.0115
                                            0.0131 -0.0038 -0.0148  0.0071
                ( 51.37%)  -0.7168* C   4 s( 26.37%)p 2.79( 73.56%)d 0.00(  0.08%)
                                           -0.0004 -0.5130 -0.0216  0.7799  0.0206
                                           -0.2635  0.0055 -0.2398  0.0004  0.0132
                                            0.0111 -0.0035 -0.0178  0.0111
   168. (0.03522) BD*( 1) C   3 - O   7  
                ( 70.66%)   0.8406* C   3 s( 20.45%)p 3.87( 79.21%)d 0.02(  0.34%)
                                           -0.0000  0.4515  0.0247 -0.6425 -0.0250
                                           -0.4827 -0.0022 -0.3805 -0.0284  0.0410
                                            0.0287  0.0239  0.0122 -0.0142
                ( 29.34%)  -0.5417* O   7 s( 31.32%)p 2.19( 68.62%)d 0.00(  0.06%)
                                            0.0001  0.5596  0.0001  0.6002 -0.0026
                                            0.4592  0.0068  0.3391 -0.0045  0.0106
                                            0.0176  0.0119  0.0068  0.0012
   169. (0.02351) BD*( 1) C   3 - H  12  
                ( 39.13%)   0.6256* C   3 s( 25.90%)p 2.86( 74.03%)d 0.00(  0.06%)
                                            0.0002 -0.5080  0.0320  0.1284 -0.0162
                                            0.0275 -0.0057 -0.8501  0.0071  0.0005
                                            0.0086  0.0026 -0.0010 -0.0236
                ( 60.87%)  -0.7802* H  12 s( 99.89%)p 0.00(  0.11%)
                                           -0.9994  0.0057  0.0007  0.0001  0.0332
   170. (0.00791) BD*( 1) C   4 - C   5  
                ( 47.66%)   0.6904* C   4 s( 29.64%)p 2.37( 70.33%)d 0.00(  0.04%)
                                           -0.0002 -0.5444 -0.0024 -0.6171 -0.0006
                                           -0.4361  0.0054 -0.3636  0.0032 -0.0114
                                           -0.0103 -0.0103 -0.0017  0.0032
                ( 52.34%)  -0.7234* C   5 s( 26.84%)p 2.72( 73.11%)d 0.00(  0.06%)
                                           -0.0003 -0.5180 -0.0070  0.6345  0.0000
                                            0.4435  0.0067  0.3630  0.0065 -0.0154
                                           -0.0128 -0.0090 -0.0063  0.0057
   171. (0.00814) BD*( 1) C   4 - H  13  
                ( 36.73%)   0.6061* C   4 s( 22.07%)p 3.53( 77.89%)d 0.00(  0.04%)
                                           -0.0002  0.4697 -0.0080  0.0593  0.0075
                                            0.0621 -0.0144 -0.8782  0.0046 -0.0009
                                            0.0031 -0.0038 -0.0001  0.0196
                ( 63.27%)  -0.7954* H  13 s( 99.91%)p 0.00(  0.09%)
                                            0.9995 -0.0051 -0.0036 -0.0010  0.0304
   172. (0.00748) BD*( 1) C   4 - H  14  
                ( 37.68%)   0.6138* C   4 s( 21.97%)p 3.55( 77.99%)d 0.00(  0.04%)
                                           -0.0002  0.4686 -0.0068  0.0778  0.0105
                                           -0.8575  0.0023  0.1951 -0.0168  0.0022
                                           -0.0010 -0.0100 -0.0162 -0.0083
                ( 62.32%)  -0.7894* H  14 s( 99.91%)p 0.00(  0.09%)
                                            0.9995 -0.0031 -0.0067  0.0291 -0.0038
   173. (0.00304) BD*( 1) C   5 - C   6  
                ( 48.09%)   0.6935* C   5 s( 28.87%)p 2.46( 71.08%)d 0.00(  0.04%)
                                           -0.0002 -0.5372 -0.0140 -0.7625 -0.0078
                                            0.2661 -0.0111  0.2416 -0.0097  0.0114
                                            0.0096 -0.0047 -0.0112  0.0070
                ( 51.91%)  -0.7205* C   6 s( 29.20%)p 2.42( 70.75%)d 0.00(  0.05%)
                                           -0.0004 -0.5403 -0.0091  0.7630  0.0026
                                           -0.2594 -0.0136 -0.2402 -0.0113  0.0102
                                            0.0094 -0.0031 -0.0150  0.0089
   174. (0.00832) BD*( 1) C   5 - H  15  
                ( 38.49%)   0.6204* C   5 s( 21.90%)p 3.56( 78.06%)d 0.00(  0.04%)
                                            0.0001 -0.4678  0.0094  0.0746 -0.0129
                                            0.0660 -0.0148 -0.8777  0.0024 -0.0007
                                            0.0051  0.0042 -0.0003 -0.0200
                ( 61.51%)  -0.7843* H  15 s( 99.91%)p 0.00(  0.09%)
                                           -0.9995  0.0045  0.0012  0.0002  0.0297
   175. (0.00811) BD*( 1) C   5 - H  16  
                ( 37.75%)   0.6144* C   5 s( 22.39%)p 3.46( 77.56%)d 0.00(  0.04%)
                                            0.0001 -0.4732  0.0085  0.0980 -0.0110
                                           -0.8527 -0.0003  0.1965 -0.0139  0.0065
                                           -0.0020  0.0089  0.0156  0.0083
                ( 62.25%)  -0.7890* H  16 s( 99.91%)p 0.00(  0.09%)
                                           -0.9995  0.0049 -0.0011  0.0299 -0.0052
   176. (0.00222) BD*( 1) C   6 - H  17  
                ( 37.81%)   0.6149* C   6 s( 24.04%)p 3.16( 75.92%)d 0.00(  0.04%)
                                            0.0000 -0.4903 -0.0033 -0.6266 -0.0041
                                           -0.4666  0.0113 -0.3854  0.0100 -0.0132
                                           -0.0112 -0.0087 -0.0027  0.0034
                ( 62.19%)  -0.7886* H  17 s( 99.91%)p 0.00(  0.09%)
                                           -0.9996  0.0006  0.0228  0.0151  0.0119
   177. (0.00388) BD*( 1) C   6 - H  18  
                ( 38.69%)   0.6220* C   6 s( 23.33%)p 3.29( 76.63%)d 0.00(  0.04%)
                                            0.0000  0.4829 -0.0052  0.1209  0.0200
                                           -0.8415  0.0033  0.2078 -0.0042 -0.0027
                                            0.0010 -0.0084 -0.0162 -0.0085
                ( 61.31%)  -0.7830* H  18 s( 99.92%)p 0.00(  0.08%)
                                            0.9996 -0.0018 -0.0079  0.0272 -0.0062
   178. (0.00382) BD*( 1) C   6 - H  19  
                ( 38.52%)   0.6206* C   6 s( 23.41%)p 3.27( 76.55%)d 0.00(  0.04%)
                                            0.0000  0.4838 -0.0050  0.0961  0.0199
                                            0.0779 -0.0031 -0.8659  0.0034  0.0003
                                           -0.0015 -0.0033  0.0001  0.0201
                ( 61.48%)  -0.7841* H  19 s( 99.91%)p 0.00(  0.09%)
                                            0.9996 -0.0017 -0.0075 -0.0024  0.0282
   179. (0.00368) BD*( 1) O   7 - C   8  
                ( 29.01%)   0.5386* O   7 s( 30.66%)p 2.26( 69.28%)d 0.00(  0.06%)
                                            0.0001  0.5536  0.0073 -0.2218 -0.0113
                                           -0.6882 -0.0078  0.4120 -0.0087  0.0003
                                           -0.0039 -0.0209 -0.0113  0.0058
                ( 70.99%)  -0.8426* C   8 s( 21.23%)p 3.69( 78.42%)d 0.02(  0.35%)
                                            0.0001  0.4598  0.0303  0.2522 -0.0087
                                            0.7254  0.0372 -0.4363 -0.0514  0.0250
                                           -0.0146 -0.0403 -0.0304 -0.0091
   180. (0.00380) BD*( 1) C   8 - H  20  
                ( 37.39%)   0.6115* C   8 s( 26.15%)p 2.82( 73.81%)d 0.00(  0.04%)
                                            0.0001 -0.5112 -0.0115  0.6571 -0.0137
                                            0.3518 -0.0103  0.4269 -0.0066 -0.0077
                                           -0.0142 -0.0086 -0.0089  0.0005
                ( 62.61%)  -0.7912* H  20 s( 99.90%)p 0.00(  0.10%)
                                           -0.9995  0.0011 -0.0238 -0.0153 -0.0135
   181. (0.00768) BD*( 1) C   8 - H  21  
                ( 39.27%)   0.6266* C   8 s( 26.13%)p 2.82( 73.82%)d 0.00(  0.05%)
                                           -0.0001 -0.5110  0.0134  0.2429  0.0150
                                           -0.2374  0.0225 -0.7887  0.0002  0.0035
                                            0.0076 -0.0129 -0.0001 -0.0165
                ( 60.73%)  -0.7793* H  21 s( 99.90%)p 0.00(  0.10%)
                                           -0.9995  0.0009 -0.0122  0.0015  0.0291
   182. (0.00796) BD*( 1) C   8 - H  22  
                ( 39.09%)   0.6252* C   8 s( 26.55%)p 2.76( 73.40%)d 0.00(  0.05%)
                                           -0.0001 -0.5152  0.0115 -0.6665  0.0164
                                            0.5368  0.0181 -0.0321 -0.0017  0.0186
                                           -0.0019 -0.0006 -0.0070  0.0107
                ( 60.91%)  -0.7805* H  22 s( 99.90%)p 0.00(  0.10%)
                                           -0.9995  0.0020  0.0202 -0.0244  0.0025


 NHO Directionality and "Bond Bending" (deviations from line of nuclear centers)

         [Thresholds for printing:  angular deviation  >  1.0 degree]
                                    hybrid p-character > 25.0%
                                    orbital occupancy  >  0.10e

                                Line of Centers        Hybrid 1              Hybrid 2
                                ---------------  -------------------   ------------------
                NBO               Theta   Phi    Theta   Phi    Dev    Theta   Phi    Dev
 ========================================================================================
     1. BD (   1) C   1 - O   2   107.7  332.5     --     --    --      73.9  150.0   2.9
     2. BD (   1) C   1 - H   9     3.7  163.9     2.3  155.5   1.5      --     --    --
     3. BD (   1) C   1 - H  10   111.0  210.0   112.3  210.9   1.5      --     --    --
     4. BD (   1) C   1 - H  11   109.8   89.1   110.4   88.0   1.2      --     --    --
     5. BD (   1) O   2 - C   3    72.2  276.8     --     --    --     108.3   99.0   2.2
     6. BD (   1) C   3 - C   4   105.6  341.4   107.5  340.5   2.1      --     --    --
     7. BD (   1) C   3 - O   7   114.7  217.9   116.4  216.0   2.4      --     --    --
     8. BD (   1) C   3 - H  12     6.7  206.2     7.7  191.0   2.1      --     --    --
    10. BD (   1) C   4 - H  13   174.9   56.0   174.6   35.5   1.9      --     --    --
    11. BD (   1) C   4 - H  14    77.0  274.9    78.3  275.9   1.6      --     --    --
    14. BD (   1) C   5 - H  16   102.8   97.0   102.0   95.8   1.3      --     --    --
    18. BD (   1) O   7 - C   8    59.2  252.3    61.2  251.5   2.2      --     --    --
    19. BD (   1) C   8 - H  20   118.9  209.3   120.0  208.0   1.6      --     --    --
    20. BD (   1) C   8 - H  21    21.6  143.3    23.1  140.2   1.9      --     --    --
    21. BD (   1) C   8 - H  22    86.3  317.9    87.7  319.5   2.2      --     --    --
    30. LP (   1) O   2             --     --    133.6   34.7   --       --     --    --
    31. LP (   2) O   2             --     --     40.0   35.3   --       --     --    --
    32. LP (   1) O   7             --     --    172.0  169.0   --       --     --    --
    33. LP (   2) O   7             --     --     74.2  143.6   --       --     --    --


 Second Order Perturbation Theory Analysis of Fock Matrix in NBO Basis

     Threshold for printing:   0.25 kcal/mol
                                                                              E(2)  E(j)-E(i) F(i,j)
         Donor NBO (i)                     Acceptor NBO (j)                 kcal/mol   a.u.    a.u. 
 ===================================================================================================

 within unit  1
   1. BD (   1) C   1 - O   2        / 54. RY*(   3) C   3                    0.30    1.91    0.030
   1. BD (   1) C   1 - O   2        / 57. RY*(   6) C   3                    0.26    2.91    0.035
   1. BD (   1) C   1 - O   2        / 61. RY*(   1) C   4                    0.36    1.76    0.032
   1. BD (   1) C   1 - O   2        /167. BD*(   1) C   3 - C   4            1.02    1.23    0.045
   2. BD (   1) C   1 - H   9        /166. BD*(   1) O   2 - C   3            0.27    0.79    0.019
   3. BD (   1) C   1 - H  10        /166. BD*(   1) O   2 - C   3            0.27    0.79    0.019
   4. BD (   1) C   1 - H  11        /166. BD*(   1) O   2 - C   3            1.81    0.78    0.048
   5. BD (   1) O   2 - C   3        / 35. RY*(   2) C   1                    0.68    1.45    0.040
   5. BD (   1) O   2 - C   3        / 61. RY*(   1) C   4                    0.37    1.81    0.033
   5. BD (   1) O   2 - C   3        /165. BD*(   1) C   1 - H  11            0.44    1.38    0.031
   5. BD (   1) O   2 - C   3        /172. BD*(   1) C   4 - H  14            0.63    1.35    0.037
   5. BD (   1) O   2 - C   3        /179. BD*(   1) O   7 - C   8            0.62    1.17    0.034
   6. BD (   1) C   3 - C   4        / 43. RY*(   1) O   2                    0.61    1.94    0.043
   6. BD (   1) C   3 - C   4        / 70. RY*(   1) C   5                    0.75    1.47    0.042
   6. BD (   1) C   3 - C   4        / 88. RY*(   1) O   7                    0.56    1.78    0.040
   6. BD (   1) C   3 - C   4        /162. BD*(   1) C   1 - O   2            1.54    0.95    0.048
   6. BD (   1) C   3 - C   4        /169. BD*(   1) C   3 - H  12            0.37    1.03    0.025
   6. BD (   1) C   3 - C   4        /170. BD*(   1) C   4 - C   5            0.58    1.07    0.032
   6. BD (   1) C   3 - C   4        /173. BD*(   1) C   5 - C   6            0.84    1.10    0.038
   6. BD (   1) C   3 - C   4        /179. BD*(   1) O   7 - C   8            0.35    0.92    0.023
   7. BD (   1) C   3 - O   7        / 98. RY*(   2) C   8                    0.69    1.85    0.045
   7. BD (   1) C   3 - O   7        /170. BD*(   1) C   4 - C   5            0.68    1.32    0.038
   7. BD (   1) C   3 - O   7        /180. BD*(   1) C   8 - H  20            0.47    1.37    0.032
   8. BD (   1) C   3 - H  12        / 61. RY*(   1) C   4                    0.43    1.47    0.032
   8. BD (   1) C   3 - H  12        /167. BD*(   1) C   3 - C   4            0.30    0.94    0.021
   8. BD (   1) C   3 - H  12        /168. BD*(   1) C   3 - O   7            0.25    0.80    0.018
   8. BD (   1) C   3 - H  12        /171. BD*(   1) C   4 - H  13            1.24    1.02    0.045
   9. BD (   1) C   4 - C   5        / 79. RY*(   1) C   6                    0.60    1.42    0.037
   9. BD (   1) C   4 - C   5        /167. BD*(   1) C   3 - C   4            0.43    0.96    0.026
   9. BD (   1) C   4 - C   5        /168. BD*(   1) C   3 - O   7            1.70    0.83    0.048
   9. BD (   1) C   4 - C   5        /171. BD*(   1) C   4 - H  13            0.40    1.05    0.026
   9. BD (   1) C   4 - C   5        /172. BD*(   1) C   4 - H  14            0.45    1.04    0.027
   9. BD (   1) C   4 - C   5        /173. BD*(   1) C   5 - C   6            0.40    1.03    0.026
   9. BD (   1) C   4 - C   5        /176. BD*(   1) C   6 - H  17            0.72    1.10    0.036
  10. BD (   1) C   4 - H  13        / 71. RY*(   2) C   5                    0.33    1.47    0.028
  10. BD (   1) C   4 - H  13        /166. BD*(   1) O   2 - C   3            0.41    0.76    0.022
  10. BD (   1) C   4 - H  13        /168. BD*(   1) C   3 - O   7            0.29    0.71    0.018
  10. BD (   1) C   4 - H  13        /169. BD*(   1) C   3 - H  12            1.92    0.85    0.051
  10. BD (   1) C   4 - H  13        /170. BD*(   1) C   4 - C   5            0.25    0.89    0.019
  10. BD (   1) C   4 - H  13        /174. BD*(   1) C   5 - H  15            1.43    0.95    0.047
  11. BD (   1) C   4 - H  14        / 71. RY*(   2) C   5                    0.32    1.48    0.028
  11. BD (   1) C   4 - H  14        /166. BD*(   1) O   2 - C   3            2.40    0.77    0.054
  11. BD (   1) C   4 - H  14        /168. BD*(   1) C   3 - O   7            0.30    0.72    0.019
  11. BD (   1) C   4 - H  14        /175. BD*(   1) C   5 - H  16            1.39    0.98    0.047
  12. BD (   1) C   5 - C   6        / 62. RY*(   2) C   4                    0.44    1.39    0.031
  12. BD (   1) C   5 - C   6        /167. BD*(   1) C   3 - C   4            1.42    0.94    0.046
  12. BD (   1) C   5 - C   6        /170. BD*(   1) C   4 - C   5            0.58    0.97    0.030
  12. BD (   1) C   5 - C   6        /174. BD*(   1) C   5 - H  15            0.35    1.04    0.024
  12. BD (   1) C   5 - C   6        /175. BD*(   1) C   5 - H  16            0.37    1.06    0.025
  13. BD (   1) C   5 - H  15        / 80. RY*(   2) C   6                    0.32    1.38    0.027
  13. BD (   1) C   5 - H  15        /171. BD*(   1) C   4 - H  13            1.72    0.91    0.050
  13. BD (   1) C   5 - H  15        /178. BD*(   1) C   6 - H  19            1.47    0.95    0.047
  14. BD (   1) C   5 - H  16        / 80. RY*(   2) C   6                    0.30    1.38    0.026
  14. BD (   1) C   5 - H  16        /172. BD*(   1) C   4 - H  14            1.79    0.90    0.051
  14. BD (   1) C   5 - H  16        /177. BD*(   1) C   6 - H  18            1.47    0.95    0.047
  15. BD (   1) C   6 - H  17        /170. BD*(   1) C   4 - C   5            1.92    0.85    0.051
  16. BD (   1) C   6 - H  18        /175. BD*(   1) C   5 - H  16            1.59    0.93    0.048
  17. BD (   1) C   6 - H  19        /174. BD*(   1) C   5 - H  15            1.64    0.91    0.049
  18. BD (   1) O   7 - C   8        / 54. RY*(   3) C   3                    0.74    1.96    0.048
  18. BD (   1) O   7 - C   8        /166. BD*(   1) O   2 - C   3            0.93    1.18    0.042
  19. BD (   1) C   8 - H  20        / 89. RY*(   2) O   7                    0.29    1.85    0.029
  19. BD (   1) C   8 - H  20        /168. BD*(   1) C   3 - O   7            1.81    0.76    0.047
  20. BD (   1) C   8 - H  21        /179. BD*(   1) O   7 - C   8            0.26    0.80    0.018
  22. CR (   1) C   1                /106. RY*(   1) H   9                    0.36   10.56    0.077
  22. CR (   1) C   1                /110. RY*(   1) H  10                    0.37   10.54    0.079
  22. CR (   1) C   1                /114. RY*(   1) H  11                    0.43   10.57    0.085
  22. CR (   1) C   1                /162. BD*(   1) C   1 - O   2            0.47   10.43    0.088
  22. CR (   1) C   1                /166. BD*(   1) O   2 - C   3            0.68   10.42    0.108
  23. CR (   1) O   2                / 34. RY*(   1) C   1                    0.28   20.04    0.095
  23. CR (   1) O   2                / 35. RY*(   2) C   1                    0.61   19.56    0.137
  23. CR (   1) O   2                / 53. RY*(   2) C   3                    0.84   19.98    0.164
  24. CR (   1) C   3                / 64. RY*(   4) C   4                    0.40   11.20    0.084
  24. CR (   1) C   3                /118. RY*(   1) H  12                    0.37   10.62    0.079
  24. CR (   1) C   3                /162. BD*(   1) C   1 - O   2            0.64   10.52    0.103
  24. CR (   1) C   3                /167. BD*(   1) C   3 - C   4            0.37   10.60    0.080
  24. CR (   1) C   3                /168. BD*(   1) C   3 - O   7            0.37   10.47    0.080
  24. CR (   1) C   3                /179. BD*(   1) O   7 - C   8            0.55   10.50    0.096
  25. CR (   1) C   4                / 58. RY*(   7) C   3                    0.49   11.13    0.093
  25. CR (   1) C   4                / 73. RY*(   4) C   5                    0.45   11.07    0.089
  25. CR (   1) C   4                /122. RY*(   1) H  13                    0.38   10.48    0.080
  25. CR (   1) C   4                /126. RY*(   1) H  14                    0.36   10.53    0.078
  26. CR (   1) C   5                / 62. RY*(   2) C   4                    0.42   10.87    0.085
  26. CR (   1) C   5                / 81. RY*(   3) C   6                    0.66   10.62    0.106
  26. CR (   1) C   5                /130. RY*(   1) H  15                    0.32   10.48    0.073
  26. CR (   1) C   5                /134. RY*(   1) H  16                    0.36   10.48    0.077
  27. CR (   1) C   6                / 70. RY*(   1) C   5                    0.28   10.84    0.069
  27. CR (   1) C   6                /138. RY*(   1) H  17                    0.38   10.51    0.080
  27. CR (   1) C   6                /142. RY*(   1) H  18                    0.34   10.51    0.075
  27. CR (   1) C   6                /146. RY*(   1) H  19                    0.35   10.50    0.077
  28. CR (   1) O   7                / 52. RY*(   1) C   3                    0.74   20.11    0.154
  28. CR (   1) O   7                / 53. RY*(   2) C   3                    0.28   20.02    0.095
  28. CR (   1) O   7                / 97. RY*(   1) C   8                    0.67   20.00    0.147
  29. CR (   1) C   8                /150. RY*(   1) H  20                    0.42   10.55    0.084
  29. CR (   1) C   8                /154. RY*(   1) H  21                    0.38   10.58    0.080
  29. CR (   1) C   8                /158. RY*(   1) H  22                    0.42   10.60    0.084
  29. CR (   1) C   8                /168. BD*(   1) C   3 - O   7            0.65   10.40    0.106
  29. CR (   1) C   8                /179. BD*(   1) O   7 - C   8            0.50   10.43    0.091
  30. LP (   1) O   2                / 34. RY*(   1) C   1                    0.77    1.60    0.045
  30. LP (   1) O   2                / 35. RY*(   2) C   1                    0.38    1.12    0.026
  30. LP (   1) O   2                / 52. RY*(   1) C   3                    0.27    1.63    0.027
  30. LP (   1) O   2                / 53. RY*(   2) C   3                    1.38    1.54    0.059
  30. LP (   1) O   2                /163. BD*(   1) C   1 - H   9            0.86    1.01    0.037
  30. LP (   1) O   2                /164. BD*(   1) C   1 - H  10            0.29    1.03    0.022
  30. LP (   1) O   2                /165. BD*(   1) C   1 - H  11            0.88    1.05    0.039
  30. LP (   1) O   2                /167. BD*(   1) C   3 - C   4            0.48    0.95    0.027
  30. LP (   1) O   2                /169. BD*(   1) C   3 - H  12            1.37    0.95    0.046
  30. LP (   1) O   2                /172. BD*(   1) C   4 - H  14            0.28    1.02    0.022
  31. LP (   2) O   2                / 36. RY*(   3) C   1                    0.70    2.15    0.050
  31. LP (   2) O   2                / 52. RY*(   1) C   3                    0.43    1.43    0.032
  31. LP (   2) O   2                / 55. RY*(   4) C   3                    0.37    2.06    0.036
  31. LP (   2) O   2                /163. BD*(   1) C   1 - H   9            2.14    0.80    0.053
  31. LP (   2) O   2                /164. BD*(   1) C   1 - H  10            2.92    0.82    0.063
  31. LP (   2) O   2                /168. BD*(   1) C   3 - O   7            7.36    0.61    0.085
  31. LP (   2) O   2                /169. BD*(   1) C   3 - H  12            2.19    0.74    0.051
  32. LP (   1) O   7                / 52. RY*(   1) C   3                    0.70    1.65    0.043
  32. LP (   1) O   7                / 97. RY*(   1) C   8                    1.04    1.54    0.051
  32. LP (   1) O   7                /166. BD*(   1) O   2 - C   3            0.97    0.88    0.037
  32. LP (   1) O   7                /169. BD*(   1) C   3 - H  12            1.91    0.97    0.054
  32. LP (   1) O   7                /180. BD*(   1) C   8 - H  20            0.82    1.05    0.037
  32. LP (   1) O   7                /181. BD*(   1) C   8 - H  21            1.49    1.00    0.049
  33. LP (   2) O   7                / 52. RY*(   1) C   3                    0.38    1.50    0.030
  33. LP (   2) O   7                / 56. RY*(   5) C   3                    0.45    2.31    0.041
  33. LP (   2) O   7                / 99. RY*(   3) C   8                    0.60    2.05    0.045
  33. LP (   2) O   7                /166. BD*(   1) O   2 - C   3            2.19    0.72    0.050
  33. LP (   2) O   7                /167. BD*(   1) C   3 - C   4            2.76    0.81    0.060
  33. LP (   2) O   7                /169. BD*(   1) C   3 - H  12            0.43    0.81    0.024
  33. LP (   2) O   7                /170. BD*(   1) C   4 - C   5            0.28    0.85    0.020
  33. LP (   2) O   7                /181. BD*(   1) C   8 - H  21            1.43    0.85    0.044
  33. LP (   2) O   7                /182. BD*(   1) C   8 - H  22            3.28    0.85    0.067


 Natural Bond Orbitals (Summary):

                                                            Principal Delocalizations
           NBO                        Occupancy    Energy   (geminal,vicinal,remote)
 ====================================================================================
 Molecular unit  1  (C6H14O2)
     1. BD (   1) C   1 - O   2          0.99576    -1.03006  167(v),61(r),54(v),57(v)
     2. BD (   1) C   1 - H   9          0.99809    -0.68845  166(v)
     3. BD (   1) C   1 - H  10          0.99857    -0.68684  166(v)
     4. BD (   1) C   1 - H  11          0.99516    -0.67490  166(v)
     5. BD (   1) O   2 - C   3          0.99488    -1.08157  35(v),172(v),179(v),165(v)
                                                    61(v)
     6. BD (   1) C   3 - C   4          0.99025    -0.83491  162(v),173(v),70(v),43(v)
                                                    170(g),88(v),169(g),179(v)
     7. BD (   1) C   3 - O   7          0.99573    -1.08833  98(v),170(v),180(v)
     8. BD (   1) C   3 - H  12          0.99304    -0.74181  171(v),61(v),167(g),168(g)
     9. BD (   1) C   4 - C   5          0.98809    -0.76630  168(v),176(v),79(v),172(g)
                                                    167(g),173(g),171(g)
    10. BD (   1) C   4 - H  13          0.98606    -0.65354  169(v),174(v),166(v),71(v)
                                                    168(v),170(g)
    11. BD (   1) C   4 - H  14          0.98519    -0.66151  166(v),175(v),71(v),168(v)
    12. BD (   1) C   5 - C   6          0.99275    -0.74117  167(v),170(g),62(v),175(g)
                                                    174(g)
    13. BD (   1) C   5 - H  15          0.98888    -0.62684  171(v),178(v),80(v)
    14. BD (   1) C   5 - H  16          0.98846    -0.62503  172(v),177(v),80(v)
    15. BD (   1) C   6 - H  17          0.99305    -0.61294  170(v)
    16. BD (   1) C   6 - H  18          0.99430    -0.61201  175(v)
    17. BD (   1) C   6 - H  19          0.99409    -0.61154  174(v)
    18. BD (   1) O   7 - C   8          0.99539    -1.07586  166(v),54(v)
    19. BD (   1) C   8 - H  20          0.99508    -0.69734  168(v),89(v)
    20. BD (   1) C   8 - H  21          0.99827    -0.71387  179(g)
    21. BD (   1) C   8 - H  22          0.99851    -0.71539   
    22. CR (   1) C   1                  0.99961   -10.31456  166(v),162(g),114(v),110(v)
                                                    106(v)
    23. CR (   1) O   2                  0.99984   -19.18791  53(v),35(v),34(v)
    24. CR (   1) C   3                  0.99946   -10.40797  162(v),179(v),64(v),168(g)
                                                    167(g),118(v)
    25. CR (   1) C   4                  0.99952   -10.25133  58(v),73(v),122(v),126(v)
    26. CR (   1) C   5                  0.99956   -10.22385  81(v),62(v),134(v),130(v)
    27. CR (   1) C   6                  0.99962   -10.20194  138(v),146(v),142(v),70(v)
    28. CR (   1) O   7                  0.99984   -19.23047  52(v),97(v),53(v)
    29. CR (   1) C   8                  0.99960   -10.34243  168(v),179(g),150(v),158(v)
                                                    154(v)
    30. LP (   1) O   2                  0.98282    -0.75207  53(v),169(v),165(v),163(v)
                                                    34(v),167(v),35(v),164(v)
                                                    172(r),52(v)
    31. LP (   2) O   2                  0.95655    -0.54701  168(v),164(v),169(v),163(v)
                                                    36(v),52(v),55(v)
    32. LP (   1) O   7                  0.98197    -0.77064  169(v),181(v),97(v),166(v)
                                                    180(v),52(v)
    33. LP (   2) O   7                  0.97185    -0.61425  182(v),167(v),166(v),181(v)
                                                    99(v),56(v),169(v),52(v)
                                                    170(r)
    34. RY*(   1) C   1                  0.00159     0.84754   
    35. RY*(   2) C   1                  0.00088     0.36848   
    36. RY*(   3) C   1                  0.00078     1.59843   
    37. RY*(   4) C   1                  0.00017     1.54983   
    38. RY*(   5) C   1                  0.00011     0.98926   
    39. RY*(   6) C   1                  0.00003     1.02404   
    40. RY*(   7) C   1                  0.00000     2.02799   
    41. RY*(   8) C   1                  0.00000     1.61666   
    42. RY*(   9) C   1                  0.00000     2.05145   
    43. RY*(   1) O   2                  0.00160     1.10043   
    44. RY*(   2) O   2                  0.00092     1.02811   
    45. RY*(   3) O   2                  0.00022     1.85211   
    46. RY*(   4) O   2                  0.00013     1.72561   
    47. RY*(   5) O   2                  0.00009     2.47683   
    48. RY*(   6) O   2                  0.00004     2.03511   
    49. RY*(   7) O   2                  0.00001     2.50107   
    50. RY*(   8) O   2                  0.00001     2.52446   
    51. RY*(   9) O   2                  0.00001     2.48168   
    52. RY*(   1) C   3                  0.00253     0.88163   
    53. RY*(   2) C   3                  0.00233     0.79011   
    54. RY*(   3) C   3                  0.00206     0.87995   
    55. RY*(   4) C   3                  0.00107     1.51472   
    56. RY*(   5) C   3                  0.00090     1.70046   
    57. RY*(   6) C   3                  0.00058     1.87802   
    58. RY*(   7) C   3                  0.00044     0.88166   
    59. RY*(   8) C   3                  0.00027     1.83939   
    60. RY*(   9) C   3                  0.00019     1.61280   
    61. RY*(   1) C   4                  0.00260     0.72820   
    62. RY*(   2) C   4                  0.00167     0.64724   
    63. RY*(   3) C   4                  0.00130     0.61387   
    64. RY*(   4) C   4                  0.00047     0.79160   
    65. RY*(   5) C   4                  0.00016     1.85494   
    66. RY*(   6) C   4                  0.00010     1.84812   
    67. RY*(   7) C   4                  0.00006     2.02965   
    68. RY*(   8) C   4                  0.00002     2.08562   
    69. RY*(   9) C   4                  0.00001     1.94867   
    70. RY*(   1) C   5                  0.00197     0.63320   
    71. RY*(   2) C   5                  0.00168     0.81911   
    72. RY*(   3) C   5                  0.00049     0.96058   
    73. RY*(   4) C   5                  0.00022     0.81932   
    74. RY*(   5) C   5                  0.00019     1.90561   
    75. RY*(   6) C   5                  0.00006     1.72450   
    76. RY*(   7) C   5                  0.00004     1.69374   
    77. RY*(   8) C   5                  0.00000     2.03693   
    78. RY*(   9) C   5                  0.00000     2.07828   
    79. RY*(   1) C   6                  0.00162     0.65841   
    80. RY*(   2) C   6                  0.00095     0.75674   
    81. RY*(   3) C   6                  0.00024     0.39728   
    82. RY*(   4) C   6                  0.00006     1.13848   
    83. RY*(   5) C   6                  0.00000     1.82401   
    84. RY*(   6) C   6                  0.00000     1.82230   
    85. RY*(   7) C   6                  0.00000     2.03797   
    86. RY*(   8) C   6                  0.00001     1.99302   
    87. RY*(   9) C   6                  0.00000     2.12511   
    88. RY*(   1) O   7                  0.00138     0.94511   
    89. RY*(   2) O   7                  0.00077     1.15675   
    90. RY*(   3) O   7                  0.00040     1.32315   
    91. RY*(   4) O   7                  0.00014     2.09295   
    92. RY*(   5) O   7                  0.00011     2.40230   
    93. RY*(   6) O   7                  0.00006     2.18397   
    94. RY*(   7) O   7                  0.00002     2.43824   
    95. RY*(   8) O   7                  0.00000     2.44428   
    96. RY*(   9) O   7                  0.00000     2.36321   
    97. RY*(   1) C   8                  0.00120     0.77271   
    98. RY*(   2) C   8                  0.00091     0.76150   
    99. RY*(   3) C   8                  0.00075     1.43484   
   100. RY*(   4) C   8                  0.00028     0.99515   
   101. RY*(   5) C   8                  0.00009     1.05720   
   102. RY*(   6) C   8                  0.00002     0.95803   
   103. RY*(   7) C   8                  0.00001     1.94310   
   104. RY*(   8) C   8                  0.00000     1.94286   
   105. RY*(   9) C   8                  0.00000     1.99077   
   106. RY*(   1) H   9                  0.00075     0.24526   
   107. RY*(   2) H   9                  0.00010     1.58493   
   108. RY*(   3) H   9                  0.00007     1.71270   
   109. RY*(   4) H   9                  0.00001     1.94330   
   110. RY*(   1) H  10                  0.00104     0.22945   
   111. RY*(   2) H  10                  0.00009     1.66045   
   112. RY*(   3) H  10                  0.00009     1.61111   
   113. RY*(   4) H  10                  0.00001     2.03160   
   114. RY*(   1) H  11                  0.00026     0.25239   
   115. RY*(   2) H  11                  0.00008     1.58137   
   116. RY*(   3) H  11                  0.00005     1.87468   
   117. RY*(   4) H  11                  0.00000     1.78037   
   118. RY*(   1) H  12                  0.00190     0.21110   
   119. RY*(   2) H  12                  0.00007     1.70869   
   120. RY*(   3) H  12                  0.00005     1.69293   
   121. RY*(   4) H  12                  0.00002     2.08756   
   122. RY*(   1) H  13                  0.00173     0.22815   
   123. RY*(   2) H  13                  0.00008     1.75340   
   124. RY*(   3) H  13                  0.00005     1.67282   
   125. RY*(   4) H  13                  0.00002     2.16314   
   126. RY*(   1) H  14                  0.00104     0.27697   
   127. RY*(   2) H  14                  0.00009     1.65315   
   128. RY*(   3) H  14                  0.00006     1.67445   
   129. RY*(   4) H  14                  0.00002     2.16805   
   130. RY*(   1) H  15                  0.00131     0.25648   
   131. RY*(   2) H  15                  0.00009     1.65260   
   132. RY*(   3) H  15                  0.00006     1.68087   
   133. RY*(   4) H  15                  0.00002     2.17395   
   134. RY*(   1) H  16                  0.00154     0.25744   
   135. RY*(   2) H  16                  0.00009     1.65703   
   136. RY*(   3) H  16                  0.00006     1.69001   
   137. RY*(   4) H  16                  0.00002     2.19936   
   138. RY*(   1) H  17                  0.00053     0.31028   
   139. RY*(   2) H  17                  0.00009     1.65937   
   140. RY*(   3) H  17                  0.00007     1.65933   
   141. RY*(   4) H  17                  0.00002     2.12404   
   142. RY*(   1) H  18                  0.00074     0.30398   
   143. RY*(   2) H  18                  0.00010     1.66114   
   144. RY*(   3) H  18                  0.00007     1.65928   
   145. RY*(   4) H  18                  0.00001     2.13465   
   146. RY*(   1) H  19                  0.00074     0.30264   
   147. RY*(   2) H  19                  0.00010     1.66101   
   148. RY*(   3) H  19                  0.00007     1.66010   
   149. RY*(   4) H  19                  0.00002     2.13823   
   150. RY*(   1) H  20                  0.00031     0.20601   
   151. RY*(   2) H  20                  0.00008     1.55247   
   152. RY*(   3) H  20                  0.00005     1.87452   
   153. RY*(   4) H  20                  0.00000     1.78168   
   154. RY*(   1) H  21                  0.00066     0.23661   
   155. RY*(   2) H  21                  0.00011     1.55305   
   156. RY*(   3) H  21                  0.00007     1.69670   
   157. RY*(   4) H  21                  0.00001     1.91944   
   158. RY*(   1) H  22                  0.00066     0.25775   
   159. RY*(   2) H  22                  0.00011     1.56376   
   160. RY*(   3) H  22                  0.00008     1.67897   
   161. RY*(   4) H  22                  0.00001     1.94974   
   162. BD*(   1) C   1 - O   2          0.00459     0.11167   
   163. BD*(   1) C   1 - H   9          0.00768     0.25647   
   164. BD*(   1) C   1 - H  10          0.00749     0.27311   
   165. BD*(   1) C   1 - H  11          0.00354     0.30102   
   166. BD*(   1) O   2 - C   3          0.02449     0.10540   
   167. BD*(   1) C   3 - C   4          0.01489     0.19573   
   168. BD*(   1) C   3 - O   7          0.03522     0.05880   
   169. BD*(   1) C   3 - H  12          0.02351     0.19703   
   170. BD*(   1) C   4 - C   5          0.00791     0.23303   
   171. BD*(   1) C   4 - H  13          0.00814     0.28216   
   172. BD*(   1) C   4 - H  14          0.00748     0.27047   
   173. BD*(   1) C   5 - C   6          0.00304     0.26134   
   174. BD*(   1) C   5 - H  15          0.00832     0.29949   
   175. BD*(   1) C   5 - H  16          0.00811     0.31469   
   176. BD*(   1) C   6 - H  17          0.00222     0.33195   
   177. BD*(   1) C   6 - H  18          0.00388     0.32105   
   178. BD*(   1) C   6 - H  19          0.00382     0.32328   
   179. BD*(   1) O   7 - C   8          0.00368     0.08978   
   180. BD*(   1) C   8 - H  20          0.00380     0.27875   
   181. BD*(   1) C   8 - H  21          0.00768     0.23327   
   182. BD*(   1) C   8 - H  22          0.00796     0.23853   
       -------------------------------
              Total Lewis   32.74988  ( 99.2421%)
        Valence non-Lewis    0.19748  (  0.5984%)
        Rydberg non-Lewis    0.05264  (  0.1595%)
       -------------------------------
            Total unit  1   33.00000  (100.0000%)
           Charge unit  1    0.00000


 ***************************************************
 *******         Beta  spin orbitals         *******
 ***************************************************


 NATURAL POPULATIONS:  Natural atomic orbital occupancies 
                                                          
   NAO  Atom  No  lang   Type(AO)    Occupancy      Energy
 ----------------------------------------------------------
     1    C    1  S      Cor( 1S)     0.99962     -10.31469
     2    C    1  S      Val( 2S)     0.55240      -0.43219
     3    C    1  S      Ryd( 3S)     0.00085       0.61627
     4    C    1  px     Val( 2p)     0.42938      -0.23763
     5    C    1  px     Ryd( 3p)     0.00152       0.32307
     6    C    1  py     Val( 2p)     0.56787      -0.26493
     7    C    1  py     Ryd( 3p)     0.00164       0.47721
     8    C    1  pz     Val( 2p)     0.57719      -0.26085
     9    C    1  pz     Ryd( 3p)     0.00070       0.37790
    10    C    1  dxy    Ryd( 3d)     0.00078       2.04806
    11    C    1  dxz    Ryd( 3d)     0.00051       1.97251
    12    C    1  dyz    Ryd( 3d)     0.00032       1.97512
    13    C    1  dx2y2  Ryd( 3d)     0.00064       2.10682
    14    C    1  dz2    Ryd( 3d)     0.00051       2.21391

    15    O    2  S      Cor( 1S)     0.99983     -19.18092
    16    O    2  S      Val( 2S)     0.80044      -1.05524
    17    O    2  S      Ryd( 3S)     0.00066       1.26819
    18    O    2  px     Val( 2p)     0.80741      -0.51974
    19    O    2  px     Ryd( 3p)     0.00098       1.10915
    20    O    2  py     Val( 2p)     0.72073      -0.51699
    21    O    2  py     Ryd( 3p)     0.00044       1.09142
    22    O    2  pz     Val( 2p)     0.75203      -0.49731
    23    O    2  pz     Ryd( 3p)     0.00084       0.97245
    24    O    2  dxy    Ryd( 3d)     0.00041       2.70225
    25    O    2  dxz    Ryd( 3d)     0.00044       2.58450
    26    O    2  dyz    Ryd( 3d)     0.00042       2.66661
    27    O    2  dx2y2  Ryd( 3d)     0.00058       2.84454
    28    O    2  dz2    Ryd( 3d)     0.00046       2.60002

    29    C    3  S      Cor( 1S)     0.99946     -10.40751
    30    C    3  S      Val( 2S)     0.45929      -0.42151
    31    C    3  S      Ryd( 3S)     0.00239       0.63245
    32    C    3  px     Val( 2p)     0.43239      -0.29936
    33    C    3  px     Ryd( 3p)     0.00249       0.47766
    34    C    3  py     Val( 2p)     0.34143      -0.27420
    35    C    3  py     Ryd( 3p)     0.00171       0.49617
    36    C    3  pz     Val( 2p)     0.52721      -0.31697
    37    C    3  pz     Ryd( 3p)     0.00242       0.53642
    38    C    3  dxy    Ryd( 3d)     0.00147       1.96328
    39    C    3  dxz    Ryd( 3d)     0.00071       1.90669
    40    C    3  dyz    Ryd( 3d)     0.00124       1.87154
    41    C    3  dx2y2  Ryd( 3d)     0.00141       2.00204
    42    C    3  dz2    Ryd( 3d)     0.00064       2.14765

    43    C    4  S      Cor( 1S)     0.99953     -10.25019
    44    C    4  S      Val( 2S)     0.51718      -0.40141
    45    C    4  S      Ryd( 3S)     0.00126       0.72970
    46    C    4  px     Val( 2p)     0.45725      -0.25504
    47    C    4  px     Ryd( 3p)     0.00166       0.48232
    48    C    4  py     Val( 2p)     0.59817      -0.26377
    49    C    4  py     Ryd( 3p)     0.00221       0.51729
    50    C    4  pz     Val( 2p)     0.61272      -0.26498
    51    C    4  pz     Ryd( 3p)     0.00149       0.52647
    52    C    4  dxy    Ryd( 3d)     0.00016       2.00025
    53    C    4  dxz    Ryd( 3d)     0.00024       1.95133
    54    C    4  dyz    Ryd( 3d)     0.00017       1.93403
    55    C    4  dx2y2  Ryd( 3d)     0.00044       2.17861
    56    C    4  dz2    Ryd( 3d)     0.00048       2.27746

    57    C    5  S      Cor( 1S)     0.99956     -10.22355
    58    C    5  S      Val( 2S)     0.51173      -0.36560
    59    C    5  S      Ryd( 3S)     0.00063       0.75431
    60    C    5  px     Val( 2p)     0.49629      -0.22239
    61    C    5  px     Ryd( 3p)     0.00164       0.48407
    62    C    5  py     Val( 2p)     0.59159      -0.22651
    63    C    5  py     Ryd( 3p)     0.00111       0.49257
    64    C    5  pz     Val( 2p)     0.59020      -0.22594
    65    C    5  pz     Ryd( 3p)     0.00124       0.51992
    66    C    5  dxy    Ryd( 3d)     0.00033       2.03034
    67    C    5  dxz    Ryd( 3d)     0.00028       1.98644
    68    C    5  dyz    Ryd( 3d)     0.00014       1.95964
    69    C    5  dx2y2  Ryd( 3d)     0.00038       2.18050
    70    C    5  dz2    Ryd( 3d)     0.00047       2.29451

    71    C    6  S      Cor( 1S)     0.99961     -10.20173
    72    C    6  S      Val( 2S)     0.54831      -0.36696
    73    C    6  S      Ryd( 3S)     0.00020       0.73987
    74    C    6  px     Val( 2p)     0.51824      -0.19400
    75    C    6  px     Ryd( 3p)     0.00106       0.42552
    76    C    6  py     Val( 2p)     0.60992      -0.20564
    77    C    6  py     Ryd( 3p)     0.00100       0.47071
    78    C    6  pz     Val( 2p)     0.61000      -0.20586
    79    C    6  pz     Ryd( 3p)     0.00087       0.46634
    80    C    6  dxy    Ryd( 3d)     0.00023       2.11435
    81    C    6  dxz    Ryd( 3d)     0.00018       2.06113
    82    C    6  dyz    Ryd( 3d)     0.00011       2.03316
    83    C    6  dx2y2  Ryd( 3d)     0.00032       2.18086
    84    C    6  dz2    Ryd( 3d)     0.00038       2.29167

    85    O    7  S      Cor( 1S)     0.99984     -19.21919
    86    O    7  S      Val( 2S)     0.80624      -1.08698
    87    O    7  S      Ryd( 3S)     0.00064       1.24320
    88    O    7  px     Val( 2p)     0.72230      -0.52964
    89    O    7  px     Ryd( 3p)     0.00077       1.01044
    90    O    7  py     Val( 2p)     0.66280      -0.52522
    91    O    7  py     Ryd( 3p)     0.00053       1.12890
    92    O    7  pz     Val( 2p)     0.75643      -0.53990
    93    O    7  pz     Ryd( 3p)     0.00060       0.94321
    94    O    7  dxy    Ryd( 3d)     0.00032       2.72160
    95    O    7  dxz    Ryd( 3d)     0.00056       2.60181
    96    O    7  dyz    Ryd( 3d)     0.00059       2.74511
    97    O    7  dx2y2  Ryd( 3d)     0.00027       2.63004
    98    O    7  dz2    Ryd( 3d)     0.00050       2.51539

    99    C    8  S      Cor( 1S)     0.99961     -10.34265
   100    C    8  S      Val( 2S)     0.55485      -0.46217
   101    C    8  S      Ryd( 3S)     0.00088       0.59231
   102    C    8  px     Val( 2p)     0.59635      -0.29399
   103    C    8  px     Ryd( 3p)     0.00092       0.42012
   104    C    8  py     Val( 2p)     0.43239      -0.26864
   105    C    8  py     Ryd( 3p)     0.00139       0.35193
   106    C    8  pz     Val( 2p)     0.54941      -0.28406
   107    C    8  pz     Ryd( 3p)     0.00148       0.34599
   108    C    8  dxy    Ryd( 3d)     0.00062       2.15678
   109    C    8  dxz    Ryd( 3d)     0.00031       2.03089
   110    C    8  dyz    Ryd( 3d)     0.00077       2.00218
   111    C    8  dx2y2  Ryd( 3d)     0.00058       1.89888
   112    C    8  dz2    Ryd( 3d)     0.00038       2.09742

   113    H    9  S      Val( 1S)     0.38068      -0.11640
   114    H    9  S      Ryd( 2S)     0.00076       0.20091
   115    H    9  px     Ryd( 2p)     0.00008       1.53753
   116    H    9  py     Ryd( 2p)     0.00010       1.59192
   117    H    9  pz     Ryd( 2p)     0.00038       2.17744

   118    H   10  S      Val( 1S)     0.38049      -0.10388
   119    H   10  S      Ryd( 2S)     0.00087       0.20588
   120    H   10  px     Ryd( 2p)     0.00027       1.97453
   121    H   10  py     Ryd( 2p)     0.00016       1.70320
   122    H   10  pz     Ryd( 2p)     0.00015       1.66644

   123    H   11  S      Val( 1S)     0.37740      -0.07777
   124    H   11  S      Ryd( 2S)     0.00025       0.17825
   125    H   11  px     Ryd( 2p)     0.00004       1.53962
   126    H   11  py     Ryd( 2p)     0.00037       2.13832
   127    H   11  pz     Ryd( 2p)     0.00011       1.64087

   128    H   12  S      Val( 1S)     0.33571      -0.14292
   129    H   12  S      Ryd( 2S)     0.00161       0.21392
   130    H   12  px     Ryd( 2p)     0.00008       1.71154
   131    H   12  py     Ryd( 2p)     0.00006       1.69524
   132    H   12  pz     Ryd( 2p)     0.00040       2.13361

   133    H   13  S      Val( 1S)     0.36840      -0.07762
   134    H   13  S      Ryd( 2S)     0.00155       0.21925
   135    H   13  px     Ryd( 2p)     0.00007       1.71206
   136    H   13  py     Ryd( 2p)     0.00007       1.68522
   137    H   13  pz     Ryd( 2p)     0.00038       2.21025

   138    H   14  S      Val( 1S)     0.37703      -0.09707
   139    H   14  S      Ryd( 2S)     0.00100       0.25414
   140    H   14  px     Ryd( 2p)     0.00008       1.67580
   141    H   14  py     Ryd( 2p)     0.00036       2.17706
   142    H   14  pz     Ryd( 2p)     0.00010       1.67415

   143    H   15  S      Val( 1S)     0.38552      -0.07005
   144    H   15  S      Ryd( 2S)     0.00130       0.23470
   145    H   15  px     Ryd( 2p)     0.00006       1.67455
   146    H   15  py     Ryd( 2p)     0.00009       1.64578
   147    H   15  pz     Ryd( 2p)     0.00037       2.21852

   148    H   16  S      Val( 1S)     0.37471      -0.05283
   149    H   16  S      Ryd( 2S)     0.00156       0.24335
   150    H   16  px     Ryd( 2p)     0.00008       1.68262
   151    H   16  py     Ryd( 2p)     0.00036       2.20245
   152    H   16  pz     Ryd( 2p)     0.00010       1.68778

   153    H   17  S      Val( 1S)     0.36557      -0.03413
   154    H   17  S      Ryd( 2S)     0.00051       0.23767
   155    H   17  px     Ryd( 2p)     0.00024       1.95566
   156    H   17  py     Ryd( 2p)     0.00014       1.81312
   157    H   17  pz     Ryd( 2p)     0.00013       1.76310

   158    H   18  S      Val( 1S)     0.38667      -0.05152
   159    H   18  S      Ryd( 2S)     0.00073       0.24791
   160    H   18  px     Ryd( 2p)     0.00009       1.64060
   161    H   18  py     Ryd( 2p)     0.00033       2.20325
   162    H   18  pz     Ryd( 2p)     0.00011       1.67557

   163    H   19  S      Val( 1S)     0.38388      -0.04807
   164    H   19  S      Ryd( 2S)     0.00070       0.24837
   165    H   19  px     Ryd( 2p)     0.00008       1.63350
   166    H   19  py     Ryd( 2p)     0.00010       1.65170
   167    H   19  pz     Ryd( 2p)     0.00035       2.23753

   168    H   20  S      Val( 1S)     0.37424      -0.09718
   169    H   20  S      Ryd( 2S)     0.00030       0.16271
   170    H   20  px     Ryd( 2p)     0.00027       1.92727
   171    H   20  py     Ryd( 2p)     0.00011       1.64944
   172    H   20  pz     Ryd( 2p)     0.00013       1.68355

   173    H   21  S      Val( 1S)     0.36480      -0.13117
   174    H   21  S      Ryd( 2S)     0.00059       0.18775
   175    H   21  px     Ryd( 2p)     0.00015       1.62892
   176    H   21  py     Ryd( 2p)     0.00007       1.53821
   177    H   21  pz     Ryd( 2p)     0.00034       2.07995

   178    H   22  S      Val( 1S)     0.35986      -0.12476
   179    H   22  S      Ryd( 2S)     0.00064       0.21128
   180    H   22  px     Ryd( 2p)     0.00021       1.87281
   181    H   22  py     Ryd( 2p)     0.00025       1.84135
   182    H   22  pz     Ryd( 2p)     0.00010       1.55909


 Summary of Natural Population Analysis:                  
                                                          
                                       Natural Population 
                Natural  -----------------------------------------------
    Atom  No    Charge         Core      Valence    Rydberg      Total
 -----------------------------------------------------------------------
      C    1   -0.13392      0.99962     2.12684    0.00747     3.13392
      O    2   -0.08569      0.99983     3.08061    0.00525     4.08569
      C    3    0.22574      0.99946     1.76032    0.01448     2.77426
      C    4   -0.19296      0.99953     2.18532    0.00811     3.19296
      C    5   -0.19560      0.99956     2.18982    0.00622     3.19560
      C    6   -0.29044      0.99961     2.28648    0.00435     3.29044
      O    7    0.04762      0.99984     2.94777    0.00477     3.95238
      C    8   -0.13993      0.99961     2.13299    0.00733     3.13993
      H    9    0.11799      0.00000     0.38068    0.00132     0.38201
      H   10    0.11805      0.00000     0.38049    0.00146     0.38195
      H   11    0.12183      0.00000     0.37740    0.00077     0.37817
      H   12    0.16214      0.00000     0.33571    0.00215     0.33786
      H   13    0.12954      0.00000     0.36840    0.00206     0.37046
      H   14    0.12143      0.00000     0.37703    0.00154     0.37857
      H   15    0.11266      0.00000     0.38552    0.00182     0.38734
      H   16    0.12319      0.00000     0.37471    0.00209     0.37681
      H   17    0.13341      0.00000     0.36557    0.00102     0.36659
      H   18    0.11208      0.00000     0.38667    0.00125     0.38792
      H   19    0.11490      0.00000     0.38388    0.00122     0.38510
      H   20    0.12495      0.00000     0.37424    0.00081     0.37505
      H   21    0.13405      0.00000     0.36480    0.00115     0.36595
      H   22    0.13895      0.00000     0.35986    0.00119     0.36105
 =======================================================================
   * Total *    1.00000      7.99705    23.92509    0.07786    32.00000

                                 Natural Population      
 --------------------------------------------------------
   Core                       7.99705 ( 99.9631% of   8)
   Valence                   23.92509 ( 99.6879% of  24)
   Natural Minimal Basis     31.92214 ( 99.7567% of  32)
   Natural Rydberg Basis      0.07786 (  0.2433% of  32)
 --------------------------------------------------------

    Atom  No          Natural Electron Configuration
 ----------------------------------------------------------------------------
      C    1      [core]2S( 0.55)2p( 1.57)
      O    2      [core]2S( 0.80)2p( 2.28)
      C    3      [core]2S( 0.46)2p( 1.30)3p( 0.01)3d( 0.01)
      C    4      [core]2S( 0.52)2p( 1.67)3p( 0.01)
      C    5      [core]2S( 0.51)2p( 1.68)
      C    6      [core]2S( 0.55)2p( 1.74)
      O    7      [core]2S( 0.81)2p( 2.14)
      C    8      [core]2S( 0.55)2p( 1.58)
      H    9            1S( 0.38)
      H   10            1S( 0.38)
      H   11            1S( 0.38)
      H   12            1S( 0.34)
      H   13            1S( 0.37)
      H   14            1S( 0.38)
      H   15            1S( 0.39)
      H   16            1S( 0.37)
      H   17            1S( 0.37)
      H   18            1S( 0.39)
      H   19            1S( 0.38)
      H   20            1S( 0.37)
      H   21            1S( 0.36)
      H   22            1S( 0.36)


 NATURAL BOND ORBITAL ANALYSIS, beta spin orbitals:

                       Occupancies       Lewis Structure    Low   High
           Occ.    -------------------  -----------------   occ   occ
  Cycle   Thresh.   Lewis   Non-Lewis     CR  BD  3C  LP    (L)   (NL)   Dev
 =============================================================================
   1(1)    0.90    31.42988   0.57012      8  22   0   2     0      0    0.02
 -----------------------------------------------------------------------------

 Structure accepted: No low occupancy Lewis orbitals

           --- Apparent excited state configuration ---
 The following "inverted" NBO labels reflect the actual hybrid overlap:

                 NBO   6 has been relabelled BD*

                 NBO 166 has been relabelled BD 

 --------------------------------------------------------
   Core                      7.99704 ( 99.963% of   8)
   Valence Lewis            22.80010 ( 95.000% of  24)
  ==================       ============================
   Total Lewis              30.79714 ( 96.241% of  32)
  -----------------------------------------------------
   Valence non-Lewis         1.15148 (  3.598% of  32)
   Rydberg non-Lewis         0.05138 (  0.161% of  32)
  ==================       ============================
   Total non-Lewis           1.20286 (  3.759% of  32)
 --------------------------------------------------------


       (Occupancy)   Bond orbital/ Coefficients/ Hybrids
 ---------------------------------------------------------------------------------
     1. (0.99465) BD ( 1) C   1 - O   2  
                ( 29.75%)   0.5455* C   1 s( 20.87%)p 3.77( 78.78%)d 0.02(  0.34%)
                                            0.0001  0.4562  0.0251  0.7273  0.0503
                                           -0.4169  0.0078 -0.2852 -0.0323 -0.0403
                                           -0.0270  0.0162  0.0203 -0.0202
                ( 70.25%)   0.8381* O   2 s( 30.69%)p 2.26( 69.24%)d 0.00(  0.07%)
                                            0.0001  0.5540  0.0040 -0.7320  0.0024
                                            0.3581  0.0173  0.1672 -0.0081 -0.0060
                                           -0.0171  0.0028  0.0174 -0.0083
     2. (0.97727) BD ( 1) C   1 - H   9  
                ( 61.44%)   0.7838* C   1 s( 26.84%)p 2.72( 73.11%)d 0.00(  0.04%)
                                           -0.0001  0.5179 -0.0134  0.0009 -0.0133
                                           -0.0192  0.0247  0.8544 -0.0042  0.0009
                                            0.0027 -0.0043  0.0008  0.0200
                ( 38.56%)   0.6210* H   9 s( 99.90%)p 0.00(  0.10%)
                                            0.9995 -0.0035  0.0048 -0.0065 -0.0298
     3. (0.98300) BD ( 1) C   1 - H  10  
                ( 61.65%)   0.7852* C   1 s( 25.87%)p 2.86( 74.09%)d 0.00(  0.05%)
                                            0.0001  0.5084 -0.0133 -0.6813 -0.0122
                                           -0.4185  0.0203 -0.3178  0.0012  0.0169
                                            0.0098  0.0071  0.0019 -0.0043
                ( 38.35%)   0.6193* H  10 s( 99.90%)p 0.00(  0.10%)
                                            0.9995 -0.0052  0.0263  0.0106  0.0123
     4. (0.99468) BD ( 1) C   1 - H  11  
                ( 62.25%)   0.7890* C   1 s( 26.45%)p 2.78( 73.51%)d 0.00(  0.04%)
                                           -0.0001  0.5141  0.0138  0.0248  0.0030
                                            0.8052 -0.0173 -0.2928  0.0041  0.0052
                                            0.0001 -0.0121 -0.0150 -0.0047
                ( 37.75%)   0.6144* H  11 s( 99.90%)p 0.00(  0.10%)
                                            0.9995 -0.0008  0.0018 -0.0294  0.0095
     5. (0.99350) BD ( 1) O   2 - C   3  
                ( 68.06%)   0.8250* O   2 s( 31.52%)p 2.17( 68.40%)d 0.00(  0.08%)
                                           -0.0000 -0.5614 -0.0029 -0.1024 -0.0050
                                            0.7789  0.0047 -0.2583  0.0009 -0.0046
                                            0.0035  0.0180  0.0193  0.0079
                ( 31.94%)   0.5651* C   3 s( 21.67%)p 3.60( 78.01%)d 0.01(  0.32%)
                                            0.0001 -0.4642 -0.0351  0.1305 -0.0039
                                           -0.8342 -0.0255  0.2571  0.0190  0.0152
                                           -0.0048  0.0251  0.0436  0.0209
     6. (0.97078) BD*( 1) O   2 - O   7  
                ( 60.01%)   0.7746* O   2 s(  0.06%)p99.99( 99.88%)d 1.04(  0.06%)
                                           -0.0001 -0.0246 -0.0013  0.3398 -0.0063
                                            0.3199 -0.0040  0.8836 -0.0149 -0.0102
                                           -0.0082 -0.0084 -0.0002  0.0198
                ( 39.99%)  -0.6324* O   7 s(  2.64%)p36.90( 97.30%)d 0.02(  0.06%)
                                            0.0002 -0.1604  0.0255 -0.7283  0.0221
                                            0.4709 -0.0176  0.4691 -0.0078  0.0064
                                           -0.0132  0.0059 -0.0101  0.0159
     7. (0.92164) BD ( 1) C   3 - C   4  
                ( 53.12%)   0.7289* C   3 s( 33.62%)p 1.97( 66.35%)d 0.00(  0.03%)
                                            0.0002  0.5798  0.0046  0.7354 -0.0232
                                           -0.2744  0.0203 -0.2155  0.0029 -0.0130
                                           -0.0078  0.0008  0.0076  0.0007
                ( 46.88%)   0.6847* C   4 s( 25.93%)p 2.86( 74.02%)d 0.00(  0.05%)
                                            0.0007  0.5088  0.0200 -0.7810 -0.0116
                                            0.2509 -0.0055  0.2591  0.0034 -0.0094
                                           -0.0113  0.0035  0.0141 -0.0081
     8. (0.98251) BD ( 1) C   3 - O   7  
                ( 31.40%)   0.5603* C   3 s( 21.01%)p 3.74( 78.65%)d 0.02(  0.35%)
                                            0.0000  0.4578  0.0233 -0.6475 -0.0242
                                           -0.4724 -0.0025 -0.3776 -0.0293  0.0413
                                            0.0294  0.0244  0.0102 -0.0135
                ( 68.60%)   0.8283* O   7 s( 29.63%)p 2.37( 70.30%)d 0.00(  0.07%)
                                            0.0001  0.5443  0.0050  0.4939  0.0018
                                            0.5349  0.0020  0.4157 -0.0078  0.0148
                                            0.0187  0.0099  0.0051  0.0033
     9. (0.92339) BD ( 1) C   3 - H  12  
                ( 64.81%)   0.8050* C   3 s( 23.81%)p 3.20( 76.15%)d 0.00(  0.04%)
                                           -0.0011  0.4868 -0.0332 -0.1406  0.0168
                                           -0.0259 -0.0007  0.8606 -0.0129  0.0023
                                           -0.0097 -0.0002  0.0056  0.0163
                ( 35.19%)   0.5932* H  12 s( 99.89%)p 0.00(  0.11%)
                                            0.9993 -0.0155  0.0017 -0.0005 -0.0332
    10. (0.96397) BD ( 1) C   4 - C   5  
                ( 52.51%)   0.7246* C   4 s( 29.28%)p 2.41( 70.69%)d 0.00(  0.03%)
                                           -0.0001  0.5411  0.0016  0.6154 -0.0014
                                            0.4392 -0.0089  0.3675 -0.0048  0.0102
                                            0.0105  0.0103  0.0017 -0.0028
                ( 47.49%)   0.6891* C   5 s( 26.80%)p 2.73( 73.15%)d 0.00(  0.05%)
                                            0.0004  0.5176  0.0083 -0.6383 -0.0008
                                           -0.4458 -0.0052 -0.3540 -0.0052  0.0148
                                            0.0115  0.0083  0.0071 -0.0058
    11. (0.98498) BD ( 1) C   4 - H  13  
                ( 63.07%)   0.7942* C   4 s( 23.22%)p 3.30( 76.74%)d 0.00(  0.04%)
                                            0.0002 -0.4818  0.0079 -0.0468 -0.0072
                                           -0.0702  0.0150  0.8717 -0.0050  0.0010
                                           -0.0025  0.0035  0.0004 -0.0198
                ( 36.93%)   0.6077* H  13 s( 99.91%)p 0.00(  0.09%)
                                           -0.9995  0.0054  0.0038  0.0010 -0.0305
    12. (0.98215) BD ( 1) C   4 - H  14  
                ( 62.07%)   0.7879* C   4 s( 21.60%)p 3.63( 78.36%)d 0.00(  0.05%)
                                            0.0002 -0.4647  0.0075 -0.0898 -0.0102
                                            0.8591 -0.0021 -0.1923  0.0175 -0.0017
                                            0.0007  0.0100  0.0168  0.0081
                ( 37.93%)   0.6158* H  14 s( 99.91%)p 0.00(  0.09%)
                                           -0.9995  0.0027  0.0074 -0.0291  0.0037
    13. (0.96439) BD ( 1) C   5 - C   6  
                ( 52.39%)   0.7238* C   5 s( 29.20%)p 2.42( 70.76%)d 0.00(  0.04%)
                                           -0.0000  0.5403  0.0123  0.7593  0.0063
                                           -0.2622  0.0117 -0.2492  0.0109 -0.0103
                                           -0.0090  0.0050  0.0097 -0.0069
                ( 47.61%)   0.6900* C   6 s( 29.55%)p 2.38( 70.40%)d 0.00(  0.05%)
                                            0.0007  0.5435  0.0104 -0.7583 -0.0028
                                            0.2635  0.0121  0.2437  0.0083 -0.0095
                                           -0.0081  0.0030  0.0144 -0.0092
    14. (0.98599) BD ( 1) C   5 - H  15  
                ( 61.39%)   0.7835* C   5 s( 21.74%)p 3.60( 78.21%)d 0.00(  0.05%)
                                           -0.0002  0.4662 -0.0098 -0.0653  0.0131
                                           -0.0644  0.0149  0.8794 -0.0026  0.0008
                                           -0.0055 -0.0041 -0.0002  0.0201
                ( 38.61%)   0.6214* H  15 s( 99.91%)p 0.00(  0.09%)
                                            0.9996 -0.0035 -0.0019  0.0000 -0.0297
    15. (0.98090) BD ( 1) C   5 - H  16  
                ( 62.29%)   0.7892* C   5 s( 22.26%)p 3.49( 77.70%)d 0.00(  0.04%)
                                           -0.0000  0.4717 -0.0079 -0.1053  0.0108
                                            0.8529 -0.0006 -0.1955  0.0137 -0.0061
                                            0.0016 -0.0087 -0.0155 -0.0083
                ( 37.71%)   0.6141* H  16 s( 99.91%)p 0.00(  0.09%)
                                            0.9995 -0.0045  0.0018 -0.0295  0.0056
    16. (0.97125) BD ( 1) C   6 - H  17  
                ( 62.47%)   0.7904* C   6 s( 23.48%)p 3.26( 76.48%)d 0.00(  0.04%)
                                           -0.0003  0.4846  0.0012  0.6323  0.0048
                                            0.4655 -0.0114  0.3848 -0.0097  0.0132
                                            0.0104  0.0089  0.0019 -0.0028
                ( 37.53%)   0.6126* H  17 s( 99.91%)p 0.00(  0.09%)
                                            0.9996 -0.0009 -0.0237 -0.0138 -0.0118
    17. (0.99231) BD ( 1) C   6 - H  18  
                ( 61.24%)   0.7826* C   6 s( 23.40%)p 3.27( 76.55%)d 0.00(  0.04%)
                                            0.0001 -0.4837  0.0057 -0.1213 -0.0205
                                            0.8407 -0.0037 -0.2087  0.0040  0.0028
                                           -0.0007  0.0083  0.0166  0.0083
                ( 38.76%)   0.6226* H  18 s( 99.92%)p 0.00(  0.08%)
                                           -0.9996  0.0014  0.0085 -0.0271  0.0064
    18. (0.99124) BD ( 1) C   6 - H  19  
                ( 61.47%)   0.7840* C   6 s( 23.54%)p 3.25( 76.42%)d 0.00(  0.04%)
                                           -0.0001 -0.4851  0.0045 -0.0967 -0.0193
                                           -0.0787  0.0033  0.8650 -0.0036 -0.0005
                                            0.0018  0.0032  0.0001 -0.0199
                ( 38.53%)   0.6207* H  19 s( 99.91%)p 0.00(  0.09%)
                                           -0.9996  0.0015  0.0067  0.0025 -0.0283
    19. (0.99486) BD ( 1) O   7 - C   8  
                ( 69.79%)   0.8354* O   7 s( 30.43%)p 2.28( 69.49%)d 0.00(  0.08%)
                                           -0.0001 -0.5516 -0.0084  0.2640  0.0099
                                            0.6579  0.0081 -0.4383  0.0100 -0.0036
                                            0.0015  0.0235  0.0120 -0.0064
                ( 30.21%)   0.5497* C   8 s( 21.28%)p 3.68( 78.36%)d 0.02(  0.35%)
                                           -0.0001 -0.4604 -0.0294 -0.2442  0.0082
                                           -0.7292 -0.0368  0.4339  0.0508 -0.0250
                                            0.0145  0.0407  0.0311  0.0093
    20. (0.99506) BD ( 1) C   8 - H  20  
                ( 62.60%)   0.7912* C   8 s( 26.17%)p 2.82( 73.79%)d 0.00(  0.04%)
                                           -0.0001  0.5114  0.0116 -0.6554  0.0136
                                           -0.3562  0.0103 -0.4256  0.0064  0.0075
                                            0.0144  0.0084  0.0089 -0.0003
                ( 37.40%)   0.6116* H  20 s( 99.90%)p 0.00(  0.10%)
                                            0.9995 -0.0011  0.0239  0.0151  0.0135
    21. (0.96617) BD ( 1) C   8 - H  21  
                ( 62.55%)   0.7909* C   8 s( 26.06%)p 2.84( 73.90%)d 0.00(  0.04%)
                                           -0.0000  0.5102 -0.0147 -0.2426 -0.0119
                                            0.2321 -0.0228  0.7910 -0.0013 -0.0056
                                           -0.0048  0.0132 -0.0031  0.0134
                ( 37.45%)   0.6120* H  21 s( 99.90%)p 0.00(  0.10%)
                                            0.9995 -0.0044  0.0138 -0.0019 -0.0286
    22. (0.95744) BD ( 1) C   8 - H  22  
                ( 62.81%)   0.7925* C   8 s( 26.55%)p 2.77( 73.41%)d 0.00(  0.04%)
                                           -0.0000  0.5151 -0.0130  0.6712 -0.0215
                                           -0.5311 -0.0162  0.0284  0.0012 -0.0150
                                           -0.0007 -0.0006  0.0106 -0.0070
                ( 37.19%)   0.6099* H  22 s( 99.90%)p 0.00(  0.10%)
                                            0.9995 -0.0035 -0.0183  0.0252 -0.0012
    23. (0.99961) CR ( 1) C   1           s(100.00%)p 0.00(  0.00%)
                                            1.0000  0.0000 -0.0000 -0.0000 -0.0000
                                            0.0002 -0.0000  0.0001  0.0000  0.0000
                                            0.0000 -0.0000 -0.0000  0.0000
    24. (0.99983) CR ( 1) O   2           s(100.00%)p 0.00(  0.00%)
                                            1.0000 -0.0002 -0.0000  0.0000  0.0000
                                           -0.0001 -0.0000  0.0001 -0.0000  0.0000
                                           -0.0000 -0.0000 -0.0000  0.0000
    25. (0.99945) CR ( 1) C   3           s(100.00%)p 0.00(  0.00%)
                                            1.0000  0.0005 -0.0000 -0.0003  0.0000
                                            0.0001 -0.0000  0.0010 -0.0000  0.0000
                                           -0.0000 -0.0000  0.0000  0.0000
    26. (0.99952) CR ( 1) C   4           s(100.00%)p 0.00(  0.00%)
                                            1.0000 -0.0001 -0.0000  0.0006  0.0000
                                           -0.0003  0.0000 -0.0003 -0.0000  0.0000
                                            0.0000 -0.0000 -0.0000  0.0000
    27. (0.99956) CR ( 1) C   5           s(100.00%)p 0.00(  0.00%)
                                            1.0000 -0.0001 -0.0000  0.0003  0.0000
                                            0.0002  0.0000  0.0003  0.0000 -0.0000
                                           -0.0000 -0.0000 -0.0000  0.0000
    28. (0.99961) CR ( 1) C   6           s(100.00%)p 0.00(  0.00%)
                                            1.0000 -0.0003 -0.0000  0.0008  0.0000
                                           -0.0001 -0.0000  0.0001 -0.0000  0.0000
                                            0.0000  0.0000 -0.0000  0.0000
    29. (0.99984) CR ( 1) O   7           s(100.00%)p 0.00(  0.00%)
                                            1.0000 -0.0002 -0.0000  0.0002 -0.0000
                                           -0.0001  0.0000 -0.0001  0.0000 -0.0000
                                            0.0000  0.0000  0.0000 -0.0000
    30. (0.99961) CR ( 1) C   8           s(100.00%)p 0.00(  0.00%)
                                            1.0000  0.0000 -0.0000 -0.0001  0.0000
                                           -0.0001 -0.0000  0.0000  0.0000 -0.0000
                                            0.0000  0.0000  0.0000  0.0000
    31. (0.98105) LP ( 1) O   2           s( 37.70%)p 1.65( 62.26%)d 0.00(  0.04%)
                                            0.0002  0.6140 -0.0030  0.5807 -0.0075
                                            0.4020  0.0004 -0.3518  0.0022 -0.0147
                                            0.0113  0.0077 -0.0040  0.0008
    32. (0.97966) LP ( 1) O   7           s( 37.34%)p 1.68( 62.62%)d 0.00(  0.04%)
                                            0.0001  0.6110 -0.0025 -0.3928  0.0017
                                            0.2411 -0.0048 -0.6433  0.0039  0.0070
                                           -0.0117  0.0060 -0.0035 -0.0120
    33. (0.00157) RY*( 1) C   1           s( 21.26%)p 2.57( 54.66%)d 1.13( 24.09%)
                                            0.0000  0.0064  0.4610 -0.0344  0.3236
                                           -0.0206 -0.6618  0.0310  0.0353 -0.2577
                                            0.2611 -0.0735 -0.2552 -0.1890
    34. (0.00087) RY*( 2) C   1           s(  1.06%)p82.11( 86.69%)d11.61( 12.26%)
                                            0.0000 -0.0236  0.1000 -0.0513  0.6351
                                            0.0290  0.3187  0.0137 -0.5986 -0.1081
                                           -0.1999  0.1937 -0.1481  0.1071
    35. (0.00054) RY*( 3) C   1           s(  0.01%)p 1.00( 21.31%)d 3.69( 78.68%)
                                           -0.0000  0.0070  0.0040  0.0107 -0.3902
                                           -0.0150 -0.2362 -0.0087 -0.0680 -0.0563
                                           -0.4086  0.3485 -0.6087  0.3532
    36. (0.00018) RY*( 4) C   1           s(  0.07%)p99.99( 59.74%)d99.99( 40.20%)
                                            0.0000  0.0018  0.0256 -0.0127 -0.1889
                                            0.0026 -0.5027  0.0087 -0.5556  0.2688
                                           -0.2482  0.0086  0.5176 -0.0122
    37. (0.00010) RY*( 5) C   1           s( 21.56%)p 1.45( 31.34%)d 2.18( 47.09%)
    38. (0.00002) RY*( 6) C   1           s( 38.71%)p 0.78( 30.26%)d 0.80( 31.03%)
    39. (0.00000) RY*( 7) C   1           s(  0.26%)p 6.26(  1.65%)d99.99( 98.08%)
    40. (0.00000) RY*( 8) C   1           s( 17.02%)p 0.81( 13.76%)d 4.07( 69.22%)
    41. (0.00000) RY*( 9) C   1           s(  0.02%)p45.57(  1.11%)d99.99( 98.87%)
    42. (0.00154) RY*( 1) O   2           s( 35.01%)p 1.66( 58.21%)d 0.19(  6.79%)
                                            0.0000 -0.0053  0.5916  0.0091  0.7317
                                            0.0029  0.2117  0.0007 -0.0414 -0.2359
                                            0.0171  0.0585 -0.0788 -0.0480
    43. (0.00093) RY*( 2) O   2           s(  0.60%)p99.99( 92.70%)d11.11(  6.69%)
                                           -0.0000 -0.0045  0.0775 -0.0004 -0.1246
                                           -0.0055 -0.1380 -0.0109 -0.9446 -0.1074
                                            0.1221  0.0090  0.0261 -0.1993
    44. (0.00021) RY*( 3) O   2           s( 25.50%)p 1.83( 46.79%)d 1.09( 27.71%)
                                           -0.0000  0.0089  0.5049  0.0007 -0.1009
                                           -0.0026 -0.6677 -0.0006  0.1087  0.1787
                                           -0.0672  0.1156  0.4576  0.1339
    45. (0.00014) RY*( 4) O   2           s( 35.71%)p 1.13( 40.29%)d 0.67( 24.00%)
                                           -0.0000 -0.0041  0.5975 -0.0087 -0.5774
                                            0.0066  0.2347  0.0019  0.1196 -0.0006
                                            0.2439 -0.1975 -0.3736 -0.0440
    46. (0.00009) RY*( 5) O   2           s(  0.65%)p 4.13(  2.69%)d99.99( 96.66%)
    47. (0.00004) RY*( 6) O   2           s(  1.08%)p38.38( 41.62%)d52.83( 57.30%)
    48. (0.00001) RY*( 7) O   2           s(  0.62%)p19.32( 12.06%)d99.99( 87.32%)
    49. (0.00001) RY*( 8) O   2           s(  0.84%)p 1.27(  1.07%)d99.99( 98.09%)
    50. (0.00001) RY*( 9) O   2           s(  0.01%)p 1.00(  4.80%)d19.85( 95.20%)
    51. (0.00314) RY*( 1) C   3           s(  0.79%)p79.91( 63.29%)d45.35( 35.92%)
                                            0.0000 -0.0204  0.0866  0.0204 -0.6874
                                            0.0110 -0.2157  0.0304 -0.3352  0.1801
                                           -0.1024  0.3416 -0.4279 -0.1282
    52. (0.00245) RY*( 2) C   3           s( 41.77%)p 0.96( 40.25%)d 0.43( 17.99%)
                                            0.0000 -0.0269  0.6457 -0.0057 -0.0821
                                           -0.0279  0.6087  0.0429 -0.1500 -0.3676
                                            0.0592  0.0990  0.0386 -0.1730
    53. (0.00194) RY*( 3) C   3           s( 11.24%)p 6.81( 76.52%)d 1.09( 12.23%)
                                            0.0000  0.0168  0.3349 -0.0092 -0.1268
                                           -0.0044 -0.2003  0.0230  0.8416  0.0798
                                           -0.0173  0.0259 -0.1349 -0.3111
    54. (0.00098) RY*( 4) C   3           s(  5.85%)p 4.19( 24.53%)d11.90( 69.62%)
                                           -0.0000 -0.0106  0.2416  0.0404  0.4479
                                            0.0093  0.1322  0.0141 -0.1588  0.7711
                                            0.0663  0.2323 -0.0550 -0.2006
    55. (0.00076) RY*( 5) C   3           s(  9.45%)p 1.12( 10.59%)d 8.46( 79.96%)
                                            0.0000 -0.0069  0.3074  0.0012 -0.2256
                                           -0.0060 -0.1399  0.0123 -0.1877  0.2626
                                           -0.3470 -0.7189  0.2910 -0.0935
    56. (0.00051) RY*( 6) C   3           s(  0.00%)p 1.00( 15.38%)d 5.50( 84.62%)
                                           -0.0000 -0.0023  0.0033 -0.0076  0.3727
                                           -0.0627 -0.0175 -0.0046 -0.1031 -0.2034
                                           -0.2157 -0.3529 -0.7827 -0.1455
    57. (0.00033) RY*( 7) C   3           s( 13.25%)p 4.16( 55.11%)d 2.39( 31.63%)
                                            0.0000  0.0040  0.3640  0.0246  0.2134
                                           -0.0004 -0.6602  0.0147 -0.2625 -0.2487
                                            0.4821  0.0162  0.0973 -0.1111
    58. (0.00024) RY*( 8) C   3           s(  9.46%)p 1.24( 11.76%)d 8.33( 78.78%)
                                           -0.0000  0.0140  0.3073 -0.0129  0.2318
                                            0.0062 -0.2516 -0.0182  0.0054 -0.1262
                                           -0.6773  0.3708  0.0926  0.4086
    59. (0.00006) RY*( 9) C   3           s(  8.07%)p 0.42(  3.42%)d10.97( 88.51%)
    60. (0.00261) RY*( 1) C   4           s(  4.20%)p21.84( 91.80%)d 0.95(  3.99%)
                                           -0.0000  0.0069  0.2049  0.0011 -0.0829
                                            0.0137  0.7936 -0.0178 -0.5299 -0.0024
                                            0.0281 -0.0325 -0.0977 -0.1689
    61. (0.00179) RY*( 2) C   4           s( 19.10%)p 4.03( 77.08%)d 0.20(  3.82%)
                                            0.0000 -0.0001  0.4371  0.0039  0.8521
                                            0.0013  0.1108  0.0017  0.1802 -0.0261
                                           -0.0756 -0.0534  0.1672 -0.0316
    62. (0.00129) RY*( 3) C   4           s( 36.03%)p 1.60( 57.61%)d 0.18(  6.36%)
                                            0.0000 -0.0128  0.6001  0.0079 -0.1669
                                           -0.0073 -0.5322 -0.0106 -0.5146  0.0270
                                            0.0714 -0.0917  0.1688 -0.1446
    63. (0.00057) RY*( 4) C   4           s( 32.66%)p 1.69( 55.15%)d 0.37( 12.18%)
                                            0.0000  0.0052  0.5715  0.0137 -0.4241
                                           -0.0215  0.2275 -0.0026  0.5650 -0.0597
                                            0.2719  0.0509  0.0730  0.1908
    64. (0.00015) RY*( 5) C   4           s(  4.38%)p 1.44(  6.29%)d20.40( 89.33%)
                                            0.0000  0.0003  0.2093  0.0032 -0.0984
                                            0.0057 -0.0414 -0.0106  0.2266  0.4779
                                           -0.5053 -0.0287 -0.5006 -0.3977
    65. (0.00010) RY*( 6) C   4           s(  2.01%)p 3.45(  6.92%)d45.34( 91.07%)
    66. (0.00006) RY*( 7) C   4           s(  1.18%)p 1.66(  1.96%)d81.85( 96.85%)
    67. (0.00001) RY*( 8) C   4           s(  0.30%)p 1.44(  0.43%)d99.99( 99.27%)
    68. (0.00001) RY*( 9) C   4           s(  0.10%)p29.17(  2.95%)d99.99( 96.95%)
    69. (0.00200) RY*( 1) C   5           s( 15.04%)p 5.37( 80.77%)d 0.28(  4.19%)
                                            0.0000  0.0052  0.3878 -0.0066 -0.8148
                                            0.0112  0.3118  0.0109  0.2152 -0.0096
                                           -0.0195 -0.0665  0.1743 -0.0810
    70. (0.00167) RY*( 2) C   5           s(  0.08%)p99.99( 89.27%)d99.99( 10.65%)
                                            0.0000  0.0001  0.0281 -0.0009 -0.0202
                                           -0.0138 -0.5948  0.0181  0.7335 -0.0143
                                            0.0153 -0.0531 -0.1503 -0.2841
    71. (0.00049) RY*( 3) C   5           s( 20.39%)p 2.47( 50.32%)d 1.44( 29.30%)
                                            0.0000 -0.0153  0.4513 -0.0046  0.5187
                                            0.0072  0.3783  0.0049  0.3015  0.3023
                                            0.2662 -0.0693  0.3161 -0.1612
    72. (0.00022) RY*( 4) C   5           s( 19.42%)p 3.18( 61.71%)d 0.97( 18.87%)
                                            0.0000  0.0097  0.4406  0.0121 -0.0646
                                            0.0161 -0.5898  0.0166 -0.5141  0.0768
                                            0.2011 -0.0677  0.3175 -0.1923
    73. (0.00019) RY*( 5) C   5           s(  0.41%)p 2.46(  1.00%)d99.99( 98.60%)
                                            0.0000  0.0008  0.0637  0.0023 -0.0020
                                            0.0072 -0.0980 -0.0043 -0.0172  0.6821
                                           -0.7166 -0.0088  0.0347  0.0770
    74. (0.00005) RY*( 6) C   5           s(  7.94%)p 0.73(  5.84%)d10.85( 86.22%)
    75. (0.00005) RY*( 7) C   5           s( 36.68%)p 0.02(  0.70%)d 1.71( 62.62%)
    76. (0.00000) RY*( 8) C   5           s(  0.02%)p30.48(  0.74%)d99.99( 99.23%)
    77. (0.00000) RY*( 9) C   5           s(  0.02%)p99.99(  9.83%)d99.99( 90.15%)
    78. (0.00143) RY*( 1) C   6           s(  4.81%)p18.25( 87.88%)d 1.52(  7.30%)
                                           -0.0000  0.0116  0.2191 -0.0095 -0.5733
                                           -0.0163 -0.6258 -0.0105 -0.3976  0.1769
                                            0.1006 -0.0403  0.1632 -0.0580
    79. (0.00093) RY*( 2) C   6           s(  0.00%)p 1.00( 82.70%)d 0.21( 17.30%)
                                            0.0000  0.0004  0.0046  0.0001 -0.0721
                                            0.0069  0.5240 -0.0119 -0.7396 -0.1925
                                            0.2545 -0.0443 -0.0981 -0.2442
    80. (0.00023) RY*( 3) C   6           s(  7.88%)p11.68( 92.08%)d 0.00(  0.03%)
                                            0.0000  0.0136  0.2804  0.0223 -0.7125
                                           -0.0104  0.4886 -0.0086  0.4167  0.0049
                                           -0.0009  0.0154  0.0047 -0.0074
    81. (0.00006) RY*( 4) C   6           s( 63.71%)p 0.09(  5.65%)d 0.48( 30.64%)
    82. (0.00000) RY*( 5) C   6           s(  9.22%)p 1.15( 10.61%)d 8.69( 80.17%)
    83. (0.00000) RY*( 6) C   6           s(  5.32%)p 1.88(  9.98%)d15.93( 84.70%)
    84. (0.00000) RY*( 7) C   6           s(  2.16%)p 0.21(  0.46%)d45.01( 97.38%)
    85. (0.00001) RY*( 8) C   6           s(  5.77%)p 0.83(  4.79%)d15.50( 89.44%)
    86. (0.00000) RY*( 9) C   6           s(  1.14%)p 5.27(  6.00%)d81.57( 92.86%)
    87. (0.00164) RY*( 1) O   7           s( 21.48%)p 3.50( 75.22%)d 0.15(  3.30%)
                                            0.0000 -0.0020  0.4635  0.0257  0.6113
                                           -0.0146 -0.4372 -0.0194 -0.4314  0.0028
                                           -0.0142 -0.0577 -0.0621 -0.1598
    88. (0.00077) RY*( 2) O   7           s( 20.67%)p 3.09( 63.87%)d 0.75( 15.46%)
                                            0.0000 -0.0096  0.4546 -0.0032 -0.4452
                                            0.0014  0.4371 -0.0056 -0.4994  0.2849
                                           -0.1048  0.0742 -0.0182 -0.2379
    89. (0.00022) RY*( 3) O   7           s( 41.91%)p 1.10( 45.93%)d 0.29( 12.16%)
                                            0.0000  0.0081  0.6473  0.0111  0.1899
                                           -0.0025  0.3619 -0.0061  0.5404 -0.1808
                                           -0.1489 -0.1414  0.0065  0.2162
    90. (0.00013) RY*( 4) O   7           s(  3.08%)p 2.33(  7.17%)d29.12( 89.74%)
                                            0.0000 -0.0021  0.1755  0.0000 -0.1868
                                           -0.0022 -0.1296 -0.0026  0.1416 -0.2149
                                            0.4242  0.3658 -0.7223 -0.1253
    91. (0.00011) RY*( 5) O   7           s(  9.26%)p 3.64( 33.69%)d 6.17( 57.06%)
                                            0.0000 -0.0037  0.3042 -0.0031 -0.2513
                                           -0.0160 -0.4518 -0.0052  0.2633  0.3748
                                            0.2122  0.3949  0.4654  0.1119
    92. (0.00006) RY*( 6) O   7           s(  1.70%)p28.71( 48.69%)d29.26( 49.62%)
    93. (0.00001) RY*( 7) O   7           s(  1.05%)p12.88( 13.58%)d80.98( 85.37%)
    94. (0.00000) RY*( 8) O   7           s(  0.78%)p 2.39(  1.85%)d99.99( 97.37%)
    95. (0.00000) RY*( 9) O   7           s(  0.03%)p99.99( 10.29%)d99.99( 89.68%)
    96. (0.00123) RY*( 1) C   8           s( 20.83%)p 2.59( 53.95%)d 1.21( 25.22%)
                                            0.0000 -0.0059  0.4564  0.0096  0.2975
                                           -0.0388  0.6027  0.0517 -0.2888  0.3414
                                           -0.0464  0.2119  0.0020 -0.2977
    97. (0.00085) RY*( 2) C   8           s(  0.06%)p99.99( 84.76%)d99.99( 15.17%)
                                            0.0000  0.0240  0.0082  0.0277  0.4565
                                            0.0423 -0.1379 -0.0147  0.7858  0.2413
                                           -0.0190  0.2370  0.1409 -0.1310
    98. (0.00047) RY*( 3) C   8           s(  0.50%)p45.60( 22.71%)d99.99( 76.79%)
                                           -0.0000  0.0008  0.0706 -0.0025 -0.3298
                                            0.0075  0.1813  0.0009  0.2922 -0.3070
                                            0.4282  0.1914 -0.5229 -0.4246
    99. (0.00024) RY*( 4) C   8           s( 18.41%)p 2.55( 46.92%)d 1.88( 34.67%)
                                            0.0000  0.0043  0.4290  0.0101  0.5881
                                            0.0002 -0.3087  0.0057 -0.1672 -0.4659
                                            0.2783 -0.1210 -0.1530  0.1189
   100. (0.00006) RY*( 5) C   8           s( 16.47%)p 2.50( 41.15%)d 2.57( 42.38%)
   101. (0.00001) RY*( 6) C   8           s( 40.87%)p 1.10( 45.15%)d 0.34( 13.98%)
   102. (0.00001) RY*( 7) C   8           s(  0.02%)p99.99(  2.11%)d99.99( 97.87%)
   103. (0.00001) RY*( 8) C   8           s(  0.18%)p14.92(  2.73%)d99.99( 97.09%)
   104. (0.00000) RY*( 9) C   8           s(  2.60%)p 0.41(  1.06%)d37.12( 96.35%)
   105. (0.00078) RY*( 1) H   9           s( 98.08%)p 0.02(  1.92%)
                                            0.0061  0.9903 -0.1061 -0.0427  0.0783
   106. (0.00010) RY*( 2) H   9           s(  0.83%)p99.99( 99.17%)
                                            0.0043  0.0910  0.5435  0.8335  0.0397
   107. (0.00007) RY*( 3) H   9           s(  0.02%)p99.99( 99.98%)
   108. (0.00001) RY*( 4) H   9           s(  1.17%)p84.33( 98.83%)
   109. (0.00089) RY*( 1) H  10           s( 98.51%)p 0.02(  1.49%)
                                            0.0070  0.9925 -0.0764 -0.0645  0.0700
   110. (0.00011) RY*( 2) H  10           s(  0.66%)p99.99( 99.34%)
                                           -0.0045  0.0814 -0.0373  0.9410 -0.3263
   111. (0.00009) RY*( 3) H  10           s(  0.32%)p99.99( 99.68%)
   112. (0.00001) RY*( 4) H  10           s(  0.60%)p99.99( 99.40%)
   113. (0.00026) RY*( 1) H  11           s( 97.61%)p 0.02(  2.39%)
                                            0.0054  0.9880  0.0276  0.1412 -0.0565
   114. (0.00008) RY*( 2) H  11           s(  0.05%)p99.99( 99.95%)
   115. (0.00005) RY*( 3) H  11           s(  1.76%)p55.83( 98.24%)
   116. (0.00000) RY*( 4) H  11           s(  0.68%)p99.99( 99.32%)
   117. (0.00164) RY*( 1) H  12           s( 99.73%)p 0.00(  0.27%)
                                            0.0152  0.9985 -0.0327 -0.0391 -0.0117
   118. (0.00008) RY*( 2) H  12           s(  0.03%)p99.99( 99.97%)
   119. (0.00005) RY*( 3) H  12           s(  0.24%)p99.99( 99.76%)
   120. (0.00002) RY*( 4) H  12           s(  0.12%)p99.99( 99.88%)
   121. (0.00156) RY*( 1) H  13           s( 99.70%)p 0.00(  0.30%)
                                            0.0067  0.9985  0.0053 -0.0302 -0.0450
   122. (0.00008) RY*( 2) H  13           s(  0.03%)p99.99( 99.97%)
   123. (0.00005) RY*( 3) H  13           s(  0.02%)p99.99( 99.98%)
   124. (0.00002) RY*( 4) H  13           s(  0.34%)p99.99( 99.66%)
   125. (0.00101) RY*( 1) H  14           s( 99.20%)p 0.01(  0.80%)
                                            0.0044  0.9960 -0.0506 -0.0736 -0.0036
   126. (0.00009) RY*( 2) H  14           s(  0.00%)p 1.00(100.00%)
   127. (0.00006) RY*( 3) H  14           s(  0.38%)p99.99( 99.62%)
   128. (0.00002) RY*( 4) H  14           s(  0.50%)p99.99( 99.50%)
   129. (0.00131) RY*( 1) H  15           s( 99.46%)p 0.01(  0.54%)
                                            0.0052  0.9973 -0.0426  0.0153  0.0582
   130. (0.00009) RY*( 2) H  15           s(  0.00%)p 1.00(100.00%)
   131. (0.00005) RY*( 3) H  15           s(  0.14%)p99.99( 99.86%)
   132. (0.00002) RY*( 4) H  15           s(  0.50%)p99.99( 99.50%)
   133. (0.00158) RY*( 1) H  16           s( 99.45%)p 0.01(  0.55%)
                                            0.0058  0.9972 -0.0605  0.0416  0.0111
   134. (0.00009) RY*( 2) H  16           s(  0.01%)p99.99( 99.99%)
   135. (0.00007) RY*( 3) H  16           s(  0.36%)p99.99( 99.64%)
   136. (0.00002) RY*( 4) H  16           s(  0.27%)p99.99( 99.73%)
   137. (0.00052) RY*( 1) H  17           s( 97.77%)p 0.02(  2.23%)
                                            0.0053  0.9887  0.1306  0.0606  0.0404
   138. (0.00009) RY*( 2) H  17           s(  0.00%)p 1.00(100.00%)
   139. (0.00006) RY*( 3) H  17           s(  0.00%)p 1.00(100.00%)
   140. (0.00002) RY*( 4) H  17           s(  2.32%)p42.14( 97.68%)
   141. (0.00074) RY*( 1) H  18           s( 98.31%)p 0.02(  1.69%)
                                            0.0050  0.9915  0.0484 -0.1204 -0.0082
   142. (0.00010) RY*( 2) H  18           s(  0.07%)p99.99( 99.93%)
   143. (0.00007) RY*( 3) H  18           s(  0.00%)p 1.00(100.00%)
   144. (0.00001) RY*( 4) H  18           s(  1.71%)p57.54( 98.29%)
   145. (0.00071) RY*( 1) H  19           s( 98.11%)p 0.02(  1.89%)
                                            0.0052  0.9905  0.0536 -0.0339 -0.1219
   146. (0.00010) RY*( 2) H  19           s(  0.09%)p99.99( 99.91%)
   147. (0.00007) RY*( 3) H  19           s(  0.01%)p99.99( 99.99%)
   148. (0.00001) RY*( 4) H  19           s(  1.86%)p52.64( 98.14%)
   149. (0.00031) RY*( 1) H  20           s( 98.93%)p 0.01(  1.07%)
                                            0.0043  0.9946 -0.0850 -0.0525 -0.0275
   150. (0.00006) RY*( 2) H  20           s(  0.23%)p99.99( 99.77%)
   151. (0.00006) RY*( 3) H  20           s(  0.21%)p99.99( 99.79%)
   152. (0.00000) RY*( 4) H  20           s(  0.73%)p99.99( 99.27%)
   153. (0.00061) RY*( 1) H  21           s( 96.84%)p 0.03(  3.16%)
                                            0.0071  0.9841  0.0910 -0.0513  0.1438
   154. (0.00009) RY*( 2) H  21           s(  1.90%)p51.61( 98.10%)
   155. (0.00007) RY*( 3) H  21           s(  0.07%)p99.99( 99.93%)
   156. (0.00001) RY*( 4) H  21           s(  1.29%)p76.74( 98.71%)
   157. (0.00066) RY*( 1) H  22           s( 97.21%)p 0.03(  2.79%)
                                            0.0060  0.9860  0.0856 -0.0351  0.1389
   158. (0.00010) RY*( 2) H  22           s(  1.61%)p61.30( 98.39%)
   159. (0.00008) RY*( 3) H  22           s(  0.07%)p99.99( 99.93%)
   160. (0.00001) RY*( 4) H  22           s(  1.21%)p81.86( 98.79%)
   161. (0.00436) BD*( 1) C   1 - O   2  
                ( 70.25%)   0.8381* C   1 s( 20.87%)p 3.77( 78.78%)d 0.02(  0.34%)
                                            0.0001  0.4562  0.0251  0.7273  0.0503
                                           -0.4169  0.0078 -0.2852 -0.0323 -0.0403
                                           -0.0270  0.0162  0.0203 -0.0202
                ( 29.75%)  -0.5455* O   2 s( 30.69%)p 2.26( 69.24%)d 0.00(  0.07%)
                                            0.0001  0.5540  0.0040 -0.7320  0.0024
                                            0.3581  0.0173  0.1672 -0.0081 -0.0060
                                           -0.0171  0.0028  0.0174 -0.0083
   162. (0.00680) BD*( 1) C   1 - H   9  
                ( 38.56%)   0.6210* C   1 s( 26.84%)p 2.72( 73.11%)d 0.00(  0.04%)
                                            0.0001 -0.5179  0.0134 -0.0009  0.0133
                                            0.0192 -0.0247 -0.8544  0.0042 -0.0009
                                           -0.0027  0.0043 -0.0008 -0.0200
                ( 61.44%)  -0.7838* H   9 s( 99.90%)p 0.00(  0.10%)
                                           -0.9995  0.0035 -0.0048  0.0065  0.0298
   163. (0.00625) BD*( 1) C   1 - H  10  
                ( 38.35%)   0.6193* C   1 s( 25.87%)p 2.86( 74.09%)d 0.00(  0.05%)
                                           -0.0001 -0.5084  0.0133  0.6813  0.0122
                                            0.4185 -0.0203  0.3178 -0.0012 -0.0169
                                           -0.0098 -0.0071 -0.0019  0.0043
                ( 61.65%)  -0.7852* H  10 s( 99.90%)p 0.00(  0.10%)
                                           -0.9995  0.0052 -0.0263 -0.0106 -0.0123
   164. (0.00368) BD*( 1) C   1 - H  11  
                ( 37.75%)   0.6144* C   1 s( 26.45%)p 2.78( 73.51%)d 0.00(  0.04%)
                                            0.0001 -0.5141 -0.0138 -0.0248 -0.0030
                                           -0.8052  0.0173  0.2928 -0.0041 -0.0052
                                           -0.0001  0.0121  0.0150  0.0047
                ( 62.25%)  -0.7890* H  11 s( 99.90%)p 0.00(  0.10%)
                                           -0.9995  0.0008 -0.0018  0.0294 -0.0095
   165. (0.02483) BD*( 1) O   2 - C   3  
                ( 31.94%)   0.5651* O   2 s( 31.52%)p 2.17( 68.40%)d 0.00(  0.08%)
                                            0.0000  0.5614  0.0029  0.1024  0.0050
                                           -0.7789 -0.0047  0.2583 -0.0009  0.0046
                                           -0.0035 -0.0180 -0.0193 -0.0079
                ( 68.06%)  -0.8250* C   3 s( 21.67%)p 3.60( 78.01%)d 0.01(  0.32%)
                                           -0.0001  0.4642  0.0351 -0.1305  0.0039
                                            0.8342  0.0255 -0.2571 -0.0190 -0.0152
                                            0.0048 -0.0251 -0.0436 -0.0209
   166. (0.33805) BD ( 1) O   2 - O   7  
                ( 39.99%)   0.6324* O   2 s(  0.06%)p99.99( 99.88%)d 1.04(  0.06%)
                                            0.0001  0.0246  0.0013 -0.3398  0.0063
                                           -0.3199  0.0040 -0.8836  0.0149  0.0102
                                            0.0082  0.0084  0.0002 -0.0198
                ( 60.01%)   0.7746* O   7 s(  2.64%)p36.90( 97.30%)d 0.02(  0.06%)
                                           -0.0002  0.1604 -0.0255  0.7283 -0.0221
                                           -0.4709  0.0176 -0.4691  0.0078 -0.0064
                                            0.0132 -0.0059  0.0101 -0.0159
   167. (0.01473) BD*( 1) C   3 - C   4  
                ( 46.88%)   0.6847* C   3 s( 33.62%)p 1.97( 66.35%)d 0.00(  0.03%)
                                           -0.0002 -0.5798 -0.0046 -0.7354  0.0232
                                            0.2744 -0.0203  0.2155 -0.0029  0.0130
                                            0.0078 -0.0008 -0.0076 -0.0007
                ( 53.12%)  -0.7289* C   4 s( 25.93%)p 2.86( 74.02%)d 0.00(  0.05%)
                                           -0.0007 -0.5088 -0.0200  0.7810  0.0116
                                           -0.2509  0.0055 -0.2591 -0.0034  0.0094
                                            0.0113 -0.0035 -0.0141  0.0081
   168. (0.03025) BD*( 1) C   3 - O   7  
                ( 68.60%)   0.8283* C   3 s( 21.01%)p 3.74( 78.65%)d 0.02(  0.35%)
                                            0.0000  0.4578  0.0233 -0.6475 -0.0242
                                           -0.4724 -0.0025 -0.3776 -0.0293  0.0413
                                            0.0294  0.0244  0.0102 -0.0135
                ( 31.40%)  -0.5603* O   7 s( 29.63%)p 2.37( 70.30%)d 0.00(  0.07%)
                                            0.0001  0.5443  0.0050  0.4939  0.0018
                                            0.5349  0.0020  0.4157 -0.0078  0.0148
                                            0.0187  0.0099  0.0051  0.0033
   169. (0.01711) BD*( 1) C   3 - H  12  
                ( 35.19%)   0.5932* C   3 s( 23.81%)p 3.20( 76.15%)d 0.00(  0.04%)
                                            0.0011 -0.4868  0.0332  0.1406 -0.0168
                                            0.0259  0.0007 -0.8606  0.0129 -0.0023
                                            0.0097  0.0002 -0.0056 -0.0163
                ( 64.81%)  -0.8050* H  12 s( 99.89%)p 0.00(  0.11%)
                                           -0.9993  0.0155 -0.0017  0.0005  0.0332
   170. (0.00857) BD*( 1) C   4 - C   5  
                ( 47.49%)   0.6891* C   4 s( 29.28%)p 2.41( 70.69%)d 0.00(  0.03%)
                                            0.0001 -0.5411 -0.0016 -0.6154  0.0014
                                           -0.4392  0.0089 -0.3675  0.0048 -0.0102
                                           -0.0105 -0.0103 -0.0017  0.0028
                ( 52.51%)  -0.7246* C   5 s( 26.80%)p 2.73( 73.15%)d 0.00(  0.05%)
                                           -0.0004 -0.5176 -0.0083  0.6383  0.0008
                                            0.4458  0.0052  0.3540  0.0052 -0.0148
                                           -0.0115 -0.0083 -0.0071  0.0058
   171. (0.00790) BD*( 1) C   4 - H  13  
                ( 36.93%)   0.6077* C   4 s( 23.22%)p 3.30( 76.74%)d 0.00(  0.04%)
                                           -0.0002  0.4818 -0.0079  0.0468  0.0072
                                            0.0702 -0.0150 -0.8717  0.0050 -0.0010
                                            0.0025 -0.0035 -0.0004  0.0198
                ( 63.07%)  -0.7942* H  13 s( 99.91%)p 0.00(  0.09%)
                                            0.9995 -0.0054 -0.0038 -0.0010  0.0305
   172. (0.00785) BD*( 1) C   4 - H  14  
                ( 37.93%)   0.6158* C   4 s( 21.60%)p 3.63( 78.36%)d 0.00(  0.05%)
                                           -0.0002  0.4647 -0.0075  0.0898  0.0102
                                           -0.8591  0.0021  0.1923 -0.0175  0.0017
                                           -0.0007 -0.0100 -0.0168 -0.0081
                ( 62.07%)  -0.7879* H  14 s( 99.91%)p 0.00(  0.09%)
                                            0.9995 -0.0027 -0.0074  0.0291 -0.0037
   173. (0.00260) BD*( 1) C   5 - C   6  
                ( 47.61%)   0.6900* C   5 s( 29.20%)p 2.42( 70.76%)d 0.00(  0.04%)
                                            0.0000 -0.5403 -0.0123 -0.7593 -0.0063
                                            0.2622 -0.0117  0.2492 -0.0109  0.0103
                                            0.0090 -0.0050 -0.0097  0.0069
                ( 52.39%)  -0.7238* C   6 s( 29.55%)p 2.38( 70.40%)d 0.00(  0.05%)
                                           -0.0007 -0.5435 -0.0104  0.7583  0.0028
                                           -0.2635 -0.0121 -0.2437 -0.0083  0.0095
                                            0.0081 -0.0030 -0.0144  0.0092
   174. (0.00843) BD*( 1) C   5 - H  15  
                ( 38.61%)   0.6214* C   5 s( 21.74%)p 3.60( 78.21%)d 0.00(  0.05%)
                                            0.0002 -0.4662  0.0098  0.0653 -0.0131
                                            0.0644 -0.0149 -0.8794  0.0026 -0.0008
                                            0.0055  0.0041  0.0002 -0.0201
                ( 61.39%)  -0.7835* H  15 s( 99.91%)p 0.00(  0.09%)
                                           -0.9996  0.0035  0.0019 -0.0000  0.0297
   175. (0.00820) BD*( 1) C   5 - H  16  
                ( 37.71%)   0.6141* C   5 s( 22.26%)p 3.49( 77.70%)d 0.00(  0.04%)
                                            0.0000 -0.4717  0.0079  0.1053 -0.0108
                                           -0.8529  0.0006  0.1955 -0.0137  0.0061
                                           -0.0016  0.0087  0.0155  0.0083
                ( 62.29%)  -0.7892* H  16 s( 99.91%)p 0.00(  0.09%)
                                           -0.9995  0.0045 -0.0018  0.0295 -0.0056
   176. (0.00230) BD*( 1) C   6 - H  17  
                ( 37.53%)   0.6126* C   6 s( 23.48%)p 3.26( 76.48%)d 0.00(  0.04%)
                                            0.0003 -0.4846 -0.0012 -0.6323 -0.0048
                                           -0.4655  0.0114 -0.3848  0.0097 -0.0132
                                           -0.0104 -0.0089 -0.0019  0.0028
                ( 62.47%)  -0.7904* H  17 s( 99.91%)p 0.00(  0.09%)
                                           -0.9996  0.0009  0.0237  0.0138  0.0118
   177. (0.00390) BD*( 1) C   6 - H  18  
                ( 38.76%)   0.6226* C   6 s( 23.40%)p 3.27( 76.55%)d 0.00(  0.04%)
                                           -0.0001  0.4837 -0.0057  0.1213  0.0205
                                           -0.8407  0.0037  0.2087 -0.0040 -0.0028
                                            0.0007 -0.0083 -0.0166 -0.0083
                ( 61.24%)  -0.7826* H  18 s( 99.92%)p 0.00(  0.08%)
                                            0.9996 -0.0014 -0.0085  0.0271 -0.0064
   178. (0.00374) BD*( 1) C   6 - H  19  
                ( 38.53%)   0.6207* C   6 s( 23.54%)p 3.25( 76.42%)d 0.00(  0.04%)
                                            0.0001  0.4851 -0.0045  0.0967  0.0193
                                            0.0787 -0.0033 -0.8650  0.0036  0.0005
                                           -0.0018 -0.0032 -0.0001  0.0199
                ( 61.47%)  -0.7840* H  19 s( 99.91%)p 0.00(  0.09%)
                                            0.9996 -0.0015 -0.0067 -0.0025  0.0283
   179. (0.00342) BD*( 1) O   7 - C   8  
                ( 30.21%)   0.5497* O   7 s( 30.43%)p 2.28( 69.49%)d 0.00(  0.08%)
                                            0.0001  0.5516  0.0084 -0.2640 -0.0099
                                           -0.6579 -0.0081  0.4383 -0.0100  0.0036
                                           -0.0015 -0.0235 -0.0120  0.0064
                ( 69.79%)  -0.8354* C   8 s( 21.28%)p 3.68( 78.36%)d 0.02(  0.35%)
                                            0.0001  0.4604  0.0294  0.2442 -0.0082
                                            0.7292  0.0368 -0.4339 -0.0508  0.0250
                                           -0.0145 -0.0407 -0.0311 -0.0093
   180. (0.00388) BD*( 1) C   8 - H  20  
                ( 37.40%)   0.6116* C   8 s( 26.17%)p 2.82( 73.79%)d 0.00(  0.04%)
                                            0.0001 -0.5114 -0.0116  0.6554 -0.0136
                                            0.3562 -0.0103  0.4256 -0.0064 -0.0075
                                           -0.0144 -0.0084 -0.0089  0.0003
                ( 62.60%)  -0.7912* H  20 s( 99.90%)p 0.00(  0.10%)
                                           -0.9995  0.0011 -0.0239 -0.0151 -0.0135
   181. (0.00534) BD*( 1) C   8 - H  21  
                ( 37.45%)   0.6120* C   8 s( 26.06%)p 2.84( 73.90%)d 0.00(  0.04%)
                                            0.0000 -0.5102  0.0147  0.2426  0.0119
                                           -0.2321  0.0228 -0.7910  0.0013  0.0056
                                            0.0048 -0.0132  0.0031 -0.0134
                ( 62.55%)  -0.7909* H  21 s( 99.90%)p 0.00(  0.10%)
                                           -0.9995  0.0044 -0.0138  0.0019  0.0286
   182. (0.00656) BD*( 1) C   8 - H  22  
                ( 37.19%)   0.6099* C   8 s( 26.55%)p 2.77( 73.41%)d 0.00(  0.04%)
                                            0.0000 -0.5151  0.0130 -0.6712  0.0215
                                            0.5311  0.0162 -0.0284 -0.0012  0.0150
                                            0.0007  0.0006 -0.0106  0.0070
                ( 62.81%)  -0.7925* H  22 s( 99.90%)p 0.00(  0.10%)
                                           -0.9995  0.0035  0.0183 -0.0252  0.0012


 NHO Directionality and "Bond Bending" (deviations from line of nuclear centers)

         [Thresholds for printing:  angular deviation  >  1.0 degree]
                                    hybrid p-character > 25.0%
                                    orbital occupancy  >  0.10e

                                Line of Centers        Hybrid 1              Hybrid 2
                                ---------------  -------------------   ------------------
                NBO               Theta   Phi    Theta   Phi    Dev    Theta   Phi    Dev
 ========================================================================================
     1. BD (   1) C   1 - O   2   107.7  332.5   109.9  332.3   2.2     79.0  152.8   6.8
     2. BD (   1) C   1 - H   9     3.7  163.9     0.9  156.1   2.8      --     --    --
     4. BD (   1) C   1 - H  11   109.8   89.1   110.1   88.0   1.1      --     --    --
     5. BD (   1) O   2 - C   3    72.2  276.8    72.0  277.8   1.0    107.6   98.4   1.5
     6. BD*(   1) O   2 - O   7    94.2  247.8   152.1  223.5  60.6    118.8  327.3 101.2
     7. BD (   1) C   3 - C   4   105.6  341.4     --     --    --      72.4  162.8   2.4
     8. BD (   1) C   3 - O   7   114.7  217.9   116.3  215.3   2.9     60.8   47.3   9.5
     9. BD (   1) C   3 - H  12     6.7  206.2     8.5  192.1   2.6      --     --    --
    12. BD (   1) C   4 - H  14    77.0  274.9    78.5  276.7   2.3      --     --    --
    13. BD (   1) C   5 - C   6   106.5  341.1     --     --    --      72.7  160.1   1.3
    14. BD (   1) C   5 - H  15     6.2  219.8     4.7  223.4   1.5      --     --    --
    15. BD (   1) C   5 - H  16   102.8   97.0   102.0   96.3   1.0      --     --    --
    19. BD (   1) O   7 - C   8    59.2  252.3    59.3  247.6   4.0      --     --    --
    20. BD (   1) C   8 - H  20   118.9  209.3   119.9  208.3   1.3      --     --    --
    21. BD (   1) C   8 - H  21    21.6  143.3    22.6  140.6   1.5      --     --    --
    22. BD (   1) C   8 - H  22    86.3  317.9    88.0  319.9   2.6      --     --    --
    31. LP (   1) O   2             --     --    116.5   35.1   --       --     --    --
    32. LP (   1) O   7             --     --    144.4  148.9   --       --     --    --
   166. BD (   1) O   2 - O   7    94.2  247.8   152.1  223.5  60.6    118.8  327.3 101.2


 Second Order Perturbation Theory Analysis of Fock Matrix in NBO Basis

     Threshold for printing:   0.25 kcal/mol
                                                                              E(2)  E(j)-E(i) F(i,j)
         Donor NBO (i)                     Acceptor NBO (j)                 kcal/mol   a.u.    a.u. 
 ===================================================================================================

 within unit  1
   1. BD (   1) C   1 - O   2        / 53. RY*(   3) C   3                    0.29    1.89    0.030
   1. BD (   1) C   1 - O   2        / 54. RY*(   4) C   3                    0.30    2.58    0.035
   1. BD (   1) C   1 - O   2        / 60. RY*(   1) C   4                    0.36    1.75    0.032
   1. BD (   1) C   1 - O   2        /167. BD*(   1) C   3 - C   4            1.02    1.22    0.045
   1. BD (   1) C   1 - O   2        /168. BD*(   1) C   3 - O   7            0.27    1.09    0.022
   2. BD (   1) C   1 - H   9        /  6. BD*(   1) O   2 - O   7            0.42    0.17    0.046
   2. BD (   1) C   1 - H   9        /165. BD*(   1) O   2 - C   3            0.30    0.80    0.019
   2. BD (   1) C   1 - H   9        /166. BD (   1) O   2 - O   7            3.01    0.21    0.039
   3. BD (   1) C   1 - H  10        /161. BD*(   1) C   1 - O   2            0.38    0.80    0.022
   3. BD (   1) C   1 - H  10        /166. BD (   1) O   2 - O   7            1.02    0.21    0.022
   4. BD (   1) C   1 - H  11        /165. BD*(   1) O   2 - C   3            1.83    0.79    0.048
   5. BD (   1) O   2 - C   3        / 34. RY*(   2) C   1                    0.56    1.62    0.038
   5. BD (   1) O   2 - C   3        / 60. RY*(   1) C   4                    0.42    1.80    0.035
   5. BD (   1) O   2 - C   3        /164. BD*(   1) C   1 - H  11            0.44    1.38    0.031
   5. BD (   1) O   2 - C   3        /167. BD*(   1) C   3 - C   4            0.28    1.27    0.024
   5. BD (   1) O   2 - C   3        /172. BD*(   1) C   4 - H  14            0.68    1.35    0.038
   5. BD (   1) O   2 - C   3        /179. BD*(   1) O   7 - C   8            0.61    1.17    0.034
   6. BD*(   1) O   2 - O   7        / 35. RY*(   3) C   1                    0.44    2.16    0.039
   6. BD*(   1) O   2 - O   7        / 51. RY*(   1) C   3                    1.15    1.47    0.053
   6. BD*(   1) O   2 - O   7        / 54. RY*(   4) C   3                    0.30    2.07    0.032
   6. BD*(   1) O   2 - O   7        / 55. RY*(   5) C   3                    0.63    2.07    0.046
   6. BD*(   1) O   2 - O   7        / 98. RY*(   3) C   8                    0.26    2.10    0.030
   6. BD*(   1) O   2 - O   7        /161. BD*(   1) C   1 - O   2            0.33    0.63    0.018
   6. BD*(   1) O   2 - O   7        /162. BD*(   1) C   1 - H   9            1.75    0.78    0.047
   6. BD*(   1) O   2 - O   7        /163. BD*(   1) C   1 - H  10            1.29    0.79    0.041
   6. BD*(   1) O   2 - O   7        /165. BD*(   1) O   2 - C   3            0.65    0.63    0.026
   6. BD*(   1) O   2 - O   7        /166. BD (   1) O   2 - O   7            2.58    0.05    0.017
   6. BD*(   1) O   2 - O   7        /167. BD*(   1) C   3 - C   4            1.02    0.72    0.034
   6. BD*(   1) O   2 - O   7        /168. BD*(   1) C   3 - O   7            1.47    0.58    0.037
   6. BD*(   1) O   2 - O   7        /169. BD*(   1) C   3 - H  12            0.43    0.73    0.022
   6. BD*(   1) O   2 - O   7        /170. BD*(   1) C   4 - C   5            0.31    0.75    0.019
   6. BD*(   1) O   2 - O   7        /181. BD*(   1) C   8 - H  21            1.14    0.76    0.038
   6. BD*(   1) O   2 - O   7        /182. BD*(   1) C   8 - H  22            1.21    0.76    0.039
   7. BD (   1) C   3 - C   4        /  6. BD*(   1) O   2 - O   7            0.25    0.30    0.034
   7. BD (   1) C   3 - C   4        / 42. RY*(   1) O   2                    0.46    1.90    0.039
   7. BD (   1) C   3 - C   4        / 69. RY*(   1) C   5                    0.68    1.45    0.041
   7. BD (   1) C   3 - C   4        / 87. RY*(   1) O   7                    0.47    1.87    0.039
   7. BD (   1) C   3 - C   4        /161. BD*(   1) C   1 - O   2            1.42    0.93    0.048
   7. BD (   1) C   3 - C   4        /165. BD*(   1) O   2 - C   3            0.25    0.93    0.020
   7. BD (   1) C   3 - C   4        /166. BD (   1) O   2 - O   7            4.65    0.35    0.059
   7. BD (   1) C   3 - C   4        /169. BD*(   1) C   3 - H  12            0.97    1.03    0.041
   7. BD (   1) C   3 - C   4        /170. BD*(   1) C   4 - C   5            0.53    1.05    0.031
   7. BD (   1) C   3 - C   4        /172. BD*(   1) C   4 - H  14            0.30    1.09    0.024
   7. BD (   1) C   3 - C   4        /173. BD*(   1) C   5 - C   6            0.79    1.08    0.038
   7. BD (   1) C   3 - C   4        /179. BD*(   1) O   7 - C   8            0.38    0.92    0.025
   8. BD (   1) C   3 - O   7        / 62. RY*(   3) C   4                    0.27    1.71    0.027
   8. BD (   1) C   3 - O   7        / 97. RY*(   2) C   8                    0.81    1.69    0.047
   8. BD (   1) C   3 - O   7        /166. BD (   1) O   2 - O   7            7.37    0.59    0.101
   8. BD (   1) C   3 - O   7        /167. BD*(   1) C   3 - C   4            0.30    1.26    0.025
   8. BD (   1) C   3 - O   7        /170. BD*(   1) C   4 - C   5            0.60    1.30    0.035
   8. BD (   1) C   3 - O   7        /180. BD*(   1) C   8 - H  20            0.46    1.34    0.032
   9. BD (   1) C   3 - H  12        / 43. RY*(   2) O   2                    0.29    1.77    0.030
   9. BD (   1) C   3 - H  12        / 60. RY*(   1) C   4                    0.36    1.44    0.030
   9. BD (   1) C   3 - H  12        /166. BD (   1) O   2 - O   7            7.86    0.25    0.065
   9. BD (   1) C   3 - H  12        /171. BD*(   1) C   4 - H  13            1.18    1.00    0.045
  10. BD (   1) C   4 - C   5        / 78. RY*(   1) C   6                    0.55    1.43    0.036
  10. BD (   1) C   4 - C   5        /166. BD (   1) O   2 - O   7            0.34    0.29    0.015
  10. BD (   1) C   4 - C   5        /167. BD*(   1) C   3 - C   4            0.30    0.96    0.022
  10. BD (   1) C   4 - C   5        /168. BD*(   1) C   3 - O   7            1.89    0.83    0.050
  10. BD (   1) C   4 - C   5        /171. BD*(   1) C   4 - H  13            0.33    1.04    0.024
  10. BD (   1) C   4 - C   5        /172. BD*(   1) C   4 - H  14            0.42    1.03    0.027
  10. BD (   1) C   4 - C   5        /173. BD*(   1) C   5 - C   6            0.33    1.02    0.023
  10. BD (   1) C   4 - C   5        /176. BD*(   1) C   6 - H  17            0.73    1.09    0.036
  11. BD (   1) C   4 - H  13        / 70. RY*(   2) C   5                    0.31    1.48    0.027
  11. BD (   1) C   4 - H  13        /165. BD*(   1) O   2 - C   3            0.40    0.77    0.022
  11. BD (   1) C   4 - H  13        /168. BD*(   1) C   3 - O   7            0.26    0.72    0.017
  11. BD (   1) C   4 - H  13        /169. BD*(   1) C   3 - H  12            1.90    0.87    0.051
  11. BD (   1) C   4 - H  13        /170. BD*(   1) C   4 - C   5            0.34    0.89    0.022
  11. BD (   1) C   4 - H  13        /174. BD*(   1) C   5 - H  15            1.43    0.95    0.047
  12. BD (   1) C   4 - H  14        / 70. RY*(   2) C   5                    0.33    1.48    0.028
  12. BD (   1) C   4 - H  14        /165. BD*(   1) O   2 - C   3            2.30    0.77    0.053
  12. BD (   1) C   4 - H  14        /168. BD*(   1) C   3 - O   7            0.26    0.72    0.017
  12. BD (   1) C   4 - H  14        /170. BD*(   1) C   4 - C   5            0.31    0.89    0.021
  12. BD (   1) C   4 - H  14        /175. BD*(   1) C   5 - H  16            1.38    0.97    0.047
  13. BD (   1) C   5 - C   6        / 61. RY*(   2) C   4                    0.34    1.35    0.027
  13. BD (   1) C   5 - C   6        / 62. RY*(   3) C   4                    0.28    1.38    0.025
  13. BD (   1) C   5 - C   6        /167. BD*(   1) C   3 - C   4            1.52    0.93    0.048
  13. BD (   1) C   5 - C   6        /170. BD*(   1) C   4 - C   5            0.60    0.97    0.031
  13. BD (   1) C   5 - C   6        /174. BD*(   1) C   5 - H  15            0.31    1.04    0.023
  13. BD (   1) C   5 - C   6        /175. BD*(   1) C   5 - H  16            0.45    1.05    0.028
  13. BD (   1) C   5 - C   6        /176. BD*(   1) C   6 - H  17            0.31    1.07    0.024
  14. BD (   1) C   5 - H  15        / 79. RY*(   2) C   6                    0.34    1.38    0.028
  14. BD (   1) C   5 - H  15        /171. BD*(   1) C   4 - H  13            1.68    0.91    0.049
  14. BD (   1) C   5 - H  15        /178. BD*(   1) C   6 - H  19            1.47    0.95    0.047
  15. BD (   1) C   5 - H  16        / 79. RY*(   2) C   6                    0.26    1.38    0.024
  15. BD (   1) C   5 - H  16        /172. BD*(   1) C   4 - H  14            1.80    0.89    0.051
  15. BD (   1) C   5 - H  16        /177. BD*(   1) C   6 - H  18            1.46    0.94    0.047
  16. BD (   1) C   6 - H  17        /170. BD*(   1) C   4 - C   5            1.95    0.84    0.052
  17. BD (   1) C   6 - H  18        /175. BD*(   1) C   5 - H  16            1.61    0.93    0.049
  18. BD (   1) C   6 - H  19        /174. BD*(   1) C   5 - H  15            1.63    0.91    0.049
  19. BD (   1) O   7 - C   8        / 53. RY*(   3) C   3                    0.74    1.93    0.048
  19. BD (   1) O   7 - C   8        /165. BD*(   1) O   2 - C   3            0.89    1.17    0.041
  19. BD (   1) O   7 - C   8        /166. BD (   1) O   2 - O   7            1.47    0.59    0.046
  20. BD (   1) C   8 - H  20        / 88. RY*(   2) O   7                    0.30    1.83    0.030
  20. BD (   1) C   8 - H  20        /168. BD*(   1) C   3 - O   7            1.85    0.76    0.048
  21. BD (   1) C   8 - H  21        /166. BD (   1) O   2 - O   7            3.13    0.23    0.041
  22. BD (   1) C   8 - H  22        /  6. BD*(   1) O   2 - O   7            0.30    0.19    0.035
  22. BD (   1) C   8 - H  22        /166. BD (   1) O   2 - O   7            4.30    0.23    0.048
  22. BD (   1) C   8 - H  22        /168. BD*(   1) C   3 - O   7            0.40    0.77    0.022
  23. CR (   1) C   1                /105. RY*(   1) H   9                    0.36   10.56    0.078
  23. CR (   1) C   1                /109. RY*(   1) H  10                    0.38   10.55    0.080
  23. CR (   1) C   1                /113. RY*(   1) H  11                    0.43   10.57    0.085
  23. CR (   1) C   1                /161. BD*(   1) C   1 - O   2            0.45   10.43    0.087
  23. CR (   1) C   1                /165. BD*(   1) O   2 - C   3            0.69   10.43    0.109
  24. CR (   1) O   2                / 33. RY*(   1) C   1                    0.34   20.06    0.104
  24. CR (   1) O   2                / 34. RY*(   2) C   1                    0.49   19.72    0.124
  24. CR (   1) O   2                / 52. RY*(   2) C   3                    1.15   19.94    0.191
  25. CR (   1) C   3                / 63. RY*(   4) C   4                    0.50   11.14    0.094
  25. CR (   1) C   3                /117. RY*(   1) H  12                    0.39   10.62    0.081
  25. CR (   1) C   3                /161. BD*(   1) C   1 - O   2            0.63   10.52    0.103
  25. CR (   1) C   3                /167. BD*(   1) C   3 - C   4            0.42   10.61    0.084
  25. CR (   1) C   3                /168. BD*(   1) C   3 - O   7            0.32   10.47    0.074
  25. CR (   1) C   3                /169. BD*(   1) C   3 - H  12            0.25   10.62    0.066
  25. CR (   1) C   3                /179. BD*(   1) O   7 - C   8            0.56   10.51    0.097
  26. CR (   1) C   4                / 72. RY*(   4) C   5                    0.46   11.02    0.090
  26. CR (   1) C   4                /121. RY*(   1) H  13                    0.38   10.48    0.080
  26. CR (   1) C   4                /125. RY*(   1) H  14                    0.36   10.53    0.078
  27. CR (   1) C   5                / 61. RY*(   2) C   4                    0.52   10.83    0.094
  27. CR (   1) C   5                / 80. RY*(   3) C   6                    0.66   10.62    0.106
  27. CR (   1) C   5                /129. RY*(   1) H  15                    0.32   10.48    0.073
  27. CR (   1) C   5                /133. RY*(   1) H  16                    0.36   10.48    0.077
  28. CR (   1) C   6                / 69. RY*(   1) C   5                    0.28   10.83    0.070
  28. CR (   1) C   6                /137. RY*(   1) H  17                    0.38   10.51    0.080
  28. CR (   1) C   6                /141. RY*(   1) H  18                    0.34   10.51    0.075
  28. CR (   1) C   6                /145. RY*(   1) H  19                    0.35   10.51    0.077
  29. CR (   1) O   7                / 51. RY*(   1) C   3                    0.87   20.17    0.167
  29. CR (   1) O   7                / 57. RY*(   7) C   3                    0.27   20.17    0.094
  29. CR (   1) O   7                / 96. RY*(   1) C   8                    0.67   20.01    0.146
  29. CR (   1) O   7                / 97. RY*(   2) C   8                    0.28   19.85    0.094
  29. CR (   1) O   7                /166. BD (   1) O   2 - O   7            0.88   18.75    0.199
  30. CR (   1) C   8                /149. RY*(   1) H  20                    0.42   10.55    0.084
  30. CR (   1) C   8                /153. RY*(   1) H  21                    0.39   10.59    0.081
  30. CR (   1) C   8                /157. RY*(   1) H  22                    0.42   10.61    0.084
  30. CR (   1) C   8                /168. BD*(   1) C   3 - O   7            0.66   10.41    0.106
  30. CR (   1) C   8                /179. BD*(   1) O   7 - C   8            0.44   10.44    0.086
  31. LP (   1) O   2                / 33. RY*(   1) C   1                    0.82    1.61    0.046
  31. LP (   1) O   2                / 34. RY*(   2) C   1                    0.28    1.28    0.024
  31. LP (   1) O   2                / 52. RY*(   2) C   3                    1.79    1.49    0.066
  31. LP (   1) O   2                /162. BD*(   1) C   1 - H   9            0.32    1.00    0.023
  31. LP (   1) O   2                /163. BD*(   1) C   1 - H  10            0.83    1.01    0.037
  31. LP (   1) O   2                /164. BD*(   1) C   1 - H  11            0.94    1.04    0.040
  31. LP (   1) O   2                /167. BD*(   1) C   3 - C   4            0.47    0.93    0.026
  31. LP (   1) O   2                /168. BD*(   1) C   3 - O   7            0.90    0.80    0.034
  31. LP (   1) O   2                /169. BD*(   1) C   3 - H  12            0.70    0.95    0.033
  31. LP (   1) O   2                /172. BD*(   1) C   4 - H  14            0.31    1.01    0.022
  32. LP (   1) O   7                / 51. RY*(   1) C   3                    0.99    1.72    0.053
  32. LP (   1) O   7                / 55. RY*(   5) C   3                    0.31    2.32    0.034
  32. LP (   1) O   7                / 96. RY*(   1) C   8                    1.12    1.55    0.053
  32. LP (   1) O   7                /165. BD*(   1) O   2 - C   3            1.92    0.88    0.052
  32. LP (   1) O   7                /166. BD (   1) O   2 - O   7            2.49    0.29    0.041
  32. LP (   1) O   7                /169. BD*(   1) C   3 - H  12            1.07    0.98    0.041
  32. LP (   1) O   7                /180. BD*(   1) C   8 - H  20            0.99    1.04    0.041
  32. LP (   1) O   7                /181. BD*(   1) C   8 - H  21            0.49    1.00    0.028
  32. LP (   1) O   7                /182. BD*(   1) C   8 - H  22            0.67    1.01    0.033
 166. BD (   1) O   2 - O   7        /162. BD*(   1) C   1 - H   9            0.49    0.73    0.041
 166. BD (   1) O   2 - O   7        /163. BD*(   1) C   1 - H  10            0.48    0.75    0.041
 166. BD (   1) O   2 - O   7        /167. BD*(   1) C   3 - C   4            0.70    0.67    0.046
 166. BD (   1) O   2 - O   7        /168. BD*(   1) C   3 - O   7            2.18    0.54    0.071
 166. BD (   1) O   2 - O   7        /169. BD*(   1) C   3 - H  12            1.62    0.68    0.070
 166. BD (   1) O   2 - O   7        /181. BD*(   1) C   8 - H  21            0.58    0.71    0.044
 166. BD (   1) O   2 - O   7        /182. BD*(   1) C   8 - H  22            0.74    0.72    0.049
 168. BD*(   1) C   3 - O   7        /170. BD*(   1) C   4 - C   5            0.27    0.17    0.043
 168. BD*(   1) C   3 - O   7        /179. BD*(   1) O   7 - C   8            2.29    0.03    0.059


 Natural Bond Orbitals (Summary):

                                                            Principal Delocalizations
           NBO                        Occupancy    Energy   (geminal,vicinal,remote)
 ====================================================================================
 Molecular unit  1  (C6H14O2)
     1. BD (   1) C   1 - O   2          0.99465    -1.02486  167(v),60(r),54(v),53(v)
                                                    168(v)
     2. BD (   1) C   1 - H   9          0.97727    -0.68460  6(v),166(v),165(v)
     3. BD (   1) C   1 - H  10          0.98300    -0.68167  6(v),166(v),161(g)
     4. BD (   1) C   1 - H  11          0.99468    -0.67486  165(v)
     5. BD (   1) O   2 - C   3          0.99350    -1.07491  172(v),179(v),34(v),164(v)
                                                    60(v),167(g)
     6. BD*(   1) O   2 - O   7          0.97078    -0.51788  166(g),162(v),168(g),163(v)
                                                    182(v),51(v),181(v),167(v)
                                                    165(g),55(v),35(v),169(v)
                                                    161(g),170(r),54(v),98(v)
     7. BD (   1) C   3 - C   4          0.92164    -0.81790  166(v),6(v),161(v),169(g)
                                                    173(v),69(v),170(g),87(v)
                                                    42(v),179(v),172(g)
     8. BD (   1) C   3 - O   7          0.98251    -1.06227  166(g),6(g),97(v),170(v)
                                                    180(v),167(g),62(v)
     9. BD (   1) C   3 - H  12          0.92339    -0.72000  166(v),6(v),171(v),60(v)
                                                    43(v)
    10. BD (   1) C   4 - C   5          0.96397    -0.75924  168(v),176(v),78(v),166(r)
                                                    172(g),171(g),173(g),167(g)
    11. BD (   1) C   4 - H  13          0.98498    -0.65472  169(v),174(v),165(v),170(g)
                                                    70(v),168(v)
    12. BD (   1) C   4 - H  14          0.98215    -0.65914  165(v),175(v),70(v),170(g)
                                                    168(v)
    13. BD (   1) C   5 - C   6          0.96439    -0.73576  167(v),170(g),175(g),61(v)
                                                    176(g),174(g),62(v)
    14. BD (   1) C   5 - H  15          0.98599    -0.62532  171(v),178(v),79(v)
    15. BD (   1) C   5 - H  16          0.98090    -0.62257  172(v),177(v),6(r),79(v)
    16. BD (   1) C   6 - H  17          0.97125    -0.60654  170(v)
    17. BD (   1) C   6 - H  18          0.99231    -0.61127  175(v)
    18. BD (   1) C   6 - H  19          0.99124    -0.61061  174(v)
    19. BD (   1) O   7 - C   8          0.99486    -1.06092  6(g),166(g),165(v),53(v)
    20. BD (   1) C   8 - H  20          0.99506    -0.69734  168(v),88(v)
    21. BD (   1) C   8 - H  21          0.96617    -0.70546  166(v),6(v)
    22. BD (   1) C   8 - H  22          0.95744    -0.70417  166(v),6(v),168(v)
    23. CR (   1) C   1                  0.99961   -10.31470  165(v),161(g),113(v),109(v)
                                                    105(v)
    24. CR (   1) O   2                  0.99983   -19.18153  52(v),34(v),33(v)
    25. CR (   1) C   3                  0.99945   -10.40812  161(v),179(v),63(v),167(g)
                                                    117(v),168(g),169(g)
    26. CR (   1) C   4                  0.99952   -10.25000  72(v),121(v),125(v)
    27. CR (   1) C   5                  0.99956   -10.22338  80(v),61(v),133(v),129(v)
    28. CR (   1) C   6                  0.99961   -10.20133  137(v),145(v),141(v),69(v)
    29. CR (   1) O   7                  0.99984   -19.21971  166(g),6(g),51(v),96(v)
                                                    97(v),57(v)
    30. CR (   1) C   8                  0.99961   -10.34271  168(v),179(g),157(v),149(v)
                                                    153(v)
    31. LP (   1) O   2                  0.98105    -0.73522  52(v),164(v),168(v),33(v)
                                                    163(v),169(v),167(v),162(v)
                                                    172(r),34(v)
    32. LP (   1) O   7                  0.97966    -0.76501  166(g),6(g),165(v),96(v)
                                                    169(v),51(v),180(v),182(v)
                                                    181(v),55(v)
    33. RY*(   1) C   1                  0.00157     0.87851   
    34. RY*(   2) C   1                  0.00087     0.54258   
    35. RY*(   3) C   1                  0.00054     1.63737   
    36. RY*(   4) C   1                  0.00018     1.06129   
    37. RY*(   5) C   1                  0.00010     1.19658   
    38. RY*(   6) C   1                  0.00002     0.98684   
    39. RY*(   7) C   1                  0.00000     2.06690   
    40. RY*(   8) C   1                  0.00000     1.62429   
    41. RY*(   9) C   1                  0.00000     2.08364   
    42. RY*(   1) O   2                  0.00154     1.08358   
    43. RY*(   2) O   2                  0.00093     1.05348   
    44. RY*(   3) O   2                  0.00021     1.80141   
    45. RY*(   4) O   2                  0.00014     1.78858   
    46. RY*(   5) O   2                  0.00009     2.51659   
    47. RY*(   6) O   2                  0.00004     2.03695   
    48. RY*(   7) O   2                  0.00001     2.49598   
    49. RY*(   8) O   2                  0.00001     2.54007   
    50. RY*(   9) O   2                  0.00001     2.51901   
    51. RY*(   1) C   3                  0.00314     0.95287   
    52. RY*(   2) C   3                  0.00245     0.75652   
    53. RY*(   3) C   3                  0.00194     0.86523   
    54. RY*(   4) C   3                  0.00098     1.55129   
    55. RY*(   5) C   3                  0.00076     1.55233   
    56. RY*(   6) C   3                  0.00051     1.83916   
    57. RY*(   7) C   3                  0.00033     0.94819   
    58. RY*(   8) C   3                  0.00024     1.65869   
    59. RY*(   9) C   3                  0.00006     1.87723   
    60. RY*(   1) C   4                  0.00261     0.72324   
    61. RY*(   2) C   4                  0.00179     0.60993   
    62. RY*(   3) C   4                  0.00129     0.64369   
    63. RY*(   4) C   4                  0.00057     0.73646   
    64. RY*(   5) C   4                  0.00015     1.84153   
    65. RY*(   6) C   4                  0.00010     1.95858   
    66. RY*(   7) C   4                  0.00006     2.02629   
    67. RY*(   8) C   4                  0.00001     1.95763   
    68. RY*(   9) C   4                  0.00001     2.08354   
    69. RY*(   1) C   5                  0.00200     0.62867   
    70. RY*(   2) C   5                  0.00167     0.82132   
    71. RY*(   3) C   5                  0.00049     0.99702   
    72. RY*(   4) C   5                  0.00022     0.76952   
    73. RY*(   5) C   5                  0.00019     1.89279   
    74. RY*(   6) C   5                  0.00005     1.89006   
    75. RY*(   7) C   5                  0.00005     1.57937   
    76. RY*(   8) C   5                  0.00000     2.02790   
    77. RY*(   9) C   5                  0.00000     2.07912   
    78. RY*(   1) C   6                  0.00143     0.66721   
    79. RY*(   2) C   6                  0.00093     0.75675   
    80. RY*(   3) C   6                  0.00023     0.39691   
    81. RY*(   4) C   6                  0.00006     1.13829   
    82. RY*(   5) C   6                  0.00000     1.80813   
    83. RY*(   6) C   6                  0.00000     1.82146   
    84. RY*(   7) C   6                  0.00000     2.03814   
    85. RY*(   8) C   6                  0.00001     2.01018   
    86. RY*(   9) C   6                  0.00000     2.12979   
    87. RY*(   1) O   7                  0.00164     1.04714   
    88. RY*(   2) O   7                  0.00077     1.13559   
    89. RY*(   3) O   7                  0.00022     1.45666   
    90. RY*(   4) O   7                  0.00013     2.38903   
    91. RY*(   5) O   7                  0.00011     2.27432   
    92. RY*(   6) O   7                  0.00006     1.87973   
    93. RY*(   7) O   7                  0.00001     2.49773   
    94. RY*(   8) O   7                  0.00000     2.46875   
    95. RY*(   9) O   7                  0.00000     2.38662   
    96. RY*(   1) C   8                  0.00123     0.78672   
    97. RY*(   2) C   8                  0.00085     0.62728   
    98. RY*(   3) C   8                  0.00047     1.58260   
    99. RY*(   4) C   8                  0.00024     0.98927   
   100. RY*(   5) C   8                  0.00006     1.10355   
   101. RY*(   6) C   8                  0.00001     0.71849   
   102. RY*(   7) C   8                  0.00001     2.02625   
   103. RY*(   8) C   8                  0.00001     2.00726   
   104. RY*(   9) C   8                  0.00000     2.02205   
   105. RY*(   1) H   9                  0.00078     0.24531   
   106. RY*(   2) H   9                  0.00010     1.59145   
   107. RY*(   3) H   9                  0.00007     1.70160   
   108. RY*(   4) H   9                  0.00001     1.96083   
   109. RY*(   1) H  10                  0.00089     0.23907   
   110. RY*(   2) H  10                  0.00011     1.63250   
   111. RY*(   3) H  10                  0.00009     1.64249   
   112. RY*(   4) H  10                  0.00001     2.02643   
   113. RY*(   1) H  11                  0.00026     0.25511   
   114. RY*(   2) H  11                  0.00008     1.58198   
   115. RY*(   3) H  11                  0.00005     1.86868   
   116. RY*(   4) H  11                  0.00000     1.78314   
   117. RY*(   1) H  12                  0.00164     0.21045   
   118. RY*(   2) H  12                  0.00008     1.72181   
   119. RY*(   3) H  12                  0.00005     1.70794   
   120. RY*(   4) H  12                  0.00002     2.10017   
   121. RY*(   1) H  13                  0.00156     0.23143   
   122. RY*(   2) H  13                  0.00008     1.74725   
   123. RY*(   3) H  13                  0.00005     1.67600   
   124. RY*(   4) H  13                  0.00002     2.16243   
   125. RY*(   1) H  14                  0.00101     0.28167   
   126. RY*(   2) H  14                  0.00009     1.65224   
   127. RY*(   3) H  14                  0.00006     1.67178   
   128. RY*(   4) H  14                  0.00002     2.16718   
   129. RY*(   1) H  15                  0.00131     0.25646   
   130. RY*(   2) H  15                  0.00009     1.65146   
   131. RY*(   3) H  15                  0.00005     1.68286   
   132. RY*(   4) H  15                  0.00002     2.17422   
   133. RY*(   1) H  16                  0.00158     0.26035   
   134. RY*(   2) H  16                  0.00009     1.65757   
   135. RY*(   3) H  16                  0.00007     1.69052   
   136. RY*(   4) H  16                  0.00002     2.19852   
   137. RY*(   1) H  17                  0.00052     0.31236   
   138. RY*(   2) H  17                  0.00009     1.66210   
   139. RY*(   3) H  17                  0.00006     1.65765   
   140. RY*(   4) H  17                  0.00002     2.12954   
   141. RY*(   1) H  18                  0.00074     0.30530   
   142. RY*(   2) H  18                  0.00010     1.65946   
   143. RY*(   3) H  18                  0.00007     1.66407   
   144. RY*(   4) H  18                  0.00001     2.13091   
   145. RY*(   1) H  19                  0.00071     0.30931   
   146. RY*(   2) H  19                  0.00010     1.66184   
   147. RY*(   3) H  19                  0.00007     1.66968   
   148. RY*(   4) H  19                  0.00001     2.12259   
   149. RY*(   1) H  20                  0.00031     0.20268   
   150. RY*(   2) H  20                  0.00006     1.66610   
   151. RY*(   3) H  20                  0.00006     1.76257   
   152. RY*(   4) H  20                  0.00000     1.78333   
   153. RY*(   1) H  21                  0.00061     0.25150   
   154. RY*(   2) H  21                  0.00009     1.55050   
   155. RY*(   3) H  21                  0.00007     1.68090   
   156. RY*(   4) H  21                  0.00001     1.94272   
   157. RY*(   1) H  22                  0.00066     0.26891   
   158. RY*(   2) H  22                  0.00010     1.57109   
   159. RY*(   3) H  22                  0.00008     1.65707   
   160. RY*(   4) H  22                  0.00001     1.97882   
   161. BD*(   1) C   1 - O   2          0.00436     0.11500   
   162. BD*(   1) C   1 - H   9          0.00680     0.25996   
   163. BD*(   1) C   1 - H  10          0.00625     0.27709   
   164. BD*(   1) C   1 - H  11          0.00368     0.30104   
   165. BD*(   1) O   2 - C   3          0.02483     0.11121   
   166. BD (   1) O   2 - O   7          0.33805    -0.47111  168(g),169(v),6(g),182(v)
                                                    167(v),181(v),162(v),163(v)
   167. BD*(   1) C   3 - C   4          0.01473     0.19859   
   168. BD*(   1) C   3 - O   7          0.03025     0.06580   
   169. BD*(   1) C   3 - H  12          0.01711     0.21213   
   170. BD*(   1) C   4 - C   5          0.00857     0.23564   
   171. BD*(   1) C   4 - H  13          0.00790     0.28429   
   172. BD*(   1) C   4 - H  14          0.00785     0.27181   
   173. BD*(   1) C   5 - C   6          0.00260     0.26401   
   174. BD*(   1) C   5 - H  15          0.00843     0.30007   
   175. BD*(   1) C   5 - H  16          0.00820     0.31575   
   176. BD*(   1) C   6 - H  17          0.00230     0.33504   
   177. BD*(   1) C   6 - H  18          0.00390     0.32181   
   178. BD*(   1) C   6 - H  19          0.00374     0.32414   
   179. BD*(   1) O   7 - C   8          0.00342     0.09761   
   180. BD*(   1) C   8 - H  20          0.00388     0.27868   
   181. BD*(   1) C   8 - H  21          0.00534     0.23995   
   182. BD*(   1) C   8 - H  22          0.00656     0.24487   
       -------------------------------
              Total Lewis   30.79714  ( 96.2411%)
        Valence non-Lewis    1.15148  (  3.5984%)
        Rydberg non-Lewis    0.05138  (  0.1605%)
       -------------------------------
            Total unit  1   32.00000  (100.0000%)
           Charge unit  1    1.00000
 Unable to Open any file for archive entry.
 1\1\GINC-COMPUTE-0-14\SP\UB3LYP\def2SVP\C6H14O2(1+,2)\ZAHRT2\08-Jan-20
 21\0\\# b3lyp/def2svp geom=NewRedundant pop=NBO\\85\\1,2\C,0,-1.873372
 3889,-1.8418801061,1.0848758763\O,0,-0.7572577178,-0.9816027575,1.1078
 846924\C,0,-0.669192221,-0.1165556433,0.0266275222\C,0,0.6561550459,0.
 6249704018,0.1209136676\C,0,1.8787541303,-0.2868878566,0.0277032163\C,
 0,3.1992664441,0.472768664,0.1380048068\O,0,-1.7695751811,0.7715542313
 ,0.0676130232\C,0,-2.1724408629,1.2884867546,-1.1720824636\H,0,-1.8736
 323988,-2.4774480472,0.1766562546\H,0,-2.8206190208,-1.2782824182,1.11
 66045452\H,0,-1.8065810666,-2.4901047168,1.9697000024\H,0,-0.723906103
 7,-0.6946310767,-0.9285228988\H,0,0.6506137074,1.1715522126,1.07875993
 31\H,0,0.686653247,1.3826753619,-0.6807792465\H,0,1.8481030569,-0.8413
 19044,-0.9282374373\H,0,1.8093670219,-1.0461626561,0.8229218378\H,0,4.
 0638410253,-0.2064640944,0.0720277173\H,0,3.30095053,1.2219079128,-0.6
 652667581\H,0,3.2690814781,1.0099475348,1.0983984676\H,0,-3.0734916319
 ,1.8954058815,-1.00228191\H,0,-2.419420202,0.485256959,-1.8957276386\H
 ,0,-1.4032968912,1.9368125027,-1.6357932098\\Version=ES64L-G16RevC.01\
 State=2-A\HF=-386.8730602\S2=0.753613\S2-1=0.\S2A=0.75001\RMSD=4.422e-
 09\Dipole=-1.190404,-0.0143755,-1.0283675\Quadrupole=6.0795808,-1.4785
 89,-4.6009918,1.2724589,2.6878429,-4.1374896\PG=C01 [X(C6H14O2)]\\@
 The archive entry for this job was punched.


 WHEN YOU'VE SEEN ONE NUCLEAR WAR YOU'VE SEEN THEM ALL.
 File lengths (MBytes):  RWF=     37 Int=      0 D2E=      0 Chk=      3 Scr=      1
 Normal termination of Gaussian 16
