# Supplementary material for: Machine-Learning-Guided Discovery of Electrochemical Reactions
Source: J Am Chem Soc. 2022 Dec 2;144(49):22599–610. doi: 10.1021/jacs.2c08997 (PMC9756344; doi:10.1021/jacs.2c08997)
Supplement: Supplementary file 3 — ja2c08997_si_003.zip [file ja2c08997_si_003.zip › Oxidation Site Selectivity/Ologs_notimes/87.log]

 Entering Gaussian System, Link 0=g16
 Input=87.com
 Output=87.log
 Initial command:
  
 Copyright (c) 1988-2019, Gaussian, Inc.  All Rights Reserved.
  
 This is part of the Gaussian(R) 16 program.  It is based on
 the Gaussian(R) 09 system (copyright 2009, Gaussian, Inc.),
 the Gaussian(R) 03 system (copyright 2003, Gaussian, Inc.),
 the Gaussian(R) 98 system (copyright 1998, Gaussian, Inc.),
 the Gaussian(R) 94 system (copyright 1995, Gaussian, Inc.),
 the Gaussian 92(TM) system (copyright 1992, Gaussian, Inc.),
 the Gaussian 90(TM) system (copyright 1990, Gaussian, Inc.),
 the Gaussian 88(TM) system (copyright 1988, Gaussian, Inc.),
 the Gaussian 86(TM) system (copyright 1986, Carnegie Mellon
 University), and the Gaussian 82(TM) system (copyright 1983,
 Carnegie Mellon University). Gaussian is a federally registered
 trademark of Gaussian, Inc.
  
 This software contains proprietary and confidential information,
 including trade secrets, belonging to Gaussian, Inc.
  
 This software is provided under written license and may be
 used, copied, transmitted, or stored only in accord with that
 written license.
  
 The following legend is applicable only to US Government
 contracts under FAR:
  
                    RESTRICTED RIGHTS LEGEND
  
 Use, reproduction and disclosure by the US Government is
 subject to restrictions as set forth in subparagraphs (a)
 and (c) of the Commercial Computer Software - Restricted
 Rights clause in FAR 52.227-19.
  
 Gaussian, Inc.
 340 Quinnipiac St., Bldg. 40, Wallingford CT 06492
  
  
 ---------------------------------------------------------------
 Warning -- This program may not be used in any manner that
 competes with the business of Gaussian, Inc. or will provide
 assistance to any competitor of Gaussian, Inc.  The licensee
 of this program is prohibited from giving any competitor of
 Gaussian, Inc. access to this program.  By using this program,
 the user acknowledges that Gaussian, Inc. is engaged in the
 business of creating and licensing software in the field of
 computational chemistry and represents and warrants to the
 licensee that it is not a competitor of Gaussian, Inc. and that
 it will not use this program in any manner prohibited above.
 ---------------------------------------------------------------
  

 Cite this work as:
 Gaussian 16, Revision C.01,
 M. J. Frisch, G. W. Trucks, H. B. Schlegel, G. E. Scuseria, 
 M. A. Robb, J. R. Cheeseman, G. Scalmani, V. Barone, 
 G. A. Petersson, H. Nakatsuji, X. Li, M. Caricato, A. V. Marenich, 
 J. Bloino, B. G. Janesko, R. Gomperts, B. Mennucci, H. P. Hratchian, 
 J. V. Ortiz, A. F. Izmaylov, J. L. Sonnenberg, D. Williams-Young, 
 F. Ding, F. Lipparini, F. Egidi, J. Goings, B. Peng, A. Petrone, 
 T. Henderson, D. Ranasinghe, V. G. Zakrzewski, J. Gao, N. Rega, 
 G. Zheng, W. Liang, M. Hada, M. Ehara, K. Toyota, R. Fukuda, 
 J. Hasegawa, M. Ishida, T. Nakajima, Y. Honda, O. Kitao, H. Nakai, 
 T. Vreven, K. Throssell, J. A. Montgomery, Jr., J. E. Peralta, 
 F. Ogliaro, M. J. Bearpark, J. J. Heyd, E. N. Brothers, K. N. Kudin, 
 V. N. Staroverov, T. A. Keith, R. Kobayashi, J. Normand, 
 K. Raghavachari, A. P. Rendell, J. C. Burant, S. S. Iyengar, 
 J. Tomasi, M. Cossi, J. M. Millam, M. Klene, C. Adamo, R. Cammi, 
 J. W. Ochterski, R. L. Martin, K. Morokuma, O. Farkas, 
 J. B. Foresman, and D. J. Fox, Gaussian, Inc., Wallingford CT, 2019.
 
 ******************************************
 Gaussian 16:  ES64L-G16RevC.01  3-Jul-2019
                 8-Jan-2021 
 ******************************************
 %nprocshared=16
 Will use up to   16 processors via shared memory.
 %mem=7GB
 -----------------------------------------
 # b3lyp/def2svp geom=NewRedundant pop=NBO
 -----------------------------------------
 1/29=4000,38=1,172=1/1;
 2/12=2,17=6,18=5,40=1/2;
 3/5=43,7=101,11=2,25=1,30=1,74=-5/1,2,3;
 4//1;
 5/5=2,38=5/2;
 6/7=2,8=2,9=2,10=2,28=1,40=1/1,7;
 99/5=1,9=1/99;
 --
 87
 --
 Symbolic Z-matrix:
 Charge =  1 Multiplicity = 2
 O                     3.80279  -0.58035  -0.5383 
 C                     3.06016   0.13189   0.09861 
 C                     1.58225   0.06929   0.05195 
 C                     0.81221   0.94159   0.83115 
 C                    -0.58124   0.88221   0.78685 
 C                    -1.23371  -0.0481   -0.03524 
 C                    -2.7368   -0.12275  -0.09244 
 C                    -0.44983  -0.92134  -0.81536 
 C                     0.93734  -0.86675  -0.77528 
 H                     3.46683   0.91526   0.79172 
 H                     1.3108    1.67129   1.47605 
 H                    -1.17454   1.56681   1.39831 
 H                    -3.09458  -1.12177   0.20697 
 H                    -3.10258   0.05427  -1.11742 
 H                    -3.20658   0.61899   0.56905 
 H                    -0.94623  -1.65151  -1.46068 
 H                     1.5537   -1.53903  -1.37593 
 
                          Input orientation:                          
 ---------------------------------------------------------------------
 Center     Atomic      Atomic             Coordinates (Angstroms)
 Number     Number       Type             X           Y           Z
 ---------------------------------------------------------------------
      1          8           0        3.802791   -0.580350   -0.538300
      2          6           0        3.060160    0.131891    0.098605
      3          6           0        1.582248    0.069286    0.051954
      4          6           0        0.812207    0.941593    0.831151
      5          6           0       -0.581244    0.882208    0.786850
      6          6           0       -1.233708   -0.048098   -0.035245
      7          6           0       -2.736800   -0.122747   -0.092444
      8          6           0       -0.449826   -0.921342   -0.815358
      9          6           0        0.937337   -0.866755   -0.775278
     10          1           0        3.466828    0.915261    0.791717
     11          1           0        1.310804    1.671290    1.476052
     12          1           0       -1.174536    1.566810    1.398312
     13          1           0       -3.094576   -1.121774    0.206965
     14          1           0       -3.102582    0.054267   -1.117419
     15          1           0       -3.206575    0.618992    0.569052
     16          1           0       -0.946231   -1.651505   -1.460684
     17          1           0        1.553705   -1.539027   -1.375931
 ---------------------------------------------------------------------
                    Distance matrix (angstroms):
                    1          2          3          4          5
     1  O    0.000000
     2  C    1.210139   0.000000
     3  C    2.387727   1.479974   0.000000
     4  C    3.624266   2.499107   1.400368   0.000000
     5  C    4.807792   3.781069   2.425203   1.395419   0.000000
     6  C    5.089467   4.299723   2.819749   2.432261   1.402504
     7  C    6.570726   5.805695   4.325726   3.818546   2.535649
     8  C    4.275254   3.776855   2.421342   2.788234   2.416017
     9  C    2.889466   2.503467   1.405843   2.422064   2.793779
    10  H    2.029451   1.122252   2.194212   2.655045   4.048210
    11  H    3.916312   2.706909   2.160592   1.094054   2.162752
    12  H    5.756262   4.656273   3.413959   2.158637   1.092959
    13  H    6.958609   6.282054   4.828595   4.462067   3.266351
    14  H    6.958614   6.282049   4.828591   4.462045   3.266324
    15  H    7.196935   6.303219   4.847927   4.040220   2.647467
    16  H    4.954935   4.654359   3.412096   3.881851   3.406513
    17  H    2.584391   2.689913   2.150892   3.402132   3.885616
                    6          7          8          9         10
     6  C    0.000000
     7  C    1.506032   0.000000
     8  C    1.409114   2.527966   0.000000
     9  C    2.435423   3.810393   1.388815   0.000000
    10  H    4.868979   6.351709   4.614757   3.468340   0.000000
    11  H    3.422697   4.697004   3.882283   3.413157   2.385023
    12  H    2.160211   2.741829   3.408290   3.886739   4.725963
    13  H    2.162008   1.102590   2.842537   4.157663   6.895177
    14  H    2.162007   1.102590   2.842564   4.157678   6.895162
    15  H    2.168500   1.099292   3.448027   4.602899   6.683686
    16  H    2.164587   2.723109   1.093618   2.152543   5.580026
    17  H    3.433654   4.696980   2.170234   1.092082   3.792396
                   11         12         13         14         15
    11  H    0.000000
    12  H    2.488749   0.000000
    13  H    5.368348   3.512029   0.000000
    14  H    5.368318   3.511987   1.771195   0.000000
    15  H    4.726171   2.390651   1.781550   1.781549   0.000000
    16  H    4.975902   4.310862   2.770750   2.770801   3.792643
    17  H    4.301040   4.978548   4.928101   4.928126   5.576762
                   16         17
    16  H    0.000000
    17  H    2.503900   0.000000
 Stoichiometry    C8H8O(1+,2)
 Framework group  C1[X(C8H8O)]
 Deg. of freedom    45
 Full point group                 C1      NOp   1
 Largest Abelian subgroup         C1      NOp   1
 Largest concise Abelian subgroup C1      NOp   1
                         Standard orientation:                         
 ---------------------------------------------------------------------
 Center     Atomic      Atomic             Coordinates (Angstroms)
 Number     Number       Type             X           Y           Z
 ---------------------------------------------------------------------
      1          8           0       -3.308496   -0.553933    0.000001
      2          6           0       -2.521081    0.364987    0.000001
      3          6           0       -1.048553    0.216714   -0.000000
      4          6           0       -0.223532    1.348249   -0.000000
      5          6           0        1.164819    1.207974   -0.000001
      6          6           0        1.757263   -0.063256   -0.000002
      7          6           0        3.254177   -0.228722    0.000002
      8          6           0        0.918354   -1.195438   -0.000001
      9          6           0       -0.464021   -1.061846   -0.000000
     10          1           0       -2.877342    1.429190    0.000001
     11          1           0       -0.675064    2.344780   -0.000000
     12          1           0        1.801271    2.096507   -0.000002
     13          1           0        3.589369   -0.793617   -0.885574
     14          1           0        3.589370   -0.793550    0.885621
     15          1           0        3.770879    0.741568   -0.000034
     16          1           0        1.367667   -2.192493   -0.000003
     17          1           0       -1.122740   -1.932898   -0.000001
 ---------------------------------------------------------------------
 Rotational constants (GHZ):           4.9687303           0.9818560           0.8240749
 Standard basis: def2SVP (5D, 7F)
 There are   175 symmetry adapted cartesian basis functions of A   symmetry.
 There are   166 symmetry adapted basis functions of A   symmetry.
   166 basis functions,   281 primitive gaussians,   175 cartesian basis functions
    32 alpha electrons       31 beta electrons
       nuclear repulsion energy       394.8475312876 Hartrees.
 NAtoms=   17 NActive=   17 NUniq=   17 SFac= 1.00D+00 NAtFMM=   60 NAOKFM=F Big=F
 Integral buffers will be    131072 words long.
 Raffenetti 2 integral format.
 Two-electron integral symmetry is turned on.
 One-electron integrals computed using PRISM.
   1 Symmetry operations used in ECPInt.
 ECPInt:  NShTT=    3081 NPrTT=   11167 LenC2=    3020 LenP2D=    8658.
 LDataN:  DoStor=T MaxTD1= 4 Len=   56
 NBasis=   166 RedAO= T EigKep=  2.84D-04  NBF=   166
 NBsUse=   166 1.00D-06 EigRej= -1.00D+00 NBFU=   166
 ExpMin= 1.22D-01 ExpMax= 2.27D+03 ExpMxC= 3.41D+02 IAcc=3 IRadAn=         5 AccDes= 0.00D+00
 Harris functional with IExCor=  402 and IRadAn=       5 diagonalized for initial guess.
 HarFok:  IExCor=  402 AccDes= 0.00D+00 IRadAn=         5 IDoV= 1 UseB2=F ITyADJ=14
 ICtDFT=  3500011 ScaDFX=  1.000000  1.000000  1.000000  1.000000
 FoFCou: FMM=F IPFlag=           0 FMFlag=      100000 FMFlg1=           0
         NFxFlg=           0 DoJE=T BraDBF=F KetDBF=T FulRan=T
         wScrn=  0.000000 ICntrl=       500 IOpCl=  0 I1Cent=   200000004 NGrid=           0
         NMat0=    1 NMatS0=      1 NMatT0=    0 NMatD0=    1 NMtDS0=    0 NMtDT0=    0
 Petite list used in FoFCou.
 Initial guess <Sx>= 0.0000 <Sy>= 0.0000 <Sz>= 0.5000 <S**2>= 0.7500 S= 0.5000
 Requested convergence on RMS density matrix=1.00D-08 within 128 cycles.
 Requested convergence on MAX density matrix=1.00D-06.
 Requested convergence on             energy=1.00D-06.
 No special actions if energy rises.
 Integral accuracy reduced to 1.0D-05 until final iterations.
 Initial convergence to 1.0D-05 achieved.  Increase integral accuracy.
 SCF Done:  E(UB3LYP) =  -384.280533514     A.U. after   28 cycles
            NFock= 28  Conv=0.57D-08     -V/T= 2.0102
 <Sx>= 0.0000 <Sy>= 0.0000 <Sz>= 0.5000 <S**2>= 0.7667 S= 0.5083
 <L.S>= 0.000000000000E+00
 Annihilation of the first spin contaminant:
 S**2 before annihilation     0.7667,   after     0.7502

 **********************************************************************

            Population analysis using the SCF Density.

 **********************************************************************

 Orbital symmetries:
 Alpha Orbitals:
       Occupied  (A) (A) (A) (A) (A) (A) (A) (A) (A) (A) (A) (A)
                 (A) (A) (A) (A) (A) (A) (A) (A) (A) (A) (A) (A)
                 (A) (A) (A) (A) (A) (A) (A) (A)
       Virtual   (A) (A) (A) (A) (A) (A) (A) (A) (A) (A) (A) (A)
                 (A) (A) (A) (A) (A) (A) (A) (A) (A) (A) (A) (A)
                 (A) (A) (A) (A) (A) (A) (A) (A) (A) (A) (A) (A)
                 (A) (A) (A) (A) (A) (A) (A) (A) (A) (A) (A) (A)
                 (A) (A) (A) (A) (A) (A) (A) (A) (A) (A) (A) (A)
                 (A) (A) (A) (A) (A) (A) (A) (A) (A) (A) (A) (A)
                 (A) (A) (A) (A) (A) (A) (A) (A) (A) (A) (A) (A)
                 (A) (A) (A) (A) (A) (A) (A) (A) (A) (A) (A) (A)
                 (A) (A) (A) (A) (A) (A) (A) (A) (A) (A) (A) (A)
                 (A) (A) (A) (A) (A) (A) (A) (A) (A) (A) (A) (A)
                 (A) (A) (A) (A) (A) (A) (A) (A) (A) (A) (A) (A)
                 (A) (A)
 Beta  Orbitals:
       Occupied  (A) (A) (A) (A) (A) (A) (A) (A) (A) (A) (A) (A)
                 (A) (A) (A) (A) (A) (A) (A) (A) (A) (A) (A) (A)
                 (A) (A) (A) (A) (A) (A) (A)
       Virtual   (A) (A) (A) (A) (A) (A) (A) (A) (A) (A) (A) (A)
                 (A) (A) (A) (A) (A) (A) (A) (A) (A) (A) (A) (A)
                 (A) (A) (A) (A) (A) (A) (A) (A) (A) (A) (A) (A)
                 (A) (A) (A) (A) (A) (A) (A) (A) (A) (A) (A) (A)
                 (A) (A) (A) (A) (A) (A) (A) (A) (A) (A) (A) (A)
                 (A) (A) (A) (A) (A) (A) (A) (A) (A) (A) (A) (A)
                 (A) (A) (A) (A) (A) (A) (A) (A) (A) (A) (A) (A)
                 (A) (A) (A) (A) (A) (A) (A) (A) (A) (A) (A) (A)
                 (A) (A) (A) (A) (A) (A) (A) (A) (A) (A) (A) (A)
                 (A) (A) (A) (A) (A) (A) (A) (A) (A) (A) (A) (A)
                 (A) (A) (A) (A) (A) (A) (A) (A) (A) (A) (A) (A)
                 (A) (A) (A)
 The electronic state is 2-A.
 Alpha  occ. eigenvalues --  -19.32896 -10.45706 -10.45262 -10.43876 -10.41831
 Alpha  occ. eigenvalues --  -10.41619 -10.41251 -10.41039 -10.37927  -1.22671
 Alpha  occ. eigenvalues --   -1.08809  -1.00457  -0.96090  -0.90356  -0.83139
 Alpha  occ. eigenvalues --   -0.82062  -0.76998  -0.70819  -0.68688  -0.65814
 Alpha  occ. eigenvalues --   -0.64078  -0.63386  -0.63231  -0.61651  -0.60558
 Alpha  occ. eigenvalues --   -0.57758  -0.57041  -0.56232  -0.55468  -0.48664
 Alpha  occ. eigenvalues --   -0.47642  -0.44731
 Alpha virt. eigenvalues --   -0.27387  -0.22824  -0.17131  -0.10004  -0.08213
 Alpha virt. eigenvalues --   -0.07011  -0.06974  -0.05200  -0.02597  -0.01545
 Alpha virt. eigenvalues --   -0.01029  -0.00992   0.02270   0.05148   0.08367
 Alpha virt. eigenvalues --    0.09209   0.10564   0.12190   0.12965   0.15524
 Alpha virt. eigenvalues --    0.19334   0.21425   0.22625   0.24063   0.24427
 Alpha virt. eigenvalues --    0.25252   0.26354   0.28664   0.31073   0.32211
 Alpha virt. eigenvalues --    0.33286   0.33763   0.39034   0.40364   0.43066
 Alpha virt. eigenvalues --    0.43278   0.43734   0.43913   0.45690   0.46917
 Alpha virt. eigenvalues --    0.47395   0.48476   0.49266   0.49663   0.51163
 Alpha virt. eigenvalues --    0.51335   0.52644   0.53586   0.54504   0.58816
 Alpha virt. eigenvalues --    0.60805   0.63753   0.64222   0.69111   0.74022
 Alpha virt. eigenvalues --    0.79471   0.83706   0.86713   0.92518   0.94873
 Alpha virt. eigenvalues --    0.96987   1.00482   1.00555   1.01102   1.03724
 Alpha virt. eigenvalues --    1.07211   1.08246   1.08854   1.08899   1.25481
 Alpha virt. eigenvalues --    1.25575   1.27911   1.30895   1.31276   1.35145
 Alpha virt. eigenvalues --    1.43740   1.46328   1.47960   1.48904   1.49725
 Alpha virt. eigenvalues --    1.52517   1.54242   1.54891   1.56396   1.58359
 Alpha virt. eigenvalues --    1.60679   1.60988   1.63084   1.64390   1.67710
 Alpha virt. eigenvalues --    1.71194   1.72415   1.77172   1.77316   1.80985
 Alpha virt. eigenvalues --    1.82878   1.84069   1.85138   1.88261   1.91154
 Alpha virt. eigenvalues --    1.93767   1.94077   2.03058   2.05458   2.06034
 Alpha virt. eigenvalues --    2.08348   2.10087   2.12893   2.18379   2.24264
 Alpha virt. eigenvalues --    2.25287   2.27405   2.33019   2.36433   2.36477
 Alpha virt. eigenvalues --    2.40841   2.41943   2.45431   2.51815   2.51943
 Alpha virt. eigenvalues --    2.53066   2.58496   2.62518   2.66874   2.70312
 Alpha virt. eigenvalues --    2.73216   2.76090   2.81232   2.91267   2.95262
 Alpha virt. eigenvalues --    3.02050   3.21173   3.40390   3.43373
  Beta  occ. eigenvalues --  -19.32414 -10.45870 -10.44750 -10.43297 -10.41687
  Beta  occ. eigenvalues --  -10.41647 -10.41250 -10.40968 -10.37917  -1.21774
  Beta  occ. eigenvalues --   -1.07853  -0.99129  -0.95861  -0.89907  -0.82667
  Beta  occ. eigenvalues --   -0.81546  -0.76707  -0.70635  -0.68330  -0.65553
  Beta  occ. eigenvalues --   -0.63780  -0.63171  -0.61376  -0.61203  -0.58649
  Beta  occ. eigenvalues --   -0.57589  -0.56831  -0.55195  -0.54064  -0.47175
  Beta  occ. eigenvalues --   -0.44240
  Beta virt. eigenvalues --   -0.40705  -0.25014  -0.21662  -0.15293  -0.09946
  Beta virt. eigenvalues --   -0.08173  -0.06899  -0.05365  -0.05163  -0.02485
  Beta virt. eigenvalues --   -0.01478  -0.00901  -0.00249   0.03114   0.05220
  Beta virt. eigenvalues --    0.08723   0.09583   0.10937   0.12474   0.13356
  Beta virt. eigenvalues --    0.15874   0.19820   0.21600   0.22736   0.24923
  Beta virt. eigenvalues --    0.25031   0.25565   0.26636   0.29160   0.31328
  Beta virt. eigenvalues --    0.32268   0.33493   0.33971   0.39625   0.40736
  Beta virt. eigenvalues --    0.43859   0.43955   0.44164   0.44868   0.45804
  Beta virt. eigenvalues --    0.47054   0.47604   0.48549   0.49514   0.50540
  Beta virt. eigenvalues --    0.51453   0.52262   0.52908   0.53765   0.54663
  Beta virt. eigenvalues --    0.58966   0.61019   0.64243   0.64470   0.69413
  Beta virt. eigenvalues --    0.74274   0.79645   0.85284   0.86749   0.93192
  Beta virt. eigenvalues --    0.95341   0.97343   1.00783   1.01032   1.02408
  Beta virt. eigenvalues --    1.03879   1.07442   1.08841   1.09116   1.09759
  Beta virt. eigenvalues --    1.25747   1.25969   1.28097   1.31005   1.32205
  Beta virt. eigenvalues --    1.35672   1.43955   1.46504   1.48460   1.49256
  Beta virt. eigenvalues --    1.51076   1.53461   1.54358   1.55073   1.56901
  Beta virt. eigenvalues --    1.58851   1.61016   1.61564   1.63237   1.64733
  Beta virt. eigenvalues --    1.68325   1.71389   1.72852   1.77442   1.77464
  Beta virt. eigenvalues --    1.81350   1.83061   1.84463   1.85295   1.88369
  Beta virt. eigenvalues --    1.91355   1.94309   1.95003   2.04292   2.05623
  Beta virt. eigenvalues --    2.07435   2.09075   2.10265   2.13317   2.18621
  Beta virt. eigenvalues --    2.24926   2.25802   2.28478   2.33143   2.36932
  Beta virt. eigenvalues --    2.37389   2.41164   2.43074   2.45826   2.51856
  Beta virt. eigenvalues --    2.53249   2.53280   2.59091   2.62829   2.67174
  Beta virt. eigenvalues --    2.70758   2.73682   2.76220   2.81562   2.91354
  Beta virt. eigenvalues --    2.96343   3.02271   3.21344   3.40558   3.43839
          Condensed to atoms (all electrons):
               1          2          3          4          5          6
     1  O    7.531493   0.674436  -0.121535   0.003372  -0.000134  -0.000021
     2  C    0.674436   4.692775   0.078135  -0.052828   0.008255  -0.000981
     3  C   -0.121535   0.078135   6.002032   0.123870   0.114339  -0.163296
     4  C    0.003372  -0.052828   0.123870   5.142326   0.287873   0.109592
     5  C   -0.000134   0.008255   0.114339   0.287873   5.084224   0.176228
     6  C   -0.000021  -0.000981  -0.163296   0.109592   0.176228   5.321611
     7  C    0.000000   0.000043   0.000102   0.010334  -0.073158   0.430855
     8  C    0.001318   0.015125   0.101868  -0.116899   0.050412   0.146303
     9  C    0.016491  -0.037344   0.094359   0.037313  -0.109183   0.120075
    10  H   -0.033637   0.446007  -0.140482  -0.002441   0.000446  -0.000122
    11  H    0.000086  -0.006761  -0.076998   0.450389  -0.051662   0.013506
    12  H    0.000001  -0.000127   0.013592  -0.055191   0.450334  -0.066681
    13  H    0.000000  -0.000000   0.000031  -0.000540   0.003088  -0.005380
    14  H    0.000000  -0.000000   0.000031  -0.000540   0.003087  -0.005379
    15  H    0.000000  -0.000000  -0.000022   0.000948  -0.010528  -0.013560
    16  H   -0.000006  -0.000191   0.013973  -0.001851   0.012721  -0.073599
    17  H    0.015976  -0.008330  -0.083259   0.013268  -0.001868   0.012658
               7          8          9         10         11         12
     1  O    0.000000   0.001318   0.016491  -0.033637   0.000086   0.000001
     2  C    0.000043   0.015125  -0.037344   0.446007  -0.006761  -0.000127
     3  C    0.000102   0.101868   0.094359  -0.140482  -0.076998   0.013592
     4  C    0.010334  -0.116899   0.037313  -0.002441   0.450389  -0.055191
     5  C   -0.073158   0.050412  -0.109183   0.000446  -0.051662   0.450334
     6  C    0.430855   0.146303   0.120075  -0.000122   0.013506  -0.066681
     7  C    4.523360  -0.073232   0.007586  -0.000000  -0.000192  -0.012918
     8  C   -0.073232   5.145262   0.271664   0.000066  -0.001755   0.012817
     9  C    0.007586   0.271664   5.115033   0.011743   0.012525  -0.001868
    10  H   -0.000000   0.000066   0.011743   0.664031   0.006975   0.000021
    11  H   -0.000192  -0.001755   0.012525   0.006975   0.604221  -0.010355
    12  H   -0.012918   0.012817  -0.001868   0.000021  -0.010355   0.605092
    13  H    0.373234  -0.004251   0.000246   0.000000   0.000005   0.000243
    14  H    0.373232  -0.004251   0.000246   0.000000   0.000005   0.000243
    15  H    0.390251   0.008184  -0.000462   0.000000   0.000000   0.005501
    16  H   -0.009450   0.456851  -0.057516   0.000003   0.000018  -0.000156
    17  H   -0.000135  -0.054420   0.454582   0.001184  -0.000079   0.000017
              13         14         15         16         17
     1  O    0.000000   0.000000   0.000000  -0.000006   0.015976
     2  C   -0.000000  -0.000000  -0.000000  -0.000191  -0.008330
     3  C    0.000031   0.000031  -0.000022   0.013973  -0.083259
     4  C   -0.000540  -0.000540   0.000948  -0.001851   0.013268
     5  C    0.003088   0.003087  -0.010528   0.012721  -0.001868
     6  C   -0.005380  -0.005379  -0.013560  -0.073599   0.012658
     7  C    0.373234   0.373232   0.390251  -0.009450  -0.000135
     8  C   -0.004251  -0.004251   0.008184   0.456851  -0.054420
     9  C    0.000246   0.000246  -0.000462  -0.057516   0.454582
    10  H    0.000000   0.000000   0.000000   0.000003   0.001184
    11  H    0.000005   0.000005   0.000000   0.000018  -0.000079
    12  H    0.000243   0.000243   0.005501  -0.000156   0.000017
    13  H    0.546084  -0.006583  -0.015355   0.001990  -0.000001
    14  H   -0.006583   0.546080  -0.015354   0.001990  -0.000001
    15  H   -0.015355  -0.015354   0.579375   0.000089   0.000006
    16  H    0.001990   0.001990   0.000089   0.606950  -0.009570
    17  H   -0.000001  -0.000001   0.000006  -0.009570   0.590219
          Atomic-Atomic Spin Densities.
               1          2          3          4          5          6
     1  O    0.192635   0.001724  -0.007232  -0.000099   0.000005   0.000003
     2  C    0.001724  -0.101668  -0.019878   0.000292  -0.000015   0.000048
     3  C   -0.007232  -0.019878   0.453891   0.018203  -0.006997  -0.013227
     4  C   -0.000099   0.000292   0.018203  -0.046178  -0.027898  -0.003216
     5  C    0.000005  -0.000015  -0.006997  -0.027898   0.119578   0.033254
     6  C    0.000003   0.000048  -0.013227  -0.003216   0.033254   0.374133
     7  C   -0.000000   0.000002   0.000079   0.000131  -0.004830  -0.028701
     8  C   -0.000000  -0.000076  -0.004831  -0.001592   0.000199   0.024010
     9  C   -0.000131   0.000631   0.017543   0.002065  -0.002455  -0.002215
    10  H    0.000333   0.001814  -0.000399   0.000634   0.000038   0.000002
    11  H   -0.000001   0.000167  -0.000680   0.001060   0.000127   0.000183
    12  H   -0.000000   0.000002   0.000062   0.000170   0.002429  -0.001196
    13  H   -0.000000  -0.000000   0.000029   0.000016  -0.000414  -0.007073
    14  H   -0.000000  -0.000000   0.000029   0.000016  -0.000415  -0.007074
    15  H    0.000000  -0.000000  -0.000001   0.000024   0.000355  -0.000420
    16  H    0.000000   0.000001   0.000112  -0.000095   0.000073  -0.000742
    17  H   -0.000452   0.000200  -0.000471   0.000023  -0.000068   0.000115
               7          8          9         10         11         12
     1  O   -0.000000  -0.000000  -0.000131   0.000333  -0.000001  -0.000000
     2  C    0.000002  -0.000076   0.000631   0.001814   0.000167   0.000002
     3  C    0.000079  -0.004831   0.017543  -0.000399  -0.000680   0.000062
     4  C    0.000131  -0.001592   0.002065   0.000634   0.001060   0.000170
     5  C   -0.004830   0.000199  -0.002455   0.000038   0.000127   0.002429
     6  C   -0.028701   0.024010  -0.002215   0.000002   0.000183  -0.001196
     7  C   -0.001796  -0.002698   0.000114  -0.000000   0.000001   0.000153
     8  C   -0.002698   0.046152  -0.021934  -0.000017  -0.000086  -0.000009
     9  C    0.000114  -0.021934  -0.013244   0.000055   0.000059  -0.000078
    10  H   -0.000000  -0.000017   0.000055  -0.000042  -0.000169  -0.000000
    11  H    0.000001  -0.000086   0.000059  -0.000169  -0.000168   0.000139
    12  H    0.000153  -0.000009  -0.000078  -0.000000   0.000139  -0.007416
    13  H    0.011867  -0.000695   0.000060   0.000000  -0.000000   0.000002
    14  H    0.011868  -0.000695   0.000060   0.000000  -0.000000   0.000002
    15  H    0.001385  -0.000016  -0.000006   0.000000   0.000001  -0.000104
    16  H   -0.000009   0.001571   0.000253  -0.000000  -0.000001   0.000004
    17  H    0.000002  -0.000148   0.001694  -0.000025  -0.000001  -0.000001
              13         14         15         16         17
     1  O   -0.000000  -0.000000   0.000000   0.000000  -0.000452
     2  C   -0.000000  -0.000000  -0.000000   0.000001   0.000200
     3  C    0.000029   0.000029  -0.000001   0.000112  -0.000471
     4  C    0.000016   0.000016   0.000024  -0.000095   0.000023
     5  C   -0.000414  -0.000415   0.000355   0.000073  -0.000068
     6  C   -0.007073  -0.007074  -0.000420  -0.000742   0.000115
     7  C    0.011867   0.011868   0.001385  -0.000009   0.000002
     8  C   -0.000695  -0.000695  -0.000016   0.001571  -0.000148
     9  C    0.000060   0.000060  -0.000006   0.000253   0.001694
    10  H    0.000000   0.000000   0.000000  -0.000000  -0.000025
    11  H   -0.000000  -0.000000   0.000001  -0.000001  -0.000001
    12  H    0.000002   0.000002  -0.000104   0.000004  -0.000001
    13  H    0.035855  -0.005586  -0.000258  -0.000022   0.000000
    14  H   -0.005586   0.035858  -0.000259  -0.000022   0.000000
    15  H   -0.000258  -0.000259  -0.001245   0.000004  -0.000000
    16  H   -0.000022  -0.000022   0.000004  -0.004202   0.000129
    17  H    0.000000   0.000000  -0.000000   0.000129  -0.001934
 Mulliken charges and spin densities:
               1          2
     1  O   -0.087840   0.186784
     2  C    0.191786  -0.116757
     3  C    0.043261   0.436232
     4  C    0.051004  -0.056444
     5  C    0.055526   0.112964
     6  C   -0.001807   0.367884
     7  C    0.060090  -0.012432
     8  C    0.044936   0.039137
     9  C    0.064510  -0.017528
    10  H    0.046209   0.002223
    11  H    0.060072   0.000631
    12  H    0.059436  -0.005838
    13  H    0.107191   0.033781
    14  H    0.107194   0.033784
    15  H    0.070928  -0.000538
    16  H    0.057752  -0.002946
    17  H    0.069754  -0.000938
 Sum of Mulliken charges =   1.00000   1.00000
 Mulliken charges and spin densities with hydrogens summed into heavy atoms:
               1          2
     1  O   -0.087840   0.186784
     2  C    0.237994  -0.114533
     3  C    0.043261   0.436232
     4  C    0.111076  -0.055813
     5  C    0.114962   0.107126
     6  C   -0.001807   0.367884
     7  C    0.345402   0.054596
     8  C    0.102689   0.036191
     9  C    0.134264  -0.018466
 Electronic spatial extent (au):  <R**2>=           1328.5007
 Charge=              1.0000 electrons
 Dipole moment (field-independent basis, Debye):
    X=              4.6794    Y=              1.3525    Z=              0.0000  Tot=              4.8709
 Quadrupole moment (field-independent basis, Debye-Ang):
   XX=            -31.1632   YY=            -38.6013   ZZ=            -50.4555
   XY=             -5.7183   XZ=              0.0001   YZ=             -0.0000
 Traceless Quadrupole moment (field-independent basis, Debye-Ang):
   XX=              8.9102   YY=              1.4720   ZZ=            -10.3822
   XY=             -5.7183   XZ=              0.0001   YZ=             -0.0000
 Octapole moment (field-independent basis, Debye-Ang**2):
  XXX=             62.8873  YYY=              1.7923  ZZZ=              0.0001  XYY=              1.6266
  XXY=              9.8502  XXZ=              0.0002  XZZ=             -2.5731  YZZ=             -2.1174
  YYZ=             -0.0001  XYZ=             -0.0000
 Hexadecapole moment (field-independent basis, Debye-Ang**3):
 XXXX=          -1175.9116 YYYY=           -268.5075 ZZZZ=            -55.7786 XXXY=            -55.0224
 XXXZ=              0.0009 YYYX=              1.9973 YYYZ=              0.0001 ZZZX=              0.0005
 ZZZY=             -0.0001 XXYY=           -238.4132 XXZZ=           -213.3667 YYZZ=            -66.7625
 XXYZ=             -0.0001 YYXZ=             -0.0003 ZZXY=             -1.6784
 N-N= 3.948475312876D+02 E-N=-1.669201595255D+03  KE= 3.803930565090D+02
                          Isotropic Fermi Contact Couplings
        Atom                 a.u.       MegaHertz       Gauss      10(-4) cm-1
     1  O(17)              0.05944     -36.03000     -12.85640     -12.01832
     2  C(13)             -0.03417     -38.41294     -13.70669     -12.81318
     3  C(13)              0.06594      74.12359      26.44914      24.72497
     4  C(13)             -0.01900     -21.35899      -7.62142      -7.12459
     5  C(13)              0.00992      11.14718       3.97759       3.71830
     6  C(13)              0.05246      58.96974      21.04187      19.67019
     7  C(13)             -0.01436     -16.14476      -5.76085      -5.38531
     8  C(13)             -0.00112      -1.25517      -0.44787      -0.41868
     9  C(13)             -0.01130     -12.70295      -4.53273      -4.23725
    10  H(1)               0.00052       2.33005       0.83142       0.77722
    11  H(1)               0.00007       0.33336       0.11895       0.11120
    12  H(1)              -0.00197      -8.82684      -3.14964      -2.94432
    13  H(1)               0.01634      73.05087      26.06637      24.36715
    14  H(1)               0.01634      73.05753      26.06874      24.36937
    15  H(1)              -0.00024      -1.05416      -0.37615      -0.35163
    16  H(1)              -0.00106      -4.75148      -1.69545      -1.58492
    17  H(1)              -0.00034      -1.52023      -0.54246      -0.50709
 --------------------------------------------------------
       Center         ----  Spin Dipole Couplings  ----
                      3XX-RR        3YY-RR        3ZZ-RR
 --------------------------------------------------------
     1   Atom       -0.351364     -0.352057      0.703421
     2   Atom        0.058235      0.045753     -0.103989
     3   Atom       -0.218123     -0.223752      0.441875
     4   Atom        0.009429      0.009808     -0.019237
     5   Atom       -0.077031     -0.066138      0.143169
     6   Atom       -0.199974     -0.199608      0.399582
     7   Atom       -0.016851     -0.029644      0.046495
     8   Atom       -0.037860     -0.031383      0.069243
     9   Atom       -0.010909     -0.007022      0.017931
    10   Atom        0.007165     -0.001768     -0.005398
    11   Atom       -0.003260      0.008493     -0.005233
    12   Atom       -0.008401      0.013605     -0.005204
    13   Atom        0.002112     -0.000559     -0.001553
    14   Atom        0.002112     -0.000560     -0.001552
    15   Atom        0.004660     -0.000375     -0.004285
    16   Atom       -0.007117      0.012463     -0.005346
    17   Atom       -0.003017      0.008966     -0.005948
 --------------------------------------------------------
                        XY            XZ            YZ
 --------------------------------------------------------
     1   Atom        0.001455      0.000001     -0.000001
     2   Atom        0.015172     -0.000000      0.000000
     3   Atom        0.000837      0.000000     -0.000000
     4   Atom        0.004281      0.000000     -0.000000
     5   Atom       -0.002390      0.000000     -0.000000
     6   Atom       -0.001540     -0.000001      0.000000
     7   Atom       -0.001102     -0.000000      0.000000
     8   Atom        0.004246      0.000000      0.000000
     9   Atom       -0.002736      0.000000      0.000000
    10   Atom       -0.000754     -0.000000      0.000000
    11   Atom        0.000839     -0.000000      0.000000
    12   Atom        0.009518      0.000000     -0.000000
    13   Atom       -0.005660     -0.005812      0.007269
    14   Atom       -0.005659      0.005813     -0.007269
    15   Atom        0.004512     -0.000000      0.000000
    16   Atom       -0.001617      0.000000     -0.000000
    17   Atom        0.002154     -0.000000     -0.000000
 --------------------------------------------------------


 ---------------------------------------------------------------------------------
              Anisotropic Spin Dipole Couplings in Principal Axis System
 ---------------------------------------------------------------------------------

       Atom             a.u.   MegaHertz   Gauss  10(-4) cm-1        Axes

              Baa    -0.3532    25.558     9.120     8.525 -0.6199  0.7847  0.0000
     1 O(17)  Bbb    -0.3502    25.341     9.042     8.453  0.7847  0.6199 -0.0000
              Bcc     0.7034   -50.899   -18.162   -16.978  0.0000 -0.0000  1.0000
 
              Baa    -0.1040   -13.954    -4.979    -4.655  0.0000 -0.0000  1.0000
     2 C(13)  Bbb     0.0356     4.776     1.704     1.593 -0.5566  0.8308  0.0000
              Bcc     0.0684     9.179     3.275     3.062  0.8308  0.5566 -0.0000
 
              Baa    -0.2239   -30.042   -10.720   -10.021 -0.1441  0.9896  0.0000
     3 C(13)  Bbb    -0.2180   -29.254   -10.438    -9.758  0.9896  0.1441 -0.0000
              Bcc     0.4419    59.295    21.158    19.779  0.0000 -0.0000  1.0000
 
              Baa    -0.0192    -2.581    -0.921    -0.861 -0.0000  0.0000  1.0000
     4 C(13)  Bbb     0.0053     0.716     0.255     0.239  0.7226 -0.6913  0.0000
              Bcc     0.0139     1.866     0.666     0.622  0.6913  0.7226  0.0000
 
              Baa    -0.0775   -10.404    -3.712    -3.470  0.9787  0.2053 -0.0000
     5 C(13)  Bbb    -0.0656    -8.808    -3.143    -2.938 -0.2053  0.9787  0.0000
              Bcc     0.1432    19.212     6.855     6.408  0.0000 -0.0000  1.0000
 
              Baa    -0.2013   -27.018    -9.641    -9.012  0.7476  0.6641  0.0000
     6 C(13)  Bbb    -0.1982   -26.602    -9.492    -8.873 -0.6641  0.7476 -0.0000
              Bcc     0.3996    53.620    19.133    17.886 -0.0000  0.0000  1.0000
 
              Baa    -0.0297    -3.991    -1.424    -1.331  0.0852  0.9964  0.0000
     7 C(13)  Bbb    -0.0168    -2.249    -0.802    -0.750  0.9964 -0.0852  0.0000
              Bcc     0.0465     6.239     2.226     2.081 -0.0000  0.0000  1.0000
 
              Baa    -0.0400    -5.362    -1.913    -1.789  0.8962 -0.4436 -0.0000
     8 C(13)  Bbb    -0.0293    -3.929    -1.402    -1.311  0.4436  0.8962 -0.0000
              Bcc     0.0692     9.292     3.316     3.099  0.0000  0.0000  1.0000
 
              Baa    -0.0123    -1.653    -0.590    -0.552  0.8886  0.4587 -0.0000
     9 C(13)  Bbb    -0.0056    -0.753    -0.269    -0.251 -0.4587  0.8886  0.0000
              Bcc     0.0179     2.406     0.859     0.803  0.0000  0.0000  1.0000
 
              Baa    -0.0054    -2.880    -1.028    -0.961  0.0000 -0.0000  1.0000
    10 H(1)   Bbb    -0.0018    -0.977    -0.349    -0.326  0.0836  0.9965  0.0000
              Bcc     0.0072     3.857     1.376     1.287  0.9965 -0.0836 -0.0000
 
              Baa    -0.0052    -2.792    -0.996    -0.931  0.0000 -0.0000  1.0000
    11 H(1)   Bbb    -0.0033    -1.771    -0.632    -0.591  0.9975 -0.0708 -0.0000
              Bcc     0.0086     4.564     1.628     1.522  0.0708  0.9975  0.0000
 
              Baa    -0.0119    -6.374    -2.275    -2.126  0.9371 -0.3491 -0.0000
    12 H(1)   Bbb    -0.0052    -2.776    -0.991    -0.926  0.0000 -0.0000  1.0000
              Bcc     0.0172     9.151     3.265     3.052  0.3491  0.9371  0.0000
 
              Baa    -0.0084    -4.464    -1.593    -1.489  0.0641 -0.6547  0.7532
    13 H(1)   Bbb    -0.0042    -2.224    -0.793    -0.742  0.7867  0.4975  0.3655
              Bcc     0.0125     6.688     2.386     2.231  0.6140 -0.5691 -0.5469
 
              Baa    -0.0084    -4.464    -1.593    -1.489 -0.0641  0.6548  0.7531
    14 H(1)   Bbb    -0.0042    -2.224    -0.794    -0.742  0.7867  0.4975 -0.3656
              Bcc     0.0125     6.688     2.386     2.231  0.6140 -0.5690  0.5470
 
              Baa    -0.0043    -2.286    -0.816    -0.763  0.0001 -0.0001  1.0000
    15 H(1)   Bbb    -0.0030    -1.614    -0.576    -0.538 -0.5063  0.8623  0.0001
              Bcc     0.0073     3.900     1.392     1.301  0.8623  0.5063 -0.0000
 
              Baa    -0.0072    -3.868    -1.380    -1.290  0.9967  0.0818 -0.0000
    16 H(1)   Bbb    -0.0053    -2.852    -1.018    -0.951  0.0000  0.0000  1.0000
              Bcc     0.0126     6.721     2.398     2.242 -0.0818  0.9967 -0.0000
 
              Baa    -0.0059    -3.174    -1.132    -1.059  0.0000  0.0000  1.0000
    17 H(1)   Bbb    -0.0034    -1.810    -0.646    -0.604  0.9852 -0.1717 -0.0000
              Bcc     0.0093     4.984     1.778     1.662  0.1717  0.9852 -0.0000
 

 ---------------------------------------------------------------------------------

 ******************************Gaussian NBO Version 3.1******************************
             N A T U R A L   A T O M I C   O R B I T A L   A N D
          N A T U R A L   B O N D   O R B I T A L   A N A L Y S I S
 ******************************Gaussian NBO Version 3.1******************************
       /RESON  / : Allow strongly delocalized NBO set

 Analyzing the SCF density

 Job title: 87                                                              

 Storage needed:     83718 in NPA,    111025 in NBO ( 939522481 available)
 GSVD:  LWork=       17482 too small for GESVD, short by        2045 words or        2045 for optimal perf.


 NATURAL POPULATIONS:  Natural atomic orbital occupancies 
                                                          
   NAO  Atom  No  lang   Type(AO)    Occupancy
 --------------------------------------------
     1    O    1  S      Cor( 1S)     1.99975
     2    O    1  S      Val( 2S)     1.70391
     3    O    1  S      Ryd( 3S)     0.00175
     4    O    1  px     Val( 2p)     1.75829
     5    O    1  px     Ryd( 3p)     0.00234
     6    O    1  py     Val( 2p)     1.72022
     7    O    1  py     Ryd( 3p)     0.00175
     8    O    1  pz     Val( 2p)     1.20848
     9    O    1  pz     Ryd( 3p)     0.00020
    10    O    1  dxy    Ryd( 3d)     0.00123
    11    O    1  dxz    Ryd( 3d)     0.00092
    12    O    1  dyz    Ryd( 3d)     0.00106
    13    O    1  dx2y2  Ryd( 3d)     0.00174
    14    O    1  dz2    Ryd( 3d)     0.00039

    15    C    2  S      Cor( 1S)     1.99931
    16    C    2  S      Val( 2S)     0.91287
    17    C    2  S      Ryd( 3S)     0.00838
    18    C    2  px     Val( 2p)     0.90902
    19    C    2  px     Ryd( 3p)     0.00937
    20    C    2  py     Val( 2p)     0.99951
    21    C    2  py     Ryd( 3p)     0.01031
    22    C    2  pz     Val( 2p)     0.74923
    23    C    2  pz     Ryd( 3p)     0.00113
    24    C    2  dxy    Ryd( 3d)     0.00180
    25    C    2  dxz    Ryd( 3d)     0.00090
    26    C    2  dyz    Ryd( 3d)     0.00167
    27    C    2  dx2y2  Ryd( 3d)     0.00444
    28    C    2  dz2    Ryd( 3d)     0.00057

    29    C    3  S      Cor( 1S)     1.99882
    30    C    3  S      Val( 2S)     0.92790
    31    C    3  S      Ryd( 3S)     0.00244
    32    C    3  px     Val( 2p)     1.11769
    33    C    3  px     Ryd( 3p)     0.00564
    34    C    3  py     Val( 2p)     1.09557
    35    C    3  py     Ryd( 3p)     0.00423
    36    C    3  pz     Val( 2p)     0.81096
    37    C    3  pz     Ryd( 3p)     0.00039
    38    C    3  dxy    Ryd( 3d)     0.00087
    39    C    3  dxz    Ryd( 3d)     0.00045
    40    C    3  dyz    Ryd( 3d)     0.00072
    41    C    3  dx2y2  Ryd( 3d)     0.00099
    42    C    3  dz2    Ryd( 3d)     0.00043

    43    C    4  S      Cor( 1S)     1.99894
    44    C    4  S      Val( 2S)     0.95943
    45    C    4  S      Ryd( 3S)     0.00148
    46    C    4  px     Val( 2p)     1.09085
    47    C    4  px     Ryd( 3p)     0.00464
    48    C    4  py     Val( 2p)     1.18603
    49    C    4  py     Ryd( 3p)     0.00630
    50    C    4  pz     Val( 2p)     0.90679
    51    C    4  pz     Ryd( 3p)     0.00072
    52    C    4  dxy    Ryd( 3d)     0.00084
    53    C    4  dxz    Ryd( 3d)     0.00044
    54    C    4  dyz    Ryd( 3d)     0.00043
    55    C    4  dx2y2  Ryd( 3d)     0.00065
    56    C    4  dz2    Ryd( 3d)     0.00040

    57    C    5  S      Cor( 1S)     1.99888
    58    C    5  S      Val( 2S)     0.96206
    59    C    5  S      Ryd( 3S)     0.00154
    60    C    5  px     Val( 2p)     1.11631
    61    C    5  px     Ryd( 3p)     0.00481
    62    C    5  py     Val( 2p)     1.15585
    63    C    5  py     Ryd( 3p)     0.00567
    64    C    5  pz     Val( 2p)     0.89508
    65    C    5  pz     Ryd( 3p)     0.00081
    66    C    5  dxy    Ryd( 3d)     0.00080
    67    C    5  dxz    Ryd( 3d)     0.00046
    68    C    5  dyz    Ryd( 3d)     0.00042
    69    C    5  dx2y2  Ryd( 3d)     0.00077
    70    C    5  dz2    Ryd( 3d)     0.00039

    71    C    6  S      Cor( 1S)     1.99888
    72    C    6  S      Val( 2S)     0.90673
    73    C    6  S      Ryd( 3S)     0.00133
    74    C    6  px     Val( 2p)     1.09335
    75    C    6  px     Ryd( 3p)     0.00547
    76    C    6  py     Val( 2p)     1.08196
    77    C    6  py     Ryd( 3p)     0.00316
    78    C    6  pz     Val( 2p)     0.72257
    79    C    6  pz     Ryd( 3p)     0.00081
    80    C    6  dxy    Ryd( 3d)     0.00119
    81    C    6  dxz    Ryd( 3d)     0.00088
    82    C    6  dyz    Ryd( 3d)     0.00075
    83    C    6  dx2y2  Ryd( 3d)     0.00093
    84    C    6  dz2    Ryd( 3d)     0.00042

    85    C    7  S      Cor( 1S)     1.99916
    86    C    7  S      Val( 2S)     1.10372
    87    C    7  S      Ryd( 3S)     0.00052
    88    C    7  px     Val( 2p)     1.05634
    89    C    7  px     Ryd( 3p)     0.00173
    90    C    7  py     Val( 2p)     1.26916
    91    C    7  py     Ryd( 3p)     0.00472
    92    C    7  pz     Val( 2p)     1.22814
    93    C    7  pz     Ryd( 3p)     0.00096
    94    C    7  dxy    Ryd( 3d)     0.00039
    95    C    7  dxz    Ryd( 3d)     0.00017
    96    C    7  dyz    Ryd( 3d)     0.00056
    97    C    7  dx2y2  Ryd( 3d)     0.00065
    98    C    7  dz2    Ryd( 3d)     0.00048

    99    C    8  S      Cor( 1S)     1.99889
   100    C    8  S      Val( 2S)     0.95946
   101    C    8  S      Ryd( 3S)     0.00167
   102    C    8  px     Val( 2p)     1.09056
   103    C    8  px     Ryd( 3p)     0.00442
   104    C    8  py     Val( 2p)     1.18447
   105    C    8  py     Ryd( 3p)     0.00619
   106    C    8  pz     Val( 2p)     0.92369
   107    C    8  pz     Ryd( 3p)     0.00063
   108    C    8  dxy    Ryd( 3d)     0.00085
   109    C    8  dxz    Ryd( 3d)     0.00043
   110    C    8  dyz    Ryd( 3d)     0.00044
   111    C    8  dx2y2  Ryd( 3d)     0.00069
   112    C    8  dz2    Ryd( 3d)     0.00039

   113    C    9  S      Cor( 1S)     1.99894
   114    C    9  S      Val( 2S)     0.96303
   115    C    9  S      Ryd( 3S)     0.00173
   116    C    9  px     Val( 2p)     1.12288
   117    C    9  px     Ryd( 3p)     0.00668
   118    C    9  py     Val( 2p)     1.15710
   119    C    9  py     Ryd( 3p)     0.00582
   120    C    9  pz     Val( 2p)     0.87261
   121    C    9  pz     Ryd( 3p)     0.00070
   122    C    9  dxy    Ryd( 3d)     0.00077
   123    C    9  dxz    Ryd( 3d)     0.00053
   124    C    9  dyz    Ryd( 3d)     0.00040
   125    C    9  dx2y2  Ryd( 3d)     0.00075
   126    C    9  dz2    Ryd( 3d)     0.00040

   127    H   10  S      Val( 1S)     0.82925
   128    H   10  S      Ryd( 2S)     0.00332
   129    H   10  px     Ryd( 2p)     0.00023
   130    H   10  py     Ryd( 2p)     0.00083
   131    H   10  pz     Ryd( 2p)     0.00003

   132    H   11  S      Val( 1S)     0.73142
   133    H   11  S      Ryd( 2S)     0.00192
   134    H   11  px     Ryd( 2p)     0.00019
   135    H   11  py     Ryd( 2p)     0.00076
   136    H   11  pz     Ryd( 2p)     0.00011

   137    H   12  S      Val( 1S)     0.73311
   138    H   12  S      Ryd( 2S)     0.00140
   139    H   12  px     Ryd( 2p)     0.00033
   140    H   12  py     Ryd( 2p)     0.00062
   141    H   12  pz     Ryd( 2p)     0.00011

   142    H   13  S      Val( 1S)     0.70956
   143    H   13  S      Ryd( 2S)     0.00088
   144    H   13  px     Ryd( 2p)     0.00027
   145    H   13  py     Ryd( 2p)     0.00031
   146    H   13  pz     Ryd( 2p)     0.00056

   147    H   14  S      Val( 1S)     0.70956
   148    H   14  S      Ryd( 2S)     0.00088
   149    H   14  px     Ryd( 2p)     0.00027
   150    H   14  py     Ryd( 2p)     0.00031
   151    H   14  pz     Ryd( 2p)     0.00056

   152    H   15  S      Val( 1S)     0.74281
   153    H   15  S      Ryd( 2S)     0.00100
   154    H   15  px     Ryd( 2p)     0.00030
   155    H   15  py     Ryd( 2p)     0.00055
   156    H   15  pz     Ryd( 2p)     0.00012

   157    H   16  S      Val( 1S)     0.73292
   158    H   16  S      Ryd( 2S)     0.00143
   159    H   16  px     Ryd( 2p)     0.00019
   160    H   16  py     Ryd( 2p)     0.00075
   161    H   16  pz     Ryd( 2p)     0.00011

   162    H   17  S      Val( 1S)     0.71891
   163    H   17  S      Ryd( 2S)     0.00332
   164    H   17  px     Ryd( 2p)     0.00039
   165    H   17  py     Ryd( 2p)     0.00059
   166    H   17  pz     Ryd( 2p)     0.00009

 WARNING:  1 low occupancy (<1.9990e) core orbital  found on  C    3
           1 low occupancy (<1.9990e) core orbital  found on  C    4
           1 low occupancy (<1.9990e) core orbital  found on  C    5
           1 low occupancy (<1.9990e) core orbital  found on  C    6
           1 low occupancy (<1.9990e) core orbital  found on  C    8
           1 low occupancy (<1.9990e) core orbital  found on  C    9


 Summary of Natural Population Analysis:                  
                                                          
                                       Natural Population 
                Natural  -----------------------------------------------
    Atom  No    Charge         Core      Valence    Rydberg      Total
 -----------------------------------------------------------------------
      O    1   -0.40203      1.99975     6.39090    0.01138     8.40203
      C    2    0.39147      1.99931     3.57064    0.03858     5.60853
      C    3    0.03290      1.99882     3.95212    0.01616     5.96710
      C    4   -0.15794      1.99894     4.14310    0.01590     6.15794
      C    5   -0.14387      1.99888     4.12931    0.01568     6.14387
      C    6    0.18157      1.99888     3.80461    0.01494     5.81843
      C    7   -0.66669      1.99916     4.65735    0.01018     6.66669
      C    8   -0.17278      1.99889     4.15818    0.01571     6.17278
      C    9   -0.13234      1.99894     4.11562    0.01778     6.13234
      H   10    0.16633      0.00000     0.82925    0.00442     0.83367
      H   11    0.26559      0.00000     0.73142    0.00298     0.73441
      H   12    0.26443      0.00000     0.73311    0.00245     0.73557
      H   13    0.28842      0.00000     0.70956    0.00202     0.71158
      H   14    0.28843      0.00000     0.70956    0.00202     0.71157
      H   15    0.25521      0.00000     0.74281    0.00197     0.74479
      H   16    0.26459      0.00000     0.73292    0.00249     0.73541
      H   17    0.27669      0.00000     0.71891    0.00440     0.72331
 =======================================================================
   * Total *    1.00000     17.99157    44.82938    0.17905    63.00000

                                 Natural Population      
 --------------------------------------------------------
   Core                      17.99157 ( 99.9532% of  18)
   Valence                   44.82938 ( 99.6208% of  45)
   Natural Minimal Basis     62.82095 ( 99.7158% of  63)
   Natural Rydberg Basis      0.17905 (  0.2842% of  63)
 --------------------------------------------------------

    Atom  No          Natural Electron Configuration
 ----------------------------------------------------------------------------
      O    1      [core]2S( 1.70)2p( 4.69)3d( 0.01)
      C    2      [core]2S( 0.91)2p( 2.66)3S( 0.01)3p( 0.02)3d( 0.01)
      C    3      [core]2S( 0.93)2p( 3.02)3p( 0.01)
      C    4      [core]2S( 0.96)2p( 3.18)3p( 0.01)
      C    5      [core]2S( 0.96)2p( 3.17)3p( 0.01)
      C    6      [core]2S( 0.91)2p( 2.90)3p( 0.01)
      C    7      [core]2S( 1.10)2p( 3.55)3p( 0.01)
      C    8      [core]2S( 0.96)2p( 3.20)3p( 0.01)
      C    9      [core]2S( 0.96)2p( 3.15)3p( 0.01)
      H   10            1S( 0.83)
      H   11            1S( 0.73)
      H   12            1S( 0.73)
      H   13            1S( 0.71)
      H   14            1S( 0.71)
      H   15            1S( 0.74)
      H   16            1S( 0.73)
      H   17            1S( 0.72)


 ***************************************************
 *******         Alpha spin orbitals         *******
 ***************************************************


 NATURAL POPULATIONS:  Natural atomic orbital occupancies 
                                                          
   NAO  Atom  No  lang   Type(AO)    Occupancy      Energy
 ----------------------------------------------------------
     1    O    1  S      Cor( 1S)     0.99988     -19.08300
     2    O    1  S      Val( 2S)     0.85340      -1.06080
     3    O    1  S      Ryd( 3S)     0.00085       1.23693
     4    O    1  px     Val( 2p)     0.87962      -0.46982
     5    O    1  px     Ryd( 3p)     0.00115       0.92989
     6    O    1  py     Val( 2p)     0.86102      -0.47718
     7    O    1  py     Ryd( 3p)     0.00085       0.92684
     8    O    1  pz     Val( 2p)     0.69369      -0.44813
     9    O    1  pz     Ryd( 3p)     0.00014       0.84488
    10    O    1  dxy    Ryd( 3d)     0.00062       3.07236
    11    O    1  dxz    Ryd( 3d)     0.00049       2.53760
    12    O    1  dyz    Ryd( 3d)     0.00058       2.57613
    13    O    1  dx2y2  Ryd( 3d)     0.00087       2.75960
    14    O    1  dz2    Ryd( 3d)     0.00021       2.66745

    15    C    2  S      Cor( 1S)     0.99966     -10.34852
    16    C    2  S      Val( 2S)     0.45341      -0.36255
    17    C    2  S      Ryd( 3S)     0.00420       0.34693
    18    C    2  px     Val( 2p)     0.45061      -0.20302
    19    C    2  px     Ryd( 3p)     0.00463       0.36967
    20    C    2  py     Val( 2p)     0.49811      -0.22074
    21    C    2  py     Ryd( 3p)     0.00517       0.62981
    22    C    2  pz     Val( 2p)     0.33816      -0.30031
    23    C    2  pz     Ryd( 3p)     0.00059       0.32151
    24    C    2  dxy    Ryd( 3d)     0.00090       2.26634
    25    C    2  dxz    Ryd( 3d)     0.00068       1.70230
    26    C    2  dyz    Ryd( 3d)     0.00090       1.71887
    27    C    2  dx2y2  Ryd( 3d)     0.00219       2.22803
    28    C    2  dz2    Ryd( 3d)     0.00030       1.96465

    29    C    3  S      Cor( 1S)     0.99942     -10.30679
    30    C    3  S      Val( 2S)     0.47088      -0.37931
    31    C    3  S      Ryd( 3S)     0.00125       0.34738
    32    C    3  px     Val( 2p)     0.56249      -0.30312
    33    C    3  px     Ryd( 3p)     0.00284       0.85467
    34    C    3  py     Val( 2p)     0.55021      -0.28127
    35    C    3  py     Ryd( 3p)     0.00209       0.76102
    36    C    3  pz     Val( 2p)     0.57418      -0.36099
    37    C    3  pz     Ryd( 3p)     0.00030       0.40991
    38    C    3  dxy    Ryd( 3d)     0.00044       2.23811
    39    C    3  dxz    Ryd( 3d)     0.00021       1.63678
    40    C    3  dyz    Ryd( 3d)     0.00039       1.67172
    41    C    3  dx2y2  Ryd( 3d)     0.00050       2.19280
    42    C    3  dz2    Ryd( 3d)     0.00012       1.95049

    43    C    4  S      Cor( 1S)     0.99947     -10.28579
    44    C    4  S      Val( 2S)     0.47827      -0.36300
    45    C    4  S      Ryd( 3S)     0.00075       0.38602
    46    C    4  px     Val( 2p)     0.54356      -0.25967
    47    C    4  px     Ryd( 3p)     0.00234       0.54614
    48    C    4  py     Val( 2p)     0.59082      -0.27430
    49    C    4  py     Ryd( 3p)     0.00318       0.76136
    50    C    4  pz     Val( 2p)     0.44738      -0.31834
    51    C    4  pz     Ryd( 3p)     0.00043       0.35680
    52    C    4  dxy    Ryd( 3d)     0.00041       2.25891
    53    C    4  dxz    Ryd( 3d)     0.00028       1.71060
    54    C    4  dyz    Ryd( 3d)     0.00027       1.69993
    55    C    4  dx2y2  Ryd( 3d)     0.00032       2.26999
    56    C    4  dz2    Ryd( 3d)     0.00019       2.00638

    57    C    5  S      Cor( 1S)     0.99944     -10.28643
    58    C    5  S      Val( 2S)     0.48256      -0.37023
    59    C    5  S      Ryd( 3S)     0.00078       0.37725
    60    C    5  px     Val( 2p)     0.55902      -0.26480
    61    C    5  px     Ryd( 3p)     0.00243       0.60748
    62    C    5  py     Val( 2p)     0.57651      -0.27141
    63    C    5  py     Ryd( 3p)     0.00285       0.70039
    64    C    5  pz     Val( 2p)     0.50476      -0.33191
    65    C    5  pz     Ryd( 3p)     0.00050       0.35315
    66    C    5  dxy    Ryd( 3d)     0.00040       2.29192
    67    C    5  dxz    Ryd( 3d)     0.00021       1.70007
    68    C    5  dyz    Ryd( 3d)     0.00032       1.69826
    69    C    5  dx2y2  Ryd( 3d)     0.00038       2.22129
    70    C    5  dz2    Ryd( 3d)     0.00016       1.99867

    71    C    6  S      Cor( 1S)     0.99944     -10.31925
    72    C    6  S      Val( 2S)     0.45906      -0.38074
    73    C    6  S      Ryd( 3S)     0.00068       0.35191
    74    C    6  px     Val( 2p)     0.54913      -0.28988
    75    C    6  px     Ryd( 3p)     0.00275       0.87136
    76    C    6  py     Val( 2p)     0.54196      -0.27777
    77    C    6  py     Ryd( 3p)     0.00157       0.62476
    78    C    6  pz     Val( 2p)     0.51406      -0.35418
    79    C    6  pz     Ryd( 3p)     0.00056       0.40316
    80    C    6  dxy    Ryd( 3d)     0.00060       2.22161
    81    C    6  dxz    Ryd( 3d)     0.00055       1.65491
    82    C    6  dyz    Ryd( 3d)     0.00044       1.66728
    83    C    6  dx2y2  Ryd( 3d)     0.00047       2.16450
    84    C    6  dz2    Ryd( 3d)     0.00011       1.94156

    85    C    7  S      Cor( 1S)     0.99958     -10.26152
    86    C    7  S      Val( 2S)     0.55064      -0.43185
    87    C    7  S      Ryd( 3S)     0.00027       0.68196
    88    C    7  px     Val( 2p)     0.52447      -0.25788
    89    C    7  px     Ryd( 3p)     0.00089       0.31811
    90    C    7  py     Val( 2p)     0.63311      -0.27513
    91    C    7  py     Ryd( 3p)     0.00239       0.43628
    92    C    7  pz     Val( 2p)     0.62587      -0.27848
    93    C    7  pz     Ryd( 3p)     0.00077       0.38944
    94    C    7  dxy    Ryd( 3d)     0.00019       2.13405
    95    C    7  dxz    Ryd( 3d)     0.00014       1.92676
    96    C    7  dyz    Ryd( 3d)     0.00031       2.15726
    97    C    7  dx2y2  Ryd( 3d)     0.00031       2.08471
    98    C    7  dz2    Ryd( 3d)     0.00024       2.12218

    99    C    8  S      Cor( 1S)     0.99944     -10.27941
   100    C    8  S      Val( 2S)     0.48006      -0.36141
   101    C    8  S      Ryd( 3S)     0.00085       0.38434
   102    C    8  px     Val( 2p)     0.54487      -0.25476
   103    C    8  px     Ryd( 3p)     0.00223       0.56681
   104    C    8  py     Val( 2p)     0.59090      -0.27186
   105    C    8  py     Ryd( 3p)     0.00312       0.76485
   106    C    8  pz     Val( 2p)     0.48942      -0.32208
   107    C    8  pz     Ryd( 3p)     0.00039       0.36608
   108    C    8  dxy    Ryd( 3d)     0.00042       2.25772
   109    C    8  dxz    Ryd( 3d)     0.00022       1.71600
   110    C    8  dyz    Ryd( 3d)     0.00029       1.69975
   111    C    8  dx2y2  Ryd( 3d)     0.00034       2.27008
   112    C    8  dz2    Ryd( 3d)     0.00017       2.00547

   113    C    9  S      Cor( 1S)     0.99947     -10.28125
   114    C    9  S      Val( 2S)     0.48083      -0.35839
   115    C    9  S      Ryd( 3S)     0.00088       0.38702
   116    C    9  px     Val( 2p)     0.56080      -0.25665
   117    C    9  px     Ryd( 3p)     0.00335       0.64244
   118    C    9  py     Val( 2p)     0.57606      -0.26387
   119    C    9  py     Ryd( 3p)     0.00293       0.68172
   120    C    9  pz     Val( 2p)     0.44390      -0.31402
   121    C    9  pz     Ryd( 3p)     0.00044       0.36391
   122    C    9  dxy    Ryd( 3d)     0.00038       2.30362
   123    C    9  dxz    Ryd( 3d)     0.00027       1.71593
   124    C    9  dyz    Ryd( 3d)     0.00028       1.70461
   125    C    9  dx2y2  Ryd( 3d)     0.00037       2.23491
   126    C    9  dz2    Ryd( 3d)     0.00018       2.01147

   127    H   10  S      Val( 1S)     0.41515      -0.13921
   128    H   10  S      Ryd( 2S)     0.00162       0.20714
   129    H   10  px     Ryd( 2p)     0.00012       1.72523
   130    H   10  py     Ryd( 2p)     0.00042       2.12213
   131    H   10  pz     Ryd( 2p)     0.00001       1.45274

   132    H   11  S      Val( 1S)     0.36584      -0.10101
   133    H   11  S      Ryd( 2S)     0.00094       0.16940
   134    H   11  px     Ryd( 2p)     0.00010       1.87432
   135    H   11  py     Ryd( 2p)     0.00038       2.12246
   136    H   11  pz     Ryd( 2p)     0.00006       1.46354

   137    H   12  S      Val( 1S)     0.36476      -0.09969
   138    H   12  S      Ryd( 2S)     0.00069       0.17060
   139    H   12  px     Ryd( 2p)     0.00016       1.94042
   140    H   12  py     Ryd( 2p)     0.00030       2.05787
   141    H   12  pz     Ryd( 2p)     0.00006       1.46433

   142    H   13  S      Val( 1S)     0.36862      -0.10136
   143    H   13  S      Ryd( 2S)     0.00054       0.19627
   144    H   13  px     Ryd( 2p)     0.00013       1.60656
   145    H   13  py     Ryd( 2p)     0.00017       1.76305
   146    H   13  pz     Ryd( 2p)     0.00029       1.98039

   147    H   14  S      Val( 1S)     0.36862      -0.10136
   148    H   14  S      Ryd( 2S)     0.00054       0.19626
   149    H   14  px     Ryd( 2p)     0.00013       1.60657
   150    H   14  py     Ryd( 2p)     0.00017       1.76302
   151    H   14  pz     Ryd( 2p)     0.00029       1.98043

   152    H   15  S      Val( 1S)     0.37120      -0.09027
   153    H   15  S      Ryd( 2S)     0.00050       0.21186
   154    H   15  px     Ryd( 2p)     0.00015       1.71992
   155    H   15  py     Ryd( 2p)     0.00027       2.06769
   156    H   15  pz     Ryd( 2p)     0.00007       1.57580

   157    H   16  S      Val( 1S)     0.36550      -0.09516
   158    H   16  S      Ryd( 2S)     0.00070       0.17019
   159    H   16  px     Ryd( 2p)     0.00009       1.87122
   160    H   16  py     Ryd( 2p)     0.00037       2.12861
   161    H   16  pz     Ryd( 2p)     0.00006       1.47128

   162    H   17  S      Val( 1S)     0.35918      -0.08200
   163    H   17  S      Ryd( 2S)     0.00162       0.17964
   164    H   17  px     Ryd( 2p)     0.00020       1.96822
   165    H   17  py     Ryd( 2p)     0.00030       2.06215
   166    H   17  pz     Ryd( 2p)     0.00005       1.47890


 Summary of Natural Population Analysis:                  
                                                          
                                       Natural Population 
                Natural  -----------------------------------------------
    Atom  No    Charge         Core      Valence    Rydberg      Total
 -----------------------------------------------------------------------
      O    1   -0.29336      0.99988     3.28772    0.00576     4.29336
      C    2    0.24050      0.99966     1.74029    0.01955     2.75950
      C    3   -0.16531      0.99942     2.15776    0.00814     3.16531
      C    4   -0.06768      0.99947     2.06004    0.00817     3.06768
      C    5   -0.13035      0.99944     2.12286    0.00804     3.13035
      C    6   -0.07140      0.99944     2.06421    0.00774     3.07140
      C    7   -0.33918      0.99958     2.33409    0.00552     3.33918
      C    8   -0.11273      0.99944     2.10525    0.00804     3.11273
      C    9   -0.07014      0.99947     2.06159    0.00908     3.07014
      H   10    0.08268      0.00000     0.41515    0.00218     0.41732
      H   11    0.13269      0.00000     0.36584    0.00148     0.36731
      H   12    0.13403      0.00000     0.36476    0.00121     0.36597
      H   13    0.13025      0.00000     0.36862    0.00113     0.36975
      H   14    0.13025      0.00000     0.36862    0.00113     0.36975
      H   15    0.12781      0.00000     0.37120    0.00099     0.37219
      H   16    0.13327      0.00000     0.36550    0.00123     0.36673
      H   17    0.13866      0.00000     0.35918    0.00216     0.36134
 =======================================================================
   * Total *   -0.00000      8.99579    22.91267    0.09153    32.00000

                                 Natural Population      
 --------------------------------------------------------
   Core                       8.99579 ( 99.9533% of   9)
   Valence                   22.91267 ( 99.6203% of  23)
   Natural Minimal Basis     31.90847 ( 99.7140% of  32)
   Natural Rydberg Basis      0.09153 (  0.2860% of  32)
 --------------------------------------------------------

    Atom  No          Natural Electron Configuration
 ----------------------------------------------------------------------------
      O    1      [core]2S( 0.85)2p( 2.43)
      C    2      [core]2S( 0.45)2p( 1.29)3p( 0.01)
      C    3      [core]2S( 0.47)2p( 1.69)3p( 0.01)
      C    4      [core]2S( 0.48)2p( 1.58)3p( 0.01)
      C    5      [core]2S( 0.48)2p( 1.64)3p( 0.01)
      C    6      [core]2S( 0.46)2p( 1.61)
      C    7      [core]2S( 0.55)2p( 1.78)
      C    8      [core]2S( 0.48)2p( 1.63)3p( 0.01)
      C    9      [core]2S( 0.48)2p( 1.58)3p( 0.01)
      H   10            1S( 0.42)
      H   11            1S( 0.37)
      H   12            1S( 0.36)
      H   13            1S( 0.37)
      H   14            1S( 0.37)
      H   15            1S( 0.37)
      H   16            1S( 0.37)
      H   17            1S( 0.36)


 NATURAL BOND ORBITAL ANALYSIS, alpha spin orbitals:

                       Occupancies       Lewis Structure    Low   High
           Occ.    -------------------  -----------------   occ   occ
  Cycle   Thresh.   Lewis   Non-Lewis     CR  BD  3C  LP    (L)   (NL)   Dev
 =============================================================================
   1(1)    0.90    30.33909   1.66091      9  18   0   5     3      3    0.03
   2(2)    0.90    30.33909   1.66091      9  18   0   5     3      3    0.03
   3(1)    0.80    31.22747   0.77253      9  21   0   2     0      3    0.03
 -----------------------------------------------------------------------------

 Structure accepted: No low occupancy Lewis orbitals

 --------------------------------------------------------
   Core                      8.99580 ( 99.953% of   9)
   Valence Lewis            22.23167 ( 96.659% of  23)
  ==================       ============================
   Total Lewis              31.22747 ( 97.586% of  32)
  -----------------------------------------------------
   Valence non-Lewis         0.70714 (  2.210% of  32)
   Rydberg non-Lewis         0.06539 (  0.204% of  32)
  ==================       ============================
   Total non-Lewis           0.77253 (  2.414% of  32)
 --------------------------------------------------------


       (Occupancy)   Bond orbital/ Coefficients/ Hybrids
 ---------------------------------------------------------------------------------
     1. (0.99809) BD ( 1) O   1 - C   2  
                ( 66.52%)   0.8156* O   1 s( 42.33%)p 1.36( 57.58%)d 0.00(  0.09%)
                                           -0.0000  0.6500 -0.0275  0.4977 -0.0121
                                            0.5724 -0.0168  0.0000 -0.0000  0.0274
                                            0.0000 -0.0000 -0.0027 -0.0116
                ( 33.48%)   0.5786* C   2 s( 31.43%)p 2.17( 68.31%)d 0.01(  0.26%)
                                            0.0000  0.5577 -0.0573 -0.5286 -0.0672
                                           -0.6308 -0.0362  0.0000  0.0000  0.0435
                                            0.0000  0.0000 -0.0104 -0.0246
     2. (0.99012) BD ( 2) O   1 - C   2  
                ( 68.79%)   0.8294* O   1 s(  0.00%)p 1.00( 99.84%)d 0.00(  0.16%)
                                           -0.0000 -0.0000 -0.0000  0.0000 -0.0000
                                           -0.0000  0.0000  0.9992 -0.0097  0.0000
                                            0.0269  0.0290  0.0000 -0.0000
                ( 31.21%)   0.5586* C   2 s(  0.00%)p 1.00( 99.59%)d 0.00(  0.41%)
                                           -0.0000  0.0000  0.0000  0.0000 -0.0000
                                           -0.0000  0.0000  0.9976 -0.0246 -0.0000
                                           -0.0355 -0.0535 -0.0000 -0.0000
     3. (0.99006) BD ( 1) C   2 - C   3  
                ( 45.28%)   0.6729* C   2 s( 36.54%)p 1.73( 63.39%)d 0.00(  0.06%)
                                            0.0004  0.6045 -0.0087  0.7864 -0.0053
                                           -0.1240  0.0078 -0.0000 -0.0000 -0.0062
                                           -0.0000  0.0000  0.0219 -0.0114
                ( 54.72%)   0.7397* C   3 s( 31.30%)p 2.19( 68.67%)d 0.00(  0.03%)
                                            0.0000  0.5595 -0.0028 -0.8249  0.0091
                                            0.0785  0.0036  0.0000 -0.0000 -0.0035
                                           -0.0000  0.0000  0.0164 -0.0075
     4. (0.99326) BD ( 1) C   2 - H  10  
                ( 59.86%)   0.7737* C   2 s( 31.98%)p 2.13( 67.97%)d 0.00(  0.04%)
                                           -0.0003  0.5645  0.0340 -0.3130 -0.0216
                                            0.7620 -0.0257  0.0000  0.0000 -0.0099
                                           -0.0000  0.0000 -0.0169 -0.0078
                ( 40.14%)   0.6336* H  10 s( 99.89%)p 0.00(  0.11%)
                                            0.9994 -0.0116  0.0143 -0.0294 -0.0000
     5. (0.98834) BD ( 1) C   3 - C   4  
                ( 51.36%)   0.7167* C   3 s( 34.58%)p 1.89( 65.38%)d 0.00(  0.04%)
                                           -0.0001  0.5881  0.0031  0.4617 -0.0187
                                            0.6634  0.0127  0.0000  0.0000  0.0168
                                            0.0000  0.0000 -0.0049 -0.0086
                ( 48.64%)   0.6974* C   4 s( 34.52%)p 1.90( 65.43%)d 0.00(  0.05%)
                                            0.0001  0.5875  0.0080 -0.4928 -0.0236
                                           -0.6409  0.0131  0.0000  0.0000  0.0179
                                           -0.0000 -0.0000 -0.0073 -0.0123
     6. (0.83325) BD ( 2) C   3 - C   4  
                ( 59.83%)   0.7735* C   3 s(  0.00%)p 1.00( 99.98%)d 0.00(  0.02%)
                                           -0.0000 -0.0000 -0.0000  0.0000  0.0000
                                           -0.0000 -0.0000  0.9999  0.0005  0.0000
                                            0.0124  0.0097  0.0000  0.0000
                ( 40.17%)   0.6338* C   4 s(  0.00%)p 1.00( 99.92%)d 0.00(  0.08%)
                                            0.0000  0.0000  0.0000  0.0000  0.0000
                                            0.0000  0.0000  0.9995  0.0143  0.0000
                                           -0.0057 -0.0279  0.0000 -0.0000
     7. (0.98726) BD ( 1) C   3 - C   9  
                ( 51.53%)   0.7178* C   3 s( 34.06%)p 1.93( 65.90%)d 0.00(  0.04%)
                                           -0.0001  0.5837 -0.0001  0.3248 -0.0203
                                           -0.7436 -0.0087 -0.0000  0.0000 -0.0138
                                           -0.0000 -0.0000 -0.0102 -0.0083
                ( 48.47%)   0.6962* C   9 s( 33.74%)p 1.96( 66.21%)d 0.00(  0.05%)
                                            0.0001  0.5808  0.0084 -0.3533 -0.0256
                                            0.7325 -0.0083  0.0000  0.0000 -0.0133
                                           -0.0000  0.0000 -0.0146 -0.0122
     8. (0.98943) BD ( 1) C   4 - C   5  
                ( 49.95%)   0.7067* C   4 s( 35.74%)p 1.80( 64.21%)d 0.00(  0.04%)
                                            0.0000  0.5977  0.0110  0.7976  0.0083
                                           -0.0648  0.0413 -0.0000 -0.0000 -0.0072
                                           -0.0000  0.0000  0.0161 -0.0117
                ( 50.05%)   0.7075* C   5 s( 35.54%)p 1.81( 64.42%)d 0.00(  0.04%)
                                           -0.0000  0.5960  0.0104 -0.7958 -0.0013
                                            0.0958  0.0425  0.0000  0.0000  0.0002
                                           -0.0000 -0.0000  0.0179 -0.0106
     9. (0.98907) BD ( 1) C   4 - H  11  
                ( 63.44%)   0.7965* C   4 s( 29.65%)p 2.37( 70.33%)d 0.00(  0.03%)
                                           -0.0003  0.5443 -0.0140 -0.3457  0.0145
                                            0.7639 -0.0039  0.0000  0.0000 -0.0108
                                            0.0000 -0.0000 -0.0077 -0.0096
                ( 36.56%)   0.6046* H  11 s( 99.89%)p 0.00(  0.11%)
                                            0.9995 -0.0034  0.0122 -0.0302  0.0000
    10. (0.98843) BD ( 1) C   5 - C   6  
                ( 48.95%)   0.6997* C   5 s( 34.79%)p 1.87( 65.16%)d 0.00(  0.05%)
                                            0.0001  0.5898  0.0072  0.3549  0.0280
                                           -0.7244  0.0093 -0.0000 -0.0000 -0.0138
                                            0.0000 -0.0000 -0.0145 -0.0109
                ( 51.05%)   0.7145* C   6 s( 33.88%)p 1.95( 66.08%)d 0.00(  0.05%)
                                           -0.0001  0.5821  0.0009 -0.3278  0.0225
                                            0.7434  0.0145  0.0000 -0.0000 -0.0163
                                           -0.0000  0.0000 -0.0109 -0.0082
    11. (0.83786) BD ( 2) C   5 - C   6  
                ( 49.29%)   0.7021* C   5 s(  0.00%)p 1.00( 99.93%)d 0.00(  0.07%)
                                            0.0000 -0.0000 -0.0000  0.0000 -0.0000
                                            0.0000  0.0000  0.9996  0.0070 -0.0000
                                           -0.0028 -0.0271 -0.0000  0.0000
                ( 50.71%)   0.7121* C   6 s(  0.00%)p 1.00( 99.92%)d 0.00(  0.08%)
                                           -0.0000 -0.0000  0.0000 -0.0000 -0.0000
                                            0.0000  0.0000  0.9996  0.0050  0.0000
                                           -0.0222  0.0163 -0.0000 -0.0000
    12. (0.98956) BD ( 1) C   5 - H  12  
                ( 63.53%)   0.7971* C   5 s( 29.58%)p 2.38( 70.39%)d 0.00(  0.03%)
                                           -0.0004  0.5437 -0.0151  0.4891 -0.0140
                                            0.6815 -0.0014 -0.0000  0.0000  0.0131
                                           -0.0000 -0.0000 -0.0034 -0.0084
                ( 36.47%)   0.6039* H  12 s( 99.90%)p 0.00(  0.10%)
                                            0.9995 -0.0033 -0.0182 -0.0268  0.0000
    13. (0.99053) BD ( 1) C   6 - C   7  
                ( 53.02%)   0.7281* C   6 s( 32.49%)p 2.08( 67.48%)d 0.00(  0.03%)
                                           -0.0000  0.5700 -0.0074  0.8168 -0.0181
                                           -0.0856  0.0037  0.0000 -0.0000 -0.0028
                                            0.0000 -0.0000  0.0139 -0.0075
                ( 46.98%)   0.6854* C   7 s( 28.63%)p 2.49( 71.32%)d 0.00(  0.05%)
                                            0.0004  0.5349  0.0117 -0.8389 -0.0105
                                            0.0967  0.0050 -0.0000 -0.0000 -0.0040
                                            0.0000 -0.0000  0.0196 -0.0103
    14. (0.98800) BD ( 1) C   6 - C   8  
                ( 51.22%)   0.7157* C   6 s( 33.60%)p 1.98( 66.36%)d 0.00(  0.04%)
                                           -0.0001  0.5796 -0.0001 -0.4733  0.0188
                                           -0.6625 -0.0177  0.0000 -0.0000  0.0188
                                           -0.0000 -0.0000 -0.0034 -0.0087
                ( 48.78%)   0.6984* C   8 s( 34.51%)p 1.90( 65.44%)d 0.00(  0.05%)
                                            0.0001  0.5874  0.0079  0.4925  0.0238
                                            0.6411 -0.0142  0.0000 -0.0000  0.0180
                                            0.0000  0.0000 -0.0078 -0.0115
    15. (0.98659) BD ( 1) C   7 - H  13  
                ( 62.82%)   0.7926* C   7 s( 23.55%)p 3.24( 76.41%)d 0.00(  0.04%)
                                           -0.0001  0.4853 -0.0022  0.2578  0.0187
                                           -0.4445  0.0065 -0.7069  0.0042 -0.0040
                                           -0.0046  0.0154 -0.0044  0.0104
                ( 37.18%)   0.6098* H  13 s( 99.90%)p 0.00(  0.10%)
                                            0.9995  0.0005 -0.0134  0.0147  0.0246
    16. (0.98659) BD ( 1) C   7 - H  14  
                ( 62.82%)   0.7926* C   7 s( 23.55%)p 3.24( 76.41%)d 0.00(  0.04%)
                                           -0.0001  0.4853 -0.0022  0.2578  0.0187
                                           -0.4444  0.0065  0.7069 -0.0042 -0.0040
                                            0.0046 -0.0154 -0.0044  0.0104
                ( 37.18%)   0.6098* H  14 s( 99.90%)p 0.00(  0.10%)
                                            0.9995  0.0005 -0.0134  0.0147 -0.0246
    17. (0.99427) BD ( 1) C   7 - H  15  
                ( 62.74%)   0.7921* C   7 s( 24.25%)p 3.12( 75.72%)d 0.00(  0.03%)
                                           -0.0001  0.4924 -0.0023  0.4024  0.0146
                                            0.7712 -0.0169 -0.0000  0.0000  0.0122
                                           -0.0000 -0.0000 -0.0110 -0.0089
                ( 37.26%)   0.6104* H  15 s( 99.91%)p 0.00(  0.09%)
                                            0.9996 -0.0005 -0.0173 -0.0244  0.0000
    18. (0.98954) BD ( 1) C   8 - C   9  
                ( 50.07%)   0.7076* C   8 s( 35.85%)p 1.79( 64.10%)d 0.00(  0.04%)
                                           -0.0000  0.5987  0.0110 -0.7970 -0.0095
                                            0.0633 -0.0411  0.0000  0.0000 -0.0071
                                           -0.0000  0.0000  0.0164 -0.0111
                ( 49.93%)   0.7066* C   9 s( 36.04%)p 1.77( 63.92%)d 0.00(  0.05%)
                                            0.0000  0.6002  0.0122  0.7928 -0.0002
                                           -0.0940 -0.0428 -0.0000 -0.0000  0.0008
                                           -0.0000 -0.0000  0.0180 -0.0113
    19. (0.81082) BD ( 2) C   8 - C   9  
                ( 53.31%)   0.7301* C   8 s(  0.00%)p 1.00( 99.94%)d 0.00(  0.06%)
                                            0.0000 -0.0000 -0.0000  0.0000 -0.0000
                                           -0.0000 -0.0000  0.9997 -0.0005  0.0000
                                           -0.0149  0.0187 -0.0000  0.0000
                ( 46.69%)   0.6833* C   9 s(  0.00%)p 1.00( 99.93%)d 0.00(  0.07%)
                                            0.0000  0.0000 -0.0000  0.0000 -0.0000
                                           -0.0000  0.0000  0.9997  0.0032 -0.0000
                                            0.0216  0.0142  0.0000 -0.0000
    20. (0.98927) BD ( 1) C   8 - H  16  
                ( 63.45%)   0.7966* C   8 s( 29.55%)p 2.38( 70.43%)d 0.00(  0.03%)
                                            0.0003 -0.5433  0.0150 -0.3474  0.0143
                                            0.7638 -0.0030  0.0000 -0.0000  0.0106
                                            0.0000 -0.0000  0.0079  0.0091
                ( 36.55%)   0.6045* H  16 s( 99.90%)p 0.00(  0.10%)
                                           -0.9995  0.0029  0.0121 -0.0300 -0.0000
    21. (0.98880) BD ( 1) C   9 - H  17  
                ( 64.13%)   0.8008* C   9 s( 30.14%)p 2.32( 69.83%)d 0.00(  0.03%)
                                            0.0003 -0.5488  0.0154  0.4949 -0.0131
                                            0.6732 -0.0034  0.0000 -0.0000 -0.0129
                                           -0.0000 -0.0000  0.0021  0.0093
                ( 35.87%)   0.5989* H  17 s( 99.89%)p 0.00(  0.11%)
                                           -0.9994  0.0051 -0.0202 -0.0266 -0.0000
    22. (0.99987) CR ( 1) O   1           s(100.00%)p 0.00(  0.00%)
                                            1.0000 -0.0003 -0.0000  0.0002 -0.0000
                                            0.0002 -0.0000  0.0000 -0.0000  0.0000
                                           -0.0000  0.0000 -0.0000 -0.0000
    23. (0.99966) CR ( 1) C   2           s(100.00%)p 0.00(  0.00%)
                                            1.0000 -0.0000  0.0000 -0.0004 -0.0000
                                            0.0003 -0.0000  0.0000 -0.0000 -0.0000
                                            0.0000 -0.0000 -0.0000  0.0000
    24. (0.99941) CR ( 1) C   3           s(100.00%)
                                            1.0000  0.0001  0.0000  0.0001 -0.0000
                                           -0.0001 -0.0000  0.0000  0.0000 -0.0000
                                            0.0000  0.0000 -0.0000 -0.0000
    25. (0.99947) CR ( 1) C   4           s(100.00%)p 0.00(  0.00%)
                                            1.0000  0.0001 -0.0000 -0.0001  0.0000
                                            0.0003 -0.0000 -0.0000 -0.0000 -0.0000
                                            0.0000  0.0000 -0.0000 -0.0000
    26. (0.99944) CR ( 1) C   5           s(100.00%)p 0.00(  0.00%)
                                            1.0000  0.0002 -0.0000  0.0001 -0.0000
                                            0.0003 -0.0000 -0.0000  0.0000  0.0000
                                           -0.0000  0.0000  0.0000 -0.0000
    27. (0.99944) CR ( 1) C   6           s(100.00%)
                                            1.0000  0.0001 -0.0000 -0.0000  0.0000
                                            0.0000 -0.0000  0.0000 -0.0000  0.0000
                                           -0.0000  0.0000 -0.0000 -0.0000
    28. (0.99958) CR ( 1) C   7           s(100.00%)p 0.00(  0.00%)
                                            1.0000 -0.0001 -0.0000  0.0004  0.0000
                                           -0.0000 -0.0000  0.0000  0.0000  0.0000
                                           -0.0000 -0.0000 -0.0000  0.0000
    29. (0.99945) CR ( 1) C   8           s(100.00%)p 0.00(  0.00%)
                                            1.0000  0.0001 -0.0000  0.0001 -0.0000
                                           -0.0003  0.0000 -0.0000  0.0000 -0.0000
                                           -0.0000  0.0000 -0.0000 -0.0000
    30. (0.99947) CR ( 1) C   9           s(100.00%)p 0.00(  0.00%)
                                            1.0000  0.0001 -0.0000 -0.0002  0.0000
                                           -0.0003  0.0000 -0.0000 -0.0000  0.0000
                                           -0.0000 -0.0000 -0.0000 -0.0000
    31. (0.99184) LP ( 1) O   1           s( 57.73%)p 0.73( 42.25%)d 0.00(  0.02%)
                                            0.0004  0.7597  0.0152 -0.4164  0.0024
                                           -0.4991  0.0005 -0.0000 -0.0000 -0.0103
                                            0.0000 -0.0000  0.0007  0.0105
    32. (0.94069) LP ( 2) O   1           s(  0.02%)p99.99( 99.89%)d 5.42(  0.09%)
                                            0.0000  0.0101 -0.0079 -0.7599 -0.0133
                                            0.6490  0.0095  0.0000  0.0000 -0.0030
                                            0.0000  0.0000 -0.0297  0.0015
    33. (0.00147) RY*( 1) O   1           s(  1.56%)p61.33( 95.72%)d 1.74(  2.71%)
                                            0.0000 -0.0009  0.1249 -0.0063  0.7646
                                            0.0112 -0.6103  0.0000 -0.0000 -0.0281
                                            0.0000  0.0000 -0.1623 -0.0045
    34. (0.00009) RY*( 2) O   1           s( 46.67%)p 1.09( 50.83%)d 0.05(  2.51%)
    35. (0.00010) RY*( 3) O   1           s(  0.00%)p 1.00( 94.01%)d 0.06(  5.99%)
    36. (0.00002) RY*( 4) O   1           s( 36.82%)p 1.02( 37.51%)d 0.70( 25.66%)
    37. (0.00000) RY*( 5) O   1           s(  6.86%)p 1.91( 13.08%)d11.67( 80.06%)
    38. (0.00000) RY*( 6) O   1           s(  0.00%)p 1.00(  5.36%)d17.66( 94.64%)
    39. (0.00000) RY*( 7) O   1           s(  0.00%)p 1.00(  0.78%)d99.99( 99.22%)
    40. (0.00000) RY*( 8) O   1           s(  3.86%)p 0.51(  1.98%)d24.42( 94.17%)
    41. (0.00000) RY*( 9) O   1           s(  4.16%)p 0.28(  1.15%)d22.77( 94.69%)
    42. (0.00680) RY*( 1) C   2           s( 13.36%)p 6.47( 86.37%)d 0.02(  0.28%)
                                           -0.0000  0.0586  0.3607 -0.0515  0.5537
                                           -0.0385  0.7436 -0.0000 -0.0000  0.0306
                                           -0.0000 -0.0000  0.0418  0.0100
    43. (0.00388) RY*( 2) C   2           s( 41.43%)p 0.15(  6.07%)d 1.27( 52.49%)
                                           -0.0000 -0.0018  0.6437  0.0190 -0.2171
                                           -0.0471 -0.1051 -0.0000  0.0000 -0.1701
                                            0.0000  0.0000 -0.7042  0.0032
    44. (0.00126) RY*( 3) C   2           s(  8.13%)p 9.96( 81.02%)d 1.33( 10.85%)
                                           -0.0000  0.0255  0.2840 -0.0200  0.6452
                                           -0.0408 -0.6260  0.0000  0.0000 -0.2472
                                            0.0000  0.0000  0.2161  0.0253
    45. (0.00122) RY*( 4) C   2           s(  0.00%)p 1.00( 45.95%)d 1.18( 54.05%)
                                           -0.0000 -0.0000 -0.0000  0.0000 -0.0000
                                            0.0000  0.0000  0.0580  0.6754  0.0000
                                            0.6539  0.3360 -0.0000 -0.0000
    46. (0.00033) RY*( 5) C   2           s( 34.12%)p 0.62( 21.04%)d 1.31( 44.85%)
                                            0.0000 -0.0110  0.5840 -0.0091 -0.4578
                                           -0.0185  0.0180  0.0000  0.0000  0.0214
                                            0.0000 -0.0000  0.6682  0.0381
    47. (0.00004) RY*( 6) C   2           s(  0.00%)p 1.00( 53.11%)d 0.88( 46.89%)
    48. (0.00000) RY*( 7) C   2           s(  0.00%)p 1.00(  1.35%)d73.08( 98.65%)
    49. (0.00001) RY*( 8) C   2           s(  2.81%)p 2.07(  5.81%)d32.55( 91.38%)
    50. (0.00001) RY*( 9) C   2           s(  0.19%)p 0.10(  0.02%)d99.99( 99.79%)
    51. (0.00311) RY*( 1) C   3           s( 10.82%)p 7.87( 85.17%)d 0.37(  4.00%)
                                            0.0000  0.0128  0.3287  0.0217  0.8430
                                           -0.0075  0.3749 -0.0000 -0.0000 -0.1204
                                           -0.0000 -0.0000  0.1567 -0.0318
    52. (0.00188) RY*( 2) C   3           s(  3.21%)p28.69( 92.07%)d 1.47(  4.72%)
                                            0.0000  0.0089  0.1789  0.0098  0.3049
                                            0.0099 -0.9097 -0.0000 -0.0000  0.0669
                                           -0.0000  0.0000  0.2038 -0.0344
    53. (0.00100) RY*( 3) C   3           s( 82.70%)p 0.12(  9.64%)d 0.09(  7.66%)
                                           -0.0000 -0.0065  0.9094 -0.0158 -0.3084
                                           -0.0024  0.0325  0.0000 -0.0000  0.1231
                                            0.0000 -0.0000 -0.2409 -0.0580
    54. (0.00044) RY*( 4) C   3           s(  0.00%)p 1.00(  0.08%)d99.99( 99.92%)
                                            0.0000  0.0000 -0.0000 -0.0000  0.0000
                                           -0.0000  0.0000 -0.0117 -0.0250  0.0000
                                            0.1672  0.9855  0.0000  0.0000
    55. (0.00030) RY*( 5) C   3           s(  0.00%)p 1.00( 99.13%)d 0.01(  0.87%)
                                           -0.0000 -0.0000  0.0000 -0.0000  0.0000
                                           -0.0000 -0.0000  0.0002  0.9957  0.0000
                                           -0.0843  0.0396  0.0000  0.0000
    56. (0.00015) RY*( 6) C   3           s(  0.00%)p 1.00(  0.82%)d99.99( 99.18%)
                                            0.0000  0.0000 -0.0000 -0.0000  0.0000
                                           -0.0000 -0.0000 -0.0107  0.0897 -0.0000
                                            0.9822 -0.1645  0.0000 -0.0000
    57. (0.00015) RY*( 7) C   3           s(  0.01%)p99.99(  2.34%)d99.99( 97.65%)
                                            0.0000 -0.0004  0.0105 -0.0025  0.0121
                                            0.0233 -0.1506  0.0000  0.0000 -0.8865
                                            0.0000  0.0000 -0.4258 -0.0970
    58. (0.00010) RY*( 8) C   3           s(  2.80%)p 3.80( 10.67%)d30.85( 86.53%)
                                            0.0000 -0.0062  0.1674  0.0106 -0.3158
                                            0.0036  0.0825  0.0000 -0.0000 -0.4166
                                           -0.0000  0.0000  0.8316  0.0080
    59. (0.00001) RY*( 9) C   3           s(  0.50%)p 0.32(  0.16%)d99.99( 99.33%)
    60. (0.00320) RY*( 1) C   4           s(  0.30%)p99.99( 94.09%)d18.89(  5.62%)
                                            0.0000 -0.0238  0.0490 -0.0153 -0.5930
                                            0.0305  0.7668  0.0000 -0.0000  0.1706
                                            0.0000 -0.0000  0.1630  0.0219
    61. (0.00145) RY*( 2) C   4           s(  5.40%)p17.16( 92.69%)d 0.35(  1.91%)
                                           -0.0000  0.0159  0.2319  0.0215 -0.7549
                                            0.0133 -0.5969 -0.0000  0.0000 -0.0945
                                           -0.0000 -0.0000  0.0966 -0.0289
    62. (0.00061) RY*( 3) C   4           s(  0.00%)p 1.00( 61.77%)d 0.62( 38.23%)
                                            0.0000 -0.0000  0.0000 -0.0000  0.0000
                                           -0.0000  0.0000 -0.0240  0.7856  0.0000
                                           -0.5086 -0.3516 -0.0000  0.0000
    63. (0.00049) RY*( 4) C   4           s( 92.85%)p 0.06(  5.62%)d 0.02(  1.53%)
                                            0.0000 -0.0073  0.9636 -0.0138  0.2207
                                            0.0135  0.0844  0.0000 -0.0000  0.1014
                                           -0.0000 -0.0000  0.0140 -0.0693
    64. (0.00027) RY*( 5) C   4           s(  0.00%)p 1.00( 34.39%)d 1.91( 65.61%)
                                            0.0000 -0.0000  0.0000 -0.0000  0.0000
                                            0.0000  0.0000  0.0007  0.5864  0.0000
                                            0.7936  0.1623  0.0000 -0.0000
    65. (0.00006) RY*( 6) C   4           s(  0.57%)p 5.13(  2.93%)d99.99( 96.50%)
    66. (0.00002) RY*( 7) C   4           s(  0.79%)p 4.55(  3.60%)d99.99( 95.60%)
    67. (0.00000) RY*( 8) C   4           s(  0.00%)p 1.00(  3.92%)d24.51( 96.08%)
    68. (0.00000) RY*( 9) C   4           s(  0.18%)p 6.22(  1.10%)d99.99( 98.72%)
    69. (0.00304) RY*( 1) C   5           s(  0.15%)p99.99( 93.54%)d43.36(  6.32%)
                                            0.0000 -0.0263  0.0277  0.0214  0.6728
                                            0.0267  0.6940  0.0000  0.0000 -0.2356
                                            0.0000  0.0000  0.0849  0.0220
    70. (0.00127) RY*( 2) C   5           s(  3.52%)p26.73( 94.22%)d 0.64(  2.26%)
                                            0.0000  0.0139  0.1872 -0.0187  0.6895
                                            0.0190 -0.6827 -0.0000  0.0000  0.0277
                                            0.0000 -0.0000  0.1438 -0.0336
    71. (0.00061) RY*( 3) C   5           s(  0.00%)p 1.00( 82.45%)d 0.21( 17.55%)
                                           -0.0000 -0.0000  0.0001  0.0000 -0.0000
                                            0.0000  0.0000 -0.0150  0.9079 -0.0000
                                            0.2390 -0.3440 -0.0000 -0.0000
    72. (0.00055) RY*( 4) C   5           s( 93.82%)p 0.04(  4.01%)d 0.02(  2.17%)
                                            0.0000 -0.0051  0.9686  0.0171 -0.1771
                                            0.0112  0.0912  0.0000 -0.0001 -0.1183
                                           -0.0000  0.0000  0.0254 -0.0843
    73. (0.00025) RY*( 5) C   5           s(  0.00%)p 1.00( 15.11%)d 5.62( 84.89%)
                                           -0.0000 -0.0000  0.0000  0.0000  0.0000
                                            0.0000 -0.0000 -0.0081 -0.3886 -0.0000
                                            0.7877 -0.4779  0.0000 -0.0000
    74. (0.00007) RY*( 6) C   5           s(  0.17%)p14.71(  2.57%)d99.99( 97.26%)
    75. (0.00002) RY*( 7) C   5           s(  2.21%)p 2.14(  4.72%)d42.21( 93.07%)
    76. (0.00001) RY*( 8) C   5           s(  0.00%)p 1.00(  2.51%)d38.78( 97.49%)
    77. (0.00000) RY*( 9) C   5           s(  0.22%)p 4.44(  0.98%)d99.99( 98.80%)
    78. (0.00266) RY*( 1) C   6           s(  9.38%)p 8.82( 82.71%)d 0.84(  7.91%)
                                            0.0000  0.0128  0.3060 -0.0315 -0.9062
                                            0.0040  0.0707 -0.0000  0.0000 -0.0500
                                           -0.0000  0.0000  0.2718 -0.0519
    79. (0.00139) RY*( 2) C   6           s(  0.20%)p99.99( 97.40%)d11.86(  2.40%)
                                           -0.0000 -0.0014  0.0449 -0.0029  0.0917
                                           -0.0185  0.9825 -0.0000 -0.0000  0.1524
                                           -0.0000  0.0000  0.0262 -0.0081
    80. (0.00081) RY*( 3) C   6           s(  0.00%)p 1.00( 59.56%)d 0.68( 40.44%)
                                            0.0000  0.0000 -0.0001 -0.0000 -0.0000
                                           -0.0000  0.0000  0.0133  0.7716 -0.0000
                                            0.5776 -0.2661  0.0000  0.0000
    81. (0.00049) RY*( 4) C   6           s( 75.60%)p 0.06(  4.79%)d 0.26( 19.61%)
                                            0.0000 -0.0010  0.8695  0.0186  0.1920
                                            0.0062 -0.1030  0.0000  0.0000  0.3338
                                            0.0000 -0.0000 -0.2694 -0.1100
    82. (0.00050) RY*( 5) C   6           s(  0.00%)p 1.00(  5.14%)d18.46( 94.86%)
                                           -0.0000  0.0000  0.0000  0.0000 -0.0000
                                           -0.0000  0.0000 -0.0137  0.2263 -0.0000
                                            0.1420  0.9636 -0.0000  0.0000
    83. (0.00026) RY*( 6) C   6           s(  5.59%)p 0.35(  1.94%)d16.56( 92.48%)
                                           -0.0000  0.0003  0.2363  0.0024  0.0270
                                           -0.0277  0.1337  0.0000  0.0000 -0.8868
                                            0.0000 -0.0000 -0.3718  0.0082
    84. (0.00011) RY*( 7) C   6           s(  0.00%)p 1.00( 35.38%)d 1.83( 64.62%)
                                            0.0000 -0.0000 -0.0000 -0.0000 -0.0000
                                            0.0000  0.0000  0.0205 -0.5945  0.0000
                                            0.8036  0.0214 -0.0000  0.0000
    85. (0.00007) RY*( 8) C   6           s(  8.50%)p 1.52( 12.93%)d 9.25( 78.57%)
    86. (0.00001) RY*( 9) C   6           s(  0.77%)p 0.41(  0.31%)d99.99( 98.92%)
    87. (0.00230) RY*( 1) C   7           s(  0.01%)p99.99( 96.64%)d99.99(  3.35%)
                                            0.0000 -0.0030  0.0102  0.0048  0.1231
                                            0.0210  0.9751 -0.0000  0.0000 -0.1796
                                           -0.0000  0.0000 -0.0340  0.0097
    88. (0.00089) RY*( 2) C   7           s(  0.00%)p 1.00( 84.92%)d 0.18( 15.08%)
                                           -0.0000  0.0000  0.0000 -0.0000 -0.0000
                                           -0.0000  0.0000  0.0105  0.9215  0.0000
                                           -0.3693  0.1201 -0.0000 -0.0000
    89. (0.00043) RY*( 3) C   7           s( 43.84%)p 1.26( 55.42%)d 0.02(  0.74%)
                                            0.0000  0.0127  0.6620  0.0250 -0.7392
                                           -0.0048  0.0845  0.0000 -0.0000  0.0032
                                            0.0000 -0.0000 -0.0802 -0.0304
    90. (0.00005) RY*( 4) C   7           s( 43.20%)p 0.91( 39.45%)d 0.40( 17.35%)
    91. (0.00000) RY*( 5) C   7           s(  0.15%)p22.87(  3.41%)d99.99( 96.44%)
    92. (0.00000) RY*( 6) C   7           s(  0.00%)p 1.00( 13.84%)d 6.23( 86.16%)
    93. (0.00000) RY*( 7) C   7           s(  0.00%)p 1.00(  1.29%)d76.46( 98.71%)
    94. (0.00001) RY*( 8) C   7           s( 12.82%)p 0.39(  4.99%)d 6.41( 82.19%)
    95. (0.00000) RY*( 9) C   7           s(  0.01%)p 1.00(  0.17%)d99.99( 99.82%)
    96. (0.00310) RY*( 1) C   8           s(  0.75%)p99.99( 93.32%)d 7.96(  5.93%)
                                            0.0000 -0.0247  0.0828  0.0149  0.5772
                                           -0.0307 -0.7739  0.0000  0.0000  0.1717
                                            0.0000 -0.0000  0.1715  0.0211
    97. (0.00141) RY*( 2) C   8           s( 10.56%)p 8.25( 87.18%)d 0.21(  2.26%)
                                            0.0000  0.0160  0.3246 -0.0196  0.7331
                                           -0.0144  0.5777  0.0000  0.0000 -0.1086
                                            0.0000  0.0000  0.0973 -0.0366
    98. (0.00053) RY*( 3) C   8           s( 87.12%)p 0.12( 10.89%)d 0.02(  1.99%)
                                            0.0000 -0.0074  0.9334  0.0152 -0.3112
                                           -0.0120 -0.1079  0.0000  0.0001  0.1246
                                            0.0000  0.0000 -0.0111 -0.0652
    99. (0.00049) RY*( 4) C   8           s(  0.00%)p 1.00( 69.73%)d 0.43( 30.27%)
                                            0.0000 -0.0000  0.0001  0.0000 -0.0000
                                           -0.0000 -0.0000 -0.0002 -0.8350  0.0000
                                           -0.4243 -0.3503  0.0000 -0.0000
   100. (0.00018) RY*( 5) C   8           s(  0.00%)p 1.00( 25.06%)d 2.99( 74.94%)
                                           -0.0000 -0.0000  0.0000 -0.0000  0.0000
                                           -0.0000  0.0000  0.0094 -0.5005  0.0000
                                            0.8502  0.1631  0.0000 -0.0000
   101. (0.00007) RY*( 6) C   8           s(  0.80%)p 4.70(  3.76%)d99.99( 95.43%)
   102. (0.00003) RY*( 7) C   8           s(  0.65%)p 5.99(  3.91%)d99.99( 95.44%)
   103. (0.00001) RY*( 8) C   8           s(  0.00%)p 1.00(  5.28%)d17.96( 94.72%)
   104. (0.00000) RY*( 9) C   8           s(  0.21%)p 4.69(  0.97%)d99.99( 98.82%)
   105. (0.00358) RY*( 1) C   9           s(  1.96%)p47.75( 93.74%)d 2.19(  4.30%)
                                            0.0000 -0.0194  0.1388 -0.0158 -0.8687
                                           -0.0304 -0.4261 -0.0000 -0.0000 -0.1871
                                           -0.0000  0.0000  0.0876  0.0167
   106. (0.00193) RY*( 2) C   9           s(  5.37%)p17.20( 92.43%)d 0.41(  2.20%)
                                           -0.0000  0.0203  0.2309  0.0249 -0.4115
                                           -0.0080  0.8685 -0.0000  0.0000  0.1293
                                           -0.0000  0.0000  0.0664 -0.0287
   107. (0.00060) RY*( 3) C   9           s(  0.00%)p 1.00( 61.49%)d 0.63( 38.51%)
                                            0.0000 -0.0000  0.0000 -0.0000  0.0000
                                           -0.0000 -0.0000  0.0009  0.7842 -0.0000
                                           -0.4421  0.4355 -0.0000  0.0000
   108. (0.00050) RY*( 4) C   9           s( 90.84%)p 0.08(  7.11%)d 0.02(  2.05%)
                                            0.0000 -0.0068  0.9531 -0.0179  0.2349
                                           -0.0114 -0.1243  0.0000 -0.0000 -0.1173
                                           -0.0000 -0.0000 -0.0299 -0.0766
   109. (0.00018) RY*( 5) C   9           s(  0.00%)p 1.00( 32.98%)d 2.03( 67.02%)
                                           -0.0000 -0.0000  0.0000 -0.0000  0.0000
                                           -0.0000 -0.0000 -0.0154  0.5741 -0.0000
                                            0.7831 -0.2387  0.0000 -0.0000
   110. (0.00006) RY*( 6) C   9           s(  0.65%)p 3.96(  2.56%)d99.99( 96.80%)
   111. (0.00004) RY*( 7) C   9           s(  1.00%)p 3.39(  3.40%)d95.52( 95.60%)
   112. (0.00000) RY*( 8) C   9           s(  0.00%)p 1.00(  5.60%)d16.86( 94.40%)
   113. (0.00000) RY*( 9) C   9           s(  0.26%)p 3.15(  0.81%)d99.99( 98.93%)
   114. (0.00168) RY*( 1) H  10           s( 99.76%)p 0.00(  0.24%)
                                            0.0100  0.9987  0.0114 -0.0478 -0.0000
   115. (0.00003) RY*( 2) H  10           s(  0.03%)p99.99( 99.97%)
   116. (0.00003) RY*( 3) H  10           s(  0.32%)p99.99( 99.68%)
   117. (0.00001) RY*( 4) H  10           s(  0.00%)p 1.00(100.00%)
   118. (0.00095) RY*( 1) H  11           s( 99.71%)p 0.00(  0.29%)
                                            0.0049  0.9985 -0.0397  0.0362  0.0000
   119. (0.00006) RY*( 2) H  11           s(  0.00%)p 1.00(100.00%)
   120. (0.00003) RY*( 3) H  11           s(  0.22%)p99.99( 99.78%)
   121. (0.00004) RY*( 4) H  11           s(  0.17%)p99.99( 99.83%)
   122. (0.00069) RY*( 1) H  12           s( 99.69%)p 0.00(  0.31%)
                                            0.0049  0.9984  0.0465  0.0315  0.0000
   123. (0.00006) RY*( 2) H  12           s(  0.00%)p 1.00(100.00%)
   124. (0.00003) RY*( 3) H  12           s(  0.17%)p99.99( 99.83%)
   125. (0.00003) RY*( 4) H  12           s(  0.25%)p99.99( 99.75%)
   126. (0.00055) RY*( 1) H  13           s( 97.07%)p 0.03(  2.93%)
                                            0.0040  0.9852  0.1070 -0.1231 -0.0522
   127. (0.00010) RY*( 2) H  13           s(  0.42%)p99.99( 99.58%)
                                            0.0024  0.0646  0.0965  0.8314 -0.5434
   128. (0.00008) RY*( 3) H  13           s(  0.12%)p99.99( 99.88%)
   129. (0.00002) RY*( 4) H  13           s(  2.50%)p39.07( 97.50%)
   130. (0.00055) RY*( 1) H  14           s( 97.07%)p 0.03(  2.93%)
                                            0.0040  0.9852  0.1070 -0.1231  0.0522
   131. (0.00010) RY*( 2) H  14           s(  0.42%)p99.99( 99.58%)
                                            0.0024  0.0646  0.0966  0.8314  0.5434
   132. (0.00008) RY*( 3) H  14           s(  0.12%)p99.99( 99.88%)
   133. (0.00002) RY*( 4) H  14           s(  2.50%)p39.07( 97.50%)
   134. (0.00051) RY*( 1) H  15           s( 97.87%)p 0.02(  2.13%)
                                            0.0048  0.9893  0.0925  0.1128  0.0000
   135. (0.00006) RY*( 2) H  15           s(  0.04%)p99.99( 99.96%)
   136. (0.00007) RY*( 3) H  15           s(  0.00%)p 1.00(100.00%)
   137. (0.00001) RY*( 4) H  15           s(  2.18%)p44.90( 97.82%)
   138. (0.00071) RY*( 1) H  16           s( 99.67%)p 0.00(  0.33%)
                                            0.0045  0.9983  0.0446 -0.0366  0.0000
   139. (0.00006) RY*( 2) H  16           s(  0.00%)p 1.00(100.00%)
   140. (0.00003) RY*( 3) H  16           s(  0.22%)p99.99( 99.78%)
   141. (0.00004) RY*( 4) H  16           s(  0.21%)p99.99( 99.79%)
   142. (0.00163) RY*( 1) H  17           s( 99.73%)p 0.00(  0.27%)
                                            0.0061  0.9986 -0.0523  0.0008  0.0000
   143. (0.00004) RY*( 2) H  17           s(  0.31%)p99.99( 99.69%)
   144. (0.00005) RY*( 3) H  17           s(  0.00%)p 1.00(100.00%)
   145. (0.00003) RY*( 4) H  17           s(  0.07%)p99.99( 99.93%)
   146. (0.00171) BD*( 1) O   1 - C   2  
                ( 33.48%)   0.5786* O   1 s( 42.33%)p 1.36( 57.58%)d 0.00(  0.09%)
                                            0.0000 -0.6500  0.0275 -0.4977  0.0121
                                           -0.5724  0.0168 -0.0000  0.0000 -0.0274
                                           -0.0000  0.0000  0.0027  0.0116
                ( 66.52%)  -0.8156* C   2 s( 31.43%)p 2.17( 68.31%)d 0.01(  0.26%)
                                           -0.0000 -0.5577  0.0573  0.5286  0.0672
                                            0.6308  0.0362 -0.0000 -0.0000 -0.0435
                                           -0.0000 -0.0000  0.0104  0.0246
   147. (0.04375) BD*( 2) O   1 - C   2  
                ( 31.21%)   0.5586* O   1 s(  0.00%)p 1.00( 99.84%)d 0.00(  0.16%)
                                            0.0000  0.0000  0.0000 -0.0000  0.0000
                                            0.0000 -0.0000 -0.9992  0.0097 -0.0000
                                           -0.0269 -0.0290 -0.0000  0.0000
                ( 68.79%)  -0.8294* C   2 s(  0.00%)p 1.00( 99.59%)d 0.00(  0.41%)
                                            0.0000 -0.0000 -0.0000 -0.0000  0.0000
                                            0.0000 -0.0000 -0.9976  0.0246  0.0000
                                            0.0355  0.0535  0.0000  0.0000
   148. (0.03237) BD*( 1) C   2 - C   3  
                ( 54.72%)   0.7397* C   2 s( 36.54%)p 1.73( 63.39%)d 0.00(  0.06%)
                                            0.0004  0.6045 -0.0087  0.7864 -0.0053
                                           -0.1240  0.0078 -0.0000 -0.0000 -0.0062
                                           -0.0000  0.0000  0.0219 -0.0114
                ( 45.28%)  -0.6729* C   3 s( 31.30%)p 2.19( 68.67%)d 0.00(  0.03%)
                                            0.0000  0.5595 -0.0028 -0.8249  0.0091
                                            0.0785  0.0036  0.0000 -0.0000 -0.0035
                                           -0.0000  0.0000  0.0164 -0.0075
   149. (0.02817) BD*( 1) C   2 - H  10  
                ( 40.14%)   0.6336* C   2 s( 31.98%)p 2.13( 67.97%)d 0.00(  0.04%)
                                            0.0003 -0.5645 -0.0340  0.3130  0.0216
                                           -0.7620  0.0257 -0.0000 -0.0000  0.0099
                                            0.0000 -0.0000  0.0169  0.0078
                ( 59.86%)  -0.7737* H  10 s( 99.89%)p 0.00(  0.11%)
                                           -0.9994  0.0116 -0.0143  0.0294  0.0000
   150. (0.01141) BD*( 1) C   3 - C   4  
                ( 48.64%)   0.6974* C   3 s( 34.58%)p 1.89( 65.38%)d 0.00(  0.04%)
                                            0.0001 -0.5881 -0.0031 -0.4617  0.0187
                                           -0.6634 -0.0127 -0.0000 -0.0000 -0.0168
                                           -0.0000 -0.0000  0.0049  0.0086
                ( 51.36%)  -0.7167* C   4 s( 34.52%)p 1.90( 65.43%)d 0.00(  0.05%)
                                           -0.0001 -0.5875 -0.0080  0.4928  0.0236
                                            0.6409 -0.0131 -0.0000 -0.0000 -0.0179
                                            0.0000  0.0000  0.0073  0.0123
   151. (0.18841) BD*( 2) C   3 - C   4  
                ( 40.17%)   0.6338* C   3 s(  0.00%)p 1.00( 99.98%)d 0.00(  0.02%)
                                            0.0000  0.0000  0.0000 -0.0000 -0.0000
                                            0.0000  0.0000 -0.9999 -0.0005 -0.0000
                                           -0.0124 -0.0097 -0.0000 -0.0000
                ( 59.83%)  -0.7735* C   4 s(  0.00%)p 1.00( 99.92%)d 0.00(  0.08%)
                                           -0.0000 -0.0000 -0.0000 -0.0000 -0.0000
                                           -0.0000 -0.0000 -0.9995 -0.0143 -0.0000
                                            0.0057  0.0279 -0.0000  0.0000
   152. (0.01291) BD*( 1) C   3 - C   9  
                ( 48.47%)   0.6962* C   3 s( 34.06%)p 1.93( 65.90%)d 0.00(  0.04%)
                                            0.0001 -0.5837  0.0001 -0.3248  0.0203
                                            0.7436  0.0087  0.0000 -0.0000  0.0138
                                            0.0000  0.0000  0.0102  0.0083
                ( 51.53%)  -0.7178* C   9 s( 33.74%)p 1.96( 66.21%)d 0.00(  0.05%)
                                           -0.0001 -0.5808 -0.0084  0.3533  0.0256
                                           -0.7325  0.0083 -0.0000 -0.0000  0.0133
                                            0.0000 -0.0000  0.0146  0.0122
   153. (0.00731) BD*( 1) C   4 - C   5  
                ( 50.05%)   0.7075* C   4 s( 35.74%)p 1.80( 64.21%)d 0.00(  0.04%)
                                            0.0000  0.5977  0.0110  0.7976  0.0083
                                           -0.0648  0.0413 -0.0000 -0.0000 -0.0072
                                           -0.0000  0.0000  0.0161 -0.0117
                ( 49.95%)  -0.7067* C   5 s( 35.54%)p 1.81( 64.42%)d 0.00(  0.04%)
                                           -0.0000  0.5960  0.0104 -0.7958 -0.0013
                                            0.0958  0.0425  0.0000  0.0000  0.0002
                                           -0.0000 -0.0000  0.0179 -0.0106
   154. (0.00738) BD*( 1) C   4 - H  11  
                ( 36.56%)   0.6046* C   4 s( 29.65%)p 2.37( 70.33%)d 0.00(  0.03%)
                                            0.0003 -0.5443  0.0140  0.3457 -0.0145
                                           -0.7639  0.0039 -0.0000 -0.0000  0.0108
                                           -0.0000  0.0000  0.0077  0.0096
                ( 63.44%)  -0.7965* H  11 s( 99.89%)p 0.00(  0.11%)
                                           -0.9995  0.0034 -0.0122  0.0302 -0.0000
   155. (0.01216) BD*( 1) C   5 - C   6  
                ( 51.05%)   0.7145* C   5 s( 34.79%)p 1.87( 65.16%)d 0.00(  0.05%)
                                            0.0001  0.5898  0.0072  0.3549  0.0280
                                           -0.7244  0.0093 -0.0000 -0.0000 -0.0138
                                            0.0000 -0.0000 -0.0145 -0.0109
                ( 48.95%)  -0.6997* C   6 s( 33.88%)p 1.95( 66.08%)d 0.00(  0.05%)
                                           -0.0001  0.5821  0.0009 -0.3278  0.0225
                                            0.7434  0.0145  0.0000 -0.0000 -0.0163
                                           -0.0000  0.0000 -0.0109 -0.0082
   156. (0.18127) BD*( 2) C   5 - C   6  
                ( 50.71%)   0.7121* C   5 s(  0.00%)p 1.00( 99.93%)d 0.00(  0.07%)
                                            0.0000 -0.0000 -0.0000  0.0000 -0.0000
                                            0.0000  0.0000  0.9996  0.0070 -0.0000
                                           -0.0028 -0.0271 -0.0000  0.0000
                ( 49.29%)  -0.7021* C   6 s(  0.00%)p 1.00( 99.92%)d 0.00(  0.08%)
                                           -0.0000 -0.0000  0.0000 -0.0000 -0.0000
                                            0.0000  0.0000  0.9996  0.0050  0.0000
                                           -0.0222  0.0163 -0.0000 -0.0000
   157. (0.00678) BD*( 1) C   5 - H  12  
                ( 36.47%)   0.6039* C   5 s( 29.58%)p 2.38( 70.39%)d 0.00(  0.03%)
                                            0.0004 -0.5437  0.0151 -0.4891  0.0140
                                           -0.6815  0.0014  0.0000 -0.0000 -0.0131
                                            0.0000  0.0000  0.0034  0.0084
                ( 63.53%)  -0.7971* H  12 s( 99.90%)p 0.00(  0.10%)
                                           -0.9995  0.0033  0.0182  0.0268 -0.0000
   158. (0.00749) BD*( 1) C   6 - C   7  
                ( 46.98%)   0.6854* C   6 s( 32.49%)p 2.08( 67.48%)d 0.00(  0.03%)
                                            0.0000 -0.5700  0.0074 -0.8168  0.0181
                                            0.0856 -0.0037 -0.0000  0.0000  0.0028
                                           -0.0000  0.0000 -0.0139  0.0075
                ( 53.02%)  -0.7281* C   7 s( 28.63%)p 2.49( 71.32%)d 0.00(  0.05%)
                                           -0.0004 -0.5349 -0.0117  0.8389  0.0105
                                           -0.0967 -0.0050  0.0000  0.0000  0.0040
                                           -0.0000  0.0000 -0.0196  0.0103
   159. (0.01281) BD*( 1) C   6 - C   8  
                ( 48.78%)   0.6984* C   6 s( 33.60%)p 1.98( 66.36%)d 0.00(  0.04%)
                                            0.0001 -0.5796  0.0001  0.4733 -0.0188
                                            0.6625  0.0177 -0.0000  0.0000 -0.0188
                                            0.0000  0.0000  0.0034  0.0087
                ( 51.22%)  -0.7157* C   8 s( 34.51%)p 1.90( 65.44%)d 0.00(  0.05%)
                                           -0.0001 -0.5874 -0.0079 -0.4925 -0.0238
                                           -0.6411  0.0142 -0.0000  0.0000 -0.0180
                                           -0.0000 -0.0000  0.0078  0.0115
   160. (0.00343) BD*( 1) C   7 - H  13  
                ( 37.18%)   0.6098* C   7 s( 23.55%)p 3.24( 76.41%)d 0.00(  0.04%)
                                            0.0001 -0.4853  0.0022 -0.2578 -0.0187
                                            0.4445 -0.0065  0.7069 -0.0042  0.0040
                                            0.0046 -0.0154  0.0044 -0.0104
                ( 62.82%)  -0.7926* H  13 s( 99.90%)p 0.00(  0.10%)
                                           -0.9995 -0.0005  0.0134 -0.0147 -0.0246
   161. (0.00343) BD*( 1) C   7 - H  14  
                ( 37.18%)   0.6098* C   7 s( 23.55%)p 3.24( 76.41%)d 0.00(  0.04%)
                                            0.0001 -0.4853  0.0022 -0.2578 -0.0187
                                            0.4444 -0.0065 -0.7069  0.0042  0.0040
                                           -0.0046  0.0154  0.0044 -0.0104
                ( 62.82%)  -0.7926* H  14 s( 99.90%)p 0.00(  0.10%)
                                           -0.9995 -0.0005  0.0134 -0.0147  0.0246
   162. (0.00179) BD*( 1) C   7 - H  15  
                ( 37.26%)   0.6104* C   7 s( 24.25%)p 3.12( 75.72%)d 0.00(  0.03%)
                                            0.0001 -0.4924  0.0023 -0.4024 -0.0146
                                           -0.7712  0.0169  0.0000 -0.0000 -0.0122
                                            0.0000  0.0000  0.0110  0.0089
                ( 62.74%)  -0.7921* H  15 s( 99.91%)p 0.00(  0.09%)
                                           -0.9996  0.0005  0.0173  0.0244 -0.0000
   163. (0.00720) BD*( 1) C   8 - C   9  
                ( 49.93%)   0.7066* C   8 s( 35.85%)p 1.79( 64.10%)d 0.00(  0.04%)
                                            0.0000 -0.5987 -0.0110  0.7970  0.0095
                                           -0.0633  0.0411 -0.0000 -0.0000  0.0071
                                            0.0000 -0.0000 -0.0164  0.0111
                ( 50.07%)  -0.7076* C   9 s( 36.04%)p 1.77( 63.92%)d 0.00(  0.05%)
                                           -0.0000 -0.6002 -0.0122 -0.7928  0.0002
                                            0.0940  0.0428  0.0000  0.0000 -0.0008
                                            0.0000  0.0000 -0.0180  0.0113
   164. (0.12294) BD*( 2) C   8 - C   9  
                ( 46.69%)   0.6833* C   8 s(  0.00%)p 1.00( 99.94%)d 0.00(  0.06%)
                                           -0.0000  0.0000  0.0000 -0.0000  0.0000
                                            0.0000  0.0000 -0.9997  0.0005 -0.0000
                                            0.0149 -0.0187  0.0000 -0.0000
                ( 53.31%)  -0.7301* C   9 s(  0.00%)p 1.00( 99.93%)d 0.00(  0.07%)
                                           -0.0000 -0.0000  0.0000 -0.0000  0.0000
                                            0.0000 -0.0000 -0.9997 -0.0032  0.0000
                                           -0.0216 -0.0142 -0.0000  0.0000
   165. (0.00685) BD*( 1) C   8 - H  16  
                ( 36.55%)   0.6045* C   8 s( 29.55%)p 2.38( 70.43%)d 0.00(  0.03%)
                                           -0.0003  0.5433 -0.0150  0.3474 -0.0143
                                           -0.7638  0.0030 -0.0000  0.0000 -0.0106
                                           -0.0000  0.0000 -0.0079 -0.0091
                ( 63.45%)  -0.7966* H  16 s( 99.90%)p 0.00(  0.10%)
                                            0.9995 -0.0029 -0.0121  0.0300  0.0000
   166. (0.00759) BD*( 1) C   9 - H  17  
                ( 35.87%)   0.5989* C   9 s( 30.14%)p 2.32( 69.83%)d 0.00(  0.03%)
                                           -0.0003  0.5488 -0.0154 -0.4949  0.0131
                                           -0.6732  0.0034 -0.0000  0.0000  0.0129
                                            0.0000  0.0000 -0.0021 -0.0093
                ( 64.13%)  -0.8008* H  17 s( 99.89%)p 0.00(  0.11%)
                                            0.9994 -0.0051  0.0202  0.0266  0.0000


 NHO Directionality and "Bond Bending" (deviations from line of nuclear centers)

         [Thresholds for printing:  angular deviation  >  1.0 degree]
                                    hybrid p-character > 25.0%
                                    orbital occupancy  >  0.10e

                                Line of Centers        Hybrid 1              Hybrid 2
                                ---------------  -------------------   ------------------
                NBO               Theta   Phi    Theta   Phi    Dev    Theta   Phi    Dev
 ========================================================================================
     1. BD (   1) O   1 - C   2    90.0   49.4     --     --    --      90.0  228.2   1.2
     2. BD (   2) O   1 - C   2    90.0   49.4     0.0    0.0  90.0      0.0    0.0  90.0
     3. BD (   1) C   2 - C   3    90.0  354.3    90.0  351.5   2.7      --     --    --
     4. BD (   1) C   2 - H  10    90.0  108.5    90.0  114.4   5.9      --     --    --
     5. BD (   1) C   3 - C   4    90.0   53.9    90.0   56.8   2.9     90.0  230.6   3.3
     6. BD (   2) C   3 - C   4    90.0   53.9     0.0    0.0  90.0      0.0    0.0  90.0
     7. BD (   1) C   3 - C   9    90.0  294.6    90.0  292.0   2.5     90.0  117.6   3.1
     8. BD (   1) C   4 - C   5    90.0  354.2    90.0  358.3   4.1     90.0  170.2   4.1
    10. BD (   1) C   5 - C   6    90.0  295.0    90.0  298.2   3.2     90.0  111.9   3.0
    11. BD (   2) C   5 - C   6    90.0  295.0     0.0    0.0  90.0      0.0    0.0  90.0
    14. BD (   1) C   6 - C   8    90.0  233.5    90.0  236.2   2.8     90.0   50.5   2.9
    18. BD (   1) C   8 - C   9    90.0  174.5    90.0  178.4   3.9     90.0  350.2   4.3
    19. BD (   2) C   8 - C   9    90.0  174.5     0.0    0.0  90.0      0.0    0.0  90.0
    21. BD (   1) C   9 - H  17    90.0  232.9    90.0  234.3   1.4      --     --    --
    31. LP (   1) O   1             --     --     90.0  230.3   --       --     --    --
    32. LP (   2) O   1             --     --     90.0  139.6   --       --     --    --
   151. BD*(   2) C   3 - C   4    90.0   53.9     0.0    0.0  90.0      0.0    0.0  90.0
   156. BD*(   2) C   5 - C   6    90.0  295.0     0.0    0.0  90.0      0.0    0.0  90.0
   164. BD*(   2) C   8 - C   9    90.0  174.5     0.0    0.0  90.0      0.0    0.0  90.0


 Second Order Perturbation Theory Analysis of Fock Matrix in NBO Basis

     Threshold for printing:   0.25 kcal/mol
                                                                              E(2)  E(j)-E(i) F(i,j)
         Donor NBO (i)                     Acceptor NBO (j)                 kcal/mol   a.u.    a.u. 
 ===================================================================================================

 within unit  1
   1. BD (   1) O   1 - C   2        / 42. RY*(   1) C   2                    0.74    1.65    0.044
   1. BD (   1) O   1 - C   2        / 52. RY*(   2) C   3                    0.61    2.11    0.045
   1. BD (   1) O   1 - C   2        /148. BD*(   1) C   2 - C   3            0.48    1.50    0.034
   1. BD (   1) O   1 - C   2        /150. BD*(   1) C   3 - C   4            0.71    1.60    0.043
   2. BD (   2) O   1 - C   2        /151. BD*(   2) C   3 - C   4            2.10    0.38    0.040
   3. BD (   1) C   2 - C   3        / 33. RY*(   1) O   1                    0.63    1.89    0.044
   3. BD (   1) C   2 - C   3        / 60. RY*(   1) C   4                    0.65    1.81    0.043
   3. BD (   1) C   2 - C   3        /105. RY*(   1) C   9                    0.62    1.74    0.041
   3. BD (   1) C   2 - C   3        /146. BD*(   1) O   1 - C   2            0.34    1.30    0.026
   3. BD (   1) C   2 - C   3        /150. BD*(   1) C   3 - C   4            1.09    1.21    0.046
   3. BD (   1) C   2 - C   3        /152. BD*(   1) C   3 - C   9            0.99    1.21    0.044
   3. BD (   1) C   2 - C   3        /153. BD*(   1) C   4 - C   5            1.30    1.23    0.051
   3. BD (   1) C   2 - C   3        /163. BD*(   1) C   8 - C   9            1.33    1.25    0.051
   4. BD (   1) C   2 - H  10        / 33. RY*(   1) O   1                    0.60    1.72    0.041
   4. BD (   1) C   2 - H  10        / 51. RY*(   1) C   3                    0.37    1.59    0.030
   4. BD (   1) C   2 - H  10        /152. BD*(   1) C   3 - C   9            2.14    1.04    0.060
   5. BD (   1) C   3 - C   4        / 44. RY*(   3) C   2                    0.37    1.64    0.032
   5. BD (   1) C   3 - C   4        / 69. RY*(   1) C   5                    0.42    1.88    0.036
   5. BD (   1) C   3 - C   4        / 70. RY*(   2) C   5                    0.82    1.44    0.044
   5. BD (   1) C   3 - C   4        /105. RY*(   1) C   9                    0.57    1.78    0.041
   5. BD (   1) C   3 - C   4        /146. BD*(   1) O   1 - C   2            0.77    1.34    0.041
   5. BD (   1) C   3 - C   4        /148. BD*(   1) C   2 - C   3            0.79    1.16    0.039
   5. BD (   1) C   3 - C   4        /152. BD*(   1) C   3 - C   9            1.55    1.25    0.056
   5. BD (   1) C   3 - C   4        /153. BD*(   1) C   4 - C   5            1.23    1.28    0.050
   5. BD (   1) C   3 - C   4        /154. BD*(   1) C   4 - H  11            0.58    1.19    0.033
   5. BD (   1) C   3 - C   4        /157. BD*(   1) C   5 - H  12            1.07    1.19    0.045
   5. BD (   1) C   3 - C   4        /166. BD*(   1) C   9 - H  17            1.11    1.21    0.046
   6. BD (   2) C   3 - C   4        / 45. RY*(   4) C   2                    0.75    1.59    0.048
   6. BD (   2) C   3 - C   4        / 73. RY*(   5) C   5                    0.37    1.99    0.038
   6. BD (   2) C   3 - C   4        /107. RY*(   3) C   9                    1.06    1.36    0.053
   6. BD (   2) C   3 - C   4        /147. BD*(   2) O   1 - C   2           10.02    0.32    0.076
   6. BD (   2) C   3 - C   4        /156. BD*(   2) C   5 - C   6            7.88    0.29    0.061
   6. BD (   2) C   3 - C   4        /164. BD*(   2) C   8 - C   9           11.25    0.31    0.077
   7. BD (   1) C   3 - C   9        / 42. RY*(   1) C   2                    0.65    1.30    0.037
   7. BD (   1) C   3 - C   9        / 60. RY*(   1) C   4                    0.45    1.84    0.037
   7. BD (   1) C   3 - C   9        / 96. RY*(   1) C   8                    0.36    1.86    0.033
   7. BD (   1) C   3 - C   9        / 97. RY*(   2) C   8                    0.86    1.44    0.045
   7. BD (   1) C   3 - C   9        /148. BD*(   1) C   2 - C   3            0.88    1.15    0.041
   7. BD (   1) C   3 - C   9        /149. BD*(   1) C   2 - H  10            0.55    1.14    0.032
   7. BD (   1) C   3 - C   9        /150. BD*(   1) C   3 - C   4            1.56    1.25    0.056
   7. BD (   1) C   3 - C   9        /154. BD*(   1) C   4 - H  11            1.23    1.18    0.048
   7. BD (   1) C   3 - C   9        /163. BD*(   1) C   8 - C   9            1.19    1.28    0.050
   7. BD (   1) C   3 - C   9        /165. BD*(   1) C   8 - H  16            1.16    1.19    0.047
   7. BD (   1) C   3 - C   9        /166. BD*(   1) C   9 - H  17            0.51    1.20    0.031
   8. BD (   1) C   4 - C   5        / 52. RY*(   2) C   3                    0.92    1.76    0.051
   8. BD (   1) C   4 - C   5        / 78. RY*(   1) C   6                    0.53    1.87    0.040
   8. BD (   1) C   4 - C   5        / 79. RY*(   2) C   6                    0.73    1.58    0.043
   8. BD (   1) C   4 - C   5        /148. BD*(   1) C   2 - C   3            1.60    1.14    0.055
   8. BD (   1) C   4 - C   5        /150. BD*(   1) C   3 - C   4            1.40    1.24    0.053
   8. BD (   1) C   4 - C   5        /154. BD*(   1) C   4 - H  11            0.70    1.18    0.036
   8. BD (   1) C   4 - C   5        /155. BD*(   1) C   5 - C   6            1.29    1.24    0.051
   8. BD (   1) C   4 - C   5        /157. BD*(   1) C   5 - H  12            0.63    1.17    0.034
   8. BD (   1) C   4 - C   5        /158. BD*(   1) C   6 - C   7            1.64    1.12    0.054
   9. BD (   1) C   4 - H  11        / 51. RY*(   1) C   3                    0.37    1.60    0.031
   9. BD (   1) C   4 - H  11        / 69. RY*(   1) C   5                    0.32    1.67    0.029
   9. BD (   1) C   4 - H  11        /150. BD*(   1) C   3 - C   4            0.39    1.06    0.026
   9. BD (   1) C   4 - H  11        /152. BD*(   1) C   3 - C   9            2.22    1.05    0.061
   9. BD (   1) C   4 - H  11        /153. BD*(   1) C   4 - C   5            0.52    1.07    0.030
   9. BD (   1) C   4 - H  11        /155. BD*(   1) C   5 - C   6            1.97    1.05    0.057
  10. BD (   1) C   5 - C   6        / 60. RY*(   1) C   4                    0.35    1.86    0.032
  10. BD (   1) C   5 - C   6        / 61. RY*(   2) C   4                    0.95    1.44    0.047
  10. BD (   1) C   5 - C   6        / 87. RY*(   1) C   7                    0.49    1.42    0.033
  10. BD (   1) C   5 - C   6        / 96. RY*(   1) C   8                    0.50    1.87    0.039
  10. BD (   1) C   5 - C   6        /153. BD*(   1) C   4 - C   5            1.25    1.28    0.051
  10. BD (   1) C   5 - C   6        /154. BD*(   1) C   4 - H  11            1.08    1.19    0.045
  10. BD (   1) C   5 - C   6        /157. BD*(   1) C   5 - H  12            0.53    1.19    0.032
  10. BD (   1) C   5 - C   6        /158. BD*(   1) C   6 - C   7            0.93    1.13    0.041
  10. BD (   1) C   5 - C   6        /159. BD*(   1) C   6 - C   8            1.21    1.25    0.049
  10. BD (   1) C   5 - C   6        /165. BD*(   1) C   8 - H  16            1.17    1.20    0.047
  11. BD (   2) C   5 - C   6        / 64. RY*(   5) C   4                    0.68    1.73    0.047
  11. BD (   2) C   5 - C   6        / 88. RY*(   2) C   7                    0.54    1.13    0.034
  11. BD (   2) C   5 - C   6        / 99. RY*(   4) C   8                    0.97    1.25    0.048
  11. BD (   2) C   5 - C   6        /151. BD*(   2) C   3 - C   4           11.68    0.30    0.075
  11. BD (   2) C   5 - C   6        /160. BD*(   1) C   7 - H  13            1.18    0.75    0.041
  11. BD (   2) C   5 - C   6        /161. BD*(   1) C   7 - H  14            1.18    0.75    0.041
  11. BD (   2) C   5 - C   6        /164. BD*(   2) C   8 - C   9            8.26    0.32    0.066
  12. BD (   1) C   5 - H  12        / 60. RY*(   1) C   4                    0.31    1.65    0.029
  12. BD (   1) C   5 - H  12        / 78. RY*(   1) C   6                    0.40    1.68    0.033
  12. BD (   1) C   5 - H  12        /150. BD*(   1) C   3 - C   4            2.01    1.06    0.058
  12. BD (   1) C   5 - H  12        /153. BD*(   1) C   4 - C   5            0.49    1.07    0.029
  12. BD (   1) C   5 - H  12        /155. BD*(   1) C   5 - C   6            0.38    1.05    0.025
  12. BD (   1) C   5 - H  12        /159. BD*(   1) C   6 - C   8            2.16    1.04    0.060
  13. BD (   1) C   6 - C   7        / 69. RY*(   1) C   5                    0.58    1.79    0.041
  13. BD (   1) C   6 - C   7        / 96. RY*(   1) C   8                    0.66    1.78    0.043
  13. BD (   1) C   6 - C   7        /153. BD*(   1) C   4 - C   5            1.37    1.19    0.051
  13. BD (   1) C   6 - C   7        /155. BD*(   1) C   5 - C   6            1.03    1.17    0.044
  13. BD (   1) C   6 - C   7        /159. BD*(   1) C   6 - C   8            1.02    1.16    0.044
  13. BD (   1) C   6 - C   7        /163. BD*(   1) C   8 - C   9            1.38    1.21    0.052
  14. BD (   1) C   6 - C   8        / 69. RY*(   1) C   5                    0.48    1.87    0.038
  14. BD (   1) C   6 - C   8        / 87. RY*(   1) C   7                    0.60    1.41    0.037
  14. BD (   1) C   6 - C   8        /106. RY*(   2) C   9                    1.18    1.48    0.053
  14. BD (   1) C   6 - C   8        /155. BD*(   1) C   5 - C   6            1.19    1.25    0.049
  14. BD (   1) C   6 - C   8        /157. BD*(   1) C   5 - H  12            1.22    1.18    0.048
  14. BD (   1) C   6 - C   8        /158. BD*(   1) C   6 - C   7            0.90    1.12    0.040
  14. BD (   1) C   6 - C   8        /162. BD*(   1) C   7 - H  15            0.45    1.19    0.029
  14. BD (   1) C   6 - C   8        /163. BD*(   1) C   8 - C   9            1.28    1.29    0.051
  14. BD (   1) C   6 - C   8        /165. BD*(   1) C   8 - H  16            0.52    1.19    0.031
  14. BD (   1) C   6 - C   8        /166. BD*(   1) C   9 - H  17            1.08    1.20    0.046
  15. BD (   1) C   7 - H  13        / 80. RY*(   3) C   6                    0.39    1.59    0.032
  15. BD (   1) C   7 - H  13        /155. BD*(   1) C   5 - C   6            1.07    1.02    0.042
  15. BD (   1) C   7 - H  13        /156. BD*(   2) C   5 - C   6            1.79    0.48    0.041
  16. BD (   1) C   7 - H  14        / 80. RY*(   3) C   6                    0.39    1.59    0.032
  16. BD (   1) C   7 - H  14        /155. BD*(   1) C   5 - C   6            1.07    1.02    0.042
  16. BD (   1) C   7 - H  14        /156. BD*(   2) C   5 - C   6            1.79    0.48    0.041
  17. BD (   1) C   7 - H  15        /159. BD*(   1) C   6 - C   8            2.17    1.00    0.059
  18. BD (   1) C   8 - C   9        / 51. RY*(   1) C   3                    0.94    1.79    0.052
  18. BD (   1) C   8 - C   9        / 78. RY*(   1) C   6                    0.48    1.87    0.038
  18. BD (   1) C   8 - C   9        / 79. RY*(   2) C   6                    0.70    1.58    0.042
  18. BD (   1) C   8 - C   9        /148. BD*(   1) C   2 - C   3            1.52    1.14    0.053
  18. BD (   1) C   8 - C   9        /152. BD*(   1) C   3 - C   9            1.31    1.24    0.051
  18. BD (   1) C   8 - C   9        /158. BD*(   1) C   6 - C   7            1.54    1.12    0.052
  18. BD (   1) C   8 - C   9        /159. BD*(   1) C   6 - C   8            1.33    1.23    0.051
  18. BD (   1) C   8 - C   9        /165. BD*(   1) C   8 - H  16            0.69    1.18    0.036
  18. BD (   1) C   8 - C   9        /166. BD*(   1) C   9 - H  17            0.74    1.19    0.037
  19. BD (   2) C   8 - C   9        / 55. RY*(   5) C   3                    0.29    0.88    0.023
  19. BD (   2) C   8 - C   9        / 84. RY*(   7) C   6                    0.37    1.67    0.035
  19. BD (   2) C   8 - C   9        / 99. RY*(   4) C   8                    0.36    1.22    0.029
  19. BD (   2) C   8 - C   9        /107. RY*(   3) C   9                    0.26    1.34    0.026
  19. BD (   2) C   8 - C   9        /151. BD*(   2) C   3 - C   4            8.62    0.27    0.061
  19. BD (   2) C   8 - C   9        /156. BD*(   2) C   5 - C   6           12.14    0.27    0.072
  20. BD (   1) C   8 - H  16        / 78. RY*(   1) C   6                    0.40    1.68    0.033
  20. BD (   1) C   8 - H  16        /105. RY*(   1) C   9                    0.29    1.57    0.027
  20. BD (   1) C   8 - H  16        /152. BD*(   1) C   3 - C   9            2.03    1.04    0.058
  20. BD (   1) C   8 - H  16        /155. BD*(   1) C   5 - C   6            2.16    1.05    0.060
  20. BD (   1) C   8 - H  16        /159. BD*(   1) C   6 - C   8            0.37    1.04    0.025
  20. BD (   1) C   8 - H  16        /163. BD*(   1) C   8 - C   9            0.55    1.08    0.031
  21. BD (   1) C   9 - H  17        / 96. RY*(   1) C   8                    0.30    1.65    0.028
  21. BD (   1) C   9 - H  17        /150. BD*(   1) C   3 - C   4            2.29    1.05    0.062
  21. BD (   1) C   9 - H  17        /152. BD*(   1) C   3 - C   9            0.36    1.04    0.025
  21. BD (   1) C   9 - H  17        /159. BD*(   1) C   6 - C   8            2.06    1.04    0.058
  21. BD (   1) C   9 - H  17        /163. BD*(   1) C   8 - C   9            0.59    1.08    0.032
  22. CR (   1) O   1                / 42. RY*(   1) C   2                    2.87   19.48    0.299
  22. CR (   1) O   1                /148. BD*(   1) C   2 - C   3            0.28   19.33    0.094
  23. CR (   1) C   2                / 53. RY*(   3) C   3                    0.28   10.88    0.070
  23. CR (   1) C   2                /114. RY*(   1) H  10                    0.29   10.55    0.069
  23. CR (   1) C   2                /150. BD*(   1) C   3 - C   4            0.43   10.69    0.086
  23. CR (   1) C   2                /152. BD*(   1) C   3 - C   9            0.44   10.69    0.087
  24. CR (   1) C   3                / 43. RY*(   2) C   2                    0.26   11.71    0.070
  24. CR (   1) C   3                / 61. RY*(   2) C   4                    0.90   10.83    0.125
  24. CR (   1) C   3                /106. RY*(   2) C   9                    0.86   10.88    0.123
  24. CR (   1) C   3                /153. BD*(   1) C   4 - C   5            0.40   10.67    0.083
  24. CR (   1) C   3                /154. BD*(   1) C   4 - H  11            0.28   10.58    0.069
  24. CR (   1) C   3                /163. BD*(   1) C   8 - C   9            0.40   10.69    0.082
  25. CR (   1) C   4                / 51. RY*(   1) C   3                    0.66   11.17    0.109
  25. CR (   1) C   4                / 70. RY*(   2) C   5                    0.42   10.81    0.085
  25. CR (   1) C   4                / 72. RY*(   4) C   5                    0.44   10.70    0.086
  25. CR (   1) C   4                /118. RY*(   1) H  11                    0.42   10.47    0.084
  25. CR (   1) C   4                /148. BD*(   1) C   2 - C   3            0.44   10.53    0.087
  25. CR (   1) C   4                /152. BD*(   1) C   3 - C   9            0.51   10.62    0.094
  25. CR (   1) C   4                /155. BD*(   1) C   5 - C   6            0.50   10.63    0.092
  25. CR (   1) C   4                /157. BD*(   1) C   5 - H  12            0.29   10.56    0.070
  26. CR (   1) C   5                / 61. RY*(   2) C   4                    0.34   10.81    0.076
  26. CR (   1) C   5                / 63. RY*(   4) C   4                    0.46   10.70    0.089
  26. CR (   1) C   5                / 79. RY*(   2) C   6                    0.88   10.97    0.124
  26. CR (   1) C   5                /122. RY*(   1) H  12                    0.41   10.47    0.083
  26. CR (   1) C   5                /150. BD*(   1) C   3 - C   4            0.50   10.63    0.093
  26. CR (   1) C   5                /154. BD*(   1) C   4 - H  11            0.30   10.56    0.072
  26. CR (   1) C   5                /158. BD*(   1) C   6 - C   7            0.47   10.50    0.089
  26. CR (   1) C   5                /159. BD*(   1) C   6 - C   8            0.48   10.62    0.091
  27. CR (   1) C   6                / 70. RY*(   2) C   5                    0.84   10.84    0.121
  27. CR (   1) C   6                / 89. RY*(   3) C   7                    0.64   10.78    0.105
  27. CR (   1) C   6                / 97. RY*(   2) C   8                    0.88   10.85    0.124
  27. CR (   1) C   6                /153. BD*(   1) C   4 - C   5            0.41   10.68    0.084
  27. CR (   1) C   6                /157. BD*(   1) C   5 - H  12            0.26   10.59    0.067
  27. CR (   1) C   6                /163. BD*(   1) C   8 - C   9            0.41   10.70    0.084
  27. CR (   1) C   6                /165. BD*(   1) C   8 - H  16            0.25   10.60    0.066
  28. CR (   1) C   7                / 78. RY*(   1) C   6                    0.27   11.23    0.069
  28. CR (   1) C   7                / 85. RY*(   8) C   6                    0.26   12.05    0.070
  28. CR (   1) C   7                /126. RY*(   1) H  13                    0.44   10.54    0.085
  28. CR (   1) C   7                /130. RY*(   1) H  14                    0.44   10.54    0.085
  28. CR (   1) C   7                /134. RY*(   1) H  15                    0.38   10.54    0.080
  28. CR (   1) C   7                /155. BD*(   1) C   5 - C   6            0.43   10.60    0.086
  28. CR (   1) C   7                /159. BD*(   1) C   6 - C   8            0.42   10.59    0.084
  29. CR (   1) C   8                / 78. RY*(   1) C   6                    0.28   11.25    0.071
  29. CR (   1) C   8                / 79. RY*(   2) C   6                    0.76   10.96    0.115
  29. CR (   1) C   8                /105. RY*(   1) C   9                    0.28   11.15    0.070
  29. CR (   1) C   8                /108. RY*(   4) C   9                    0.51   10.72    0.093
  29. CR (   1) C   8                /138. RY*(   1) H  16                    0.40   10.47    0.082
  29. CR (   1) C   8                /152. BD*(   1) C   3 - C   9            0.49   10.62    0.092
  29. CR (   1) C   8                /155. BD*(   1) C   5 - C   6            0.48   10.62    0.090
  29. CR (   1) C   8                /158. BD*(   1) C   6 - C   7            0.45   10.50    0.088
  29. CR (   1) C   8                /166. BD*(   1) C   9 - H  17            0.31   10.57    0.073
  30. CR (   1) C   9                / 52. RY*(   2) C   3                    0.86   11.14    0.123
  30. CR (   1) C   9                / 97. RY*(   2) C   8                    0.27   10.82    0.068
  30. CR (   1) C   9                / 98. RY*(   3) C   8                    0.55   10.72    0.097
  30. CR (   1) C   9                /142. RY*(   1) H  17                    0.45   10.47    0.086
  30. CR (   1) C   9                /148. BD*(   1) C   2 - C   3            0.41   10.53    0.084
  30. CR (   1) C   9                /150. BD*(   1) C   3 - C   4            0.52   10.63    0.094
  30. CR (   1) C   9                /159. BD*(   1) C   6 - C   8            0.52   10.61    0.094
  30. CR (   1) C   9                /165. BD*(   1) C   8 - H  16            0.30   10.56    0.071
  31. LP (   1) O   1                / 42. RY*(   1) C   2                    5.06    1.25    0.101
  31. LP (   1) O   1                /148. BD*(   1) C   2 - C   3            0.82    1.10    0.038
  31. LP (   1) O   1                /149. BD*(   1) C   2 - H  10            0.48    1.09    0.029
  32. LP (   2) O   1                / 40. RY*(   8) O   1                    0.33    3.14    0.042
  32. LP (   2) O   1                / 43. RY*(   2) C   2                    1.83    1.85    0.076
  32. LP (   2) O   1                / 46. RY*(   5) C   2                    0.93    1.64    0.051
  32. LP (   2) O   1                /148. BD*(   1) C   2 - C   3            9.96    0.70    0.107
  32. LP (   2) O   1                /149. BD*(   1) C   2 - H  10           10.30    0.69    0.108
 151. BD*(   2) C   3 - C   4        / 55. RY*(   5) C   3                    0.61    0.61    0.056
 151. BD*(   2) C   3 - C   4        / 62. RY*(   3) C   4                    1.39    1.06    0.111
 151. BD*(   2) C   3 - C   4        /107. RY*(   3) C   9                    0.26    1.07    0.049
 151. BD*(   2) C   3 - C   4        /147. BD*(   2) O   1 - C   2           27.97    0.02    0.066
 151. BD*(   2) C   3 - C   4        /164. BD*(   2) C   8 - C   9           59.19    0.02    0.078
 156. BD*(   2) C   5 - C   6        / 71. RY*(   3) C   5                    1.71    0.77    0.108
 156. BD*(   2) C   5 - C   6        / 82. RY*(   5) C   6                    0.31    1.80    0.070
 156. BD*(   2) C   5 - C   6        / 84. RY*(   7) C   6                    0.38    1.41    0.069
 156. BD*(   2) C   5 - C   6        / 99. RY*(   4) C   8                    0.34    0.96    0.053
 156. BD*(   2) C   5 - C   6        /160. BD*(   1) C   7 - H  13            0.45    0.46    0.042
 156. BD*(   2) C   5 - C   6        /161. BD*(   1) C   7 - H  14            0.45    0.46    0.042
 156. BD*(   2) C   5 - C   6        /164. BD*(   2) C   8 - C   9           49.17    0.02    0.080
 164. BD*(   2) C   8 - C   9        /100. RY*(   5) C   8                    0.48    1.54    0.098
 164. BD*(   2) C   8 - C   9        /109. RY*(   5) C   9                    0.61    1.43    0.106


 Natural Bond Orbitals (Summary):

                                                            Principal Delocalizations
           NBO                        Occupancy    Energy   (geminal,vicinal,remote)
 ====================================================================================
 Molecular unit  1  (C8H8O)
     1. BD (   1) O   1 - C   2          0.99809    -1.25357  42(g),150(v),52(v),148(g)
     2. BD (   2) O   1 - C   2          0.99012    -0.57403  151(v)
     3. BD (   1) C   2 - C   3          0.99006    -0.86791  163(v),153(v),150(g),152(g)
                                                    60(v),33(v),105(v),146(g)
     4. BD (   1) C   2 - H  10          0.99326    -0.69884  152(v),33(v),51(v)
     5. BD (   1) C   3 - C   4          0.98834    -0.91424  152(g),153(g),166(v),157(v)
                                                    70(v),148(g),146(v),154(g)
                                                    105(v),69(v),44(v)
     6. BD (   2) C   3 - C   4          0.83325    -0.48420  164(v),147(v),156(v),107(v)
                                                    45(v),73(v)
     7. BD (   1) C   3 - C   9          0.98726    -0.90585  150(g),154(v),163(g),165(v)
                                                    148(g),97(v),42(v),149(v)
                                                    166(g),60(v),96(v)
     8. BD (   1) C   4 - C   5          0.98943    -0.89968  158(v),148(v),150(g),155(g)
                                                    52(v),79(v),154(g),157(g)
                                                    78(v)
     9. BD (   1) C   4 - H  11          0.98907    -0.71125  152(v),155(v),153(g),150(g)
                                                    51(v),69(v)
    10. BD (   1) C   5 - C   6          0.98843    -0.91737  153(g),159(g),165(v),154(v)
                                                    61(v),158(g),157(g),96(v)
                                                    87(v),60(v)
    11. BD (   2) C   5 - C   6          0.83786    -0.48682  151(v),164(v),160(v),161(v)
                                                    99(v),64(v),88(v)
    12. BD (   1) C   5 - H  12          0.98956    -0.71159  159(v),150(v),153(g),78(v)
                                                    155(g),60(v)
    13. BD (   1) C   6 - C   7          0.99053    -0.83187  163(v),153(v),155(g),159(g)
                                                    96(v),69(v)
    14. BD (   1) C   6 - C   8          0.98800    -0.90781  163(g),157(v),106(v),155(g)
                                                    166(v),158(g),87(v),165(g)
                                                    69(v),162(v)
    15. BD (   1) C   7 - H  13          0.98659    -0.67681  156(v),155(v),80(v)
    16. BD (   1) C   7 - H  14          0.98659    -0.67681  156(v),155(v),80(v)
    17. BD (   1) C   7 - H  15          0.99427    -0.67138  159(v)
    18. BD (   1) C   8 - C   9          0.98954    -0.89893  148(v),158(v),159(g),152(g)
                                                    51(v),166(g),79(v),165(g)
                                                    78(v)
    19. BD (   2) C   8 - C   9          0.81082    -0.46244  156(v),151(v),84(v),99(g)
                                                    55(v),107(g)
    20. BD (   1) C   8 - H  16          0.98927    -0.70510  155(v),152(v),163(g),78(v)
                                                    159(g),105(v)
    21. BD (   1) C   9 - H  17          0.98880    -0.70279  150(v),159(v),163(g),152(g)
                                                    96(v)
    22. CR (   1) O   1                  0.99987   -19.08418  42(v),148(v)
    23. CR (   1) C   2                  0.99966   -10.34848  152(v),150(v),114(v),53(v)
    24. CR (   1) C   3                  0.99941   -10.30696  61(v),106(v),153(v),163(v)
                                                    154(v),43(v)
    25. CR (   1) C   4                  0.99947   -10.28595  51(v),152(v),155(v),148(v)
                                                    72(v),118(v),70(v),157(v)
    26. CR (   1) C   5                  0.99944   -10.28668  79(v),150(v),159(v),158(v)
                                                    63(v),122(v),61(v),154(v)
    27. CR (   1) C   6                  0.99944   -10.31941  97(v),70(v),89(v),153(v)
                                                    163(v),157(v),165(v)
    28. CR (   1) C   7                  0.99958   -10.26132  155(v),126(v),130(v),159(v)
                                                    134(v),78(v),85(v)
    29. CR (   1) C   8                  0.99945   -10.27964  79(v),108(v),152(v),155(v)
                                                    158(v),138(v),166(v),78(v)
                                                    105(v)
    30. CR (   1) C   9                  0.99947   -10.28142  52(v),98(v),150(v),159(v)
                                                    142(v),148(v),165(v),97(v)
    31. LP (   1) O   1                  0.99184    -0.85719  42(v),148(v),149(v)
    32. LP (   2) O   1                  0.94069    -0.45143  149(v),148(v),43(v),46(v)
                                                    40(g)
    33. RY*(   1) O   1                  0.00147     1.02249   
    34. RY*(   2) O   1                  0.00009     1.19810   
    35. RY*(   3) O   1                  0.00010     0.92993   
    36. RY*(   4) O   1                  0.00002     1.53246   
    37. RY*(   5) O   1                  0.00000     2.56803   
    38. RY*(   6) O   1                  0.00000     2.46124   
    39. RY*(   7) O   1                  0.00000     2.56638   
    40. RY*(   8) O   1                  0.00000     2.68883   
    41. RY*(   9) O   1                  0.00000     2.57596   
    42. RY*(   1) C   2                  0.00680     0.39780   
    43. RY*(   2) C   2                  0.00388     1.39950   
    44. RY*(   3) C   2                  0.00126     0.73045   
    45. RY*(   4) C   2                  0.00122     1.10249   
    46. RY*(   5) C   2                  0.00033     1.18781   
    47. RY*(   6) C   2                  0.00004     0.98259   
    48. RY*(   7) C   2                  0.00000     1.65284   
    49. RY*(   8) C   2                  0.00001     2.08425   
    50. RY*(   9) C   2                  0.00001     1.95707   
    51. RY*(   1) C   3                  0.00311     0.88654   
    52. RY*(   2) C   3                  0.00188     0.85737   
    53. RY*(   3) C   3                  0.00100     0.52903   
    54. RY*(   4) C   3                  0.00044     1.67126   
    55. RY*(   5) C   3                  0.00030     0.42092   
    56. RY*(   6) C   3                  0.00015     1.62575   
    57. RY*(   7) C   3                  0.00015     2.17284   
    58. RY*(   8) C   3                  0.00010     1.94171   
    59. RY*(   9) C   3                  0.00001     1.94962   
    60. RY*(   1) C   4                  0.00320     0.93899   
    61. RY*(   2) C   4                  0.00145     0.52186   
    62. RY*(   3) C   4                  0.00061     0.86473   
    63. RY*(   4) C   4                  0.00049     0.41823   
    64. RY*(   5) C   4                  0.00027     1.23998   
    65. RY*(   6) C   4                  0.00006     2.15249   
    66. RY*(   7) C   4                  0.00002     2.16564   
    67. RY*(   8) C   4                  0.00000     1.65929   
    68. RY*(   9) C   4                  0.00000     2.01692   
    69. RY*(   1) C   5                  0.00304     0.96175   
    70. RY*(   2) C   5                  0.00127     0.52171   
    71. RY*(   3) C   5                  0.00061     0.57668   
    72. RY*(   4) C   5                  0.00055     0.41547   
    73. RY*(   5) C   5                  0.00025     1.50547   
    74. RY*(   6) C   5                  0.00007     2.15391   
    75. RY*(   7) C   5                  0.00002     2.12709   
    76. RY*(   8) C   5                  0.00001     1.66733   
    77. RY*(   9) C   5                  0.00000     2.00270   
    78. RY*(   1) C   6                  0.00266     0.97300   
    79. RY*(   2) C   6                  0.00139     0.68198   
    80. RY*(   3) C   6                  0.00081     0.91310   
    81. RY*(   4) C   6                  0.00049     0.72861   
    82. RY*(   5) C   6                  0.00050     1.60158   
    83. RY*(   6) C   6                  0.00026     2.06490   
    84. RY*(   7) C   6                  0.00011     1.20921   
    85. RY*(   8) C   6                  0.00007     1.78665   
    86. RY*(   9) C   6                  0.00001     1.93434   
    87. RY*(   1) C   7                  0.00230     0.49942   
    88. RY*(   2) C   7                  0.00089     0.64226   
    89. RY*(   3) C   7                  0.00043     0.45750   
    90. RY*(   4) C   7                  0.00005     0.78000   
    91. RY*(   5) C   7                  0.00000     2.06506   
    92. RY*(   6) C   7                  0.00000     1.72384   
    93. RY*(   7) C   7                  0.00000     2.10347   
    94. RY*(   8) C   7                  0.00001     1.84674   
    95. RY*(   9) C   7                  0.00000     2.11465   
    96. RY*(   1) C   8                  0.00310     0.95095   
    97. RY*(   2) C   8                  0.00141     0.53547   
    98. RY*(   3) C   8                  0.00053     0.43760   
    99. RY*(   4) C   8                  0.00049     0.76051   
   100. RY*(   5) C   8                  0.00018     1.37328   
   101. RY*(   6) C   8                  0.00007     2.13188   
   102. RY*(   7) C   8                  0.00003     2.17097   
   103. RY*(   8) C   8                  0.00001     1.64716   
   104. RY*(   9) C   8                  0.00000     2.00792   
   105. RY*(   1) C   9                  0.00358     0.86911   
   106. RY*(   2) C   9                  0.00193     0.57604   
   107. RY*(   3) C   9                  0.00060     0.87673   
   108. RY*(   4) C   9                  0.00050     0.43956   
   109. RY*(   5) C   9                  0.00018     1.25988   
   110. RY*(   6) C   9                  0.00006     2.16339   
   111. RY*(   7) C   9                  0.00004     2.18479   
   112. RY*(   8) C   9                  0.00000     1.64623   
   113. RY*(   9) C   9                  0.00000     2.01353   
   114. RY*(   1) H  10                  0.00168     0.19894   
   115. RY*(   2) H  10                  0.00003     1.72465   
   116. RY*(   3) H  10                  0.00003     2.11953   
   117. RY*(   4) H  10                  0.00001     1.45274   
   118. RY*(   1) H  11                  0.00095     0.18337   
   119. RY*(   2) H  11                  0.00006     1.46354   
   120. RY*(   3) H  11                  0.00003     2.10582   
   121. RY*(   4) H  11                  0.00004     1.86719   
   122. RY*(   1) H  12                  0.00069     0.18598   
   123. RY*(   2) H  12                  0.00006     1.46433   
   124. RY*(   3) H  12                  0.00003     2.04476   
   125. RY*(   4) H  12                  0.00003     1.92846   
   126. RY*(   1) H  13                  0.00055     0.27464   
   127. RY*(   2) H  13                  0.00010     1.61261   
   128. RY*(   3) H  13                  0.00008     1.59712   
   129. RY*(   4) H  13                  0.00002     2.05430   
   130. RY*(   1) H  14                  0.00055     0.27464   
   131. RY*(   2) H  14                  0.00010     1.61262   
   132. RY*(   3) H  14                  0.00008     1.59712   
   133. RY*(   4) H  14                  0.00002     2.05429   
   134. RY*(   1) H  15                  0.00051     0.28246   
   135. RY*(   2) H  15                  0.00006     1.63401   
   136. RY*(   3) H  15                  0.00007     1.57580   
   137. RY*(   4) H  15                  0.00001     2.07535   
   138. RY*(   1) H  16                  0.00071     0.18547   
   139. RY*(   2) H  16                  0.00006     1.47128   
   140. RY*(   3) H  16                  0.00003     2.11184   
   141. RY*(   4) H  16                  0.00004     1.86315   
   142. RY*(   1) H  17                  0.00163     0.18782   
   143. RY*(   2) H  17                  0.00004     1.95492   
   144. RY*(   3) H  17                  0.00005     1.47890   
   145. RY*(   4) H  17                  0.00003     2.05665   
   146. BD*(   1) O   1 - C   2          0.00171     0.42828   
   147. BD*(   2) O   1 - C   2          0.04375    -0.16859   
   148. BD*(   1) C   2 - C   3          0.03237     0.24438   
   149. BD*(   1) C   2 - H  10          0.02817     0.23751   
   150. BD*(   1) C   3 - C   4          0.01141     0.34414   
   151. BD*(   2) C   3 - C   4          0.18841    -0.19131  156(v),164(v),147(v),62(g)
                                                    55(g),107(v)
   152. BD*(   1) C   3 - C   9          0.01291     0.33753   
   153. BD*(   1) C   4 - C   5          0.00731     0.36239   
   154. BD*(   1) C   4 - H  11          0.00738     0.27540   
   155. BD*(   1) C   5 - C   6          0.01216     0.34006   
   156. BD*(   2) C   5 - C   6          0.18127    -0.19582  151(v),164(v),71(g),160(v)
                                                    161(v),84(g),99(v),82(g)
   157. BD*(   1) C   5 - H  12          0.00678     0.27532   
   158. BD*(   1) C   6 - C   7          0.00749     0.21609   
   159. BD*(   1) C   6 - C   8          0.01281     0.33283   
   160. BD*(   1) C   7 - H  13          0.00343     0.26455   
   161. BD*(   1) C   7 - H  14          0.00343     0.26455   
   162. BD*(   1) C   7 - H  15          0.00179     0.27790   
   163. BD*(   1) C   8 - C   9          0.00720     0.37861   
   164. BD*(   2) C   8 - C   9          0.12294    -0.17118  151(v),156(v),147(r),109(g)
                                                    100(g)
   165. BD*(   1) C   8 - H  16          0.00685     0.28012   
   166. BD*(   1) C   9 - H  17          0.00759     0.29211   
       -------------------------------
              Total Lewis   31.22747  ( 97.5859%)
        Valence non-Lewis    0.70714  (  2.2098%)
        Rydberg non-Lewis    0.06539  (  0.2043%)
       -------------------------------
            Total unit  1   32.00000  (100.0000%)
           Charge unit  1    0.00000


 ***************************************************
 *******         Beta  spin orbitals         *******
 ***************************************************


 NATURAL POPULATIONS:  Natural atomic orbital occupancies 
                                                          
   NAO  Atom  No  lang   Type(AO)    Occupancy      Energy
 ----------------------------------------------------------
     1    O    1  S      Cor( 1S)     0.99988     -19.07871
     2    O    1  S      Val( 2S)     0.85051      -1.04384
     3    O    1  S      Ryd( 3S)     0.00090       1.24104
     4    O    1  px     Val( 2p)     0.87867      -0.46429
     5    O    1  px     Ryd( 3p)     0.00119       0.93243
     6    O    1  py     Val( 2p)     0.85921      -0.47128
     7    O    1  py     Ryd( 3p)     0.00090       0.92945
     8    O    1  pz     Val( 2p)     0.51479      -0.40025
     9    O    1  pz     Ryd( 3p)     0.00006       0.86012
    10    O    1  dxy    Ryd( 3d)     0.00061       3.07486
    11    O    1  dxz    Ryd( 3d)     0.00043       2.55254
    12    O    1  dyz    Ryd( 3d)     0.00048       2.59132
    13    O    1  dx2y2  Ryd( 3d)     0.00087       2.76215
    14    O    1  dz2    Ryd( 3d)     0.00019       2.68767

    15    C    2  S      Cor( 1S)     0.99965     -10.34998
    16    C    2  S      Val( 2S)     0.45946      -0.36950
    17    C    2  S      Ryd( 3S)     0.00419       0.34536
    18    C    2  px     Val( 2p)     0.45841      -0.20651
    19    C    2  px     Ryd( 3p)     0.00474       0.36949
    20    C    2  py     Val( 2p)     0.50140      -0.22359
    21    C    2  py     Ryd( 3p)     0.00514       0.63008
    22    C    2  pz     Val( 2p)     0.41107      -0.31609
    23    C    2  pz     Ryd( 3p)     0.00054       0.31840
    24    C    2  dxy    Ryd( 3d)     0.00091       2.26512
    25    C    2  dxz    Ryd( 3d)     0.00023       1.69776
    26    C    2  dyz    Ryd( 3d)     0.00077       1.71313
    27    C    2  dx2y2  Ryd( 3d)     0.00225       2.22669
    28    C    2  dz2    Ryd( 3d)     0.00027       1.95650

    29    C    3  S      Cor( 1S)     0.99941     -10.30158
    30    C    3  S      Val( 2S)     0.45702      -0.34932
    31    C    3  S      Ryd( 3S)     0.00118       0.36163
    32    C    3  px     Val( 2p)     0.55520      -0.29258
    33    C    3  px     Ryd( 3p)     0.00281       0.85866
    34    C    3  py     Val( 2p)     0.54536      -0.27046
    35    C    3  py     Ryd( 3p)     0.00214       0.76590
    36    C    3  pz     Val( 2p)     0.23677      -0.28569
    37    C    3  pz     Ryd( 3p)     0.00009       0.43046
    38    C    3  dxy    Ryd( 3d)     0.00043       2.24323
    39    C    3  dxz    Ryd( 3d)     0.00023       1.66420
    40    C    3  dyz    Ryd( 3d)     0.00034       1.70032
    41    C    3  dx2y2  Ryd( 3d)     0.00049       2.19766
    42    C    3  dz2    Ryd( 3d)     0.00032       1.98629

    43    C    4  S      Cor( 1S)     0.99947     -10.28623
    44    C    4  S      Val( 2S)     0.48116      -0.36436
    45    C    4  S      Ryd( 3S)     0.00073       0.38524
    46    C    4  px     Val( 2p)     0.54729      -0.26060
    47    C    4  px     Ryd( 3p)     0.00230       0.54637
    48    C    4  py     Val( 2p)     0.59521      -0.27551
    49    C    4  py     Ryd( 3p)     0.00311       0.76167
    50    C    4  pz     Val( 2p)     0.45940      -0.32018
    51    C    4  pz     Ryd( 3p)     0.00030       0.35667
    52    C    4  dxy    Ryd( 3d)     0.00042       2.25882
    53    C    4  dxz    Ryd( 3d)     0.00016       1.71056
    54    C    4  dyz    Ryd( 3d)     0.00017       1.69989
    55    C    4  dx2y2  Ryd( 3d)     0.00033       2.26944
    56    C    4  dz2    Ryd( 3d)     0.00021       2.00488

    57    C    5  S      Cor( 1S)     0.99944     -10.28490
    58    C    5  S      Val( 2S)     0.47950      -0.36051
    59    C    5  S      Ryd( 3S)     0.00076       0.38107
    60    C    5  px     Val( 2p)     0.55729      -0.26153
    61    C    5  px     Ryd( 3p)     0.00238       0.60854
    62    C    5  py     Val( 2p)     0.57933      -0.26850
    63    C    5  py     Ryd( 3p)     0.00282       0.70187
    64    C    5  pz     Val( 2p)     0.39032      -0.30683
    65    C    5  pz     Ryd( 3p)     0.00031       0.36007
    66    C    5  dxy    Ryd( 3d)     0.00040       2.29368
    67    C    5  dxz    Ryd( 3d)     0.00025       1.70924
    68    C    5  dyz    Ryd( 3d)     0.00010       1.70904
    69    C    5  dx2y2  Ryd( 3d)     0.00039       2.22277
    70    C    5  dz2    Ryd( 3d)     0.00024       2.00988

    71    C    6  S      Cor( 1S)     0.99944     -10.31463
    72    C    6  S      Val( 2S)     0.44768      -0.35357
    73    C    6  S      Ryd( 3S)     0.00065       0.36442
    74    C    6  px     Val( 2p)     0.54422      -0.28063
    75    C    6  px     Ryd( 3p)     0.00272       0.87589
    76    C    6  py     Val( 2p)     0.53999      -0.26818
    77    C    6  py     Ryd( 3p)     0.00159       0.62858
    78    C    6  pz     Val( 2p)     0.20851      -0.28526
    79    C    6  pz     Ryd( 3p)     0.00025       0.42258
    80    C    6  dxy    Ryd( 3d)     0.00059       2.22624
    81    C    6  dxz    Ryd( 3d)     0.00032       1.68013
    82    C    6  dyz    Ryd( 3d)     0.00031       1.69404
    83    C    6  dx2y2  Ryd( 3d)     0.00047       2.16879
    84    C    6  dz2    Ryd( 3d)     0.00030       1.97477

    85    C    7  S      Cor( 1S)     0.99958     -10.26143
    86    C    7  S      Val( 2S)     0.55308      -0.43102
    87    C    7  S      Ryd( 3S)     0.00025       0.68358
    88    C    7  px     Val( 2p)     0.53187      -0.25898
    89    C    7  px     Ryd( 3p)     0.00084       0.31825
    90    C    7  py     Val( 2p)     0.63605      -0.27561
    91    C    7  py     Ryd( 3p)     0.00234       0.43708
    92    C    7  pz     Val( 2p)     0.60226      -0.27299
    93    C    7  pz     Ryd( 3p)     0.00019       0.39198
    94    C    7  dxy    Ryd( 3d)     0.00019       2.13347
    95    C    7  dxz    Ryd( 3d)     0.00003       1.92871
    96    C    7  dyz    Ryd( 3d)     0.00025       2.15893
    97    C    7  dx2y2  Ryd( 3d)     0.00033       2.08425
    98    C    7  dz2    Ryd( 3d)     0.00024       2.12449

    99    C    8  S      Cor( 1S)     0.99944     -10.27874
   100    C    8  S      Val( 2S)     0.47940      -0.35673
   101    C    8  S      Ryd( 3S)     0.00082       0.38612
   102    C    8  px     Val( 2p)     0.54569      -0.25346
   103    C    8  px     Ryd( 3p)     0.00219       0.56753
   104    C    8  py     Val( 2p)     0.59357      -0.27072
   105    C    8  py     Ryd( 3p)     0.00307       0.76583
   106    C    8  pz     Val( 2p)     0.43427      -0.30952
   107    C    8  pz     Ryd( 3p)     0.00024       0.36978
   108    C    8  dxy    Ryd( 3d)     0.00043       2.25874
   109    C    8  dxz    Ryd( 3d)     0.00020       1.72091
   110    C    8  dyz    Ryd( 3d)     0.00015       1.70537
   111    C    8  dx2y2  Ryd( 3d)     0.00035       2.27052
   112    C    8  dz2    Ryd( 3d)     0.00022       2.01087

   113    C    9  S      Cor( 1S)     0.99947     -10.28122
   114    C    9  S      Val( 2S)     0.48220      -0.35721
   115    C    9  S      Ryd( 3S)     0.00085       0.38716
   116    C    9  px     Val( 2p)     0.56208      -0.25658
   117    C    9  px     Ryd( 3p)     0.00334       0.64271
   118    C    9  py     Val( 2p)     0.58104      -0.26419
   119    C    9  py     Ryd( 3p)     0.00289       0.68229
   120    C    9  pz     Val( 2p)     0.42871      -0.30986
   121    C    9  pz     Ryd( 3p)     0.00026       0.36539
   122    C    9  dxy    Ryd( 3d)     0.00039       2.30376
   123    C    9  dxz    Ryd( 3d)     0.00026       1.71755
   124    C    9  dyz    Ryd( 3d)     0.00012       1.70732
   125    C    9  dx2y2  Ryd( 3d)     0.00038       2.23500
   126    C    9  dz2    Ryd( 3d)     0.00021       2.01285

   127    H   10  S      Val( 1S)     0.41410      -0.13910
   128    H   10  S      Ryd( 2S)     0.00170       0.20718
   129    H   10  px     Ryd( 2p)     0.00012       1.72541
   130    H   10  py     Ryd( 2p)     0.00041       2.12185
   131    H   10  pz     Ryd( 2p)     0.00001       1.45233

   132    H   11  S      Val( 1S)     0.36559      -0.10104
   133    H   11  S      Ryd( 2S)     0.00098       0.16946
   134    H   11  px     Ryd( 2p)     0.00009       1.87434
   135    H   11  py     Ryd( 2p)     0.00038       2.12249
   136    H   11  pz     Ryd( 2p)     0.00006       1.46348

   137    H   12  S      Val( 1S)     0.36835      -0.10085
   138    H   12  S      Ryd( 2S)     0.00071       0.17052
   139    H   12  px     Ryd( 2p)     0.00017       1.94004
   140    H   12  py     Ryd( 2p)     0.00031       2.05782
   141    H   12  pz     Ryd( 2p)     0.00005       1.46479

   142    H   13  S      Val( 1S)     0.34094      -0.08907
   143    H   13  S      Ryd( 2S)     0.00034       0.19812
   144    H   13  px     Ryd( 2p)     0.00014       1.61253
   145    H   13  py     Ryd( 2p)     0.00014       1.76956
   146    H   13  pz     Ryd( 2p)     0.00027       1.98641

   147    H   14  S      Val( 1S)     0.34094      -0.08907
   148    H   14  S      Ryd( 2S)     0.00034       0.19812
   149    H   14  px     Ryd( 2p)     0.00014       1.61253
   150    H   14  py     Ryd( 2p)     0.00014       1.76953
   151    H   14  pz     Ryd( 2p)     0.00027       1.98645

   152    H   15  S      Val( 1S)     0.37162      -0.09044
   153    H   15  S      Ryd( 2S)     0.00050       0.21182
   154    H   15  px     Ryd( 2p)     0.00015       1.71986
   155    H   15  py     Ryd( 2p)     0.00028       2.06769
   156    H   15  pz     Ryd( 2p)     0.00006       1.57603

   157    H   16  S      Val( 1S)     0.36742      -0.09583
   158    H   16  S      Ryd( 2S)     0.00073       0.17019
   159    H   16  px     Ryd( 2p)     0.00010       1.87097
   160    H   16  py     Ryd( 2p)     0.00038       2.12858
   161    H   16  pz     Ryd( 2p)     0.00005       1.47146

   162    H   17  S      Val( 1S)     0.35973      -0.08226
   163    H   17  S      Ryd( 2S)     0.00170       0.17970
   164    H   17  px     Ryd( 2p)     0.00020       1.96812
   165    H   17  py     Ryd( 2p)     0.00030       2.06222
   166    H   17  pz     Ryd( 2p)     0.00004       1.47895


 Summary of Natural Population Analysis:                  
                                                          
                                       Natural Population 
                Natural  -----------------------------------------------
    Atom  No    Charge         Core      Valence    Rydberg      Total
 -----------------------------------------------------------------------
      O    1   -0.10867      0.99988     3.10318    0.00562     4.10867
      C    2    0.15097      0.99965     1.83035    0.01903     2.84903
      C    3    0.19821      0.99941     1.79436    0.00802     2.80179
      C    4   -0.09025      0.99947     2.08306    0.00772     3.09025
      C    5   -0.01352      0.99944     2.00645    0.00764     3.01352
      C    6    0.25297      0.99944     1.74040    0.00720     2.74703
      C    7   -0.32751      0.99958     2.32327    0.00466     3.32751
      C    8   -0.06005      0.99944     2.05294    0.00767     3.06005
      C    9   -0.06220      0.99947     2.05403    0.00870     3.06220
      H   10    0.08365      0.00000     0.41410    0.00224     0.41635
      H   11    0.13291      0.00000     0.36559    0.00151     0.36709
      H   12    0.13040      0.00000     0.36835    0.00124     0.36960
      H   13    0.15817      0.00000     0.34094    0.00089     0.34183
      H   14    0.15817      0.00000     0.34094    0.00089     0.34183
      H   15    0.12740      0.00000     0.37162    0.00098     0.37260
      H   16    0.13132      0.00000     0.36742    0.00126     0.36868
      H   17    0.13803      0.00000     0.35973    0.00224     0.36197
 =======================================================================
   * Total *    1.00000      8.99577    21.91670    0.08752    31.00000

                                 Natural Population      
 --------------------------------------------------------
   Core                       8.99577 ( 99.9531% of   9)
   Valence                   21.91670 ( 99.6214% of  22)
   Natural Minimal Basis     30.91248 ( 99.7177% of  31)
   Natural Rydberg Basis      0.08752 (  0.2823% of  31)
 --------------------------------------------------------

    Atom  No          Natural Electron Configuration
 ----------------------------------------------------------------------------
      O    1      [core]2S( 0.85)2p( 2.25)
      C    2      [core]2S( 0.46)2p( 1.37)3p( 0.01)
      C    3      [core]2S( 0.46)2p( 1.34)3p( 0.01)
      C    4      [core]2S( 0.48)2p( 1.60)3p( 0.01)
      C    5      [core]2S( 0.48)2p( 1.53)3p( 0.01)
      C    6      [core]2S( 0.45)2p( 1.29)
      C    7      [core]2S( 0.55)2p( 1.77)
      C    8      [core]2S( 0.48)2p( 1.57)3p( 0.01)
      C    9      [core]2S( 0.48)2p( 1.57)3p( 0.01)
      H   10            1S( 0.41)
      H   11            1S( 0.37)
      H   12            1S( 0.37)
      H   13            1S( 0.34)
      H   14            1S( 0.34)
      H   15            1S( 0.37)
      H   16            1S( 0.37)
      H   17            1S( 0.36)


 NATURAL BOND ORBITAL ANALYSIS, beta spin orbitals:

                       Occupancies       Lewis Structure    Low   High
           Occ.    -------------------  -----------------   occ   occ
  Cycle   Thresh.   Lewis   Non-Lewis     CR  BD  3C  LP    (L)   (NL)   Dev
 =============================================================================
   1(1)    0.90    29.49805   1.50195      9  18   0   4     2      0    0.03
   2(2)    0.90    29.49805   1.50195      9  18   0   4     2      0    0.03
   3(1)    0.80    30.29586   0.70414      9  20   0   2     0      0    0.03
 -----------------------------------------------------------------------------

 Structure accepted: No low occupancy Lewis orbitals

 --------------------------------------------------------
   Core                      8.99578 ( 99.953% of   9)
   Valence Lewis            21.30008 ( 96.819% of  22)
  ==================       ============================
   Total Lewis              30.29586 ( 97.729% of  31)
  -----------------------------------------------------
   Valence non-Lewis         0.64394 (  2.077% of  31)
   Rydberg non-Lewis         0.06020 (  0.194% of  31)
  ==================       ============================
   Total non-Lewis           0.70414 (  2.271% of  31)
 --------------------------------------------------------


       (Occupancy)   Bond orbital/ Coefficients/ Hybrids
 ---------------------------------------------------------------------------------
     1. (0.99810) BD ( 1) O   1 - C   2  
                ( 66.02%)   0.8125* O   1 s( 42.53%)p 1.35( 57.38%)d 0.00(  0.09%)
                                           -0.0000  0.6515 -0.0278  0.4962 -0.0120
                                            0.5719 -0.0169 -0.0000 -0.0000  0.0270
                                           -0.0000 -0.0000 -0.0027 -0.0142
                ( 33.98%)   0.5829* C   2 s( 31.36%)p 2.18( 68.39%)d 0.01(  0.25%)
                                            0.0000  0.5571 -0.0573 -0.5303 -0.0670
                                           -0.6300 -0.0361 -0.0000  0.0000  0.0433
                                            0.0000  0.0000 -0.0105 -0.0236
     2. (0.92086) BD ( 2) O   1 - C   2  
                ( 55.66%)   0.7461* O   1 s(  0.00%)p 1.00( 99.82%)d 0.00(  0.18%)
                                            0.0000 -0.0000  0.0000  0.0000 -0.0000
                                           -0.0000  0.0000  0.9991 -0.0102  0.0000
                                            0.0290  0.0304  0.0000 -0.0000
                ( 44.34%)   0.6659* C   2 s(  0.00%)p 1.00( 99.77%)d 0.00(  0.23%)
                                           -0.0000  0.0000  0.0000  0.0000 -0.0000
                                           -0.0000  0.0000  0.9984 -0.0294 -0.0000
                                           -0.0203 -0.0432 -0.0000 -0.0000
     3. (0.98993) BD ( 1) C   2 - C   3  
                ( 46.37%)   0.6810* C   2 s( 36.91%)p 1.71( 63.02%)d 0.00(  0.07%)
                                            0.0003  0.6075 -0.0052  0.7843 -0.0051
                                           -0.1228  0.0081 -0.0000  0.0000 -0.0065
                                           -0.0000  0.0000  0.0225 -0.0107
                ( 53.63%)   0.7323* C   3 s( 31.28%)p 2.20( 68.67%)d 0.00(  0.05%)
                                            0.0000  0.5593  0.0026 -0.8249  0.0085
                                            0.0787  0.0038  0.0000 -0.0000 -0.0035
                                           -0.0000  0.0000  0.0164 -0.0133
     4. (0.99337) BD ( 1) C   2 - H  10  
                ( 60.03%)   0.7748* C   2 s( 31.71%)p 2.15( 68.25%)d 0.00(  0.04%)
                                           -0.0003  0.5621  0.0342 -0.3152 -0.0218
                                            0.7629 -0.0257  0.0000 -0.0000 -0.0098
                                            0.0000  0.0000 -0.0170 -0.0064
                ( 39.97%)   0.6322* H  10 s( 99.90%)p 0.00(  0.10%)
                                            0.9994 -0.0119  0.0141 -0.0291 -0.0000
     5. (0.98798) BD ( 1) C   3 - C   4  
                ( 50.57%)   0.7111* C   3 s( 34.55%)p 1.89( 65.40%)d 0.00(  0.05%)
                                           -0.0001  0.5877  0.0097  0.4618 -0.0180
                                            0.6635  0.0138  0.0000  0.0000  0.0164
                                            0.0000  0.0000 -0.0047 -0.0156
                ( 49.43%)   0.7031* C   4 s( 34.75%)p 1.88( 65.19%)d 0.00(  0.06%)
                                            0.0001  0.5895  0.0072 -0.4921 -0.0235
                                           -0.6396  0.0124  0.0000  0.0000  0.0180
                                           -0.0000  0.0000 -0.0075 -0.0136
     6. (0.98687) BD ( 1) C   3 - C   9  
                ( 50.80%)   0.7127* C   3 s( 34.07%)p 1.93( 65.87%)d 0.00(  0.05%)
                                           -0.0001  0.5837  0.0063  0.3247 -0.0196
                                           -0.7435 -0.0099 -0.0000  0.0000 -0.0136
                                           -0.0000  0.0000 -0.0100 -0.0154
                ( 49.20%)   0.7015* C   9 s( 33.98%)p 1.94( 65.96%)d 0.00(  0.06%)
                                            0.0001  0.5829  0.0081 -0.3526 -0.0254
                                            0.7311 -0.0076  0.0000  0.0000 -0.0133
                                           -0.0000  0.0000 -0.0148 -0.0140
     7. (0.98942) BD ( 1) C   4 - C   5  
                ( 50.23%)   0.7088* C   4 s( 35.72%)p 1.80( 64.24%)d 0.00(  0.04%)
                                            0.0000  0.5976  0.0100  0.7979  0.0081
                                           -0.0628  0.0412 -0.0000 -0.0000 -0.0072
                                           -0.0000  0.0000  0.0164 -0.0112
                ( 49.77%)   0.7055* C   5 s( 35.40%)p 1.82( 64.55%)d 0.00(  0.05%)
                                           -0.0000  0.5949  0.0116 -0.7964 -0.0013
                                            0.0976  0.0425  0.0000  0.0000  0.0001
                                           -0.0000 -0.0000  0.0181 -0.0121
     8. (0.84071) BD ( 2) C   4 - C   5  
                ( 54.16%)   0.7359* C   4 s(  0.00%)p 1.00( 99.94%)d 0.00(  0.06%)
                                            0.0000  0.0000 -0.0000  0.0000 -0.0000
                                            0.0000  0.0000  0.9997 -0.0077 -0.0000
                                            0.0176 -0.0168  0.0000 -0.0000
                ( 45.84%)   0.6771* C   5 s(  0.00%)p 1.00( 99.93%)d 0.00(  0.07%)
                                           -0.0000 -0.0000 -0.0000  0.0000 -0.0000
                                            0.0000  0.0000  0.9996 -0.0063 -0.0000
                                           -0.0249 -0.0114 -0.0000  0.0000
     9. (0.98916) BD ( 1) C   4 - H  11  
                ( 63.48%)   0.7967* C   4 s( 29.44%)p 2.40( 70.54%)d 0.00(  0.03%)
                                           -0.0003  0.5424 -0.0139 -0.3458  0.0141
                                            0.7652 -0.0040  0.0000  0.0000 -0.0107
                                           -0.0000 -0.0000 -0.0078 -0.0093
                ( 36.52%)   0.6043* H  11 s( 99.89%)p 0.00(  0.11%)
                                            0.9995 -0.0035  0.0122 -0.0302  0.0000
    10. (0.98794) BD ( 1) C   5 - C   6  
                ( 49.40%)   0.7028* C   5 s( 35.03%)p 1.85( 64.91%)d 0.00(  0.06%)
                                            0.0001  0.5918  0.0089  0.3538  0.0279
                                           -0.7232  0.0082 -0.0000 -0.0000 -0.0136
                                           -0.0000  0.0000 -0.0146 -0.0147
                ( 50.60%)   0.7113* C   6 s( 33.91%)p 1.95( 66.03%)d 0.00(  0.06%)
                                           -0.0001  0.5822  0.0072 -0.3279  0.0211
                                            0.7431  0.0158 -0.0000 -0.0000 -0.0160
                                            0.0000  0.0000 -0.0106 -0.0153
    11. (0.98963) BD ( 1) C   5 - H  12  
                ( 63.18%)   0.7949* C   5 s( 29.47%)p 2.39( 70.50%)d 0.00(  0.03%)
                                           -0.0004  0.5427 -0.0135  0.4888 -0.0135
                                            0.6826 -0.0019 -0.0000  0.0000  0.0131
                                           -0.0000 -0.0000 -0.0035 -0.0101
                ( 36.82%)   0.6068* H  12 s( 99.89%)p 0.00(  0.11%)
                                            0.9995 -0.0020 -0.0183 -0.0270  0.0000
    12. (0.99030) BD ( 1) C   6 - C   7  
                ( 52.21%)   0.7226* C   6 s( 32.46%)p 2.08( 67.50%)d 0.00(  0.04%)
                                           -0.0000  0.5697 -0.0028  0.8169 -0.0179
                                           -0.0856  0.0038  0.0000 -0.0000 -0.0029
                                            0.0000 -0.0000  0.0144 -0.0130
                ( 47.79%)   0.6913* C   7 s( 28.99%)p 2.45( 70.95%)d 0.00(  0.06%)
                                            0.0004  0.5384  0.0099 -0.8368 -0.0098
                                            0.0957  0.0047 -0.0000 -0.0000 -0.0042
                                            0.0000 -0.0000  0.0204 -0.0109
    13. (0.98757) BD ( 1) C   6 - C   8  
                ( 50.65%)   0.7117* C   6 s( 33.56%)p 1.98( 66.38%)d 0.00(  0.06%)
                                           -0.0001  0.5793  0.0059 -0.4731  0.0174
                                           -0.6628 -0.0183 -0.0000 -0.0000  0.0185
                                           -0.0000 -0.0000 -0.0033 -0.0153
                ( 49.35%)   0.7025* C   8 s( 34.75%)p 1.88( 65.19%)d 0.00(  0.06%)
                                            0.0001  0.5895  0.0085  0.4916  0.0239
                                            0.6399 -0.0133 -0.0000 -0.0000  0.0179
                                           -0.0000 -0.0000 -0.0079 -0.0141
    14. (0.95146) BD ( 1) C   7 - H  13  
                ( 64.24%)   0.8015* C   7 s( 23.29%)p 3.29( 76.67%)d 0.00(  0.03%)
                                           -0.0001  0.4826 -0.0032  0.2590  0.0180
                                           -0.4466  0.0078 -0.7069  0.0030 -0.0040
                                           -0.0004  0.0143 -0.0045  0.0097
                ( 35.76%)   0.5980* H  13 s( 99.90%)p 0.00(  0.10%)
                                            0.9995 -0.0020 -0.0144  0.0127  0.0253
    15. (0.95146) BD ( 1) C   7 - H  14  
                ( 64.24%)   0.8015* C   7 s( 23.29%)p 3.29( 76.67%)d 0.00(  0.03%)
                                           -0.0001  0.4826 -0.0032  0.2590  0.0180
                                           -0.4466  0.0078  0.7070 -0.0030 -0.0040
                                            0.0004 -0.0143 -0.0045  0.0097
                ( 35.76%)   0.5980* H  14 s( 99.90%)p 0.00(  0.10%)
                                            0.9995 -0.0020 -0.0144  0.0127 -0.0253
    16. (0.99425) BD ( 1) C   7 - H  15  
                ( 62.70%)   0.7919* C   7 s( 24.39%)p 3.10( 75.57%)d 0.00(  0.03%)
                                           -0.0001  0.4939 -0.0021  0.4051  0.0146
                                            0.7688 -0.0167 -0.0000  0.0000  0.0118
                                           -0.0000 -0.0000 -0.0111 -0.0091
                ( 37.30%)   0.6107* H  15 s( 99.91%)p 0.00(  0.09%)
                                            0.9996 -0.0002 -0.0174 -0.0244  0.0000
    17. (0.98954) BD ( 1) C   8 - C   9  
                ( 49.98%)   0.7069* C   8 s( 35.75%)p 1.80( 64.20%)d 0.00(  0.05%)
                                            0.0000  0.5978  0.0114 -0.7978 -0.0094
                                            0.0617 -0.0411  0.0000  0.0000 -0.0070
                                           -0.0000  0.0000  0.0166 -0.0117
                ( 50.02%)   0.7073* C   9 s( 35.96%)p 1.78( 63.99%)d 0.00(  0.05%)
                                            0.0000  0.5996  0.0118  0.7930 -0.0003
                                           -0.0959 -0.0428 -0.0000 -0.0000  0.0007
                                           -0.0000 -0.0000  0.0182 -0.0112
    18. (0.85137) BD ( 2) C   8 - C   9  
                ( 50.33%)   0.7094* C   8 s(  0.00%)p 1.00( 99.93%)d 0.00(  0.07%)
                                            0.0000  0.0000 -0.0000  0.0000 -0.0000
                                           -0.0000 -0.0000  0.9996 -0.0072  0.0000
                                           -0.0205  0.0165 -0.0000  0.0000
                ( 49.67%)   0.7048* C   9 s(  0.00%)p 1.00( 99.93%)d 0.00(  0.07%)
                                            0.0000  0.0000 -0.0000  0.0000 -0.0000
                                           -0.0000  0.0000  0.9996 -0.0056 -0.0000
                                            0.0239  0.0124  0.0000 -0.0000
    19. (0.98940) BD ( 1) C   8 - H  16  
                ( 63.27%)   0.7954* C   8 s( 29.39%)p 2.40( 70.58%)d 0.00(  0.03%)
                                            0.0003 -0.5420  0.0141 -0.3469  0.0139
                                            0.7650 -0.0033  0.0000 -0.0000  0.0105
                                            0.0000 -0.0000  0.0079  0.0098
                ( 36.73%)   0.6060* H  16 s( 99.89%)p 0.00(  0.11%)
                                           -0.9995  0.0022  0.0121 -0.0301 -0.0000
    20. (0.98887) BD ( 1) C   9 - H  17  
                ( 64.08%)   0.8005* C   9 s( 29.97%)p 2.34( 70.01%)d 0.00(  0.03%)
                                            0.0003 -0.5472  0.0150  0.4950 -0.0126
                                            0.6744 -0.0037  0.0000 -0.0000 -0.0128
                                            0.0000 -0.0000  0.0022  0.0094
                ( 35.92%)   0.5993* H  17 s( 99.89%)p 0.00(  0.11%)
                                           -0.9994  0.0049 -0.0202 -0.0267 -0.0000
    21. (0.99987) CR ( 1) O   1           s(100.00%)p 0.00(  0.00%)
                                            1.0000 -0.0003 -0.0000  0.0002 -0.0000
                                            0.0002 -0.0000 -0.0000  0.0000  0.0000
                                           -0.0000 -0.0000 -0.0000 -0.0000
    22. (0.99966) CR ( 1) C   2           s(100.00%)p 0.00(  0.00%)
                                            1.0000 -0.0000  0.0000 -0.0004 -0.0000
                                            0.0003 -0.0000  0.0000 -0.0000 -0.0000
                                           -0.0000 -0.0000 -0.0000  0.0000
    23. (0.99941) CR ( 1) C   3           s(100.00%)
                                            1.0000  0.0001  0.0000  0.0001 -0.0000
                                           -0.0001 -0.0000 -0.0000  0.0000 -0.0000
                                           -0.0000  0.0000 -0.0000 -0.0000
    24. (0.99947) CR ( 1) C   4           s(100.00%)p 0.00(  0.00%)
                                            1.0000  0.0001 -0.0000 -0.0001  0.0000
                                            0.0003 -0.0000 -0.0000  0.0000 -0.0000
                                           -0.0000  0.0000 -0.0000 -0.0000
    25. (0.99944) CR ( 1) C   5           s(100.00%)p 0.00(  0.00%)
                                            1.0000  0.0001 -0.0000  0.0001 -0.0000
                                            0.0003 -0.0000  0.0000  0.0000  0.0000
                                           -0.0000 -0.0000 -0.0000 -0.0000
    26. (0.99944) CR ( 1) C   6           s(100.00%)
                                            1.0000  0.0001  0.0000 -0.0000  0.0000
                                            0.0000  0.0000  0.0000 -0.0000  0.0000
                                            0.0000 -0.0000 -0.0000 -0.0000
    27. (0.99958) CR ( 1) C   7           s(100.00%)p 0.00(  0.00%)
                                            1.0000 -0.0001 -0.0000  0.0004  0.0000
                                           -0.0001 -0.0000  0.0000  0.0000  0.0000
                                            0.0000 -0.0000 -0.0000  0.0000
    28. (0.99944) CR ( 1) C   8           s(100.00%)p 0.00(  0.00%)
                                            1.0000  0.0001 -0.0000  0.0001 -0.0000
                                           -0.0003  0.0000 -0.0000  0.0000 -0.0000
                                            0.0000  0.0000 -0.0000 -0.0000
    29. (0.99947) CR ( 1) C   9           s(100.00%)p 0.00(  0.00%)
                                            1.0000  0.0001 -0.0000 -0.0002  0.0000
                                           -0.0003  0.0000 -0.0000  0.0000  0.0000
                                           -0.0000 -0.0000 -0.0000 -0.0000
    30. (0.99165) LP ( 1) O   1           s( 57.54%)p 0.74( 42.45%)d 0.00(  0.02%)
                                            0.0004  0.7584  0.0164 -0.4202  0.0011
                                           -0.4979 -0.0012  0.0000 -0.0000 -0.0105
                                            0.0000  0.0000  0.0007  0.0070
    31. (0.94024) LP ( 2) O   1           s(  0.01%)p99.99( 99.90%)d 8.08(  0.09%)
                                           -0.0000 -0.0067  0.0080  0.7588  0.0147
                                           -0.6503 -0.0107 -0.0000 -0.0000  0.0030
                                           -0.0000 -0.0000  0.0295 -0.0014
    32. (0.23687) LP*( 1) C   3           s(  0.00%)p 1.00( 99.99%)d 0.00(  0.01%)
                                            0.0000 -0.0000 -0.0000  0.0000 -0.0000
                                           -0.0000  0.0000  0.9998  0.0187  0.0000
                                            0.0086  0.0007 -0.0000 -0.0000
    33. (0.20870) LP*( 1) C   6           s(  0.00%)p 1.00(100.00%)d 0.00(  0.00%)
                                           -0.0000 -0.0000 -0.0000 -0.0000 -0.0000
                                            0.0000  0.0000  0.9996  0.0286 -0.0000
                                           -0.0057 -0.0038  0.0000  0.0000
    34. (0.00151) RY*( 1) O   1           s(  1.46%)p65.50( 95.93%)d 1.78(  2.61%)
                                           -0.0000 -0.0011  0.1210 -0.0079  0.7626
                                            0.0123 -0.6144  0.0000 -0.0000 -0.0272
                                            0.0000  0.0000 -0.1592 -0.0041
    35. (0.00009) RY*( 2) O   1           s( 44.99%)p 1.17( 52.47%)d 0.06(  2.54%)
    36. (0.00002) RY*( 3) O   1           s( 46.43%)p 1.05( 48.96%)d 0.10(  4.61%)
    37. (0.00001) RY*( 4) O   1           s(  0.00%)p 1.00( 94.12%)d 0.06(  5.88%)
    38. (0.00001) RY*( 5) O   1           s(  0.30%)p 1.28(  0.39%)d99.99( 99.31%)
    39. (0.00000) RY*( 6) O   1           s(  0.00%)p 1.00(  5.59%)d16.90( 94.41%)
    40. (0.00000) RY*( 7) O   1           s(  0.00%)p 1.00(  0.47%)d99.99( 99.53%)
    41. (0.00000) RY*( 8) O   1           s(  4.65%)p 0.39(  1.80%)d20.12( 93.55%)
    42. (0.00000) RY*( 9) O   1           s(  2.09%)p 0.35(  0.73%)d46.60( 97.19%)
    43. (0.00685) RY*( 1) C   2           s( 12.89%)p 6.73( 86.73%)d 0.03(  0.38%)
                                           -0.0000  0.0575  0.3545 -0.0532  0.5649
                                           -0.0376  0.7375  0.0000 -0.0000  0.0343
                                           -0.0000 -0.0000  0.0507  0.0040
    44. (0.00391) RY*( 2) C   2           s( 40.43%)p 0.15(  6.01%)d 1.32( 53.56%)
                                           -0.0000 -0.0027  0.6359  0.0175 -0.2279
                                           -0.0462 -0.0752 -0.0000  0.0000 -0.1672
                                            0.0000  0.0000 -0.7125  0.0058
    45. (0.00125) RY*( 3) C   2           s(  8.97%)p 8.98( 80.58%)d 1.17( 10.45%)
                                           -0.0000  0.0241  0.2985 -0.0200  0.6328
                                           -0.0416 -0.6350  0.0000 -0.0000 -0.2581
                                           -0.0000 -0.0000  0.1938  0.0186
    46. (0.00034) RY*( 4) C   2           s(  0.00%)p 1.00( 71.15%)d 0.41( 28.85%)
                                            0.0000  0.0000 -0.0000  0.0000  0.0000
                                            0.0000 -0.0000  0.0444  0.8423 -0.0000
                                            0.4880  0.2244 -0.0000 -0.0000
    47. (0.00033) RY*( 5) C   2           s( 34.62%)p 0.60( 20.89%)d 1.29( 44.49%)
                                            0.0000 -0.0123  0.5882 -0.0111 -0.4562
                                           -0.0188  0.0190  0.0000  0.0000  0.0207
                                            0.0000  0.0000  0.6654  0.0419
    48. (0.00000) RY*( 6) C   2           s(  0.00%)p 1.00( 25.12%)d 2.98( 74.88%)
    49. (0.00001) RY*( 7) C   2           s(  0.00%)p 1.00(  3.95%)d24.29( 96.05%)
    50. (0.00001) RY*( 8) C   2           s(  2.92%)p 2.09(  6.12%)d31.10( 90.96%)
    51. (0.00001) RY*( 9) C   2           s(  0.19%)p 0.10(  0.02%)d99.99( 99.79%)
    52. (0.00310) RY*( 1) C   3           s(  9.45%)p 9.18( 86.70%)d 0.41(  3.85%)
                                            0.0000  0.0088  0.3072  0.0206  0.8433
                                           -0.0084  0.3941  0.0000 -0.0000 -0.1208
                                           -0.0000 -0.0000  0.1530 -0.0225
    53. (0.00188) RY*( 2) C   3           s(  2.40%)p38.58( 92.74%)d 2.02(  4.86%)
                                            0.0000  0.0073  0.1549  0.0102  0.3350
                                            0.0114 -0.9027  0.0000 -0.0000  0.0602
                                           -0.0000  0.0000  0.2104 -0.0266
    54. (0.00096) RY*( 3) C   3           s( 85.07%)p 0.09(  7.95%)d 0.08(  6.98%)
                                           -0.0000 -0.0156  0.9222 -0.0153 -0.2813
                                           -0.0025  0.0104  0.0000 -0.0000  0.1310
                                            0.0000 -0.0000 -0.2269 -0.0342
    55. (0.00034) RY*( 4) C   3           s(  0.00%)p 1.00(  0.04%)d99.99( 99.96%)
                                            0.0000 -0.0000 -0.0000 -0.0000  0.0000
                                           -0.0000  0.0000 -0.0024 -0.0209  0.0000
                                            0.2456  0.9691  0.0000  0.0000
    56. (0.00021) RY*( 5) C   3           s(  0.00%)p 1.00(  0.28%)d99.99( 99.72%)
                                           -0.0000  0.0000 -0.0000 -0.0000  0.0000
                                            0.0000 -0.0000 -0.0072 -0.0523 -0.0000
                                            0.9677 -0.2464 -0.0000 -0.0000
    57. (0.00014) RY*( 6) C   3           s(  0.02%)p99.81(  2.45%)d99.99( 97.53%)
                                           -0.0000 -0.0005  0.0156 -0.0032  0.0245
                                            0.0231 -0.1527  0.0000 -0.0000 -0.8686
                                           -0.0000  0.0000 -0.4661 -0.0601
    58. (0.00010) RY*( 7) C   3           s(  2.83%)p 3.59( 10.17%)d30.73( 87.00%)
                                           -0.0000 -0.0090  0.1680  0.0107 -0.3099
                                            0.0043  0.0746 -0.0000  0.0000 -0.4532
                                           -0.0000  0.0000  0.8144 -0.0369
    59. (0.00000) RY*( 8) C   3           s(  0.00%)p 1.00( 99.69%)d 0.00(  0.31%)
    60. (0.00001) RY*( 9) C   3           s(  0.32%)p 0.16(  0.05%)d99.99( 99.63%)
    61. (0.00312) RY*( 1) C   4           s(  0.45%)p99.99( 93.60%)d13.24(  5.95%)
                                            0.0000 -0.0236  0.0628 -0.0157 -0.5943
                                            0.0301  0.7627 -0.0000 -0.0000  0.1759
                                            0.0000 -0.0000  0.1676  0.0222
    62. (0.00143) RY*( 2) C   4           s(  4.71%)p19.79( 93.17%)d 0.45(  2.12%)
                                           -0.0000  0.0156  0.2164  0.0219 -0.7539
                                            0.0127 -0.6023 -0.0000  0.0000 -0.1011
                                           -0.0000 -0.0000  0.0992 -0.0342
    63. (0.00049) RY*( 3) C   4           s( 93.17%)p 0.05(  5.11%)d 0.02(  1.72%)
                                            0.0000 -0.0058  0.9652 -0.0125  0.2161
                                            0.0130  0.0641  0.0000 -0.0000  0.1056
                                            0.0000  0.0000  0.0083 -0.0771
    64. (0.00032) RY*( 4) C   4           s(  0.00%)p 1.00( 84.64%)d 0.18( 15.36%)
                                           -0.0000 -0.0000  0.0000 -0.0000  0.0000
                                           -0.0000  0.0000  0.0061  0.9200  0.0000
                                           -0.2393 -0.3104 -0.0000 -0.0000
    65. (0.00007) RY*( 5) C   4           s(  0.73%)p 4.13(  3.03%)d99.99( 96.23%)
    66. (0.00001) RY*( 6) C   4           s(  0.00%)p 1.00(  6.40%)d14.63( 93.60%)
    67. (0.00002) RY*( 7) C   4           s(  0.83%)p 4.52(  3.77%)d99.99( 95.40%)
    68. (0.00000) RY*( 8) C   4           s(  0.00%)p 1.00(  9.03%)d10.08( 90.97%)
    69. (0.00000) RY*( 9) C   4           s(  0.20%)p 6.83(  1.35%)d99.99( 98.45%)
    70. (0.00297) RY*( 1) C   5           s(  0.25%)p99.99( 93.15%)d25.95(  6.59%)
                                            0.0000 -0.0259  0.0432  0.0223  0.6650
                                            0.0260  0.6986  0.0000  0.0000 -0.2407
                                            0.0000 -0.0000  0.0865  0.0228
    71. (0.00127) RY*( 2) C   5           s(  2.69%)p35.31( 94.96%)d 0.87(  2.35%)
                                            0.0000  0.0125  0.1635 -0.0196  0.6972
                                            0.0189 -0.6802  0.0000  0.0000  0.0305
                                            0.0000 -0.0000  0.1474 -0.0286
    72. (0.00054) RY*( 3) C   5           s( 94.60%)p 0.04(  3.33%)d 0.02(  2.07%)
                                            0.0000 -0.0071  0.9726  0.0157 -0.1706
                                            0.0114  0.0619  0.0000  0.0000 -0.1136
                                            0.0000 -0.0000  0.0219 -0.0853
    73. (0.00035) RY*( 4) C   5           s(  0.00%)p 1.00( 86.79%)d 0.15( 13.21%)
                                            0.0000  0.0000 -0.0000 -0.0000 -0.0000
                                           -0.0000  0.0000  0.0070  0.9316  0.0000
                                            0.1891 -0.3103 -0.0000  0.0000
    74. (0.00007) RY*( 5) C   5           s(  0.21%)p12.80(  2.64%)d99.99( 97.15%)
    75. (0.00002) RY*( 6) C   5           s(  2.13%)p 2.28(  4.84%)d43.75( 93.03%)
    76. (0.00001) RY*( 7) C   5           s(  0.00%)p 1.00( 10.00%)d 9.00( 90.00%)
    77. (0.00001) RY*( 8) C   5           s(  0.00%)p 1.00(  3.28%)d29.50( 96.72%)
    78. (0.00000) RY*( 9) C   5           s(  0.22%)p 4.98(  1.11%)d99.99( 98.67%)
    79. (0.00266) RY*( 1) C   6           s(  8.21%)p10.22( 83.96%)d 0.95(  7.82%)
                                            0.0000  0.0082  0.2865 -0.0304 -0.9132
                                            0.0037  0.0684  0.0000  0.0000 -0.0523
                                           -0.0000  0.0000  0.2713 -0.0438
    80. (0.00139) RY*( 2) C   6           s(  0.22%)p99.99( 97.44%)d10.58(  2.34%)
                                           -0.0000 -0.0023  0.0469 -0.0031  0.0886
                                           -0.0199  0.9829  0.0000 -0.0000  0.1500
                                           -0.0000 -0.0000  0.0285 -0.0070
    81. (0.00048) RY*( 3) C   6           s( 75.36%)p 0.06(  4.31%)d 0.27( 20.33%)
                                           -0.0000 -0.0095  0.8681  0.0187  0.1764
                                            0.0073 -0.1078  0.0000 -0.0001  0.3727
                                           -0.0001  0.0000 -0.2364 -0.0922
    82. (0.00039) RY*( 4) C   6           s(  0.00%)p 1.00( 16.26%)d 5.15( 83.74%)
                                            0.0000 -0.0000  0.0001  0.0000  0.0000
                                            0.0000 -0.0000 -0.0072  0.4031  0.0001
                                            0.8924 -0.2025 -0.0000 -0.0000
    83. (0.00031) RY*( 5) C   6           s(  0.00%)p 1.00(  1.87%)d52.58( 98.13%)
                                           -0.0000 -0.0000  0.0000  0.0000  0.0000
                                           -0.0000  0.0000  0.0007  0.1366 -0.0000
                                            0.1601  0.9776 -0.0000 -0.0000
    84. (0.00026) RY*( 6) C   6           s(  7.67%)p 0.23(  1.78%)d11.80( 90.55%)
                                           -0.0000 -0.0020  0.2770  0.0036  0.0287
                                           -0.0271  0.1274  0.0000  0.0000 -0.8669
                                            0.0000 -0.0000 -0.3921  0.0139
    85. (0.00007) RY*( 7) C   6           s(  7.88%)p 1.58( 12.47%)d10.11( 79.65%)
    86. (0.00001) RY*( 8) C   6           s(  0.00%)p 1.00( 81.88%)d 0.22( 18.12%)
    87. (0.00001) RY*( 9) C   6           s(  0.73%)p 0.16(  0.11%)d99.99( 99.16%)
    88. (0.00223) RY*( 1) C   7           s(  0.01%)p 1.00( 96.31%)d 0.04(  3.69%)
                                            0.0000 -0.0042  0.0065  0.0039  0.1245
                                            0.0219  0.9732 -0.0000  0.0000 -0.1884
                                           -0.0000  0.0000 -0.0360  0.0084
    89. (0.00041) RY*( 2) C   7           s( 42.67%)p 1.33( 56.62%)d 0.02(  0.71%)
                                            0.0000  0.0136  0.6531  0.0237 -0.7468
                                           -0.0048  0.0888  0.0000  0.0000  0.0009
                                           -0.0000  0.0000 -0.0773 -0.0327
    90. (0.00021) RY*( 3) C   7           s(  0.00%)p 1.00( 87.11%)d 0.15( 12.89%)
                                            0.0000 -0.0000 -0.0000 -0.0000  0.0000
                                            0.0000 -0.0000  0.0061  0.9333  0.0000
                                           -0.3451  0.0994 -0.0000 -0.0000
    91. (0.00004) RY*( 4) C   7           s( 41.42%)p 0.88( 36.53%)d 0.53( 22.04%)
    92. (0.00000) RY*( 5) C   7           s(  0.16%)p23.08(  3.77%)d99.99( 96.07%)
    93. (0.00000) RY*( 6) C   7           s(  0.00%)p 1.00( 12.03%)d 7.32( 87.97%)
    94. (0.00000) RY*( 7) C   7           s(  0.00%)p 1.00(  0.91%)d99.99( 99.09%)
    95. (0.00001) RY*( 8) C   7           s( 15.76%)p 0.42(  6.58%)d 4.93( 77.66%)
    96. (0.00000) RY*( 9) C   7           s(  0.00%)p 1.00(  0.28%)d99.99( 99.72%)
    97. (0.00303) RY*( 1) C   8           s(  1.06%)p87.46( 92.71%)d 5.87(  6.23%)
                                            0.0000 -0.0246  0.1000  0.0156  0.5718
                                           -0.0304 -0.7739  0.0000  0.0000  0.1759
                                            0.0000 -0.0000  0.1755  0.0226
    98. (0.00139) RY*( 2) C   8           s(  9.26%)p 9.54( 88.33%)d 0.26(  2.41%)
                                            0.0000  0.0151  0.3039 -0.0204  0.7388
                                           -0.0141  0.5804  0.0000  0.0000 -0.1138
                                            0.0000  0.0000  0.0995 -0.0350
    99. (0.00051) RY*( 3) C   8           s( 87.98%)p 0.11(  9.90%)d 0.02(  2.12%)
                                            0.0000 -0.0077  0.9380  0.0140 -0.3036
                                           -0.0118 -0.0806  0.0000  0.0000  0.1247
                                           -0.0000  0.0000 -0.0208 -0.0720
   100. (0.00026) RY*( 4) C   8           s(  0.00%)p 1.00( 85.05%)d 0.18( 14.95%)
                                           -0.0000  0.0000 -0.0000  0.0000 -0.0000
                                            0.0000 -0.0000  0.0053  0.9222 -0.0000
                                            0.2033  0.3290 -0.0000  0.0000
   101. (0.00007) RY*( 5) C   8           s(  0.94%)p 4.09(  3.86%)d99.99( 95.20%)
   102. (0.00003) RY*( 6) C   8           s(  0.00%)p 1.00(  2.09%)d46.77( 97.91%)
   103. (0.00003) RY*( 7) C   8           s(  0.61%)p 6.61(  4.06%)d99.99( 95.32%)
   104. (0.00000) RY*( 8) C   8           s(  0.00%)p 1.00( 12.93%)d 6.73( 87.07%)
   105. (0.00000) RY*( 9) C   8           s(  0.24%)p 4.86(  1.17%)d99.99( 98.59%)
   106. (0.00354) RY*( 1) C   9           s(  2.23%)p41.84( 93.40%)d 1.96(  4.37%)
                                            0.0000 -0.0190  0.1482 -0.0156 -0.8753
                                           -0.0300 -0.4081 -0.0000 -0.0000 -0.1886
                                            0.0000  0.0000  0.0890  0.0154
   107. (0.00192) RY*( 2) C   9           s(  4.45%)p20.91( 93.10%)d 0.55(  2.44%)
                                           -0.0000  0.0201  0.2101  0.0260 -0.3984
                                           -0.0073  0.8784 -0.0000  0.0000  0.1386
                                           -0.0000 -0.0000  0.0650 -0.0317
   108. (0.00050) RY*( 3) C   9           s( 91.28%)p 0.07(  6.50%)d 0.02(  2.22%)
                                            0.0000 -0.0062  0.9554 -0.0167  0.2316
                                           -0.0112 -0.1046  0.0000 -0.0000 -0.1181
                                            0.0000 -0.0000 -0.0366 -0.0834
   109. (0.00031) RY*( 4) C   9           s(  0.00%)p 1.00( 82.21%)d 0.22( 17.79%)
                                           -0.0000 -0.0000  0.0000 -0.0000  0.0000
                                           -0.0000 -0.0000  0.0045  0.9067 -0.0000
                                           -0.1758  0.3834  0.0000 -0.0000
   110. (0.00007) RY*( 5) C   9           s(  0.76%)p 3.27(  2.49%)d99.99( 96.75%)
   111. (0.00003) RY*( 6) C   9           s(  0.00%)p 1.00(  5.80%)d16.25( 94.20%)
   112. (0.00004) RY*( 7) C   9           s(  1.06%)p 3.40(  3.62%)d89.53( 95.31%)
   113. (0.00000) RY*( 8) C   9           s(  0.00%)p 1.00( 12.07%)d 7.29( 87.93%)
   114. (0.00000) RY*( 9) C   9           s(  0.29%)p 3.20(  0.94%)d99.99( 98.76%)
   115. (0.00176) RY*( 1) H  10           s( 99.74%)p 0.00(  0.26%)
                                            0.0102  0.9987  0.0155 -0.0484  0.0000
   116. (0.00003) RY*( 2) H  10           s(  0.04%)p99.99( 99.96%)
   117. (0.00003) RY*( 3) H  10           s(  0.32%)p99.99( 99.68%)
   118. (0.00001) RY*( 4) H  10           s(  0.00%)p 1.00(100.00%)
   119. (0.00099) RY*( 1) H  11           s( 99.74%)p 0.00(  0.26%)
                                            0.0050  0.9987 -0.0396  0.0326  0.0000
   120. (0.00006) RY*( 2) H  11           s(  0.00%)p 1.00(100.00%)
   121. (0.00003) RY*( 3) H  11           s(  0.20%)p99.99( 99.80%)
   122. (0.00004) RY*( 4) H  11           s(  0.17%)p99.99( 99.83%)
   123. (0.00072) RY*( 1) H  12           s( 99.65%)p 0.00(  0.35%)
                                            0.0038  0.9982  0.0487  0.0340 -0.0000
   124. (0.00005) RY*( 2) H  12           s(  0.00%)p 1.00(100.00%)
   125. (0.00003) RY*( 3) H  12           s(  0.19%)p99.99( 99.81%)
   126. (0.00004) RY*( 4) H  12           s(  0.27%)p99.99( 99.73%)
   127. (0.00036) RY*( 1) H  13           s( 92.85%)p 0.08(  7.15%)
                                            0.0074  0.9636  0.0698 -0.2532 -0.0497
   128. (0.00009) RY*( 2) H  13           s(  0.11%)p99.99( 99.89%)
   129. (0.00008) RY*( 3) H  13           s(  2.55%)p38.29( 97.45%)
   130. (0.00001) RY*( 4) H  13           s(  4.59%)p20.79( 95.41%)
   131. (0.00036) RY*( 1) H  14           s( 92.85%)p 0.08(  7.15%)
                                            0.0074  0.9636  0.0698 -0.2532  0.0497
   132. (0.00009) RY*( 2) H  14           s(  0.11%)p99.99( 99.89%)
   133. (0.00008) RY*( 3) H  14           s(  2.55%)p38.29( 97.45%)
   134. (0.00001) RY*( 4) H  14           s(  4.59%)p20.78( 95.41%)
   135. (0.00051) RY*( 1) H  15           s( 97.92%)p 0.02(  2.08%)
                                            0.0045  0.9895  0.0948  0.1089  0.0000
   136. (0.00006) RY*( 2) H  15           s(  0.04%)p99.99( 99.96%)
   137. (0.00006) RY*( 3) H  15           s(  0.00%)p 1.00(100.00%)
   138. (0.00001) RY*( 4) H  15           s(  2.14%)p45.77( 97.86%)
   139. (0.00073) RY*( 1) H  16           s( 99.67%)p 0.00(  0.33%)
                                            0.0038  0.9984  0.0439 -0.0366 -0.0000
   140. (0.00005) RY*( 2) H  16           s(  0.00%)p 1.00(100.00%)
   141. (0.00003) RY*( 3) H  16           s(  0.22%)p99.99( 99.78%)
   142. (0.00004) RY*( 4) H  16           s(  0.21%)p99.99( 99.79%)
   143. (0.00172) RY*( 1) H  17           s( 99.72%)p 0.00(  0.28%)
                                            0.0059  0.9986 -0.0525  0.0022  0.0000
   144. (0.00004) RY*( 2) H  17           s(  0.32%)p99.99( 99.68%)
   145. (0.00004) RY*( 3) H  17           s(  0.00%)p 1.00(100.00%)
   146. (0.00003) RY*( 4) H  17           s(  0.07%)p99.99( 99.93%)
   147. (0.00168) BD*( 1) O   1 - C   2  
                ( 33.98%)   0.5829* O   1 s( 42.53%)p 1.35( 57.38%)d 0.00(  0.09%)
                                            0.0000 -0.6515  0.0278 -0.4962  0.0120
                                           -0.5719  0.0169  0.0000  0.0000 -0.0270
                                            0.0000  0.0000  0.0027  0.0142
                ( 66.02%)  -0.8125* C   2 s( 31.36%)p 2.18( 68.39%)d 0.01(  0.25%)
                                           -0.0000 -0.5571  0.0573  0.5303  0.0670
                                            0.6300  0.0361  0.0000 -0.0000 -0.0433
                                           -0.0000 -0.0000  0.0105  0.0236
   148. (0.00714) BD*( 2) O   1 - C   2  
                ( 44.34%)   0.6659* O   1 s(  0.00%)p 1.00( 99.82%)d 0.00(  0.18%)
                                           -0.0000  0.0000 -0.0000 -0.0000  0.0000
                                            0.0000 -0.0000 -0.9991  0.0102 -0.0000
                                           -0.0290 -0.0304 -0.0000  0.0000
                ( 55.66%)  -0.7461* C   2 s(  0.00%)p 1.00( 99.77%)d 0.00(  0.23%)
                                            0.0000 -0.0000 -0.0000 -0.0000  0.0000
                                            0.0000 -0.0000 -0.9984  0.0294  0.0000
                                            0.0203  0.0432  0.0000  0.0000
   149. (0.03205) BD*( 1) C   2 - C   3  
                ( 53.63%)   0.7323* C   2 s( 36.91%)p 1.71( 63.02%)d 0.00(  0.07%)
                                            0.0003  0.6075 -0.0052  0.7843 -0.0051
                                           -0.1228  0.0081 -0.0000  0.0000 -0.0065
                                           -0.0000  0.0000  0.0225 -0.0107
                ( 46.37%)  -0.6810* C   3 s( 31.28%)p 2.20( 68.67%)d 0.00(  0.05%)
                                            0.0000  0.5593  0.0026 -0.8249  0.0085
                                            0.0787  0.0038  0.0000 -0.0000 -0.0035
                                           -0.0000  0.0000  0.0164 -0.0133
   150. (0.02907) BD*( 1) C   2 - H  10  
                ( 39.97%)   0.6322* C   2 s( 31.71%)p 2.15( 68.25%)d 0.00(  0.04%)
                                            0.0003 -0.5621 -0.0342  0.3152  0.0218
                                           -0.7629  0.0257 -0.0000  0.0000  0.0098
                                           -0.0000 -0.0000  0.0170  0.0064
                ( 60.03%)  -0.7748* H  10 s( 99.90%)p 0.00(  0.10%)
                                           -0.9994  0.0119 -0.0141  0.0291  0.0000
   151. (0.01161) BD*( 1) C   3 - C   4  
                ( 49.43%)   0.7031* C   3 s( 34.55%)p 1.89( 65.40%)d 0.00(  0.05%)
                                            0.0001 -0.5877 -0.0097 -0.4618  0.0180
                                           -0.6635 -0.0138 -0.0000 -0.0000 -0.0164
                                           -0.0000 -0.0000  0.0047  0.0156
                ( 50.57%)  -0.7111* C   4 s( 34.75%)p 1.88( 65.19%)d 0.00(  0.06%)
                                           -0.0001 -0.5895 -0.0072  0.4921  0.0235
                                            0.6396 -0.0124 -0.0000 -0.0000 -0.0180
                                            0.0000 -0.0000  0.0075  0.0136
   152. (0.01304) BD*( 1) C   3 - C   9  
                ( 49.20%)   0.7015* C   3 s( 34.07%)p 1.93( 65.87%)d 0.00(  0.05%)
                                            0.0001 -0.5837 -0.0063 -0.3247  0.0196
                                            0.7435  0.0099  0.0000 -0.0000  0.0136
                                            0.0000 -0.0000  0.0100  0.0154
                ( 50.80%)  -0.7127* C   9 s( 33.98%)p 1.94( 65.96%)d 0.00(  0.06%)
                                           -0.0001 -0.5829 -0.0081  0.3526  0.0254
                                           -0.7311  0.0076 -0.0000 -0.0000  0.0133
                                            0.0000 -0.0000  0.0148  0.0140
   153. (0.00738) BD*( 1) C   4 - C   5  
                ( 49.77%)   0.7055* C   4 s( 35.72%)p 1.80( 64.24%)d 0.00(  0.04%)
                                           -0.0000 -0.5976 -0.0100 -0.7979 -0.0081
                                            0.0628 -0.0412  0.0000  0.0000  0.0072
                                            0.0000 -0.0000 -0.0164  0.0112
                ( 50.23%)  -0.7088* C   5 s( 35.40%)p 1.82( 64.55%)d 0.00(  0.05%)
                                            0.0000 -0.5949 -0.0116  0.7964  0.0013
                                           -0.0976 -0.0425 -0.0000 -0.0000 -0.0001
                                            0.0000  0.0000 -0.0181  0.0121
   154. (0.00958) BD*( 2) C   4 - C   5  
                ( 45.84%)   0.6771* C   4 s(  0.00%)p 1.00( 99.94%)d 0.00(  0.06%)
                                           -0.0000 -0.0000  0.0000 -0.0000  0.0000
                                           -0.0000 -0.0000 -0.9997  0.0077  0.0000
                                           -0.0176  0.0168 -0.0000  0.0000
                ( 54.16%)  -0.7359* C   5 s(  0.00%)p 1.00( 99.93%)d 0.00(  0.07%)
                                            0.0000  0.0000  0.0000 -0.0000  0.0000
                                           -0.0000 -0.0000 -0.9996  0.0063  0.0000
                                            0.0249  0.0114  0.0000 -0.0000
   155. (0.00748) BD*( 1) C   4 - H  11  
                ( 36.52%)   0.6043* C   4 s( 29.44%)p 2.40( 70.54%)d 0.00(  0.03%)
                                            0.0003 -0.5424  0.0139  0.3458 -0.0141
                                           -0.7652  0.0040 -0.0000 -0.0000  0.0107
                                            0.0000  0.0000  0.0078  0.0093
                ( 63.48%)  -0.7967* H  11 s( 99.89%)p 0.00(  0.11%)
                                           -0.9995  0.0035 -0.0122  0.0302 -0.0000
   156. (0.01241) BD*( 1) C   5 - C   6  
                ( 50.60%)   0.7113* C   5 s( 35.03%)p 1.85( 64.91%)d 0.00(  0.06%)
                                            0.0001  0.5918  0.0089  0.3538  0.0279
                                           -0.7232  0.0082 -0.0000 -0.0000 -0.0136
                                           -0.0000  0.0000 -0.0146 -0.0147
                ( 49.40%)  -0.7028* C   6 s( 33.91%)p 1.95( 66.03%)d 0.00(  0.06%)
                                           -0.0001  0.5822  0.0072 -0.3279  0.0211
                                            0.7431  0.0158 -0.0000 -0.0000 -0.0160
                                            0.0000  0.0000 -0.0106 -0.0153
   157. (0.00693) BD*( 1) C   5 - H  12  
                ( 36.82%)   0.6068* C   5 s( 29.47%)p 2.39( 70.50%)d 0.00(  0.03%)
                                            0.0004 -0.5427  0.0135 -0.4888  0.0135
                                           -0.6826  0.0019  0.0000 -0.0000 -0.0131
                                            0.0000  0.0000  0.0035  0.0101
                ( 63.18%)  -0.7949* H  12 s( 99.89%)p 0.00(  0.11%)
                                           -0.9995  0.0020  0.0183  0.0270 -0.0000
   158. (0.00769) BD*( 1) C   6 - C   7  
                ( 47.79%)   0.6913* C   6 s( 32.46%)p 2.08( 67.50%)d 0.00(  0.04%)
                                            0.0000 -0.5697  0.0028 -0.8169  0.0179
                                            0.0856 -0.0038 -0.0000  0.0000  0.0029
                                           -0.0000  0.0000 -0.0144  0.0130
                ( 52.21%)  -0.7226* C   7 s( 28.99%)p 2.45( 70.95%)d 0.00(  0.06%)
                                           -0.0004 -0.5384 -0.0099  0.8368  0.0098
                                           -0.0957 -0.0047  0.0000  0.0000  0.0042
                                           -0.0000  0.0000 -0.0204  0.0109
   159. (0.01300) BD*( 1) C   6 - C   8  
                ( 49.35%)   0.7025* C   6 s( 33.56%)p 1.98( 66.38%)d 0.00(  0.06%)
                                            0.0001 -0.5793 -0.0059  0.4731 -0.0174
                                            0.6628  0.0183  0.0000  0.0000 -0.0185
                                            0.0000  0.0000  0.0033  0.0153
                ( 50.65%)  -0.7117* C   8 s( 34.75%)p 1.88( 65.19%)d 0.00(  0.06%)
                                           -0.0001 -0.5895 -0.0085 -0.4916 -0.0239
                                           -0.6399  0.0133  0.0000  0.0000 -0.0179
                                            0.0000  0.0000  0.0079  0.0141
   160. (0.00163) BD*( 1) C   7 - H  13  
                ( 35.76%)   0.5980* C   7 s( 23.29%)p 3.29( 76.67%)d 0.00(  0.03%)
                                            0.0001 -0.4826  0.0032 -0.2590 -0.0180
                                            0.4466 -0.0078  0.7069 -0.0030  0.0040
                                            0.0004 -0.0143  0.0045 -0.0097
                ( 64.24%)  -0.8015* H  13 s( 99.90%)p 0.00(  0.10%)
                                           -0.9995  0.0020  0.0144 -0.0127 -0.0253
   161. (0.00163) BD*( 1) C   7 - H  14  
                ( 35.76%)   0.5980* C   7 s( 23.29%)p 3.29( 76.67%)d 0.00(  0.03%)
                                            0.0001 -0.4826  0.0032 -0.2590 -0.0180
                                            0.4466 -0.0078 -0.7070  0.0030  0.0040
                                           -0.0004  0.0143  0.0045 -0.0097
                ( 64.24%)  -0.8015* H  14 s( 99.90%)p 0.00(  0.10%)
                                           -0.9995  0.0020  0.0144 -0.0127  0.0253
   162. (0.00181) BD*( 1) C   7 - H  15  
                ( 37.30%)   0.6107* C   7 s( 24.39%)p 3.10( 75.57%)d 0.00(  0.03%)
                                            0.0001 -0.4939  0.0021 -0.4051 -0.0146
                                           -0.7688  0.0167  0.0000 -0.0000 -0.0118
                                            0.0000  0.0000  0.0111  0.0091
                ( 62.70%)  -0.7919* H  15 s( 99.91%)p 0.00(  0.09%)
                                           -0.9996  0.0002  0.0174  0.0244 -0.0000
   163. (0.00726) BD*( 1) C   8 - C   9  
                ( 50.02%)   0.7073* C   8 s( 35.75%)p 1.80( 64.20%)d 0.00(  0.05%)
                                            0.0000  0.5978  0.0114 -0.7978 -0.0094
                                            0.0617 -0.0411  0.0000  0.0000 -0.0070
                                           -0.0000  0.0000  0.0166 -0.0117
                ( 49.98%)  -0.7069* C   9 s( 35.96%)p 1.78( 63.99%)d 0.00(  0.05%)
                                            0.0000  0.5996  0.0118  0.7930 -0.0003
                                           -0.0959 -0.0428 -0.0000 -0.0000  0.0007
                                           -0.0000 -0.0000  0.0182 -0.0112
   164. (0.01222) BD*( 2) C   8 - C   9  
                ( 49.67%)   0.7048* C   8 s(  0.00%)p 1.00( 99.93%)d 0.00(  0.07%)
                                           -0.0000 -0.0000  0.0000 -0.0000  0.0000
                                            0.0000  0.0000 -0.9996  0.0072 -0.0000
                                            0.0205 -0.0165  0.0000 -0.0000
                ( 50.33%)  -0.7094* C   9 s(  0.00%)p 1.00( 99.93%)d 0.00(  0.07%)
                                           -0.0000 -0.0000  0.0000 -0.0000  0.0000
                                            0.0000 -0.0000 -0.9996  0.0056  0.0000
                                           -0.0239 -0.0124 -0.0000  0.0000
   165. (0.00701) BD*( 1) C   8 - H  16  
                ( 36.73%)   0.6060* C   8 s( 29.39%)p 2.40( 70.58%)d 0.00(  0.03%)
                                           -0.0003  0.5420 -0.0141  0.3469 -0.0139
                                           -0.7650  0.0033 -0.0000  0.0000 -0.0105
                                           -0.0000  0.0000 -0.0079 -0.0098
                ( 63.27%)  -0.7954* H  16 s( 99.89%)p 0.00(  0.11%)
                                            0.9995 -0.0022 -0.0121  0.0301  0.0000
   166. (0.00773) BD*( 1) C   9 - H  17  
                ( 35.92%)   0.5993* C   9 s( 29.97%)p 2.34( 70.01%)d 0.00(  0.03%)
                                           -0.0003  0.5472 -0.0150 -0.4950  0.0126
                                           -0.6744  0.0037 -0.0000  0.0000  0.0128
                                           -0.0000  0.0000 -0.0022 -0.0094
                ( 64.08%)  -0.8005* H  17 s( 99.89%)p 0.00(  0.11%)
                                            0.9994 -0.0049  0.0202  0.0267  0.0000


 NHO Directionality and "Bond Bending" (deviations from line of nuclear centers)

         [Thresholds for printing:  angular deviation  >  1.0 degree]
                                    hybrid p-character > 25.0%
                                    orbital occupancy  >  0.10e

                                Line of Centers        Hybrid 1              Hybrid 2
                                ---------------  -------------------   ------------------
                NBO               Theta   Phi    Theta   Phi    Dev    Theta   Phi    Dev
 ========================================================================================
     1. BD (   1) O   1 - C   2    90.0   49.4     --     --    --      90.0  228.1   1.3
     2. BD (   2) O   1 - C   2    90.0   49.4     0.0    0.0  90.0      0.0    0.0  90.0
     3. BD (   1) C   2 - C   3    90.0  354.3    90.0  351.6   2.6      --     --    --
     4. BD (   1) C   2 - H  10    90.0  108.5    90.0  114.6   6.1      --     --    --
     5. BD (   1) C   3 - C   4    90.0   53.9    90.0   56.8   2.9     90.0  230.6   3.3
     6. BD (   1) C   3 - C   9    90.0  294.6    90.0  292.0   2.5     90.0  117.6   3.0
     7. BD (   1) C   4 - C   5    90.0  354.2    90.0  358.5   4.2     90.0  170.0   4.2
     8. BD (   2) C   4 - C   5    90.0  354.2     0.0    0.0  90.0      0.0    0.0  90.0
    10. BD (   1) C   5 - C   6    90.0  295.0    90.0  298.1   3.1     90.0  112.0   3.0
    13. BD (   1) C   6 - C   8    90.0  233.5    90.0  236.2   2.8     90.0   50.6   2.9
    16. BD (   1) C   7 - H  15    90.0   62.0    90.0   60.8   1.1      --     --    --
    17. BD (   1) C   8 - C   9    90.0  174.5    90.0  178.5   4.1     90.0  350.1   4.4
    18. BD (   2) C   8 - C   9    90.0  174.5     0.0    0.0  90.0      0.0    0.0  90.0
    20. BD (   1) C   9 - H  17    90.0  232.9    90.0  234.3   1.4      --     --    --
    30. LP (   1) O   1             --     --     90.0  230.0   --       --     --    --
    31. LP (   2) O   1             --     --     90.0  319.5   --       --     --    --
    32. LP*(   1) C   3             --     --      0.0    0.0   --       --     --    --
    33. LP*(   1) C   6             --     --      0.0    0.0   --       --     --    --


 Second Order Perturbation Theory Analysis of Fock Matrix in NBO Basis

     Threshold for printing:   0.25 kcal/mol
                                                                              E(2)  E(j)-E(i) F(i,j)
         Donor NBO (i)                     Acceptor NBO (j)                 kcal/mol   a.u.    a.u. 
 ===================================================================================================

 within unit  1
   1. BD (   1) O   1 - C   2        / 43. RY*(   1) C   2                    0.73    1.65    0.044
   1. BD (   1) O   1 - C   2        / 53. RY*(   2) C   3                    0.59    2.12    0.045
   1. BD (   1) O   1 - C   2        /149. BD*(   1) C   2 - C   3            0.46    1.50    0.034
   1. BD (   1) O   1 - C   2        /151. BD*(   1) C   3 - C   4            0.72    1.60    0.043
   2. BD (   2) O   1 - C   2        / 32. LP*(   1) C   3                   11.30    0.27    0.075
   2. BD (   2) O   1 - C   2        /148. BD*(   2) O   1 - C   2            0.59    0.38    0.020
   3. BD (   1) C   2 - C   3        / 34. RY*(   1) O   1                    0.66    1.89    0.045
   3. BD (   1) C   2 - C   3        / 61. RY*(   1) C   4                    0.63    1.81    0.043
   3. BD (   1) C   2 - C   3        /106. RY*(   1) C   9                    0.61    1.73    0.041
   3. BD (   1) C   2 - C   3        /147. BD*(   1) O   1 - C   2            0.33    1.29    0.026
   3. BD (   1) C   2 - C   3        /151. BD*(   1) C   3 - C   4            1.23    1.22    0.049
   3. BD (   1) C   2 - C   3        /152. BD*(   1) C   3 - C   9            1.11    1.21    0.046
   3. BD (   1) C   2 - C   3        /153. BD*(   1) C   4 - C   5            1.26    1.23    0.050
   3. BD (   1) C   2 - C   3        /163. BD*(   1) C   8 - C   9            1.29    1.24    0.051
   4. BD (   1) C   2 - H  10        / 34. RY*(   1) O   1                    0.61    1.72    0.041
   4. BD (   1) C   2 - H  10        / 52. RY*(   1) C   3                    0.37    1.59    0.031
   4. BD (   1) C   2 - H  10        /152. BD*(   1) C   3 - C   9            2.13    1.05    0.060
   5. BD (   1) C   3 - C   4        / 45. RY*(   3) C   2                    0.37    1.63    0.031
   5. BD (   1) C   3 - C   4        / 70. RY*(   1) C   5                    0.41    1.87    0.035
   5. BD (   1) C   3 - C   4        / 71. RY*(   2) C   5                    0.82    1.43    0.043
   5. BD (   1) C   3 - C   4        /106. RY*(   1) C   9                    0.56    1.77    0.040
   5. BD (   1) C   3 - C   4        /147. BD*(   1) O   1 - C   2            0.75    1.34    0.040
   5. BD (   1) C   3 - C   4        /149. BD*(   1) C   2 - C   3            0.89    1.15    0.041
   5. BD (   1) C   3 - C   4        /152. BD*(   1) C   3 - C   9            1.72    1.25    0.059
   5. BD (   1) C   3 - C   4        /153. BD*(   1) C   4 - C   5            1.26    1.27    0.051
   5. BD (   1) C   3 - C   4        /155. BD*(   1) C   4 - H  11            0.61    1.18    0.034
   5. BD (   1) C   3 - C   4        /157. BD*(   1) C   5 - H  12            1.11    1.18    0.046
   5. BD (   1) C   3 - C   4        /166. BD*(   1) C   9 - H  17            1.09    1.20    0.046
   6. BD (   1) C   3 - C   9        / 43. RY*(   1) C   2                    0.62    1.29    0.036
   6. BD (   1) C   3 - C   9        / 61. RY*(   1) C   4                    0.44    1.84    0.036
   6. BD (   1) C   3 - C   9        / 97. RY*(   1) C   8                    0.34    1.85    0.032
   6. BD (   1) C   3 - C   9        / 98. RY*(   2) C   8                    0.86    1.44    0.045
   6. BD (   1) C   3 - C   9        /149. BD*(   1) C   2 - C   3            0.99    1.15    0.043
   6. BD (   1) C   3 - C   9        /150. BD*(   1) C   2 - H  10            0.55    1.13    0.032
   6. BD (   1) C   3 - C   9        /151. BD*(   1) C   3 - C   4            1.74    1.25    0.059
   6. BD (   1) C   3 - C   9        /155. BD*(   1) C   4 - H  11            1.20    1.17    0.048
   6. BD (   1) C   3 - C   9        /163. BD*(   1) C   8 - C   9            1.23    1.28    0.050
   6. BD (   1) C   3 - C   9        /165. BD*(   1) C   8 - H  16            1.19    1.18    0.047
   6. BD (   1) C   3 - C   9        /166. BD*(   1) C   9 - H  17            0.55    1.19    0.032
   7. BD (   1) C   4 - C   5        / 53. RY*(   2) C   3                    0.94    1.77    0.052
   7. BD (   1) C   4 - C   5        / 79. RY*(   1) C   6                    0.53    1.88    0.040
   7. BD (   1) C   4 - C   5        / 80. RY*(   2) C   6                    0.72    1.58    0.043
   7. BD (   1) C   4 - C   5        /149. BD*(   1) C   2 - C   3            1.61    1.15    0.055
   7. BD (   1) C   4 - C   5        /151. BD*(   1) C   3 - C   4            1.42    1.25    0.053
   7. BD (   1) C   4 - C   5        /155. BD*(   1) C   4 - H  11            0.70    1.17    0.036
   7. BD (   1) C   4 - C   5        /156. BD*(   1) C   5 - C   6            1.36    1.25    0.052
   7. BD (   1) C   4 - C   5        /157. BD*(   1) C   5 - H  12            0.65    1.18    0.035
   7. BD (   1) C   4 - C   5        /158. BD*(   1) C   6 - C   7            1.62    1.12    0.054
   8. BD (   2) C   4 - C   5        / 32. LP*(   1) C   3                   30.65    0.18    0.098
   8. BD (   2) C   4 - C   5        / 33. LP*(   1) C   6                   24.12    0.18    0.086
   8. BD (   2) C   4 - C   5        / 55. RY*(   4) C   3                    0.28    2.16    0.034
   8. BD (   2) C   4 - C   5        / 59. RY*(   8) C   3                    0.51    0.89    0.029
   8. BD (   2) C   4 - C   5        / 64. RY*(   4) C   4                    0.30    1.01    0.024
   8. BD (   2) C   4 - C   5        / 86. RY*(   8) C   6                    0.32    1.11    0.026
   9. BD (   1) C   4 - H  11        / 52. RY*(   1) C   3                    0.38    1.61    0.031
   9. BD (   1) C   4 - H  11        / 70. RY*(   1) C   5                    0.32    1.68    0.030
   9. BD (   1) C   4 - H  11        /151. BD*(   1) C   3 - C   4            0.42    1.06    0.027
   9. BD (   1) C   4 - H  11        /152. BD*(   1) C   3 - C   9            2.20    1.06    0.061
   9. BD (   1) C   4 - H  11        /153. BD*(   1) C   4 - C   5            0.51    1.08    0.029
   9. BD (   1) C   4 - H  11        /156. BD*(   1) C   5 - C   6            1.92    1.06    0.057
  10. BD (   1) C   5 - C   6        / 61. RY*(   1) C   4                    0.33    1.85    0.031
  10. BD (   1) C   5 - C   6        / 62. RY*(   2) C   4                    0.94    1.43    0.047
  10. BD (   1) C   5 - C   6        / 88. RY*(   1) C   7                    0.48    1.41    0.033
  10. BD (   1) C   5 - C   6        / 97. RY*(   1) C   8                    0.48    1.86    0.038
  10. BD (   1) C   5 - C   6        /153. BD*(   1) C   4 - C   5            1.33    1.27    0.052
  10. BD (   1) C   5 - C   6        /155. BD*(   1) C   4 - H  11            1.10    1.18    0.046
  10. BD (   1) C   5 - C   6        /157. BD*(   1) C   5 - H  12            0.59    1.18    0.033
  10. BD (   1) C   5 - C   6        /158. BD*(   1) C   6 - C   7            1.03    1.13    0.043
  10. BD (   1) C   5 - C   6        /159. BD*(   1) C   6 - C   8            1.38    1.25    0.052
  10. BD (   1) C   5 - C   6        /165. BD*(   1) C   8 - H  16            1.16    1.19    0.047
  11. BD (   1) C   5 - H  12        / 61. RY*(   1) C   4                    0.31    1.65    0.029
  11. BD (   1) C   5 - H  12        / 79. RY*(   1) C   6                    0.41    1.69    0.033
  11. BD (   1) C   5 - H  12        /151. BD*(   1) C   3 - C   4            1.96    1.06    0.058
  11. BD (   1) C   5 - H  12        /153. BD*(   1) C   4 - C   5            0.50    1.07    0.029
  11. BD (   1) C   5 - H  12        /156. BD*(   1) C   5 - C   6            0.44    1.06    0.027
  11. BD (   1) C   5 - H  12        /159. BD*(   1) C   6 - C   8            2.12    1.05    0.060
  12. BD (   1) C   6 - C   7        / 70. RY*(   1) C   5                    0.57    1.79    0.040
  12. BD (   1) C   6 - C   7        / 97. RY*(   1) C   8                    0.65    1.78    0.043
  12. BD (   1) C   6 - C   7        /153. BD*(   1) C   4 - C   5            1.34    1.19    0.050
  12. BD (   1) C   6 - C   7        /156. BD*(   1) C   5 - C   6            1.17    1.18    0.047
  12. BD (   1) C   6 - C   7        /159. BD*(   1) C   6 - C   8            1.13    1.17    0.046
  12. BD (   1) C   6 - C   7        /163. BD*(   1) C   8 - C   9            1.35    1.21    0.051
  13. BD (   1) C   6 - C   8        / 70. RY*(   1) C   5                    0.46    1.86    0.037
  13. BD (   1) C   6 - C   8        / 88. RY*(   1) C   7                    0.58    1.40    0.036
  13. BD (   1) C   6 - C   8        /107. RY*(   2) C   9                    1.18    1.48    0.053
  13. BD (   1) C   6 - C   8        /156. BD*(   1) C   5 - C   6            1.35    1.25    0.052
  13. BD (   1) C   6 - C   8        /157. BD*(   1) C   5 - H  12            1.20    1.17    0.048
  13. BD (   1) C   6 - C   8        /158. BD*(   1) C   6 - C   7            0.99    1.12    0.042
  13. BD (   1) C   6 - C   8        /162. BD*(   1) C   7 - H  15            0.45    1.18    0.029
  13. BD (   1) C   6 - C   8        /163. BD*(   1) C   8 - C   9            1.33    1.28    0.052
  13. BD (   1) C   6 - C   8        /165. BD*(   1) C   8 - H  16            0.56    1.18    0.032
  13. BD (   1) C   6 - C   8        /166. BD*(   1) C   9 - H  17            1.11    1.19    0.046
  14. BD (   1) C   7 - H  13        / 33. LP*(   1) C   6                    5.03    0.39    0.061
  14. BD (   1) C   7 - H  13        / 82. RY*(   4) C   6                    0.27    2.14    0.031
  14. BD (   1) C   7 - H  13        /156. BD*(   1) C   5 - C   6            1.04    1.02    0.042
  15. BD (   1) C   7 - H  14        / 33. LP*(   1) C   6                    5.03    0.39    0.061
  15. BD (   1) C   7 - H  14        / 82. RY*(   4) C   6                    0.27    2.14    0.031
  15. BD (   1) C   7 - H  14        /156. BD*(   1) C   5 - C   6            1.04    1.02    0.042
  16. BD (   1) C   7 - H  15        /159. BD*(   1) C   6 - C   8            2.15    1.01    0.059
  17. BD (   1) C   8 - C   9        / 52. RY*(   1) C   3                    0.95    1.79    0.052
  17. BD (   1) C   8 - C   9        / 79. RY*(   1) C   6                    0.47    1.88    0.038
  17. BD (   1) C   8 - C   9        / 80. RY*(   2) C   6                    0.70    1.58    0.042
  17. BD (   1) C   8 - C   9        /149. BD*(   1) C   2 - C   3            1.52    1.15    0.053
  17. BD (   1) C   8 - C   9        /152. BD*(   1) C   3 - C   9            1.34    1.25    0.052
  17. BD (   1) C   8 - C   9        /158. BD*(   1) C   6 - C   7            1.53    1.12    0.052
  17. BD (   1) C   8 - C   9        /159. BD*(   1) C   6 - C   8            1.38    1.24    0.052
  17. BD (   1) C   8 - C   9        /165. BD*(   1) C   8 - H  16            0.70    1.18    0.036
  17. BD (   1) C   8 - C   9        /166. BD*(   1) C   9 - H  17            0.74    1.19    0.038
  18. BD (   2) C   8 - C   9        / 32. LP*(   1) C   3                   26.48    0.18    0.091
  18. BD (   2) C   8 - C   9        / 33. LP*(   1) C   6                   27.15    0.18    0.091
  18. BD (   2) C   8 - C   9        / 59. RY*(   8) C   3                    0.42    0.89    0.026
  18. BD (   2) C   8 - C   9        / 86. RY*(   8) C   6                    0.49    1.11    0.032
  19. BD (   1) C   8 - H  16        / 79. RY*(   1) C   6                    0.41    1.69    0.033
  19. BD (   1) C   8 - H  16        /106. RY*(   1) C   9                    0.29    1.57    0.027
  19. BD (   1) C   8 - H  16        /152. BD*(   1) C   3 - C   9            1.99    1.05    0.058
  19. BD (   1) C   8 - H  16        /156. BD*(   1) C   5 - C   6            2.11    1.06    0.060
  19. BD (   1) C   8 - H  16        /159. BD*(   1) C   6 - C   8            0.41    1.05    0.026
  19. BD (   1) C   8 - H  16        /163. BD*(   1) C   8 - C   9            0.55    1.08    0.031
  20. BD (   1) C   9 - H  17        / 97. RY*(   1) C   8                    0.30    1.66    0.028
  20. BD (   1) C   9 - H  17        /151. BD*(   1) C   3 - C   4            2.27    1.06    0.062
  20. BD (   1) C   9 - H  17        /152. BD*(   1) C   3 - C   9            0.40    1.05    0.026
  20. BD (   1) C   9 - H  17        /159. BD*(   1) C   6 - C   8            2.02    1.05    0.058
  20. BD (   1) C   9 - H  17        /163. BD*(   1) C   8 - C   9            0.58    1.08    0.032
  21. CR (   1) O   1                / 43. RY*(   1) C   2                    2.87   19.48    0.299
  21. CR (   1) O   1                /149. BD*(   1) C   2 - C   3            0.27   19.33    0.093
  22. CR (   1) C   2                / 54. RY*(   3) C   3                    0.27   10.87    0.069
  22. CR (   1) C   2                /115. RY*(   1) H  10                    0.29   10.55    0.070
  22. CR (   1) C   2                /151. BD*(   1) C   3 - C   4            0.43   10.70    0.086
  22. CR (   1) C   2                /152. BD*(   1) C   3 - C   9            0.44   10.70    0.087
  23. CR (   1) C   3                / 44. RY*(   2) C   2                    0.26   11.71    0.070
  23. CR (   1) C   3                / 62. RY*(   2) C   4                    0.89   10.83    0.124
  23. CR (   1) C   3                /107. RY*(   2) C   9                    0.85   10.89    0.122
  23. CR (   1) C   3                /153. BD*(   1) C   4 - C   5            0.41   10.67    0.084
  23. CR (   1) C   3                /155. BD*(   1) C   4 - H  11            0.28   10.58    0.069
  23. CR (   1) C   3                /163. BD*(   1) C   8 - C   9            0.40   10.68    0.083
  24. CR (   1) C   4                / 52. RY*(   1) C   3                    0.69   11.18    0.111
  24. CR (   1) C   4                / 71. RY*(   2) C   5                    0.44   10.81    0.087
  24. CR (   1) C   4                / 72. RY*(   3) C   5                    0.42   10.71    0.085
  24. CR (   1) C   4                /119. RY*(   1) H  11                    0.42   10.47    0.084
  24. CR (   1) C   4                /149. BD*(   1) C   2 - C   3            0.44   10.54    0.087
  24. CR (   1) C   4                /152. BD*(   1) C   3 - C   9            0.51   10.63    0.094
  24. CR (   1) C   4                /156. BD*(   1) C   5 - C   6            0.49   10.64    0.092
  24. CR (   1) C   4                /157. BD*(   1) C   5 - H  12            0.29   10.56    0.070
  25. CR (   1) C   5                / 62. RY*(   2) C   4                    0.34   10.81    0.077
  25. CR (   1) C   5                / 63. RY*(   3) C   4                    0.45   10.71    0.087
  25. CR (   1) C   5                / 80. RY*(   2) C   6                    0.90   10.97    0.125
  25. CR (   1) C   5                /123. RY*(   1) H  12                    0.41   10.47    0.082
  25. CR (   1) C   5                /151. BD*(   1) C   3 - C   4            0.49   10.64    0.092
  25. CR (   1) C   5                /155. BD*(   1) C   4 - H  11            0.31   10.56    0.072
  25. CR (   1) C   5                /158. BD*(   1) C   6 - C   7            0.48   10.51    0.090
  25. CR (   1) C   5                /159. BD*(   1) C   6 - C   8            0.48   10.63    0.091
  26. CR (   1) C   6                / 71. RY*(   2) C   5                    0.83   10.84    0.120
  26. CR (   1) C   6                / 89. RY*(   2) C   7                    0.64   10.77    0.105
  26. CR (   1) C   6                / 98. RY*(   2) C   8                    0.88   10.86    0.124
  26. CR (   1) C   6                /153. BD*(   1) C   4 - C   5            0.42   10.68    0.085
  26. CR (   1) C   6                /157. BD*(   1) C   5 - H  12            0.27   10.59    0.067
  26. CR (   1) C   6                /163. BD*(   1) C   8 - C   9            0.41   10.69    0.084
  26. CR (   1) C   6                /165. BD*(   1) C   8 - H  16            0.26   10.60    0.066
  27. CR (   1) C   7                / 79. RY*(   1) C   6                    0.28   11.25    0.071
  27. CR (   1) C   7                / 85. RY*(   7) C   6                    0.26   12.07    0.071
  27. CR (   1) C   7                /127. RY*(   1) H  13                    0.44   10.62    0.086
  27. CR (   1) C   7                /131. RY*(   1) H  14                    0.44   10.62    0.086
  27. CR (   1) C   7                /135. RY*(   1) H  15                    0.38   10.54    0.080
  27. CR (   1) C   7                /156. BD*(   1) C   5 - C   6            0.43   10.61    0.086
  27. CR (   1) C   7                /159. BD*(   1) C   6 - C   8            0.42   10.60    0.085
  28. CR (   1) C   8                / 79. RY*(   1) C   6                    0.28   11.26    0.072
  28. CR (   1) C   8                / 80. RY*(   2) C   6                    0.76   10.96    0.116
  28. CR (   1) C   8                / 81. RY*(   3) C   6                    0.27   11.03    0.069
  28. CR (   1) C   8                /106. RY*(   1) C   9                    0.28   11.14    0.071
  28. CR (   1) C   8                /108. RY*(   3) C   9                    0.49   10.72    0.092
  28. CR (   1) C   8                /139. RY*(   1) H  16                    0.40   10.46    0.081
  28. CR (   1) C   8                /152. BD*(   1) C   3 - C   9            0.49   10.63    0.091
  28. CR (   1) C   8                /156. BD*(   1) C   5 - C   6            0.48   10.63    0.090
  28. CR (   1) C   8                /158. BD*(   1) C   6 - C   7            0.46   10.50    0.088
  28. CR (   1) C   8                /166. BD*(   1) C   9 - H  17            0.31   10.57    0.073
  29. CR (   1) C   9                / 53. RY*(   2) C   3                    0.86   11.15    0.124
  29. CR (   1) C   9                / 98. RY*(   2) C   8                    0.29   10.82    0.070
  29. CR (   1) C   9                / 99. RY*(   3) C   8                    0.54   10.72    0.096
  29. CR (   1) C   9                /143. RY*(   1) H  17                    0.45   10.47    0.086
  29. CR (   1) C   9                /149. BD*(   1) C   2 - C   3            0.41   10.53    0.085
  29. CR (   1) C   9                /151. BD*(   1) C   3 - C   4            0.52   10.63    0.095
  29. CR (   1) C   9                /159. BD*(   1) C   6 - C   8            0.51   10.62    0.094
  29. CR (   1) C   9                /165. BD*(   1) C   8 - H  16            0.30   10.56    0.071
  30. LP (   1) O   1                / 43. RY*(   1) C   2                    5.09    1.24    0.101
  30. LP (   1) O   1                /149. BD*(   1) C   2 - C   3            0.81    1.10    0.038
  30. LP (   1) O   1                /150. BD*(   1) C   2 - H  10            0.47    1.08    0.029
  31. LP (   2) O   1                / 41. RY*(   8) O   1                    0.33    3.13    0.042
  31. LP (   2) O   1                / 44. RY*(   2) C   2                    1.86    1.86    0.076
  31. LP (   2) O   1                / 47. RY*(   5) C   2                    0.92    1.63    0.050
  31. LP (   2) O   1                /149. BD*(   1) C   2 - C   3            9.70    0.70    0.105
  31. LP (   2) O   1                /150. BD*(   1) C   2 - H  10           10.52    0.68    0.109
  32. LP*(   1) C   3                / 46. RY*(   4) C   2                    0.51    1.02    0.059
  32. LP*(   1) C   3                / 59. RY*(   8) C   3                    1.33    0.71    0.080
  32. LP*(   1) C   3                / 64. RY*(   4) C   4                    0.83    0.83    0.068
  32. LP*(   1) C   3                /109. RY*(   4) C   9                    0.79    0.87    0.068
  32. LP*(   1) C   3                /148. BD*(   2) O   1 - C   2           10.57    0.12    0.090
  32. LP*(   1) C   3                /154. BD*(   2) C   4 - C   5           11.81    0.12    0.095
  32. LP*(   1) C   3                /164. BD*(   2) C   8 - C   9           12.00    0.12    0.098
  33. LP*(   1) C   6                / 73. RY*(   4) C   5                    0.73    0.81    0.067
  33. LP*(   1) C   6                / 86. RY*(   8) C   6                    0.84    0.93    0.077
  33. LP*(   1) C   6                / 90. RY*(   3) C   7                    0.27    0.89    0.043
  33. LP*(   1) C   6                /100. RY*(   4) C   8                    0.71    0.83    0.067
  33. LP*(   1) C   6                /154. BD*(   2) C   4 - C   5           11.83    0.12    0.101
  33. LP*(   1) C   6                /160. BD*(   1) C   7 - H  13            0.85    0.55    0.059
  33. LP*(   1) C   6                /161. BD*(   1) C   7 - H  14            0.85    0.55    0.060
  33. LP*(   1) C   6                /164. BD*(   2) C   8 - C   9           10.69    0.12    0.097
 149. BD*(   1) C   2 - C   3        / 44. RY*(   2) C   2                    0.62    1.16    0.179
 149. BD*(   1) C   2 - C   3        /153. BD*(   1) C   4 - C   5            0.45    0.11    0.045
 149. BD*(   1) C   2 - C   3        /155. BD*(   1) C   4 - H  11            3.04    0.02    0.055
 149. BD*(   1) C   2 - C   3        /163. BD*(   1) C   8 - C   9            0.43    0.13    0.048
 149. BD*(   1) C   2 - C   3        /166. BD*(   1) C   9 - H  17            1.61    0.04    0.052
 150. BD*(   1) C   2 - H  10        / 43. RY*(   1) C   2                    0.55    0.16    0.063
 150. BD*(   1) C   2 - H  10        /117. RY*(   3) H  10                    0.35    1.88    0.191
 150. BD*(   1) C   2 - H  10        /149. BD*(   1) C   2 - C   3            2.16    0.01    0.029
 150. BD*(   1) C   2 - H  10        /151. BD*(   1) C   3 - C   4            0.46    0.12    0.046
 150. BD*(   1) C   2 - H  10        /152. BD*(   1) C   3 - C   9            0.31    0.11    0.036


 Natural Bond Orbitals (Summary):

                                                            Principal Delocalizations
           NBO                        Occupancy    Energy   (geminal,vicinal,remote)
 ====================================================================================
 Molecular unit  1  (C8H8O)
     1. BD (   1) O   1 - C   2          0.99810    -1.24844  43(g),151(v),53(v),149(g)
     2. BD (   2) O   1 - C   2          0.92086    -0.54938  32(v),148(g)
     3. BD (   1) C   2 - C   3          0.98993    -0.86368  163(v),153(v),151(g),152(g)
                                                    34(v),61(v),106(v),147(g)
     4. BD (   1) C   2 - H  10          0.99337    -0.70007  152(v),34(v),52(v)
     5. BD (   1) C   3 - C   4          0.98798    -0.90479  152(g),153(g),157(v),166(v)
                                                    149(g),71(v),147(v),155(g)
                                                    106(v),70(v),45(v)
     6. BD (   1) C   3 - C   9          0.98687    -0.89573  151(g),163(g),155(v),165(v)
                                                    149(g),98(v),43(v),150(v)
                                                    166(g),61(v),97(v)
     7. BD (   1) C   4 - C   5          0.98942    -0.89959  149(v),158(v),151(g),156(g)
                                                    53(v),80(v),155(g),157(g)
                                                    79(v)
     8. BD (   2) C   4 - C   5          0.84071    -0.46284  32(v),33(v),59(v),86(v)
                                                    64(g),55(v)
     9. BD (   1) C   4 - H  11          0.98916    -0.71128  152(v),156(v),153(g),151(g)
                                                    52(v),70(v)
    10. BD (   1) C   5 - C   6          0.98794    -0.90436  159(g),153(g),165(v),155(v)
                                                    158(g),62(v),157(g),97(v)
                                                    88(v),61(v)
    11. BD (   1) C   5 - H  12          0.98963    -0.70924  159(v),151(v),153(g),156(g)
                                                    79(v),61(v)
    12. BD (   1) C   6 - C   7          0.99030    -0.82768  163(v),153(v),156(g),159(g)
                                                    97(v),70(v)
    13. BD (   1) C   6 - C   8          0.98757    -0.89711  156(g),163(g),157(v),107(v)
                                                    166(v),158(g),88(v),165(g)
                                                    70(v),162(v)
    14. BD (   1) C   7 - H  13          0.95146    -0.66670  33(v),156(v),82(v)
    15. BD (   1) C   7 - H  14          0.95146    -0.66670  33(v),156(v),82(v)
    16. BD (   1) C   7 - H  15          0.99425    -0.67143  159(v)
    17. BD (   1) C   8 - C   9          0.98954    -0.89929  149(v),158(v),159(g),152(g)
                                                    52(v),166(g),80(v),165(g)
                                                    79(v)
    18. BD (   2) C   8 - C   9          0.85137    -0.46089  32(v),33(v),86(v),59(v)
    19. BD (   1) C   8 - H  16          0.98940    -0.70389  156(v),152(v),163(g),159(g)
                                                    79(v),106(v)
    20. BD (   1) C   9 - H  17          0.98887    -0.70232  151(v),159(v),163(g),152(g)
                                                    97(v)
    21. CR (   1) O   1                  0.99987   -19.07988  43(v),149(v)
    22. CR (   1) C   2                  0.99966   -10.34995  152(v),151(v),115(v),54(v)
    23. CR (   1) C   3                  0.99941   -10.30172  62(v),107(v),153(v),163(v)
                                                    155(v),44(v),166(v)
    24. CR (   1) C   4                  0.99947   -10.28640  52(v),152(v),156(v),149(v)
                                                    71(v),72(v),119(v),157(v)
    25. CR (   1) C   5                  0.99944   -10.28514  80(v),151(v),159(v),158(v)
                                                    63(v),123(v),62(v),155(v)
    26. CR (   1) C   6                  0.99944   -10.31478  98(v),71(v),89(v),153(v)
                                                    163(v),157(v),165(v)
    27. CR (   1) C   7                  0.99958   -10.26126  127(v),131(v),156(v),159(v)
                                                    135(v),79(v),85(v)
    28. CR (   1) C   8                  0.99944   -10.27896  80(v),152(v),108(v),156(v)
                                                    158(v),139(v),166(v),79(v)
                                                    106(v),81(v)
    29. CR (   1) C   9                  0.99947   -10.28139  53(v),99(v),151(v),159(v)
                                                    143(v),149(v),165(v),98(v)
    30. LP (   1) O   1                  0.99165    -0.84573  43(v),149(v),150(v)
    31. LP (   2) O   1                  0.94024    -0.44614  150(v),149(v),44(v),47(v)
                                                    41(g)
    32. LP*(   1) C   3                  0.23687    -0.28282  33(r),164(v),154(v),148(v)
                                                    59(g),64(v),109(v),46(v)
    33. LP*(   1) C   6                  0.20870    -0.28114  154(v),32(r),164(v),160(v)
                                                    161(v),86(g),73(v),100(v)
                                                    90(v)
    34. RY*(   1) O   1                  0.00151     1.02362   
    35. RY*(   2) O   1                  0.00009     1.19065   
    36. RY*(   3) O   1                  0.00002     1.00123   
    37. RY*(   4) O   1                  0.00001     0.94341   
    38. RY*(   5) O   1                  0.00001     3.08408   
    39. RY*(   6) O   1                  0.00000     2.47249   
    40. RY*(   7) O   1                  0.00000     2.58626   
    41. RY*(   8) O   1                  0.00000     2.68307   
    42. RY*(   9) O   1                  0.00000     2.63759   
    43. RY*(   1) C   2                  0.00685     0.39877   
    44. RY*(   2) C   2                  0.00391     1.41121   
    45. RY*(   3) C   2                  0.00125     0.72994   
    46. RY*(   4) C   2                  0.00034     0.73560   
    47. RY*(   5) C   2                  0.00033     1.17992   
    48. RY*(   6) C   2                  0.00000     1.36396   
    49. RY*(   7) C   2                  0.00001     1.62909   
    50. RY*(   8) C   2                  0.00001     2.07594   
    51. RY*(   9) C   2                  0.00001     1.94986   
    52. RY*(   1) C   3                  0.00310     0.89440   
    53. RY*(   2) C   3                  0.00188     0.87070   
    54. RY*(   3) C   3                  0.00096     0.52118   
    55. RY*(   4) C   3                  0.00034     1.69974   
    56. RY*(   5) C   3                  0.00021     1.66097   
    57. RY*(   6) C   3                  0.00014     2.17600   
    58. RY*(   7) C   3                  0.00010     1.95188   
    59. RY*(   8) C   3                  0.00000     0.43141   
    60. RY*(   9) C   3                  0.00001     1.98825   
    61. RY*(   1) C   4                  0.00312     0.94210   
    62. RY*(   2) C   4                  0.00143     0.52764   
    63. RY*(   3) C   4                  0.00049     0.42225   
    64. RY*(   4) C   4                  0.00032     0.55006   
    65. RY*(   5) C   4                  0.00007     2.14428   
    66. RY*(   6) C   4                  0.00001     1.61453   
    67. RY*(   7) C   4                  0.00002     2.15915   
    68. RY*(   8) C   4                  0.00000     1.60255   
    69. RY*(   9) C   4                  0.00000     2.01643   
    70. RY*(   1) C   5                  0.00297     0.96622   
    71. RY*(   2) C   5                  0.00127     0.52430   
    72. RY*(   3) C   5                  0.00054     0.41885   
    73. RY*(   4) C   5                  0.00035     0.52862   
    74. RY*(   5) C   5                  0.00007     2.15250   
    75. RY*(   6) C   5                  0.00002     2.12763   
    76. RY*(   7) C   5                  0.00001     1.59668   
    77. RY*(   8) C   5                  0.00001     1.65265   
    78. RY*(   9) C   5                  0.00000     2.01272   
    79. RY*(   1) C   6                  0.00266     0.98513   
    80. RY*(   2) C   6                  0.00139     0.68439   
    81. RY*(   3) C   6                  0.00048     0.74850   
    82. RY*(   4) C   6                  0.00039     1.47573   
    83. RY*(   5) C   6                  0.00031     1.67013   
    84. RY*(   6) C   6                  0.00026     2.03457   
    85. RY*(   7) C   6                  0.00007     1.80518   
    86. RY*(   8) C   6                  0.00001     0.64676   
    87. RY*(   9) C   6                  0.00001     1.97118   
    88. RY*(   1) C   7                  0.00223     0.50539   
    89. RY*(   2) C   7                  0.00041     0.45348   
    90. RY*(   3) C   7                  0.00021     0.60433   
    91. RY*(   4) C   7                  0.00004     0.85482   
    92. RY*(   5) C   7                  0.00000     2.05746   
    93. RY*(   6) C   7                  0.00000     1.75439   
    94. RY*(   7) C   7                  0.00000     2.11779   
    95. RY*(   8) C   7                  0.00001     1.78066   
    96. RY*(   9) C   7                  0.00000     2.11576   
    97. RY*(   1) C   8                  0.00303     0.95367   
    98. RY*(   2) C   8                  0.00139     0.54056   
    99. RY*(   3) C   8                  0.00051     0.44295   
   100. RY*(   4) C   8                  0.00026     0.55105   
   101. RY*(   5) C   8                  0.00007     2.12650   
   102. RY*(   6) C   8                  0.00003     1.67931   
   103. RY*(   7) C   8                  0.00003     2.16833   
   104. RY*(   8) C   8                  0.00000     1.56551   
   105. RY*(   9) C   8                  0.00000     2.01253   
   106. RY*(   1) C   9                  0.00354     0.86355   
   107. RY*(   2) C   9                  0.00192     0.58727   
   108. RY*(   3) C   9                  0.00050     0.44346   
   109. RY*(   4) C   9                  0.00031     0.58701   
   110. RY*(   5) C   9                  0.00007     2.15885   
   111. RY*(   6) C   9                  0.00003     1.63103   
   112. RY*(   7) C   9                  0.00004     2.18021   
   113. RY*(   8) C   9                  0.00000     1.57177   
   114. RY*(   9) C   9                  0.00000     2.01546   
   115. RY*(   1) H  10                  0.00176     0.19884   
   116. RY*(   2) H  10                  0.00003     1.72490   
   117. RY*(   3) H  10                  0.00003     2.11934   
   118. RY*(   4) H  10                  0.00001     1.45233   
   119. RY*(   1) H  11                  0.00099     0.18221   
   120. RY*(   2) H  11                  0.00006     1.46348   
   121. RY*(   3) H  11                  0.00003     2.10702   
   122. RY*(   4) H  11                  0.00004     1.86724   
   123. RY*(   1) H  12                  0.00072     0.18781   
   124. RY*(   2) H  12                  0.00005     1.46479   
   125. RY*(   3) H  12                  0.00003     2.04382   
   126. RY*(   4) H  12                  0.00004     1.92742   
   127. RY*(   1) H  13                  0.00036     0.35505   
   128. RY*(   2) H  13                  0.00009     1.60570   
   129. RY*(   3) H  13                  0.00008     1.57856   
   130. RY*(   4) H  13                  0.00001     2.01868   
   131. RY*(   1) H  14                  0.00036     0.35506   
   132. RY*(   2) H  14                  0.00009     1.60569   
   133. RY*(   3) H  14                  0.00008     1.57857   
   134. RY*(   4) H  14                  0.00001     2.01867   
   135. RY*(   1) H  15                  0.00051     0.28098   
   136. RY*(   2) H  15                  0.00006     1.64260   
   137. RY*(   3) H  15                  0.00006     1.57603   
   138. RY*(   4) H  15                  0.00001     2.06823   
   139. RY*(   1) H  16                  0.00073     0.18557   
   140. RY*(   2) H  16                  0.00005     1.47146   
   141. RY*(   3) H  16                  0.00003     2.11176   
   142. RY*(   4) H  16                  0.00004     1.86306   
   143. RY*(   1) H  17                  0.00172     0.18775   
   144. RY*(   2) H  17                  0.00004     1.95473   
   145. RY*(   3) H  17                  0.00004     1.47895   
   146. RY*(   4) H  17                  0.00003     2.05699   
   147. BD*(   1) O   1 - C   2          0.00168     0.43090   
   148. BD*(   2) O   1 - C   2          0.00714    -0.16449   
   149. BD*(   1) C   2 - C   3          0.03205     0.25017   
   150. BD*(   1) C   2 - H  10          0.02907     0.23552   
   151. BD*(   1) C   3 - C   4          0.01161     0.35346   
   152. BD*(   1) C   3 - C   9          0.01304     0.34759   
   153. BD*(   1) C   4 - C   5          0.00738     0.36378   
   154. BD*(   2) C   4 - C   5          0.00958    -0.16379   
   155. BD*(   1) C   4 - H  11          0.00748     0.27494   
   156. BD*(   1) C   5 - C   6          0.01241     0.35251   
   157. BD*(   1) C   5 - H  12          0.00693     0.27708   
   158. BD*(   1) C   6 - C   7          0.00769     0.22281   
   159. BD*(   1) C   6 - C   8          0.01300     0.34326   
   160. BD*(   1) C   7 - H  13          0.00163     0.27080   
   161. BD*(   1) C   7 - H  14          0.00163     0.27080   
   162. BD*(   1) C   7 - H  15          0.00181     0.27811   
   163. BD*(   1) C   8 - C   9          0.00726     0.37933   
   164. BD*(   2) C   8 - C   9          0.01222    -0.15785   
   165. BD*(   1) C   8 - H  16          0.00701     0.28086   
   166. BD*(   1) C   9 - H  17          0.00773     0.29218   
       -------------------------------
              Total Lewis   30.29586  ( 97.7286%)
        Valence non-Lewis    0.64394  (  2.0772%)
        Rydberg non-Lewis    0.06020  (  0.1942%)
       -------------------------------
            Total unit  1   31.00000  (100.0000%)
           Charge unit  1    1.00000
 Unable to Open any file for archive entry.
 1\1\GINC-COMPUTE-1-13\SP\UB3LYP\def2SVP\C8H8O1(1+,2)\ZAHRT2\08-Jan-202
 1\0\\# b3lyp/def2svp geom=NewRedundant pop=NBO\\87\\1,2\O,0,3.80279115
 01,-0.5803502539,-0.5383004296\C,0,3.0601603235,0.1318911793,0.0986053
 254\C,0,1.5822475126,0.0692855616,0.0519536453\C,0,0.812206741,0.94159
 26597,0.8311511461\C,0,-0.5812439177,0.8822084156,0.7868498271\C,0,-1.
 2337077683,-0.0480977068,-0.0352446833\C,0,-2.7368003335,-0.1227469015
 ,-0.0924436584\C,0,-0.4498263938,-0.9213421454,-0.8153583423\C,0,0.937
 3367983,-0.8667549548,-0.7752780853\H,0,3.4668278596,0.9152607259,0.79
 17173619\H,0,1.3108039396,1.6712904354,1.4760518127\H,0,-1.1745357201,
 1.5668100326,1.3983119446\H,0,-3.0945760217,-1.1217741989,0.2069653356
 \H,0,-3.1025824221,0.0542673045,-1.1174193464\H,0,-3.2065753365,0.6189
 924851,0.5690524625\H,0,-0.9462313873,-1.6515053464,-1.4606837669\H,0,
 1.5537049762,-1.5390272921,-1.375930549\\Version=ES64L-G16RevC.01\Stat
 e=2-A\HF=-384.2805335\S2=0.766661\S2-1=0.\S2A=0.750174\RMSD=5.721e-09\
 Dipole=-1.8134732,0.4577396,0.4173952\Quadrupole=7.017142,-2.9926531,-
 4.0244889,3.011513,2.58495,4.178321\PG=C01 [X(C8H8O1)]\\@
 The archive entry for this job was punched.


 I WISH TO HAVE NO CONNECTION WITH ANY SHIP THAT DOES NOT SAIL FAST,
 FOR I INTEND TO GO IN HARM'S WAY.
     -- JOHN PAUL JONES, USN 1747-1792
 File lengths (MBytes):  RWF=     32 Int=      0 D2E=      0 Chk=      3 Scr=      1
 Normal termination of Gaussian 16
