# Supplementary material for: Machine-Learning-Guided Discovery of Electrochemical Reactions
Source: J Am Chem Soc. 2022 Dec 2;144(49):22599–610. doi: 10.1021/jacs.2c08997 (PMC9756344; doi:10.1021/jacs.2c08997)
Supplement: Supplementary file 3 — ja2c08997_si_003.zip [file ja2c08997_si_003.zip › Oxidation Site Selectivity/Ologs_notimes/88.log]

 Entering Gaussian System, Link 0=g16
 Input=88.com
 Output=88.log
 Initial command:
  
 Copyright (c) 1988-2019, Gaussian, Inc.  All Rights Reserved.
  
 This is part of the Gaussian(R) 16 program.  It is based on
 the Gaussian(R) 09 system (copyright 2009, Gaussian, Inc.),
 the Gaussian(R) 03 system (copyright 2003, Gaussian, Inc.),
 the Gaussian(R) 98 system (copyright 1998, Gaussian, Inc.),
 the Gaussian(R) 94 system (copyright 1995, Gaussian, Inc.),
 the Gaussian 92(TM) system (copyright 1992, Gaussian, Inc.),
 the Gaussian 90(TM) system (copyright 1990, Gaussian, Inc.),
 the Gaussian 88(TM) system (copyright 1988, Gaussian, Inc.),
 the Gaussian 86(TM) system (copyright 1986, Carnegie Mellon
 University), and the Gaussian 82(TM) system (copyright 1983,
 Carnegie Mellon University). Gaussian is a federally registered
 trademark of Gaussian, Inc.
  
 This software contains proprietary and confidential information,
 including trade secrets, belonging to Gaussian, Inc.
  
 This software is provided under written license and may be
 used, copied, transmitted, or stored only in accord with that
 written license.
  
 The following legend is applicable only to US Government
 contracts under FAR:
  
                    RESTRICTED RIGHTS LEGEND
  
 Use, reproduction and disclosure by the US Government is
 subject to restrictions as set forth in subparagraphs (a)
 and (c) of the Commercial Computer Software - Restricted
 Rights clause in FAR 52.227-19.
  
 Gaussian, Inc.
 340 Quinnipiac St., Bldg. 40, Wallingford CT 06492
  
  
 ---------------------------------------------------------------
 Warning -- This program may not be used in any manner that
 competes with the business of Gaussian, Inc. or will provide
 assistance to any competitor of Gaussian, Inc.  The licensee
 of this program is prohibited from giving any competitor of
 Gaussian, Inc. access to this program.  By using this program,
 the user acknowledges that Gaussian, Inc. is engaged in the
 business of creating and licensing software in the field of
 computational chemistry and represents and warrants to the
 licensee that it is not a competitor of Gaussian, Inc. and that
 it will not use this program in any manner prohibited above.
 ---------------------------------------------------------------
  

 Cite this work as:
 Gaussian 16, Revision C.01,
 M. J. Frisch, G. W. Trucks, H. B. Schlegel, G. E. Scuseria, 
 M. A. Robb, J. R. Cheeseman, G. Scalmani, V. Barone, 
 G. A. Petersson, H. Nakatsuji, X. Li, M. Caricato, A. V. Marenich, 
 J. Bloino, B. G. Janesko, R. Gomperts, B. Mennucci, H. P. Hratchian, 
 J. V. Ortiz, A. F. Izmaylov, J. L. Sonnenberg, D. Williams-Young, 
 F. Ding, F. Lipparini, F. Egidi, J. Goings, B. Peng, A. Petrone, 
 T. Henderson, D. Ranasinghe, V. G. Zakrzewski, J. Gao, N. Rega, 
 G. Zheng, W. Liang, M. Hada, M. Ehara, K. Toyota, R. Fukuda, 
 J. Hasegawa, M. Ishida, T. Nakajima, Y. Honda, O. Kitao, H. Nakai, 
 T. Vreven, K. Throssell, J. A. Montgomery, Jr., J. E. Peralta, 
 F. Ogliaro, M. J. Bearpark, J. J. Heyd, E. N. Brothers, K. N. Kudin, 
 V. N. Staroverov, T. A. Keith, R. Kobayashi, J. Normand, 
 K. Raghavachari, A. P. Rendell, J. C. Burant, S. S. Iyengar, 
 J. Tomasi, M. Cossi, J. M. Millam, M. Klene, C. Adamo, R. Cammi, 
 J. W. Ochterski, R. L. Martin, K. Morokuma, O. Farkas, 
 J. B. Foresman, and D. J. Fox, Gaussian, Inc., Wallingford CT, 2019.
 
 ******************************************
 Gaussian 16:  ES64L-G16RevC.01  3-Jul-2019
                 8-Jan-2021 
 ******************************************
 %nprocshared=16
 Will use up to   16 processors via shared memory.
 %mem=7GB
 -----------------------------------------
 # b3lyp/def2svp geom=NewRedundant pop=NBO
 -----------------------------------------
 1/29=4000,38=1,172=1/1;
 2/12=2,17=6,18=5,40=1/2;
 3/5=43,7=101,11=2,25=1,30=1,74=-5/1,2,3;
 4//1;
 5/5=2,38=5/2;
 6/7=2,8=2,9=2,10=2,28=1,40=1/1,7;
 99/5=1,9=1/99;
 --
 88
 --
 Symbolic Z-matrix:
 Charge =  1 Multiplicity = 2
 O                    -1.83775  -2.55179  -0.63084 
 C                    -1.70136  -1.39005  -0.31448 
 C                    -0.3877   -0.73003  -0.10749 
 C                    -0.28332   0.63204   0.26219 
 C                    -1.49395   1.51077   0.47251 
 C                     1.00086   1.16718   0.43485 
 C                     2.14602   0.38922   0.25027 
 C                     2.03336  -0.95628  -0.11513 
 C                     0.76841  -1.5073   -0.29164 
 H                    -2.59977  -0.74444  -0.16017 
 H                    -2.14709   1.12772   1.27278 
 H                    -2.10937   1.58913  -0.43792 
 H                    -1.18683   2.52798   0.75364 
 H                     1.10373   2.21731   0.72036 
 H                     3.13226   0.83791   0.39304 
 H                     2.92768  -1.56647  -0.25998 
 H                     0.63482  -2.55291  -0.57661 
 
                          Input orientation:                          
 ---------------------------------------------------------------------
 Center     Atomic      Atomic             Coordinates (Angstroms)
 Number     Number       Type             X           Y           Z
 ---------------------------------------------------------------------
      1          8           0       -1.837754   -2.551791   -0.630843
      2          6           0       -1.701362   -1.390046   -0.314477
      3          6           0       -0.387702   -0.730033   -0.107490
      4          6           0       -0.283324    0.632039    0.262191
      5          6           0       -1.493949    1.510773    0.472507
      6          6           0        1.000857    1.167184    0.434849
      7          6           0        2.146021    0.389216    0.250267
      8          6           0        2.033361   -0.956282   -0.115125
      9          6           0        0.768414   -1.507303   -0.291641
     10          1           0       -2.599769   -0.744441   -0.160166
     11          1           0       -2.147091    1.127723    1.272778
     12          1           0       -2.109368    1.589133   -0.437919
     13          1           0       -1.186825    2.527984    0.753642
     14          1           0        1.103729    2.217311    0.720358
     15          1           0        3.132262    0.837910    0.393038
     16          1           0        2.927681   -1.566467   -0.259984
     17          1           0        0.634819   -2.552913   -0.576610
 ---------------------------------------------------------------------
                    Distance matrix (angstroms):
                    1          2          3          4          5
     1  O    0.000000
     2  C    1.211751   0.000000
     3  C    2.386494   1.484642   0.000000
     4  C    3.653839   2.536179   1.415203   0.000000
     5  C    4.223743   3.012825   2.565422   1.510635   0.000000
     6  C    4.798352   3.795115   2.412811   1.401895   2.518636
     7  C    5.029547   4.276338   2.792931   2.441480   3.815320
     8  C    4.218666   3.765109   2.431623   2.834106   4.344374
     9  C    2.828095   2.472663   1.405227   2.447380   3.848505
    10  H    2.017106   1.117029   2.212741   2.727453   2.590193
    11  H    4.154309   3.009521   2.907206   2.177296   1.101706
    12  H    4.154304   3.009521   2.907206   2.177296   1.101706
    13  H    5.305150   4.093480   3.463353   2.156952   1.099127
    14  H    5.763887   4.685343   3.405368   2.155671   2.703435
    15  H    6.102415   5.369198   3.885759   3.424286   4.675563
    16  H    4.880346   4.632724   3.422666   3.926404   5.436613
    17  H    2.473168   2.622730   2.142082   3.419137   4.705937
                    6          7          8          9         10
     6  C    0.000000
     7  C    1.396677   0.000000
     8  C    2.424385   1.398773   0.000000
     9  C    2.781133   2.405878   1.390997   0.000000
    10  H    4.119813   4.896545   4.638188   3.455994   0.000000
    11  H    3.257800   4.474566   4.872939   4.229769   2.400676
    12  H    3.257800   4.474566   4.872939   4.229769   2.400668
    13  H    2.596027   3.991940   4.823324   4.604250   3.679703
    14  H    1.093098   2.156221   3.410856   3.874187   4.823193
    15  H    2.157095   1.092878   2.164472   3.399499   5.972106
    16  H    3.415888   2.167035   1.092300   2.160310   5.589132
    17  H    3.872487   3.409337   2.172123   1.091950   3.729149
                   11         12         13         14         15
    11  H    0.000000
    12  H    1.772233   0.000000
    13  H    1.775484   1.775484   0.000000
    14  H    3.472780   3.472781   2.311766   0.000000
    15  H    5.359992   5.359992   4.651978   2.474839   0.000000
    16  H    5.946540   5.946540   5.892463   4.313333   2.499864
    17  H    4.970548   4.970548   5.559089   4.965586   4.321473
                   16         17
    16  H    0.000000
    17  H    2.516058   0.000000
 Stoichiometry    C8H8O(1+,2)
 Framework group  C1[X(C8H8O)]
 Deg. of freedom    45
 Full point group                 C1      NOp   1
 Largest Abelian subgroup         C1      NOp   1
 Largest concise Abelian subgroup C1      NOp   1
                         Standard orientation:                         
 ---------------------------------------------------------------------
 Center     Atomic      Atomic             Coordinates (Angstroms)
 Number     Number       Type             X           Y           Z
 ---------------------------------------------------------------------
      1          8           0       -2.775786   -0.889261   -0.000005
      2          6           0       -1.987733    0.031236    0.000005
      3          6           0       -0.512224   -0.133193    0.000002
      4          6           0        0.365543    0.976907    0.000000
      5          6           0       -0.130716    2.403703    0.000000
      6          6           0        1.744029    0.721781   -0.000001
      7          6           0        2.244378   -0.582197   -0.000002
      8          6           0        1.369349   -1.673476    0.000000
      9          6           0       -0.002364   -1.442661    0.000002
     10          1           0       -2.359787    1.084482   -0.000006
     11          1           0       -0.746549    2.625745    0.886118
     12          1           0       -0.746552    2.625744   -0.886115
     13          1           0        0.715354    3.105305   -0.000002
     14          1           0        2.439391    1.565188   -0.000003
     15          1           0        3.324942   -0.745792   -0.000003
     16          1           0        1.758573   -2.694076    0.000000
     17          1           0       -0.720648   -2.265111    0.000004
 ---------------------------------------------------------------------
 Rotational constants (GHZ):           2.4779763           1.5557688           0.9614823
 Standard basis: def2SVP (5D, 7F)
 There are   175 symmetry adapted cartesian basis functions of A   symmetry.
 There are   166 symmetry adapted basis functions of A   symmetry.
   166 basis functions,   281 primitive gaussians,   175 cartesian basis functions
    32 alpha electrons       31 beta electrons
       nuclear repulsion energy       401.6902802910 Hartrees.
 NAtoms=   17 NActive=   17 NUniq=   17 SFac= 1.00D+00 NAtFMM=   60 NAOKFM=F Big=F
 Integral buffers will be    131072 words long.
 Raffenetti 2 integral format.
 Two-electron integral symmetry is turned on.
 One-electron integrals computed using PRISM.
   1 Symmetry operations used in ECPInt.
 ECPInt:  NShTT=    3081 NPrTT=   11167 LenC2=    3054 LenP2D=    8817.
 LDataN:  DoStor=T MaxTD1= 4 Len=   56
 NBasis=   166 RedAO= T EigKep=  2.79D-04  NBF=   166
 NBsUse=   166 1.00D-06 EigRej= -1.00D+00 NBFU=   166
 ExpMin= 1.22D-01 ExpMax= 2.27D+03 ExpMxC= 3.41D+02 IAcc=3 IRadAn=         5 AccDes= 0.00D+00
 Harris functional with IExCor=  402 and IRadAn=       5 diagonalized for initial guess.
 HarFok:  IExCor=  402 AccDes= 0.00D+00 IRadAn=         5 IDoV= 1 UseB2=F ITyADJ=14
 ICtDFT=  3500011 ScaDFX=  1.000000  1.000000  1.000000  1.000000
 FoFCou: FMM=F IPFlag=           0 FMFlag=      100000 FMFlg1=           0
         NFxFlg=           0 DoJE=T BraDBF=F KetDBF=T FulRan=T
         wScrn=  0.000000 ICntrl=       500 IOpCl=  0 I1Cent=   200000004 NGrid=           0
         NMat0=    1 NMatS0=      1 NMatT0=    0 NMatD0=    1 NMtDS0=    0 NMtDT0=    0
 Petite list used in FoFCou.
 Initial guess <Sx>= 0.0000 <Sy>= 0.0000 <Sz>= 0.5000 <S**2>= 0.7500 S= 0.5000
 Requested convergence on RMS density matrix=1.00D-08 within 128 cycles.
 Requested convergence on MAX density matrix=1.00D-06.
 Requested convergence on             energy=1.00D-06.
 No special actions if energy rises.
 Integral accuracy reduced to 1.0D-05 until final iterations.
 Rare condition: small coef for last iteration:  0.000D+00
 Rare condition: small coef for last iteration:  0.000D+00
 Problem detected with inexpensive integrals.
 Switching to full accuracy and repeating last cycle.
 Rare condition: small coef for last iteration:  0.000D+00
 Rare condition: small coef for last iteration:  0.000D+00
 Rare condition: small coef for last iteration:  0.000D+00
 Rare condition: small coef for last iteration:  0.000D+00
 Rare condition: small coef for last iteration:  0.000D+00
 Rare condition: small coef for last iteration:  0.000D+00
 Restarting incremental Fock formation.
 SCF Done:  E(UB3LYP) =  -384.274064569     A.U. after   44 cycles
            NFock= 44  Conv=0.34D-08     -V/T= 2.0102
 <Sx>= 0.0000 <Sy>= 0.0000 <Sz>= 0.5000 <S**2>= 0.7622 S= 0.5061
 <L.S>= 0.000000000000E+00
 Annihilation of the first spin contaminant:
 S**2 before annihilation     0.7622,   after     0.7501

 **********************************************************************

            Population analysis using the SCF Density.

 **********************************************************************

 Orbital symmetries:
 Alpha Orbitals:
       Occupied  (A) (A) (A) (A) (A) (A) (A) (A) (A) (A) (A) (A)
                 (A) (A) (A) (A) (A) (A) (A) (A) (A) (A) (A) (A)
                 (A) (A) (A) (A) (A) (A) (A) (A)
       Virtual   (A) (A) (A) (A) (A) (A) (A) (A) (A) (A) (A) (A)
                 (A) (A) (A) (A) (A) (A) (A) (A) (A) (A) (A) (A)
                 (A) (A) (A) (A) (A) (A) (A) (A) (A) (A) (A) (A)
                 (A) (A) (A) (A) (A) (A) (A) (A) (A) (A) (A) (A)
                 (A) (A) (A) (A) (A) (A) (A) (A) (A) (A) (A) (A)
                 (A) (A) (A) (A) (A) (A) (A) (A) (A) (A) (A) (A)
                 (A) (A) (A) (A) (A) (A) (A) (A) (A) (A) (A) (A)
                 (A) (A) (A) (A) (A) (A) (A) (A) (A) (A) (A) (A)
                 (A) (A) (A) (A) (A) (A) (A) (A) (A) (A) (A) (A)
                 (A) (A) (A) (A) (A) (A) (A) (A) (A) (A) (A) (A)
                 (A) (A) (A) (A) (A) (A) (A) (A) (A) (A) (A) (A)
                 (A) (A)
 Beta  Orbitals:
       Occupied  (A) (A) (A) (A) (A) (A) (A) (A) (A) (A) (A) (A)
                 (A) (A) (A) (A) (A) (A) (A) (A) (A) (A) (A) (A)
                 (A) (A) (A) (A) (A) (A) (A)
       Virtual   (A) (A) (A) (A) (A) (A) (A) (A) (A) (A) (A) (A)
                 (A) (A) (A) (A) (A) (A) (A) (A) (A) (A) (A) (A)
                 (A) (A) (A) (A) (A) (A) (A) (A) (A) (A) (A) (A)
                 (A) (A) (A) (A) (A) (A) (A) (A) (A) (A) (A) (A)
                 (A) (A) (A) (A) (A) (A) (A) (A) (A) (A) (A) (A)
                 (A) (A) (A) (A) (A) (A) (A) (A) (A) (A) (A) (A)
                 (A) (A) (A) (A) (A) (A) (A) (A) (A) (A) (A) (A)
                 (A) (A) (A) (A) (A) (A) (A) (A) (A) (A) (A) (A)
                 (A) (A) (A) (A) (A) (A) (A) (A) (A) (A) (A) (A)
                 (A) (A) (A) (A) (A) (A) (A) (A) (A) (A) (A) (A)
                 (A) (A) (A) (A) (A) (A) (A) (A) (A) (A) (A) (A)
                 (A) (A) (A)
 The electronic state is 2-A.
 Alpha  occ. eigenvalues --  -19.31229 -10.45953 -10.44985 -10.44073 -10.42406
 Alpha  occ. eigenvalues --  -10.42214 -10.41292 -10.41042 -10.38579  -1.21095
 Alpha  occ. eigenvalues --   -1.09131  -1.00311  -0.96984  -0.89779  -0.85298
 Alpha  occ. eigenvalues --   -0.80787  -0.76608  -0.71684  -0.69654  -0.65387
 Alpha  occ. eigenvalues --   -0.64128  -0.64085  -0.63349  -0.60677  -0.59045
 Alpha  occ. eigenvalues --   -0.58738  -0.56650  -0.56568  -0.55990  -0.49290
 Alpha  occ. eigenvalues --   -0.47462  -0.43503
 Alpha virt. eigenvalues --   -0.27298  -0.23741  -0.16442  -0.10427  -0.09244
 Alpha virt. eigenvalues --   -0.06610  -0.06568  -0.03828  -0.03292  -0.02363
 Alpha virt. eigenvalues --   -0.01848  -0.00186   0.01854   0.05851   0.06924
 Alpha virt. eigenvalues --    0.09523   0.10168   0.11204   0.13807   0.15048
 Alpha virt. eigenvalues --    0.18395   0.20441   0.23295   0.23650   0.24116
 Alpha virt. eigenvalues --    0.26679   0.26961   0.28271   0.30225   0.31373
 Alpha virt. eigenvalues --    0.33991   0.36068   0.38147   0.40023   0.41079
 Alpha virt. eigenvalues --    0.41986   0.43961   0.44766   0.45947   0.47238
 Alpha virt. eigenvalues --    0.47691   0.49264   0.49557   0.49678   0.52423
 Alpha virt. eigenvalues --    0.52842   0.53386   0.54127   0.55288   0.58719
 Alpha virt. eigenvalues --    0.59367   0.61509   0.65843   0.70262   0.73034
 Alpha virt. eigenvalues --    0.82767   0.85446   0.87362   0.89241   0.92580
 Alpha virt. eigenvalues --    0.98106   0.99085   1.00512   1.02760   1.04441
 Alpha virt. eigenvalues --    1.07450   1.07920   1.08494   1.11557   1.26064
 Alpha virt. eigenvalues --    1.29327   1.30593   1.32687   1.33768   1.34612
 Alpha virt. eigenvalues --    1.43380   1.45074   1.48172   1.48800   1.49733
 Alpha virt. eigenvalues --    1.51577   1.52969   1.55556   1.56331   1.56437
 Alpha virt. eigenvalues --    1.59784   1.60437   1.60887   1.66661   1.70474
 Alpha virt. eigenvalues --    1.73025   1.73884   1.75111   1.76039   1.78926
 Alpha virt. eigenvalues --    1.79545   1.83661   1.87955   1.88322   1.90657
 Alpha virt. eigenvalues --    1.91993   1.96529   2.01863   2.03918   2.06616
 Alpha virt. eigenvalues --    2.07225   2.07861   2.11434   2.20672   2.21788
 Alpha virt. eigenvalues --    2.24996   2.26818   2.33854   2.35817   2.36889
 Alpha virt. eigenvalues --    2.40824   2.42302   2.45756   2.51177   2.52477
 Alpha virt. eigenvalues --    2.53311   2.60940   2.63452   2.65599   2.73070
 Alpha virt. eigenvalues --    2.74210   2.77424   2.82209   2.87525   2.96439
 Alpha virt. eigenvalues --    3.01862   3.22419   3.40272   3.44714
  Beta  occ. eigenvalues --  -19.31049 -10.45399 -10.45051 -10.43489 -10.42186
  Beta  occ. eigenvalues --  -10.42141 -10.41270 -10.41131 -10.38573  -1.20756
  Beta  occ. eigenvalues --   -1.08113  -0.98964  -0.96709  -0.89176  -0.84902
  Beta  occ. eigenvalues --   -0.80197  -0.76266  -0.71431  -0.69284  -0.65144
  Beta  occ. eigenvalues --   -0.63972  -0.62997  -0.62123  -0.60481  -0.58595
  Beta  occ. eigenvalues --   -0.57746  -0.56408  -0.55768  -0.54850  -0.46823
  Beta  occ. eigenvalues --   -0.43307
  Beta virt. eigenvalues --   -0.41105  -0.25519  -0.21276  -0.15298  -0.10311
  Beta virt. eigenvalues --   -0.09149  -0.06478  -0.05110  -0.03722  -0.03187
  Beta virt. eigenvalues --   -0.01777  -0.01653   0.00020   0.02438   0.06154
  Beta virt. eigenvalues --    0.07169   0.09897   0.10582   0.11447   0.14369
  Beta virt. eigenvalues --    0.15321   0.18780   0.20956   0.23636   0.24432
  Beta virt. eigenvalues --    0.24656   0.27032   0.27921   0.28865   0.30355
  Beta virt. eigenvalues --    0.31553   0.34221   0.36933   0.38875   0.41256
  Beta virt. eigenvalues --    0.41339   0.42372   0.44121   0.45434   0.46235
  Beta virt. eigenvalues --    0.47379   0.47859   0.49610   0.49821   0.50006
  Beta virt. eigenvalues --    0.52786   0.53121   0.54227   0.54437   0.55468
  Beta virt. eigenvalues --    0.58994   0.59534   0.61755   0.66185   0.70440
  Beta virt. eigenvalues --    0.73247   0.82988   0.86069   0.87861   0.89311
  Beta virt. eigenvalues --    0.93229   0.98295   0.99926   1.01959   1.02913
  Beta virt. eigenvalues --    1.04585   1.07710   1.08548   1.09311   1.11820
  Beta virt. eigenvalues --    1.26309   1.29444   1.31599   1.32892   1.33959
  Beta virt. eigenvalues --    1.35106   1.43695   1.45293   1.48531   1.49769
  Beta virt. eigenvalues --    1.50324   1.51850   1.53946   1.55770   1.56949
  Beta virt. eigenvalues --    1.57001   1.60112   1.61042   1.61292   1.66995
  Beta virt. eigenvalues --    1.70714   1.73622   1.74163   1.75384   1.76336
  Beta virt. eigenvalues --    1.79435   1.79653   1.84148   1.88660   1.88681
  Beta virt. eigenvalues --    1.91684   1.92113   1.96878   2.03189   2.04116
  Beta virt. eigenvalues --    2.06831   2.07907   2.09249   2.11870   2.20966
  Beta virt. eigenvalues --    2.22057   2.25851   2.27512   2.34311   2.36722
  Beta virt. eigenvalues --    2.37259   2.42032   2.42569   2.46137   2.51306
  Beta virt. eigenvalues --    2.52669   2.53837   2.61152   2.64015   2.65885
  Beta virt. eigenvalues --    2.73557   2.74458   2.77615   2.82374   2.87695
  Beta virt. eigenvalues --    2.96852   3.02062   3.22526   3.40445   3.44894
          Condensed to atoms (all electrons):
               1          2          3          4          5          6
     1  O    7.544022   0.692704  -0.132129   0.003453  -0.000085  -0.000083
     2  C    0.692704   4.692379   0.080036  -0.070735   0.004419   0.006838
     3  C   -0.132129   0.080036   5.972045   0.102315  -0.081621   0.044428
     4  C    0.003453  -0.070735   0.102315   5.341520   0.437325   0.258876
     5  C   -0.000085   0.004419  -0.081621   0.437325   4.506225  -0.070250
     6  C   -0.000083   0.006838   0.044428   0.258876  -0.070250   5.076964
     7  C   -0.000031  -0.001890  -0.139395   0.103515   0.010996   0.281095
     8  C    0.001721   0.017957   0.097164  -0.140115  -0.000847   0.107203
     9  C    0.015665  -0.033644   0.246784   0.028913   0.009933  -0.120319
    10  H   -0.035032   0.439814  -0.130638  -0.018163   0.014454  -0.000352
    11  H    0.000034   0.001818  -0.008078   0.003869   0.367664   0.003172
    12  H    0.000034   0.001818  -0.008078   0.003868   0.367664   0.003172
    13  H   -0.000002   0.000551   0.009355  -0.012978   0.385709  -0.014029
    14  H    0.000001  -0.000074   0.015004  -0.062612  -0.014833   0.448785
    15  H    0.000000   0.000028  -0.001658   0.013680  -0.000186  -0.053937
    16  H   -0.000006  -0.000152   0.012713  -0.001491   0.000024   0.011631
    17  H    0.020606  -0.010863  -0.074093   0.013735  -0.000008  -0.002226
               7          8          9         10         11         12
     1  O   -0.000031   0.001721   0.015665  -0.035032   0.000034   0.000034
     2  C   -0.001890   0.017957  -0.033644   0.439814   0.001818   0.001818
     3  C   -0.139395   0.097164   0.246784  -0.130638  -0.008078  -0.008078
     4  C    0.103515  -0.140115   0.028913  -0.018163   0.003869   0.003868
     5  C    0.010996  -0.000847   0.009933   0.014454   0.367664   0.367664
     6  C    0.281095   0.107203  -0.120319  -0.000352   0.003172   0.003172
     7  C    5.092888   0.132847   0.104242  -0.000120  -0.000510  -0.000510
     8  C    0.132847   5.164439   0.157110   0.000072   0.000064   0.000064
     9  C    0.104242   0.157110   5.140046   0.012922  -0.000256  -0.000256
    10  H   -0.000120   0.000072   0.012922   0.682328   0.000869   0.000869
    11  H   -0.000510   0.000064  -0.000256   0.000869   0.546876  -0.010584
    12  H   -0.000510   0.000064  -0.000256   0.000869  -0.010584   0.546876
    13  H    0.000828  -0.000039  -0.000091   0.000251  -0.013917  -0.013917
    14  H   -0.057807   0.012892  -0.001997   0.000027   0.000293   0.000293
    15  H    0.446939  -0.066549   0.012056   0.000000   0.000004   0.000004
    16  H   -0.063344   0.452522  -0.063331   0.000003  -0.000000  -0.000000
    17  H    0.012286  -0.061021   0.451527   0.001528  -0.000006  -0.000006
              13         14         15         16         17
     1  O   -0.000002   0.000001   0.000000  -0.000006   0.020606
     2  C    0.000551  -0.000074   0.000028  -0.000152  -0.010863
     3  C    0.009355   0.015004  -0.001658   0.012713  -0.074093
     4  C   -0.012978  -0.062612   0.013680  -0.001491   0.013735
     5  C    0.385709  -0.014833  -0.000186   0.000024  -0.000008
     6  C   -0.014029   0.448785  -0.053937   0.011631  -0.002226
     7  C    0.000828  -0.057807   0.446939  -0.063344   0.012286
     8  C   -0.000039   0.012892  -0.066549   0.452522  -0.061021
     9  C   -0.000091  -0.001997   0.012056  -0.063331   0.451527
    10  H    0.000251   0.000027   0.000000   0.000003   0.001528
    11  H   -0.013917   0.000293   0.000004  -0.000000  -0.000006
    12  H   -0.013917   0.000293   0.000004  -0.000000  -0.000006
    13  H    0.579445   0.006628  -0.000003  -0.000001   0.000009
    14  H    0.006628   0.606872  -0.010619  -0.000156   0.000013
    15  H   -0.000003  -0.010619   0.592115  -0.009475  -0.000156
    16  H   -0.000001  -0.000156  -0.009475   0.582020  -0.008741
    17  H    0.000009   0.000013  -0.000156  -0.008741   0.585619
          Atomic-Atomic Spin Densities.
               1          2          3          4          5          6
     1  O    0.072493   0.001161  -0.002707  -0.000088   0.000006  -0.000003
     2  C    0.001161  -0.043774  -0.007535  -0.002366   0.000873  -0.000290
     3  C   -0.002707  -0.007535   0.173476   0.033276  -0.003808  -0.001022
     4  C   -0.000088  -0.002366   0.033276   0.402821  -0.028278   0.027026
     5  C    0.000006   0.000873  -0.003808  -0.028278  -0.005724  -0.002646
     6  C   -0.000003  -0.000290  -0.001022   0.027026  -0.002646   0.008273
     7  C    0.000003  -0.000017  -0.005291  -0.003058   0.000165  -0.030377
     8  C    0.000012  -0.000006  -0.006210  -0.012188   0.000059  -0.003729
     9  C    0.000782   0.003931  -0.027138  -0.003707   0.000006  -0.001005
    10  H    0.000143   0.000867  -0.000269   0.000310   0.000142   0.000005
    11  H    0.000015   0.000144  -0.001050  -0.007142   0.011903  -0.000302
    12  H    0.000015   0.000144  -0.001050  -0.007142   0.011903  -0.000302
    13  H   -0.000000  -0.000005   0.000047  -0.000667   0.001479   0.000457
    14  H   -0.000000  -0.000001   0.000157  -0.000959   0.000107   0.001414
    15  H   -0.000000  -0.000001  -0.000108   0.000128   0.000006   0.000091
    16  H   -0.000000   0.000011  -0.000207  -0.000042   0.000001  -0.000202
    17  H   -0.000269   0.000198   0.000319   0.000217   0.000001  -0.000089
               7          8          9         10         11         12
     1  O    0.000003   0.000012   0.000782   0.000143   0.000015   0.000015
     2  C   -0.000017  -0.000006   0.003931   0.000867   0.000144   0.000144
     3  C   -0.005291  -0.006210  -0.027138  -0.000269  -0.001050  -0.001050
     4  C   -0.003058  -0.012188  -0.003707   0.000310  -0.007142  -0.007142
     5  C    0.000165   0.000059   0.000006   0.000142   0.011903   0.011903
     6  C   -0.030377  -0.003729  -0.001005   0.000005  -0.000302  -0.000302
     7  C    0.055255   0.024475   0.002422   0.000003   0.000024   0.000024
     8  C    0.024475   0.411047   0.009927  -0.000014   0.000025   0.000025
     9  C    0.002422   0.009927  -0.061706   0.000020   0.000046   0.000046
    10  H    0.000003  -0.000014   0.000020   0.000023  -0.000069  -0.000069
    11  H    0.000024   0.000025   0.000046  -0.000069   0.036826  -0.005749
    12  H    0.000024   0.000025   0.000046  -0.000069  -0.005749   0.036826
    13  H    0.000021  -0.000000  -0.000004   0.000003  -0.000272  -0.000272
    14  H    0.000145   0.000132  -0.000103   0.000001   0.000004   0.000004
    15  H    0.001739  -0.001312   0.000108  -0.000000  -0.000000  -0.000000
    16  H   -0.000915   0.004278  -0.000696  -0.000000  -0.000000  -0.000000
    17  H    0.000173  -0.001127   0.000910  -0.000010   0.000000   0.000000
              13         14         15         16         17
     1  O   -0.000000  -0.000000  -0.000000  -0.000000  -0.000269
     2  C   -0.000005  -0.000001  -0.000001   0.000011   0.000198
     3  C    0.000047   0.000157  -0.000108  -0.000207   0.000319
     4  C   -0.000667  -0.000959   0.000128  -0.000042   0.000217
     5  C    0.001479   0.000107   0.000006   0.000001   0.000001
     6  C    0.000457   0.001414   0.000091  -0.000202  -0.000089
     7  C    0.000021   0.000145   0.001739  -0.000915   0.000173
     8  C   -0.000000   0.000132  -0.001312   0.004278  -0.001127
     9  C   -0.000004  -0.000103   0.000108  -0.000696   0.000910
    10  H    0.000003   0.000001  -0.000000  -0.000000  -0.000010
    11  H   -0.000272   0.000004  -0.000000  -0.000000   0.000000
    12  H   -0.000272   0.000004  -0.000000  -0.000000   0.000000
    13  H   -0.001165  -0.000110   0.000001  -0.000000  -0.000000
    14  H   -0.000110  -0.002709   0.000132   0.000006  -0.000002
    15  H    0.000001   0.000132  -0.004114   0.000192   0.000001
    16  H   -0.000000   0.000006   0.000192  -0.019779   0.000149
    17  H   -0.000000  -0.000002   0.000001   0.000149   0.000811
 Mulliken charges and spin densities:
               1          2
     1  O   -0.110872   0.071564
     2  C    0.178998  -0.046666
     3  C   -0.004156   0.150880
     4  C   -0.004974   0.398143
     5  C    0.063416  -0.013806
     6  C    0.019033  -0.002700
     7  C    0.077971   0.044789
     8  C    0.124517   0.425393
     9  C    0.040695  -0.076162
    10  H    0.031168   0.001087
    11  H    0.108689   0.034403
    12  H    0.108690   0.034403
    13  H    0.072198  -0.000486
    14  H    0.057288  -0.001782
    15  H    0.077756  -0.003137
    16  H    0.087785  -0.017206
    17  H    0.071798   0.001284
 Sum of Mulliken charges =   1.00000   1.00000
 Mulliken charges and spin densities with hydrogens summed into heavy atoms:
               1          2
     1  O   -0.110872   0.071564
     2  C    0.210165  -0.045579
     3  C   -0.004156   0.150880
     4  C   -0.004974   0.398143
     5  C    0.352993   0.054514
     6  C    0.076321  -0.004482
     7  C    0.155726   0.041653
     8  C    0.212302   0.408187
     9  C    0.112494  -0.074879
 Electronic spatial extent (au):  <R**2>=           1155.2385
 Charge=              1.0000 electrons
 Dipole moment (field-independent basis, Debye):
    X=              4.6974    Y=              1.5704    Z=              0.0000  Tot=              4.9529
 Quadrupole moment (field-independent basis, Debye-Ang):
   XX=            -39.8098   YY=            -31.2576   ZZ=            -50.3727
   XY=             -7.7802   XZ=             -0.0000   YZ=             -0.0000
 Traceless Quadrupole moment (field-independent basis, Debye-Ang):
   XX=              0.6702   YY=              9.2224   ZZ=             -9.8926
   XY=             -7.7802   XZ=             -0.0000   YZ=             -0.0000
 Octapole moment (field-independent basis, Debye-Ang**2):
  XXX=             41.3720  YYY=              2.7401  ZZZ=             -0.0000  XYY=              9.8120
  XXY=              5.0353  XXZ=              0.0000  XZZ=             -6.8871  YZZ=              1.6456
  YYZ=              0.0000  XYZ=              0.0000
 Hexadecapole moment (field-independent basis, Debye-Ang**3):
 XXXX=           -768.0382 YYYY=           -474.0956 ZZZZ=            -55.5433 XXXY=            -42.6410
 XXXZ=             -0.0002 YYYX=            -16.8780 YYYZ=             -0.0000 ZZZX=              0.0001
 ZZZY=              0.0000 XXYY=           -204.3295 XXZZ=           -147.3697 YYZZ=           -105.8615
 XXYZ=             -0.0001 YYXZ=             -0.0000 ZZXY=             -0.1577
 N-N= 4.016902802910D+02 E-N=-1.682852300450D+03  KE= 3.803883869527D+02
                          Isotropic Fermi Contact Couplings
        Atom                 a.u.       MegaHertz       Gauss      10(-4) cm-1
     1  O(17)              0.02211     -13.40264      -4.78240      -4.47064
     2  C(13)             -0.01452     -16.32618      -5.82559      -5.44583
     3  C(13)              0.01694      19.04306       6.79504       6.35208
     4  C(13)              0.05775      64.91728      23.16410      21.65407
     5  C(13)             -0.01533     -17.23290      -6.14913      -5.74828
     6  C(13)             -0.00893     -10.03384      -3.58032      -3.34693
     7  C(13)             -0.00251      -2.81718      -1.00524      -0.93971
     8  C(13)              0.06343      71.30646      25.44392      23.78527
     9  C(13)             -0.02352     -26.43657      -9.43323      -8.81829
    10  H(1)               0.00021       0.95803       0.34185       0.31957
    11  H(1)               0.01670      74.65779      26.63976      24.90316
    12  H(1)               0.01670      74.65797      26.63982      24.90322
    13  H(1)              -0.00022      -0.97137      -0.34661      -0.32401
    14  H(1)              -0.00067      -2.98952      -1.06673      -0.99720
    15  H(1)              -0.00106      -4.75213      -1.69568      -1.58514
    16  H(1)              -0.00564     -25.19236      -8.98926      -8.40327
    17  H(1)               0.00041       1.84085       0.65686       0.61404
 --------------------------------------------------------
       Center         ----  Spin Dipole Couplings  ----
                      3XX-RR        3YY-RR        3ZZ-RR
 --------------------------------------------------------
     1   Atom       -0.133201     -0.132991      0.266192
     2   Atom        0.027105      0.016407     -0.043512
     3   Atom       -0.090152     -0.093757      0.183909
     4   Atom       -0.217846     -0.214667      0.432513
     5   Atom       -0.029273     -0.016725      0.045998
     6   Atom       -0.011730     -0.023058      0.034788
     7   Atom       -0.036753     -0.036425      0.073178
     8   Atom       -0.226289     -0.219282      0.445571
     9   Atom        0.027815      0.019547     -0.047362
    10   Atom        0.007701     -0.003031     -0.004671
    11   Atom        0.001133      0.000596     -0.001729
    12   Atom        0.001133      0.000596     -0.001729
    13   Atom       -0.002076      0.006388     -0.004312
    14   Atom        0.007922     -0.002350     -0.005572
    15   Atom        0.013122     -0.007789     -0.005333
    16   Atom       -0.021653      0.026541     -0.004888
    17   Atom        0.007175     -0.001270     -0.005905
 --------------------------------------------------------
                        XY            XZ            YZ
 --------------------------------------------------------
     1   Atom        0.001784      0.000002     -0.000007
     2   Atom        0.009393      0.000000     -0.000000
     3   Atom        0.006903     -0.000000      0.000000
     4   Atom        0.000904      0.000001      0.000000
     5   Atom       -0.002970      0.000000      0.000000
     6   Atom       -0.000826     -0.000000      0.000000
     7   Atom        0.004804      0.000000      0.000000
     8   Atom       -0.001383      0.000001      0.000000
     9   Atom       -0.003070     -0.000000      0.000000
    10   Atom       -0.000061     -0.000000      0.000000
    11   Atom       -0.005872     -0.008242      0.004587
    12   Atom       -0.005872      0.008242     -0.004587
    13   Atom        0.003798     -0.000000     -0.000000
    14   Atom        0.007487     -0.000000     -0.000000
    15   Atom        0.003935     -0.000000     -0.000000
    16   Atom       -0.018961      0.000000      0.000000
    17   Atom        0.001763     -0.000000     -0.000000
 --------------------------------------------------------


 ---------------------------------------------------------------------------------
              Anisotropic Spin Dipole Couplings in Principal Axis System
 ---------------------------------------------------------------------------------

       Atom             a.u.   MegaHertz   Gauss  10(-4) cm-1        Axes

              Baa    -0.1349     9.760     3.483     3.256  0.7276 -0.6860 -0.0000
     1 O(17)  Bbb    -0.1313     9.501     3.390     3.169  0.6860  0.7276  0.0000
              Bcc     0.2662   -19.261    -6.873    -6.425  0.0000 -0.0000  1.0000
 
              Baa    -0.0435    -5.839    -2.083    -1.948 -0.0000  0.0000  1.0000
     2 C(13)  Bbb     0.0109     1.469     0.524     0.490 -0.5025  0.8645 -0.0000
              Bcc     0.0326     4.370     1.559     1.458  0.8645  0.5025  0.0000
 
              Baa    -0.0991   -13.297    -4.745    -4.435 -0.6113  0.7914 -0.0000
     3 C(13)  Bbb    -0.0848   -11.382    -4.061    -3.797  0.7914  0.6113  0.0000
              Bcc     0.1839    24.679     8.806     8.232 -0.0000  0.0000  1.0000
 
              Baa    -0.2181   -29.265   -10.442    -9.762  0.9668 -0.2556 -0.0000
     4 C(13)  Bbb    -0.2144   -28.774   -10.267    -9.598  0.2556  0.9668 -0.0000
              Bcc     0.4325    58.039    20.710    19.360  0.0000  0.0000  1.0000
 
              Baa    -0.0299    -4.018    -1.434    -1.340  0.9757  0.2193 -0.0000
     5 C(13)  Bbb    -0.0161    -2.155    -0.769    -0.719 -0.2193  0.9757  0.0000
              Bcc     0.0460     6.173     2.203     2.059  0.0000  0.0000  1.0000
 
              Baa    -0.0231    -3.102    -1.107    -1.035  0.0724  0.9974 -0.0000
     6 C(13)  Bbb    -0.0117    -1.566    -0.559    -0.522  0.9974 -0.0724  0.0000
              Bcc     0.0348     4.668     1.666     1.557 -0.0000  0.0000  1.0000
 
              Baa    -0.0414    -5.555    -1.982    -1.853  0.7191 -0.6949 -0.0000
     7 C(13)  Bbb    -0.0318    -4.265    -1.522    -1.423  0.6949  0.7191 -0.0000
              Bcc     0.0732     9.820     3.504     3.276  0.0000  0.0000  1.0000
 
              Baa    -0.2266   -30.401   -10.848   -10.141  0.9824  0.1868 -0.0000
     8 C(13)  Bbb    -0.2190   -29.390   -10.487    -9.804 -0.1868  0.9824 -0.0000
              Bcc     0.4456    59.791    21.335    19.944  0.0000  0.0000  1.0000
 
              Baa    -0.0474    -6.356    -2.268    -2.120  0.0000 -0.0000  1.0000
     9 C(13)  Bbb     0.0185     2.487     0.887     0.829  0.3140  0.9494  0.0000
              Bcc     0.0288     3.869     1.380     1.290  0.9494 -0.3140 -0.0000
 
              Baa    -0.0047    -2.492    -0.889    -0.831  0.0000 -0.0000  1.0000
    10 H(1)   Bbb    -0.0030    -1.617    -0.577    -0.539  0.0056  1.0000  0.0000
              Bcc     0.0077     4.109     1.466     1.371  1.0000 -0.0056 -0.0000
 
              Baa    -0.0087    -4.629    -1.652    -1.544  0.6584  0.0452  0.7513
    11 H(1)   Bbb    -0.0040    -2.128    -0.759    -0.710  0.3701  0.8498 -0.3755
              Bcc     0.0127     6.756     2.411     2.254  0.6554 -0.5252 -0.5427
 
              Baa    -0.0087    -4.629    -1.652    -1.544 -0.6584 -0.0452  0.7513
    12 H(1)   Bbb    -0.0040    -2.128    -0.759    -0.710  0.3701  0.8498  0.3755
              Bcc     0.0127     6.756     2.411     2.254  0.6554 -0.5252  0.5427
 
              Baa    -0.0043    -2.301    -0.821    -0.767 -0.0000  0.0000  1.0000
    13 H(1)   Bbb    -0.0035    -1.883    -0.672    -0.628  0.9339 -0.3576  0.0000
              Bcc     0.0078     4.184     1.493     1.396  0.3576  0.9339 -0.0000
 
              Baa    -0.0063    -3.358    -1.198    -1.120 -0.4660  0.8848 -0.0000
    14 H(1)   Bbb    -0.0056    -2.973    -1.061    -0.992 -0.0000  0.0000  1.0000
              Bcc     0.0119     6.331     2.259     2.112  0.8848  0.4660 -0.0000
 
              Baa    -0.0085    -4.538    -1.619    -1.514 -0.1790  0.9838 -0.0000
    15 H(1)   Bbb    -0.0053    -2.846    -1.015    -0.949  0.0000  0.0000  1.0000
              Bcc     0.0138     7.383     2.635     2.463  0.9838  0.1790 -0.0000
 
              Baa    -0.0282   -15.056    -5.372    -5.022  0.9450  0.3272 -0.0000
    16 H(1)   Bbb    -0.0049    -2.608    -0.931    -0.870  0.0000  0.0000  1.0000
              Bcc     0.0331    17.664     6.303     5.892 -0.3272  0.9450  0.0000
 
              Baa    -0.0059    -3.151    -1.124    -1.051  0.0000  0.0000  1.0000
    17 H(1)   Bbb    -0.0016    -0.866    -0.309    -0.289 -0.1965  0.9805 -0.0000
              Bcc     0.0075     4.017     1.433     1.340  0.9805  0.1965 -0.0000
 

 ---------------------------------------------------------------------------------

 ******************************Gaussian NBO Version 3.1******************************
             N A T U R A L   A T O M I C   O R B I T A L   A N D
          N A T U R A L   B O N D   O R B I T A L   A N A L Y S I S
 ******************************Gaussian NBO Version 3.1******************************
       /RESON  / : Allow strongly delocalized NBO set

 Analyzing the SCF density

 Job title: 88                                                              

 Storage needed:     83718 in NPA,    111025 in NBO ( 939522481 available)
 GSVD:  LWork=       17482 too small for GESVD, short by        2045 words or        2045 for optimal perf.


 NATURAL POPULATIONS:  Natural atomic orbital occupancies 
                                                          
   NAO  Atom  No  lang   Type(AO)    Occupancy
 --------------------------------------------
     1    O    1  S      Cor( 1S)     1.99975
     2    O    1  S      Val( 2S)     1.70208
     3    O    1  S      Ryd( 3S)     0.00181
     4    O    1  px     Val( 2p)     1.75763
     5    O    1  px     Ryd( 3p)     0.00235
     6    O    1  py     Val( 2p)     1.71992
     7    O    1  py     Ryd( 3p)     0.00174
     8    O    1  pz     Val( 2p)     1.24570
     9    O    1  pz     Ryd( 3p)     0.00025
    10    O    1  dxy    Ryd( 3d)     0.00120
    11    O    1  dxz    Ryd( 3d)     0.00092
    12    O    1  dyz    Ryd( 3d)     0.00107
    13    O    1  dx2y2  Ryd( 3d)     0.00169
    14    O    1  dz2    Ryd( 3d)     0.00037

    15    C    2  S      Cor( 1S)     1.99931
    16    C    2  S      Val( 2S)     0.90212
    17    C    2  S      Ryd( 3S)     0.00828
    18    C    2  px     Val( 2p)     0.91181
    19    C    2  px     Ryd( 3p)     0.00979
    20    C    2  py     Val( 2p)     0.99468
    21    C    2  py     Ryd( 3p)     0.00965
    22    C    2  pz     Val( 2p)     0.75608
    23    C    2  pz     Ryd( 3p)     0.00123
    24    C    2  dxy    Ryd( 3d)     0.00177
    25    C    2  dxz    Ryd( 3d)     0.00108
    26    C    2  dyz    Ryd( 3d)     0.00159
    27    C    2  dx2y2  Ryd( 3d)     0.00439
    28    C    2  dz2    Ryd( 3d)     0.00057

    29    C    3  S      Cor( 1S)     1.99879
    30    C    3  S      Val( 2S)     0.91308
    31    C    3  S      Ryd( 3S)     0.00261
    32    C    3  px     Val( 2p)     1.12378
    33    C    3  px     Ryd( 3p)     0.00616
    34    C    3  py     Val( 2p)     1.09743
    35    C    3  py     Ryd( 3p)     0.00416
    36    C    3  pz     Val( 2p)     0.92676
    37    C    3  pz     Ryd( 3p)     0.00068
    38    C    3  dxy    Ryd( 3d)     0.00088
    39    C    3  dxz    Ryd( 3d)     0.00044
    40    C    3  dyz    Ryd( 3d)     0.00044
    41    C    3  dx2y2  Ryd( 3d)     0.00086
    42    C    3  dz2    Ryd( 3d)     0.00041

    43    C    4  S      Cor( 1S)     1.99885
    44    C    4  S      Val( 2S)     0.89639
    45    C    4  S      Ryd( 3S)     0.00148
    46    C    4  px     Val( 2p)     1.08592
    47    C    4  px     Ryd( 3p)     0.00331
    48    C    4  py     Val( 2p)     1.08815
    49    C    4  py     Ryd( 3p)     0.00515
    50    C    4  pz     Val( 2p)     0.71893
    51    C    4  pz     Ryd( 3p)     0.00105
    52    C    4  dxy    Ryd( 3d)     0.00110
    53    C    4  dxz    Ryd( 3d)     0.00083
    54    C    4  dyz    Ryd( 3d)     0.00075
    55    C    4  dx2y2  Ryd( 3d)     0.00095
    56    C    4  dz2    Ryd( 3d)     0.00043

    57    C    5  S      Cor( 1S)     1.99918
    58    C    5  S      Val( 2S)     1.10340
    59    C    5  S      Ryd( 3S)     0.00066
    60    C    5  px     Val( 2p)     1.25664
    61    C    5  px     Ryd( 3p)     0.00410
    62    C    5  py     Val( 2p)     1.07876
    63    C    5  py     Ryd( 3p)     0.00242
    64    C    5  pz     Val( 2p)     1.23086
    65    C    5  pz     Ryd( 3p)     0.00083
    66    C    5  dxy    Ryd( 3d)     0.00055
    67    C    5  dxz    Ryd( 3d)     0.00060
    68    C    5  dyz    Ryd( 3d)     0.00013
    69    C    5  dx2y2  Ryd( 3d)     0.00048
    70    C    5  dz2    Ryd( 3d)     0.00049

    71    C    6  S      Cor( 1S)     1.99890
    72    C    6  S      Val( 2S)     0.96094
    73    C    6  S      Ryd( 3S)     0.00157
    74    C    6  px     Val( 2p)     1.11140
    75    C    6  px     Ryd( 3p)     0.00469
    76    C    6  py     Val( 2p)     1.16279
    77    C    6  py     Ryd( 3p)     0.00600
    78    C    6  pz     Val( 2p)     0.93797
    79    C    6  pz     Ryd( 3p)     0.00089
    80    C    6  dxy    Ryd( 3d)     0.00070
    81    C    6  dxz    Ryd( 3d)     0.00036
    82    C    6  dyz    Ryd( 3d)     0.00048
    83    C    6  dx2y2  Ryd( 3d)     0.00084
    84    C    6  dz2    Ryd( 3d)     0.00039

    85    C    7  S      Cor( 1S)     1.99898
    86    C    7  S      Val( 2S)     0.97735
    87    C    7  S      Ryd( 3S)     0.00122
    88    C    7  px     Val( 2p)     1.21262
    89    C    7  px     Ryd( 3p)     0.00660
    90    C    7  py     Val( 2p)     1.05950
    91    C    7  py     Ryd( 3p)     0.00412
    92    C    7  pz     Val( 2p)     0.86256
    93    C    7  pz     Ryd( 3p)     0.00052
    94    C    7  dxy    Ryd( 3d)     0.00085
    95    C    7  dxz    Ryd( 3d)     0.00052
    96    C    7  dyz    Ryd( 3d)     0.00046
    97    C    7  dx2y2  Ryd( 3d)     0.00074
    98    C    7  dz2    Ryd( 3d)     0.00039

    99    C    8  S      Cor( 1S)     1.99894
   100    C    8  S      Val( 2S)     0.98336
   101    C    8  S      Ryd( 3S)     0.00126
   102    C    8  px     Val( 2p)     1.07407
   103    C    8  px     Ryd( 3p)     0.00390
   104    C    8  py     Val( 2p)     1.18891
   105    C    8  py     Ryd( 3p)     0.00571
   106    C    8  pz     Val( 2p)     0.74601
   107    C    8  pz     Ryd( 3p)     0.00037
   108    C    8  dxy    Ryd( 3d)     0.00089
   109    C    8  dxz    Ryd( 3d)     0.00064
   110    C    8  dyz    Ryd( 3d)     0.00051
   111    C    8  dx2y2  Ryd( 3d)     0.00083
   112    C    8  dz2    Ryd( 3d)     0.00043

   113    C    9  S      Cor( 1S)     1.99896
   114    C    9  S      Val( 2S)     0.96507
   115    C    9  S      Ryd( 3S)     0.00189
   116    C    9  px     Val( 2p)     1.12753
   117    C    9  px     Ryd( 3p)     0.00698
   118    C    9  py     Val( 2p)     1.15509
   119    C    9  py     Ryd( 3p)     0.00580
   120    C    9  pz     Val( 2p)     0.88974
   121    C    9  pz     Ryd( 3p)     0.00052
   122    C    9  dxy    Ryd( 3d)     0.00068
   123    C    9  dxz    Ryd( 3d)     0.00045
   124    C    9  dyz    Ryd( 3d)     0.00044
   125    C    9  dx2y2  Ryd( 3d)     0.00082
   126    C    9  dz2    Ryd( 3d)     0.00039

   127    H   10  S      Val( 1S)     0.83714
   128    H   10  S      Ryd( 2S)     0.00299
   129    H   10  px     Ryd( 2p)     0.00027
   130    H   10  py     Ryd( 2p)     0.00078
   131    H   10  pz     Ryd( 2p)     0.00003

   132    H   11  S      Val( 1S)     0.70995
   133    H   11  S      Ryd( 2S)     0.00092
   134    H   11  px     Ryd( 2p)     0.00034
   135    H   11  py     Ryd( 2p)     0.00023
   136    H   11  pz     Ryd( 2p)     0.00056

   137    H   12  S      Val( 1S)     0.70995
   138    H   12  S      Ryd( 2S)     0.00092
   139    H   12  px     Ryd( 2p)     0.00034
   140    H   12  py     Ryd( 2p)     0.00023
   141    H   12  pz     Ryd( 2p)     0.00056

   142    H   13  S      Val( 1S)     0.73678
   143    H   13  S      Ryd( 2S)     0.00112
   144    H   13  px     Ryd( 2p)     0.00043
   145    H   13  py     Ryd( 2p)     0.00042
   146    H   13  pz     Ryd( 2p)     0.00013

   147    H   14  S      Val( 1S)     0.73239
   148    H   14  S      Ryd( 2S)     0.00139
   149    H   14  px     Ryd( 2p)     0.00041
   150    H   14  py     Ryd( 2p)     0.00052
   151    H   14  pz     Ryd( 2p)     0.00011

   152    H   15  S      Val( 1S)     0.72916
   153    H   15  S      Ryd( 2S)     0.00138
   154    H   15  px     Ryd( 2p)     0.00088
   155    H   15  py     Ryd( 2p)     0.00009
   156    H   15  pz     Ryd( 2p)     0.00009

   157    H   16  S      Val( 1S)     0.73432
   158    H   16  S      Ryd( 2S)     0.00150
   159    H   16  px     Ryd( 2p)     0.00017
   160    H   16  py     Ryd( 2p)     0.00082
   161    H   16  pz     Ryd( 2p)     0.00007

   162    H   17  S      Val( 1S)     0.71555
   163    H   17  S      Ryd( 2S)     0.00372
   164    H   17  px     Ryd( 2p)     0.00047
   165    H   17  py     Ryd( 2p)     0.00052
   166    H   17  pz     Ryd( 2p)     0.00009

 WARNING:  1 low occupancy (<1.9990e) core orbital  found on  C    3
           1 low occupancy (<1.9990e) core orbital  found on  C    4
           1 low occupancy (<1.9990e) core orbital  found on  C    6
           1 low occupancy (<1.9990e) core orbital  found on  C    7
           1 low occupancy (<1.9990e) core orbital  found on  C    8
           1 low occupancy (<1.9990e) core orbital  found on  C    9


 Summary of Natural Population Analysis:                  
                                                          
                                       Natural Population 
                Natural  -----------------------------------------------
    Atom  No    Charge         Core      Valence    Rydberg      Total
 -----------------------------------------------------------------------
      O    1   -0.43649      1.99975     6.42532    0.01141     8.43649
      C    2    0.39764      1.99931     3.56469    0.03835     5.60236
      C    3   -0.07648      1.99879     4.06105    0.01664     6.07648
      C    4    0.19672      1.99885     3.78938    0.01504     5.80328
      C    5   -0.67910      1.99918     4.66966    0.01026     6.67910
      C    6   -0.18791      1.99890     4.17310    0.01592     6.18791
      C    7   -0.12644      1.99898     4.11202    0.01543     6.12644
      C    8   -0.00583      1.99894     3.99235    0.01454     6.00583
      C    9   -0.15436      1.99896     4.13743    0.01796     6.15436
      H   10    0.15878      0.00000     0.83714    0.00407     0.84122
      H   11    0.28799      0.00000     0.70995    0.00205     0.71201
      H   12    0.28799      0.00000     0.70995    0.00205     0.71201
      H   13    0.26112      0.00000     0.73678    0.00210     0.73888
      H   14    0.26517      0.00000     0.73239    0.00244     0.73483
      H   15    0.26840      0.00000     0.72916    0.00244     0.73160
      H   16    0.26312      0.00000     0.73432    0.00256     0.73688
      H   17    0.27965      0.00000     0.71555    0.00480     0.72035
 =======================================================================
   * Total *    1.00000     17.99166    44.83026    0.17808    63.00000

                                 Natural Population      
 --------------------------------------------------------
   Core                      17.99166 ( 99.9537% of  18)
   Valence                   44.83026 ( 99.6228% of  45)
   Natural Minimal Basis     62.82192 ( 99.7173% of  63)
   Natural Rydberg Basis      0.17808 (  0.2827% of  63)
 --------------------------------------------------------

    Atom  No          Natural Electron Configuration
 ----------------------------------------------------------------------------
      O    1      [core]2S( 1.70)2p( 4.72)3d( 0.01)
      C    2      [core]2S( 0.90)2p( 2.66)3S( 0.01)3p( 0.02)3d( 0.01)
      C    3      [core]2S( 0.91)2p( 3.15)3p( 0.01)
      C    4      [core]2S( 0.90)2p( 2.89)3p( 0.01)
      C    5      [core]2S( 1.10)2p( 3.57)3p( 0.01)
      C    6      [core]2S( 0.96)2p( 3.21)3p( 0.01)
      C    7      [core]2S( 0.98)2p( 3.13)3p( 0.01)
      C    8      [core]2S( 0.98)2p( 3.01)3p( 0.01)
      C    9      [core]2S( 0.97)2p( 3.17)3p( 0.01)
      H   10            1S( 0.84)
      H   11            1S( 0.71)
      H   12            1S( 0.71)
      H   13            1S( 0.74)
      H   14            1S( 0.73)
      H   15            1S( 0.73)
      H   16            1S( 0.73)
      H   17            1S( 0.72)


 ***************************************************
 *******         Alpha spin orbitals         *******
 ***************************************************


 NATURAL POPULATIONS:  Natural atomic orbital occupancies 
                                                          
   NAO  Atom  No  lang   Type(AO)    Occupancy      Energy
 ----------------------------------------------------------
     1    O    1  S      Cor( 1S)     0.99988     -19.06672
     2    O    1  S      Val( 2S)     0.85158      -1.04181
     3    O    1  S      Ryd( 3S)     0.00090       1.26261
     4    O    1  px     Val( 2p)     0.87888      -0.45636
     5    O    1  px     Ryd( 3p)     0.00116       0.94649
     6    O    1  py     Val( 2p)     0.86031      -0.46347
     7    O    1  py     Ryd( 3p)     0.00086       0.95161
     8    O    1  pz     Val( 2p)     0.65721      -0.42261
     9    O    1  pz     Ryd( 3p)     0.00013       0.86262
    10    O    1  dxy    Ryd( 3d)     0.00060       3.08470
    11    O    1  dxz    Ryd( 3d)     0.00047       2.55514
    12    O    1  dyz    Ryd( 3d)     0.00055       2.59392
    13    O    1  dx2y2  Ryd( 3d)     0.00085       2.77766
    14    O    1  dz2    Ryd( 3d)     0.00019       2.69107

    15    C    2  S      Cor( 1S)     0.99966     -10.34019
    16    C    2  S      Val( 2S)     0.44980      -0.35239
    17    C    2  S      Ryd( 3S)     0.00414       0.34873
    18    C    2  px     Val( 2p)     0.45432      -0.19620
    19    C    2  px     Ryd( 3p)     0.00487       0.40209
    20    C    2  py     Val( 2p)     0.49671      -0.21476
    21    C    2  py     Ryd( 3p)     0.00483       0.64138
    22    C    2  pz     Val( 2p)     0.36370      -0.29902
    23    C    2  pz     Ryd( 3p)     0.00064       0.33038
    24    C    2  dxy    Ryd( 3d)     0.00088       2.28582
    25    C    2  dxz    Ryd( 3d)     0.00062       1.71080
    26    C    2  dyz    Ryd( 3d)     0.00083       1.72611
    27    C    2  dx2y2  Ryd( 3d)     0.00218       2.23617
    28    C    2  dz2    Ryd( 3d)     0.00029       1.96864

    29    C    3  S      Cor( 1S)     0.99940     -10.29226
    30    C    3  S      Val( 2S)     0.45864      -0.35777
    31    C    3  S      Ryd( 3S)     0.00133       0.35881
    32    C    3  px     Val( 2p)     0.56239      -0.30060
    33    C    3  px     Ryd( 3p)     0.00312       0.87293
    34    C    3  py     Val( 2p)     0.54834      -0.28006
    35    C    3  py     Ryd( 3p)     0.00208       0.79033
    36    C    3  pz     Val( 2p)     0.53383      -0.34001
    37    C    3  pz     Ryd( 3p)     0.00043       0.43025
    38    C    3  dxy    Ryd( 3d)     0.00044       2.22646
    39    C    3  dxz    Ryd( 3d)     0.00025       1.65397
    40    C    3  dyz    Ryd( 3d)     0.00029       1.68762
    41    C    3  dx2y2  Ryd( 3d)     0.00043       2.20280
    42    C    3  dz2    Ryd( 3d)     0.00016       1.96761

    43    C    4  S      Cor( 1S)     0.99943     -10.32389
    44    C    4  S      Val( 2S)     0.45437      -0.38010
    45    C    4  S      Ryd( 3S)     0.00076       0.36018
    46    C    4  px     Val( 2p)     0.54462      -0.28580
    47    C    4  px     Ryd( 3p)     0.00165       0.65417
    48    C    4  py     Val( 2p)     0.54629      -0.29205
    49    C    4  py     Ryd( 3p)     0.00259       0.86767
    50    C    4  pz     Val( 2p)     0.52354      -0.36203
    51    C    4  pz     Ryd( 3p)     0.00068       0.40523
    52    C    4  dxy    Ryd( 3d)     0.00055       2.18528
    53    C    4  dxz    Ryd( 3d)     0.00047       1.65607
    54    C    4  dyz    Ryd( 3d)     0.00050       1.65744
    55    C    4  dx2y2  Ryd( 3d)     0.00048       2.18646
    56    C    4  dz2    Ryd( 3d)     0.00011       1.93856

    57    C    5  S      Cor( 1S)     0.99959     -10.26783
    58    C    5  S      Val( 2S)     0.55039      -0.43983
    59    C    5  S      Ryd( 3S)     0.00034       0.70023
    60    C    5  px     Val( 2p)     0.62623      -0.28347
    61    C    5  px     Ryd( 3p)     0.00206       0.44559
    62    C    5  py     Val( 2p)     0.53591      -0.26627
    63    C    5  py     Ryd( 3p)     0.00123       0.34777
    64    C    5  pz     Val( 2p)     0.62684      -0.28590
    65    C    5  pz     Ryd( 3p)     0.00069       0.39062
    66    C    5  dxy    Ryd( 3d)     0.00027       2.19463
    67    C    5  dxz    Ryd( 3d)     0.00035       2.20653
    68    C    5  dyz    Ryd( 3d)     0.00011       1.86411
    69    C    5  dx2y2  Ryd( 3d)     0.00023       2.03094
    70    C    5  dz2    Ryd( 3d)     0.00025       2.12829

    71    C    6  S      Cor( 1S)     0.99945     -10.28229
    72    C    6  S      Val( 2S)     0.48006      -0.36602
    73    C    6  S      Ryd( 3S)     0.00080       0.37581
    74    C    6  px     Val( 2p)     0.55292      -0.26300
    75    C    6  px     Ryd( 3p)     0.00236       0.60797
    76    C    6  py     Val( 2p)     0.58141      -0.27381
    77    C    6  py     Ryd( 3p)     0.00304       0.70529
    78    C    6  pz     Val( 2p)     0.48406      -0.32374
    79    C    6  pz     Ryd( 3p)     0.00051       0.35623
    80    C    6  dxy    Ryd( 3d)     0.00035       2.31148
    81    C    6  dxz    Ryd( 3d)     0.00031       1.71178
    82    C    6  dyz    Ryd( 3d)     0.00021       1.69864
    83    C    6  dx2y2  Ryd( 3d)     0.00041       2.20946
    84    C    6  dz2    Ryd( 3d)     0.00018       2.00105

    85    C    7  S      Cor( 1S)     0.99949     -10.29459
    86    C    7  S      Val( 2S)     0.48890      -0.38002
    87    C    7  S      Ryd( 3S)     0.00062       0.37592
    88    C    7  px     Val( 2p)     0.60559      -0.27926
    89    C    7  px     Ryd( 3p)     0.00334       0.81662
    90    C    7  py     Val( 2p)     0.52822      -0.25418
    91    C    7  py     Ryd( 3p)     0.00207       0.44978
    92    C    7  pz     Val( 2p)     0.46277      -0.32642
    93    C    7  pz     Ryd( 3p)     0.00032       0.35389
    94    C    7  dxy    Ryd( 3d)     0.00042       2.20789
    95    C    7  dxz    Ryd( 3d)     0.00029       1.68083
    96    C    7  dyz    Ryd( 3d)     0.00031       1.70802
    97    C    7  dx2y2  Ryd( 3d)     0.00037       2.28814
    98    C    7  dz2    Ryd( 3d)     0.00017       1.99573

    99    C    8  S      Cor( 1S)     0.99947     -10.30995
   100    C    8  S      Val( 2S)     0.49876      -0.40288
   101    C    8  S      Ryd( 3S)     0.00064       0.37321
   102    C    8  px     Val( 2p)     0.53977      -0.26122
   103    C    8  px     Ryd( 3p)     0.00194       0.48411
   104    C    8  py     Val( 2p)     0.59739      -0.28364
   105    C    8  py     Ryd( 3p)     0.00288       0.78017
   106    C    8  pz     Val( 2p)     0.54766      -0.36064
   107    C    8  pz     Ryd( 3p)     0.00031       0.33923
   108    C    8  dxy    Ryd( 3d)     0.00045       2.23260
   109    C    8  dxz    Ryd( 3d)     0.00033       1.68307
   110    C    8  dyz    Ryd( 3d)     0.00032       1.66189
   111    C    8  dx2y2  Ryd( 3d)     0.00042       2.24484
   112    C    8  dz2    Ryd( 3d)     0.00011       1.97217

   113    C    9  S      Cor( 1S)     0.99948     -10.28064
   114    C    9  S      Val( 2S)     0.48056      -0.35945
   115    C    9  S      Ryd( 3S)     0.00095       0.38232
   116    C    9  px     Val( 2p)     0.56035      -0.26155
   117    C    9  px     Ryd( 3p)     0.00350       0.68538
   118    C    9  py     Val( 2p)     0.57625      -0.26280
   119    C    9  py     Ryd( 3p)     0.00295       0.64486
   120    C    9  pz     Val( 2p)     0.43009      -0.31099
   121    C    9  pz     Ryd( 3p)     0.00033       0.36440
   122    C    9  dxy    Ryd( 3d)     0.00034       2.31330
   123    C    9  dxz    Ryd( 3d)     0.00034       1.71400
   124    C    9  dyz    Ryd( 3d)     0.00021       1.70946
   125    C    9  dx2y2  Ryd( 3d)     0.00040       2.22844
   126    C    9  dz2    Ryd( 3d)     0.00020       2.00848

   127    H   10  S      Val( 1S)     0.41881      -0.13811
   128    H   10  S      Ryd( 2S)     0.00149       0.24944
   129    H   10  px     Ryd( 2p)     0.00013       1.74034
   130    H   10  py     Ryd( 2p)     0.00039       2.13348
   131    H   10  pz     Ryd( 2p)     0.00001       1.45681

   132    H   11  S      Val( 1S)     0.36907      -0.10794
   133    H   11  S      Ryd( 2S)     0.00055       0.20434
   134    H   11  px     Ryd( 2p)     0.00019       1.80372
   135    H   11  py     Ryd( 2p)     0.00011       1.57011
   136    H   11  pz     Ryd( 2p)     0.00029       1.97925

   137    H   12  S      Val( 1S)     0.36907      -0.10794
   138    H   12  S      Ryd( 2S)     0.00055       0.20434
   139    H   12  px     Ryd( 2p)     0.00019       1.80373
   140    H   12  py     Ryd( 2p)     0.00011       1.57011
   141    H   12  pz     Ryd( 2p)     0.00029       1.97925

   142    H   13  S      Val( 1S)     0.36820      -0.09228
   143    H   13  S      Ryd( 2S)     0.00056       0.20932
   144    H   13  px     Ryd( 2p)     0.00021       1.95168
   145    H   13  py     Ryd( 2p)     0.00021       1.84989
   146    H   13  pz     Ryd( 2p)     0.00007       1.57408

   147    H   14  S      Val( 1S)     0.36562      -0.09830
   148    H   14  S      Ryd( 2S)     0.00068       0.17425
   149    H   14  px     Ryd( 2p)     0.00021       1.95554
   150    H   14  py     Ryd( 2p)     0.00026       2.04215
   151    H   14  pz     Ryd( 2p)     0.00006       1.46610

   152    H   15  S      Val( 1S)     0.36365      -0.09497
   153    H   15  S      Ryd( 2S)     0.00069       0.15621
   154    H   15  px     Ryd( 2p)     0.00043       2.18072
   155    H   15  py     Ryd( 2p)     0.00004       1.79787
   156    H   15  pz     Ryd( 2p)     0.00005       1.45865

   157    H   16  S      Val( 1S)     0.36193      -0.10390
   158    H   16  S      Ryd( 2S)     0.00074       0.15209
   159    H   16  px     Ryd( 2p)     0.00008       1.83419
   160    H   16  py     Ryd( 2p)     0.00039       2.13216
   161    H   16  pz     Ryd( 2p)     0.00006       1.45099

   162    H   17  S      Val( 1S)     0.35820      -0.07942
   163    H   17  S      Ryd( 2S)     0.00183       0.18523
   164    H   17  px     Ryd( 2p)     0.00023       1.99446
   165    H   17  py     Ryd( 2p)     0.00026       2.03356
   166    H   17  pz     Ryd( 2p)     0.00005       1.48017


 Summary of Natural Population Analysis:                  
                                                          
                                       Natural Population 
                Natural  -----------------------------------------------
    Atom  No    Charge         Core      Valence    Rydberg      Total
 -----------------------------------------------------------------------
      O    1   -0.25358      0.99988     3.24798    0.00573     4.25358
      C    2    0.21654      0.99966     1.76453    0.01928     2.78346
      C    3   -0.11112      0.99940     2.10319    0.00853     3.11112
      C    4   -0.07602      0.99943     2.06881    0.00778     3.07602
      C    5   -0.34449      0.99959     2.33937    0.00553     3.34449
      C    6   -0.10608      0.99945     2.09845    0.00817     3.10608
      C    7   -0.09289      0.99949     2.08549    0.00791     3.09289
      C    8   -0.19044      0.99947     2.18358    0.00739     3.19044
      C    9   -0.05596      0.99948     2.04726    0.00922     3.05596
      H   10    0.07916      0.00000     0.41881    0.00203     0.42084
      H   11    0.12979      0.00000     0.36907    0.00114     0.37021
      H   12    0.12979      0.00000     0.36907    0.00114     0.37021
      H   13    0.13075      0.00000     0.36820    0.00105     0.36925
      H   14    0.13317      0.00000     0.36562    0.00121     0.36683
      H   15    0.13514      0.00000     0.36365    0.00121     0.36486
      H   16    0.13680      0.00000     0.36193    0.00127     0.36320
      H   17    0.13943      0.00000     0.35820    0.00238     0.36057
 =======================================================================
   * Total *    0.00000      8.99584    22.91320    0.09096    32.00000

                                 Natural Population      
 --------------------------------------------------------
   Core                       8.99584 ( 99.9538% of   9)
   Valence                   22.91320 ( 99.6226% of  23)
   Natural Minimal Basis     31.90904 ( 99.7157% of  32)
   Natural Rydberg Basis      0.09096 (  0.2843% of  32)
 --------------------------------------------------------

    Atom  No          Natural Electron Configuration
 ----------------------------------------------------------------------------
      O    1      [core]2S( 0.85)2p( 2.40)
      C    2      [core]2S( 0.45)2p( 1.31)3p( 0.01)
      C    3      [core]2S( 0.46)2p( 1.64)3p( 0.01)
      C    4      [core]2S( 0.45)2p( 1.61)
      C    5      [core]2S( 0.55)2p( 1.79)
      C    6      [core]2S( 0.48)2p( 1.62)3p( 0.01)
      C    7      [core]2S( 0.49)2p( 1.60)3p( 0.01)
      C    8      [core]2S( 0.50)2p( 1.68)3p( 0.01)
      C    9      [core]2S( 0.48)2p( 1.57)3p( 0.01)
      H   10            1S( 0.42)
      H   11            1S( 0.37)
      H   12            1S( 0.37)
      H   13            1S( 0.37)
      H   14            1S( 0.37)
      H   15            1S( 0.36)
      H   16            1S( 0.36)
      H   17            1S( 0.36)


 NATURAL BOND ORBITAL ANALYSIS, alpha spin orbitals:

                       Occupancies       Lewis Structure    Low   High
           Occ.    -------------------  -----------------   occ   occ
  Cycle   Thresh.   Lewis   Non-Lewis     CR  BD  3C  LP    (L)   (NL)   Dev
 =============================================================================
   1(1)    0.90    30.35143   1.64857      9  18   0   5     3      3    0.03
   2(2)    0.90    30.35143   1.64857      9  18   0   5     3      3    0.03
   3(1)    0.80    31.21247   0.78753      9  21   0   2     0      3    0.03
 -----------------------------------------------------------------------------

 Structure accepted: No low occupancy Lewis orbitals

 --------------------------------------------------------
   Core                      8.99585 ( 99.954% of   9)
   Valence Lewis            22.21663 ( 96.594% of  23)
  ==================       ============================
   Total Lewis              31.21247 ( 97.539% of  32)
  -----------------------------------------------------
   Valence non-Lewis         0.72374 (  2.262% of  32)
   Rydberg non-Lewis         0.06379 (  0.199% of  32)
  ==================       ============================
   Total non-Lewis           0.78753 (  2.461% of  32)
 --------------------------------------------------------


       (Occupancy)   Bond orbital/ Coefficients/ Hybrids
 ---------------------------------------------------------------------------------
     1. (0.99793) BD ( 1) O   1 - C   2  
                ( 66.26%)   0.8140* O   1 s( 42.47%)p 1.35( 57.44%)d 0.00(  0.09%)
                                           -0.0000  0.6511 -0.0279  0.4981 -0.0119
                                            0.5709 -0.0169  0.0000 -0.0000  0.0270
                                            0.0000  0.0000 -0.0026 -0.0124
                ( 33.74%)   0.5809* C   2 s( 31.54%)p 2.16( 68.21%)d 0.01(  0.25%)
                                            0.0000  0.5586 -0.0574 -0.5260 -0.0678
                                           -0.6321 -0.0364 -0.0000 -0.0000  0.0427
                                            0.0000  0.0000 -0.0102 -0.0242
     2. (0.98627) BD ( 2) O   1 - C   2  
                ( 65.46%)   0.8091* O   1 s(  0.00%)p 1.00( 99.84%)d 0.00(  0.16%)
                                            0.0000 -0.0000  0.0000 -0.0000  0.0000
                                           -0.0000  0.0000  0.9992 -0.0104 -0.0000
                                            0.0271  0.0291 -0.0000  0.0000
                ( 34.54%)   0.5877* C   2 s(  0.00%)p 1.00( 99.65%)d 0.00(  0.35%)
                                           -0.0000  0.0000  0.0000 -0.0000  0.0000
                                            0.0000  0.0000  0.9979 -0.0275  0.0000
                                           -0.0326 -0.0491  0.0000 -0.0000
     3. (0.98968) BD ( 1) C   2 - C   3  
                ( 45.36%)   0.6735* C   2 s( 36.48%)p 1.74( 63.45%)d 0.00(  0.06%)
                                            0.0003  0.6040 -0.0047  0.7873 -0.0071
                                           -0.1208  0.0068  0.0000 -0.0000 -0.0049
                                           -0.0000  0.0000  0.0220 -0.0113
                ( 54.64%)   0.7392* C   3 s( 31.27%)p 2.20( 68.70%)d 0.00(  0.04%)
                                           -0.0001  0.5592 -0.0020 -0.8218  0.0057
                                            0.1074 -0.0042  0.0000  0.0000 -0.0050
                                           -0.0000  0.0000  0.0155 -0.0094
     4. (0.99317) BD ( 1) C   2 - H  10  
                ( 59.44%)   0.7710* C   2 s( 31.89%)p 2.13( 68.07%)d 0.00(  0.05%)
                                           -0.0003  0.5638  0.0322 -0.3151 -0.0252
                                            0.7616 -0.0257 -0.0000 -0.0000 -0.0108
                                            0.0000 -0.0000 -0.0174 -0.0077
                ( 40.56%)   0.6369* H  10 s( 99.90%)p 0.00(  0.10%)
                                            0.9994 -0.0102  0.0153 -0.0280  0.0000
     5. (0.98688) BD ( 1) C   3 - C   4  
                ( 49.87%)   0.7062* C   3 s( 34.37%)p 1.91( 65.59%)d 0.00(  0.05%)
                                           -0.0000  0.5862  0.0060  0.4835 -0.0147
                                            0.6495  0.0038 -0.0000  0.0000  0.0179
                                           -0.0000 -0.0000 -0.0045 -0.0105
                ( 50.13%)   0.7080* C   4 s( 33.58%)p 1.98( 66.37%)d 0.00(  0.05%)
                                           -0.0001  0.5795 -0.0004 -0.5280 -0.0098
                                           -0.6202  0.0128  0.0000 -0.0000  0.0190
                                           -0.0000 -0.0000 -0.0056 -0.0088
     6. (0.83708) BD ( 2) C   3 - C   4  
                ( 50.82%)   0.7129* C   3 s(  0.00%)p 1.00( 99.96%)d 0.00(  0.04%)
                                            0.0000 -0.0000 -0.0000  0.0000  0.0000
                                            0.0000  0.0000  0.9997  0.0159  0.0000
                                            0.0160  0.0126  0.0000 -0.0000
                ( 49.18%)   0.7013* C   4 s(  0.00%)p 1.00( 99.93%)d 0.00(  0.07%)
                                           -0.0000 -0.0000 -0.0000  0.0000  0.0000
                                            0.0000 -0.0000  0.9996  0.0139 -0.0000
                                           -0.0039 -0.0259 -0.0000  0.0000
     7. (0.98671) BD ( 1) C   3 - C   9  
                ( 51.52%)   0.7178* C   3 s( 34.30%)p 1.91( 65.66%)d 0.00(  0.03%)
                                           -0.0002  0.5857  0.0027  0.3001 -0.0216
                                           -0.7524 -0.0086 -0.0000  0.0000 -0.0121
                                           -0.0000 -0.0000 -0.0095 -0.0101
                ( 48.48%)   0.6963* C   9 s( 34.63%)p 1.89( 65.32%)d 0.00(  0.05%)
                                            0.0001  0.5885  0.0047 -0.2926 -0.0229
                                            0.7530 -0.0099  0.0000  0.0000 -0.0086
                                           -0.0000 -0.0000 -0.0155 -0.0127
     8. (0.99060) BD ( 1) C   4 - C   5  
                ( 53.04%)   0.7283* C   4 s( 32.30%)p 2.10( 67.68%)d 0.00(  0.03%)
                                           -0.0001  0.5682 -0.0080 -0.2838  0.0129
                                            0.7720 -0.0136  0.0000 -0.0000 -0.0092
                                            0.0000 -0.0000 -0.0107 -0.0073
                ( 46.96%)   0.6853* C   5 s( 28.30%)p 2.53( 71.65%)d 0.00(  0.05%)
                                            0.0004  0.5319  0.0093  0.2653  0.0108
                                           -0.8037 -0.0082  0.0000 -0.0000 -0.0113
                                            0.0000 -0.0000 -0.0163 -0.0106
     9. (0.98804) BD ( 1) C   4 - C   6  
                ( 51.50%)   0.7177* C   4 s( 34.08%)p 1.93( 65.88%)d 0.00(  0.04%)
                                           -0.0001  0.5838  0.0011  0.7998  0.0076
                                           -0.1354  0.0258 -0.0000 -0.0000 -0.0092
                                           -0.0000  0.0000  0.0166 -0.0080
                ( 48.50%)   0.6964* C   6 s( 34.83%)p 1.87( 65.11%)d 0.00(  0.05%)
                                            0.0001  0.5901  0.0079 -0.7912  0.0023
                                            0.1559  0.0294  0.0000 -0.0000 -0.0046
                                           -0.0000  0.0000  0.0192 -0.0117
    10. (0.98786) BD ( 1) C   5 - H  11  
                ( 62.84%)   0.7927* C   5 s( 23.71%)p 3.22( 76.25%)d 0.00(  0.04%)
                                           -0.0001  0.4869 -0.0029 -0.4860  0.0048
                                            0.1614  0.0223  0.7069 -0.0013 -0.0020
                                           -0.0160  0.0017  0.0059  0.0104
                ( 37.16%)   0.6096* H  11 s( 99.90%)p 0.00(  0.10%)
                                            0.9995  0.0005  0.0163 -0.0110 -0.0247
    11. (0.98786) BD ( 1) C   5 - H  12  
                ( 62.84%)   0.7927* C   5 s( 23.71%)p 3.22( 76.25%)d 0.00(  0.04%)
                                           -0.0001  0.4869 -0.0029 -0.4860  0.0048
                                            0.1614  0.0223 -0.7069  0.0013 -0.0020
                                            0.0160 -0.0017  0.0059  0.0104
                ( 37.16%)   0.6096* H  12 s( 99.90%)p 0.00(  0.10%)
                                            0.9995  0.0005  0.0163 -0.0110  0.0247
    12. (0.99366) BD ( 1) C   5 - H  13  
                ( 63.07%)   0.7942* C   5 s( 24.25%)p 3.12( 75.72%)d 0.00(  0.03%)
                                           -0.0000  0.4924  0.0010  0.6753 -0.0210
                                            0.5482  0.0095 -0.0000  0.0000  0.0155
                                           -0.0000 -0.0000  0.0053 -0.0088
                ( 36.93%)   0.6077* H  13 s( 99.91%)p 0.00(  0.09%)
                                            0.9996 -0.0010 -0.0205 -0.0218  0.0000
    13. (0.98998) BD ( 1) C   6 - C   7  
                ( 50.25%)   0.7089* C   6 s( 35.42%)p 1.82( 64.53%)d 0.00(  0.04%)
                                           -0.0000  0.5950  0.0113  0.2974  0.0422
                                           -0.7450  0.0076 -0.0000 -0.0000 -0.0088
                                           -0.0000 -0.0000 -0.0156 -0.0114
                ( 49.75%)   0.7054* C   7 s( 35.72%)p 1.80( 64.24%)d 0.00(  0.04%)
                                            0.0000  0.5976  0.0062 -0.2765  0.0351
                                            0.7512  0.0204  0.0000 -0.0000 -0.0147
                                           -0.0000  0.0000 -0.0100 -0.0112
    14. (0.80022) BD ( 2) C   6 - C   7  
                ( 51.63%)   0.7185* C   6 s(  0.00%)p 1.00( 99.94%)d 0.00(  0.06%)
                                           -0.0000  0.0000 -0.0000  0.0000  0.0000
                                            0.0000  0.0000  0.9997  0.0004 -0.0000
                                           -0.0110 -0.0210 -0.0000  0.0000
                ( 48.37%)   0.6955* C   7 s(  0.00%)p 1.00( 99.94%)d 0.00(  0.06%)
                                           -0.0000  0.0000 -0.0000  0.0000 -0.0000
                                            0.0000 -0.0000  0.9997 -0.0031  0.0000
                                           -0.0225  0.0106 -0.0000  0.0000
    15. (0.98930) BD ( 1) C   6 - H  14  
                ( 63.44%)   0.7965* C   6 s( 29.65%)p 2.37( 70.32%)d 0.00(  0.03%)
                                           -0.0004  0.5443 -0.0144  0.5329  0.0027
                                            0.6473 -0.0146 -0.0000  0.0000  0.0130
                                           -0.0000 -0.0000 -0.0034 -0.0091
                ( 36.56%)   0.6047* H  14 s( 99.90%)p 0.00(  0.10%)
                                            0.9995 -0.0027 -0.0215 -0.0241  0.0000
    16. (0.99099) BD ( 1) C   7 - C   8  
                ( 49.71%)   0.7051* C   7 s( 34.43%)p 1.90( 65.51%)d 0.00(  0.05%)
                                            0.0000  0.5867  0.0101 -0.4860  0.0261
                                           -0.6458 -0.0343  0.0000 -0.0000  0.0199
                                           -0.0000 -0.0000 -0.0024 -0.0111
                ( 50.29%)   0.7092* C   8 s( 34.86%)p 1.87( 65.09%)d 0.00(  0.05%)
                                            0.0000  0.5904  0.0067  0.5260  0.0364
                                            0.6104 -0.0191 -0.0000 -0.0000  0.0187
                                           -0.0000 -0.0000 -0.0068 -0.0085
    17. (0.98962) BD ( 1) C   7 - H  15  
                ( 63.62%)   0.7976* C   7 s( 29.75%)p 2.36( 70.22%)d 0.00(  0.03%)
                                           -0.0003  0.5453 -0.0137  0.8280 -0.0113
                                           -0.1286  0.0040 -0.0000  0.0000 -0.0050
                                           -0.0000  0.0000  0.0124 -0.0087
                ( 36.38%)   0.6032* H  15 s( 99.89%)p 0.00(  0.11%)
                                            0.9995 -0.0030 -0.0325  0.0045  0.0000
    18. (0.99071) BD ( 1) C   8 - C   9  
                ( 50.26%)   0.7090* C   8 s( 35.52%)p 1.81( 64.44%)d 0.00(  0.04%)
                                            0.0000  0.5959  0.0042 -0.7945 -0.0119
                                            0.1079 -0.0379  0.0000  0.0000 -0.0092
                                           -0.0000  0.0000  0.0170 -0.0085
                ( 49.74%)   0.7052* C   9 s( 34.99%)p 1.86( 64.95%)d 0.00(  0.05%)
                                            0.0001  0.5913  0.0164  0.7895  0.0000
                                           -0.1558 -0.0443 -0.0000  0.0000 -0.0040
                                           -0.0000  0.0000  0.0193 -0.0117
    19. (0.82948) BD ( 2) C   8 - C   9  
                ( 58.64%)   0.7658* C   8 s(  0.00%)p 1.00( 99.94%)d 0.00(  0.06%)
                                            0.0000  0.0000 -0.0000  0.0000 -0.0000
                                            0.0000 -0.0000  0.9997 -0.0093  0.0000
                                           -0.0156  0.0189 -0.0000  0.0000
                ( 41.36%)   0.6431* C   9 s(  0.00%)p 1.00( 99.91%)d 0.00(  0.09%)
                                           -0.0000  0.0000 -0.0000  0.0000  0.0000
                                            0.0000  0.0000  0.9995  0.0110  0.0000
                                            0.0289  0.0092  0.0000 -0.0000
    20. (0.99006) BD ( 1) C   8 - H  16  
                ( 63.83%)   0.7989* C   8 s( 29.54%)p 2.38( 70.44%)d 0.00(  0.02%)
                                            0.0003 -0.5433  0.0155 -0.3005  0.0052
                                            0.7835 -0.0105  0.0000  0.0000  0.0095
                                           -0.0000  0.0000  0.0100  0.0062
                ( 36.17%)   0.6014* H  16 s( 99.89%)p 0.00(  0.11%)
                                           -0.9994  0.0052  0.0113 -0.0308 -0.0000
    21. (0.98851) BD ( 1) C   9 - H  17  
                ( 64.25%)   0.8016* C   9 s( 30.30%)p 2.30( 69.68%)d 0.00(  0.03%)
                                            0.0003 -0.5502  0.0151  0.5375 -0.0114
                                            0.6385 -0.0060 -0.0000  0.0000 -0.0125
                                            0.0000  0.0000  0.0021  0.0096
                ( 35.75%)   0.5979* H  17 s( 99.89%)p 0.00(  0.11%)
                                           -0.9994  0.0057 -0.0228 -0.0246  0.0000
    22. (0.99988) CR ( 1) O   1           s(100.00%)p 0.00(  0.00%)
                                            1.0000 -0.0003 -0.0000  0.0002 -0.0000
                                            0.0002 -0.0000  0.0000 -0.0000  0.0000
                                            0.0000  0.0000 -0.0000 -0.0000
    23. (0.99966) CR ( 1) C   2           s(100.00%)p 0.00(  0.00%)
                                            1.0000 -0.0000  0.0000 -0.0003 -0.0000
                                            0.0003 -0.0000 -0.0000 -0.0000 -0.0000
                                           -0.0000 -0.0000 -0.0000  0.0000
    24. (0.99940) CR ( 1) C   3           s(100.00%)p 0.00(  0.00%)
                                            1.0000  0.0001  0.0000 -0.0000 -0.0000
                                           -0.0001 -0.0000 -0.0000 -0.0000 -0.0000
                                           -0.0000 -0.0000 -0.0000 -0.0000
    25. (0.99943) CR ( 1) C   4           s(100.00%)
                                            1.0000  0.0001 -0.0000 -0.0000  0.0000
                                            0.0000  0.0000  0.0000  0.0000 -0.0000
                                           -0.0000 -0.0000 -0.0000 -0.0000
    26. (0.99959) CR ( 1) C   5           s(100.00%)p 0.00(  0.00%)
                                            1.0000 -0.0001 -0.0000 -0.0001 -0.0000
                                            0.0003  0.0000 -0.0000  0.0000  0.0000
                                           -0.0000  0.0000  0.0000  0.0000
    27. (0.99945) CR ( 1) C   6           s(100.00%)p 0.00(  0.00%)
                                            1.0000  0.0001 -0.0000  0.0003  0.0000
                                            0.0002 -0.0000  0.0000  0.0000  0.0000
                                           -0.0000 -0.0000 -0.0000 -0.0000
    28. (0.99949) CR ( 1) C   7           s(100.00%)p 0.00(  0.00%)
                                            1.0000  0.0001 -0.0000  0.0003 -0.0000
                                           -0.0000  0.0000  0.0000  0.0000 -0.0000
                                           -0.0000  0.0000  0.0000 -0.0000
    29. (0.99947) CR ( 1) C   8           s(100.00%)p 0.00(  0.00%)
                                            1.0000  0.0001 -0.0000  0.0001 -0.0000
                                           -0.0002  0.0000 -0.0000  0.0000 -0.0000
                                            0.0000 -0.0000 -0.0000 -0.0000
    30. (0.99948) CR ( 1) C   9           s(100.00%)p 0.00(  0.00%)
                                            1.0000  0.0001 -0.0000 -0.0002  0.0000
                                           -0.0003  0.0000  0.0000  0.0000  0.0000
                                            0.0000  0.0000 -0.0000 -0.0000
    31. (0.99146) LP ( 1) O   1           s( 57.60%)p 0.74( 42.38%)d 0.00(  0.02%)
                                            0.0004  0.7588  0.0157 -0.4205  0.0017
                                           -0.4970 -0.0001 -0.0000  0.0000 -0.0103
                                           -0.0000 -0.0000  0.0006  0.0092
    32. (0.94055) LP ( 2) O   1           s(  0.01%)p99.99( 99.90%)d 6.97(  0.09%)
                                           -0.0000 -0.0074  0.0083  0.7574  0.0138
                                           -0.6519 -0.0100  0.0000  0.0000  0.0029
                                            0.0000 -0.0000  0.0292 -0.0015
    33. (0.00148) RY*( 1) O   1           s(  1.41%)p68.29( 95.98%)d 1.86(  2.61%)
                                           -0.0000 -0.0009  0.1185 -0.0071  0.7677
                                            0.0116 -0.6085  0.0000  0.0000 -0.0298
                                           -0.0000 -0.0000 -0.1588 -0.0054
    34. (0.00010) RY*( 2) O   1           s( 52.24%)p 0.87( 45.58%)d 0.04(  2.17%)
                                           -0.0000  0.0135  0.7227  0.0212  0.3282
                                            0.0262  0.5891  0.0000  0.0002 -0.0561
                                           -0.0000 -0.0000 -0.1177 -0.0688
    35. (0.00009) RY*( 3) O   1           s(  0.00%)p 1.00( 93.82%)d 0.07(  6.18%)
    36. (0.00003) RY*( 4) O   1           s( 36.45%)p 1.21( 44.05%)d 0.53( 19.49%)
    37. (0.00000) RY*( 5) O   1           s(  5.79%)p 2.16( 12.54%)d14.10( 81.67%)
    38. (0.00000) RY*( 6) O   1           s(  0.00%)p 1.00(  5.76%)d16.37( 94.24%)
    39. (0.00000) RY*( 7) O   1           s(  0.00%)p 1.00(  0.58%)d99.99( 99.42%)
    40. (0.00000) RY*( 8) O   1           s(  2.78%)p 0.74(  2.04%)d34.24( 95.18%)
    41. (0.00000) RY*( 9) O   1           s(  1.24%)p 0.06(  0.08%)d79.28( 98.68%)
    42. (0.00663) RY*( 1) C   2           s( 15.47%)p 5.45( 84.38%)d 0.01(  0.15%)
                                           -0.0000  0.0612  0.3886 -0.0522  0.5690
                                           -0.0392  0.7182 -0.0000  0.0000  0.0255
                                           -0.0000 -0.0000  0.0269  0.0093
    43. (0.00379) RY*( 2) C   2           s( 37.74%)p 0.22(  8.31%)d 1.43( 53.95%)
                                           -0.0000 -0.0065  0.6143  0.0192 -0.2713
                                           -0.0437 -0.0851  0.0000 -0.0000 -0.1696
                                           -0.0000  0.0000 -0.7146  0.0048
    44. (0.00116) RY*( 3) C   2           s(  8.18%)p10.14( 82.92%)d 1.09(  8.91%)
                                           -0.0000  0.0251  0.2848 -0.0177  0.6304
                                           -0.0393 -0.6557  0.0000  0.0001 -0.2594
                                            0.0001  0.0000  0.1470  0.0135
    45. (0.00108) RY*( 4) C   2           s(  0.00%)p 1.00( 50.16%)d 0.99( 49.84%)
                                            0.0000 -0.0000 -0.0000  0.0000 -0.0001
                                            0.0000  0.0001  0.0550  0.7061  0.0000
                                            0.6402  0.2974 -0.0000  0.0000
    46. (0.00036) RY*( 5) C   2           s( 36.85%)p 0.49( 17.93%)d 1.23( 45.23%)
                                            0.0000 -0.0132  0.6069 -0.0104 -0.4223
                                           -0.0182 -0.0225 -0.0000 -0.0000  0.0789
                                            0.0000 -0.0000  0.6671  0.0321
    47. (0.00003) RY*( 6) C   2           s(  0.00%)p 1.00( 50.08%)d 1.00( 49.92%)
    48. (0.00001) RY*( 7) C   2           s(  1.71%)p 3.94(  6.72%)d53.71( 91.57%)
    49. (0.00000) RY*( 8) C   2           s(  0.00%)p 1.00(  0.10%)d99.99( 99.90%)
    50. (0.00001) RY*( 9) C   2           s(  0.16%)p 0.07(  0.01%)d99.99( 99.83%)
    51. (0.00314) RY*( 1) C   3           s(  6.74%)p13.12( 88.45%)d 0.71(  4.81%)
                                           -0.0000  0.0152  0.2592  0.0202  0.9390
                                           -0.0059 -0.0473 -0.0000  0.0000 -0.1035
                                           -0.0000  0.0000  0.1914 -0.0280
    52. (0.00217) RY*( 2) C   3           s(  6.15%)p14.63( 89.93%)d 0.64(  3.92%)
                                            0.0000  0.0040  0.2479 -0.0062  0.0060
                                           -0.0057  0.9483 -0.0000  0.0000 -0.0859
                                            0.0000  0.0000 -0.1781 -0.0087
    53. (0.00112) RY*( 3) C   3           s( 85.80%)p 0.13( 11.41%)d 0.03(  2.80%)
                                            0.0000 -0.0100  0.9262 -0.0110 -0.2417
                                           -0.0006 -0.2356  0.0000  0.0000  0.1557
                                            0.0000  0.0000 -0.0463 -0.0398
    54. (0.00061) RY*( 4) C   3           s(  0.00%)p 1.00( 57.82%)d 0.73( 42.18%)
                                           -0.0000  0.0000 -0.0000 -0.0000  0.0000
                                           -0.0000 -0.0000 -0.0234  0.7600  0.0000
                                            0.2273  0.6084  0.0000 -0.0000
    55. (0.00023) RY*( 5) C   3           s(  0.00%)p 1.00( 37.60%)d 1.66( 62.40%)
                                           -0.0000  0.0000 -0.0000  0.0000 -0.0000
                                            0.0000  0.0000 -0.0063 -0.6132 -0.0000
                                            0.5610  0.5561  0.0000 -0.0000
    56. (0.00014) RY*( 6) C   3           s(  0.00%)p 1.00(  4.63%)d20.62( 95.37%)
                                           -0.0000  0.0000 -0.0000 -0.0000  0.0000
                                           -0.0000  0.0000 -0.0090  0.2149  0.0000
                                            0.7958 -0.5661 -0.0000  0.0000
    57. (0.00012) RY*( 7) C   3           s(  1.07%)p 3.74(  4.02%)d88.29( 94.91%)
                                           -0.0000 -0.0044  0.1036  0.0093 -0.1893
                                            0.0192 -0.0624 -0.0000  0.0000 -0.9381
                                            0.0000 -0.0000  0.2592 -0.0430
    58. (0.00007) RY*( 8) C   3           s(  0.03%)p99.99(  6.09%)d99.99( 93.88%)
    59. (0.00001) RY*( 9) C   3           s(  0.27%)p 0.58(  0.16%)d99.99( 99.57%)
    60. (0.00281) RY*( 1) C   4           s(  5.32%)p16.37( 87.11%)d 1.42(  7.56%)
                                           -0.0000  0.0097  0.2305  0.0122  0.4565
                                           -0.0276 -0.8136 -0.0000 -0.0000 -0.1570
                                            0.0000 -0.0000 -0.2219 -0.0417
    61. (0.00127) RY*( 2) C   4           s(  5.26%)p17.37( 91.45%)d 0.62(  3.29%)
                                            0.0000  0.0119  0.2291  0.0091 -0.8532
                                            0.0041 -0.4318  0.0000 -0.0000 -0.0996
                                            0.0000 -0.0000  0.1452 -0.0435
    62. (0.00088) RY*( 3) C   4           s(  0.00%)p 1.00( 64.06%)d 0.56( 35.94%)
                                           -0.0000  0.0000 -0.0000 -0.0000 -0.0000
                                           -0.0000 -0.0000 -0.0046  0.8004 -0.0000
                                           -0.5014  0.3286 -0.0000  0.0000
    63. (0.00062) RY*( 4) C   4           s( 76.81%)p 0.08(  5.88%)d 0.23( 17.30%)
                                            0.0000 -0.0015  0.8764  0.0001  0.0583
                                            0.0160  0.2349  0.0000  0.0000  0.3955
                                            0.0000  0.0000 -0.0967 -0.0854
    64. (0.00048) RY*( 5) C   4           s(  0.00%)p 1.00(  3.73%)d25.81( 96.27%)
                                            0.0000  0.0000 -0.0000 -0.0000  0.0000
                                           -0.0000 -0.0000  0.0170  0.1924 -0.0000
                                            0.7338  0.6514  0.0000 -0.0000
    65. (0.00021) RY*( 6) C   4           s( 10.95%)p 0.58(  6.32%)d 7.56( 82.73%)
                                            0.0000 -0.0018  0.3309 -0.0269  0.1744
                                           -0.0056  0.1789 -0.0000  0.0000 -0.7230
                                            0.0000 -0.0000  0.5508  0.0346
    66. (0.00012) RY*( 7) C   4           s(  0.00%)p 1.00( 32.27%)d 2.10( 67.73%)
                                           -0.0000  0.0000 -0.0000  0.0000 -0.0000
                                           -0.0000 -0.0000 -0.0238  0.5676  0.0000
                                            0.4584 -0.6834 -0.0000  0.0000
    67. (0.00006) RY*( 8) C   4           s(  1.00%)p 9.09(  9.10%)d89.81( 89.90%)
    68. (0.00001) RY*( 9) C   4           s(  0.69%)p 0.31(  0.22%)d99.99( 99.10%)
    69. (0.00203) RY*( 1) C   5           s(  0.17%)p99.99( 96.79%)d17.50(  3.04%)
                                           -0.0000  0.0082  0.0408 -0.0232 -0.9112
                                           -0.0101 -0.3702  0.0000  0.0000  0.1393
                                            0.0000 -0.0000 -0.1047  0.0028
    70. (0.00084) RY*( 2) C   5           s(  0.00%)p 1.00( 82.90%)d 0.21( 17.10%)
                                            0.0000 -0.0000 -0.0000  0.0000  0.0000
                                           -0.0000  0.0000  0.0074  0.9105 -0.0000
                                            0.2122 -0.3549  0.0000 -0.0000
    71. (0.00058) RY*( 3) C   5           s( 46.10%)p 1.14( 52.73%)d 0.03(  1.17%)
                                            0.0000  0.0129  0.6789 -0.0097  0.2819
                                            0.0233 -0.6687  0.0000  0.0000 -0.0800
                                            0.0000 -0.0000  0.0709  0.0156
    72. (0.00005) RY*( 4) C   5           s( 44.01%)p 0.98( 43.19%)d 0.29( 12.79%)
    73. (0.00001) RY*( 5) C   5           s(  0.41%)p 5.45(  2.22%)d99.99( 97.37%)
    74. (0.00000) RY*( 6) C   5           s(  0.00%)p 1.00(  5.21%)d18.21( 94.79%)
    75. (0.00000) RY*( 7) C   5           s(  0.00%)p 1.00( 11.95%)d 7.37( 88.05%)
    76. (0.00001) RY*( 8) C   5           s(  9.21%)p 0.55(  5.08%)d 9.31( 85.71%)
    77. (0.00001) RY*( 9) C   5           s(  0.13%)p 0.47(  0.06%)d99.99( 99.80%)
    78. (0.00313) RY*( 1) C   6           s(  0.11%)p99.99( 94.07%)d53.81(  5.82%)
                                           -0.0000  0.0244 -0.0220 -0.0221 -0.4477
                                           -0.0256 -0.8598  0.0000  0.0000  0.2381
                                           -0.0000 -0.0000 -0.0320 -0.0216
    79. (0.00124) RY*( 2) C   6           s(  3.14%)p30.17( 94.69%)d 0.69(  2.17%)
                                            0.0000  0.0167  0.1764  0.0224 -0.8646
                                           -0.0156  0.4457 -0.0000  0.0000 -0.0230
                                           -0.0000  0.0000 -0.1415 -0.0337
    80. (0.00058) RY*( 3) C   6           s( 93.95%)p 0.04(  3.49%)d 0.03(  2.56%)
                                            0.0000 -0.0072  0.9693  0.0067  0.1328
                                            0.0202 -0.1298 -0.0000  0.0000 -0.1300
                                           -0.0000  0.0000  0.0282 -0.0888
    81. (0.00056) RY*( 4) C   6           s(  0.00%)p 1.00( 87.23%)d 0.15( 12.77%)
                                           -0.0000  0.0000 -0.0000 -0.0000 -0.0000
                                           -0.0000  0.0000 -0.0018  0.9340  0.0000
                                           -0.3398  0.1107 -0.0000  0.0000
    82. (0.00025) RY*( 5) C   6           s(  0.00%)p 1.00( 10.47%)d 8.55( 89.53%)
                                            0.0000 -0.0000  0.0000  0.0000  0.0000
                                            0.0000  0.0000 -0.0067  0.3235 -0.0000
                                            0.6723 -0.6658  0.0000 -0.0000
    83. (0.00007) RY*( 6) C   6           s(  0.14%)p19.10(  2.58%)d99.99( 97.28%)
    84. (0.00001) RY*( 7) C   6           s(  0.00%)p 1.00(  2.36%)d41.42( 97.64%)
    85. (0.00002) RY*( 8) C   6           s(  2.48%)p 1.75(  4.36%)d37.53( 93.16%)
    86. (0.00000) RY*( 9) C   6           s(  0.28%)p 2.98(  0.83%)d99.99( 98.89%)
    87. (0.00275) RY*( 1) C   7           s(  0.31%)p99.99( 92.53%)d23.19(  7.16%)
                                           -0.0000  0.0290  0.0474 -0.0358 -0.9497
                                            0.0050  0.1488  0.0000  0.0000 -0.0786
                                           -0.0000  0.0000  0.2539 -0.0314
    88. (0.00135) RY*( 2) C   7           s(  0.03%)p99.99( 98.71%)d36.46(  1.26%)
                                            0.0000 -0.0009  0.0185  0.0092 -0.1602
                                            0.0354 -0.9799 -0.0000  0.0000 -0.0960
                                            0.0000  0.0000 -0.0577 -0.0018
    89. (0.00046) RY*( 3) C   7           s( 93.62%)p 0.00(  0.12%)d 0.07(  6.27%)
                                            0.0000 -0.0036  0.9676  0.0207 -0.0098
                                           -0.0005  0.0253  0.0000  0.0000  0.0790
                                           -0.0000 -0.0000 -0.2165 -0.0977
    90. (0.00042) RY*( 4) C   7           s(  0.00%)p 1.00( 30.82%)d 2.24( 69.18%)
                                           -0.0000 -0.0000  0.0000  0.0000 -0.0000
                                           -0.0000  0.0000 -0.0042 -0.5552  0.0000
                                            0.2645  0.7886 -0.0000 -0.0000
    91. (0.00029) RY*( 5) C   7           s(  0.00%)p 1.00( 62.92%)d 0.59( 37.08%)
                                           -0.0000  0.0000 -0.0000 -0.0000  0.0000
                                           -0.0000  0.0000 -0.0065  0.7932  0.0000
                                           -0.1168  0.5976  0.0000  0.0000
    92. (0.00007) RY*( 6) C   7           s(  0.01%)p 1.00(  1.26%)d78.39( 98.73%)
    93. (0.00003) RY*( 7) C   7           s(  6.05%)p 1.00(  6.07%)d14.52( 87.88%)
    94. (0.00000) RY*( 8) C   7           s(  0.00%)p 1.00(  6.31%)d14.84( 93.69%)
    95. (0.00000) RY*( 9) C   7           s(  0.08%)p17.70(  1.34%)d99.99( 98.58%)
    96. (0.00246) RY*( 1) C   8           s(  0.09%)p99.99( 90.26%)d99.99(  9.66%)
                                           -0.0000  0.0287 -0.0062 -0.0131 -0.3373
                                            0.0348  0.8874 -0.0000  0.0000 -0.2078
                                            0.0000  0.0000 -0.2281 -0.0374
    97. (0.00117) RY*( 2) C   8           s(  0.08%)p99.99( 98.17%)d22.38(  1.75%)
                                           -0.0000 -0.0007  0.0279 -0.0300  0.9247
                                           -0.0139  0.3544  0.0000 -0.0000 -0.0924
                                            0.0000  0.0000  0.0946 -0.0006
    98. (0.00050) RY*( 3) C   8           s( 90.96%)p 0.01(  0.85%)d 0.09(  8.19%)
                                            0.0000  0.0028  0.9537  0.0047 -0.0543
                                           -0.0175  0.0724  0.0000  0.0000  0.1994
                                           -0.0000  0.0000  0.1705 -0.1145
    99. (0.00040) RY*( 4) C   8           s(  0.00%)p 1.00( 10.30%)d 8.70( 89.70%)
                                           -0.0000  0.0000 -0.0000  0.0000  0.0000
                                            0.0000  0.0000  0.0086  0.3209  0.0000
                                            0.8560  0.4053  0.0000 -0.0000
   100. (0.00026) RY*( 5) C   8           s(  0.00%)p 1.00( 80.41%)d 0.24( 19.59%)
                                            0.0000 -0.0000 -0.0000 -0.0000  0.0000
                                            0.0000  0.0000 -0.0012  0.8967 -0.0000
                                           -0.4123  0.1608 -0.0000  0.0000
   101. (0.00008) RY*( 6) C   8           s(  0.05%)p35.45(  1.83%)d99.99( 98.12%)
   102. (0.00002) RY*( 7) C   8           s(  8.84%)p 0.69(  6.07%)d 9.63( 85.09%)
   103. (0.00000) RY*( 8) C   8           s(  0.00%)p 1.00(  9.34%)d 9.71( 90.66%)
   104. (0.00000) RY*( 9) C   8           s(  0.07%)p41.08(  2.86%)d99.99( 97.07%)
   105. (0.00368) RY*( 1) C   9           s(  1.98%)p47.68( 94.20%)d 1.94(  3.83%)
                                            0.0000 -0.0169  0.1395 -0.0169 -0.9079
                                           -0.0271 -0.3414  0.0000  0.0000 -0.1859
                                           -0.0000  0.0000  0.0593  0.0149
   106. (0.00197) RY*( 2) C   9           s(  5.32%)p17.30( 92.08%)d 0.49(  2.60%)
                                           -0.0000  0.0220  0.2296  0.0270 -0.3287
                                           -0.0037  0.9011 -0.0000 -0.0000  0.1398
                                           -0.0000 -0.0000  0.0743 -0.0302
   107. (0.00055) RY*( 3) C   9           s( 90.89%)p 0.08(  7.13%)d 0.02(  1.98%)
                                            0.0000 -0.0081  0.9533 -0.0247  0.2236
                                           -0.0072 -0.1437  0.0000  0.0000 -0.1182
                                           -0.0000  0.0000 -0.0118 -0.0753
   108. (0.00036) RY*( 4) C   9           s(  0.00%)p 1.00( 27.79%)d 2.60( 72.21%)
                                            0.0000 -0.0000  0.0000 -0.0000 -0.0000
                                           -0.0000 -0.0000 -0.0071 -0.5271 -0.0000
                                            0.6278 -0.5728  0.0000 -0.0000
   109. (0.00031) RY*( 5) C   9           s(  0.00%)p 1.00( 67.00%)d 0.49( 33.00%)
                                            0.0000  0.0000 -0.0000 -0.0000  0.0000
                                            0.0000  0.0000 -0.0238  0.8182 -0.0000
                                            0.5564 -0.1429  0.0000 -0.0000
   110. (0.00007) RY*( 6) C   9           s(  0.13%)p14.84(  1.96%)d99.99( 97.91%)
   111. (0.00003) RY*( 7) C   9           s(  1.55%)p 2.46(  3.80%)d61.20( 94.65%)
   112. (0.00000) RY*( 8) C   9           s(  0.00%)p 1.00(  5.30%)d17.86( 94.70%)
   113. (0.00000) RY*( 9) C   9           s(  0.21%)p 4.23(  0.88%)d99.99( 98.91%)
   114. (0.00154) RY*( 1) H  10           s( 99.67%)p 0.00(  0.33%)
                                            0.0084  0.9983  0.0260 -0.0513  0.0000
   115. (0.00003) RY*( 2) H  10           s(  0.09%)p99.99( 99.91%)
   116. (0.00003) RY*( 3) H  10           s(  0.34%)p99.99( 99.66%)
   117. (0.00001) RY*( 4) H  10           s(  0.00%)p 1.00(100.00%)
   118. (0.00057) RY*( 1) H  11           s( 97.29%)p 0.03(  2.71%)
                                            0.0036  0.9863 -0.1547  0.0326  0.0459
   119. (0.00009) RY*( 2) H  11           s(  0.55%)p99.99( 99.45%)
   120. (0.00009) RY*( 3) H  11           s(  0.33%)p99.99( 99.67%)
   121. (0.00002) RY*( 4) H  11           s(  1.93%)p50.72( 98.07%)
   122. (0.00057) RY*( 1) H  12           s( 97.29%)p 0.03(  2.71%)
                                            0.0036  0.9863 -0.1547  0.0326 -0.0459
   123. (0.00009) RY*( 2) H  12           s(  0.55%)p99.99( 99.45%)
   124. (0.00009) RY*( 3) H  12           s(  0.33%)p99.99( 99.67%)
   125. (0.00002) RY*( 4) H  12           s(  1.93%)p50.72( 98.07%)
   126. (0.00057) RY*( 1) H  13           s( 98.41%)p 0.02(  1.59%)
                                            0.0047  0.9920  0.0778  0.0993 -0.0000
   127. (0.00006) RY*( 2) H  13           s(  0.02%)p99.99( 99.98%)
   128. (0.00007) RY*( 3) H  13           s(  0.00%)p 1.00(100.00%)
   129. (0.00002) RY*( 4) H  13           s(  1.66%)p59.18( 98.34%)
   130. (0.00069) RY*( 1) H  14           s( 99.66%)p 0.00(  0.34%)
                                            0.0045  0.9983  0.0244  0.0527 -0.0000
   131. (0.00006) RY*( 2) H  14           s(  0.00%)p 1.00(100.00%)
   132. (0.00004) RY*( 3) H  14           s(  0.34%)p99.99( 99.66%)
   133. (0.00003) RY*( 4) H  14           s(  0.11%)p99.99( 99.89%)
   134. (0.00069) RY*( 1) H  15           s( 99.75%)p 0.00(  0.25%)
                                            0.0046  0.9988  0.0489 -0.0090  0.0000
   135. (0.00005) RY*( 2) H  15           s(  0.00%)p 1.00(100.00%)
   136. (0.00003) RY*( 3) H  15           s(  0.01%)p99.99( 99.99%)
   137. (0.00003) RY*( 4) H  15           s(  0.34%)p99.99( 99.66%)
   138. (0.00075) RY*( 1) H  16           s( 99.89%)p 0.00(  0.11%)
                                            0.0062  0.9994  0.0216 -0.0257 -0.0000
   139. (0.00006) RY*( 2) H  16           s(  0.00%)p 1.00(100.00%)
   140. (0.00003) RY*( 3) H  16           s(  0.16%)p99.99( 99.84%)
   141. (0.00003) RY*( 4) H  16           s(  0.06%)p99.99( 99.94%)
   142. (0.00185) RY*( 1) H  17           s( 99.61%)p 0.00(  0.39%)
                                            0.0070  0.9980 -0.0624  0.0033 -0.0000
   143. (0.00004) RY*( 2) H  17           s(  0.44%)p99.99( 99.56%)
   144. (0.00005) RY*( 3) H  17           s(  0.00%)p 1.00(100.00%)
   145. (0.00003) RY*( 4) H  17           s(  0.06%)p99.99( 99.94%)
   146. (0.00149) BD*( 1) O   1 - C   2  
                ( 33.74%)   0.5809* O   1 s( 42.47%)p 1.35( 57.44%)d 0.00(  0.09%)
                                            0.0000 -0.6511  0.0279 -0.4981  0.0119
                                           -0.5709  0.0169 -0.0000  0.0000 -0.0270
                                           -0.0000 -0.0000  0.0026  0.0124
                ( 66.26%)  -0.8140* C   2 s( 31.54%)p 2.16( 68.21%)d 0.01(  0.25%)
                                           -0.0000 -0.5586  0.0574  0.5260  0.0678
                                            0.6321  0.0364  0.0000  0.0000 -0.0427
                                           -0.0000 -0.0000  0.0102  0.0242
   147. (0.03669) BD*( 2) O   1 - C   2  
                ( 34.54%)   0.5877* O   1 s(  0.00%)p 1.00( 99.84%)d 0.00(  0.16%)
                                           -0.0000  0.0000 -0.0000  0.0000 -0.0000
                                            0.0000 -0.0000 -0.9992  0.0104  0.0000
                                           -0.0271 -0.0291  0.0000 -0.0000
                ( 65.46%)  -0.8091* C   2 s(  0.00%)p 1.00( 99.65%)d 0.00(  0.35%)
                                            0.0000 -0.0000 -0.0000  0.0000 -0.0000
                                           -0.0000 -0.0000 -0.9979  0.0275 -0.0000
                                            0.0326  0.0491 -0.0000  0.0000
   148. (0.03267) BD*( 1) C   2 - C   3  
                ( 54.64%)   0.7392* C   2 s( 36.48%)p 1.74( 63.45%)d 0.00(  0.06%)
                                            0.0003  0.6040 -0.0047  0.7873 -0.0071
                                           -0.1208  0.0068  0.0000 -0.0000 -0.0049
                                           -0.0000  0.0000  0.0220 -0.0113
                ( 45.36%)  -0.6735* C   3 s( 31.27%)p 2.20( 68.70%)d 0.00(  0.04%)
                                           -0.0001  0.5592 -0.0020 -0.8218  0.0057
                                            0.1074 -0.0042  0.0000  0.0000 -0.0050
                                           -0.0000  0.0000  0.0155 -0.0094
   149. (0.02760) BD*( 1) C   2 - H  10  
                ( 40.56%)   0.6369* C   2 s( 31.89%)p 2.13( 68.07%)d 0.00(  0.05%)
                                            0.0003 -0.5638 -0.0322  0.3151  0.0252
                                           -0.7616  0.0257  0.0000  0.0000  0.0108
                                           -0.0000  0.0000  0.0174  0.0077
                ( 59.44%)  -0.7710* H  10 s( 99.90%)p 0.00(  0.10%)
                                           -0.9994  0.0102 -0.0153  0.0280 -0.0000
   150. (0.01640) BD*( 1) C   3 - C   4  
                ( 50.13%)   0.7080* C   3 s( 34.37%)p 1.91( 65.59%)d 0.00(  0.05%)
                                           -0.0000  0.5862  0.0060  0.4835 -0.0147
                                            0.6495  0.0038 -0.0000  0.0000  0.0179
                                           -0.0000 -0.0000 -0.0045 -0.0105
                ( 49.87%)  -0.7062* C   4 s( 33.58%)p 1.98( 66.37%)d 0.00(  0.05%)
                                           -0.0001  0.5795 -0.0004 -0.5280 -0.0098
                                           -0.6202  0.0128  0.0000 -0.0000  0.0190
                                           -0.0000 -0.0000 -0.0056 -0.0088
   151. (0.22044) BD*( 2) C   3 - C   4  
                ( 49.18%)   0.7013* C   3 s(  0.00%)p 1.00( 99.96%)d 0.00(  0.04%)
                                           -0.0000  0.0000  0.0000 -0.0000 -0.0000
                                           -0.0000 -0.0000 -0.9997 -0.0159 -0.0000
                                           -0.0160 -0.0126 -0.0000  0.0000
                ( 50.82%)  -0.7129* C   4 s(  0.00%)p 1.00( 99.93%)d 0.00(  0.07%)
                                            0.0000  0.0000  0.0000 -0.0000 -0.0000
                                           -0.0000  0.0000 -0.9996 -0.0139  0.0000
                                            0.0039  0.0259  0.0000 -0.0000
   152. (0.01239) BD*( 1) C   3 - C   9  
                ( 48.48%)   0.6963* C   3 s( 34.30%)p 1.91( 65.66%)d 0.00(  0.03%)
                                            0.0002 -0.5857 -0.0027 -0.3001  0.0216
                                            0.7524  0.0086  0.0000 -0.0000  0.0121
                                            0.0000  0.0000  0.0095  0.0101
                ( 51.52%)  -0.7178* C   9 s( 34.63%)p 1.89( 65.32%)d 0.00(  0.05%)
                                           -0.0001 -0.5885 -0.0047  0.2926  0.0229
                                           -0.7530  0.0099 -0.0000 -0.0000  0.0086
                                            0.0000  0.0000  0.0155  0.0127
   153. (0.00812) BD*( 1) C   4 - C   5  
                ( 46.96%)   0.6853* C   4 s( 32.30%)p 2.10( 67.68%)d 0.00(  0.03%)
                                            0.0001 -0.5682  0.0080  0.2838 -0.0129
                                           -0.7720  0.0136 -0.0000  0.0000  0.0092
                                           -0.0000  0.0000  0.0107  0.0073
                ( 53.04%)  -0.7283* C   5 s( 28.30%)p 2.53( 71.65%)d 0.00(  0.05%)
                                           -0.0004 -0.5319 -0.0093 -0.2653 -0.0108
                                            0.8037  0.0082 -0.0000  0.0000  0.0113
                                           -0.0000  0.0000  0.0163  0.0106
   154. (0.01123) BD*( 1) C   4 - C   6  
                ( 48.50%)   0.6964* C   4 s( 34.08%)p 1.93( 65.88%)d 0.00(  0.04%)
                                            0.0001 -0.5838 -0.0011 -0.7998 -0.0076
                                            0.1354 -0.0258  0.0000  0.0000  0.0092
                                            0.0000 -0.0000 -0.0166  0.0080
                ( 51.50%)  -0.7177* C   6 s( 34.83%)p 1.87( 65.11%)d 0.00(  0.05%)
                                           -0.0001 -0.5901 -0.0079  0.7912 -0.0023
                                           -0.1559 -0.0294 -0.0000  0.0000  0.0046
                                            0.0000 -0.0000 -0.0192  0.0117
   155. (0.00368) BD*( 1) C   5 - H  11  
                ( 37.16%)   0.6096* C   5 s( 23.71%)p 3.22( 76.25%)d 0.00(  0.04%)
                                            0.0001 -0.4869  0.0029  0.4860 -0.0048
                                           -0.1614 -0.0223 -0.7069  0.0013  0.0020
                                            0.0160 -0.0017 -0.0059 -0.0104
                ( 62.84%)  -0.7927* H  11 s( 99.90%)p 0.00(  0.10%)
                                           -0.9995 -0.0005 -0.0163  0.0110  0.0247
   156. (0.00368) BD*( 1) C   5 - H  12  
                ( 37.16%)   0.6096* C   5 s( 23.71%)p 3.22( 76.25%)d 0.00(  0.04%)
                                            0.0001 -0.4869  0.0029  0.4860 -0.0048
                                           -0.1614 -0.0223  0.7069 -0.0013  0.0020
                                           -0.0160  0.0017 -0.0059 -0.0104
                ( 62.84%)  -0.7927* H  12 s( 99.90%)p 0.00(  0.10%)
                                           -0.9995 -0.0005 -0.0163  0.0110 -0.0247
   157. (0.00256) BD*( 1) C   5 - H  13  
                ( 36.93%)   0.6077* C   5 s( 24.25%)p 3.12( 75.72%)d 0.00(  0.03%)
                                            0.0000 -0.4924 -0.0010 -0.6753  0.0210
                                           -0.5482 -0.0095  0.0000 -0.0000 -0.0155
                                            0.0000  0.0000 -0.0053  0.0088
                ( 63.07%)  -0.7942* H  13 s( 99.91%)p 0.00(  0.09%)
                                           -0.9996  0.0010  0.0205  0.0218 -0.0000
   158. (0.00809) BD*( 1) C   6 - C   7  
                ( 49.75%)   0.7054* C   6 s( 35.42%)p 1.82( 64.53%)d 0.00(  0.04%)
                                            0.0000 -0.5950 -0.0113 -0.2974 -0.0422
                                            0.7450 -0.0076  0.0000  0.0000  0.0088
                                            0.0000  0.0000  0.0156  0.0114
                ( 50.25%)  -0.7089* C   7 s( 35.72%)p 1.80( 64.24%)d 0.00(  0.04%)
                                           -0.0000 -0.5976 -0.0062  0.2765 -0.0351
                                           -0.7512 -0.0204 -0.0000  0.0000  0.0147
                                            0.0000 -0.0000  0.0100  0.0112
   159. (0.14704) BD*( 2) C   6 - C   7  
                ( 48.37%)   0.6955* C   6 s(  0.00%)p 1.00( 99.94%)d 0.00(  0.06%)
                                            0.0000 -0.0000  0.0000 -0.0000 -0.0000
                                           -0.0000 -0.0000 -0.9997 -0.0004  0.0000
                                            0.0110  0.0210  0.0000 -0.0000
                ( 51.63%)  -0.7185* C   7 s(  0.00%)p 1.00( 99.94%)d 0.00(  0.06%)
                                            0.0000 -0.0000  0.0000 -0.0000  0.0000
                                           -0.0000  0.0000 -0.9997  0.0031 -0.0000
                                            0.0225 -0.0106  0.0000 -0.0000
   160. (0.00678) BD*( 1) C   6 - H  14  
                ( 36.56%)   0.6047* C   6 s( 29.65%)p 2.37( 70.32%)d 0.00(  0.03%)
                                            0.0004 -0.5443  0.0144 -0.5329 -0.0027
                                           -0.6473  0.0146  0.0000 -0.0000 -0.0130
                                            0.0000  0.0000  0.0034  0.0091
                ( 63.44%)  -0.7965* H  14 s( 99.90%)p 0.00(  0.10%)
                                           -0.9995  0.0027  0.0215  0.0241 -0.0000
   161. (0.00780) BD*( 1) C   7 - C   8  
                ( 50.29%)   0.7092* C   7 s( 34.43%)p 1.90( 65.51%)d 0.00(  0.05%)
                                            0.0000  0.5867  0.0101 -0.4860  0.0261
                                           -0.6458 -0.0343  0.0000 -0.0000  0.0199
                                           -0.0000 -0.0000 -0.0024 -0.0111
                ( 49.71%)  -0.7051* C   8 s( 34.86%)p 1.87( 65.09%)d 0.00(  0.05%)
                                            0.0000  0.5904  0.0067  0.5260  0.0364
                                            0.6104 -0.0191 -0.0000 -0.0000  0.0187
                                           -0.0000 -0.0000 -0.0068 -0.0085
   162. (0.00633) BD*( 1) C   7 - H  15  
                ( 36.38%)   0.6032* C   7 s( 29.75%)p 2.36( 70.22%)d 0.00(  0.03%)
                                            0.0003 -0.5453  0.0137 -0.8280  0.0113
                                            0.1286 -0.0040  0.0000 -0.0000  0.0050
                                            0.0000 -0.0000 -0.0124  0.0087
                ( 63.62%)  -0.7976* H  15 s( 99.89%)p 0.00(  0.11%)
                                           -0.9995  0.0030  0.0325 -0.0045 -0.0000
   163. (0.00720) BD*( 1) C   8 - C   9  
                ( 49.74%)   0.7052* C   8 s( 35.52%)p 1.81( 64.44%)d 0.00(  0.04%)
                                           -0.0000 -0.5959 -0.0042  0.7945  0.0119
                                           -0.1079  0.0379 -0.0000 -0.0000  0.0092
                                            0.0000 -0.0000 -0.0170  0.0085
                ( 50.26%)  -0.7090* C   9 s( 34.99%)p 1.86( 64.95%)d 0.00(  0.05%)
                                           -0.0001 -0.5913 -0.0164 -0.7895 -0.0000
                                            0.1558  0.0443  0.0000 -0.0000  0.0040
                                            0.0000 -0.0000 -0.0193  0.0117
   164. (0.14879) BD*( 2) C   8 - C   9  
                ( 41.36%)   0.6431* C   8 s(  0.00%)p 1.00( 99.94%)d 0.00(  0.06%)
                                           -0.0000 -0.0000  0.0000 -0.0000  0.0000
                                           -0.0000  0.0000 -0.9997  0.0093 -0.0000
                                            0.0156 -0.0189  0.0000 -0.0000
                ( 58.64%)  -0.7658* C   9 s(  0.00%)p 1.00( 99.91%)d 0.00(  0.09%)
                                            0.0000 -0.0000  0.0000 -0.0000 -0.0000
                                           -0.0000 -0.0000 -0.9995 -0.0110 -0.0000
                                           -0.0289 -0.0092 -0.0000  0.0000
   165. (0.00660) BD*( 1) C   8 - H  16  
                ( 36.17%)   0.6014* C   8 s( 29.54%)p 2.38( 70.44%)d 0.00(  0.02%)
                                           -0.0003  0.5433 -0.0155  0.3005 -0.0052
                                           -0.7835  0.0105 -0.0000 -0.0000 -0.0095
                                            0.0000 -0.0000 -0.0100 -0.0062
                ( 63.83%)  -0.7989* H  16 s( 99.89%)p 0.00(  0.11%)
                                            0.9994 -0.0052 -0.0113  0.0308  0.0000
   166. (0.00815) BD*( 1) C   9 - H  17  
                ( 35.75%)   0.5979* C   9 s( 30.30%)p 2.30( 69.68%)d 0.00(  0.03%)
                                           -0.0003  0.5502 -0.0151 -0.5375  0.0114
                                           -0.6385  0.0060  0.0000 -0.0000  0.0125
                                           -0.0000 -0.0000 -0.0021 -0.0096
                ( 64.25%)  -0.8016* H  17 s( 99.89%)p 0.00(  0.11%)
                                            0.9994 -0.0057  0.0228  0.0246 -0.0000


 NHO Directionality and "Bond Bending" (deviations from line of nuclear centers)

         [Thresholds for printing:  angular deviation  >  1.0 degree]
                                    hybrid p-character > 25.0%
                                    orbital occupancy  >  0.10e

                                Line of Centers        Hybrid 1              Hybrid 2
                                ---------------  -------------------   ------------------
                NBO               Theta   Phi    Theta   Phi    Dev    Theta   Phi    Dev
 ========================================================================================
     1. BD (   1) O   1 - C   2    90.0   49.4     --     --    --      90.0  228.4   1.0
     2. BD (   2) O   1 - C   2    90.0   49.4     0.0    0.0  90.0      0.0    0.0  90.0
     3. BD (   1) C   2 - C   3    90.0  353.6    90.0  351.7   2.0      --     --    --
     4. BD (   1) C   2 - H  10    90.0  109.5    90.0  114.8   5.4      --     --    --
     5. BD (   1) C   3 - C   4    90.0   51.7    90.0   54.3   2.7     90.0  228.5   3.2
     6. BD (   2) C   3 - C   4    90.0   51.7     0.0    0.0  90.0      0.0    0.0  90.0
     7. BD (   1) C   3 - C   9    90.0  291.3    90.0  290.1   1.2     90.0  113.0   1.7
     9. BD (   1) C   4 - C   6    90.0  349.5    90.0  352.3   2.8     90.0  166.8   2.7
    13. BD (   1) C   6 - C   7    90.0  291.0    90.0  294.7   3.7     90.0  107.4   3.6
    14. BD (   2) C   6 - C   7    90.0  291.0     0.0    0.0  90.0      0.0    0.0  90.0
    16. BD (   1) C   7 - C   8    90.0  231.3    90.0  235.9   4.7     90.0   46.4   4.8
    18. BD (   1) C   8 - C   9    90.0  170.4    90.0  175.0   4.6     90.0  345.8   4.7
    19. BD (   2) C   8 - C   9    90.0  170.4     0.0    0.0  90.0      0.0    0.0  90.0
    21. BD (   1) C   9 - H  17    90.0  228.9    90.0  230.2   1.4      --     --    --
    31. LP (   1) O   1             --     --     90.0  229.9   --       --     --    --
    32. LP (   2) O   1             --     --     90.0  319.4   --       --     --    --
   151. BD*(   2) C   3 - C   4    90.0   51.7     0.0    0.0  90.0      0.0    0.0  90.0
   159. BD*(   2) C   6 - C   7    90.0  291.0     0.0    0.0  90.0      0.0    0.0  90.0
   164. BD*(   2) C   8 - C   9    90.0  170.4     0.0    0.0  90.0      0.0    0.0  90.0


 Second Order Perturbation Theory Analysis of Fock Matrix in NBO Basis

     Threshold for printing:   0.25 kcal/mol
                                                                              E(2)  E(j)-E(i) F(i,j)
         Donor NBO (i)                     Acceptor NBO (j)                 kcal/mol   a.u.    a.u. 
 ===================================================================================================

 within unit  1
   1. BD (   1) O   1 - C   2        / 42. RY*(   1) C   2                    0.74    1.64    0.044
   1. BD (   1) O   1 - C   2        / 52. RY*(   2) C   3                    0.67    2.08    0.047
   1. BD (   1) O   1 - C   2        /148. BD*(   1) C   2 - C   3            0.57    1.49    0.037
   1. BD (   1) O   1 - C   2        /150. BD*(   1) C   3 - C   4            0.80    1.56    0.045
   2. BD (   2) O   1 - C   2        /151. BD*(   2) C   3 - C   4            3.07    0.35    0.047
   3. BD (   1) C   2 - C   3        / 33. RY*(   1) O   1                    0.62    1.90    0.044
   3. BD (   1) C   2 - C   3        / 60. RY*(   1) C   4                    0.59    1.85    0.042
   3. BD (   1) C   2 - C   3        /105. RY*(   1) C   9                    0.58    1.72    0.040
   3. BD (   1) C   2 - C   3        /146. BD*(   1) O   1 - C   2            0.40    1.29    0.029
   3. BD (   1) C   2 - C   3        /150. BD*(   1) C   3 - C   4            1.26    1.18    0.049
   3. BD (   1) C   2 - C   3        /152. BD*(   1) C   3 - C   9            1.29    1.20    0.050
   3. BD (   1) C   2 - C   3        /154. BD*(   1) C   4 - C   6            1.33    1.19    0.050
   3. BD (   1) C   2 - C   3        /163. BD*(   1) C   8 - C   9            1.48    1.22    0.054
   4. BD (   1) C   2 - H  10        / 33. RY*(   1) O   1                    0.60    1.74    0.041
   4. BD (   1) C   2 - H  10        /152. BD*(   1) C   3 - C   9            1.94    1.05    0.057
   5. BD (   1) C   3 - C   4        / 44. RY*(   3) C   2                    0.38    1.65    0.032
   5. BD (   1) C   3 - C   4        / 69. RY*(   1) C   5                    0.44    1.46    0.032
   5. BD (   1) C   3 - C   4        / 78. RY*(   1) C   6                    0.61    1.87    0.043
   5. BD (   1) C   3 - C   4        /105. RY*(   1) C   9                    0.65    1.79    0.043
   5. BD (   1) C   3 - C   4        /146. BD*(   1) O   1 - C   2            0.57    1.36    0.035
   5. BD (   1) C   3 - C   4        /148. BD*(   1) C   2 - C   3            0.92    1.17    0.042
   5. BD (   1) C   3 - C   4        /152. BD*(   1) C   3 - C   9            1.75    1.27    0.059
   5. BD (   1) C   3 - C   4        /153. BD*(   1) C   4 - C   5            0.91    1.12    0.041
   5. BD (   1) C   3 - C   4        /154. BD*(   1) C   4 - C   6            1.21    1.26    0.049
   5. BD (   1) C   3 - C   4        /157. BD*(   1) C   5 - H  13            0.36    1.19    0.026
   5. BD (   1) C   3 - C   4        /160. BD*(   1) C   6 - H  14            1.15    1.20    0.047
   5. BD (   1) C   3 - C   4        /166. BD*(   1) C   9 - H  17            0.87    1.21    0.041
   6. BD (   2) C   3 - C   4        / 45. RY*(   4) C   2                    0.61    1.54    0.042
   6. BD (   2) C   3 - C   4        / 70. RY*(   2) C   5                    0.48    1.17    0.033
   6. BD (   2) C   3 - C   4        / 81. RY*(   4) C   6                    1.18    1.01    0.048
   6. BD (   2) C   3 - C   4        /108. RY*(   4) C   9                    0.56    1.84    0.044
   6. BD (   2) C   3 - C   4        /147. BD*(   2) O   1 - C   2            7.00    0.33    0.065
   6. BD (   2) C   3 - C   4        /151. BD*(   2) C   3 - C   4            0.37    0.29    0.013
   6. BD (   2) C   3 - C   4        /155. BD*(   1) C   5 - H  11            0.90    0.75    0.036
   6. BD (   2) C   3 - C   4        /156. BD*(   1) C   5 - H  12            0.90    0.75    0.036
   6. BD (   2) C   3 - C   4        /159. BD*(   2) C   6 - C   7            9.04    0.31    0.067
   6. BD (   2) C   3 - C   4        /164. BD*(   2) C   8 - C   9           10.71    0.31    0.073
   7. BD (   1) C   3 - C   9        / 42. RY*(   1) C   2                    0.54    1.29    0.033
   7. BD (   1) C   3 - C   9        / 60. RY*(   1) C   4                    0.51    1.89    0.039
   7. BD (   1) C   3 - C   9        / 61. RY*(   2) C   4                    0.27    1.57    0.026
   7. BD (   1) C   3 - C   9        / 96. RY*(   1) C   8                    0.47    1.91    0.038
   7. BD (   1) C   3 - C   9        / 97. RY*(   2) C   8                    0.59    1.36    0.036
   7. BD (   1) C   3 - C   9        /148. BD*(   1) C   2 - C   3            1.07    1.14    0.045
   7. BD (   1) C   3 - C   9        /149. BD*(   1) C   2 - H  10            0.63    1.14    0.034
   7. BD (   1) C   3 - C   9        /150. BD*(   1) C   3 - C   4            1.90    1.21    0.061
   7. BD (   1) C   3 - C   9        /153. BD*(   1) C   4 - C   5            1.66    1.10    0.054
   7. BD (   1) C   3 - C   9        /163. BD*(   1) C   8 - C   9            1.15    1.25    0.048
   7. BD (   1) C   3 - C   9        /165. BD*(   1) C   8 - H  16            1.09    1.16    0.045
   7. BD (   1) C   3 - C   9        /166. BD*(   1) C   9 - H  17            0.62    1.19    0.034
   8. BD (   1) C   4 - C   5        / 51. RY*(   1) C   3                    0.58    1.78    0.041
   8. BD (   1) C   4 - C   5        / 78. RY*(   1) C   6                    0.59    1.78    0.041
   8. BD (   1) C   4 - C   5        /150. BD*(   1) C   3 - C   4            1.09    1.16    0.045
   8. BD (   1) C   4 - C   5        /152. BD*(   1) C   3 - C   9            1.58    1.18    0.055
   8. BD (   1) C   4 - C   5        /154. BD*(   1) C   4 - C   6            1.08    1.18    0.045
   8. BD (   1) C   4 - C   5        /158. BD*(   1) C   6 - C   7            1.42    1.20    0.052
   9. BD (   1) C   4 - C   6        / 51. RY*(   1) C   3                    0.48    1.86    0.038
   9. BD (   1) C   4 - C   6        / 52. RY*(   2) C   3                    0.40    1.76    0.034
   9. BD (   1) C   4 - C   6        / 69. RY*(   1) C   5                    0.44    1.45    0.032
   9. BD (   1) C   4 - C   6        / 87. RY*(   1) C   7                    0.53    1.90    0.040
   9. BD (   1) C   4 - C   6        / 88. RY*(   2) C   7                    0.66    1.38    0.038
   9. BD (   1) C   4 - C   6        /148. BD*(   1) C   2 - C   3            1.78    1.16    0.058
   9. BD (   1) C   4 - C   6        /150. BD*(   1) C   3 - C   4            1.41    1.24    0.053
   9. BD (   1) C   4 - C   6        /153. BD*(   1) C   4 - C   5            0.96    1.12    0.041
   9. BD (   1) C   4 - C   6        /155. BD*(   1) C   5 - H  11            0.26    1.17    0.022
   9. BD (   1) C   4 - C   6        /156. BD*(   1) C   5 - H  12            0.26    1.17    0.022
   9. BD (   1) C   4 - C   6        /158. BD*(   1) C   6 - C   7            1.28    1.28    0.051
   9. BD (   1) C   4 - C   6        /160. BD*(   1) C   6 - H  14            0.57    1.19    0.033
   9. BD (   1) C   4 - C   6        /162. BD*(   1) C   7 - H  15            0.94    1.20    0.042
  10. BD (   1) C   5 - H  11        / 62. RY*(   3) C   4                    0.34    1.54    0.029
  10. BD (   1) C   5 - H  11        /151. BD*(   2) C   3 - C   4            1.60    0.48    0.039
  10. BD (   1) C   5 - H  11        /154. BD*(   1) C   4 - C   6            0.94    1.02    0.039
  11. BD (   1) C   5 - H  12        / 62. RY*(   3) C   4                    0.34    1.54    0.029
  11. BD (   1) C   5 - H  12        /151. BD*(   2) C   3 - C   4            1.60    0.48    0.039
  11. BD (   1) C   5 - H  12        /154. BD*(   1) C   4 - C   6            0.94    1.02    0.039
  12. BD (   1) C   5 - H  13        /150. BD*(   1) C   3 - C   4            2.37    1.00    0.062
  13. BD (   1) C   6 - C   7        / 60. RY*(   1) C   4                    0.37    1.90    0.034
  13. BD (   1) C   6 - C   7        / 61. RY*(   2) C   4                    0.83    1.58    0.046
  13. BD (   1) C   6 - C   7        / 96. RY*(   1) C   8                    0.43    1.92    0.036
  13. BD (   1) C   6 - C   7        / 97. RY*(   2) C   8                    0.58    1.37    0.036
  13. BD (   1) C   6 - C   7        /153. BD*(   1) C   4 - C   5            1.61    1.10    0.053
  13. BD (   1) C   6 - C   7        /154. BD*(   1) C   4 - C   6            1.35    1.24    0.052
  13. BD (   1) C   6 - C   7        /160. BD*(   1) C   6 - H  14            0.67    1.18    0.035
  13. BD (   1) C   6 - C   7        /161. BD*(   1) C   7 - C   8            1.02    1.24    0.045
  13. BD (   1) C   6 - C   7        /162. BD*(   1) C   7 - H  15            0.60    1.18    0.034
  13. BD (   1) C   6 - C   7        /165. BD*(   1) C   8 - H  16            1.11    1.17    0.046
  14. BD (   2) C   6 - C   7        / 66. RY*(   7) C   4                    0.43    1.71    0.038
  14. BD (   2) C   6 - C   7        / 81. RY*(   4) C   6                    0.37    0.99    0.027
  14. BD (   2) C   6 - C   7        / 99. RY*(   4) C   8                    0.44    2.01    0.042
  14. BD (   2) C   6 - C   7        /100. RY*(   5) C   8                    0.26    1.04    0.023
  14. BD (   2) C   6 - C   7        /151. BD*(   2) C   3 - C   4           12.22    0.26    0.072
  14. BD (   2) C   6 - C   7        /164. BD*(   2) C   8 - C   9            7.97    0.28    0.061
  15. BD (   1) C   6 - H  14        / 60. RY*(   1) C   4                    0.40    1.71    0.033
  15. BD (   1) C   6 - H  14        / 87. RY*(   1) C   7                    0.33    1.69    0.030
  15. BD (   1) C   6 - H  14        /150. BD*(   1) C   3 - C   4            2.20    1.03    0.060
  15. BD (   1) C   6 - H  14        /154. BD*(   1) C   4 - C   6            0.43    1.05    0.027
  15. BD (   1) C   6 - H  14        /158. BD*(   1) C   6 - C   7            0.51    1.07    0.029
  15. BD (   1) C   6 - H  14        /161. BD*(   1) C   7 - C   8            1.94    1.05    0.057
  16. BD (   1) C   7 - C   8        / 78. RY*(   1) C   6                    0.34    1.86    0.032
  16. BD (   1) C   7 - C   8        / 79. RY*(   2) C   6                    0.85    1.45    0.044
  16. BD (   1) C   7 - C   8        /106. RY*(   2) C   9                    1.16    1.50    0.053
  16. BD (   1) C   7 - C   8        /158. BD*(   1) C   6 - C   7            1.04    1.28    0.046
  16. BD (   1) C   7 - C   8        /160. BD*(   1) C   6 - H  14            1.14    1.20    0.047
  16. BD (   1) C   7 - C   8        /162. BD*(   1) C   7 - H  15            0.48    1.20    0.030
  16. BD (   1) C   7 - C   8        /163. BD*(   1) C   8 - C   9            0.91    1.28    0.043
  16. BD (   1) C   7 - C   8        /165. BD*(   1) C   8 - H  16            0.40    1.19    0.027
  16. BD (   1) C   7 - C   8        /166. BD*(   1) C   9 - H  17            1.33    1.21    0.051
  17. BD (   1) C   7 - H  15        / 78. RY*(   1) C   6                    0.31    1.66    0.029
  17. BD (   1) C   7 - H  15        / 96. RY*(   1) C   8                    0.31    1.73    0.029
  17. BD (   1) C   7 - H  15        /154. BD*(   1) C   4 - C   6            2.17    1.05    0.060
  17. BD (   1) C   7 - H  15        /158. BD*(   1) C   6 - C   7            0.47    1.07    0.028
  17. BD (   1) C   7 - H  15        /163. BD*(   1) C   8 - C   9            1.78    1.07    0.055
  18. BD (   1) C   8 - C   9        / 51. RY*(   1) C   3                    0.73    1.86    0.047
  18. BD (   1) C   8 - C   9        / 52. RY*(   2) C   3                    0.28    1.76    0.028
  18. BD (   1) C   8 - C   9        / 87. RY*(   1) C   7                    0.48    1.90    0.038
  18. BD (   1) C   8 - C   9        / 88. RY*(   2) C   7                    0.67    1.38    0.039
  18. BD (   1) C   8 - C   9        /148. BD*(   1) C   2 - C   3            1.38    1.16    0.051
  18. BD (   1) C   8 - C   9        /152. BD*(   1) C   3 - C   9            1.30    1.26    0.051
  18. BD (   1) C   8 - C   9        /161. BD*(   1) C   7 - C   8            0.88    1.26    0.042
  18. BD (   1) C   8 - C   9        /162. BD*(   1) C   7 - H  15            1.25    1.20    0.049
  18. BD (   1) C   8 - C   9        /165. BD*(   1) C   8 - H  16            0.45    1.19    0.029
  18. BD (   1) C   8 - C   9        /166. BD*(   1) C   9 - H  17            0.66    1.21    0.036
  19. BD (   2) C   8 - C   9        / 56. RY*(   6) C   3                    0.27    2.08    0.033
  19. BD (   2) C   8 - C   9        / 90. RY*(   4) C   7                    0.77    1.77    0.051
  19. BD (   2) C   8 - C   9        /151. BD*(   2) C   3 - C   4            8.18    0.28    0.062
  19. BD (   2) C   8 - C   9        /159. BD*(   2) C   6 - C   7           12.44    0.30    0.078
  20. BD (   1) C   8 - H  16        / 87. RY*(   1) C   7                    0.34    1.71    0.031
  20. BD (   1) C   8 - H  16        /105. RY*(   1) C   9                    0.29    1.59    0.027
  20. BD (   1) C   8 - H  16        /152. BD*(   1) C   3 - C   9            2.11    1.07    0.060
  20. BD (   1) C   8 - H  16        /158. BD*(   1) C   6 - C   7            1.96    1.09    0.058
  20. BD (   1) C   8 - H  16        /163. BD*(   1) C   8 - C   9            0.29    1.09    0.022
  21. BD (   1) C   9 - H  17        / 51. RY*(   1) C   3                    0.31    1.65    0.029
  21. BD (   1) C   9 - H  17        / 96. RY*(   1) C   8                    0.30    1.72    0.029
  21. BD (   1) C   9 - H  17        /150. BD*(   1) C   3 - C   4            2.56    1.02    0.065
  21. BD (   1) C   9 - H  17        /152. BD*(   1) C   3 - C   9            0.60    1.05    0.032
  21. BD (   1) C   9 - H  17        /161. BD*(   1) C   7 - C   8            1.78    1.04    0.054
  21. BD (   1) C   9 - H  17        /163. BD*(   1) C   8 - C   9            0.38    1.06    0.026
  22. CR (   1) O   1                / 42. RY*(   1) C   2                    2.90   19.47    0.301
  22. CR (   1) O   1                /148. BD*(   1) C   2 - C   3            0.29   19.32    0.097
  23. CR (   1) C   2                / 51. RY*(   1) C   3                    0.30   11.29    0.073
  23. CR (   1) C   2                /114. RY*(   1) H  10                    0.29   10.58    0.070
  23. CR (   1) C   2                /150. BD*(   1) C   3 - C   4            0.49   10.66    0.092
  23. CR (   1) C   2                /152. BD*(   1) C   3 - C   9            0.41   10.69    0.084
  24. CR (   1) C   3                / 43. RY*(   2) C   2                    0.29   11.72    0.073
  24. CR (   1) C   3                / 61. RY*(   2) C   4                    0.96   10.97    0.129
  24. CR (   1) C   3                /106. RY*(   2) C   9                    0.82   10.88    0.120
  24. CR (   1) C   3                /153. BD*(   1) C   4 - C   5            0.48   10.50    0.090
  24. CR (   1) C   3                /154. BD*(   1) C   4 - C   6            0.41   10.63    0.084
  24. CR (   1) C   3                /163. BD*(   1) C   8 - C   9            0.44   10.65    0.086
  25. CR (   1) C   4                / 52. RY*(   2) C   3                    0.66   11.17    0.109
  25. CR (   1) C   4                / 71. RY*(   3) C   5                    0.63   10.81    0.104
  25. CR (   1) C   4                / 79. RY*(   2) C   6                    0.85   10.85    0.121
  25. CR (   1) C   4                /148. BD*(   1) C   2 - C   3            0.45   10.57    0.088
  25. CR (   1) C   4                /152. BD*(   1) C   3 - C   9            0.46   10.67    0.089
  25. CR (   1) C   4                /158. BD*(   1) C   6 - C   7            0.42   10.68    0.085
  25. CR (   1) C   4                /160. BD*(   1) C   6 - H  14            0.25   10.60    0.066
  26. CR (   1) C   5                / 60. RY*(   1) C   4                    0.28   11.27    0.071
  26. CR (   1) C   5                /118. RY*(   1) H  11                    0.44   10.54    0.086
  26. CR (   1) C   5                /122. RY*(   1) H  12                    0.44   10.54    0.086
  26. CR (   1) C   5                /126. RY*(   1) H  13                    0.38   10.53    0.080
  26. CR (   1) C   5                /150. BD*(   1) C   3 - C   4            0.46   10.59    0.089
  26. CR (   1) C   5                /154. BD*(   1) C   4 - C   6            0.39   10.61    0.082
  27. CR (   1) C   6                / 60. RY*(   1) C   4                    0.35   11.28    0.080
  27. CR (   1) C   6                / 61. RY*(   2) C   4                    0.46   10.96    0.090
  27. CR (   1) C   6                / 88. RY*(   2) C   7                    0.69   10.75    0.109
  27. CR (   1) C   6                / 89. RY*(   3) C   7                    0.25   10.77    0.066
  27. CR (   1) C   6                /130. RY*(   1) H  14                    0.41   10.47    0.082
  27. CR (   1) C   6                /150. BD*(   1) C   3 - C   4            0.53   10.60    0.096
  27. CR (   1) C   6                /153. BD*(   1) C   4 - C   5            0.48   10.49    0.090
  27. CR (   1) C   6                /161. BD*(   1) C   7 - C   8            0.45   10.62    0.088
  27. CR (   1) C   6                /162. BD*(   1) C   7 - H  15            0.26   10.57    0.067
  28. CR (   1) C   7                / 79. RY*(   2) C   6                    0.42   10.83    0.085
  28. CR (   1) C   7                / 80. RY*(   3) C   6                    0.44   10.72    0.086
  28. CR (   1) C   7                / 97. RY*(   2) C   8                    0.68   10.76    0.108
  28. CR (   1) C   7                /134. RY*(   1) H  15                    0.42   10.46    0.084
  28. CR (   1) C   7                /154. BD*(   1) C   4 - C   6            0.52   10.63    0.095
  28. CR (   1) C   7                /160. BD*(   1) C   6 - H  14            0.29   10.57    0.071
  28. CR (   1) C   7                /163. BD*(   1) C   8 - C   9            0.38   10.65    0.081
  28. CR (   1) C   7                /165. BD*(   1) C   8 - H  16            0.26   10.57    0.066
  29. CR (   1) C   8                / 88. RY*(   2) C   7                    0.76   10.77    0.114
  29. CR (   1) C   8                /105. RY*(   1) C   9                    0.30   11.18    0.073
  29. CR (   1) C   8                /107. RY*(   3) C   9                    0.55   10.74    0.097
  29. CR (   1) C   8                /138. RY*(   1) H  16                    0.43   10.47    0.084
  29. CR (   1) C   8                /152. BD*(   1) C   3 - C   9            0.47   10.66    0.090
  29. CR (   1) C   8                /158. BD*(   1) C   6 - C   7            0.41   10.67    0.084
  29. CR (   1) C   8                /162. BD*(   1) C   7 - H  15            0.27   10.59    0.068
  29. CR (   1) C   8                /166. BD*(   1) C   9 - H  17            0.31   10.60    0.073
  30. CR (   1) C   9                / 52. RY*(   2) C   3                    0.44   11.13    0.088
  30. CR (   1) C   9                / 53. RY*(   3) C   3                    0.33   10.74    0.075
  30. CR (   1) C   9                / 97. RY*(   2) C   8                    0.63   10.75    0.104
  30. CR (   1) C   9                / 98. RY*(   3) C   8                    0.25   10.81    0.066
  30. CR (   1) C   9                /142. RY*(   1) H  17                    0.46   10.48    0.088
  30. CR (   1) C   9                /148. BD*(   1) C   2 - C   3            0.39   10.53    0.083
  30. CR (   1) C   9                /150. BD*(   1) C   3 - C   4            0.64   10.60    0.104
  30. CR (   1) C   9                /161. BD*(   1) C   7 - C   8            0.40   10.62    0.082
  30. CR (   1) C   9                /165. BD*(   1) C   8 - H  16            0.26   10.55    0.067
  31. LP (   1) O   1                / 42. RY*(   1) C   2                    5.17    1.24    0.101
  31. LP (   1) O   1                /148. BD*(   1) C   2 - C   3            0.86    1.09    0.039
  31. LP (   1) O   1                /149. BD*(   1) C   2 - H  10            0.45    1.09    0.028
  32. LP (   2) O   1                / 40. RY*(   8) O   1                    0.32    3.16    0.041
  32. LP (   2) O   1                / 43. RY*(   2) C   2                    1.84    1.86    0.076
  32. LP (   2) O   1                / 46. RY*(   5) C   2                    0.90    1.66    0.050
  32. LP (   2) O   1                /148. BD*(   1) C   2 - C   3            9.92    0.69    0.105
  32. LP (   2) O   1                /149. BD*(   1) C   2 - H  10           10.25    0.68    0.107
 151. BD*(   2) C   3 - C   4        / 54. RY*(   4) C   3                    1.15    1.16    0.098
 151. BD*(   2) C   3 - C   4        / 62. RY*(   3) C   4                    0.30    1.06    0.048
 151. BD*(   2) C   3 - C   4        / 66. RY*(   7) C   4                    0.40    1.45    0.064
 151. BD*(   2) C   3 - C   4        / 81. RY*(   4) C   6                    0.51    0.72    0.051
 151. BD*(   2) C   3 - C   4        /147. BD*(   2) O   1 - C   2           19.17    0.04    0.073
 151. BD*(   2) C   3 - C   4        /155. BD*(   1) C   5 - H  11            0.67    0.46    0.047
 151. BD*(   2) C   3 - C   4        /156. BD*(   1) C   5 - H  12            0.67    0.46    0.047
 151. BD*(   2) C   3 - C   4        /159. BD*(   2) C   6 - C   7           68.55    0.02    0.082
 151. BD*(   2) C   3 - C   4        /164. BD*(   2) C   8 - C   9           93.07    0.02    0.088
 159. BD*(   2) C   6 - C   7        / 81. RY*(   4) C   6                    0.56    0.70    0.065
 159. BD*(   2) C   6 - C   7        / 82. RY*(   5) C   6                    0.34    1.76    0.080
 159. BD*(   2) C   6 - C   7        / 91. RY*(   5) C   7                    1.01    1.02    0.106
 164. BD*(   2) C   8 - C   9        /100. RY*(   5) C   8                    1.21    0.76    0.099
 164. BD*(   2) C   8 - C   9        /109. RY*(   5) C   9                    1.30    0.98    0.116


 Natural Bond Orbitals (Summary):

                                                            Principal Delocalizations
           NBO                        Occupancy    Energy   (geminal,vicinal,remote)
 ====================================================================================
 Molecular unit  1  (C8H8O)
     1. BD (   1) O   1 - C   2          0.99793    -1.23843  150(v),42(g),52(v),148(g)
     2. BD (   2) O   1 - C   2          0.98627    -0.55654  151(v)
     3. BD (   1) C   2 - C   3          0.98968    -0.85481  163(v),154(v),152(g),150(g)
                                                    33(v),60(v),105(v),146(g)
     4. BD (   1) C   2 - H  10          0.99317    -0.69977  152(v),33(v)
     5. BD (   1) C   3 - C   4          0.98688    -0.91970  152(g),154(g),160(v),148(g)
                                                    153(g),166(v),105(v),78(v)
                                                    146(v),69(v),44(v),157(v)
     6. BD (   2) C   3 - C   4          0.83708    -0.49291  164(v),159(v),147(v),81(v)
                                                    155(v),156(v),45(v),108(v)
                                                    70(v),151(g)
     7. BD (   1) C   3 - C   9          0.98671    -0.89235  150(g),153(v),163(g),165(v)
                                                    148(g),149(v),166(g),97(v)
                                                    42(v),60(v),96(v),61(v)
     8. BD (   1) C   4 - C   5          0.99060    -0.83577  152(v),158(v),150(g),154(g)
                                                    78(v),51(v)
     9. BD (   1) C   4 - C   6          0.98804    -0.91598  148(v),150(g),158(g),153(g)
                                                    162(v),88(v),160(g),87(v)
                                                    51(v),69(v),52(v),155(v)
                                                    156(v)
    10. BD (   1) C   5 - H  11          0.98786    -0.68556  151(v),154(v),62(v)
    11. BD (   1) C   5 - H  12          0.98786    -0.68556  151(v),154(v),62(v)
    12. BD (   1) C   5 - H  13          0.99366    -0.67619  150(v)
    13. BD (   1) C   6 - C   7          0.98998    -0.90054  153(v),154(g),165(v),161(g)
                                                    61(v),160(g),162(g),97(v)
                                                    96(v),60(v)
    14. BD (   2) C   6 - C   7          0.80022    -0.46671  151(v),164(v),99(v),66(v)
                                                    81(g),100(v)
    15. BD (   1) C   6 - H  14          0.98930    -0.70828  150(v),161(v),158(g),154(g)
                                                    60(v),87(v)
    16. BD (   1) C   7 - C   8          0.99099    -0.91770  166(v),106(v),160(v),158(g)
                                                    163(g),79(v),162(g),165(g)
                                                    78(v)
    17. BD (   1) C   7 - H  15          0.98962    -0.71305  154(v),163(v),158(g),78(v)
                                                    96(v)
    18. BD (   1) C   8 - C   9          0.99071    -0.91631  148(v),152(g),162(v),161(g)
                                                    51(v),88(v),166(g),87(v)
                                                    165(g),52(v)
    19. BD (   2) C   8 - C   9          0.82948    -0.48326  159(v),151(v),90(v),56(v)
    20. BD (   1) C   8 - H  16          0.99006    -0.72648  152(v),158(v),87(v),105(v)
                                                    163(g)
    21. BD (   1) C   9 - H  17          0.98851    -0.70103  150(v),161(v),152(g),163(g)
                                                    51(v),96(v)
    22. CR (   1) O   1                  0.99988   -19.06789  42(v),148(v)
    23. CR (   1) C   2                  0.99966   -10.34017  150(v),152(v),51(v),114(v)
    24. CR (   1) C   3                  0.99940   -10.29247  61(v),106(v),153(v),163(v)
                                                    154(v),43(v)
    25. CR (   1) C   4                  0.99943   -10.32408  79(v),52(v),71(v),152(v)
                                                    148(v),158(v),160(v),51(v)
    26. CR (   1) C   5                  0.99959   -10.26765  150(v),118(v),122(v),154(v)
                                                    126(v),60(v)
    27. CR (   1) C   6                  0.99945   -10.28253  88(v),150(v),153(v),61(v)
                                                    161(v),130(v),60(v),162(v)
                                                    89(v)
    28. CR (   1) C   7                  0.99949   -10.29477  97(v),154(v),80(v),134(v)
                                                    79(v),163(v),160(v),165(v)
    29. CR (   1) C   8                  0.99947   -10.31017  88(v),107(v),152(v),138(v)
                                                    158(v),166(v),105(v),162(v)
    30. CR (   1) C   9                  0.99948   -10.28080  150(v),97(v),142(v),52(v)
                                                    148(v),161(v),53(v),165(v)
                                                    98(v)
    31. LP (   1) O   1                  0.99146    -0.84087  42(v),148(v),149(v)
    32. LP (   2) O   1                  0.94055    -0.43773  149(v),148(v),43(v),46(v)
                                                    40(g)
    33. RY*(   1) O   1                  0.00148     1.04130   
    34. RY*(   2) O   1                  0.00010     1.24868   
    35. RY*(   3) O   1                  0.00009     0.95052   
    36. RY*(   4) O   1                  0.00003     1.37615   
    37. RY*(   5) O   1                  0.00000     2.67786   
    38. RY*(   6) O   1                  0.00000     2.47266   
    39. RY*(   7) O   1                  0.00000     2.58722   
    40. RY*(   8) O   1                  0.00000     2.72278   
    41. RY*(   9) O   1                  0.00000     2.63989   
    42. RY*(   1) C   2                  0.00663     0.39867   
    43. RY*(   2) C   2                  0.00379     1.42310   
    44. RY*(   3) C   2                  0.00116     0.73072   
    45. RY*(   4) C   2                  0.00108     1.04434   
    46. RY*(   5) C   2                  0.00036     1.21810   
    47. RY*(   6) C   2                  0.00003     1.03745   
    48. RY*(   7) C   2                  0.00001     2.10382   
    49. RY*(   8) C   2                  0.00000     1.68205   
    50. RY*(   9) C   2                  0.00001     1.96169   
    51. RY*(   1) C   3                  0.00314     0.94849   
    52. RY*(   2) C   3                  0.00217     0.84582   
    53. RY*(   3) C   3                  0.00112     0.45750   
    54. RY*(   4) C   3                  0.00061     0.95240   
    55. RY*(   5) C   3                  0.00023     1.22060   
    56. RY*(   6) C   3                  0.00014     1.59652   
    57. RY*(   7) C   3                  0.00012     2.10195   
    58. RY*(   8) C   3                  0.00007     2.09126   
    59. RY*(   9) C   3                  0.00001     1.96620   
    60. RY*(   1) C   4                  0.00281     0.99871   
    61. RY*(   2) C   4                  0.00127     0.68096   
    62. RY*(   3) C   4                  0.00088     0.85469   
    63. RY*(   4) C   4                  0.00062     0.72325   
    64. RY*(   5) C   4                  0.00048     1.61950   
    65. RY*(   6) C   4                  0.00021     1.88329   
    66. RY*(   7) C   4                  0.00012     1.24238   
    67. RY*(   8) C   4                  0.00006     1.96757   
    68. RY*(   9) C   4                  0.00001     1.93315   
    69. RY*(   1) C   5                  0.00203     0.53812   
    70. RY*(   2) C   5                  0.00084     0.67936   
    71. RY*(   3) C   5                  0.00058     0.48326   
    72. RY*(   4) C   5                  0.00005     0.70073   
    73. RY*(   5) C   5                  0.00001     2.13904   
    74. RY*(   6) C   5                  0.00000     2.08617   
    75. RY*(   7) C   5                  0.00000     1.69147   
    76. RY*(   8) C   5                  0.00001     1.85002   
    77. RY*(   9) C   5                  0.00001     2.12272   
    78. RY*(   1) C   6                  0.00313     0.94695   
    79. RY*(   2) C   6                  0.00124     0.53071   
    80. RY*(   3) C   6                  0.00058     0.42119   
    81. RY*(   4) C   6                  0.00056     0.51834   
    82. RY*(   5) C   6                  0.00025     1.57443   
    83. RY*(   6) C   6                  0.00007     2.15803   
    84. RY*(   7) C   6                  0.00001     1.67293   
    85. RY*(   8) C   6                  0.00002     2.13749   
    86. RY*(   9) C   6                  0.00000     2.00176   
    87. RY*(   1) C   7                  0.00275     0.97906   
    88. RY*(   2) C   7                  0.00135     0.46269   
    89. RY*(   3) C   7                  0.00046     0.48426   
    90. RY*(   4) C   7                  0.00042     1.28197   
    91. RY*(   5) C   7                  0.00029     0.84079   
    92. RY*(   6) C   7                  0.00007     2.17006   
    93. RY*(   7) C   7                  0.00003     2.02369   
    94. RY*(   8) C   7                  0.00000     1.61934   
    95. RY*(   9) C   7                  0.00000     1.99867   
    96. RY*(   1) C   8                  0.00246     1.01950   
    97. RY*(   2) C   8                  0.00117     0.46668   
    98. RY*(   3) C   8                  0.00050     0.52455   
    99. RY*(   4) C   8                  0.00040     1.54380   
   100. RY*(   5) C   8                  0.00026     0.57599   
   101. RY*(   6) C   8                  0.00008     2.15368   
   102. RY*(   7) C   8                  0.00002     1.93311   
   103. RY*(   8) C   8                  0.00000     1.56449   
   104. RY*(   9) C   8                  0.00000     1.97512   
   105. RY*(   1) C   9                  0.00368     0.86604   
   106. RY*(   2) C   9                  0.00197     0.58423   
   107. RY*(   3) C   9                  0.00055     0.43257   
   108. RY*(   4) C   9                  0.00036     1.34474   
   109. RY*(   5) C   9                  0.00031     0.79073   
   110. RY*(   6) C   9                  0.00007     2.18473   
   111. RY*(   7) C   9                  0.00003     2.16950   
   112. RY*(   8) C   9                  0.00000     1.64937   
   113. RY*(   9) C   9                  0.00000     2.01118   
   114. RY*(   1) H  10                  0.00154     0.24169   
   115. RY*(   2) H  10                  0.00003     1.73946   
   116. RY*(   3) H  10                  0.00003     2.13132   
   117. RY*(   4) H  10                  0.00001     1.45681   
   118. RY*(   1) H  11                  0.00057     0.27580   
   119. RY*(   2) H  11                  0.00009     1.58818   
   120. RY*(   3) H  11                  0.00009     1.61587   
   121. RY*(   4) H  11                  0.00002     2.07009   
   122. RY*(   1) H  12                  0.00057     0.27580   
   123. RY*(   2) H  12                  0.00009     1.58818   
   124. RY*(   3) H  12                  0.00009     1.61587   
   125. RY*(   4) H  12                  0.00002     2.07009   
   126. RY*(   1) H  13                  0.00057     0.26521   
   127. RY*(   2) H  13                  0.00006     1.64406   
   128. RY*(   3) H  13                  0.00007     1.57408   
   129. RY*(   4) H  13                  0.00002     2.09371   
   130. RY*(   1) H  14                  0.00069     0.19114   
   131. RY*(   2) H  14                  0.00006     1.46610   
   132. RY*(   3) H  14                  0.00004     2.02370   
   133. RY*(   4) H  14                  0.00003     1.94762   
   134. RY*(   1) H  15                  0.00069     0.16986   
   135. RY*(   2) H  15                  0.00005     1.45865   
   136. RY*(   3) H  15                  0.00003     1.79723   
   137. RY*(   4) H  15                  0.00003     2.15794   
   138. RY*(   1) H  16                  0.00075     0.15849   
   139. RY*(   2) H  16                  0.00006     1.45099   
   140. RY*(   3) H  16                  0.00003     2.11868   
   141. RY*(   4) H  16                  0.00003     1.83083   
   142. RY*(   1) H  17                  0.00185     0.19657   
   143. RY*(   2) H  17                  0.00004     1.97664   
   144. RY*(   3) H  17                  0.00005     1.48017   
   145. RY*(   4) H  17                  0.00003     2.02920   
   146. BD*(   1) O   1 - C   2          0.00149     0.43671   
   147. BD*(   2) O   1 - C   2          0.03669    -0.16034   
   148. BD*(   1) C   2 - C   3          0.03267     0.24759   
   149. BD*(   1) C   2 - H  10          0.02760     0.24672   
   150. BD*(   1) C   3 - C   4          0.01640     0.32137   
   151. BD*(   2) C   3 - C   4          0.22044    -0.20464  164(v),159(v),147(v),54(g)
                                                    155(v),156(v),81(v),66(g)
                                                    62(g)
   152. BD*(   1) C   3 - C   9          0.01239     0.34563   
   153. BD*(   1) C   4 - C   5          0.00812     0.20370   
   154. BD*(   1) C   4 - C   6          0.01123     0.33929   
   155. BD*(   1) C   5 - H  11          0.00368     0.25802   
   156. BD*(   1) C   5 - H  12          0.00368     0.25802   
   157. BD*(   1) C   5 - H  13          0.00256     0.27452   
   158. BD*(   1) C   6 - C   7          0.00809     0.35924   
   159. BD*(   2) C   6 - C   7          0.14704    -0.18185  164(v),151(v),91(g),81(g)
                                                    82(g)
   160. BD*(   1) C   6 - H  14          0.00678     0.27732   
   161. BD*(   1) C   7 - C   8          0.00780     0.34173   
   162. BD*(   1) C   7 - H  15          0.00633     0.28265   
   163. BD*(   1) C   8 - C   9          0.00720     0.36023   
   164. BD*(   2) C   8 - C   9          0.14879    -0.18545  159(v),151(v),109(g),100(g)
   165. BD*(   1) C   8 - H  16          0.00660     0.27251   
   166. BD*(   1) C   9 - H  17          0.00815     0.29437   
       -------------------------------
              Total Lewis   31.21247  ( 97.5390%)
        Valence non-Lewis    0.72374  (  2.2617%)
        Rydberg non-Lewis    0.06379  (  0.1993%)
       -------------------------------
            Total unit  1   32.00000  (100.0000%)
           Charge unit  1    0.00000


 ***************************************************
 *******         Beta  spin orbitals         *******
 ***************************************************


 NATURAL POPULATIONS:  Natural atomic orbital occupancies 
                                                          
   NAO  Atom  No  lang   Type(AO)    Occupancy      Energy
 ----------------------------------------------------------
     1    O    1  S      Cor( 1S)     0.99988     -19.06511
     2    O    1  S      Val( 2S)     0.85049      -1.03540
     3    O    1  S      Ryd( 3S)     0.00091       1.26428
     4    O    1  px     Val( 2p)     0.87876      -0.45433
     5    O    1  px     Ryd( 3p)     0.00119       0.94744
     6    O    1  py     Val( 2p)     0.85961      -0.46124
     7    O    1  py     Ryd( 3p)     0.00088       0.95262
     8    O    1  pz     Val( 2p)     0.58849      -0.40439
     9    O    1  pz     Ryd( 3p)     0.00011       0.86846
    10    O    1  dxy    Ryd( 3d)     0.00060       3.08563
    11    O    1  dxz    Ryd( 3d)     0.00045       2.56082
    12    O    1  dyz    Ryd( 3d)     0.00052       2.59969
    13    O    1  dx2y2  Ryd( 3d)     0.00084       2.77861
    14    O    1  dz2    Ryd( 3d)     0.00018       2.69870

    15    C    2  S      Cor( 1S)     0.99966     -10.34078
    16    C    2  S      Val( 2S)     0.45232      -0.35518
    17    C    2  S      Ryd( 3S)     0.00414       0.34827
    18    C    2  px     Val( 2p)     0.45749      -0.19764
    19    C    2  px     Ryd( 3p)     0.00492       0.40201
    20    C    2  py     Val( 2p)     0.49798      -0.21591
    21    C    2  py     Ryd( 3p)     0.00482       0.64170
    22    C    2  pz     Val( 2p)     0.39238      -0.30523
    23    C    2  pz     Ryd( 3p)     0.00059       0.32918
    24    C    2  dxy    Ryd( 3d)     0.00089       2.28529
    25    C    2  dxz    Ryd( 3d)     0.00046       1.70896
    26    C    2  dyz    Ryd( 3d)     0.00076       1.72385
    27    C    2  dx2y2  Ryd( 3d)     0.00221       2.23564
    28    C    2  dz2    Ryd( 3d)     0.00028       1.96541

    29    C    3  S      Cor( 1S)     0.99939     -10.29026
    30    C    3  S      Val( 2S)     0.45444      -0.34568
    31    C    3  S      Ryd( 3S)     0.00128       0.36410
    32    C    3  px     Val( 2p)     0.56139      -0.29656
    33    C    3  px     Ryd( 3p)     0.00304       0.87528
    34    C    3  py     Val( 2p)     0.54910      -0.27614
    35    C    3  py     Ryd( 3p)     0.00208       0.79265
    36    C    3  pz     Val( 2p)     0.39293      -0.30843
    37    C    3  pz     Ryd( 3p)     0.00024       0.43933
    38    C    3  dxy    Ryd( 3d)     0.00044       2.22894
    39    C    3  dxz    Ryd( 3d)     0.00020       1.66595
    40    C    3  dyz    Ryd( 3d)     0.00016       1.70012
    41    C    3  dx2y2  Ryd( 3d)     0.00043       2.20436
    42    C    3  dz2    Ryd( 3d)     0.00025       1.98185

    43    C    4  S      Cor( 1S)     0.99942     -10.31888
    44    C    4  S      Val( 2S)     0.44202      -0.35090
    45    C    4  S      Ryd( 3S)     0.00072       0.37345
    46    C    4  px     Val( 2p)     0.54130      -0.27551
    47    C    4  px     Ryd( 3p)     0.00166       0.65787
    48    C    4  py     Val( 2p)     0.54186      -0.28197
    49    C    4  py     Ryd( 3p)     0.00256       0.87253
    50    C    4  pz     Val( 2p)     0.19539      -0.28783
    51    C    4  pz     Ryd( 3p)     0.00037       0.42602
    52    C    4  dxy    Ryd( 3d)     0.00054       2.19021
    53    C    4  dxz    Ryd( 3d)     0.00036       1.68434
    54    C    4  dyz    Ryd( 3d)     0.00025       1.68505
    55    C    4  dx2y2  Ryd( 3d)     0.00047       2.19110
    56    C    4  dz2    Ryd( 3d)     0.00032       1.97430

    57    C    5  S      Cor( 1S)     0.99959     -10.26776
    58    C    5  S      Val( 2S)     0.55301      -0.43911
    59    C    5  S      Ryd( 3S)     0.00032       0.70188
    60    C    5  px     Val( 2p)     0.63041      -0.28420
    61    C    5  px     Ryd( 3p)     0.00203       0.44631
    62    C    5  py     Val( 2p)     0.54284      -0.26734
    63    C    5  py     Ryd( 3p)     0.00119       0.34792
    64    C    5  pz     Val( 2p)     0.60402      -0.28057
    65    C    5  pz     Ryd( 3p)     0.00014       0.39325
    66    C    5  dxy    Ryd( 3d)     0.00028       2.19401
    67    C    5  dxz    Ryd( 3d)     0.00025       2.20819
    68    C    5  dyz    Ryd( 3d)     0.00002       1.86594
    69    C    5  dx2y2  Ryd( 3d)     0.00025       2.03043
    70    C    5  dz2    Ryd( 3d)     0.00024       2.13052

    71    C    6  S      Cor( 1S)     0.99945     -10.28207
    72    C    6  S      Val( 2S)     0.48088      -0.36367
    73    C    6  S      Ryd( 3S)     0.00077       0.37652
    74    C    6  px     Val( 2p)     0.55847      -0.26289
    75    C    6  px     Ryd( 3p)     0.00233       0.60871
    76    C    6  py     Val( 2p)     0.58138      -0.27328
    77    C    6  py     Ryd( 3p)     0.00296       0.70582
    78    C    6  pz     Val( 2p)     0.45390      -0.31664
    79    C    6  pz     Ryd( 3p)     0.00038       0.35842
    80    C    6  dxy    Ryd( 3d)     0.00035       2.31154
    81    C    6  dxz    Ryd( 3d)     0.00005       1.71602
    82    C    6  dyz    Ryd( 3d)     0.00026       1.70095
    83    C    6  dx2y2  Ryd( 3d)     0.00042       2.21006
    84    C    6  dz2    Ryd( 3d)     0.00021       2.00378

    85    C    7  S      Cor( 1S)     0.99949     -10.29392
    86    C    7  S      Val( 2S)     0.48845      -0.37501
    87    C    7  S      Ryd( 3S)     0.00060       0.37811
    88    C    7  px     Val( 2p)     0.60703      -0.27803
    89    C    7  px     Ryd( 3p)     0.00326       0.81784
    90    C    7  py     Val( 2p)     0.53128      -0.25281
    91    C    7  py     Ryd( 3p)     0.00205       0.45059
    92    C    7  pz     Val( 2p)     0.39979      -0.31258
    93    C    7  pz     Ryd( 3p)     0.00021       0.35797
    94    C    7  dxy    Ryd( 3d)     0.00043       2.20902
    95    C    7  dxz    Ryd( 3d)     0.00023       1.68628
    96    C    7  dyz    Ryd( 3d)     0.00015       1.71412
    97    C    7  dx2y2  Ryd( 3d)     0.00037       2.28859
    98    C    7  dz2    Ryd( 3d)     0.00022       2.00160

    99    C    8  S      Cor( 1S)     0.99947     -10.30470
   100    C    8  S      Val( 2S)     0.48460      -0.37163
   101    C    8  S      Ryd( 3S)     0.00062       0.38636
   102    C    8  px     Val( 2p)     0.53430      -0.25009
   103    C    8  px     Ryd( 3p)     0.00196       0.48673
   104    C    8  py     Val( 2p)     0.59152      -0.27264
   105    C    8  py     Ryd( 3p)     0.00283       0.78391
   106    C    8  pz     Val( 2p)     0.19834      -0.28357
   107    C    8  pz     Ryd( 3p)     0.00007       0.35977
   108    C    8  dxy    Ryd( 3d)     0.00044       2.23803
   109    C    8  dxz    Ryd( 3d)     0.00031       1.71220
   110    C    8  dyz    Ryd( 3d)     0.00019       1.69126
   111    C    8  dx2y2  Ryd( 3d)     0.00041       2.25006
   112    C    8  dz2    Ryd( 3d)     0.00032       2.00893

   113    C    9  S      Cor( 1S)     0.99948     -10.28142
   114    C    9  S      Val( 2S)     0.48451      -0.36270
   115    C    9  S      Ryd( 3S)     0.00094       0.38139
   116    C    9  px     Val( 2p)     0.56718      -0.26346
   117    C    9  px     Ryd( 3p)     0.00348       0.68621
   118    C    9  py     Val( 2p)     0.57884      -0.26446
   119    C    9  py     Ryd( 3p)     0.00285       0.64497
   120    C    9  pz     Val( 2p)     0.45965      -0.31710
   121    C    9  pz     Ryd( 3p)     0.00018       0.36337
   122    C    9  dxy    Ryd( 3d)     0.00034       2.31236
   123    C    9  dxz    Ryd( 3d)     0.00011       1.71308
   124    C    9  dyz    Ryd( 3d)     0.00022       1.70701
   125    C    9  dx2y2  Ryd( 3d)     0.00042       2.22813
   126    C    9  dz2    Ryd( 3d)     0.00020       2.00485

   127    H   10  S      Val( 1S)     0.41833      -0.13805
   128    H   10  S      Ryd( 2S)     0.00151       0.24946
   129    H   10  px     Ryd( 2p)     0.00013       1.74043
   130    H   10  py     Ryd( 2p)     0.00039       2.13337
   131    H   10  pz     Ryd( 2p)     0.00002       1.45665

   132    H   11  S      Val( 1S)     0.34088      -0.09542
   133    H   11  S      Ryd( 2S)     0.00037       0.20630
   134    H   11  px     Ryd( 2p)     0.00016       1.81028
   135    H   11  py     Ryd( 2p)     0.00012       1.57620
   136    H   11  pz     Ryd( 2p)     0.00027       1.98537

   137    H   12  S      Val( 1S)     0.34088      -0.09542
   138    H   12  S      Ryd( 2S)     0.00037       0.20630
   139    H   12  px     Ryd( 2p)     0.00016       1.81028
   140    H   12  py     Ryd( 2p)     0.00012       1.57619
   141    H   12  pz     Ryd( 2p)     0.00027       1.98537

   142    H   13  S      Val( 1S)     0.36858      -0.09245
   143    H   13  S      Ryd( 2S)     0.00056       0.20929
   144    H   13  px     Ryd( 2p)     0.00022       1.95166
   145    H   13  py     Ryd( 2p)     0.00021       1.84987
   146    H   13  pz     Ryd( 2p)     0.00006       1.57433

   147    H   14  S      Val( 1S)     0.36677      -0.09875
   148    H   14  S      Ryd( 2S)     0.00071       0.17428
   149    H   14  px     Ryd( 2p)     0.00021       1.95555
   150    H   14  py     Ryd( 2p)     0.00026       2.04193
   151    H   14  pz     Ryd( 2p)     0.00006       1.46617

   152    H   15  S      Val( 1S)     0.36551      -0.09564
   153    H   15  S      Ryd( 2S)     0.00070       0.15615
   154    H   15  px     Ryd( 2p)     0.00044       2.18068
   155    H   15  py     Ryd( 2p)     0.00004       1.79770
   156    H   15  pz     Ryd( 2p)     0.00004       1.45889

   157    H   16  S      Val( 1S)     0.37240      -0.10712
   158    H   16  S      Ryd( 2S)     0.00076       0.15165
   159    H   16  px     Ryd( 2p)     0.00009       1.83318
   160    H   16  py     Ryd( 2p)     0.00043       2.13201
   161    H   16  pz     Ryd( 2p)     0.00001       1.45253

   162    H   17  S      Val( 1S)     0.35735      -0.07927
   163    H   17  S      Ryd( 2S)     0.00188       0.18530
   164    H   17  px     Ryd( 2p)     0.00023       1.99463
   165    H   17  py     Ryd( 2p)     0.00026       2.03351
   166    H   17  pz     Ryd( 2p)     0.00005       1.48005


 Summary of Natural Population Analysis:                  
                                                          
                                       Natural Population 
                Natural  -----------------------------------------------
    Atom  No    Charge         Core      Valence    Rydberg      Total
 -----------------------------------------------------------------------
      O    1   -0.18291      0.99988     3.17735    0.00568     4.18291
      C    2    0.18111      0.99966     1.80017    0.01907     2.81889
      C    3    0.03464      0.99939     1.95786    0.00811     2.96536
      C    4    0.27275      0.99942     1.72057    0.00726     2.72725
      C    5   -0.33461      0.99959     2.33029    0.00473     3.33461
      C    6   -0.08183      0.99945     2.07464    0.00774     3.08183
      C    7   -0.03355      0.99949     2.02654    0.00752     3.03355
      C    8    0.18461      0.99947     1.80877    0.00715     2.81539
      C    9   -0.09840      0.99948     2.09017    0.00875     3.09840
      H   10    0.07962      0.00000     0.41833    0.00204     0.42038
      H   11    0.15820      0.00000     0.34088    0.00091     0.34180
      H   12    0.15820      0.00000     0.34088    0.00091     0.34180
      H   13    0.13037      0.00000     0.36858    0.00105     0.36963
      H   14    0.13200      0.00000     0.36677    0.00124     0.36800
      H   15    0.13326      0.00000     0.36551    0.00123     0.36674
      H   16    0.12632      0.00000     0.37240    0.00128     0.37368
      H   17    0.14022      0.00000     0.35735    0.00242     0.35978
 =======================================================================
   * Total *    1.00000      8.99582    21.91706    0.08711    31.00000

                                 Natural Population      
 --------------------------------------------------------
   Core                       8.99582 ( 99.9536% of   9)
   Valence                   21.91706 ( 99.6230% of  22)
   Natural Minimal Basis     30.91289 ( 99.7190% of  31)
   Natural Rydberg Basis      0.08711 (  0.2810% of  31)
 --------------------------------------------------------

    Atom  No          Natural Electron Configuration
 ----------------------------------------------------------------------------
      O    1      [core]2S( 0.85)2p( 2.33)
      C    2      [core]2S( 0.45)2p( 1.35)3p( 0.01)
      C    3      [core]2S( 0.45)2p( 1.50)3p( 0.01)
      C    4      [core]2S( 0.44)2p( 1.28)
      C    5      [core]2S( 0.55)2p( 1.78)
      C    6      [core]2S( 0.48)2p( 1.59)3p( 0.01)
      C    7      [core]2S( 0.49)2p( 1.54)3p( 0.01)
      C    8      [core]2S( 0.48)2p( 1.32)
      C    9      [core]2S( 0.48)2p( 1.61)3p( 0.01)
      H   10            1S( 0.42)
      H   11            1S( 0.34)
      H   12            1S( 0.34)
      H   13            1S( 0.37)
      H   14            1S( 0.37)
      H   15            1S( 0.37)
      H   16            1S( 0.37)
      H   17            1S( 0.36)


 NATURAL BOND ORBITAL ANALYSIS, beta spin orbitals:

                       Occupancies       Lewis Structure    Low   High
           Occ.    -------------------  -----------------   occ   occ
  Cycle   Thresh.   Lewis   Non-Lewis     CR  BD  3C  LP    (L)   (NL)   Dev
 =============================================================================
   1(1)    0.90    29.55988   1.44012      9  18   0   4     2      0    0.04
   2(2)    0.90    29.55988   1.44012      9  18   0   4     2      0    0.04
   3(1)    0.80    30.31063   0.68937      9  20   0   2     0      0    0.04
 -----------------------------------------------------------------------------

 Structure accepted: No low occupancy Lewis orbitals

 --------------------------------------------------------
   Core                      8.99583 ( 99.954% of   9)
   Valence Lewis            21.31480 ( 96.885% of  22)
  ==================       ============================
   Total Lewis              30.31063 ( 97.776% of  31)
  -----------------------------------------------------
   Valence non-Lewis         0.63030 (  2.033% of  31)
   Rydberg non-Lewis         0.05907 (  0.191% of  31)
  ==================       ============================
   Total non-Lewis           0.68937 (  2.224% of  31)
 --------------------------------------------------------


       (Occupancy)   Bond orbital/ Coefficients/ Hybrids
 ---------------------------------------------------------------------------------
     1. (0.99796) BD ( 1) O   1 - C   2  
                ( 66.08%)   0.8129* O   1 s( 42.55%)p 1.35( 57.36%)d 0.00(  0.09%)
                                           -0.0000  0.6517 -0.0280  0.4971 -0.0119
                                            0.5710 -0.0169  0.0000 -0.0000  0.0269
                                            0.0000  0.0000 -0.0026 -0.0133
                ( 33.92%)   0.5824* C   2 s( 31.48%)p 2.17( 68.27%)d 0.01(  0.25%)
                                            0.0000  0.5581 -0.0574 -0.5271 -0.0678
                                           -0.6316 -0.0363 -0.0000 -0.0000  0.0427
                                            0.0000  0.0000 -0.0102 -0.0238
     2. (0.95818) BD ( 2) O   1 - C   2  
                ( 60.50%)   0.7778* O   1 s(  0.00%)p 1.00( 99.84%)d 0.00(  0.16%)
                                            0.0000 -0.0000  0.0000 -0.0000  0.0000
                                           -0.0000  0.0000  0.9991 -0.0107 -0.0000
                                            0.0277  0.0297 -0.0000  0.0000
                ( 39.50%)   0.6285* C   2 s(  0.00%)p 1.00( 99.73%)d 0.00(  0.27%)
                                            0.0000  0.0000  0.0000 -0.0000  0.0000
                                            0.0000  0.0000  0.9982 -0.0286  0.0000
                                           -0.0267 -0.0448  0.0000 -0.0000
     3. (0.98968) BD ( 1) C   2 - C   3  
                ( 45.81%)   0.6769* C   2 s( 36.64%)p 1.73( 63.29%)d 0.00(  0.06%)
                                            0.0003  0.6053 -0.0033  0.7863 -0.0070
                                           -0.1209  0.0068  0.0000 -0.0000 -0.0050
                                           -0.0000  0.0000  0.0223 -0.0110
                ( 54.19%)   0.7361* C   3 s( 31.11%)p 2.21( 68.85%)d 0.00(  0.04%)
                                           -0.0001  0.5577  0.0004 -0.8229  0.0055
                                            0.1061 -0.0035  0.0000  0.0000 -0.0049
                                           -0.0000 -0.0000  0.0155 -0.0117
     4. (0.99323) BD ( 1) C   2 - H  10  
                ( 59.51%)   0.7714* C   2 s( 31.79%)p 2.14( 68.17%)d 0.00(  0.05%)
                                           -0.0003  0.5629  0.0322 -0.3158 -0.0252
                                            0.7620 -0.0257 -0.0000 -0.0000 -0.0107
                                            0.0000 -0.0000 -0.0174 -0.0072
                ( 40.49%)   0.6363* H  10 s( 99.90%)p 0.00(  0.10%)
                                            0.9994 -0.0104  0.0153 -0.0279  0.0000
     5. (0.98622) BD ( 1) C   3 - C   4  
                ( 50.30%)   0.7092* C   3 s( 34.66%)p 1.88( 65.28%)d 0.00(  0.06%)
                                           -0.0000  0.5887  0.0088  0.4825 -0.0135
                                            0.6479  0.0052 -0.0000  0.0000  0.0179
                                           -0.0000 -0.0000 -0.0043 -0.0151
                ( 49.70%)   0.7050* C   4 s( 33.64%)p 1.97( 66.30%)d 0.00(  0.07%)
                                           -0.0001  0.5800  0.0061 -0.5278 -0.0101
                                           -0.6199  0.0108  0.0000 -0.0000  0.0187
                                           -0.0000 -0.0000 -0.0054 -0.0166
     6. (0.98669) BD ( 1) C   3 - C   9  
                ( 51.12%)   0.7150* C   3 s( 34.15%)p 1.93( 65.81%)d 0.00(  0.04%)
                                           -0.0001  0.5844  0.0045  0.2988 -0.0214
                                           -0.7539 -0.0084  0.0000  0.0000 -0.0121
                                            0.0000 -0.0000 -0.0097 -0.0122
                ( 48.88%)   0.6992* C   9 s( 34.63%)p 1.89( 65.32%)d 0.00(  0.05%)
                                            0.0001  0.5885  0.0032 -0.2945 -0.0229
                                            0.7522 -0.0101  0.0000  0.0000 -0.0089
                                           -0.0000  0.0000 -0.0158 -0.0119
     7. (0.82005) BD ( 2) C   3 - C   9  
                ( 45.75%)   0.6764* C   3 s(  0.00%)p 1.00( 99.96%)d 0.00(  0.04%)
                                            0.0000 -0.0000 -0.0000  0.0000  0.0000
                                            0.0000  0.0000  0.9998 -0.0003 -0.0000
                                            0.0112 -0.0171  0.0000 -0.0000
                ( 54.25%)   0.7365* C   9 s(  0.00%)p 1.00( 99.94%)d 0.00(  0.06%)
                                           -0.0000 -0.0000 -0.0000  0.0000  0.0000
                                            0.0000  0.0000  0.9997 -0.0007  0.0000
                                            0.0096  0.0223 -0.0000 -0.0000
     8. (0.99035) BD ( 1) C   4 - C   5  
                ( 52.15%)   0.7222* C   4 s( 32.27%)p 2.10( 67.69%)d 0.00(  0.04%)
                                           -0.0001  0.5680 -0.0029 -0.2832  0.0130
                                            0.7723 -0.0134  0.0000 -0.0000 -0.0095
                                           -0.0000 -0.0000 -0.0111 -0.0133
                ( 47.85%)   0.6917* C   5 s( 28.68%)p 2.48( 71.26%)d 0.00(  0.06%)
                                            0.0004  0.5355  0.0074  0.2641  0.0105
                                           -0.8017 -0.0076  0.0000 -0.0000 -0.0119
                                            0.0000 -0.0000 -0.0170 -0.0112
     9. (0.98761) BD ( 1) C   4 - C   6  
                ( 50.82%)   0.7129* C   4 s( 34.01%)p 1.94( 65.93%)d 0.00(  0.06%)
                                           -0.0000  0.5831  0.0079  0.8002  0.0090
                                           -0.1353  0.0247 -0.0000 -0.0000 -0.0090
                                           -0.0000  0.0000  0.0163 -0.0151
                ( 49.18%)   0.7013* C   6 s( 35.09%)p 1.85( 64.85%)d 0.00(  0.06%)
                                            0.0001  0.5923  0.0078 -0.7896  0.0015
                                            0.1557  0.0292  0.0000 -0.0000 -0.0044
                                           -0.0000  0.0000  0.0193 -0.0139
    10. (0.95286) BD ( 1) C   5 - H  11  
                ( 64.30%)   0.8019* C   5 s( 23.44%)p 3.26( 76.53%)d 0.00(  0.03%)
                                           -0.0001  0.4841 -0.0040 -0.4886  0.0062
                                            0.1620  0.0218  0.7070 -0.0003 -0.0019
                                           -0.0141 -0.0022  0.0059  0.0097
                ( 35.70%)   0.5975* H  11 s( 99.90%)p 0.00(  0.10%)
                                            0.9995 -0.0018  0.0145 -0.0125 -0.0254
    11. (0.95286) BD ( 1) C   5 - H  12  
                ( 64.30%)   0.8019* C   5 s( 23.44%)p 3.26( 76.53%)d 0.00(  0.03%)
                                           -0.0001  0.4841 -0.0040 -0.4886  0.0062
                                            0.1620  0.0218 -0.7070  0.0003 -0.0019
                                            0.0141  0.0022  0.0059  0.0097
                ( 35.70%)   0.5975* H  12 s( 99.90%)p 0.00(  0.10%)
                                            0.9995 -0.0018  0.0145 -0.0125  0.0254
    12. (0.99367) BD ( 1) C   5 - H  13  
                ( 63.04%)   0.7940* C   5 s( 24.40%)p 3.10( 75.57%)d 0.00(  0.03%)
                                           -0.0000  0.4939  0.0013  0.6721 -0.0207
                                            0.5508  0.0095 -0.0000  0.0000  0.0152
                                           -0.0000 -0.0000  0.0055 -0.0090
                ( 36.96%)   0.6080* H  13 s( 99.91%)p 0.00(  0.09%)
                                            0.9995 -0.0007 -0.0206 -0.0218  0.0000
    13. (0.99000) BD ( 1) C   6 - C   7  
                ( 50.30%)   0.7093* C   6 s( 35.34%)p 1.83( 64.61%)d 0.00(  0.05%)
                                           -0.0000  0.5944  0.0111  0.2994  0.0421
                                           -0.7447  0.0078 -0.0000 -0.0000 -0.0090
                                           -0.0000 -0.0000 -0.0157 -0.0115
                ( 49.70%)   0.7050* C   7 s( 35.61%)p 1.81( 64.35%)d 0.00(  0.05%)
                                            0.0000  0.5967  0.0064 -0.2748  0.0351
                                            0.7525  0.0203 -0.0000 -0.0000 -0.0148
                                           -0.0000  0.0000 -0.0102 -0.0118
    14. (0.84482) BD ( 2) C   6 - C   7  
                ( 53.24%)   0.7296* C   6 s(  0.00%)p 1.00( 99.94%)d 0.00(  0.06%)
                                           -0.0000  0.0000 -0.0000  0.0000 -0.0000
                                            0.0000  0.0000  0.9997 -0.0087 -0.0000
                                           -0.0077 -0.0238  0.0000  0.0000
                ( 46.76%)   0.6838* C   7 s(  0.00%)p 1.00( 99.92%)d 0.00(  0.08%)
                                           -0.0000 -0.0000 -0.0000  0.0000 -0.0000
                                            0.0000 -0.0000  0.9996 -0.0113  0.0000
                                           -0.0216  0.0169 -0.0000  0.0000
    15. (0.98945) BD ( 1) C   6 - H  14  
                ( 63.34%)   0.7958* C   6 s( 29.47%)p 2.39( 70.51%)d 0.00(  0.03%)
                                           -0.0004  0.5427 -0.0139  0.5342  0.0023
                                            0.6477 -0.0143 -0.0000  0.0000  0.0129
                                           -0.0000 -0.0000 -0.0033 -0.0094
                ( 36.66%)   0.6055* H  14 s( 99.90%)p 0.00(  0.10%)
                                            0.9995 -0.0023 -0.0215 -0.0241  0.0000
    16. (0.99057) BD ( 1) C   7 - C   8  
                ( 50.36%)   0.7097* C   7 s( 34.68%)p 1.88( 65.26%)d 0.00(  0.06%)
                                            0.0000  0.5888  0.0113 -0.4854  0.0247
                                           -0.6443 -0.0344  0.0000 -0.0000  0.0199
                                           -0.0000 -0.0000 -0.0020 -0.0139
                ( 49.64%)   0.7046* C   8 s( 34.84%)p 1.87( 65.09%)d 0.00(  0.06%)
                                            0.0000  0.5902  0.0127  0.5251  0.0365
                                            0.6112 -0.0176 -0.0000 -0.0000  0.0183
                                           -0.0000 -0.0000 -0.0069 -0.0161
    17. (0.98968) BD ( 1) C   7 - H  15  
                ( 63.44%)   0.7965* C   7 s( 29.61%)p 2.38( 70.36%)d 0.00(  0.03%)
                                           -0.0003  0.5440 -0.0127  0.8289 -0.0114
                                           -0.1281  0.0033 -0.0000  0.0000 -0.0048
                                           -0.0000  0.0000  0.0124 -0.0095
                ( 36.56%)   0.6047* H  15 s( 99.89%)p 0.00(  0.11%)
                                            0.9995 -0.0023 -0.0326  0.0045  0.0000
    18. (0.99041) BD ( 1) C   8 - C   9  
                ( 49.41%)   0.7029* C   8 s( 35.38%)p 1.82( 64.56%)d 0.00(  0.06%)
                                            0.0000  0.5947  0.0100 -0.7952 -0.0128
                                            0.1085 -0.0372  0.0000  0.0000 -0.0092
                                           -0.0000  0.0000  0.0167 -0.0156
                ( 50.59%)   0.7112* C   9 s( 35.22%)p 1.84( 64.73%)d 0.00(  0.06%)
                                            0.0001  0.5932  0.0160  0.7880  0.0008
                                           -0.1560 -0.0436 -0.0000  0.0000 -0.0038
                                           -0.0000 -0.0000  0.0196 -0.0124
    19. (0.98994) BD ( 1) C   8 - H  16  
                ( 62.77%)   0.7923* C   8 s( 29.66%)p 2.37( 70.31%)d 0.00(  0.03%)
                                            0.0003 -0.5445  0.0111 -0.3000  0.0052
                                            0.7829 -0.0110  0.0000 -0.0000  0.0095
                                            0.0000  0.0000  0.0101  0.0118
                ( 37.23%)   0.6102* H  16 s( 99.89%)p 0.00(  0.11%)
                                           -0.9994  0.0010  0.0116 -0.0316  0.0000
    20. (0.98866) BD ( 1) C   9 - H  17  
                ( 64.35%)   0.8022* C   9 s( 30.07%)p 2.32( 69.90%)d 0.00(  0.02%)
                                            0.0003 -0.5482  0.0153  0.5387 -0.0117
                                            0.6393 -0.0056 -0.0000  0.0000 -0.0125
                                            0.0000  0.0000  0.0020  0.0089
                ( 35.65%)   0.5971* H  17 s( 99.89%)p 0.00(  0.11%)
                                           -0.9994  0.0060 -0.0228 -0.0245  0.0000
    21. (0.99988) CR ( 1) O   1           s(100.00%)p 0.00(  0.00%)
                                            1.0000 -0.0003 -0.0000  0.0002 -0.0000
                                            0.0002 -0.0000  0.0000 -0.0000  0.0000
                                            0.0000  0.0000 -0.0000 -0.0000
    22. (0.99966) CR ( 1) C   2           s(100.00%)p 0.00(  0.00%)
                                            1.0000 -0.0000  0.0000 -0.0003 -0.0000
                                            0.0003 -0.0000 -0.0000  0.0000 -0.0000
                                            0.0000 -0.0000 -0.0000  0.0000
    23. (0.99939) CR ( 1) C   3           s(100.00%)
                                            1.0000  0.0001  0.0000 -0.0000 -0.0000
                                           -0.0001 -0.0000 -0.0000  0.0000 -0.0000
                                           -0.0000  0.0000 -0.0000 -0.0000
    24. (0.99942) CR ( 1) C   4           s(100.00%)
                                            1.0000  0.0001  0.0000 -0.0000  0.0000
                                            0.0000  0.0000  0.0000 -0.0000 -0.0000
                                           -0.0000 -0.0000 -0.0000 -0.0000
    25. (0.99959) CR ( 1) C   5           s(100.00%)p 0.00(  0.00%)
                                            1.0000 -0.0001 -0.0000 -0.0001 -0.0000
                                            0.0003  0.0000 -0.0000 -0.0000  0.0000
                                            0.0000  0.0000  0.0000  0.0000
    26. (0.99945) CR ( 1) C   6           s(100.00%)p 0.00(  0.00%)
                                            1.0000  0.0001 -0.0000  0.0003  0.0000
                                            0.0002 -0.0000  0.0000 -0.0000  0.0000
                                           -0.0000 -0.0000 -0.0000 -0.0000
    27. (0.99949) CR ( 1) C   7           s(100.00%)p 0.00(  0.00%)
                                            1.0000  0.0001 -0.0000  0.0002 -0.0000
                                           -0.0000  0.0000  0.0000  0.0000 -0.0000
                                           -0.0000  0.0000  0.0000 -0.0000
    28. (0.99947) CR ( 1) C   8           s(100.00%)p 0.00(  0.00%)
                                            1.0000  0.0001 -0.0000  0.0001 -0.0000
                                           -0.0002  0.0000 -0.0000  0.0000 -0.0000
                                           -0.0000 -0.0000 -0.0000 -0.0000
    29. (0.99948) CR ( 1) C   9           s(100.00%)p 0.00(  0.00%)
                                            1.0000  0.0001 -0.0000 -0.0002  0.0000
                                           -0.0002  0.0000  0.0000 -0.0000  0.0000
                                           -0.0000 -0.0000 -0.0000 -0.0000
    30. (0.99140) LP ( 1) O   1           s( 57.52%)p 0.74( 42.47%)d 0.00(  0.02%)
                                            0.0004  0.7582  0.0161 -0.4226  0.0012
                                           -0.4961 -0.0007 -0.0000  0.0000 -0.0103
                                           -0.0000 -0.0000  0.0006  0.0078
    31. (0.94051) LP ( 2) O   1           s(  0.01%)p 1.00( 99.90%)d 0.00(  0.09%)
                                           -0.0000 -0.0053  0.0083  0.7569  0.0143
                                           -0.6526 -0.0105  0.0000  0.0000  0.0029
                                            0.0000 -0.0000  0.0291 -0.0015
    32. (0.19567) LP*( 1) C   4           s(  0.00%)p 1.00( 99.99%)d 0.00(  0.01%)
                                           -0.0000 -0.0000  0.0000  0.0000  0.0000
                                            0.0000 -0.0000  0.9993  0.0369 -0.0000
                                            0.0074 -0.0015 -0.0000 -0.0000
    33. (0.19857) LP*( 1) C   8           s(  0.00%)p 1.00( 99.89%)d 0.00(  0.11%)
                                            0.0000 -0.0000  0.0000  0.0000  0.0000
                                            0.0000 -0.0000  0.9994  0.0072  0.0000
                                           -0.0191  0.0268 -0.0000  0.0000
    34. (0.00149) RY*( 1) O   1           s(  1.40%)p68.80( 96.04%)d 1.84(  2.56%)
                                           -0.0000 -0.0010  0.1181 -0.0077  0.7672
                                            0.0120 -0.6096  0.0000  0.0000 -0.0293
                                           -0.0000 -0.0000 -0.1574 -0.0054
    35. (0.00010) RY*( 2) O   1           s( 51.77%)p 0.89( 46.09%)d 0.04(  2.14%)
                                           -0.0000  0.0137  0.7194  0.0214  0.3316
                                            0.0262  0.5914  0.0000  0.0001 -0.0577
                                           -0.0000 -0.0000 -0.1213 -0.0583
    36. (0.00007) RY*( 3) O   1           s(  0.00%)p 1.00( 93.42%)d 0.07(  6.58%)
    37. (0.00003) RY*( 4) O   1           s( 36.54%)p 1.17( 42.90%)d 0.56( 20.56%)
    38. (0.00000) RY*( 5) O   1           s(  6.27%)p 2.10( 13.17%)d12.85( 80.57%)
    39. (0.00000) RY*( 6) O   1           s(  0.00%)p 1.00(  6.35%)d14.74( 93.65%)
    40. (0.00000) RY*( 7) O   1           s(  0.00%)p 1.00(  0.39%)d99.99( 99.61%)
    41. (0.00000) RY*( 8) O   1           s(  2.94%)p 0.68(  1.99%)d32.34( 95.07%)
    42. (0.00000) RY*( 9) O   1           s(  1.01%)p 0.08(  0.08%)d97.64( 98.90%)
    43. (0.00666) RY*( 1) C   2           s( 15.69%)p 5.36( 84.15%)d 0.01(  0.16%)
                                            0.0000  0.0607  0.3914 -0.0528  0.5698
                                           -0.0392  0.7159 -0.0000  0.0000  0.0266
                                           -0.0000 -0.0000  0.0293  0.0065
    44. (0.00380) RY*( 2) C   2           s( 36.88%)p 0.24(  8.75%)d 1.47( 54.37%)
                                            0.0000 -0.0073  0.6073  0.0190 -0.2831
                                           -0.0429 -0.0715 -0.0000 -0.0000 -0.1666
                                           -0.0000  0.0000 -0.7183  0.0057
    45. (0.00116) RY*( 3) C   2           s(  7.51%)p11.19( 84.04%)d 1.13(  8.45%)
                                            0.0000  0.0250  0.2729 -0.0174  0.6379
                                           -0.0394 -0.6570  0.0000  0.0000 -0.2692
                                            0.0000  0.0000  0.1088  0.0142
    46. (0.00071) RY*( 4) C   2           s(  0.00%)p 1.00( 55.08%)d 0.82( 44.92%)
                                           -0.0000 -0.0000 -0.0000  0.0000 -0.0000
                                            0.0000  0.0000  0.0488  0.7406  0.0000
                                            0.6246  0.2430 -0.0000  0.0000
    47. (0.00037) RY*( 5) C   2           s( 38.05%)p 0.43( 16.45%)d 1.20( 45.51%)
                                            0.0000 -0.0131  0.6167 -0.0117 -0.4020
                                           -0.0195 -0.0481 -0.0000 -0.0000  0.0648
                                           -0.0000 -0.0000  0.6708  0.0300
    48. (0.00002) RY*( 6) C   2           s(  0.00%)p 1.00( 45.02%)d 1.22( 54.98%)
    49. (0.00001) RY*( 7) C   2           s(  1.82%)p 3.78(  6.87%)d50.19( 91.31%)
    50. (0.00000) RY*( 8) C   2           s(  0.00%)p 1.00(  0.17%)d99.99( 99.83%)
    51. (0.00001) RY*( 9) C   2           s(  0.14%)p 0.10(  0.01%)d99.99( 99.84%)
    52. (0.00305) RY*( 1) C   3           s(  6.14%)p14.47( 88.91%)d 0.81(  4.95%)
                                            0.0000  0.0137  0.2475  0.0196  0.9422
                                           -0.0069 -0.0311 -0.0000 -0.0000 -0.1065
                                           -0.0000  0.0000  0.1936 -0.0261
    53. (0.00216) RY*( 2) C   3           s(  5.43%)p16.68( 90.55%)d 0.74(  4.02%)
                                           -0.0000  0.0018  0.2330 -0.0065 -0.0024
                                           -0.0066  0.9515 -0.0000  0.0000 -0.0860
                                            0.0000  0.0000 -0.1811 -0.0037
    54. (0.00109) RY*( 3) C   3           s( 86.99%)p 0.12( 10.07%)d 0.03(  2.93%)
                                           -0.0000 -0.0132  0.9326 -0.0105 -0.2254
                                           -0.0014 -0.2232  0.0000 -0.0000  0.1609
                                            0.0000  0.0000 -0.0454 -0.0369
    55. (0.00031) RY*( 4) C   3           s(  0.00%)p 1.00( 72.25%)d 0.38( 27.75%)
                                           -0.0000 -0.0000  0.0000 -0.0000  0.0000
                                           -0.0000 -0.0000  0.0110  0.8499  0.0000
                                           -0.3031  0.4308 -0.0000  0.0000
    56. (0.00017) RY*( 5) C   3           s(  0.00%)p 1.00(  9.74%)d 9.26( 90.26%)
                                            0.0000  0.0000 -0.0000 -0.0000  0.0000
                                           -0.0000  0.0000 -0.0097  0.3120  0.0000
                                            0.9486  0.0522  0.0000  0.0000
    57. (0.00012) RY*( 6) C   3           s(  1.26%)p 3.24(  4.07%)d75.40( 94.68%)
                                            0.0000 -0.0045  0.1120  0.0091 -0.1894
                                            0.0193 -0.0657  0.0000  0.0000 -0.9407
                                            0.0000  0.0000  0.2475 -0.0250
    58. (0.00007) RY*( 7) C   3           s(  0.02%)p99.99(  6.36%)d99.99( 93.63%)
    59. (0.00002) RY*( 8) C   3           s(  0.00%)p 1.00( 18.05%)d 4.54( 81.95%)
    60. (0.00001) RY*( 9) C   3           s(  0.24%)p 0.42(  0.10%)d99.99( 99.65%)
    61. (0.00281) RY*( 1) C   4           s(  4.54%)p19.40( 88.03%)d 1.64(  7.43%)
                                           -0.0000  0.0053  0.2129  0.0117  0.4584
                                           -0.0265 -0.8182 -0.0000 -0.0000 -0.1580
                                            0.0000 -0.0000 -0.2193 -0.0350
    62. (0.00126) RY*( 2) C   4           s(  3.86%)p24.10( 92.98%)d 0.82(  3.16%)
                                            0.0000  0.0096  0.1962  0.0106 -0.8554
                                            0.0045 -0.4449  0.0000  0.0000 -0.1036
                                            0.0000  0.0000  0.1417 -0.0280
    63. (0.00060) RY*( 3) C   4           s( 78.20%)p 0.05(  4.29%)d 0.22( 17.51%)
                                           -0.0000 -0.0106  0.8843  0.0004  0.0326
                                            0.0163  0.2038  0.0000 -0.0000  0.3972
                                            0.0000 -0.0000 -0.1107 -0.0710
    64. (0.00047) RY*( 4) C   4           s(  0.00%)p 1.00( 20.89%)d 3.79( 79.11%)
                                           -0.0000  0.0000 -0.0000  0.0000 -0.0000
                                           -0.0000 -0.0000  0.0103 -0.4569 -0.0000
                                            0.8163 -0.3534  0.0000 -0.0000
    65. (0.00023) RY*( 5) C   4           s(  0.00%)p 1.00(  0.02%)d99.99( 99.98%)
                                            0.0000 -0.0000  0.0000 -0.0000  0.0000
                                           -0.0000  0.0000 -0.0010 -0.0124 -0.0000
                                            0.3914  0.9201  0.0000 -0.0000
    66. (0.00021) RY*( 6) C   4           s( 12.15%)p 0.48(  5.84%)d 6.75( 82.02%)
                                            0.0000 -0.0046  0.3485 -0.0268  0.1666
                                           -0.0052  0.1727 -0.0000  0.0000 -0.7171
                                           -0.0000 -0.0000  0.5517  0.0392
    67. (0.00006) RY*( 7) C   4           s(  0.87%)p10.21(  8.83%)d99.99( 90.30%)
    68. (0.00001) RY*( 8) C   4           s(  0.00%)p 1.00( 79.10%)d 0.26( 20.90%)
    69. (0.00001) RY*( 9) C   4           s(  0.47%)p 0.23(  0.11%)d99.99( 99.42%)
    70. (0.00198) RY*( 1) C   5           s(  0.15%)p99.99( 96.54%)d22.58(  3.32%)
                                           -0.0000  0.0093  0.0372 -0.0241 -0.9117
                                           -0.0098 -0.3654 -0.0000  0.0000  0.1451
                                           -0.0000 -0.0000 -0.1100  0.0038
    71. (0.00057) RY*( 2) C   5           s( 45.44%)p 1.17( 53.28%)d 0.03(  1.29%)
                                            0.0000  0.0139  0.6739 -0.0097  0.2759
                                            0.0218 -0.6754 -0.0000 -0.0000 -0.0864
                                           -0.0000  0.0000  0.0721  0.0134
    72. (0.00017) RY*( 3) C   5           s(  0.00%)p 1.00( 84.36%)d 0.19( 15.64%)
                                            0.0000  0.0000  0.0000 -0.0000  0.0000
                                            0.0000 -0.0000  0.0041  0.9185  0.0000
                                            0.2405 -0.3139  0.0000 -0.0000
    73. (0.00004) RY*( 4) C   5           s( 42.34%)p 0.98( 41.45%)d 0.38( 16.22%)
    74. (0.00002) RY*( 5) C   5           s(  0.53%)p 4.52(  2.38%)d99.99( 97.10%)
    75. (0.00000) RY*( 6) C   5           s(  0.00%)p 1.00(  6.46%)d14.47( 93.54%)
    76. (0.00000) RY*( 7) C   5           s(  0.00%)p 1.00(  9.22%)d 9.85( 90.78%)
    77. (0.00001) RY*( 8) C   5           s( 11.41%)p 0.56(  6.34%)d 7.21( 82.25%)
    78. (0.00001) RY*( 9) C   5           s(  0.18%)p 0.53(  0.10%)d99.99( 99.72%)
    79. (0.00305) RY*( 1) C   6           s(  0.24%)p99.99( 93.57%)d26.26(  6.19%)
                                            0.0000 -0.0243  0.0420  0.0216  0.4493
                                            0.0262  0.8560 -0.0000 -0.0000 -0.2456
                                            0.0000  0.0000  0.0325  0.0236
    80. (0.00122) RY*( 2) C   6           s(  2.52%)p37.76( 95.07%)d 0.96(  2.41%)
                                            0.0000  0.0160  0.1579  0.0223 -0.8659
                                           -0.0162  0.4474 -0.0000  0.0000 -0.0224
                                            0.0000 -0.0000 -0.1502 -0.0330
    81. (0.00057) RY*( 3) C   6           s( 94.45%)p 0.03(  3.09%)d 0.03(  2.46%)
                                            0.0000 -0.0066  0.9718  0.0066  0.1069
                                            0.0188 -0.1383  0.0000  0.0000 -0.1218
                                           -0.0000  0.0000  0.0305 -0.0939
    82. (0.00037) RY*( 4) C   6           s(  0.00%)p 1.00( 92.85%)d 0.08(  7.15%)
                                           -0.0000  0.0000 -0.0000 -0.0000  0.0000
                                           -0.0000  0.0000  0.0072  0.9636  0.0000
                                           -0.2651  0.0340 -0.0000  0.0000
    83. (0.00007) RY*( 5) C   6           s(  0.19%)p14.98(  2.78%)d99.99( 97.03%)
    84. (0.00002) RY*( 6) C   6           s(  0.00%)p 1.00(  0.10%)d99.99( 99.90%)
    85. (0.00002) RY*( 7) C   6           s(  2.49%)p 1.70(  4.24%)d37.43( 93.27%)
    86. (0.00000) RY*( 8) C   6           s(  0.00%)p 1.00(  7.11%)d13.07( 92.89%)
    87. (0.00000) RY*( 9) C   6           s(  0.22%)p 5.85(  1.28%)d99.99( 98.51%)
    88. (0.00268) RY*( 1) C   7           s(  0.20%)p99.99( 92.28%)d37.08(  7.51%)
                                           -0.0000  0.0282  0.0351 -0.0353 -0.9505
                                            0.0066  0.1347  0.0000  0.0000 -0.0811
                                           -0.0000  0.0000  0.2597 -0.0332
    89. (0.00134) RY*( 2) C   7           s(  0.00%)p 1.00( 98.61%)d 0.01(  1.39%)
                                            0.0000  0.0019 -0.0006 -0.0089  0.1463
                                           -0.0353  0.9815  0.0000 -0.0000  0.1027
                                           -0.0000 -0.0000  0.0576 -0.0043
    90. (0.00045) RY*( 3) C   7           s( 93.45%)p 0.00(  0.12%)d 0.07(  6.44%)
                                            0.0000 -0.0049  0.9667  0.0204 -0.0263
                                            0.0013  0.0074 -0.0000  0.0000  0.0895
                                           -0.0000 -0.0000 -0.2129 -0.1052
    91. (0.00025) RY*( 4) C   7           s(  0.00%)p 1.00( 67.71%)d 0.48( 32.29%)
                                            0.0000  0.0000 -0.0000 -0.0000  0.0000
                                            0.0000  0.0000  0.0096  0.8228 -0.0000
                                           -0.3413 -0.4543  0.0000  0.0000
    92. (0.00007) RY*( 5) C   7           s(  0.03%)p44.48(  1.41%)d99.99( 98.55%)
    93. (0.00003) RY*( 6) C   7           s(  6.34%)p 0.94(  5.99%)d13.83( 87.67%)
    94. (0.00001) RY*( 7) C   7           s(  0.00%)p 1.00( 17.63%)d 4.67( 82.37%)
    95. (0.00000) RY*( 8) C   7           s(  0.00%)p 1.00( 14.73%)d 5.79( 85.27%)
    96. (0.00000) RY*( 9) C   7           s(  0.08%)p20.58(  1.62%)d99.99( 98.30%)
    97. (0.00246) RY*( 1) C   8           s(  0.09%)p99.99( 90.44%)d99.99(  9.46%)
                                           -0.0000  0.0268 -0.0149 -0.0135 -0.3334
                                            0.0343  0.8899  0.0000  0.0000 -0.2062
                                            0.0000  0.0000 -0.2258 -0.0335
    98. (0.00119) RY*( 2) C   8           s(  0.03%)p99.99( 98.29%)d51.25(  1.67%)
                                           -0.0000 -0.0011  0.0180 -0.0309  0.9270
                                           -0.0142  0.3498  0.0000 -0.0000 -0.0915
                                            0.0000  0.0000  0.0914  0.0026
    99. (0.00047) RY*( 3) C   8           s( 91.54%)p 0.01(  0.96%)d 0.08(  7.50%)
                                            0.0000 -0.0067  0.9567  0.0043 -0.0469
                                           -0.0183  0.0841 -0.0000 -0.0000  0.1991
                                           -0.0000 -0.0000  0.1652 -0.0896
   100. (0.00032) RY*( 4) C   8           s(  0.00%)p 1.00( 10.21%)d 8.80( 89.79%)
                                            0.0000 -0.0000  0.0000  0.0000  0.0000
                                           -0.0000  0.0000  0.0033  0.3195  0.0000
                                            0.8579  0.4024  0.0000 -0.0000
   101. (0.00008) RY*( 5) C   8           s(  0.08%)p21.76(  1.75%)d99.99( 98.17%)
   102. (0.00003) RY*( 6) C   8           s(  0.00%)p 1.00( 86.12%)d 0.16( 13.88%)
   103. (0.00002) RY*( 7) C   8           s(  8.29%)p 0.86(  7.15%)d10.20( 84.56%)
   104. (0.00000) RY*( 8) C   8           s(  0.00%)p 1.00(  3.79%)d25.42( 96.21%)
   105. (0.00000) RY*( 9) C   8           s(  0.08%)p18.42(  1.45%)d99.99( 98.48%)
   106. (0.00365) RY*( 1) C   9           s(  2.41%)p38.91( 93.67%)d 1.63(  3.92%)
                                            0.0000 -0.0156  0.1544 -0.0157 -0.9137
                                           -0.0274 -0.3177  0.0000  0.0000 -0.1874
                                            0.0000 -0.0000  0.0621  0.0147
   107. (0.00191) RY*( 2) C   9           s(  4.96%)p18.56( 92.05%)d 0.60(  2.99%)
                                           -0.0000  0.0228  0.2215  0.0266 -0.3052
                                           -0.0027  0.9092 -0.0000 -0.0000  0.1488
                                            0.0000 -0.0000  0.0792 -0.0383
   108. (0.00054) RY*( 3) C   9           s( 90.61%)p 0.08(  7.30%)d 0.02(  2.09%)
                                            0.0000 -0.0070  0.9519 -0.0248  0.2315
                                           -0.0060 -0.1369  0.0000  0.0000 -0.1178
                                            0.0000  0.0000 -0.0073 -0.0834
   109. (0.00020) RY*( 4) C   9           s(  0.00%)p 1.00( 88.54%)d 0.13( 11.46%)
                                           -0.0000  0.0000 -0.0000 -0.0000  0.0000
                                            0.0000  0.0000 -0.0048  0.9410 -0.0000
                                            0.3210  0.1073  0.0000 -0.0000
   110. (0.00007) RY*( 5) C   9           s(  0.11%)p19.08(  2.13%)d99.99( 97.76%)
   111. (0.00005) RY*( 6) C   9           s(  0.00%)p 1.00(  7.13%)d13.02( 92.87%)
   112. (0.00003) RY*( 7) C   9           s(  1.79%)p 2.01(  3.59%)d52.99( 94.62%)
   113. (0.00000) RY*( 8) C   9           s(  0.00%)p 1.00(  4.38%)d21.81( 95.62%)
   114. (0.00000) RY*( 9) C   9           s(  0.20%)p 6.54(  1.31%)d99.99( 98.49%)
   115. (0.00156) RY*( 1) H  10           s( 99.65%)p 0.00(  0.35%)
                                            0.0085  0.9982  0.0287 -0.0513  0.0000
   116. (0.00003) RY*( 2) H  10           s(  0.11%)p99.99( 99.89%)
   117. (0.00003) RY*( 3) H  10           s(  0.34%)p99.99( 99.66%)
   118. (0.00002) RY*( 4) H  10           s(  0.00%)p 1.00(100.00%)
   119. (0.00039) RY*( 1) H  11           s( 92.55%)p 0.08(  7.45%)
                                            0.0061  0.9620 -0.2640 -0.0517  0.0465
   120. (0.00009) RY*( 2) H  11           s(  1.26%)p78.15( 98.74%)
   121. (0.00007) RY*( 3) H  11           s(  2.96%)p32.81( 97.04%)
   122. (0.00001) RY*( 4) H  11           s(  3.33%)p29.00( 96.67%)
   123. (0.00039) RY*( 1) H  12           s( 92.55%)p 0.08(  7.45%)
                                            0.0061  0.9620 -0.2640 -0.0517 -0.0465
   124. (0.00009) RY*( 2) H  12           s(  1.26%)p78.15( 98.74%)
   125. (0.00007) RY*( 3) H  12           s(  2.96%)p32.81( 97.04%)
   126. (0.00001) RY*( 4) H  12           s(  3.33%)p29.00( 96.67%)
   127. (0.00057) RY*( 1) H  13           s( 98.45%)p 0.02(  1.55%)
                                            0.0044  0.9922  0.0733  0.1005 -0.0000
   128. (0.00006) RY*( 2) H  13           s(  0.02%)p99.99( 99.98%)
   129. (0.00006) RY*( 3) H  13           s(  0.00%)p 1.00(100.00%)
   130. (0.00002) RY*( 4) H  13           s(  1.62%)p60.73( 98.38%)
   131. (0.00072) RY*( 1) H  14           s( 99.69%)p 0.00(  0.31%)
                                            0.0041  0.9984  0.0233  0.0507 -0.0000
   132. (0.00006) RY*( 2) H  14           s(  0.00%)p 1.00(100.00%)
   133. (0.00004) RY*( 3) H  14           s(  0.31%)p99.99( 99.69%)
   134. (0.00003) RY*( 4) H  14           s(  0.10%)p99.99( 99.90%)
   135. (0.00070) RY*( 1) H  15           s( 99.74%)p 0.00(  0.26%)
                                            0.0039  0.9987  0.0498 -0.0123  0.0000
   136. (0.00004) RY*( 2) H  15           s(  0.00%)p 1.00(100.00%)
   137. (0.00004) RY*( 3) H  15           s(  0.02%)p99.99( 99.98%)
   138. (0.00003) RY*( 4) H  15           s(  0.35%)p99.99( 99.65%)
   139. (0.00076) RY*( 1) H  16           s( 99.72%)p 0.00(  0.28%)
                                            0.0028  0.9986  0.0295 -0.0438 -0.0000
   140. (0.00004) RY*( 2) H  16           s(  0.10%)p99.99( 99.90%)
   141. (0.00004) RY*( 3) H  16           s(  0.29%)p99.99( 99.71%)
   142. (0.00001) RY*( 4) H  16           s(  0.00%)p 1.00(100.00%)
   143. (0.00190) RY*( 1) H  17           s( 99.63%)p 0.00(  0.37%)
                                            0.0073  0.9981 -0.0610  0.0039 -0.0000
   144. (0.00004) RY*( 2) H  17           s(  0.42%)p99.99( 99.58%)
   145. (0.00005) RY*( 3) H  17           s(  0.00%)p 1.00(100.00%)
   146. (0.00003) RY*( 4) H  17           s(  0.06%)p99.99( 99.94%)
   147. (0.00152) BD*( 1) O   1 - C   2  
                ( 33.92%)   0.5824* O   1 s( 42.55%)p 1.35( 57.36%)d 0.00(  0.09%)
                                            0.0000 -0.6517  0.0280 -0.4971  0.0119
                                           -0.5710  0.0169 -0.0000  0.0000 -0.0269
                                           -0.0000 -0.0000  0.0026  0.0133
                ( 66.08%)  -0.8129* C   2 s( 31.48%)p 2.17( 68.27%)d 0.01(  0.25%)
                                           -0.0000 -0.5581  0.0574  0.5271  0.0678
                                            0.6316  0.0363  0.0000  0.0000 -0.0427
                                           -0.0000 -0.0000  0.0102  0.0238
   148. (0.02478) BD*( 2) O   1 - C   2  
                ( 39.50%)   0.6285* O   1 s(  0.00%)p 1.00( 99.84%)d 0.00(  0.16%)
                                           -0.0000  0.0000 -0.0000  0.0000 -0.0000
                                            0.0000 -0.0000 -0.9991  0.0107  0.0000
                                           -0.0277 -0.0297  0.0000 -0.0000
                ( 60.50%)  -0.7778* C   2 s(  0.00%)p 1.00( 99.73%)d 0.00(  0.27%)
                                           -0.0000 -0.0000 -0.0000  0.0000 -0.0000
                                           -0.0000 -0.0000 -0.9982  0.0286 -0.0000
                                            0.0267  0.0448 -0.0000  0.0000
   149. (0.03258) BD*( 1) C   2 - C   3  
                ( 54.19%)   0.7361* C   2 s( 36.64%)p 1.73( 63.29%)d 0.00(  0.06%)
                                            0.0003  0.6053 -0.0033  0.7863 -0.0070
                                           -0.1209  0.0068  0.0000 -0.0000 -0.0050
                                           -0.0000  0.0000  0.0223 -0.0110
                ( 45.81%)  -0.6769* C   3 s( 31.11%)p 2.21( 68.85%)d 0.00(  0.04%)
                                           -0.0001  0.5577  0.0004 -0.8229  0.0055
                                            0.1061 -0.0035  0.0000  0.0000 -0.0049
                                           -0.0000 -0.0000  0.0155 -0.0117
   150. (0.02792) BD*( 1) C   2 - H  10  
                ( 40.49%)   0.6363* C   2 s( 31.79%)p 2.14( 68.17%)d 0.00(  0.05%)
                                            0.0003 -0.5629 -0.0322  0.3158  0.0252
                                           -0.7620  0.0257  0.0000  0.0000  0.0107
                                           -0.0000  0.0000  0.0174  0.0072
                ( 59.51%)  -0.7714* H  10 s( 99.90%)p 0.00(  0.10%)
                                           -0.9994  0.0104 -0.0153  0.0279 -0.0000
   151. (0.01651) BD*( 1) C   3 - C   4  
                ( 49.70%)   0.7050* C   3 s( 34.66%)p 1.88( 65.28%)d 0.00(  0.06%)
                                            0.0000 -0.5887 -0.0088 -0.4825  0.0135
                                           -0.6479 -0.0052  0.0000 -0.0000 -0.0179
                                            0.0000  0.0000  0.0043  0.0151
                ( 50.30%)  -0.7092* C   4 s( 33.64%)p 1.97( 66.30%)d 0.00(  0.07%)
                                            0.0001 -0.5800 -0.0061  0.5278  0.0101
                                            0.6199 -0.0108 -0.0000  0.0000 -0.0187
                                            0.0000  0.0000  0.0054  0.0166
   152. (0.01248) BD*( 1) C   3 - C   9  
                ( 48.88%)   0.6992* C   3 s( 34.15%)p 1.93( 65.81%)d 0.00(  0.04%)
                                            0.0001 -0.5844 -0.0045 -0.2988  0.0214
                                            0.7539  0.0084 -0.0000 -0.0000  0.0121
                                           -0.0000  0.0000  0.0097  0.0122
                ( 51.12%)  -0.7150* C   9 s( 34.63%)p 1.89( 65.32%)d 0.00(  0.05%)
                                           -0.0001 -0.5885 -0.0032  0.2945  0.0229
                                           -0.7522  0.0101 -0.0000 -0.0000  0.0089
                                            0.0000 -0.0000  0.0158  0.0119
   153. (0.03289) BD*( 2) C   3 - C   9  
                ( 54.25%)   0.7365* C   3 s(  0.00%)p 1.00( 99.96%)d 0.00(  0.04%)
                                            0.0000 -0.0000 -0.0000  0.0000  0.0000
                                            0.0000  0.0000  0.9998 -0.0003 -0.0000
                                            0.0112 -0.0171  0.0000 -0.0000
                ( 45.75%)  -0.6764* C   9 s(  0.00%)p 1.00( 99.94%)d 0.00(  0.06%)
                                           -0.0000 -0.0000 -0.0000  0.0000  0.0000
                                            0.0000  0.0000  0.9997 -0.0007  0.0000
                                            0.0096  0.0223 -0.0000 -0.0000
   154. (0.00833) BD*( 1) C   4 - C   5  
                ( 47.85%)   0.6917* C   4 s( 32.27%)p 2.10( 67.69%)d 0.00(  0.04%)
                                            0.0001 -0.5680  0.0029  0.2832 -0.0130
                                           -0.7723  0.0134 -0.0000  0.0000  0.0095
                                            0.0000  0.0000  0.0111  0.0133
                ( 52.15%)  -0.7222* C   5 s( 28.68%)p 2.48( 71.26%)d 0.00(  0.06%)
                                           -0.0004 -0.5355 -0.0074 -0.2641 -0.0105
                                            0.8017  0.0076 -0.0000  0.0000  0.0119
                                           -0.0000  0.0000  0.0170  0.0112
   155. (0.01154) BD*( 1) C   4 - C   6  
                ( 49.18%)   0.7013* C   4 s( 34.01%)p 1.94( 65.93%)d 0.00(  0.06%)
                                            0.0000 -0.5831 -0.0079 -0.8002 -0.0090
                                            0.1353 -0.0247  0.0000  0.0000  0.0090
                                            0.0000 -0.0000 -0.0163  0.0151
                ( 50.82%)  -0.7129* C   6 s( 35.09%)p 1.85( 64.85%)d 0.00(  0.06%)
                                           -0.0001 -0.5923 -0.0078  0.7896 -0.0015
                                           -0.1557 -0.0292 -0.0000  0.0000  0.0044
                                            0.0000 -0.0000 -0.0193  0.0139
   156. (0.00172) BD*( 1) C   5 - H  11  
                ( 35.70%)   0.5975* C   5 s( 23.44%)p 3.26( 76.53%)d 0.00(  0.03%)
                                            0.0001 -0.4841  0.0040  0.4886 -0.0062
                                           -0.1620 -0.0218 -0.7070  0.0003  0.0019
                                            0.0141  0.0022 -0.0059 -0.0097
                ( 64.30%)  -0.8019* H  11 s( 99.90%)p 0.00(  0.10%)
                                           -0.9995  0.0018 -0.0145  0.0125  0.0254
   157. (0.00172) BD*( 1) C   5 - H  12  
                ( 35.70%)   0.5975* C   5 s( 23.44%)p 3.26( 76.53%)d 0.00(  0.03%)
                                            0.0001 -0.4841  0.0040  0.4886 -0.0062
                                           -0.1620 -0.0218  0.7070 -0.0003  0.0019
                                           -0.0141 -0.0022 -0.0059 -0.0097
                ( 64.30%)  -0.8019* H  12 s( 99.90%)p 0.00(  0.10%)
                                           -0.9995  0.0018 -0.0145  0.0125 -0.0254
   158. (0.00259) BD*( 1) C   5 - H  13  
                ( 36.96%)   0.6080* C   5 s( 24.40%)p 3.10( 75.57%)d 0.00(  0.03%)
                                            0.0000 -0.4939 -0.0013 -0.6721  0.0207
                                           -0.5508 -0.0095  0.0000 -0.0000 -0.0152
                                            0.0000  0.0000 -0.0055  0.0090
                ( 63.04%)  -0.7940* H  13 s( 99.91%)p 0.00(  0.09%)
                                           -0.9995  0.0007  0.0206  0.0218 -0.0000
   159. (0.00816) BD*( 1) C   6 - C   7  
                ( 49.70%)   0.7050* C   6 s( 35.34%)p 1.83( 64.61%)d 0.00(  0.05%)
                                            0.0000 -0.5944 -0.0111 -0.2994 -0.0421
                                            0.7447 -0.0078  0.0000  0.0000  0.0090
                                            0.0000  0.0000  0.0157  0.0115
                ( 50.30%)  -0.7093* C   7 s( 35.61%)p 1.81( 64.35%)d 0.00(  0.05%)
                                           -0.0000 -0.5967 -0.0064  0.2748 -0.0351
                                           -0.7525 -0.0203  0.0000  0.0000  0.0148
                                            0.0000 -0.0000  0.0102  0.0118
   160. (0.00951) BD*( 2) C   6 - C   7  
                ( 46.76%)   0.6838* C   6 s(  0.00%)p 1.00( 99.94%)d 0.00(  0.06%)
                                            0.0000 -0.0000  0.0000 -0.0000  0.0000
                                           -0.0000 -0.0000 -0.9997  0.0087  0.0000
                                            0.0077  0.0238 -0.0000 -0.0000
                ( 53.24%)  -0.7296* C   7 s(  0.00%)p 1.00( 99.92%)d 0.00(  0.08%)
                                            0.0000  0.0000  0.0000 -0.0000  0.0000
                                           -0.0000  0.0000 -0.9996  0.0113 -0.0000
                                            0.0216 -0.0169  0.0000 -0.0000
   161. (0.00692) BD*( 1) C   6 - H  14  
                ( 36.66%)   0.6055* C   6 s( 29.47%)p 2.39( 70.51%)d 0.00(  0.03%)
                                            0.0004 -0.5427  0.0139 -0.5342 -0.0023
                                           -0.6477  0.0143  0.0000 -0.0000 -0.0129
                                            0.0000  0.0000  0.0033  0.0094
                ( 63.34%)  -0.7958* H  14 s( 99.90%)p 0.00(  0.10%)
                                           -0.9995  0.0023  0.0215  0.0241 -0.0000
   162. (0.00801) BD*( 1) C   7 - C   8  
                ( 49.64%)   0.7046* C   7 s( 34.68%)p 1.88( 65.26%)d 0.00(  0.06%)
                                           -0.0000 -0.5888 -0.0113  0.4854 -0.0247
                                            0.6443  0.0344 -0.0000  0.0000 -0.0199
                                            0.0000  0.0000  0.0020  0.0139
                ( 50.36%)  -0.7097* C   8 s( 34.84%)p 1.87( 65.09%)d 0.00(  0.06%)
                                           -0.0000 -0.5902 -0.0127 -0.5251 -0.0365
                                           -0.6112  0.0176  0.0000  0.0000 -0.0183
                                            0.0000  0.0000  0.0069  0.0161
   163. (0.00643) BD*( 1) C   7 - H  15  
                ( 36.56%)   0.6047* C   7 s( 29.61%)p 2.38( 70.36%)d 0.00(  0.03%)
                                            0.0003 -0.5440  0.0127 -0.8289  0.0114
                                            0.1281 -0.0033  0.0000 -0.0000  0.0048
                                            0.0000 -0.0000 -0.0124  0.0095
                ( 63.44%)  -0.7965* H  15 s( 99.89%)p 0.00(  0.11%)
                                           -0.9995  0.0023  0.0326 -0.0045 -0.0000
   164. (0.00740) BD*( 1) C   8 - C   9  
                ( 50.59%)   0.7112* C   8 s( 35.38%)p 1.82( 64.56%)d 0.00(  0.06%)
                                            0.0000  0.5947  0.0100 -0.7952 -0.0128
                                            0.1085 -0.0372  0.0000  0.0000 -0.0092
                                           -0.0000  0.0000  0.0167 -0.0156
                ( 49.41%)  -0.7029* C   9 s( 35.22%)p 1.84( 64.73%)d 0.00(  0.06%)
                                            0.0001  0.5932  0.0160  0.7880  0.0008
                                           -0.1560 -0.0436 -0.0000  0.0000 -0.0038
                                           -0.0000 -0.0000  0.0196 -0.0124
   165. (0.00680) BD*( 1) C   8 - H  16  
                ( 37.23%)   0.6102* C   8 s( 29.66%)p 2.37( 70.31%)d 0.00(  0.03%)
                                           -0.0003  0.5445 -0.0111  0.3000 -0.0052
                                           -0.7829  0.0110 -0.0000  0.0000 -0.0095
                                           -0.0000 -0.0000 -0.0101 -0.0118
                ( 62.77%)  -0.7923* H  16 s( 99.89%)p 0.00(  0.11%)
                                            0.9994 -0.0010 -0.0116  0.0316 -0.0000
   166. (0.00827) BD*( 1) C   9 - H  17  
                ( 35.65%)   0.5971* C   9 s( 30.07%)p 2.32( 69.90%)d 0.00(  0.02%)
                                           -0.0003  0.5482 -0.0153 -0.5387  0.0117
                                           -0.6393  0.0056  0.0000 -0.0000  0.0125
                                           -0.0000 -0.0000 -0.0020 -0.0089
                ( 64.35%)  -0.8022* H  17 s( 99.89%)p 0.00(  0.11%)
                                            0.9994 -0.0060  0.0228  0.0245 -0.0000


 NHO Directionality and "Bond Bending" (deviations from line of nuclear centers)

         [Thresholds for printing:  angular deviation  >  1.0 degree]
                                    hybrid p-character > 25.0%
                                    orbital occupancy  >  0.10e

                                Line of Centers        Hybrid 1              Hybrid 2
                                ---------------  -------------------   ------------------
                NBO               Theta   Phi    Theta   Phi    Dev    Theta   Phi    Dev
 ========================================================================================
     1. BD (   1) O   1 - C   2    90.0   49.4     --     --    --      90.0  228.3   1.1
     2. BD (   2) O   1 - C   2    90.0   49.4     0.0    0.0  90.0      0.0    0.0  90.0
     3. BD (   1) C   2 - C   3    90.0  353.6    90.0  351.7   2.0      --     --    --
     4. BD (   1) C   2 - H  10    90.0  109.5    90.0  114.8   5.4      --     --    --
     5. BD (   1) C   3 - C   4    90.0   51.7    90.0   54.3   2.7     90.0  228.6   3.1
     6. BD (   1) C   3 - C   9    90.0  291.3    90.0  290.0   1.3     90.0  113.2   1.9
     7. BD (   2) C   3 - C   9    90.0  291.3     0.0    0.0  90.0      0.0    0.0  90.0
     9. BD (   1) C   4 - C   6    90.0  349.5    90.0  352.2   2.7     90.0  166.8   2.7
    12. BD (   1) C   5 - H  13    90.0   39.7    90.0   40.7   1.0      --     --    --
    13. BD (   1) C   6 - C   7    90.0  291.0    90.0  294.9   3.9     90.0  107.2   3.8
    14. BD (   2) C   6 - C   7    90.0  291.0     0.0    0.0  90.0      0.0    0.0  90.0
    16. BD (   1) C   7 - C   8    90.0  231.3    90.0  235.8   4.6     90.0   46.6   4.7
    18. BD (   1) C   8 - C   9    90.0  170.4    90.0  175.0   4.5     90.0  345.8   4.7
    20. BD (   1) C   9 - H  17    90.0  228.9    90.0  230.3   1.4      --     --    --
    30. LP (   1) O   1             --     --     90.0  229.7   --       --     --    --
    31. LP (   2) O   1             --     --     90.0  319.3   --       --     --    --
    32. LP*(   1) C   4             --     --      0.0    0.0   --       --     --    --
    33. LP*(   1) C   8             --     --      0.0    0.0   --       --     --    --


 Second Order Perturbation Theory Analysis of Fock Matrix in NBO Basis

     Threshold for printing:   0.25 kcal/mol
                                                                              E(2)  E(j)-E(i) F(i,j)
         Donor NBO (i)                     Acceptor NBO (j)                 kcal/mol   a.u.    a.u. 
 ===================================================================================================

 within unit  1
   1. BD (   1) O   1 - C   2        / 43. RY*(   1) C   2                    0.74    1.63    0.044
   1. BD (   1) O   1 - C   2        / 53. RY*(   2) C   3                    0.68    2.09    0.047
   1. BD (   1) O   1 - C   2        /149. BD*(   1) C   2 - C   3            0.56    1.49    0.037
   1. BD (   1) O   1 - C   2        /151. BD*(   1) C   3 - C   4            0.79    1.57    0.045
   2. BD (   2) O   1 - C   2        / 55. RY*(   4) C   3                    0.26    1.33    0.024
   2. BD (   2) O   1 - C   2        /153. BD*(   2) C   3 - C   9            4.34    0.38    0.052
   3. BD (   1) C   2 - C   3        / 34. RY*(   1) O   1                    0.63    1.89    0.044
   3. BD (   1) C   2 - C   3        / 61. RY*(   1) C   4                    0.60    1.86    0.042
   3. BD (   1) C   2 - C   3        /106. RY*(   1) C   9                    0.57    1.71    0.040
   3. BD (   1) C   2 - C   3        /147. BD*(   1) O   1 - C   2            0.40    1.29    0.029
   3. BD (   1) C   2 - C   3        /151. BD*(   1) C   3 - C   4            1.36    1.19    0.051
   3. BD (   1) C   2 - C   3        /152. BD*(   1) C   3 - C   9            1.31    1.20    0.050
   3. BD (   1) C   2 - C   3        /155. BD*(   1) C   4 - C   6            1.29    1.20    0.050
   3. BD (   1) C   2 - C   3        /164. BD*(   1) C   8 - C   9            1.44    1.22    0.053
   4. BD (   1) C   2 - H  10        / 34. RY*(   1) O   1                    0.60    1.74    0.041
   4. BD (   1) C   2 - H  10        /152. BD*(   1) C   3 - C   9            1.94    1.05    0.057
   5. BD (   1) C   3 - C   4        / 45. RY*(   3) C   2                    0.38    1.63    0.032
   5. BD (   1) C   3 - C   4        / 70. RY*(   1) C   5                    0.43    1.45    0.032
   5. BD (   1) C   3 - C   4        / 79. RY*(   1) C   6                    0.58    1.86    0.042
   5. BD (   1) C   3 - C   4        /106. RY*(   1) C   9                    0.63    1.76    0.042
   5. BD (   1) C   3 - C   4        /147. BD*(   1) O   1 - C   2            0.59    1.34    0.036
   5. BD (   1) C   3 - C   4        /149. BD*(   1) C   2 - C   3            1.00    1.16    0.043
   5. BD (   1) C   3 - C   4        /152. BD*(   1) C   3 - C   9            1.85    1.25    0.061
   5. BD (   1) C   3 - C   4        /154. BD*(   1) C   4 - C   5            1.03    1.12    0.043
   5. BD (   1) C   3 - C   4        /155. BD*(   1) C   4 - C   6            1.38    1.26    0.053
   5. BD (   1) C   3 - C   4        /158. BD*(   1) C   5 - H  13            0.37    1.18    0.026
   5. BD (   1) C   3 - C   4        /161. BD*(   1) C   6 - H  14            1.14    1.18    0.046
   5. BD (   1) C   3 - C   4        /166. BD*(   1) C   9 - H  17            0.89    1.20    0.041
   6. BD (   1) C   3 - C   9        / 43. RY*(   1) C   2                    0.54    1.29    0.033
   6. BD (   1) C   3 - C   9        / 61. RY*(   1) C   4                    0.51    1.90    0.039
   6. BD (   1) C   3 - C   9        / 62. RY*(   2) C   4                    0.27    1.58    0.026
   6. BD (   1) C   3 - C   9        / 97. RY*(   1) C   8                    0.47    1.91    0.038
   6. BD (   1) C   3 - C   9        / 98. RY*(   2) C   8                    0.60    1.36    0.036
   6. BD (   1) C   3 - C   9        /149. BD*(   1) C   2 - C   3            1.11    1.14    0.045
   6. BD (   1) C   3 - C   9        /150. BD*(   1) C   2 - H  10            0.63    1.14    0.034
   6. BD (   1) C   3 - C   9        /151. BD*(   1) C   3 - C   4            2.00    1.23    0.063
   6. BD (   1) C   3 - C   9        /154. BD*(   1) C   4 - C   5            1.63    1.10    0.054
   6. BD (   1) C   3 - C   9        /164. BD*(   1) C   8 - C   9            1.17    1.26    0.049
   6. BD (   1) C   3 - C   9        /165. BD*(   1) C   8 - H  16            1.10    1.17    0.045
   6. BD (   1) C   3 - C   9        /166. BD*(   1) C   9 - H  17            0.62    1.19    0.034
   7. BD (   2) C   3 - C   9        / 32. LP*(   1) C   4                   23.28    0.18    0.082
   7. BD (   2) C   3 - C   9        / 33. LP*(   1) C   8                   34.97    0.18    0.101
   7. BD (   2) C   3 - C   9        / 46. RY*(   4) C   2                    0.57    1.43    0.040
   7. BD (   2) C   3 - C   9        /102. RY*(   6) C   8                    1.06    0.99    0.045
   7. BD (   2) C   3 - C   9        /109. RY*(   4) C   9                    0.32    0.95    0.024
   7. BD (   2) C   3 - C   9        /148. BD*(   2) O   1 - C   2            6.04    0.30    0.059
   8. BD (   1) C   4 - C   5        / 52. RY*(   1) C   3                    0.57    1.79    0.040
   8. BD (   1) C   4 - C   5        / 79. RY*(   1) C   6                    0.58    1.78    0.041
   8. BD (   1) C   4 - C   5        /151. BD*(   1) C   3 - C   4            1.24    1.17    0.048
   8. BD (   1) C   4 - C   5        /152. BD*(   1) C   3 - C   9            1.54    1.18    0.054
   8. BD (   1) C   4 - C   5        /155. BD*(   1) C   4 - C   6            1.22    1.18    0.048
   8. BD (   1) C   4 - C   5        /159. BD*(   1) C   6 - C   7            1.39    1.19    0.051
   9. BD (   1) C   4 - C   6        / 52. RY*(   1) C   3                    0.45    1.86    0.037
   9. BD (   1) C   4 - C   6        / 53. RY*(   2) C   3                    0.39    1.76    0.033
   9. BD (   1) C   4 - C   6        / 70. RY*(   1) C   5                    0.43    1.45    0.032
   9. BD (   1) C   4 - C   6        / 88. RY*(   1) C   7                    0.52    1.89    0.040
   9. BD (   1) C   4 - C   6        / 89. RY*(   2) C   7                    0.65    1.37    0.038
   9. BD (   1) C   4 - C   6        /149. BD*(   1) C   2 - C   3            1.75    1.16    0.057
   9. BD (   1) C   4 - C   6        /151. BD*(   1) C   3 - C   4            1.60    1.24    0.056
   9. BD (   1) C   4 - C   6        /154. BD*(   1) C   4 - C   5            1.05    1.12    0.043
   9. BD (   1) C   4 - C   6        /156. BD*(   1) C   5 - H  11            0.25    1.17    0.022
   9. BD (   1) C   4 - C   6        /157. BD*(   1) C   5 - H  12            0.25    1.17    0.022
   9. BD (   1) C   4 - C   6        /159. BD*(   1) C   6 - C   7            1.32    1.27    0.052
   9. BD (   1) C   4 - C   6        /161. BD*(   1) C   6 - H  14            0.61    1.18    0.034
   9. BD (   1) C   4 - C   6        /163. BD*(   1) C   7 - H  15            0.97    1.19    0.043
  10. BD (   1) C   5 - H  11        / 32. LP*(   1) C   4                    4.91    0.39    0.060
  10. BD (   1) C   5 - H  11        /155. BD*(   1) C   4 - C   6            0.93    1.03    0.040
  11. BD (   1) C   5 - H  12        / 32. LP*(   1) C   4                    4.91    0.39    0.060
  11. BD (   1) C   5 - H  12        /155. BD*(   1) C   4 - C   6            0.93    1.03    0.040
  12. BD (   1) C   5 - H  13        /151. BD*(   1) C   3 - C   4            2.33    1.01    0.062
  13. BD (   1) C   6 - C   7        / 61. RY*(   1) C   4                    0.37    1.91    0.034
  13. BD (   1) C   6 - C   7        / 62. RY*(   2) C   4                    0.85    1.59    0.047
  13. BD (   1) C   6 - C   7        / 97. RY*(   1) C   8                    0.43    1.92    0.036
  13. BD (   1) C   6 - C   7        / 98. RY*(   2) C   8                    0.59    1.37    0.036
  13. BD (   1) C   6 - C   7        /154. BD*(   1) C   4 - C   5            1.60    1.11    0.053
  13. BD (   1) C   6 - C   7        /155. BD*(   1) C   4 - C   6            1.39    1.25    0.053
  13. BD (   1) C   6 - C   7        /161. BD*(   1) C   6 - H  14            0.67    1.18    0.036
  13. BD (   1) C   6 - C   7        /162. BD*(   1) C   7 - C   8            1.06    1.25    0.046
  13. BD (   1) C   6 - C   7        /163. BD*(   1) C   7 - H  15            0.61    1.18    0.034
  13. BD (   1) C   6 - C   7        /165. BD*(   1) C   8 - H  16            1.10    1.18    0.046
  14. BD (   2) C   6 - C   7        / 32. LP*(   1) C   4                   30.56    0.18    0.096
  14. BD (   2) C   6 - C   7        / 33. LP*(   1) C   8                   24.20    0.18    0.086
  14. BD (   2) C   6 - C   7        / 68. RY*(   8) C   4                    0.70    1.15    0.039
  14. BD (   2) C   6 - C   7        / 82. RY*(   4) C   6                    0.29    0.91    0.022
  14. BD (   2) C   6 - C   7        /100. RY*(   4) C   8                    0.36    2.04    0.037
  14. BD (   2) C   6 - C   7        /102. RY*(   6) C   8                    0.25    0.99    0.022
  15. BD (   1) C   6 - H  14        / 61. RY*(   1) C   4                    0.41    1.71    0.034
  15. BD (   1) C   6 - H  14        / 88. RY*(   1) C   7                    0.33    1.69    0.030
  15. BD (   1) C   6 - H  14        /151. BD*(   1) C   3 - C   4            2.15    1.04    0.060
  15. BD (   1) C   6 - H  14        /155. BD*(   1) C   4 - C   6            0.47    1.06    0.028
  15. BD (   1) C   6 - H  14        /159. BD*(   1) C   6 - C   7            0.50    1.07    0.029
  15. BD (   1) C   6 - H  14        /162. BD*(   1) C   7 - C   8            1.90    1.06    0.057
  16. BD (   1) C   7 - C   8        / 79. RY*(   1) C   6                    0.32    1.86    0.031
  16. BD (   1) C   7 - C   8        / 80. RY*(   2) C   6                    0.84    1.44    0.044
  16. BD (   1) C   7 - C   8        /107. RY*(   2) C   9                    1.14    1.50    0.052
  16. BD (   1) C   7 - C   8        /159. BD*(   1) C   6 - C   7            1.09    1.27    0.047
  16. BD (   1) C   7 - C   8        /161. BD*(   1) C   6 - H  14            1.17    1.18    0.047
  16. BD (   1) C   7 - C   8        /163. BD*(   1) C   7 - H  15            0.52    1.19    0.032
  16. BD (   1) C   7 - C   8        /164. BD*(   1) C   8 - C   9            1.05    1.27    0.046
  16. BD (   1) C   7 - C   8        /165. BD*(   1) C   8 - H  16            0.48    1.18    0.030
  16. BD (   1) C   7 - C   8        /166. BD*(   1) C   9 - H  17            1.31    1.20    0.050
  17. BD (   1) C   7 - H  15        / 79. RY*(   1) C   6                    0.31    1.66    0.029
  17. BD (   1) C   7 - H  15        / 97. RY*(   1) C   8                    0.31    1.73    0.029
  17. BD (   1) C   7 - H  15        /155. BD*(   1) C   4 - C   6            2.12    1.06    0.060
  17. BD (   1) C   7 - H  15        /159. BD*(   1) C   6 - C   7            0.47    1.07    0.028
  17. BD (   1) C   7 - H  15        /162. BD*(   1) C   7 - C   8            0.28    1.07    0.022
  17. BD (   1) C   7 - H  15        /164. BD*(   1) C   8 - C   9            1.76    1.08    0.055
  18. BD (   1) C   8 - C   9        / 52. RY*(   1) C   3                    0.71    1.86    0.046
  18. BD (   1) C   8 - C   9        / 53. RY*(   2) C   3                    0.28    1.76    0.028
  18. BD (   1) C   8 - C   9        / 88. RY*(   1) C   7                    0.47    1.89    0.038
  18. BD (   1) C   8 - C   9        / 89. RY*(   2) C   7                    0.66    1.37    0.038
  18. BD (   1) C   8 - C   9        /149. BD*(   1) C   2 - C   3            1.41    1.16    0.052
  18. BD (   1) C   8 - C   9        /152. BD*(   1) C   3 - C   9            1.33    1.25    0.052
  18. BD (   1) C   8 - C   9        /162. BD*(   1) C   7 - C   8            1.02    1.26    0.045
  18. BD (   1) C   8 - C   9        /163. BD*(   1) C   7 - H  15            1.21    1.19    0.048
  18. BD (   1) C   8 - C   9        /165. BD*(   1) C   8 - H  16            0.53    1.19    0.032
  18. BD (   1) C   8 - C   9        /166. BD*(   1) C   9 - H  17            0.68    1.20    0.036
  19. BD (   1) C   8 - H  16        / 88. RY*(   1) C   7                    0.33    1.70    0.030
  19. BD (   1) C   8 - H  16        /106. RY*(   1) C   9                    0.27    1.58    0.026
  19. BD (   1) C   8 - H  16        /152. BD*(   1) C   3 - C   9            2.06    1.07    0.059
  19. BD (   1) C   8 - H  16        /159. BD*(   1) C   6 - C   7            1.92    1.08    0.057
  19. BD (   1) C   8 - H  16        /162. BD*(   1) C   7 - C   8            0.29    1.07    0.022
  19. BD (   1) C   8 - H  16        /164. BD*(   1) C   8 - C   9            0.38    1.09    0.026
  20. BD (   1) C   9 - H  17        / 52. RY*(   1) C   3                    0.31    1.66    0.029
  20. BD (   1) C   9 - H  17        / 97. RY*(   1) C   8                    0.31    1.72    0.029
  20. BD (   1) C   9 - H  17        /151. BD*(   1) C   3 - C   4            2.50    1.04    0.064
  20. BD (   1) C   9 - H  17        /152. BD*(   1) C   3 - C   9            0.58    1.05    0.031
  20. BD (   1) C   9 - H  17        /162. BD*(   1) C   7 - C   8            1.75    1.06    0.054
  20. BD (   1) C   9 - H  17        /164. BD*(   1) C   8 - C   9            0.40    1.07    0.026
  21. CR (   1) O   1                / 43. RY*(   1) C   2                    2.90   19.46    0.301
  21. CR (   1) O   1                /149. BD*(   1) C   2 - C   3            0.29   19.32    0.096
  22. CR (   1) C   2                / 52. RY*(   1) C   3                    0.30   11.30    0.074
  22. CR (   1) C   2                /115. RY*(   1) H  10                    0.29   10.58    0.070
  22. CR (   1) C   2                /151. BD*(   1) C   3 - C   4            0.49   10.68    0.092
  22. CR (   1) C   2                /152. BD*(   1) C   3 - C   9            0.41   10.69    0.084
  23. CR (   1) C   3                / 44. RY*(   2) C   2                    0.29   11.72    0.074
  23. CR (   1) C   3                / 62. RY*(   2) C   4                    0.97   10.98    0.130
  23. CR (   1) C   3                /107. RY*(   2) C   9                    0.80   10.89    0.118
  23. CR (   1) C   3                /154. BD*(   1) C   4 - C   5            0.49   10.50    0.091
  23. CR (   1) C   3                /155. BD*(   1) C   4 - C   6            0.41   10.64    0.084
  23. CR (   1) C   3                /164. BD*(   1) C   8 - C   9            0.43   10.66    0.086
  24. CR (   1) C   4                / 52. RY*(   1) C   3                    0.27   11.28    0.069
  24. CR (   1) C   4                / 53. RY*(   2) C   3                    0.66   11.17    0.109
  24. CR (   1) C   4                / 71. RY*(   2) C   5                    0.63   10.80    0.104
  24. CR (   1) C   4                / 80. RY*(   2) C   6                    0.84   10.86    0.121
  24. CR (   1) C   4                /149. BD*(   1) C   2 - C   3            0.45   10.57    0.089
  24. CR (   1) C   4                /152. BD*(   1) C   3 - C   9            0.47   10.67    0.089
  24. CR (   1) C   4                /159. BD*(   1) C   6 - C   7            0.43   10.68    0.086
  24. CR (   1) C   4                /161. BD*(   1) C   6 - H  14            0.26   10.60    0.066
  25. CR (   1) C   5                / 61. RY*(   1) C   4                    0.29   11.27    0.072
  25. CR (   1) C   5                /119. RY*(   1) H  11                    0.43   10.63    0.086
  25. CR (   1) C   5                /123. RY*(   1) H  12                    0.43   10.63    0.086
  25. CR (   1) C   5                /127. RY*(   1) H  13                    0.38   10.53    0.080
  25. CR (   1) C   5                /151. BD*(   1) C   3 - C   4            0.46   10.60    0.089
  25. CR (   1) C   5                /155. BD*(   1) C   4 - C   6            0.39   10.62    0.082
  26. CR (   1) C   6                / 61. RY*(   1) C   4                    0.36   11.29    0.080
  26. CR (   1) C   6                / 62. RY*(   2) C   4                    0.49   10.97    0.092
  26. CR (   1) C   6                / 89. RY*(   2) C   7                    0.71   10.75    0.111
  26. CR (   1) C   6                /131. RY*(   1) H  14                    0.41   10.47    0.082
  26. CR (   1) C   6                /151. BD*(   1) C   3 - C   4            0.53   10.62    0.096
  26. CR (   1) C   6                /154. BD*(   1) C   4 - C   5            0.48   10.49    0.090
  26. CR (   1) C   6                /162. BD*(   1) C   7 - C   8            0.44   10.64    0.087
  26. CR (   1) C   6                /163. BD*(   1) C   7 - H  15            0.27   10.57    0.067
  27. CR (   1) C   7                / 80. RY*(   2) C   6                    0.43   10.83    0.086
  27. CR (   1) C   7                / 81. RY*(   3) C   6                    0.43   10.72    0.086
  27. CR (   1) C   7                / 98. RY*(   2) C   8                    0.67   10.76    0.108
  27. CR (   1) C   7                / 99. RY*(   3) C   8                    0.27   10.82    0.068
  27. CR (   1) C   7                /135. RY*(   1) H  15                    0.42   10.46    0.083
  27. CR (   1) C   7                /155. BD*(   1) C   4 - C   6            0.52   10.64    0.094
  27. CR (   1) C   7                /161. BD*(   1) C   6 - H  14            0.30   10.57    0.071
  27. CR (   1) C   7                /164. BD*(   1) C   8 - C   9            0.39   10.66    0.081
  27. CR (   1) C   7                /165. BD*(   1) C   8 - H  16            0.26   10.57    0.066
  28. CR (   1) C   8                / 89. RY*(   2) C   7                    0.74   10.77    0.113
  28. CR (   1) C   8                / 90. RY*(   3) C   7                    0.26   10.79    0.067
  28. CR (   1) C   8                /106. RY*(   1) C   9                    0.31   11.16    0.075
  28. CR (   1) C   8                /108. RY*(   3) C   9                    0.56   10.74    0.098
  28. CR (   1) C   8                /139. RY*(   1) H  16                    0.42   10.47    0.083
  28. CR (   1) C   8                /152. BD*(   1) C   3 - C   9            0.47   10.65    0.090
  28. CR (   1) C   8                /159. BD*(   1) C   6 - C   7            0.42   10.67    0.085
  28. CR (   1) C   8                /163. BD*(   1) C   7 - H  15            0.27   10.59    0.068
  28. CR (   1) C   8                /166. BD*(   1) C   9 - H  17            0.31   10.60    0.073
  29. CR (   1) C   9                / 53. RY*(   2) C   3                    0.45   11.14    0.090
  29. CR (   1) C   9                / 54. RY*(   3) C   3                    0.32   10.74    0.075
  29. CR (   1) C   9                / 98. RY*(   2) C   8                    0.65   10.75    0.105
  29. CR (   1) C   9                / 99. RY*(   3) C   8                    0.27   10.81    0.068
  29. CR (   1) C   9                /143. RY*(   1) H  17                    0.46   10.48    0.088
  29. CR (   1) C   9                /149. BD*(   1) C   2 - C   3            0.39   10.53    0.083
  29. CR (   1) C   9                /151. BD*(   1) C   3 - C   4            0.62   10.62    0.104
  29. CR (   1) C   9                /162. BD*(   1) C   7 - C   8            0.40   10.64    0.082
  29. CR (   1) C   9                /165. BD*(   1) C   8 - H  16            0.26   10.56    0.067
  30. LP (   1) O   1                / 43. RY*(   1) C   2                    5.19    1.23    0.101
  30. LP (   1) O   1                /149. BD*(   1) C   2 - C   3            0.85    1.09    0.039
  30. LP (   1) O   1                /150. BD*(   1) C   2 - H  10            0.45    1.08    0.028
  31. LP (   2) O   1                / 41. RY*(   8) O   1                    0.32    3.16    0.041
  31. LP (   2) O   1                / 44. RY*(   2) C   2                    1.86    1.86    0.076
  31. LP (   2) O   1                / 47. RY*(   5) C   2                    0.90    1.66    0.050
  31. LP (   2) O   1                /149. BD*(   1) C   2 - C   3            9.80    0.69    0.105
  31. LP (   2) O   1                /150. BD*(   1) C   2 - H  10           10.33    0.68    0.108
  32. LP*(   1) C   4                / 68. RY*(   8) C   4                    0.88    0.96    0.083
  32. LP*(   1) C   4                / 82. RY*(   4) C   6                    0.74    0.73    0.066
  32. LP*(   1) C   4                /153. BD*(   2) C   3 - C   9           12.58    0.12    0.102
  32. LP*(   1) C   4                /156. BD*(   1) C   5 - H  11            0.80    0.55    0.059
  32. LP*(   1) C   4                /157. BD*(   1) C   5 - H  12            0.80    0.55    0.059
  32. LP*(   1) C   4                /160. BD*(   2) C   6 - C   7           10.07    0.12    0.096
  33. LP*(   1) C   8                / 91. RY*(   4) C   7                    0.60    1.06    0.071
  33. LP*(   1) C   8                /102. RY*(   6) C   8                    1.42    0.81    0.096
  33. LP*(   1) C   8                /109. RY*(   4) C   9                    0.62    0.77    0.062
  33. LP*(   1) C   8                /153. BD*(   2) C   3 - C   9           11.87    0.12    0.097
  33. LP*(   1) C   8                /160. BD*(   2) C   6 - C   7           11.57    0.11    0.101
 149. BD*(   1) C   2 - C   3        / 44. RY*(   2) C   2                    0.65    1.18    0.183
 149. BD*(   1) C   2 - C   3        / 54. RY*(   3) C   3                    0.52    0.21    0.072
 149. BD*(   1) C   2 - C   3        /151. BD*(   1) C   3 - C   4            0.29    0.09    0.028
 149. BD*(   1) C   2 - C   3        /155. BD*(   1) C   4 - C   6            0.60    0.10    0.046
 149. BD*(   1) C   2 - C   3        /161. BD*(   1) C   6 - H  14            0.35    0.03    0.020
 149. BD*(   1) C   2 - C   3        /164. BD*(   1) C   8 - C   9            0.47    0.12    0.047
 149. BD*(   1) C   2 - C   3        /166. BD*(   1) C   9 - H  17            1.58    0.04    0.052
 150. BD*(   1) C   2 - H  10        / 43. RY*(   1) C   2                    0.47    0.15    0.057
 150. BD*(   1) C   2 - H  10        /117. RY*(   3) H  10                    0.34    1.89    0.192
 150. BD*(   1) C   2 - H  10        /151. BD*(   1) C   3 - C   4            0.51    0.09    0.040
 150. BD*(   1) C   2 - H  10        /152. BD*(   1) C   3 - C   9            0.36    0.10    0.038
 150. BD*(   1) C   2 - H  10        /158. BD*(   1) C   5 - H  13            0.30    0.03    0.021


 Natural Bond Orbitals (Summary):

                                                            Principal Delocalizations
           NBO                        Occupancy    Energy   (geminal,vicinal,remote)
 ====================================================================================
 Molecular unit  1  (C8H8O)
     1. BD (   1) O   1 - C   2          0.99796    -1.23653  151(v),43(g),53(v),149(g)
     2. BD (   2) O   1 - C   2          0.95818    -0.54746  153(v),55(v)
     3. BD (   1) C   2 - C   3          0.98968    -0.85297  164(v),151(g),152(g),155(v)
                                                    34(v),61(v),106(v),147(g)
     4. BD (   1) C   2 - H  10          0.99323    -0.70031  152(v),34(v)
     5. BD (   1) C   3 - C   4          0.98622    -0.90533  152(g),155(g),161(v),154(g)
                                                    149(g),166(v),106(v),147(v)
                                                    79(v),70(v),45(v),158(v)
     6. BD (   1) C   3 - C   9          0.98669    -0.89195  151(g),154(v),164(g),149(g)
                                                    165(v),150(v),166(g),98(v)
                                                    43(v),61(v),97(v),62(v)
     7. BD (   2) C   3 - C   9          0.82005    -0.45964  33(v),32(v),148(v),102(v)
                                                    46(v),109(g)
     8. BD (   1) C   4 - C   5          0.99035    -0.83117  152(v),159(v),151(g),155(g)
                                                    79(v),52(v)
     9. BD (   1) C   4 - C   6          0.98761    -0.90518  149(v),151(g),159(g),154(g)
                                                    163(v),89(v),161(g),88(v)
                                                    52(v),70(v),53(v)
    10. BD (   1) C   5 - H  11          0.95286    -0.67541  32(v),155(v)
    11. BD (   1) C   5 - H  12          0.95286    -0.67541  32(v),155(v)
    12. BD (   1) C   5 - H  13          0.99367    -0.67627  151(v)
    13. BD (   1) C   6 - C   7          0.99000    -0.90081  154(v),155(g),165(v),162(g)
                                                    62(v),161(g),163(g),98(v)
                                                    97(v),61(v)
    14. BD (   2) C   6 - C   7          0.84482    -0.46409  32(v),33(v),68(v),100(v)
                                                    82(g),102(v)
    15. BD (   1) C   6 - H  14          0.98945    -0.70755  151(v),162(v),159(g),155(g)
                                                    61(v),88(v)
    16. BD (   1) C   7 - C   8          0.99057    -0.90532  166(v),161(v),107(v),159(g)
                                                    164(g),80(v),163(g),165(g)
                                                    79(v)
    17. BD (   1) C   7 - H  15          0.98968    -0.71173  155(v),164(v),159(g),79(v)
                                                    97(v),162(g)
    18. BD (   1) C   8 - C   9          0.99041    -0.90738  149(v),152(g),163(v),162(g)
                                                    52(v),166(g),89(v),165(g)
                                                    88(v),53(v)
    19. BD (   1) C   8 - H  16          0.98994    -0.71960  152(v),159(v),164(g),88(v)
                                                    162(g),106(v)
    20. BD (   1) C   9 - H  17          0.98866    -0.70150  151(v),162(v),152(g),164(g)
                                                    52(v),97(v)
    21. CR (   1) O   1                  0.99988   -19.06628  43(v),149(v)
    22. CR (   1) C   2                  0.99966   -10.34076  151(v),152(v),52(v),115(v)
    23. CR (   1) C   3                  0.99939   -10.29045  62(v),107(v),154(v),164(v)
                                                    155(v),44(v)
    24. CR (   1) C   4                  0.99942   -10.31906  80(v),53(v),71(v),152(v)
                                                    149(v),159(v),52(v),161(v)
    25. CR (   1) C   5                  0.99959   -10.26763  151(v),119(v),123(v),155(v)
                                                    127(v),61(v)
    26. CR (   1) C   6                  0.99945   -10.28230  89(v),151(v),62(v),154(v)
                                                    162(v),131(v),61(v),163(v)
    27. CR (   1) C   7                  0.99949   -10.29409  98(v),155(v),80(v),81(v)
                                                    135(v),164(v),161(v),99(v)
                                                    165(v)
    28. CR (   1) C   8                  0.99947   -10.30490  89(v),108(v),152(v),159(v)
                                                    139(v),166(v),106(v),163(v)
                                                    90(v)
    29. CR (   1) C   9                  0.99948   -10.28157  98(v),151(v),143(v),53(v)
                                                    149(v),162(v),54(v),99(v)
                                                    165(v)
    30. LP (   1) O   1                  0.99140    -0.83650  43(v),149(v),150(v)
    31. LP (   2) O   1                  0.94051    -0.43576  150(v),149(v),44(v),47(v)
                                                    41(g)
    32. LP*(   1) C   4                  0.19567    -0.28226  153(v),33(r),160(v),68(g)
                                                    156(v),157(v),82(v)
    33. LP*(   1) C   8                  0.19857    -0.28042  160(v),32(r),153(v),102(g)
                                                    109(v),91(v)
    34. RY*(   1) O   1                  0.00149     1.04178   
    35. RY*(   2) O   1                  0.00010     1.24636   
    36. RY*(   3) O   1                  0.00007     0.96290   
    37. RY*(   4) O   1                  0.00003     1.40430   
    38. RY*(   5) O   1                  0.00000     2.65378   
    39. RY*(   6) O   1                  0.00000     2.46884   
    40. RY*(   7) O   1                  0.00000     2.59563   
    41. RY*(   8) O   1                  0.00000     2.72167   
    42. RY*(   9) O   1                  0.00000     2.65185   
    43. RY*(   1) C   2                  0.00666     0.39808   
    44. RY*(   2) C   2                  0.00380     1.42735   
    45. RY*(   3) C   2                  0.00116     0.72741   
    46. RY*(   4) C   2                  0.00071     0.96763   
    47. RY*(   5) C   2                  0.00037     1.22121   
    48. RY*(   6) C   2                  0.00002     1.10865   
    49. RY*(   7) C   2                  0.00001     2.09895   
    50. RY*(   8) C   2                  0.00000     1.68385   
    51. RY*(   9) C   2                  0.00001     1.95896   
    52. RY*(   1) C   3                  0.00305     0.95600   
    53. RY*(   2) C   3                  0.00216     0.85378   
    54. RY*(   3) C   3                  0.00109     0.45817   
    55. RY*(   4) C   3                  0.00031     0.78484   
    56. RY*(   5) C   3                  0.00017     1.54267   
    57. RY*(   6) C   3                  0.00012     2.10209   
    58. RY*(   7) C   3                  0.00007     2.08836   
    59. RY*(   8) C   3                  0.00002     1.47705   
    60. RY*(   9) C   3                  0.00001     1.97942   
    61. RY*(   1) C   4                  0.00281     1.00723   
    62. RY*(   2) C   4                  0.00126     0.68968   
    63. RY*(   3) C   4                  0.00060     0.72906   
    64. RY*(   4) C   4                  0.00047     1.41669   
    65. RY*(   5) C   4                  0.00023     1.69107   
    66. RY*(   6) C   4                  0.00021     1.87545   
    67. RY*(   7) C   4                  0.00006     1.97632   
    68. RY*(   8) C   4                  0.00001     0.68208   
    69. RY*(   9) C   4                  0.00001     1.97248   
    70. RY*(   1) C   5                  0.00198     0.54254   
    71. RY*(   2) C   5                  0.00057     0.48409   
    72. RY*(   3) C   5                  0.00017     0.66851   
    73. RY*(   4) C   5                  0.00004     0.75282   
    74. RY*(   5) C   5                  0.00002     2.13384   
    75. RY*(   6) C   5                  0.00000     2.06335   
    76. RY*(   7) C   5                  0.00000     1.73208   
    77. RY*(   8) C   5                  0.00001     1.80132   
    78. RY*(   9) C   5                  0.00001     2.12330   
    79. RY*(   1) C   6                  0.00305     0.95165   
    80. RY*(   2) C   6                  0.00122     0.53632   
    81. RY*(   3) C   6                  0.00057     0.42170   
    82. RY*(   4) C   6                  0.00037     0.44434   
    83. RY*(   5) C   6                  0.00007     2.15273   
    84. RY*(   6) C   6                  0.00002     1.69604   
    85. RY*(   7) C   6                  0.00002     2.12978   
    86. RY*(   8) C   6                  0.00000     1.63520   
    87. RY*(   9) C   6                  0.00000     2.00901   
    88. RY*(   1) C   7                  0.00268     0.98504   
    89. RY*(   2) C   7                  0.00134     0.46600   
    90. RY*(   3) C   7                  0.00045     0.48972   
    91. RY*(   4) C   7                  0.00025     0.77485   
    92. RY*(   5) C   7                  0.00007     2.16766   
    93. RY*(   6) C   7                  0.00003     2.01688   
    94. RY*(   7) C   7                  0.00001     1.46038   
    95. RY*(   8) C   7                  0.00000     1.52341   
    96. RY*(   9) C   7                  0.00000     2.00412   
    97. RY*(   1) C   8                  0.00246     1.01870   
    98. RY*(   2) C   8                  0.00119     0.46734   
    99. RY*(   3) C   8                  0.00047     0.52786   
   100. RY*(   4) C   8                  0.00032     1.57394   
   101. RY*(   5) C   8                  0.00008     2.16026   
   102. RY*(   6) C   8                  0.00003     0.52979   
   103. RY*(   7) C   8                  0.00002     1.95773   
   104. RY*(   8) C   8                  0.00000     1.65634   
   105. RY*(   9) C   8                  0.00000     2.00409   
   106. RY*(   1) C   9                  0.00365     0.85847   
   107. RY*(   2) C   9                  0.00191     0.59912   
   108. RY*(   3) C   9                  0.00054     0.43505   
   109. RY*(   4) C   9                  0.00020     0.49089   
   110. RY*(   5) C   9                  0.00007     2.18055   
   111. RY*(   6) C   9                  0.00005     1.63202   
   112. RY*(   7) C   9                  0.00003     2.15866   
   113. RY*(   8) C   9                  0.00000     1.65981   
   114. RY*(   9) C   9                  0.00000     2.01174   
   115. RY*(   1) H  10                  0.00156     0.24177   
   116. RY*(   2) H  10                  0.00003     1.73946   
   117. RY*(   3) H  10                  0.00003     2.13121   
   118. RY*(   4) H  10                  0.00002     1.45665   
   119. RY*(   1) H  11                  0.00039     0.35890   
   120. RY*(   2) H  11                  0.00009     1.62385   
   121. RY*(   3) H  11                  0.00007     1.53285   
   122. RY*(   4) H  11                  0.00001     2.05409   
   123. RY*(   1) H  12                  0.00039     0.35890   
   124. RY*(   2) H  12                  0.00009     1.62385   
   125. RY*(   3) H  12                  0.00007     1.53285   
   126. RY*(   4) H  12                  0.00001     2.05409   
   127. RY*(   1) H  13                  0.00057     0.26369   
   128. RY*(   2) H  13                  0.00006     1.65375   
   129. RY*(   3) H  13                  0.00006     1.57433   
   130. RY*(   4) H  13                  0.00002     2.08558   
   131. RY*(   1) H  14                  0.00072     0.19031   
   132. RY*(   2) H  14                  0.00006     1.46617   
   133. RY*(   3) H  14                  0.00004     2.02422   
   134. RY*(   4) H  14                  0.00003     1.94785   
   135. RY*(   1) H  15                  0.00070     0.17064   
   136. RY*(   2) H  15                  0.00004     1.45889   
   137. RY*(   3) H  15                  0.00004     1.79682   
   138. RY*(   4) H  15                  0.00003     2.15750   
   139. RY*(   1) H  16                  0.00076     0.16667   
   140. RY*(   2) H  16                  0.00004     1.82856   
   141. RY*(   3) H  16                  0.00004     2.11231   
   142. RY*(   4) H  16                  0.00001     1.45253   
   143. RY*(   1) H  17                  0.00190     0.19592   
   144. RY*(   2) H  17                  0.00004     1.97732   
   145. RY*(   3) H  17                  0.00005     1.48005   
   146. RY*(   4) H  17                  0.00003     2.02928   
   147. BD*(   1) O   1 - C   2          0.00152     0.43769   
   148. BD*(   2) O   1 - C   2          0.02478    -0.15871   
   149. BD*(   1) C   2 - C   3          0.03258     0.24989   
   150. BD*(   1) C   2 - H  10          0.02792     0.24593   
   151. BD*(   1) C   3 - C   4          0.01651     0.33543   
   152. BD*(   1) C   3 - C   9          0.01248     0.34720   
   153. BD*(   2) C   3 - C   9          0.03289    -0.16432   
   154. BD*(   1) C   4 - C   5          0.00833     0.21091   
   155. BD*(   1) C   4 - C   6          0.01154     0.34967   
   156. BD*(   1) C   5 - H  11          0.00172     0.26428   
   157. BD*(   1) C   5 - H  12          0.00172     0.26428   
   158. BD*(   1) C   5 - H  13          0.00259     0.27471   
   159. BD*(   1) C   6 - C   7          0.00816     0.36029   
   160. BD*(   2) C   6 - C   7          0.00951    -0.16559   
   161. BD*(   1) C   6 - H  14          0.00692     0.27758   
   162. BD*(   1) C   7 - C   8          0.00801     0.35370   
   163. BD*(   1) C   7 - H  15          0.00643     0.28345   
   164. BD*(   1) C   8 - C   9          0.00740     0.36910   
   165. BD*(   1) C   8 - H  16          0.00680     0.27854   
   166. BD*(   1) C   9 - H  17          0.00827     0.29351   
       -------------------------------
              Total Lewis   30.31063  ( 97.7762%)
        Valence non-Lewis    0.63030  (  2.0332%)
        Rydberg non-Lewis    0.05907  (  0.1906%)
       -------------------------------
            Total unit  1   31.00000  (100.0000%)
           Charge unit  1    1.00000
 Unable to Open any file for archive entry.
 1\1\GINC-COMPUTE-1-12\SP\UB3LYP\def2SVP\C8H8O1(1+,2)\ZAHRT2\08-Jan-202
 1\0\\# b3lyp/def2svp geom=NewRedundant pop=NBO\\88\\1,2\O,0,-1.8377541
 894,-2.5517905786,-0.6308429224\C,0,-1.7013617356,-1.3900456219,-0.314
 4772679\C,0,-0.3877018918,-0.7300325702,-0.1074898812\C,0,-0.283323835
 2,0.6320393507,0.2621907136\C,0,-1.4939492929,1.5107728406,0.472506877
 7\C,0,1.0008567852,1.167184219,0.4348487636\C,0,2.146021496,0.38921557
 1,0.2502673902\C,0,2.0333605029,-0.9562816257,-0.1151253958\C,0,0.7684
 137331,-1.5073028805,-0.2916414934\H,0,-2.5997687407,-0.7444406625,-0.
 1601663981\H,0,-2.1470914662,1.1277233945,1.2727783668\H,0,-2.10936793
 38,1.5891334197,-0.4379191369\H,0,-1.186825073,2.5279836486,0.75364196
 1\H,0,1.1037291718,2.2173107448,0.720358086\H,0,3.1322623069,0.8379104
 496,0.3930379491\H,0,2.9276814688,-1.5664665507,-0.2599835909\H,0,0.63
 48186938,-2.5529131484,-0.5766101721\\Version=ES64L-G16RevC.01\State=2
 -A\HF=-384.2740646\S2=0.762212\S2-1=0.\S2A=0.750087\RMSD=3.411e-09\Dip
 ole=1.1835977,1.4878237,0.4274042\Quadrupole=7.8612257,-0.9220984,-6.9
 391273,-5.00678,-1.0148983,1.6246393\PG=C01 [X(C8H8O1)]\\@
 The archive entry for this job was punched.


 Standing in the middle of the road is very dangerous;
 you get knocked down by the traffic from both sides.
                                -- Margaret Thatcher
 File lengths (MBytes):  RWF=     32 Int=      0 D2E=      0 Chk=      3 Scr=      1
 Normal termination of Gaussian 16
