# Supplementary material for: Machine-Learning-Guided Discovery of Electrochemical Reactions
Source: J Am Chem Soc. 2022 Dec 2;144(49):22599–610. doi: 10.1021/jacs.2c08997 (PMC9756344; doi:10.1021/jacs.2c08997)
Supplement: Supplementary file 3 — ja2c08997_si_003.zip [file ja2c08997_si_003.zip › Oxidation Site Selectivity/Ologs_notimes/91.log]

 Entering Gaussian System, Link 0=g16
 Input=91.com
 Output=91.log
 Initial command:
  
 Copyright (c) 1988-2019, Gaussian, Inc.  All Rights Reserved.
  
 This is part of the Gaussian(R) 16 program.  It is based on
 the Gaussian(R) 09 system (copyright 2009, Gaussian, Inc.),
 the Gaussian(R) 03 system (copyright 2003, Gaussian, Inc.),
 the Gaussian(R) 98 system (copyright 1998, Gaussian, Inc.),
 the Gaussian(R) 94 system (copyright 1995, Gaussian, Inc.),
 the Gaussian 92(TM) system (copyright 1992, Gaussian, Inc.),
 the Gaussian 90(TM) system (copyright 1990, Gaussian, Inc.),
 the Gaussian 88(TM) system (copyright 1988, Gaussian, Inc.),
 the Gaussian 86(TM) system (copyright 1986, Carnegie Mellon
 University), and the Gaussian 82(TM) system (copyright 1983,
 Carnegie Mellon University). Gaussian is a federally registered
 trademark of Gaussian, Inc.
  
 This software contains proprietary and confidential information,
 including trade secrets, belonging to Gaussian, Inc.
  
 This software is provided under written license and may be
 used, copied, transmitted, or stored only in accord with that
 written license.
  
 The following legend is applicable only to US Government
 contracts under FAR:
  
                    RESTRICTED RIGHTS LEGEND
  
 Use, reproduction and disclosure by the US Government is
 subject to restrictions as set forth in subparagraphs (a)
 and (c) of the Commercial Computer Software - Restricted
 Rights clause in FAR 52.227-19.
  
 Gaussian, Inc.
 340 Quinnipiac St., Bldg. 40, Wallingford CT 06492
  
  
 ---------------------------------------------------------------
 Warning -- This program may not be used in any manner that
 competes with the business of Gaussian, Inc. or will provide
 assistance to any competitor of Gaussian, Inc.  The licensee
 of this program is prohibited from giving any competitor of
 Gaussian, Inc. access to this program.  By using this program,
 the user acknowledges that Gaussian, Inc. is engaged in the
 business of creating and licensing software in the field of
 computational chemistry and represents and warrants to the
 licensee that it is not a competitor of Gaussian, Inc. and that
 it will not use this program in any manner prohibited above.
 ---------------------------------------------------------------
  

 Cite this work as:
 Gaussian 16, Revision C.01,
 M. J. Frisch, G. W. Trucks, H. B. Schlegel, G. E. Scuseria, 
 M. A. Robb, J. R. Cheeseman, G. Scalmani, V. Barone, 
 G. A. Petersson, H. Nakatsuji, X. Li, M. Caricato, A. V. Marenich, 
 J. Bloino, B. G. Janesko, R. Gomperts, B. Mennucci, H. P. Hratchian, 
 J. V. Ortiz, A. F. Izmaylov, J. L. Sonnenberg, D. Williams-Young, 
 F. Ding, F. Lipparini, F. Egidi, J. Goings, B. Peng, A. Petrone, 
 T. Henderson, D. Ranasinghe, V. G. Zakrzewski, J. Gao, N. Rega, 
 G. Zheng, W. Liang, M. Hada, M. Ehara, K. Toyota, R. Fukuda, 
 J. Hasegawa, M. Ishida, T. Nakajima, Y. Honda, O. Kitao, H. Nakai, 
 T. Vreven, K. Throssell, J. A. Montgomery, Jr., J. E. Peralta, 
 F. Ogliaro, M. J. Bearpark, J. J. Heyd, E. N. Brothers, K. N. Kudin, 
 V. N. Staroverov, T. A. Keith, R. Kobayashi, J. Normand, 
 K. Raghavachari, A. P. Rendell, J. C. Burant, S. S. Iyengar, 
 J. Tomasi, M. Cossi, J. M. Millam, M. Klene, C. Adamo, R. Cammi, 
 J. W. Ochterski, R. L. Martin, K. Morokuma, O. Farkas, 
 J. B. Foresman, and D. J. Fox, Gaussian, Inc., Wallingford CT, 2019.
 
 ******************************************
 Gaussian 16:  ES64L-G16RevC.01  3-Jul-2019
                 8-Jan-2021 
 ******************************************
 %nprocshared=16
 Will use up to   16 processors via shared memory.
 %mem=7GB
 -----------------------------------------
 # b3lyp/def2svp geom=NewRedundant pop=NBO
 -----------------------------------------
 1/29=4000,38=1,172=1/1;
 2/12=2,17=6,18=5,40=1/2;
 3/5=43,7=101,11=2,25=1,30=1,74=-5/1,2,3;
 4//1;
 5/5=2,38=5/2;
 6/7=2,8=2,9=2,10=2,28=1,40=1/1,7;
 99/5=1,9=1/99;
 --
 91
 --
 Symbolic Z-matrix:
 Charge =  1 Multiplicity = 2
 C                     2.31227   0.41712   0.19359 
 O                     2.80159   1.49564   0.43829 
 C                     0.85745   0.15708   0.07228 
 C                     0.39739  -1.13579  -0.21515 
 C                    -0.97168  -1.38319  -0.32986 
 C                    -1.88189  -0.33598  -0.15684 
 C                    -1.42672   0.95817   0.13063 
 C                    -0.06134   1.20563   0.24518 
 H                     2.9576   -0.48734   0.03759 
 H                     1.11948  -1.94675  -0.34834 
 H                    -1.33121  -2.39008  -0.55377 
 H                    -2.95405  -0.52765  -0.24624 
 H                    -2.14442   1.77097   0.2644 
 H                     0.32554   2.20216   0.46824 
 
                          Input orientation:                          
 ---------------------------------------------------------------------
 Center     Atomic      Atomic             Coordinates (Angstroms)
 Number     Number       Type             X           Y           Z
 ---------------------------------------------------------------------
      1          6           0        2.312273    0.417118    0.193590
      2          8           0        2.801588    1.495640    0.438288
      3          6           0        0.857448    0.157079    0.072282
      4          6           0        0.397387   -1.135789   -0.215151
      5          6           0       -0.971680   -1.383188   -0.329862
      6          6           0       -1.881894   -0.335982   -0.156838
      7          6           0       -1.426716    0.958166    0.130631
      8          6           0       -0.061342    1.205633    0.245184
      9          1           0        2.957596   -0.487337    0.037589
     10          1           0        1.119477   -1.946749   -0.348339
     11          1           0       -1.331208   -2.390081   -0.553774
     12          1           0       -2.954053   -0.527645   -0.246243
     13          1           0       -2.144419    1.770973    0.264403
     14          1           0        0.325542    2.202161    0.468238
 ---------------------------------------------------------------------
                    Distance matrix (angstroms):
                    1          2          3          4          5
     1  C    0.000000
     2  O    1.209345   0.000000
     3  C    1.482852   2.388595   0.000000
     4  C    2.499075   3.623753   1.402063   0.000000
     5  C    3.781461   4.807833   2.424841   1.395961   0.000000
     6  C    4.275628   5.063992   2.792776   2.416239   1.398238
     7  C    3.778457   4.273416   2.421271   2.798493   2.429208
     8  C    2.501692   2.884053   1.404826   2.429937   2.803817
     9  H    1.121971   2.029063   2.197066   2.653119   4.046823
    10  H    2.702650   3.911306   2.161405   1.093988   2.165844
    11  H    4.659814   5.758733   3.416165   2.162395   1.092350
    12  H    5.368447   6.139191   3.885595   3.406311   2.160729
    13  H    4.658330   4.956716   3.413616   3.891017   3.417192
    14  H    2.684941   2.575048   2.149900   3.407946   3.895444
                    6          7          8          9         10
     6  C    0.000000
     7  C    1.401657   0.000000
     8  C    2.419216   1.392339   0.000000
     9  H    4.845758   4.617395   3.467453   0.000000
    10  H    3.411667   3.892434   3.418203   2.378551   0.000000
    11  H    2.163362   3.418814   3.896158   4.729057   2.498920
    12  H    1.092819   2.163892   3.407863   5.918597   4.314850
    13  H    2.164629   1.092542   2.158515   5.584082   4.984970
    14  H    3.421354   2.175296   1.092017   3.787687   4.302393
                   11         12         13         14
    11  H    0.000000
    12  H    2.489351   0.000000
    13  H    4.317996   2.489962   0.000000
    14  H    4.987787   4.326439   2.515587   0.000000
 Stoichiometry    C7H6O(1+,2)
 Framework group  CS[SG(C7H6O)]
 Deg. of freedom    25
 Full point group                 CS      NOp   2
 Largest Abelian subgroup         CS      NOp   2
 Largest concise Abelian subgroup C1      NOp   1
                         Standard orientation:                         
 ---------------------------------------------------------------------
 Center     Atomic      Atomic             Coordinates (Angstroms)
 Number     Number       Type             X           Y           Z
 ---------------------------------------------------------------------
      1          6           0       -0.315463    2.026092   -0.000000
      2          8           0       -1.433067    2.488128   -0.000000
      3          6           0        0.000000    0.577185   -0.000000
      4          6           0        1.335364    0.149886    0.000000
      5          6           0        1.634976   -1.213544    0.000000
      6          6           0        0.597490   -2.150929    0.000000
      7          6           0       -0.739013   -1.728550   -0.000000
      8          6           0       -1.038566   -0.368816   -0.000000
      9          1           0        0.585442    2.694814    0.000000
     10          1           0        2.138204    0.893027    0.000000
     11          1           0        2.675007   -1.547556    0.000000
     12          1           0        0.830000   -3.218728    0.000000
     13          1           0       -1.543888   -2.467349   -0.000000
     14          1           0       -2.068961   -0.007170   -0.000000
 ---------------------------------------------------------------------
 Rotational constants (GHZ):           5.2172550           1.5590359           1.2003451
 Standard basis: def2SVP (5D, 7F)
 There are   112 symmetry adapted cartesian basis functions of A'  symmetry.
 There are    38 symmetry adapted cartesian basis functions of A"  symmetry.
 There are   104 symmetry adapted basis functions of A'  symmetry.
 There are    38 symmetry adapted basis functions of A"  symmetry.
   142 basis functions,   242 primitive gaussians,   150 cartesian basis functions
    28 alpha electrons       27 beta electrons
       nuclear repulsion energy       320.3142974934 Hartrees.
 NAtoms=   14 NActive=   14 NUniq=   14 SFac= 1.00D+00 NAtFMM=   60 NAOKFM=F Big=F
 Integral buffers will be    131072 words long.
 Raffenetti 2 integral format.
 Two-electron integral symmetry is turned on.
 One-electron integrals computed using PRISM.
   2 Symmetry operations used in ECPInt.
 ECPInt:  NShTT=    2211 NPrTT=    8123 LenC2=    2189 LenP2D=    6515.
 LDataN:  DoStor=T MaxTD1= 4 Len=   56
 NBasis=   142 RedAO= T EigKep=  3.04D-04  NBF=   104    38
 NBsUse=   142 1.00D-06 EigRej= -1.00D+00 NBFU=   104    38
 ExpMin= 1.22D-01 ExpMax= 2.27D+03 ExpMxC= 3.41D+02 IAcc=3 IRadAn=         5 AccDes= 0.00D+00
 Harris functional with IExCor=  402 and IRadAn=       5 diagonalized for initial guess.
 HarFok:  IExCor=  402 AccDes= 0.00D+00 IRadAn=         5 IDoV= 1 UseB2=F ITyADJ=14
 ICtDFT=  3500011 ScaDFX=  1.000000  1.000000  1.000000  1.000000
 FoFCou: FMM=F IPFlag=           0 FMFlag=      100000 FMFlg1=           0
         NFxFlg=           0 DoJE=T BraDBF=F KetDBF=T FulRan=T
         wScrn=  0.000000 ICntrl=       500 IOpCl=  0 I1Cent=   200000004 NGrid=           0
         NMat0=    1 NMatS0=      1 NMatT0=    0 NMatD0=    1 NMtDS0=    0 NMtDT0=    0
 Petite list used in FoFCou.
 Initial guess orbital symmetries:
 Alpha Orbitals:
       Occupied  (A') (A') (A') (A') (A') (A') (A') (A') (A') (A')
                 (A') (A') (A') (A') (A') (A') (A') (A') (A') (A')
                 (A') (A") (A') (A') (A") (A") (A") (A')
       Virtual   (A") (A") (A") (A') (A") (A') (A') (A') (A') (A')
                 (A') (A') (A') (A') (A') (A') (A') (A') (A') (A')
                 (A') (A") (A') (A') (A') (A") (A') (A") (A") (A")
                 (A') (A') (A') (A') (A") (A') (A') (A') (A") (A')
                 (A') (A') (A') (A') (A') (A') (A') (A") (A') (A')
                 (A') (A") (A') (A") (A") (A") (A") (A') (A") (A')
                 (A') (A") (A') (A') (A') (A') (A") (A') (A') (A")
                 (A') (A") (A') (A') (A') (A') (A") (A') (A") (A')
                 (A") (A') (A") (A') (A') (A') (A') (A') (A') (A")
                 (A") (A") (A") (A') (A') (A") (A') (A') (A") (A')
                 (A") (A') (A') (A') (A') (A') (A') (A') (A') (A")
                 (A') (A') (A') (A')
 Beta  Orbitals:
       Occupied  (A') (A') (A') (A') (A') (A') (A') (A') (A') (A')
                 (A') (A') (A') (A') (A') (A') (A') (A') (A') (A')
                 (A') (A") (A') (A') (A") (A") (A")
       Virtual   (A') (A") (A") (A") (A') (A") (A') (A') (A') (A')
                 (A') (A') (A') (A') (A') (A') (A') (A') (A') (A')
                 (A') (A') (A") (A') (A') (A') (A") (A') (A") (A")
                 (A") (A') (A') (A') (A') (A") (A') (A') (A') (A")
                 (A') (A') (A') (A') (A') (A') (A') (A') (A") (A')
                 (A') (A') (A") (A') (A") (A") (A") (A") (A') (A")
                 (A') (A') (A") (A') (A') (A') (A') (A") (A') (A')
                 (A") (A') (A") (A') (A') (A') (A') (A") (A') (A")
                 (A') (A") (A') (A") (A') (A') (A') (A') (A') (A')
                 (A") (A") (A") (A") (A') (A') (A") (A') (A') (A")
                 (A') (A") (A') (A') (A') (A') (A') (A') (A') (A')
                 (A") (A') (A') (A') (A')
 The electronic state of the initial guess is 2-A'.
 Initial guess <Sx>= 0.0000 <Sy>= 0.0000 <Sz>= 0.5000 <S**2>= 0.7500 S= 0.5000
 Requested convergence on RMS density matrix=1.00D-08 within 128 cycles.
 Requested convergence on MAX density matrix=1.00D-06.
 Requested convergence on             energy=1.00D-06.
 No special actions if energy rises.
 Integral accuracy reduced to 1.0D-05 until final iterations.
 EnCoef did     6 forward-backward iterations
 EnCoef did     2 forward-backward iterations
 Initial convergence to 1.0D-05 achieved.  Increase integral accuracy.
 SCF Done:  E(UB3LYP) =  -344.975717919     A.U. after   22 cycles
            NFock= 22  Conv=0.32D-08     -V/T= 2.0102
 <Sx>= 0.0000 <Sy>= 0.0000 <Sz>= 0.5000 <S**2>= 0.7577 S= 0.5038
 <L.S>= 0.000000000000E+00
 Annihilation of the first spin contaminant:
 S**2 before annihilation     0.7577,   after     0.7500

 **********************************************************************

            Population analysis using the SCF Density.

 **********************************************************************

 Orbital symmetries:
 Alpha Orbitals:
       Occupied  (A') (A') (A') (A') (A') (A') (A') (A') (A') (A')
                 (A') (A') (A') (A') (A') (A') (A') (A") (A') (A')
                 (A') (A') (A') (A") (A') (A') (A") (A")
       Virtual   (A") (A") (A") (A') (A') (A') (A') (A") (A') (A')
                 (A') (A') (A') (A') (A') (A') (A') (A') (A') (A")
                 (A') (A') (A') (A") (A') (A') (A') (A") (A') (A")
                 (A") (A') (A") (A') (A') (A') (A') (A") (A') (A')
                 (A') (A') (A') (A') (A') (A') (A') (A") (A') (A')
                 (A') (A') (A") (A") (A") (A") (A') (A') (A") (A")
                 (A') (A") (A') (A') (A') (A') (A") (A') (A') (A")
                 (A') (A") (A') (A') (A') (A') (A") (A') (A") (A')
                 (A") (A') (A") (A') (A') (A') (A') (A') (A') (A")
                 (A") (A") (A") (A') (A') (A') (A") (A") (A') (A')
                 (A") (A') (A') (A') (A') (A') (A') (A') (A") (A')
                 (A') (A') (A') (A')
 Beta  Orbitals:
       Occupied  (A') (A') (A') (A') (A') (A') (A') (A') (A') (A')
                 (A') (A') (A') (A') (A') (A') (A') (A") (A') (A')
                 (A') (A') (A") (A') (A') (A") (A")
       Virtual   (A') (A") (A") (A") (A') (A') (A') (A') (A") (A')
                 (A') (A') (A') (A') (A') (A') (A') (A') (A') (A")
                 (A') (A') (A') (A') (A") (A') (A') (A') (A") (A')
                 (A") (A") (A') (A") (A') (A') (A') (A') (A") (A')
                 (A') (A') (A') (A') (A') (A') (A') (A') (A") (A')
                 (A') (A') (A') (A") (A") (A") (A") (A') (A') (A")
                 (A") (A') (A") (A') (A') (A') (A") (A') (A') (A')
                 (A") (A') (A") (A') (A') (A') (A') (A") (A') (A")
                 (A') (A") (A') (A") (A') (A') (A') (A') (A') (A')
                 (A") (A") (A") (A") (A') (A') (A') (A") (A') (A")
                 (A') (A") (A') (A') (A') (A') (A') (A') (A') (A")
                 (A') (A') (A') (A') (A')
 The electronic state is 2-A'.
 Alpha  occ. eigenvalues --  -19.49475 -10.54617 -10.43228 -10.40516 -10.40077
 Alpha  occ. eigenvalues --  -10.39114 -10.38225 -10.38186  -1.37251  -1.06251
 Alpha  occ. eigenvalues --   -0.97589  -0.93914  -0.87688  -0.82101  -0.79260
 Alpha  occ. eigenvalues --   -0.75842  -0.74244  -0.70028  -0.68300  -0.65144
 Alpha  occ. eigenvalues --   -0.63639  -0.61651  -0.59655  -0.57209  -0.54872
 Alpha  occ. eigenvalues --   -0.53989  -0.47149  -0.45073
 Alpha virt. eigenvalues --   -0.30692  -0.20026  -0.17742  -0.11744  -0.09065
 Alpha virt. eigenvalues --   -0.05458  -0.04053  -0.03937  -0.03543   0.00624
 Alpha virt. eigenvalues --    0.01745   0.05486   0.09188   0.10829   0.11035
 Alpha virt. eigenvalues --    0.12947   0.16510   0.19242   0.23426   0.23466
 Alpha virt. eigenvalues --    0.24171   0.26167   0.26643   0.29826   0.29915
 Alpha virt. eigenvalues --    0.31401   0.32100   0.35268   0.37451   0.38866
 Alpha virt. eigenvalues --    0.41638   0.42977   0.44536   0.45758   0.46157
 Alpha virt. eigenvalues --    0.48922   0.49513   0.50700   0.51601   0.54840
 Alpha virt. eigenvalues --    0.55574   0.56417   0.59346   0.61202   0.61545
 Alpha virt. eigenvalues --    0.66855   0.72747   0.73635   0.84065   0.85616
 Alpha virt. eigenvalues --    0.89664   0.93739   0.95045   1.03253   1.04514
 Alpha virt. eigenvalues --    1.05393   1.08434   1.09489   1.10280   1.11349
 Alpha virt. eigenvalues --    1.15753   1.18608   1.32772   1.37999   1.45570
 Alpha virt. eigenvalues --    1.47549   1.47807   1.51579   1.53816   1.55370
 Alpha virt. eigenvalues --    1.55957   1.56044   1.56516   1.58682   1.60950
 Alpha virt. eigenvalues --    1.67950   1.67985   1.73199   1.75809   1.77744
 Alpha virt. eigenvalues --    1.79048   1.79884   1.80205   1.90758   1.91648
 Alpha virt. eigenvalues --    1.94757   1.95058   2.03092   2.07467   2.08783
 Alpha virt. eigenvalues --    2.09705   2.11802   2.15682   2.21090   2.25069
 Alpha virt. eigenvalues --    2.25302   2.31985   2.38496   2.40884   2.42202
 Alpha virt. eigenvalues --    2.44258   2.48492   2.53435   2.54312   2.65879
 Alpha virt. eigenvalues --    2.68442   2.71289   2.82227   2.84322   2.92509
 Alpha virt. eigenvalues --    3.00665   3.13121   3.30864   3.43937
  Beta  occ. eigenvalues --  -19.47284 -10.54730 -10.42956 -10.40524 -10.40080
  Beta  occ. eigenvalues --  -10.39141 -10.38200 -10.38168  -1.33037  -1.05864
  Beta  occ. eigenvalues --   -0.96788  -0.93822  -0.86347  -0.80771  -0.77891
  Beta  occ. eigenvalues --   -0.72913  -0.72600  -0.68333  -0.67290  -0.64743
  Beta  occ. eigenvalues --   -0.62612  -0.61586  -0.56990  -0.55288  -0.53929
  Beta  occ. eigenvalues --   -0.46856  -0.45102
  Beta virt. eigenvalues --   -0.43352  -0.30235  -0.20073  -0.17627  -0.10908
  Beta virt. eigenvalues --   -0.08891  -0.05248  -0.03925  -0.03888  -0.03283
  Beta virt. eigenvalues --    0.00705   0.02214   0.06323   0.09503   0.11032
  Beta virt. eigenvalues --    0.11228   0.13301   0.16717   0.19431   0.23337
  Beta virt. eigenvalues --    0.23478   0.25128   0.26574   0.26932   0.29793
  Beta virt. eigenvalues --    0.30223   0.31681   0.32463   0.35244   0.38270
  Beta virt. eigenvalues --    0.38790   0.41656   0.43517   0.44628   0.45856
  Beta virt. eigenvalues --    0.46411   0.49197   0.49598   0.50735   0.52011
  Beta virt. eigenvalues --    0.54946   0.55829   0.56725   0.59473   0.61561
  Beta virt. eigenvalues --    0.62351   0.66922   0.72984   0.75173   0.84565
  Beta virt. eigenvalues --    0.86925   0.92734   0.94946   0.95673   1.03470
  Beta virt. eigenvalues --    1.04681   1.05419   1.08512   1.09732   1.10385
  Beta virt. eigenvalues --    1.11402   1.17778   1.19333   1.32847   1.39339
  Beta virt. eigenvalues --    1.46051   1.47865   1.47898   1.51948   1.54273
  Beta virt. eigenvalues --    1.55442   1.56022   1.56082   1.57593   1.58848
  Beta virt. eigenvalues --    1.61033   1.68269   1.68782   1.73826   1.76062
  Beta virt. eigenvalues --    1.77958   1.79065   1.79917   1.80739   1.90838
  Beta virt. eigenvalues --    1.91820   1.94881   1.95107   2.03774   2.07716
  Beta virt. eigenvalues --    2.08893   2.09976   2.12231   2.15685   2.22310
  Beta virt. eigenvalues --    2.25762   2.29474   2.33502   2.41111   2.42158
  Beta virt. eigenvalues --    2.43076   2.44948   2.51537   2.53581   2.54387
  Beta virt. eigenvalues --    2.66030   2.68527   2.72163   2.82745   2.85298
  Beta virt. eigenvalues --    2.92707   3.01450   3.15748   3.33087   3.44282
          Condensed to atoms (all electrons):
               1          2          3          4          5          6
     1  C    4.685014   0.528642   0.345205  -0.057566   0.008533   0.000100
     2  O    0.528642   7.408554  -0.057334   0.001402  -0.000078   0.000008
     3  C    0.345205  -0.057334   5.468959   0.192087   0.097835  -0.155050
     4  C   -0.057566   0.001402   0.192087   5.102072   0.304041   0.098919
     5  C    0.008533  -0.000078   0.097835   0.304041   4.975825   0.255261
     6  C    0.000100   0.000008  -0.155050   0.098919   0.255261   5.038353
     7  C    0.010405   0.000487   0.101510  -0.135168   0.095382   0.246457
     8  C   -0.070741   0.002139   0.191704   0.056305  -0.128896   0.097300
     9  H    0.361298  -0.014477  -0.026532  -0.006192   0.000312   0.000009
    10  H   -0.011411   0.000085  -0.078145   0.442645  -0.042992   0.012413
    11  H   -0.000271   0.000000   0.014617  -0.062781   0.447399  -0.062497
    12  H    0.000035   0.000000  -0.001363   0.013172  -0.061634   0.444541
    13  H   -0.000294  -0.000012   0.014368  -0.001458   0.012432  -0.061995
    14  H   -0.016575   0.004368  -0.076315   0.011916  -0.001473   0.012304
               7          8          9         10         11         12
     1  C    0.010405  -0.070741   0.361298  -0.011411  -0.000271   0.000035
     2  O    0.000487   0.002139  -0.014477   0.000085   0.000000   0.000000
     3  C    0.101510   0.191704  -0.026532  -0.078145   0.014617  -0.001363
     4  C   -0.135168   0.056305  -0.006192   0.442645  -0.062781   0.013172
     5  C    0.095382  -0.128896   0.000312  -0.042992   0.447399  -0.061634
     6  C    0.246457   0.097300   0.000009   0.012413  -0.062497   0.444541
     7  C    4.982681   0.310444  -0.000146  -0.001519   0.012383  -0.061914
     8  C    0.310444   5.072602   0.006130   0.011491  -0.001519   0.012962
     9  H   -0.000146   0.006130   0.499722   0.004806  -0.000010  -0.000000
    10  H   -0.001519   0.011491   0.004806   0.633339  -0.011043  -0.000186
    11  H    0.012383  -0.001519  -0.000010  -0.011043   0.615926  -0.010481
    12  H   -0.061914   0.012962  -0.000000  -0.000186  -0.010481   0.610187
    13  H    0.446860  -0.062948   0.000003   0.000019  -0.000186  -0.010460
    14  H   -0.045556   0.449546   0.000234  -0.000170   0.000016  -0.000162
              13         14
     1  C   -0.000294  -0.016575
     2  O   -0.000012   0.004368
     3  C    0.014368  -0.076315
     4  C   -0.001458   0.011916
     5  C    0.012432  -0.001473
     6  C   -0.061995   0.012304
     7  C    0.446860  -0.045556
     8  C   -0.062948   0.449546
     9  H    0.000003   0.000234
    10  H    0.000019  -0.000170
    11  H   -0.000186   0.000016
    12  H   -0.010460  -0.000162
    13  H    0.613869  -0.010519
    14  H   -0.010519   0.627972
          Atomic-Atomic Spin Densities.
               1          2          3          4          5          6
     1  C   -0.103734  -0.054952   0.045553   0.000839  -0.000284  -0.000258
     2  O   -0.054952   0.873950  -0.024057   0.000284   0.000001  -0.000018
     3  C    0.045553  -0.024057   0.177826  -0.011474  -0.000198  -0.000291
     4  C    0.000839   0.000284  -0.011474  -0.010218   0.004280   0.001261
     5  C   -0.000284   0.000001  -0.000198   0.004280   0.012997  -0.002345
     6  C   -0.000258  -0.000018  -0.000291   0.001261  -0.002345  -0.017201
     7  C   -0.001138   0.000119   0.001514  -0.000433   0.000648  -0.002862
     8  C    0.003575   0.007250  -0.022205   0.003631  -0.000475   0.001950
     9  H    0.039796  -0.014108  -0.034613   0.003246  -0.000067  -0.000051
    10  H    0.001072   0.000021  -0.002434   0.000709  -0.000188  -0.000128
    11  H    0.000045   0.000000  -0.000012  -0.000466   0.001170  -0.000683
    12  H   -0.000008  -0.000000  -0.000040   0.000013  -0.000465   0.000586
    13  H    0.000056   0.000010  -0.000050   0.000027   0.000055  -0.000497
    14  H   -0.000745   0.002263  -0.000755   0.000072   0.000033  -0.000206
               7          8          9         10         11         12
     1  C   -0.001138   0.003575   0.039796   0.001072   0.000045  -0.000008
     2  O    0.000119   0.007250  -0.014108   0.000021   0.000000  -0.000000
     3  C    0.001514  -0.022205  -0.034613  -0.002434  -0.000012  -0.000040
     4  C   -0.000433   0.003631   0.003246   0.000709  -0.000466   0.000013
     5  C    0.000648  -0.000475  -0.000067  -0.000188   0.001170  -0.000465
     6  C   -0.002862   0.001950  -0.000051  -0.000128  -0.000683   0.000586
     7  C    0.008478   0.001531   0.000044   0.000067   0.000071  -0.000353
     8  C    0.001531   0.003007   0.001686   0.000050  -0.000014   0.000205
     9  H    0.000044   0.001686   0.149616   0.001229   0.000017  -0.000001
    10  H    0.000067   0.000050   0.001229   0.001026   0.000159  -0.000005
    11  H    0.000071  -0.000014   0.000017   0.000159   0.002171  -0.000102
    12  H   -0.000353   0.000205  -0.000001  -0.000005  -0.000102   0.001542
    13  H    0.003214  -0.002626   0.000003   0.000001   0.000005  -0.000085
    14  H    0.000174  -0.000562   0.000174   0.000013   0.000003  -0.000014
              13         14
     1  C    0.000056  -0.000745
     2  O    0.000010   0.002263
     3  C   -0.000050  -0.000755
     4  C    0.000027   0.000072
     5  C    0.000055   0.000033
     6  C   -0.000497  -0.000206
     7  C    0.003214   0.000174
     8  C   -0.002626  -0.000562
     9  H    0.000003   0.000174
    10  H    0.000001   0.000013
    11  H    0.000005   0.000003
    12  H   -0.000085  -0.000014
    13  H    0.002980   0.000389
    14  H    0.000389  -0.000127
 Mulliken charges and spin densities:
               1          2
     1  C    0.217624  -0.070181
     2  O    0.126214   0.790763
     3  C   -0.031546   0.128763
     4  C    0.040608  -0.008231
     5  C    0.038051   0.015161
     6  C    0.073877  -0.020742
     7  C    0.037693   0.011075
     8  C    0.053482  -0.002999
     9  H    0.174843   0.146971
    10  H    0.040669   0.001592
    11  H    0.058446   0.002364
    12  H    0.065304   0.001272
    13  H    0.060321   0.003482
    14  H    0.044413   0.000711
 Sum of Mulliken charges =   1.00000   1.00000
 Mulliken charges and spin densities with hydrogens summed into heavy atoms:
               1          2
     1  C    0.392468   0.076790
     2  O    0.126214   0.790763
     3  C   -0.031546   0.128763
     4  C    0.081277  -0.006639
     5  C    0.096498   0.017526
     6  C    0.139181  -0.019471
     7  C    0.098014   0.014557
     8  C    0.097894  -0.002288
 Electronic spatial extent (au):  <R**2>=            907.1420
 Charge=              1.0000 electrons
 Dipole moment (field-independent basis, Debye):
    X=              1.0072    Y=              2.1160    Z=              0.0000  Tot=              2.3435
 Quadrupole moment (field-independent basis, Debye-Ang):
   XX=            -33.3109   YY=            -18.5071   ZZ=            -46.2434
   XY=             -0.1158   XZ=             -0.0000   YZ=             -0.0000
 Traceless Quadrupole moment (field-independent basis, Debye-Ang):
   XX=             -0.6237   YY=             14.1800   ZZ=            -13.5563
   XY=             -0.1158   XZ=             -0.0000   YZ=             -0.0000
 Octapole moment (field-independent basis, Debye-Ang**2):
  XXX=              2.2376  YYY=             19.1017  ZZZ=             -0.0000  XYY=              5.3117
  XXY=             -2.4623  XXZ=              0.0000  XZZ=             -3.2101  YZZ=              6.9939
  YYZ=              0.0000  XYZ=             -0.0000
 Hexadecapole moment (field-independent basis, Debye-Ang**3):
 XXXX=           -316.8946 YYYY=           -537.8876 ZZZZ=            -46.6559 XXXY=             75.3440
 XXXZ=             -0.0000 YYYX=             82.3609 YYYZ=              0.0000 ZZZX=             -0.0000
 ZZZY=              0.0000 XXYY=           -155.3385 XXZZ=            -74.3073 YYZZ=           -132.4332
 XXYZ=              0.0000 YYXZ=             -0.0000 ZZXY=             27.2336
 N-N= 3.203142974934D+02 E-N=-1.430255402229D+03  KE= 3.414772563977D+02
 Symmetry A'   KE= 3.306278668844D+02
 Symmetry A"   KE= 1.084938951329D+01
 Symmetry A'   SP= 1.000000000000D+00
 Symmetry A"   SP= 9.560830182024D-15
                          Isotropic Fermi Contact Couplings
        Atom                 a.u.       MegaHertz       Gauss      10(-4) cm-1
     1  C(13)             -0.08587     -96.53753     -34.44699     -32.20145
     2  O(17)              0.26260    -159.18831     -56.80235     -53.09951
     3  C(13)              0.07558      84.96901      30.31906      28.34261
     4  C(13)             -0.00531      -5.96673      -2.12908      -1.99029
     5  C(13)              0.00390       4.38658       1.56524       1.46321
     6  C(13)             -0.00246      -2.76134      -0.98532      -0.92108
     7  C(13)              0.00172       1.92809       0.68799       0.64314
     8  C(13)             -0.00578      -6.49468      -2.31746      -2.16639
     9  H(1)               0.06543     292.44329     104.35104      97.54858
    10  H(1)               0.00037       1.66714       0.59488       0.55610
    11  H(1)               0.00115       5.12678       1.82936       1.71011
    12  H(1)               0.00050       2.23392       0.79712       0.74515
    13  H(1)               0.00176       7.86357       2.80592       2.62300
    14  H(1)              -0.00017      -0.75935      -0.27096      -0.25329
 --------------------------------------------------------
       Center         ----  Spin Dipole Couplings  ----
                      3XX-RR        3YY-RR        3ZZ-RR
 --------------------------------------------------------
     1   Atom        0.038841      0.069900     -0.108741
     2   Atom       -0.980330      2.351046     -1.370716
     3   Atom       -0.087865      0.186460     -0.098595
     4   Atom        0.020024      0.009115     -0.029140
     5   Atom       -0.007055      0.009861     -0.002806
     6   Atom        0.009579      0.012889     -0.022468
     7   Atom       -0.009568      0.011414     -0.001846
     8   Atom        0.011976      0.020553     -0.032530
     9   Atom        0.023938     -0.007025     -0.016914
    10   Atom        0.005898     -0.000437     -0.005461
    11   Atom        0.002020     -0.000224     -0.001797
    12   Atom        0.000601      0.000433     -0.001034
    13   Atom       -0.000398      0.002368     -0.001970
    14   Atom       -0.004405      0.014754     -0.010348
 --------------------------------------------------------
                        XY            XZ            YZ
 --------------------------------------------------------
     1   Atom       -0.012399      0.000000     -0.000000
     2   Atom        1.626131     -0.000000     -0.000000
     3   Atom       -0.068023      0.000000     -0.000000
     4   Atom       -0.019303     -0.000000      0.000000
     5   Atom       -0.009773      0.000000     -0.000000
     6   Atom       -0.001073      0.000000     -0.000000
     7   Atom        0.001534      0.000000      0.000000
     8   Atom        0.018231     -0.000000     -0.000000
     9   Atom        0.013932      0.000000      0.000000
    10   Atom       -0.004688      0.000000     -0.000000
    11   Atom       -0.001953      0.000000     -0.000000
    12   Atom       -0.000237      0.000000     -0.000000
    13   Atom        0.001689      0.000000      0.000000
    14   Atom        0.005933      0.000000      0.000000
 --------------------------------------------------------


 ---------------------------------------------------------------------------------
              Anisotropic Spin Dipole Couplings in Principal Axis System
 ---------------------------------------------------------------------------------

       Atom             a.u.   MegaHertz   Gauss  10(-4) cm-1        Axes

              Baa    -0.1087   -14.592    -5.207    -4.867 -0.0000  0.0000  1.0000
     1 C(13)  Bbb     0.0345     4.629     1.652     1.544  0.9438  0.3306  0.0000
              Bcc     0.0742     9.963     3.555     3.323 -0.3306  0.9438 -0.0000
 
              Baa    -1.6425   118.849    42.408    39.644  0.9262 -0.3771  0.0000
     2 O(17)  Bbb    -1.3707    99.184    35.391    33.084  0.0000  0.0000  1.0000
              Bcc     3.0132  -218.033   -77.799   -72.728  0.3771  0.9262 -0.0000
 
              Baa    -0.1038   -13.930    -4.971    -4.646  0.9736  0.2282  0.0000
     3 C(13)  Bbb    -0.0986   -13.230    -4.721    -4.413  0.0000  0.0000  1.0000
              Bcc     0.2024    27.160     9.691     9.060 -0.2282  0.9736 -0.0000
 
              Baa    -0.0291    -3.910    -1.395    -1.304  0.0000  0.0000  1.0000
     4 C(13)  Bbb    -0.0055    -0.737    -0.263    -0.246  0.6034  0.7975  0.0000
              Bcc     0.0346     4.647     1.658     1.550  0.7975 -0.6034  0.0000
 
              Baa    -0.0115    -1.546    -0.552    -0.516  0.9095  0.4157 -0.0000
     5 C(13)  Bbb    -0.0028    -0.377    -0.134    -0.126 -0.0000  0.0000  1.0000
              Bcc     0.0143     1.923     0.686     0.641 -0.4157  0.9095 -0.0000
 
              Baa    -0.0225    -3.015    -1.076    -1.006  0.0000  0.0000  1.0000
     6 C(13)  Bbb     0.0093     1.243     0.443     0.415  0.9589  0.2837  0.0000
              Bcc     0.0132     1.772     0.632     0.591 -0.2837  0.9589 -0.0000
 
              Baa    -0.0097    -1.299    -0.463    -0.433  0.9974 -0.0725 -0.0000
     7 C(13)  Bbb    -0.0018    -0.248    -0.088    -0.083  0.0000 -0.0000  1.0000
              Bcc     0.0115     1.547     0.552     0.516  0.0725  0.9974  0.0000
 
              Baa    -0.0325    -4.365    -1.558    -1.456  0.0000  0.0000  1.0000
     8 C(13)  Bbb    -0.0025    -0.331    -0.118    -0.110  0.7839 -0.6209  0.0000
              Bcc     0.0350     4.696     1.676     1.566  0.6209  0.7839 -0.0000
 
              Baa    -0.0169    -9.024    -3.220    -3.010 -0.0000  0.0000  1.0000
     9 H(1)   Bbb    -0.0124    -6.600    -2.355    -2.202 -0.3582  0.9336 -0.0000
              Bcc     0.0293    15.625     5.575     5.212  0.9336  0.3582  0.0000
 
              Baa    -0.0055    -2.913    -1.040    -0.972 -0.0000 -0.0000  1.0000
    10 H(1)   Bbb    -0.0029    -1.562    -0.557    -0.521  0.4691  0.8831  0.0000
              Bcc     0.0084     4.476     1.597     1.493  0.8831 -0.4691  0.0000
 
              Baa    -0.0018    -0.959    -0.342    -0.320  0.0000  0.0000  1.0000
    11 H(1)   Bbb    -0.0014    -0.722    -0.258    -0.241  0.5009  0.8655 -0.0000
              Bcc     0.0032     1.681     0.600     0.561  0.8655 -0.5009  0.0000
 
              Baa    -0.0010    -0.552    -0.197    -0.184 -0.0000  0.0000  1.0000
    12 H(1)   Bbb     0.0003     0.142     0.051     0.047  0.5775  0.8164 -0.0000
              Bcc     0.0008     0.410     0.146     0.137  0.8164 -0.5775  0.0000
 
              Baa    -0.0020    -1.051    -0.375    -0.351  0.0000  0.0000  1.0000
    13 H(1)   Bbb    -0.0012    -0.639    -0.228    -0.213  0.9038 -0.4281 -0.0000
              Bcc     0.0032     1.691     0.603     0.564  0.4281  0.9038 -0.0000
 
              Baa    -0.0103    -5.521    -1.970    -1.842  0.0000  0.0000  1.0000
    14 H(1)   Bbb    -0.0061    -3.251    -1.160    -1.085  0.9618 -0.2737  0.0000
              Bcc     0.0164     8.773     3.130     2.926  0.2737  0.9618 -0.0000
 

 ---------------------------------------------------------------------------------

 ******************************Gaussian NBO Version 3.1******************************
             N A T U R A L   A T O M I C   O R B I T A L   A N D
          N A T U R A L   B O N D   O R B I T A L   A N A L Y S I S
 ******************************Gaussian NBO Version 3.1******************************
       /RESON  / : Allow strongly delocalized NBO set

 Analyzing the SCF density

 Job title: 91                                                              

 Storage needed:     61236 in NPA,     81292 in NBO ( 939523004 available)
 GSVD:  LWork=       12972 too small for GESVD, short by         890 words or         890 for optimal perf.


 NATURAL POPULATIONS:  Natural atomic orbital occupancies 
                                                          
   NAO  Atom  No  lang   Type(AO)    Occupancy
 --------------------------------------------
     1    C    1  S      Cor( 1S)     1.99920
     2    C    1  S      Val( 2S)     0.94189
     3    C    1  S      Ryd( 3S)     0.00609
     4    C    1  px     Val( 2p)     0.88721
     5    C    1  px     Ryd( 3p)     0.01265
     6    C    1  py     Val( 2p)     1.03276
     7    C    1  py     Ryd( 3p)     0.00483
     8    C    1  pz     Val( 2p)     0.70438
     9    C    1  pz     Ryd( 3p)     0.00037
    10    C    1  dxy    Ryd( 3d)     0.00219
    11    C    1  dxz    Ryd( 3d)     0.00298
    12    C    1  dyz    Ryd( 3d)     0.00124
    13    C    1  dx2y2  Ryd( 3d)     0.00203
    14    C    1  dz2    Ryd( 3d)     0.00078

    15    O    2  S      Cor( 1S)     1.99974
    16    O    2  S      Val( 2S)     1.71576
    17    O    2  S      Ryd( 3S)     0.00132
    18    O    2  px     Val( 2p)     1.54618
    19    O    2  px     Ryd( 3p)     0.00065
    20    O    2  py     Val( 2p)     1.24122
    21    O    2  py     Ryd( 3p)     0.00167
    22    O    2  pz     Val( 2p)     1.56149
    23    O    2  pz     Ryd( 3p)     0.00111
    24    O    2  dxy    Ryd( 3d)     0.00143
    25    O    2  dxz    Ryd( 3d)     0.00197
    26    O    2  dyz    Ryd( 3d)     0.00035
    27    O    2  dx2y2  Ryd( 3d)     0.00139
    28    O    2  dz2    Ryd( 3d)     0.00045

    29    C    3  S      Cor( 1S)     1.99876
    30    C    3  S      Val( 2S)     0.88991
    31    C    3  S      Ryd( 3S)     0.00165
    32    C    3  px     Val( 2p)     1.13485
    33    C    3  px     Ryd( 3p)     0.00560
    34    C    3  py     Val( 2p)     1.00688
    35    C    3  py     Ryd( 3p)     0.00455
    36    C    3  pz     Val( 2p)     1.12896
    37    C    3  pz     Ryd( 3p)     0.00085
    38    C    3  dxy    Ryd( 3d)     0.00065
    39    C    3  dxz    Ryd( 3d)     0.00082
    40    C    3  dyz    Ryd( 3d)     0.00028
    41    C    3  dx2y2  Ryd( 3d)     0.00101
    42    C    3  dz2    Ryd( 3d)     0.00045

    43    C    4  S      Cor( 1S)     1.99889
    44    C    4  S      Val( 2S)     0.94621
    45    C    4  S      Ryd( 3S)     0.00156
    46    C    4  px     Val( 2p)     1.11484
    47    C    4  px     Ryd( 3p)     0.00457
    48    C    4  py     Val( 2p)     1.14633
    49    C    4  py     Ryd( 3p)     0.00498
    50    C    4  pz     Val( 2p)     0.91277
    51    C    4  pz     Ryd( 3p)     0.00097
    52    C    4  dxy    Ryd( 3d)     0.00074
    53    C    4  dxz    Ryd( 3d)     0.00043
    54    C    4  dyz    Ryd( 3d)     0.00057
    55    C    4  dx2y2  Ryd( 3d)     0.00068
    56    C    4  dz2    Ryd( 3d)     0.00042

    57    C    5  S      Cor( 1S)     1.99894
    58    C    5  S      Val( 2S)     0.95891
    59    C    5  S      Ryd( 3S)     0.00121
    60    C    5  px     Val( 2p)     1.20419
    61    C    5  px     Ryd( 3p)     0.00650
    62    C    5  py     Val( 2p)     1.06023
    63    C    5  py     Ryd( 3p)     0.00430
    64    C    5  pz     Val( 2p)     0.96135
    65    C    5  pz     Ryd( 3p)     0.00061
    66    C    5  dxy    Ryd( 3d)     0.00073
    67    C    5  dxz    Ryd( 3d)     0.00050
    68    C    5  dyz    Ryd( 3d)     0.00040
    69    C    5  dx2y2  Ryd( 3d)     0.00075
    70    C    5  dz2    Ryd( 3d)     0.00040

    71    C    6  S      Cor( 1S)     1.99895
    72    C    6  S      Val( 2S)     0.96952
    73    C    6  S      Ryd( 3S)     0.00123
    74    C    6  px     Val( 2p)     1.06558
    75    C    6  px     Ryd( 3p)     0.00382
    76    C    6  py     Val( 2p)     1.20588
    77    C    6  py     Ryd( 3p)     0.00627
    78    C    6  pz     Val( 2p)     0.84718
    79    C    6  pz     Ryd( 3p)     0.00032
    80    C    6  dxy    Ryd( 3d)     0.00078
    81    C    6  dxz    Ryd( 3d)     0.00055
    82    C    6  dyz    Ryd( 3d)     0.00049
    83    C    6  dx2y2  Ryd( 3d)     0.00079
    84    C    6  dz2    Ryd( 3d)     0.00039

    85    C    7  S      Cor( 1S)     1.99895
    86    C    7  S      Val( 2S)     0.95979
    87    C    7  S      Ryd( 3S)     0.00118
    88    C    7  px     Val( 2p)     1.14783
    89    C    7  px     Ryd( 3p)     0.00552
    90    C    7  py     Val( 2p)     1.11881
    91    C    7  py     Ryd( 3p)     0.00511
    92    C    7  pz     Val( 2p)     0.95344
    93    C    7  pz     Ryd( 3p)     0.00051
    94    C    7  dxy    Ryd( 3d)     0.00071
    95    C    7  dxz    Ryd( 3d)     0.00044
    96    C    7  dyz    Ryd( 3d)     0.00047
    97    C    7  dx2y2  Ryd( 3d)     0.00077
    98    C    7  dz2    Ryd( 3d)     0.00039

    99    C    8  S      Cor( 1S)     1.99890
   100    C    8  S      Val( 2S)     0.94707
   101    C    8  S      Ryd( 3S)     0.00179
   102    C    8  px     Val( 2p)     1.17869
   103    C    8  px     Ryd( 3p)     0.00562
   104    C    8  py     Val( 2p)     1.08159
   105    C    8  py     Ryd( 3p)     0.00471
   106    C    8  pz     Val( 2p)     0.91136
   107    C    8  pz     Ryd( 3p)     0.00115
   108    C    8  dxy    Ryd( 3d)     0.00087
   109    C    8  dxz    Ryd( 3d)     0.00038
   110    C    8  dyz    Ryd( 3d)     0.00059
   111    C    8  dx2y2  Ryd( 3d)     0.00057
   112    C    8  dz2    Ryd( 3d)     0.00043

   113    H    9  S      Val( 1S)     0.68622
   114    H    9  S      Ryd( 2S)     0.00179
   115    H    9  px     Ryd( 2p)     0.00064
   116    H    9  py     Ryd( 2p)     0.00043
   117    H    9  pz     Ryd( 2p)     0.00009

   118    H   10  S      Val( 1S)     0.74662
   119    H   10  S      Ryd( 2S)     0.00151
   120    H   10  px     Ryd( 2p)     0.00057
   121    H   10  py     Ryd( 2p)     0.00038
   122    H   10  pz     Ryd( 2p)     0.00015

   123    H   11  S      Val( 1S)     0.73123
   124    H   11  S      Ryd( 2S)     0.00134
   125    H   11  px     Ryd( 2p)     0.00079
   126    H   11  py     Ryd( 2p)     0.00015
   127    H   11  pz     Ryd( 2p)     0.00012

   128    H   12  S      Val( 1S)     0.73600
   129    H   12  S      Ryd( 2S)     0.00137
   130    H   12  px     Ryd( 2p)     0.00011
   131    H   12  py     Ryd( 2p)     0.00085
   132    H   12  pz     Ryd( 2p)     0.00010

   133    H   13  S      Val( 1S)     0.73052
   134    H   13  S      Ryd( 2S)     0.00135
   135    H   13  px     Ryd( 2p)     0.00050
   136    H   13  py     Ryd( 2p)     0.00044
   137    H   13  pz     Ryd( 2p)     0.00012

   138    H   14  S      Val( 1S)     0.74274
   139    H   14  S      Ryd( 2S)     0.00185
   140    H   14  px     Ryd( 2p)     0.00082
   141    H   14  py     Ryd( 2p)     0.00014
   142    H   14  pz     Ryd( 2p)     0.00015

 WARNING:  1 low occupancy (<1.9990e) core orbital  found on  C    3
           1 low occupancy (<1.9990e) core orbital  found on  C    4
           1 low occupancy (<1.9990e) core orbital  found on  C    5
           1 low occupancy (<1.9990e) core orbital  found on  C    6
           1 low occupancy (<1.9990e) core orbital  found on  C    7
           1 low occupancy (<1.9990e) core orbital  found on  C    8


 Summary of Natural Population Analysis:                  
                                                          
                                       Natural Population 
                Natural  -----------------------------------------------
    Atom  No    Charge         Core      Valence    Rydberg      Total
 -----------------------------------------------------------------------
      C    1    0.40140      1.99920     3.56623    0.03317     5.59860
      O    2   -0.07472      1.99974     6.06465    0.01034     8.07472
      C    3   -0.17523      1.99876     4.16060    0.01587     6.17523
      C    4   -0.13396      1.99889     4.12015    0.01492     6.13396
      C    5   -0.19902      1.99894     4.18469    0.01538     6.19902
      C    6   -0.10175      1.99895     4.08816    0.01464     6.10175
      C    7   -0.19391      1.99895     4.17987    0.01510     6.19391
      C    8   -0.13369      1.99890     4.11870    0.01609     6.13369
      H    9    0.31082      0.00000     0.68622    0.00295     0.68918
      H   10    0.25077      0.00000     0.74662    0.00260     0.74923
      H   11    0.26636      0.00000     0.73123    0.00241     0.73364
      H   12    0.26157      0.00000     0.73600    0.00243     0.73843
      H   13    0.26706      0.00000     0.73052    0.00242     0.73294
      H   14    0.25430      0.00000     0.74274    0.00296     0.74570
 =======================================================================
   * Total *    1.00000     15.99232    38.85638    0.15130    55.00000

                                 Natural Population      
 --------------------------------------------------------
   Core                      15.99232 ( 99.9520% of  16)
   Valence                   38.85638 ( 99.6317% of  39)
   Natural Minimal Basis     54.84870 ( 99.7249% of  55)
   Natural Rydberg Basis      0.15130 (  0.2751% of  55)
 --------------------------------------------------------

    Atom  No          Natural Electron Configuration
 ----------------------------------------------------------------------------
      C    1      [core]2S( 0.94)2p( 2.62)3S( 0.01)3p( 0.02)3d( 0.01)
      O    2      [core]2S( 1.72)2p( 4.35)3d( 0.01)
      C    3      [core]2S( 0.89)2p( 3.27)3p( 0.01)
      C    4      [core]2S( 0.95)2p( 3.17)3p( 0.01)
      C    5      [core]2S( 0.96)2p( 3.23)3p( 0.01)
      C    6      [core]2S( 0.97)2p( 3.12)3p( 0.01)
      C    7      [core]2S( 0.96)2p( 3.22)3p( 0.01)
      C    8      [core]2S( 0.95)2p( 3.17)3p( 0.01)
      H    9            1S( 0.69)
      H   10            1S( 0.75)
      H   11            1S( 0.73)
      H   12            1S( 0.74)
      H   13            1S( 0.73)
      H   14            1S( 0.74)


 ***************************************************
 *******         Alpha spin orbitals         *******
 ***************************************************


 NATURAL POPULATIONS:  Natural atomic orbital occupancies 
                                                          
   NAO  Atom  No  lang   Type(AO)    Occupancy      Energy
 ----------------------------------------------------------
     1    C    1  S      Cor( 1S)     0.99959     -10.43833
     2    C    1  S      Val( 2S)     0.46296      -0.45827
     3    C    1  S      Ryd( 3S)     0.00285       0.30795
     4    C    1  px     Val( 2p)     0.43751      -0.29119
     5    C    1  px     Ryd( 3p)     0.00617       0.50436
     6    C    1  py     Val( 2p)     0.52114      -0.32036
     7    C    1  py     Ryd( 3p)     0.00215       0.34148
     8    C    1  pz     Val( 2p)     0.34130      -0.37998
     9    C    1  pz     Ryd( 3p)     0.00021       0.26215
    10    C    1  dxy    Ryd( 3d)     0.00156       2.21703
    11    C    1  dxz    Ryd( 3d)     0.00145       1.66723
    12    C    1  dyz    Ryd( 3d)     0.00063       1.58469
    13    C    1  dx2y2  Ryd( 3d)     0.00142       2.08893
    14    C    1  dz2    Ryd( 3d)     0.00040       1.87901

    15    O    2  S      Cor( 1S)     0.99987     -19.24467
    16    O    2  S      Val( 2S)     0.86404      -1.23214
    17    O    2  S      Ryd( 3S)     0.00062       1.13789
    18    O    2  px     Val( 2p)     0.82775      -0.63177
    19    O    2  px     Ryd( 3p)     0.00039       0.76708
    20    O    2  py     Val( 2p)     0.94110      -0.64877
    21    O    2  py     Ryd( 3p)     0.00136       0.83341
    22    O    2  pz     Val( 2p)     0.80243      -0.58532
    23    O    2  pz     Ryd( 3p)     0.00053       0.74278
    24    O    2  dxy    Ryd( 3d)     0.00082       2.74686
    25    O    2  dxz    Ryd( 3d)     0.00098       2.50806
    26    O    2  dyz    Ryd( 3d)     0.00017       2.31841
    27    O    2  dx2y2  Ryd( 3d)     0.00081       2.73242
    28    O    2  dz2    Ryd( 3d)     0.00024       2.53355

    29    C    3  S      Cor( 1S)     0.99940     -10.30359
    30    C    3  S      Val( 2S)     0.45093      -0.35727
    31    C    3  S      Ryd( 3S)     0.00082       0.34173
    32    C    3  px     Val( 2p)     0.56975      -0.29940
    33    C    3  px     Ryd( 3p)     0.00283       0.74679
    34    C    3  py     Val( 2p)     0.54502      -0.32130
    35    C    3  py     Ryd( 3p)     0.00223       0.82245
    36    C    3  pz     Val( 2p)     0.56754      -0.33742
    37    C    3  pz     Ryd( 3p)     0.00040       0.41794
    38    C    3  dxy    Ryd( 3d)     0.00034       2.22432
    39    C    3  dxz    Ryd( 3d)     0.00040       1.69290
    40    C    3  dyz    Ryd( 3d)     0.00016       1.65009
    41    C    3  dx2y2  Ryd( 3d)     0.00059       2.19273
    42    C    3  dz2    Ryd( 3d)     0.00025       1.96988

    43    C    4  S      Cor( 1S)     0.99945     -10.27243
    44    C    4  S      Val( 2S)     0.47253      -0.34320
    45    C    4  S      Ryd( 3S)     0.00079       0.38961
    46    C    4  px     Val( 2p)     0.55831      -0.24971
    47    C    4  px     Ryd( 3p)     0.00231       0.66040
    48    C    4  py     Val( 2p)     0.57467      -0.25751
    49    C    4  py     Ryd( 3p)     0.00270       0.65683
    50    C    4  pz     Val( 2p)     0.45083      -0.30220
    51    C    4  pz     Ryd( 3p)     0.00049       0.36805
    52    C    4  dxy    Ryd( 3d)     0.00037       2.31888
    53    C    4  dxz    Ryd( 3d)     0.00021       1.72331
    54    C    4  dyz    Ryd( 3d)     0.00029       1.71713
    55    C    4  dx2y2  Ryd( 3d)     0.00035       2.23179
    56    C    4  dz2    Ryd( 3d)     0.00022       2.01510

    57    C    5  S      Cor( 1S)     0.99947     -10.25363
    58    C    5  S      Val( 2S)     0.47966      -0.33365
    59    C    5  S      Ryd( 3S)     0.00060       0.39666
    60    C    5  px     Val( 2p)     0.60272      -0.24571
    61    C    5  px     Ryd( 3p)     0.00329       0.81265
    62    C    5  py     Val( 2p)     0.53303      -0.22506
    63    C    5  py     Ryd( 3p)     0.00215       0.50476
    64    C    5  pz     Val( 2p)     0.48320      -0.28759
    65    C    5  pz     Ryd( 3p)     0.00030       0.38413
    66    C    5  dxy    Ryd( 3d)     0.00037       2.27023
    67    C    5  dxz    Ryd( 3d)     0.00025       1.72533
    68    C    5  dyz    Ryd( 3d)     0.00019       1.74624
    69    C    5  dx2y2  Ryd( 3d)     0.00038       2.29956
    70    C    5  dz2    Ryd( 3d)     0.00020       2.03725

    71    C    6  S      Cor( 1S)     0.99947     -10.26170
    72    C    6  S      Val( 2S)     0.48450      -0.34025
    73    C    6  S      Ryd( 3S)     0.00062       0.40332
    74    C    6  px     Val( 2p)     0.53254      -0.22116
    75    C    6  px     Ryd( 3p)     0.00192       0.49192
    76    C    6  py     Val( 2p)     0.60274      -0.24417
    77    C    6  py     Ryd( 3p)     0.00315       0.82879
    78    C    6  pz     Val( 2p)     0.41573      -0.28329
    79    C    6  pz     Ryd( 3p)     0.00015       0.38614
    80    C    6  dxy    Ryd( 3d)     0.00039       2.24824
    81    C    6  dxz    Ryd( 3d)     0.00028       1.74265
    82    C    6  dyz    Ryd( 3d)     0.00024       1.71791
    83    C    6  dx2y2  Ryd( 3d)     0.00039       2.31058
    84    C    6  dz2    Ryd( 3d)     0.00020       2.02740

    85    C    7  S      Cor( 1S)     0.99947     -10.25331
    86    C    7  S      Val( 2S)     0.47996      -0.33309
    87    C    7  S      Ryd( 3S)     0.00059       0.40206
    88    C    7  px     Val( 2p)     0.57402      -0.23672
    89    C    7  px     Ryd( 3p)     0.00280       0.67825
    90    C    7  py     Val( 2p)     0.56188      -0.23167
    91    C    7  py     Ryd( 3p)     0.00257       0.64388
    92    C    7  pz     Val( 2p)     0.47901      -0.28662
    93    C    7  pz     Ryd( 3p)     0.00025       0.38520
    94    C    7  dxy    Ryd( 3d)     0.00036       2.33079
    95    C    7  dxz    Ryd( 3d)     0.00021       1.73341
    96    C    7  dyz    Ryd( 3d)     0.00024       1.73926
    97    C    7  dx2y2  Ryd( 3d)     0.00039       2.24076
    98    C    7  dz2    Ryd( 3d)     0.00020       2.03632

    99    C    8  S      Cor( 1S)     0.99945     -10.26788
   100    C    8  S      Val( 2S)     0.47296      -0.33861
   101    C    8  S      Ryd( 3S)     0.00090       0.38762
   102    C    8  px     Val( 2p)     0.59083      -0.25719
   103    C    8  px     Ryd( 3p)     0.00291       0.78581
   104    C    8  py     Val( 2p)     0.54357      -0.24305
   105    C    8  py     Ryd( 3p)     0.00262       0.53556
   106    C    8  pz     Val( 2p)     0.45047      -0.29858
   107    C    8  pz     Ryd( 3p)     0.00059       0.37330
   108    C    8  dxy    Ryd( 3d)     0.00043       2.26774
   109    C    8  dxz    Ryd( 3d)     0.00018       1.71567
   110    C    8  dyz    Ryd( 3d)     0.00030       1.73308
   111    C    8  dx2y2  Ryd( 3d)     0.00029       2.28782
   112    C    8  dz2    Ryd( 3d)     0.00022       2.01826

   113    H    9  S      Val( 1S)     0.40416      -0.22762
   114    H    9  S      Ryd( 2S)     0.00105       0.13460
   115    H    9  px     Ryd( 2p)     0.00040       1.90487
   116    H    9  py     Ryd( 2p)     0.00026       1.73247
   117    H    9  pz     Ryd( 2p)     0.00005       1.34830

   118    H   10  S      Val( 1S)     0.37409      -0.10401
   119    H   10  S      Ryd( 2S)     0.00079       0.17001
   120    H   10  px     Ryd( 2p)     0.00029       2.00468
   121    H   10  py     Ryd( 2p)     0.00019       1.98503
   122    H   10  pz     Ryd( 2p)     0.00008       1.46542

   123    H   11  S      Val( 1S)     0.36650      -0.06836
   124    H   11  S      Ryd( 2S)     0.00067       0.17764
   125    H   11  px     Ryd( 2p)     0.00040       2.17917
   126    H   11  py     Ryd( 2p)     0.00008       1.84417
   127    H   11  pz     Ryd( 2p)     0.00006       1.48614

   128    H   12  S      Val( 1S)     0.36847      -0.07044
   129    H   12  S      Ryd( 2S)     0.00069       0.17806
   130    H   12  px     Ryd( 2p)     0.00005       1.82513
   131    H   12  py     Ryd( 2p)     0.00043       2.19614
   132    H   12  pz     Ryd( 2p)     0.00005       1.48403

   133    H   13  S      Val( 1S)     0.36672      -0.06766
   134    H   13  S      Ryd( 2S)     0.00068       0.17884
   135    H   13  px     Ryd( 2p)     0.00025       2.02904
   136    H   13  py     Ryd( 2p)     0.00022       1.99425
   137    H   13  pz     Ryd( 2p)     0.00006       1.48671

   138    H   14  S      Val( 1S)     0.37129      -0.09473
   139    H   14  S      Ryd( 2S)     0.00101       0.17334
   140    H   14  px     Ryd( 2p)     0.00041       2.15652
   141    H   14  py     Ryd( 2p)     0.00007       1.84961
   142    H   14  pz     Ryd( 2p)     0.00007       1.47362


 Summary of Natural Population Analysis:                  
                                                          
                                       Natural Population 
                Natural  -----------------------------------------------
    Atom  No    Charge         Core      Valence    Rydberg      Total
 -----------------------------------------------------------------------
      C    1    0.22065      0.99959     1.76291    0.01684     2.77935
      O    2   -0.44111      0.99987     3.43532    0.00592     4.44111
      C    3   -0.14066      0.99940     2.13324    0.00802     3.14066
      C    4   -0.06351      0.99945     2.05634    0.00772     3.06351
      C    5   -0.10581      0.99947     2.09861    0.00774     3.10581
      C    6   -0.04232      0.99947     2.03551    0.00735     3.04232
      C    7   -0.10196      0.99947     2.09487    0.00761     3.10196
      C    8   -0.06572      0.99945     2.05783    0.00844     3.06572
      H    9    0.09407      0.00000     0.40416    0.00176     0.40593
      H   10    0.12457      0.00000     0.37409    0.00134     0.37543
      H   11    0.13229      0.00000     0.36650    0.00121     0.36771
      H   12    0.13031      0.00000     0.36847    0.00122     0.36969
      H   13    0.13206      0.00000     0.36672    0.00122     0.36794
      H   14    0.12714      0.00000     0.37129    0.00157     0.37286
 =======================================================================
   * Total *   -0.00000      7.99618    19.92586    0.07796    28.00000

                                 Natural Population      
 --------------------------------------------------------
   Core                       7.99618 ( 99.9522% of   8)
   Valence                   19.92586 ( 99.6293% of  20)
   Natural Minimal Basis     27.92204 ( 99.7216% of  28)
   Natural Rydberg Basis      0.07796 (  0.2784% of  28)
 --------------------------------------------------------

    Atom  No          Natural Electron Configuration
 ----------------------------------------------------------------------------
      C    1      [core]2S( 0.46)2p( 1.30)3p( 0.01)3d( 0.01)
      O    2      [core]2S( 0.86)2p( 2.57)
      C    3      [core]2S( 0.45)2p( 1.68)3p( 0.01)
      C    4      [core]2S( 0.47)2p( 1.58)3p( 0.01)
      C    5      [core]2S( 0.48)2p( 1.62)3p( 0.01)
      C    6      [core]2S( 0.48)2p( 1.55)3p( 0.01)
      C    7      [core]2S( 0.48)2p( 1.61)3p( 0.01)
      C    8      [core]2S( 0.47)2p( 1.58)3p( 0.01)
      H    9            1S( 0.40)
      H   10            1S( 0.37)
      H   11            1S( 0.37)
      H   12            1S( 0.37)
      H   13            1S( 0.37)
      H   14            1S( 0.37)


 NATURAL BOND ORBITAL ANALYSIS, alpha spin orbitals:

                       Occupancies       Lewis Structure    Low   High
           Occ.    -------------------  -----------------   occ   occ
  Cycle   Thresh.   Lewis   Non-Lewis     CR  BD  3C  LP    (L)   (NL)   Dev
 =============================================================================
   1(1)    0.90    26.34112   1.65888      8  15   0   5     3      4    0.02
   2(2)    0.90    26.34112   1.65888      8  15   0   5     3      4    0.02
   3(1)    0.80    26.82293   1.17707      8  16   0   4     1      4    0.02
   4(2)    0.80    26.82293   1.17707      8  16   0   4     1      4    0.02
   5(1)    0.70    26.99269   1.00731      8  17   0   3     0      4    0.02
 -----------------------------------------------------------------------------

 Structure accepted: No low occupancy Lewis orbitals

 --------------------------------------------------------
   Core                      7.99619 ( 99.952% of   8)
   Valence Lewis            18.99651 ( 94.983% of  20)
  ==================       ============================
   Total Lewis              26.99269 ( 96.402% of  28)
  -----------------------------------------------------
   Valence non-Lewis         0.95302 (  3.404% of  28)
   Rydberg non-Lewis         0.05429 (  0.194% of  28)
  ==================       ============================
   Total non-Lewis           1.00731 (  3.598% of  28)
 --------------------------------------------------------


       (Occupancy)   Bond orbital/ Coefficients/ Hybrids
 ---------------------------------------------------------------------------------
     1. (0.99829) BD ( 1) C   1 - O   2  
                ( 32.12%)   0.5668* C   1 s( 29.76%)p 2.35( 69.94%)d 0.01(  0.30%)
                                           -0.0000 -0.5422  0.0606  0.7689  0.0564
                                           -0.3203 -0.0497  0.0000  0.0000  0.0327
                                            0.0000  0.0000 -0.0338  0.0285
                ( 67.88%)   0.8239* O   2 s( 41.05%)p 1.43( 58.87%)d 0.00(  0.08%)
                                            0.0000 -0.6402  0.0248 -0.7108  0.0152
                                            0.2884 -0.0034  0.0000  0.0000  0.0159
                                            0.0000  0.0000 -0.0158  0.0185
     2. (0.99192) BD ( 1) C   1 - C   3  
                ( 48.37%)   0.6955* C   1 s( 39.45%)p 1.53( 60.49%)d 0.00(  0.06%)
                                           -0.0003 -0.6281 -0.0058 -0.1229 -0.0037
                                            0.7679 -0.0120  0.0000  0.0000  0.0054
                                            0.0000  0.0000  0.0199  0.0124
                ( 51.63%)   0.7186* C   3 s( 29.02%)p 2.44( 70.91%)d 0.00(  0.07%)
                                           -0.0000 -0.5387 -0.0058  0.1844 -0.0054
                                           -0.8216 -0.0006  0.0000  0.0000  0.0101
                                            0.0000  0.0000  0.0202  0.0139
     3. (0.73733) BD ( 2) C   1 - C   3  
                ( 30.00%)   0.5477* C   1 s(  0.00%)p 1.00( 99.90%)d 0.00(  0.10%)
                                            0.0000  0.0000  0.0000  0.0000  0.0000
                                            0.0000  0.0000  0.9995 -0.0092  0.0000
                                           -0.0042 -0.0310  0.0000  0.0000
                ( 70.00%)   0.8367* C   3 s(  0.00%)p 1.00( 99.99%)d 0.00(  0.01%)
                                            0.0000  0.0000  0.0000  0.0000  0.0000
                                            0.0000  0.0000  1.0000  0.0027  0.0000
                                           -0.0013  0.0092  0.0000  0.0000
     4. (0.99515) BD ( 1) C   1 - H   9  
                ( 60.65%)   0.7788* C   1 s( 30.76%)p 2.25( 69.19%)d 0.00(  0.06%)
                                           -0.0003  0.5543  0.0191  0.6211 -0.0239
                                            0.5528  0.0026  0.0000  0.0000  0.0212
                                            0.0000  0.0000  0.0034 -0.0095
                ( 39.35%)   0.6273* H   9 s( 99.86%)p 0.00(  0.14%)
                                            0.9993  0.0000 -0.0296 -0.0223  0.0000
     5. (0.98651) BD ( 1) C   3 - C   4  
                ( 52.20%)   0.7225* C   3 s( 35.71%)p 1.80( 64.25%)d 0.00(  0.03%)
                                           -0.0001  0.5976  0.0013  0.7709  0.0056
                                           -0.2188  0.0166  0.0000  0.0000 -0.0062
                                            0.0000  0.0000  0.0124 -0.0126
                ( 47.80%)   0.6914* C   4 s( 34.53%)p 1.89( 65.42%)d 0.00(  0.05%)
                                            0.0001  0.5875  0.0106 -0.7612  0.0032
                                            0.2724  0.0237  0.0000  0.0000 -0.0107
                                            0.0000  0.0000  0.0154 -0.0137
     6. (0.98573) BD ( 1) C   3 - C   8  
                ( 52.27%)   0.7230* C   3 s( 35.19%)p 1.84( 64.78%)d 0.00(  0.03%)
                                           -0.0001  0.5932 -0.0015 -0.6093 -0.0110
                                           -0.5256  0.0112  0.0000  0.0000  0.0133
                                            0.0000  0.0000  0.0029 -0.0126
                ( 47.73%)   0.6909* C   8 s( 33.99%)p 1.94( 65.95%)d 0.00(  0.05%)
                                            0.0001  0.5829  0.0106  0.5842 -0.0129
                                            0.5637  0.0192  0.0000  0.0000  0.0186
                                            0.0000  0.0000  0.0027 -0.0139
     7. (0.98864) BD ( 1) C   4 - C   5  
                ( 50.98%)   0.7140* C   4 s( 36.62%)p 1.73( 63.34%)d 0.00(  0.04%)
                                            0.0000  0.6051  0.0093  0.1913  0.0401
                                           -0.7715  0.0042  0.0000  0.0000 -0.0042
                                            0.0000  0.0000 -0.0164 -0.0119
                ( 49.02%)   0.7001* C   5 s( 34.90%)p 1.86( 65.05%)d 0.00(  0.05%)
                                            0.0001  0.5906  0.0112 -0.1510  0.0377
                                            0.7912  0.0178  0.0000  0.0000 -0.0103
                                            0.0000  0.0000 -0.0155 -0.0123
     8. (0.81651) BD ( 2) C   4 - C   5  
                ( 47.67%)   0.6905* C   4 s(  0.00%)p 1.00( 99.95%)d 0.00(  0.05%)
                                            0.0000  0.0000  0.0000  0.0000  0.0000
                                            0.0000  0.0000  0.9997 -0.0059  0.0000
                                           -0.0074 -0.0223  0.0000  0.0000
                ( 52.33%)   0.7234* C   5 s(  0.00%)p 1.00( 99.94%)d 0.00(  0.06%)
                                            0.0000  0.0000  0.0000  0.0000  0.0000
                                            0.0000  0.0000  0.9997 -0.0047  0.0000
                                           -0.0190  0.0148  0.0000  0.0000
     9. (0.98909) BD ( 1) C   4 - H  10  
                ( 62.58%)   0.7911* C   4 s( 28.76%)p 2.48( 71.21%)d 0.00(  0.03%)
                                           -0.0003  0.5361 -0.0149  0.6183  0.0063
                                            0.5739 -0.0198  0.0000  0.0000  0.0140
                                            0.0000  0.0000 -0.0009 -0.0100
                ( 37.42%)   0.6117* H  10 s( 99.90%)p 0.00(  0.10%)
                                            0.9995 -0.0018 -0.0256 -0.0191  0.0000
    10. (0.98984) BD ( 1) C   5 - C   6  
                ( 50.17%)   0.7083* C   5 s( 35.26%)p 1.83( 64.69%)d 0.00(  0.05%)
                                            0.0000  0.5938  0.0077 -0.5813  0.0202
                                           -0.5543 -0.0366  0.0000  0.0000  0.0174
                                            0.0000  0.0000  0.0048 -0.0122
                ( 49.83%)   0.7059* C   6 s( 35.36%)p 1.83( 64.59%)d 0.00(  0.05%)
                                            0.0000  0.5946  0.0084  0.6087  0.0326
                                            0.5232 -0.0238  0.0000  0.0000  0.0184
                                            0.0000  0.0000 -0.0009 -0.0122
    11. (0.98913) BD ( 1) C   5 - H  11  
                ( 63.31%)   0.7957* C   5 s( 29.75%)p 2.36( 70.22%)d 0.00(  0.03%)
                                           -0.0003  0.5452 -0.0148  0.7985 -0.0109
                                           -0.2540  0.0023  0.0000  0.0000 -0.0075
                                            0.0000  0.0000  0.0108 -0.0094
                ( 36.69%)   0.6057* H  11 s( 99.90%)p 0.00(  0.10%)
                                            0.9995 -0.0022 -0.0307  0.0101  0.0000
    12. (0.98988) BD ( 1) C   6 - C   7  
                ( 49.87%)   0.7062* C   6 s( 35.25%)p 1.84( 64.70%)d 0.00(  0.05%)
                                            0.0000  0.5936  0.0080 -0.7718 -0.0195
                                            0.2229 -0.0354  0.0000  0.0000 -0.0127
                                            0.0000  0.0000  0.0134 -0.0122
                ( 50.13%)   0.7080* C   7 s( 35.17%)p 1.84( 64.78%)d 0.00(  0.05%)
                                            0.0000  0.5930  0.0078  0.7601 -0.0035
                                           -0.2615 -0.0415  0.0000  0.0000 -0.0079
                                            0.0000  0.0000  0.0164 -0.0122
    13. (0.98946) BD ( 1) C   6 - H  12  
                ( 63.12%)   0.7945* C   6 s( 29.29%)p 2.41( 70.68%)d 0.00(  0.03%)
                                            0.0003 -0.5410  0.0129 -0.1783  0.0024
                                            0.8215 -0.0113  0.0000  0.0000  0.0058
                                            0.0000  0.0000  0.0128  0.0095
                ( 36.88%)   0.6073* H  12 s( 99.89%)p 0.00(  0.11%)
                                           -0.9995  0.0022  0.0070 -0.0318  0.0000
    14. (0.98873) BD ( 1) C   7 - C   8  
                ( 49.10%)   0.7007* C   7 s( 35.12%)p 1.85( 64.83%)d 0.00(  0.05%)
                                            0.0001  0.5925  0.0107 -0.1940 -0.0412
                                            0.7804 -0.0000  0.0000  0.0000 -0.0052
                                            0.0000  0.0000 -0.0178 -0.0121
                ( 50.90%)   0.7135* C   8 s( 36.78%)p 1.72( 63.18%)d 0.00(  0.04%)
                                            0.0000  0.6064  0.0106  0.1471 -0.0390
                                           -0.7800 -0.0120  0.0000  0.0000 -0.0099
                                            0.0000  0.0000 -0.0138 -0.0117
    15. (0.82129) BD ( 2) C   7 - C   8  
                ( 52.01%)   0.7212* C   7 s(  0.00%)p 1.00( 99.94%)d 0.00(  0.06%)
                                            0.0000  0.0000  0.0000  0.0000  0.0000
                                            0.0000  0.0000  0.9997 -0.0056  0.0000
                                            0.0107  0.0218  0.0000  0.0000
                ( 47.99%)   0.6927* C   8 s(  0.00%)p 1.00( 99.94%)d 0.00(  0.06%)
                                            0.0000  0.0000  0.0000  0.0000  0.0000
                                            0.0000  0.0000  0.9997 -0.0063  0.0000
                                            0.0165 -0.0171  0.0000  0.0000
    16. (0.98915) BD ( 1) C   7 - H  13  
                ( 63.30%)   0.7956* C   7 s( 29.62%)p 2.38( 70.36%)d 0.00(  0.03%)
                                            0.0003 -0.5440  0.0146  0.6187 -0.0086
                                            0.5662 -0.0071  0.0000  0.0000 -0.0132
                                            0.0000  0.0000 -0.0012  0.0094
                ( 36.70%)   0.6058* H  13 s( 99.90%)p 0.00(  0.10%)
                                           -0.9995  0.0022 -0.0239 -0.0218  0.0000
    17. (0.98918) BD ( 1) C   8 - H  14  
                ( 62.87%)   0.7929* C   8 s( 29.14%)p 2.43( 70.83%)d 0.00(  0.03%)
                                            0.0003 -0.5396  0.0155  0.7971 -0.0028
                                           -0.2692  0.0202  0.0000  0.0000  0.0103
                                            0.0000  0.0000 -0.0095  0.0102
                ( 37.13%)   0.6094* H  14 s( 99.90%)p 0.00(  0.10%)
                                           -0.9995  0.0025 -0.0313  0.0081  0.0000
    18. (0.99959) CR ( 1) C   1           s(100.00%)p 0.00(  0.00%)
                                            1.0000 -0.0000  0.0000  0.0002 -0.0000
                                            0.0004 -0.0000  0.0000  0.0000  0.0000
                                            0.0000  0.0000  0.0000  0.0000
    19. (0.99987) CR ( 1) O   2           s(100.00%)p 0.00(  0.00%)
                                            1.0000 -0.0003 -0.0000  0.0003 -0.0000
                                           -0.0001  0.0000  0.0000  0.0000 -0.0000
                                            0.0000  0.0000  0.0000 -0.0000
    20. (0.99939) CR ( 1) C   3           s(100.00%)
                                            1.0000  0.0001 -0.0000 -0.0000 -0.0000
                                           -0.0001  0.0000  0.0000  0.0000  0.0000
                                            0.0000  0.0000  0.0000 -0.0000
    21. (0.99945) CR ( 1) C   4           s(100.00%)p 0.00(  0.00%)
                                            1.0000  0.0001 -0.0000  0.0003  0.0000
                                            0.0002 -0.0000  0.0000  0.0000  0.0000
                                            0.0000  0.0000 -0.0000 -0.0000
    22. (0.99947) CR ( 1) C   5           s(100.00%)p 0.00(  0.00%)
                                            1.0000  0.0001 -0.0000  0.0003 -0.0000
                                           -0.0001  0.0000  0.0000  0.0000 -0.0000
                                            0.0000  0.0000  0.0000 -0.0000
    23. (0.99947) CR ( 1) C   6           s(100.00%)p 0.00(  0.00%)
                                            1.0000  0.0001 -0.0000  0.0001 -0.0000
                                           -0.0003  0.0000  0.0000  0.0000 -0.0000
                                            0.0000  0.0000 -0.0000 -0.0000
    24. (0.99948) CR ( 1) C   7           s(100.00%)p 0.00(  0.00%)
                                            1.0000  0.0001 -0.0000 -0.0002  0.0000
                                           -0.0002  0.0000  0.0000  0.0000  0.0000
                                            0.0000  0.0000  0.0000 -0.0000
    25. (0.99945) CR ( 1) C   8           s(100.00%)p 0.00(  0.00%)
                                            1.0000  0.0001 -0.0000 -0.0003  0.0000
                                            0.0000 -0.0000  0.0000  0.0000 -0.0000
                                            0.0000  0.0000  0.0000 -0.0000
    26. (0.99308) LP ( 1) O   2           s( 58.99%)p 0.69( 40.97%)d 0.00(  0.04%)
                                            0.0004  0.7680  0.0122 -0.5865  0.0037
                                            0.2564 -0.0020  0.0000  0.0000  0.0139
                                            0.0000  0.0000 -0.0132  0.0021
    27. (0.96401) LP ( 2) O   2           s(  0.02%)p99.99( 99.89%)d 4.52(  0.09%)
                                            0.0000  0.0131  0.0045 -0.3858 -0.0023
                                           -0.9220 -0.0063 -0.0000 -0.0000 -0.0205
                                           -0.0000 -0.0000 -0.0211 -0.0006
    28. (0.80357) LP ( 3) O   2           s(  0.00%)p 1.00( 99.86%)d 0.00(  0.14%)
                                            0.0000  0.0000  0.0000  0.0000  0.0000
                                            0.0000  0.0000  0.9993  0.0054  0.0000
                                            0.0345 -0.0140  0.0000  0.0000
    29. (0.41597) LP*( 1) C   6           s(  0.00%)p 1.00( 99.95%)d 0.00(  0.05%)
                                            0.0000  0.0000  0.0000  0.0000  0.0000
                                            0.0000  0.0000  0.9997 -0.0052  0.0000
                                           -0.0046  0.0229  0.0000  0.0000
    30. (0.00572) RY*( 1) C   1           s( 11.98%)p 7.30( 87.54%)d 0.04(  0.48%)
                                           -0.0000  0.0548  0.3418 -0.0561  0.8860
                                            0.0388 -0.2927  0.0000  0.0000 -0.0548
                                            0.0000  0.0000 -0.0307  0.0292
    31. (0.00256) RY*( 2) C   1           s( 21.99%)p 0.75( 16.55%)d 2.80( 61.47%)
                                           -0.0000  0.0141  0.4687 -0.0456 -0.2373
                                           -0.0149 -0.3269 -0.0000 -0.0000  0.6447
                                           -0.0000 -0.0000  0.4457  0.0216
    32. (0.00234) RY*( 3) C   1           s(  0.00%)p 1.00(  2.80%)d34.68( 97.20%)
                                            0.0000  0.0000  0.0000  0.0000  0.0000
                                            0.0000  0.0000 -0.0180 -0.1664  0.0000
                                            0.7566 -0.6321  0.0000  0.0000
    33. (0.00094) RY*( 4) C   1           s(  1.42%)p38.95( 55.35%)d30.42( 43.23%)
                                            0.0000  0.0194  0.1176 -0.0364 -0.3032
                                            0.0158 -0.6782 -0.0000 -0.0000 -0.0958
                                           -0.0000 -0.0000 -0.6495  0.0356
    34. (0.00045) RY*( 5) C   1           s( 59.59%)p 0.48( 28.58%)d 0.20( 11.83%)
                                            0.0000 -0.0071  0.7719 -0.0264 -0.1533
                                            0.0104  0.5114  0.0000  0.0000 -0.1601
                                            0.0000  0.0000 -0.2930  0.0825
    35. (0.00015) RY*( 6) C   1           s(  0.00%)p 1.00( 94.22%)d 0.06(  5.78%)
                                            0.0000  0.0000  0.0000  0.0000  0.0000
                                            0.0000  0.0000  0.0015  0.9707  0.0000
                                            0.0130 -0.2401  0.0000  0.0000
    36. (0.00001) RY*( 7) C   1           s(  0.00%)p 1.00(  3.08%)d31.49( 96.92%)
    37. (0.00001) RY*( 8) C   1           s(  4.15%)p 2.98( 12.36%)d20.10( 83.48%)
    38. (0.00001) RY*( 9) C   1           s(  0.89%)p 0.01(  0.01%)d99.99( 99.10%)
    39. (0.00156) RY*( 1) O   2           s(  0.17%)p99.99( 95.22%)d26.92(  4.61%)
                                            0.0000 -0.0016  0.0414  0.0004 -0.3402
                                            0.0003 -0.9146 -0.0000 -0.0000  0.1582
                                           -0.0000 -0.0000  0.1451 -0.0012
    40. (0.00054) RY*( 2) O   2           s(  0.00%)p 1.00( 93.53%)d 0.07(  6.47%)
                                            0.0000  0.0000  0.0000  0.0000  0.0000
                                            0.0000  0.0000  0.0040  0.9671  0.0000
                                           -0.2050  0.1506  0.0000  0.0000
    41. (0.00006) RY*( 3) O   2           s( 43.80%)p 1.23( 53.94%)d 0.05(  2.26%)
    42. (0.00003) RY*( 4) O   2           s( 42.11%)p 0.87( 36.70%)d 0.50( 21.19%)
    43. (0.00000) RY*( 5) O   2           s(  3.39%)p 3.06( 10.36%)d25.44( 86.25%)
    44. (0.00000) RY*( 6) O   2           s(  0.00%)p 1.00(  4.42%)d21.63( 95.58%)
    45. (0.00000) RY*( 7) O   2           s(  0.00%)p 1.00(  2.19%)d44.66( 97.81%)
    46. (0.00000) RY*( 8) O   2           s( 10.16%)p 0.38(  3.82%)d 8.47( 86.02%)
    47. (0.00000) RY*( 9) O   2           s(  0.31%)p 0.73(  0.23%)d99.99( 99.46%)
    48. (0.00320) RY*( 1) C   3           s(  2.66%)p35.42( 94.08%)d 1.23(  3.26%)
                                            0.0000  0.0082  0.1628 -0.0027  0.8028
                                           -0.0164 -0.5441  0.0000  0.0000  0.0213
                                            0.0000  0.0000 -0.1779 -0.0228
    49. (0.00207) RY*( 2) C   3           s(  6.62%)p13.15( 87.05%)d 0.96(  6.33%)
                                            0.0000  0.0100  0.2571  0.0102 -0.5828
                                           -0.0089 -0.7285 -0.0000 -0.0000 -0.1698
                                           -0.0000 -0.0000 -0.1813 -0.0393
    50. (0.00068) RY*( 3) C   3           s( 86.73%)p 0.06(  5.18%)d 0.09(  8.09%)
                                           -0.0000 -0.0072  0.9313 -0.0039  0.0171
                                            0.0038  0.2270  0.0000  0.0000  0.1162
                                            0.0000  0.0000  0.2547 -0.0497
    51. (0.00043) RY*( 4) C   3           s(  0.00%)p 1.00( 86.61%)d 0.15( 13.39%)
                                            0.0000  0.0000  0.0000  0.0000  0.0000
                                            0.0000  0.0000 -0.0000  0.9307  0.0000
                                           -0.2134 -0.2972  0.0000  0.0000
    52. (0.00042) RY*( 5) C   3           s(  0.00%)p 1.00(  6.90%)d13.50( 93.10%)
                                            0.0000  0.0000  0.0000  0.0000  0.0000
                                            0.0000  0.0000 -0.0007  0.2626  0.0000
                                            0.9552  0.1363  0.0000  0.0000
    53. (0.00011) RY*( 6) C   3           s(  0.55%)p 6.56(  3.64%)d99.99( 95.81%)
                                           -0.0000 -0.0033  0.0744 -0.0134  0.1197
                                           -0.0129  0.1474 -0.0000 -0.0000 -0.9778
                                           -0.0000 -0.0000  0.0388  0.0233
    54. (0.00010) RY*( 7) C   3           s(  0.00%)p 1.00(  6.50%)d14.38( 93.50%)
                                            0.0000  0.0000  0.0000  0.0000  0.0000
                                            0.0000  0.0000 -0.0096  0.2548  0.0000
                                           -0.2049  0.9450  0.0000  0.0000
    55. (0.00011) RY*( 8) C   3           s(  2.99%)p 3.36( 10.07%)d29.03( 86.93%)
                                            0.0000 -0.0088  0.1728  0.0093 -0.0299
                                           -0.0170  0.3154 -0.0000 -0.0000  0.0188
                                           -0.0000 -0.0000 -0.9304 -0.0573
    56. (0.00001) RY*( 9) C   3           s(  0.52%)p 0.06(  0.03%)d99.99( 99.45%)
    57. (0.00289) RY*( 1) C   4           s(  0.68%)p99.99( 93.69%)d 8.23(  5.63%)
                                            0.0000 -0.0196  0.0803  0.0246  0.4933
                                            0.0233  0.8321  0.0000  0.0000 -0.2348
                                            0.0000  0.0000 -0.0251  0.0226
    58. (0.00126) RY*( 2) C   4           s(  7.97%)p11.20( 89.27%)d 0.35(  2.77%)
                                            0.0000  0.0193  0.2816  0.0226 -0.8181
                                           -0.0123  0.4720 -0.0000 -0.0000  0.0613
                                           -0.0000 -0.0000 -0.1483 -0.0436
    59. (0.00065) RY*( 3) C   4           s(  0.00%)p 1.00( 65.51%)d 0.53( 34.49%)
                                            0.0000  0.0000  0.0000  0.0000  0.0000
                                            0.0000  0.0000  0.0101  0.8093  0.0000
                                           -0.4436  0.3849  0.0000  0.0000
    60. (0.00050) RY*( 4) C   4           s( 89.19%)p 0.09(  8.04%)d 0.03(  2.77%)
                                            0.0000 -0.0089  0.9444  0.0100  0.1734
                                            0.0144 -0.2236  0.0000  0.0000 -0.1186
                                            0.0000  0.0000  0.0949 -0.0682
    61. (0.00022) RY*( 5) C   4           s(  0.00%)p 1.00( 29.09%)d 2.44( 70.91%)
                                            0.0000  0.0000  0.0000  0.0000  0.0000
                                            0.0000  0.0000  0.0121 -0.5392  0.0000
                                           -0.3011  0.7864  0.0000  0.0000
    62. (0.00007) RY*( 6) C   4           s(  1.41%)p 3.39(  4.78%)d66.50( 93.81%)
    63. (0.00002) RY*( 7) C   4           s(  0.58%)p 5.93(  3.42%)d99.99( 96.00%)
    64. (0.00000) RY*( 8) C   4           s(  0.00%)p 1.00(  5.46%)d17.32( 94.54%)
    65. (0.00001) RY*( 9) C   4           s(  0.27%)p 3.16(  0.84%)d99.99( 98.89%)
    66. (0.00279) RY*( 1) C   5           s(  0.14%)p99.99( 93.17%)d47.41(  6.69%)
                                           -0.0000  0.0283  0.0247 -0.0327 -0.9375
                                            0.0135  0.2271 -0.0000 -0.0000 -0.1517
                                           -0.0000 -0.0000  0.2071 -0.0309
    67. (0.00138) RY*( 2) C   5           s(  0.05%)p99.99( 98.61%)d27.65(  1.34%)
                                            0.0000  0.0026  0.0219 -0.0126  0.2415
                                           -0.0352  0.9625  0.0000  0.0000  0.0741
                                            0.0000  0.0000  0.0890 -0.0025
    68. (0.00040) RY*( 3) C   5           s( 92.85%)p 0.00(  0.18%)d 0.08(  6.97%)
                                            0.0000 -0.0041  0.9636  0.0197 -0.0361
                                           -0.0100  0.0010  0.0000  0.0000  0.0879
                                            0.0000  0.0000 -0.2265 -0.1036
    69. (0.00030) RY*( 4) C   5           s(  0.00%)p 1.00( 85.24%)d 0.17( 14.76%)
                                            0.0000  0.0000  0.0000  0.0000  0.0000
                                            0.0000  0.0000 -0.0029  0.9232  0.0000
                                           -0.0928  0.3728  0.0000  0.0000
    70. (0.00019) RY*( 5) C   5           s(  0.00%)p 1.00(  8.63%)d10.58( 91.37%)
                                            0.0000  0.0000  0.0000  0.0000  0.0000
                                            0.0000  0.0000 -0.0052 -0.2938  0.0000
                                            0.4549  0.8407  0.0000  0.0000
    71. (0.00006) RY*( 6) C   5           s(  0.42%)p 3.27(  1.37%)d99.99( 98.21%)
    72. (0.00003) RY*( 7) C   5           s(  6.59%)p 0.77(  5.06%)d13.42( 88.36%)
    73. (0.00000) RY*( 8) C   5           s(  0.00%)p 1.00(  6.18%)d15.17( 93.82%)
    74. (0.00000) RY*( 9) C   5           s(  0.05%)p32.48(  1.65%)d99.99( 98.30%)
    75. (0.00262) RY*( 1) C   6           s(  0.61%)p99.99( 91.82%)d12.51(  7.58%)
                                           -0.0000  0.0278  0.0727 -0.0077 -0.2045
                                            0.0341  0.9355  0.0000  0.0000 -0.1129
                                            0.0000  0.0000 -0.2485 -0.0353
    76. (0.00126) RY*( 2) C   6           s(  0.00%)p 1.00( 98.75%)d 0.01(  1.25%)
                                           -0.0000  0.0001  0.0026  0.0341 -0.9701
                                            0.0074 -0.2124 -0.0000 -0.0000  0.1017
                                           -0.0000 -0.0000 -0.0463 -0.0008
    77. (0.00048) RY*( 3) C   6           s( 92.47%)p 0.00(  0.05%)d 0.08(  7.49%)
                                            0.0000 -0.0050  0.9616  0.0040  0.0038
                                           -0.0207 -0.0027  0.0000  0.0000  0.1098
                                            0.0000  0.0000  0.2291 -0.1017
    78. (0.00028) RY*( 4) C   6           s(  0.00%)p 1.00(  0.02%)d99.99( 99.98%)
                                            0.0000  0.0000  0.0000  0.0000  0.0000
                                            0.0000  0.0000 -0.0003 -0.0156  0.0000
                                            0.9784  0.2062  0.0000  0.0000
    79. (0.00015) RY*( 5) C   6           s(  0.00%)p 1.00( 91.79%)d 0.09(  8.21%)
                                            0.0000  0.0000  0.0000  0.0000  0.0000
                                            0.0000  0.0000 -0.0017  0.9581  0.0000
                                           -0.0444  0.2830  0.0000  0.0000
    80. (0.00007) RY*( 6) C   6           s(  0.00%)p 1.00(  1.31%)d75.44( 98.69%)
    81. (0.00002) RY*( 7) C   6           s(  6.98%)p 0.88(  6.17%)d12.45( 86.85%)
    82. (0.00000) RY*( 8) C   6           s(  0.00%)p 1.00(  8.24%)d11.14( 91.76%)
    83. (0.00000) RY*( 9) C   6           s(  0.05%)p39.99(  1.93%)d99.99( 98.02%)
    84. (0.00275) RY*( 1) C   7           s(  0.15%)p99.99( 93.02%)d45.97(  6.83%)
                                           -0.0000  0.0284  0.0261  0.0246  0.7485
                                            0.0254  0.6072  0.0000  0.0000  0.2585
                                            0.0000  0.0000  0.0194 -0.0334
    85. (0.00135) RY*( 2) C   7           s(  0.01%)p99.99( 98.63%)d99.99(  1.36%)
                                            0.0000  0.0022  0.0100  0.0259 -0.6303
                                           -0.0259  0.7666  0.0000  0.0000  0.0144
                                            0.0000  0.0000  0.1156 -0.0004
    86. (0.00040) RY*( 3) C   7           s( 92.69%)p 0.00(  0.17%)d 0.08(  7.14%)
                                            0.0000 -0.0042  0.9628 -0.0135  0.0253
                                           -0.0171  0.0239  0.0000  0.0000 -0.2314
                                            0.0000  0.0000 -0.0768 -0.1092
    87. (0.00024) RY*( 4) C   7           s(  0.00%)p 1.00( 92.16%)d 0.09(  7.84%)
                                            0.0000  0.0000  0.0000  0.0000  0.0000
                                            0.0000  0.0000 -0.0015  0.9600  0.0000
                                            0.1282  0.2490  0.0000  0.0000
    88. (0.00021) RY*( 5) C   7           s(  0.00%)p 1.00(  0.61%)d99.99( 99.39%)
                                            0.0000  0.0000  0.0000  0.0000  0.0000
                                            0.0000  0.0000 -0.0073 -0.0779  0.0000
                                           -0.7318  0.6770  0.0000  0.0000
    89. (0.00006) RY*( 6) C   7           s(  0.32%)p 4.28(  1.37%)d99.99( 98.31%)
    90. (0.00003) RY*( 7) C   7           s(  6.86%)p 0.75(  5.15%)d12.83( 87.99%)
    91. (0.00000) RY*( 8) C   7           s(  0.00%)p 1.00(  7.29%)d12.72( 92.71%)
    92. (0.00000) RY*( 9) C   7           s(  0.06%)p28.24(  1.69%)d99.99( 98.25%)
    93. (0.00321) RY*( 1) C   8           s(  3.09%)p29.96( 92.59%)d 1.40(  4.32%)
                                            0.0000 -0.0157  0.1751 -0.0348 -0.6689
                                            0.0081  0.6908  0.0000  0.0000  0.1012
                                            0.0000  0.0000 -0.1808  0.0162
    94. (0.00158) RY*( 2) C   8           s(  7.43%)p12.02( 89.23%)d 0.45(  3.35%)
                                            0.0000  0.0230  0.2715 -0.0078  0.6960
                                           -0.0220  0.6382  0.0000  0.0000 -0.1767
                                            0.0000  0.0000  0.0219 -0.0420
    95. (0.00079) RY*( 3) C   8           s(  0.00%)p 1.00( 71.90%)d 0.39( 28.10%)
                                            0.0000  0.0000  0.0000  0.0000  0.0000
                                            0.0000  0.0000  0.0100  0.8479  0.0000
                                            0.2200  0.4823  0.0000  0.0000
    96. (0.00051) RY*( 4) C   8           s( 87.31%)p 0.11(  9.76%)d 0.03(  2.93%)
                                            0.0000 -0.0089  0.9344 -0.0147 -0.0458
                                            0.0095 -0.3085  0.0000  0.0000  0.1542
                                            0.0000  0.0000 -0.0205 -0.0715
    97. (0.00016) RY*( 5) C   8           s(  0.00%)p 1.00( 22.39%)d 3.47( 77.61%)
                                            0.0000  0.0000  0.0000  0.0000  0.0000
                                            0.0000  0.0000  0.0136 -0.4730  0.0000
                                           -0.0972  0.8756  0.0000  0.0000
    98. (0.00006) RY*( 6) C   8           s(  1.49%)p 3.09(  4.60%)d63.11( 93.92%)
    99. (0.00003) RY*( 7) C   8           s(  0.50%)p 5.99(  2.97%)d99.99( 96.53%)
   100. (0.00000) RY*( 8) C   8           s(  0.00%)p 1.00(  5.77%)d16.34( 94.23%)
   101. (0.00000) RY*( 9) C   8           s(  0.28%)p 3.24(  0.89%)d99.99( 98.83%)
   102. (0.00105) RY*( 1) H   9           s( 99.82%)p 0.00(  0.18%)
                                           -0.0009  0.9991 -0.0400  0.0148  0.0000
   103. (0.00005) RY*( 2) H   9           s(  0.11%)p99.99( 99.89%)
   104. (0.00005) RY*( 3) H   9           s(  0.00%)p 1.00(100.00%)
   105. (0.00002) RY*( 4) H   9           s(  0.21%)p99.99( 99.79%)
   106. (0.00080) RY*( 1) H  10           s( 99.53%)p 0.00(  0.47%)
                                            0.0037  0.9976  0.0295  0.0623  0.0000
   107. (0.00008) RY*( 2) H  10           s(  0.00%)p 1.00(100.00%)
   108. (0.00004) RY*( 3) H  10           s(  0.42%)p99.99( 99.58%)
   109. (0.00003) RY*( 4) H  10           s(  0.15%)p99.99( 99.85%)
   110. (0.00068) RY*( 1) H  11           s( 99.59%)p 0.00(  0.41%)
                                            0.0042  0.9979  0.0632 -0.0098  0.0000
   111. (0.00006) RY*( 2) H  11           s(  0.00%)p 1.00(100.00%)
   112. (0.00004) RY*( 3) H  11           s(  0.02%)p99.99( 99.98%)
   113. (0.00003) RY*( 4) H  11           s(  0.49%)p99.99( 99.51%)
   114. (0.00070) RY*( 1) H  12           s( 99.66%)p 0.00(  0.34%)
                                            0.0041  0.9983  0.0094 -0.0572  0.0000
   115. (0.00005) RY*( 2) H  12           s(  0.00%)p 1.00(100.00%)
   116. (0.00003) RY*( 3) H  12           s(  0.43%)p99.99( 99.57%)
   117. (0.00004) RY*( 4) H  12           s(  0.01%)p99.99( 99.99%)
   118. (0.00068) RY*( 1) H  13           s( 99.59%)p 0.00(  0.41%)
                                            0.0043  0.9979 -0.0499 -0.0403  0.0000
   119. (0.00006) RY*( 2) H  13           s(  0.00%)p 1.00(100.00%)
   120. (0.00004) RY*( 3) H  13           s(  0.21%)p99.99( 99.79%)
   121. (0.00003) RY*( 4) H  13           s(  0.31%)p99.99( 99.69%)
   122. (0.00102) RY*( 1) H  14           s( 99.80%)p 0.00(  0.20%)
                                            0.0038  0.9990 -0.0318  0.0322  0.0000
   123. (0.00007) RY*( 2) H  14           s(  0.00%)p 1.00(100.00%)
   124. (0.00005) RY*( 3) H  14           s(  0.16%)p99.99( 99.84%)
   125. (0.00003) RY*( 4) H  14           s(  0.15%)p99.99( 99.85%)
   126. (0.00239) BD*( 1) C   1 - O   2  
                ( 67.88%)   0.8239* C   1 s( 29.76%)p 2.35( 69.94%)d 0.01(  0.30%)
                                           -0.0000 -0.5422  0.0606  0.7689  0.0564
                                           -0.3203 -0.0497  0.0000  0.0000  0.0327
                                            0.0000  0.0000 -0.0338  0.0285
                ( 32.12%)  -0.5668* O   2 s( 41.05%)p 1.43( 58.87%)d 0.00(  0.08%)
                                            0.0000 -0.6402  0.0248 -0.7108  0.0152
                                            0.2884 -0.0034  0.0000  0.0000  0.0159
                                            0.0000  0.0000 -0.0158  0.0185
   127. (0.02396) BD*( 1) C   1 - C   3  
                ( 51.63%)   0.7186* C   1 s( 39.45%)p 1.53( 60.49%)d 0.00(  0.06%)
                                           -0.0003 -0.6281 -0.0058 -0.1229 -0.0037
                                            0.7679 -0.0120  0.0000  0.0000  0.0054
                                            0.0000  0.0000  0.0199  0.0124
                ( 48.37%)  -0.6955* C   3 s( 29.02%)p 2.44( 70.91%)d 0.00(  0.07%)
                                           -0.0000 -0.5387 -0.0058  0.1844 -0.0054
                                           -0.8216 -0.0006  0.0000  0.0000  0.0101
                                            0.0000  0.0000  0.0202  0.0139
   128. (0.17132) BD*( 2) C   1 - C   3  
                ( 70.00%)   0.8367* C   1 s(  0.00%)p 1.00( 99.90%)d 0.00(  0.10%)
                                            0.0000  0.0000  0.0000  0.0000  0.0000
                                            0.0000  0.0000  0.9995 -0.0092  0.0000
                                           -0.0042 -0.0310  0.0000  0.0000
                ( 30.00%)  -0.5477* C   3 s(  0.00%)p 1.00( 99.99%)d 0.00(  0.01%)
                                            0.0000  0.0000  0.0000  0.0000  0.0000
                                            0.0000  0.0000  1.0000  0.0027  0.0000
                                           -0.0013  0.0092  0.0000  0.0000
   129. (0.02165) BD*( 1) C   1 - H   9  
                ( 39.35%)   0.6273* C   1 s( 30.76%)p 2.25( 69.19%)d 0.00(  0.06%)
                                            0.0003 -0.5543 -0.0191 -0.6211  0.0239
                                           -0.5528 -0.0026 -0.0000 -0.0000 -0.0212
                                           -0.0000 -0.0000 -0.0034  0.0095
                ( 60.65%)  -0.7788* H   9 s( 99.86%)p 0.00(  0.14%)
                                           -0.9993 -0.0000  0.0296  0.0223 -0.0000
   130. (0.01261) BD*( 1) C   3 - C   4  
                ( 47.80%)   0.6914* C   3 s( 35.71%)p 1.80( 64.25%)d 0.00(  0.03%)
                                            0.0001 -0.5976 -0.0013 -0.7709 -0.0056
                                            0.2188 -0.0166 -0.0000 -0.0000  0.0062
                                           -0.0000 -0.0000 -0.0124  0.0126
                ( 52.20%)  -0.7225* C   4 s( 34.53%)p 1.89( 65.42%)d 0.00(  0.05%)
                                           -0.0001 -0.5875 -0.0106  0.7612 -0.0032
                                           -0.2724 -0.0237 -0.0000 -0.0000  0.0107
                                           -0.0000 -0.0000 -0.0154  0.0137
   131. (0.01386) BD*( 1) C   3 - C   8  
                ( 47.73%)   0.6909* C   3 s( 35.19%)p 1.84( 64.78%)d 0.00(  0.03%)
                                            0.0001 -0.5932  0.0015  0.6093  0.0110
                                            0.5256 -0.0112 -0.0000 -0.0000 -0.0133
                                           -0.0000 -0.0000 -0.0029  0.0126
                ( 52.27%)  -0.7230* C   8 s( 33.99%)p 1.94( 65.95%)d 0.00(  0.05%)
                                           -0.0001 -0.5829 -0.0106 -0.5842  0.0129
                                           -0.5637 -0.0192 -0.0000 -0.0000 -0.0186
                                           -0.0000 -0.0000 -0.0027  0.0139
   132. (0.00773) BD*( 1) C   4 - C   5  
                ( 49.02%)   0.7001* C   4 s( 36.62%)p 1.73( 63.34%)d 0.00(  0.04%)
                                           -0.0000 -0.6051 -0.0093 -0.1913 -0.0401
                                            0.7715 -0.0042 -0.0000 -0.0000  0.0042
                                           -0.0000 -0.0000  0.0164  0.0119
                ( 50.98%)  -0.7140* C   5 s( 34.90%)p 1.86( 65.05%)d 0.00(  0.05%)
                                           -0.0001 -0.5906 -0.0112  0.1510 -0.0377
                                           -0.7912 -0.0178 -0.0000 -0.0000  0.0103
                                           -0.0000 -0.0000  0.0155  0.0123
   133. (0.11788) BD*( 2) C   4 - C   5  
                ( 52.33%)   0.7234* C   4 s(  0.00%)p 1.00( 99.95%)d 0.00(  0.05%)
                                            0.0000  0.0000  0.0000  0.0000  0.0000
                                            0.0000  0.0000  0.9997 -0.0059  0.0000
                                           -0.0074 -0.0223  0.0000  0.0000
                ( 47.67%)  -0.6905* C   5 s(  0.00%)p 1.00( 99.94%)d 0.00(  0.06%)
                                            0.0000  0.0000  0.0000  0.0000  0.0000
                                            0.0000  0.0000  0.9997 -0.0047  0.0000
                                           -0.0190  0.0148  0.0000  0.0000
   134. (0.00695) BD*( 1) C   4 - H  10  
                ( 37.42%)   0.6117* C   4 s( 28.76%)p 2.48( 71.21%)d 0.00(  0.03%)
                                            0.0003 -0.5361  0.0149 -0.6183 -0.0063
                                           -0.5739  0.0198 -0.0000 -0.0000 -0.0140
                                           -0.0000 -0.0000  0.0009  0.0100
                ( 62.58%)  -0.7911* H  10 s( 99.90%)p 0.00(  0.10%)
                                           -0.9995  0.0018  0.0256  0.0191 -0.0000
   135. (0.00811) BD*( 1) C   5 - C   6  
                ( 49.83%)   0.7059* C   5 s( 35.26%)p 1.83( 64.69%)d 0.00(  0.05%)
                                           -0.0000 -0.5938 -0.0077  0.5813 -0.0202
                                            0.5543  0.0366 -0.0000 -0.0000 -0.0174
                                           -0.0000 -0.0000 -0.0048  0.0122
                ( 50.17%)  -0.7083* C   6 s( 35.36%)p 1.83( 64.59%)d 0.00(  0.05%)
                                           -0.0000 -0.5946 -0.0084 -0.6087 -0.0326
                                           -0.5232  0.0238 -0.0000 -0.0000 -0.0184
                                           -0.0000 -0.0000  0.0009  0.0122
   136. (0.00637) BD*( 1) C   5 - H  11  
                ( 36.69%)   0.6057* C   5 s( 29.75%)p 2.36( 70.22%)d 0.00(  0.03%)
                                            0.0003 -0.5452  0.0148 -0.7985  0.0109
                                            0.2540 -0.0023 -0.0000 -0.0000  0.0075
                                           -0.0000 -0.0000 -0.0108  0.0094
                ( 63.31%)  -0.7957* H  11 s( 99.90%)p 0.00(  0.10%)
                                           -0.9995  0.0022  0.0307 -0.0101 -0.0000
   137. (0.00815) BD*( 1) C   6 - C   7  
                ( 50.13%)   0.7080* C   6 s( 35.25%)p 1.84( 64.70%)d 0.00(  0.05%)
                                            0.0000  0.5936  0.0080 -0.7718 -0.0195
                                            0.2229 -0.0354  0.0000  0.0000 -0.0127
                                            0.0000  0.0000  0.0134 -0.0122
                ( 49.87%)  -0.7062* C   7 s( 35.17%)p 1.84( 64.78%)d 0.00(  0.05%)
                                            0.0000  0.5930  0.0078  0.7601 -0.0035
                                           -0.2615 -0.0415  0.0000  0.0000 -0.0079
                                            0.0000  0.0000  0.0164 -0.0122
   138. (0.00630) BD*( 1) C   6 - H  12  
                ( 36.88%)   0.6073* C   6 s( 29.29%)p 2.41( 70.68%)d 0.00(  0.03%)
                                           -0.0003  0.5410 -0.0129  0.1783 -0.0024
                                           -0.8215  0.0113 -0.0000 -0.0000 -0.0058
                                           -0.0000 -0.0000 -0.0128 -0.0095
                ( 63.12%)  -0.7945* H  12 s( 99.89%)p 0.00(  0.11%)
                                            0.9995 -0.0022 -0.0070  0.0318 -0.0000
   139. (0.00781) BD*( 1) C   7 - C   8  
                ( 50.90%)   0.7135* C   7 s( 35.12%)p 1.85( 64.83%)d 0.00(  0.05%)
                                            0.0001  0.5925  0.0107 -0.1940 -0.0412
                                            0.7804 -0.0000  0.0000  0.0000 -0.0052
                                            0.0000  0.0000 -0.0178 -0.0121
                ( 49.10%)  -0.7007* C   8 s( 36.78%)p 1.72( 63.18%)d 0.00(  0.04%)
                                            0.0000  0.6064  0.0106  0.1471 -0.0390
                                           -0.7800 -0.0120  0.0000  0.0000 -0.0099
                                            0.0000  0.0000 -0.0138 -0.0117
   140. (0.10857) BD*( 2) C   7 - C   8  
                ( 47.99%)   0.6927* C   7 s(  0.00%)p 1.00( 99.94%)d 0.00(  0.06%)
                                           -0.0000 -0.0000 -0.0000 -0.0000 -0.0000
                                           -0.0000 -0.0000 -0.9997  0.0056 -0.0000
                                           -0.0107 -0.0218 -0.0000 -0.0000
                ( 52.01%)  -0.7212* C   8 s(  0.00%)p 1.00( 99.94%)d 0.00(  0.06%)
                                           -0.0000 -0.0000 -0.0000 -0.0000 -0.0000
                                           -0.0000 -0.0000 -0.9997  0.0063 -0.0000
                                           -0.0165  0.0171 -0.0000 -0.0000
   141. (0.00645) BD*( 1) C   7 - H  13  
                ( 36.70%)   0.6058* C   7 s( 29.62%)p 2.38( 70.36%)d 0.00(  0.03%)
                                           -0.0003  0.5440 -0.0146 -0.6187  0.0086
                                           -0.5662  0.0071 -0.0000 -0.0000  0.0132
                                           -0.0000 -0.0000  0.0012 -0.0094
                ( 63.30%)  -0.7956* H  13 s( 99.90%)p 0.00(  0.10%)
                                            0.9995 -0.0022  0.0239  0.0218 -0.0000
   142. (0.00695) BD*( 1) C   8 - H  14  
                ( 37.13%)   0.6094* C   8 s( 29.14%)p 2.43( 70.83%)d 0.00(  0.03%)
                                           -0.0003  0.5396 -0.0155 -0.7971  0.0028
                                            0.2692 -0.0202 -0.0000 -0.0000 -0.0103
                                           -0.0000 -0.0000  0.0095 -0.0102
                ( 62.87%)  -0.7929* H  14 s( 99.90%)p 0.00(  0.10%)
                                            0.9995 -0.0025  0.0313 -0.0081 -0.0000


 NHO Directionality and "Bond Bending" (deviations from line of nuclear centers)

         [Thresholds for printing:  angular deviation  >  1.0 degree]
                                    hybrid p-character > 25.0%
                                    orbital occupancy  >  0.10e

                                Line of Centers        Hybrid 1              Hybrid 2
                                ---------------  -------------------   ------------------
                NBO               Theta   Phi    Theta   Phi    Dev    Theta   Phi    Dev
 ========================================================================================
     1. BD (   1) C   1 - O   2    90.0  157.5    90.0  155.9   1.7      --     --    --
     2. BD (   1) C   1 - C   3    90.0  282.3    90.0  279.5   2.8      --     --    --
     3. BD (   2) C   1 - C   3    90.0  282.3     0.0    0.0  90.0      0.0    0.0  90.0
     4. BD (   1) C   1 - H   9    90.0   36.6    90.0   42.9   6.3      --     --    --
     5. BD (   1) C   3 - C   4    90.0  342.3    90.0  345.4   3.2     90.0  158.7   3.6
     6. BD (   1) C   3 - C   8    90.0  222.3    90.0  219.7   2.7     90.0   45.6   3.2
     7. BD (   1) C   4 - C   5    90.0  282.4    90.0  286.8   4.4     90.0   98.0   4.4
     8. BD (   2) C   4 - C   5    90.0  282.4     0.0    0.0  90.0      0.0    0.0  90.0
     9. BD (   1) C   4 - H  10    90.0   42.8    90.0   41.6   1.2      --     --    --
    10. BD (   1) C   5 - C   6    90.0  222.1    90.0  226.5   4.4     90.0   37.9   4.2
    12. BD (   1) C   6 - C   7    90.0  162.5    90.0  166.7   4.2     90.0  338.2   4.3
    14. BD (   1) C   7 - C   8    90.0  102.4    90.0  106.8   4.3     90.0  277.8   4.7
    15. BD (   2) C   7 - C   8    90.0  102.4     0.0    0.0  90.0      0.0    0.0  90.0
    17. BD (   1) C   8 - H  14    90.0  160.7    90.0  162.6   1.9      --     --    --
    26. LP (   1) O   2             --     --     90.0  156.4   --       --     --    --
    27. LP (   2) O   2             --     --     90.0  247.3   --       --     --    --
    28. LP (   3) O   2             --     --      0.0    0.0   --       --     --    --
    29. LP*(   1) C   6             --     --      0.0    0.0   --       --     --    --
   128. BD*(   2) C   1 - C   3    90.0  282.3     0.0    0.0  90.0      0.0    0.0  90.0
   133. BD*(   2) C   4 - C   5    90.0  282.4     0.0    0.0  90.0      0.0    0.0  90.0
   140. BD*(   2) C   7 - C   8    90.0  102.4     0.0    0.0  90.0      0.0    0.0  90.0


 Second Order Perturbation Theory Analysis of Fock Matrix in NBO Basis

     Threshold for printing:   0.25 kcal/mol
                                                                              E(2)  E(j)-E(i) F(i,j)
         Donor NBO (i)                     Acceptor NBO (j)                 kcal/mol   a.u.    a.u. 
 ===================================================================================================

 within unit  1
   1. BD (   1) C   1 - O   2        / 30. RY*(   1) C   1                    0.69    1.72    0.044
   1. BD (   1) C   1 - O   2        / 48. RY*(   1) C   3                    0.40    2.25    0.038
   1. BD (   1) C   1 - O   2        / 49. RY*(   2) C   3                    0.41    2.26    0.038
   1. BD (   1) C   1 - O   2        /127. BD*(   1) C   1 - C   3            0.50    1.58    0.036
   1. BD (   1) C   1 - O   2        /130. BD*(   1) C   3 - C   4            0.62    1.73    0.042
   2. BD (   1) C   1 - C   3        / 39. RY*(   1) O   2                    0.68    1.81    0.045
   2. BD (   1) C   1 - C   3        / 57. RY*(   1) C   4                    0.64    1.85    0.044
   2. BD (   1) C   1 - C   3        / 93. RY*(   1) C   8                    0.62    1.77    0.042
   2. BD (   1) C   1 - C   3        /126. BD*(   1) C   1 - O   2            0.32    1.23    0.025
   2. BD (   1) C   1 - C   3        /130. BD*(   1) C   3 - C   4            1.28    1.27    0.051
   2. BD (   1) C   1 - C   3        /131. BD*(   1) C   3 - C   8            1.16    1.27    0.048
   2. BD (   1) C   1 - C   3        /132. BD*(   1) C   4 - C   5            0.97    1.30    0.045
   2. BD (   1) C   1 - C   3        /139. BD*(   1) C   7 - C   8            1.06    1.31    0.047
   3. BD (   2) C   1 - C   3        / 40. RY*(   2) O   2                    0.59    1.30    0.041
   3. BD (   2) C   1 - C   3        / 51. RY*(   4) C   3                    0.50    1.05    0.034
   3. BD (   2) C   1 - C   3        / 59. RY*(   3) C   4                    1.22    1.30    0.058
   3. BD (   2) C   1 - C   3        / 95. RY*(   3) C   8                    1.31    1.22    0.059
   3. BD (   2) C   1 - C   3        /128. BD*(   2) C   1 - C   3           12.87    0.21    0.070
   3. BD (   2) C   1 - C   3        /133. BD*(   2) C   4 - C   5           13.07    0.31    0.088
   3. BD (   2) C   1 - C   3        /140. BD*(   2) C   7 - C   8           12.26    0.32    0.086
   4. BD (   1) C   1 - H   9        / 39. RY*(   1) O   2                    0.57    1.70    0.039
   4. BD (   1) C   1 - H   9        / 48. RY*(   1) C   3                    0.55    1.67    0.038
   4. BD (   1) C   1 - H   9        /131. BD*(   1) C   3 - C   8            1.86    1.15    0.059
   5. BD (   1) C   3 - C   4        / 66. RY*(   1) C   5                    0.62    1.89    0.043
   5. BD (   1) C   3 - C   4        / 67. RY*(   2) C   5                    0.61    1.39    0.037
   5. BD (   1) C   3 - C   4        / 93. RY*(   1) C   8                    0.49    1.75    0.037
   5. BD (   1) C   3 - C   4        /126. BD*(   1) C   1 - O   2            0.93    1.21    0.043
   5. BD (   1) C   3 - C   4        /127. BD*(   1) C   1 - C   3            0.93    1.09    0.041
   5. BD (   1) C   3 - C   4        /131. BD*(   1) C   3 - C   8            2.65    1.25    0.073
   5. BD (   1) C   3 - C   4        /132. BD*(   1) C   4 - C   5            1.37    1.28    0.053
   5. BD (   1) C   3 - C   4        /134. BD*(   1) C   4 - H  10            0.61    1.18    0.034
   5. BD (   1) C   3 - C   4        /136. BD*(   1) C   5 - H  11            1.04    1.21    0.045
   5. BD (   1) C   3 - C   4        /142. BD*(   1) C   8 - H  14            1.06    1.19    0.045
   6. BD (   1) C   3 - C   8        / 30. RY*(   1) C   1                    0.59    1.23    0.034
   6. BD (   1) C   3 - C   8        / 57. RY*(   1) C   4                    0.42    1.82    0.035
   6. BD (   1) C   3 - C   8        / 84. RY*(   1) C   7                    0.61    1.89    0.043
   6. BD (   1) C   3 - C   8        / 85. RY*(   2) C   7                    0.62    1.39    0.037
   6. BD (   1) C   3 - C   8        /127. BD*(   1) C   1 - C   3            1.00    1.09    0.042
   6. BD (   1) C   3 - C   8        /129. BD*(   1) C   1 - H   9            0.68    1.04    0.034
   6. BD (   1) C   3 - C   8        /130. BD*(   1) C   3 - C   4            2.66    1.25    0.073
   6. BD (   1) C   3 - C   8        /134. BD*(   1) C   4 - H  10            1.13    1.17    0.046
   6. BD (   1) C   3 - C   8        /139. BD*(   1) C   7 - C   8            1.39    1.28    0.053
   6. BD (   1) C   3 - C   8        /141. BD*(   1) C   7 - H  13            1.09    1.20    0.046
   6. BD (   1) C   3 - C   8        /142. BD*(   1) C   8 - H  14            0.57    1.18    0.033
   7. BD (   1) C   4 - C   5        / 49. RY*(   2) C   3                    1.02    1.75    0.054
   7. BD (   1) C   4 - C   5        / 75. RY*(   1) C   6                    0.47    1.89    0.038
   7. BD (   1) C   4 - C   5        / 76. RY*(   2) C   6                    0.61    1.37    0.037
   7. BD (   1) C   4 - C   5        /127. BD*(   1) C   1 - C   3            2.03    1.07    0.059
   7. BD (   1) C   4 - C   5        /130. BD*(   1) C   3 - C   4            1.73    1.23    0.058
   7. BD (   1) C   4 - C   5        /134. BD*(   1) C   4 - H  10            0.75    1.15    0.037
   7. BD (   1) C   4 - C   5        /135. BD*(   1) C   5 - C   6            1.26    1.26    0.050
   7. BD (   1) C   4 - C   5        /136. BD*(   1) C   5 - H  11            0.64    1.19    0.035
   7. BD (   1) C   4 - C   5        /138. BD*(   1) C   6 - H  12            1.11    1.19    0.046
   8. BD (   2) C   4 - C   5        / 29. LP*(   1) C   6                   28.94    0.16    0.097
   8. BD (   2) C   4 - C   5        / 51. RY*(   4) C   3                    0.26    1.03    0.023
   8. BD (   2) C   4 - C   5        / 52. RY*(   5) C   3                    0.35    2.04    0.037
   8. BD (   2) C   4 - C   5        / 79. RY*(   5) C   6                    0.80    0.91    0.038
   8. BD (   2) C   4 - C   5        /128. BD*(   2) C   1 - C   3            9.21    0.19    0.053
   8. BD (   2) C   4 - C   5        /133. BD*(   2) C   4 - C   5            0.40    0.29    0.014
   9. BD (   1) C   4 - H  10        / 48. RY*(   1) C   3                    0.39    1.57    0.031
   9. BD (   1) C   4 - H  10        / 66. RY*(   1) C   5                    0.39    1.70    0.032
   9. BD (   1) C   4 - H  10        /130. BD*(   1) C   3 - C   4            0.35    1.06    0.024
   9. BD (   1) C   4 - H  10        /131. BD*(   1) C   3 - C   8            2.38    1.05    0.063
   9. BD (   1) C   4 - H  10        /132. BD*(   1) C   4 - C   5            0.52    1.09    0.030
   9. BD (   1) C   4 - H  10        /135. BD*(   1) C   5 - C   6            1.75    1.09    0.055
  10. BD (   1) C   5 - C   6        / 58. RY*(   2) C   4                    0.82    1.42    0.043
  10. BD (   1) C   5 - C   6        / 84. RY*(   1) C   7                    0.42    1.87    0.035
  10. BD (   1) C   5 - C   6        / 85. RY*(   2) C   7                    0.72    1.36    0.040
  10. BD (   1) C   5 - C   6        /132. BD*(   1) C   4 - C   5            1.32    1.25    0.051
  10. BD (   1) C   5 - C   6        /134. BD*(   1) C   4 - H  10            1.33    1.15    0.049
  10. BD (   1) C   5 - C   6        /136. BD*(   1) C   5 - H  11            0.66    1.18    0.035
  10. BD (   1) C   5 - C   6        /137. BD*(   1) C   6 - C   7            1.18    1.25    0.049
  10. BD (   1) C   5 - C   6        /138. BD*(   1) C   6 - H  12            0.58    1.18    0.033
  10. BD (   1) C   5 - C   6        /141. BD*(   1) C   7 - H  13            1.18    1.18    0.047
  11. BD (   1) C   5 - H  11        / 57. RY*(   1) C   4                    0.30    1.61    0.028
  11. BD (   1) C   5 - H  11        / 75. RY*(   1) C   6                    0.33    1.69    0.030
  11. BD (   1) C   5 - H  11        /130. BD*(   1) C   3 - C   4            2.11    1.03    0.059
  11. BD (   1) C   5 - H  11        /132. BD*(   1) C   4 - C   5            0.46    1.07    0.028
  11. BD (   1) C   5 - H  11        /135. BD*(   1) C   5 - C   6            0.44    1.07    0.027
  11. BD (   1) C   5 - H  11        /137. BD*(   1) C   6 - C   7            1.89    1.06    0.057
  12. BD (   1) C   6 - C   7        / 66. RY*(   1) C   5                    0.40    1.86    0.034
  12. BD (   1) C   6 - C   7        / 67. RY*(   2) C   5                    0.74    1.36    0.040
  12. BD (   1) C   6 - C   7        / 94. RY*(   2) C   8                    0.94    1.47    0.047
  12. BD (   1) C   6 - C   7        /135. BD*(   1) C   5 - C   6            1.18    1.26    0.049
  12. BD (   1) C   6 - C   7        /136. BD*(   1) C   5 - H  11            1.21    1.18    0.048
  12. BD (   1) C   6 - C   7        /138. BD*(   1) C   6 - H  12            0.57    1.18    0.033
  12. BD (   1) C   6 - C   7        /139. BD*(   1) C   7 - C   8            1.32    1.26    0.052
  12. BD (   1) C   6 - C   7        /141. BD*(   1) C   7 - H  13            0.64    1.18    0.035
  12. BD (   1) C   6 - C   7        /142. BD*(   1) C   8 - H  14            1.35    1.15    0.050
  13. BD (   1) C   6 - H  12        / 66. RY*(   1) C   5                    0.34    1.67    0.030
  13. BD (   1) C   6 - H  12        / 84. RY*(   1) C   7                    0.34    1.68    0.030
  13. BD (   1) C   6 - H  12        /132. BD*(   1) C   4 - C   5            2.02    1.07    0.059
  13. BD (   1) C   6 - H  12        /135. BD*(   1) C   5 - C   6            0.38    1.07    0.025
  13. BD (   1) C   6 - H  12        /137. BD*(   1) C   6 - C   7            0.36    1.07    0.025
  13. BD (   1) C   6 - H  12        /139. BD*(   1) C   7 - C   8            1.99    1.07    0.059
  14. BD (   1) C   7 - C   8        / 48. RY*(   1) C   3                    1.04    1.74    0.054
  14. BD (   1) C   7 - C   8        / 75. RY*(   1) C   6                    0.46    1.89    0.038
  14. BD (   1) C   7 - C   8        / 76. RY*(   2) C   6                    0.61    1.37    0.037
  14. BD (   1) C   7 - C   8        /127. BD*(   1) C   1 - C   3            1.93    1.07    0.058
  14. BD (   1) C   7 - C   8        /131. BD*(   1) C   3 - C   8            1.71    1.23    0.058
  14. BD (   1) C   7 - C   8        /137. BD*(   1) C   6 - C   7            1.25    1.26    0.050
  14. BD (   1) C   7 - C   8        /138. BD*(   1) C   6 - H  12            1.08    1.19    0.045
  14. BD (   1) C   7 - C   8        /141. BD*(   1) C   7 - H  13            0.65    1.19    0.035
  14. BD (   1) C   7 - C   8        /142. BD*(   1) C   8 - H  14            0.79    1.17    0.038
  15. BD (   2) C   7 - C   8        / 29. LP*(   1) C   6                   28.16    0.15    0.095
  15. BD (   2) C   7 - C   8        / 51. RY*(   4) C   3                    0.74    1.03    0.038
  15. BD (   2) C   7 - C   8        / 79. RY*(   5) C   6                    0.74    0.91    0.036
  15. BD (   2) C   7 - C   8        /128. BD*(   2) C   1 - C   3            9.65    0.19    0.054
  15. BD (   2) C   7 - C   8        /140. BD*(   2) C   7 - C   8            0.28    0.29    0.012
  16. BD (   1) C   7 - H  13        / 75. RY*(   1) C   6                    0.33    1.69    0.030
  16. BD (   1) C   7 - H  13        / 93. RY*(   1) C   8                    0.28    1.54    0.026
  16. BD (   1) C   7 - H  13        /131. BD*(   1) C   3 - C   8            2.12    1.03    0.059
  16. BD (   1) C   7 - H  13        /135. BD*(   1) C   5 - C   6            1.88    1.07    0.057
  16. BD (   1) C   7 - H  13        /137. BD*(   1) C   6 - C   7            0.41    1.06    0.026
  16. BD (   1) C   7 - H  13        /139. BD*(   1) C   7 - C   8            0.47    1.07    0.028
  17. BD (   1) C   8 - H  14        / 49. RY*(   2) C   3                    0.35    1.58    0.030
  17. BD (   1) C   8 - H  14        / 84. RY*(   1) C   7                    0.37    1.70    0.032
  17. BD (   1) C   8 - H  14        /130. BD*(   1) C   3 - C   4            2.47    1.05    0.064
  17. BD (   1) C   8 - H  14        /131. BD*(   1) C   3 - C   8            0.36    1.05    0.024
  17. BD (   1) C   8 - H  14        /137. BD*(   1) C   6 - C   7            1.75    1.08    0.055
  17. BD (   1) C   8 - H  14        /139. BD*(   1) C   7 - C   8            0.58    1.09    0.032
  18. CR (   1) C   1                / 50. RY*(   3) C   3                    0.29   10.94    0.071
  18. CR (   1) C   1                / 55. RY*(   8) C   3                    0.26   12.38    0.071
  18. CR (   1) C   1                /102. RY*(   1) H   9                    0.44   10.57    0.086
  18. CR (   1) C   1                /130. BD*(   1) C   3 - C   4            0.41   10.79    0.084
  18. CR (   1) C   1                /131. BD*(   1) C   3 - C   8            0.42   10.79    0.086
  19. CR (   1) O   2                / 30. RY*(   1) C   1                    2.85   19.59    0.299
  20. CR (   1) C   3                / 33. RY*(   4) C   1                    0.28   11.45    0.071
  20. CR (   1) C   3                / 34. RY*(   5) C   1                    0.32   10.83    0.075
  20. CR (   1) C   3                / 58. RY*(   2) C   4                    0.93   10.85    0.127
  20. CR (   1) C   3                / 94. RY*(   2) C   8                    0.89   10.90    0.125
  20. CR (   1) C   3                /130. BD*(   1) C   3 - C   4            0.30   10.66    0.072
  20. CR (   1) C   3                /131. BD*(   1) C   3 - C   8            0.29   10.65    0.070
  20. CR (   1) C   3                /132. BD*(   1) C   4 - C   5            0.40   10.69    0.083
  20. CR (   1) C   3                /134. BD*(   1) C   4 - H  10            0.29   10.58    0.071
  20. CR (   1) C   3                /139. BD*(   1) C   7 - C   8            0.40   10.70    0.083
  20. CR (   1) C   3                /142. BD*(   1) C   8 - H  14            0.27   10.59    0.067
  21. CR (   1) C   4                / 48. RY*(   1) C   3                    0.84   11.14    0.122
  21. CR (   1) C   4                / 67. RY*(   2) C   5                    0.80   10.76    0.117
  21. CR (   1) C   4                / 68. RY*(   3) C   5                    0.28   10.79    0.069
  21. CR (   1) C   4                /106. RY*(   1) H  10                    0.39   10.46    0.081
  21. CR (   1) C   4                /127. BD*(   1) C   1 - C   3            0.54   10.47    0.096
  21. CR (   1) C   4                /131. BD*(   1) C   3 - C   8            0.59   10.62    0.101
  21. CR (   1) C   4                /135. BD*(   1) C   5 - C   6            0.44   10.66    0.087
  21. CR (   1) C   4                /136. BD*(   1) C   5 - H  11            0.29   10.58    0.070
  22. CR (   1) C   5                / 58. RY*(   2) C   4                    0.26   10.80    0.067
  22. CR (   1) C   5                / 60. RY*(   4) C   4                    0.50   10.71    0.092
  22. CR (   1) C   5                / 76. RY*(   2) C   6                    0.75   10.75    0.113
  22. CR (   1) C   5                /110. RY*(   1) H  11                    0.41   10.45    0.082
  22. CR (   1) C   5                /130. BD*(   1) C   3 - C   4            0.55   10.61    0.097
  22. CR (   1) C   5                /134. BD*(   1) C   4 - H  10            0.35   10.53    0.077
  22. CR (   1) C   5                /137. BD*(   1) C   6 - C   7            0.45   10.64    0.088
  22. CR (   1) C   5                /138. BD*(   1) C   6 - H  12            0.29   10.57    0.070
  23. CR (   1) C   6                / 67. RY*(   2) C   5                    0.70   10.75    0.109
  23. CR (   1) C   6                / 68. RY*(   3) C   5                    0.26   10.78    0.067
  23. CR (   1) C   6                / 85. RY*(   2) C   7                    0.70   10.76    0.110
  23. CR (   1) C   6                /114. RY*(   1) H  12                    0.41   10.46    0.082
  23. CR (   1) C   6                /132. BD*(   1) C   4 - C   5            0.46   10.65    0.089
  23. CR (   1) C   6                /136. BD*(   1) C   5 - H  11            0.30   10.57    0.072
  23. CR (   1) C   6                /139. BD*(   1) C   7 - C   8            0.46   10.65    0.089
  23. CR (   1) C   6                /141. BD*(   1) C   7 - H  13            0.30   10.57    0.071
  24. CR (   1) C   7                / 76. RY*(   2) C   6                    0.74   10.75    0.113
  24. CR (   1) C   7                / 93. RY*(   1) C   8                    0.25   11.11    0.067
  24. CR (   1) C   7                / 96. RY*(   4) C   8                    0.54   10.72    0.096
  24. CR (   1) C   7                /118. RY*(   1) H  13                    0.41   10.45    0.082
  24. CR (   1) C   7                /131. BD*(   1) C   3 - C   8            0.54   10.60    0.096
  24. CR (   1) C   7                /135. BD*(   1) C   5 - C   6            0.45   10.64    0.088
  24. CR (   1) C   7                /138. BD*(   1) C   6 - H  12            0.28   10.56    0.069
  24. CR (   1) C   7                /142. BD*(   1) C   8 - H  14            0.37   10.54    0.079
  25. CR (   1) C   8                / 49. RY*(   2) C   3                    0.92   11.15    0.128
  25. CR (   1) C   8                / 85. RY*(   2) C   7                    0.78   10.76    0.116
  25. CR (   1) C   8                / 86. RY*(   3) C   7                    0.29   10.80    0.070
  25. CR (   1) C   8                /122. RY*(   1) H  14                    0.39   10.45    0.081
  25. CR (   1) C   8                /127. BD*(   1) C   1 - C   3            0.50   10.46    0.092
  25. CR (   1) C   8                /130. BD*(   1) C   3 - C   4            0.60   10.62    0.101
  25. CR (   1) C   8                /137. BD*(   1) C   6 - C   7            0.45   10.65    0.088
  25. CR (   1) C   8                /141. BD*(   1) C   7 - H  13            0.29   10.58    0.071
  26. LP (   1) O   2                / 30. RY*(   1) C   1                    4.60    1.36    0.100
  26. LP (   1) O   2                /127. BD*(   1) C   1 - C   3            0.80    1.21    0.040
  26. LP (   1) O   2                /129. BD*(   1) C   1 - H   9            0.44    1.16    0.029
  27. LP (   2) O   2                / 31. RY*(   2) C   1                    1.71    2.21    0.079
  27. LP (   2) O   2                / 33. RY*(   4) C   1                    0.30    1.80    0.030
  27. LP (   2) O   2                / 34. RY*(   5) C   1                    0.46    1.17    0.030
  27. LP (   2) O   2                /127. BD*(   1) C   1 - C   3            6.89    0.85    0.097
  27. LP (   2) O   2                /129. BD*(   1) C   1 - H   9            8.91    0.80    0.107
  28. LP (   3) O   2                / 32. RY*(   3) C   1                    2.54    2.22    0.106
  28. LP (   3) O   2                / 35. RY*(   6) C   1                    0.35    0.91    0.025
  28. LP (   3) O   2                / 40. RY*(   2) O   2                    0.62    1.42    0.042
  28. LP (   3) O   2                / 44. RY*(   6) O   2                    0.34    3.04    0.045
  28. LP (   3) O   2                /128. BD*(   2) C   1 - C   3           43.18    0.33    0.154
  29. LP*(   1) C   6                / 69. RY*(   4) C   5                    0.27    0.85    0.029
  29. LP*(   1) C   6                / 70. RY*(   5) C   5                    0.68    1.91    0.071
  29. LP*(   1) C   6                / 79. RY*(   5) C   6                    2.09    0.75    0.078
  29. LP*(   1) C   6                / 87. RY*(   4) C   7                    0.72    0.75    0.045
  29. LP*(   1) C   6                / 88. RY*(   5) C   7                    0.47    2.02    0.061
  29. LP*(   1) C   6                /128. BD*(   2) C   1 - C   3            0.32    0.03    0.005
  29. LP*(   1) C   6                /133. BD*(   2) C   4 - C   5           27.16    0.13    0.104
  29. LP*(   1) C   6                /140. BD*(   2) C   7 - C   8           25.74    0.14    0.103
 128. BD*(   2) C   1 - C   3        / 35. RY*(   6) C   1                    1.48    0.58    0.089
 128. BD*(   2) C   1 - C   3        / 40. RY*(   2) O   2                    0.47    1.09    0.069
 128. BD*(   2) C   1 - C   3        /133. BD*(   2) C   4 - C   5            6.47    0.10    0.060
 128. BD*(   2) C   1 - C   3        /140. BD*(   2) C   7 - C   8            6.20    0.10    0.061
 133. BD*(   2) C   4 - C   5        / 61. RY*(   5) C   4                    0.56    1.47    0.105
 133. BD*(   2) C   4 - C   5        / 69. RY*(   4) C   5                    1.11    0.72    0.104
 140. BD*(   2) C   7 - C   8        / 87. RY*(   4) C   7                    1.07    0.62    0.098
 140. BD*(   2) C   7 - C   8        / 97. RY*(   5) C   8                    0.48    1.56    0.105


 Natural Bond Orbitals (Summary):

                                                            Principal Delocalizations
           NBO                        Occupancy    Energy   (geminal,vicinal,remote)
 ====================================================================================
 Molecular unit  1  (C7H6O)
     1. BD (   1) C   1 - O   2          0.99829    -1.38198  30(g),130(v),127(g),49(v)
                                                    48(v)
     2. BD (   1) C   1 - C   3          0.99192    -0.91748  130(g),131(g),139(v),132(v)
                                                    39(v),57(v),93(v),126(g)
     3. BD (   2) C   1 - C   3          0.73733    -0.46525  133(v),140(v),128(g),95(v)
                                                    59(v),40(v),51(g)
     4. BD (   1) C   1 - H   9          0.99515    -0.80338  131(v),39(v),48(v)
     5. BD (   1) C   3 - C   4          0.98651    -0.89813  131(g),132(g),142(v),136(v)
                                                    127(g),126(v),66(v),67(v)
                                                    134(g),93(v)
     6. BD (   1) C   3 - C   8          0.98573    -0.89269  130(g),139(g),134(v),141(v)
                                                    127(g),129(v),85(v),84(v)
                                                    30(v),142(g),57(v)
     7. BD (   1) C   4 - C   5          0.98864    -0.87654  127(v),130(g),135(g),138(v)
                                                    49(v),134(g),136(g),76(v)
                                                    75(v)
     8. BD (   2) C   4 - C   5          0.81651    -0.43847  29(v),128(v),79(v),133(g)
                                                    52(v),51(v)
     9. BD (   1) C   4 - H  10          0.98909    -0.70365  131(v),135(v),132(g),48(v)
                                                    66(v),130(g)
    10. BD (   1) C   5 - C   6          0.98984    -0.86883  134(v),132(g),141(v),137(g)
                                                    58(v),85(v),136(g),138(g)
                                                    84(v)
    11. BD (   1) C   5 - H  11          0.98913    -0.68056  130(v),137(v),132(g),135(g)
                                                    75(v),57(v)
    12. BD (   1) C   6 - C   7          0.98988    -0.86681  142(v),139(g),136(v),135(g)
                                                    94(v),67(v),141(g),138(g)
                                                    66(v)
    13. BD (   1) C   6 - H  12          0.98946    -0.68259  132(v),139(v),135(g),137(g)
                                                    66(v),84(v)
    14. BD (   1) C   7 - C   8          0.98873    -0.87697  127(v),131(g),137(g),138(v)
                                                    48(v),142(g),141(g),76(v)
                                                    75(v)
    15. BD (   2) C   7 - C   8          0.82129    -0.43768  29(v),128(v),79(v),51(v)
    16. BD (   1) C   7 - H  13          0.98915    -0.67964  131(v),135(v),139(g),137(g)
                                                    75(v),93(v)
    17. BD (   1) C   8 - H  14          0.98918    -0.69988  130(v),137(v),139(g),84(v)
                                                    131(g),49(v)
    18. CR (   1) C   1                  0.99959   -10.43830  102(v),131(v),130(v),50(v)
                                                    55(v)
    19. CR (   1) O   2                  0.99987   -19.24583  30(v)
    20. CR (   1) C   3                  0.99939   -10.30376  58(v),94(v),132(v),139(v)
                                                    34(v),130(g),134(v),131(g)
                                                    33(v),142(v)
    21. CR (   1) C   4                  0.99945   -10.27263  48(v),67(v),131(v),127(v)
                                                    135(v),106(v),136(v),68(v)
    22. CR (   1) C   5                  0.99947   -10.25381  76(v),130(v),60(v),137(v)
                                                    110(v),134(v),138(v),58(v)
    23. CR (   1) C   6                  0.99947   -10.26191  85(v),67(v),132(v),139(v)
                                                    114(v),136(v),141(v),68(v)
    24. CR (   1) C   7                  0.99948   -10.25348  76(v),131(v),96(v),135(v)
                                                    118(v),142(v),138(v),93(v)
    25. CR (   1) C   8                  0.99945   -10.26808  49(v),85(v),130(v),127(v)
                                                    137(v),122(v),141(v),86(v)
    26. LP (   1) O   2                  0.99308    -1.01719  30(v),127(v),129(v)
    27. LP (   2) O   2                  0.96401    -0.65283  129(v),127(v),31(v),34(v)
                                                    33(v)
    28. LP (   3) O   2                  0.80357    -0.58583  128(v),32(v),40(g),35(v)
                                                    44(g)
    29. LP*(   1) C   6                  0.41597    -0.28305  133(v),140(v),79(g),87(v)
                                                    70(v),88(v),69(v)
    30. RY*(   1) C   1                  0.00572     0.34031   
    31. RY*(   2) C   1                  0.00256     1.55840   
    32. RY*(   3) C   1                  0.00234     1.63255   
    33. RY*(   4) C   1                  0.00094     1.14403   
    34. RY*(   5) C   1                  0.00045     0.52162   
    35. RY*(   6) C   1                  0.00015     0.32848   
    36. RY*(   7) C   1                  0.00001     1.55209   
    37. RY*(   8) C   1                  0.00001     1.86694   
    38. RY*(   9) C   1                  0.00001     1.86190   
    39. RY*(   1) O   2                  0.00156     0.89399   
    40. RY*(   2) O   2                  0.00054     0.83430   
    41. RY*(   3) O   2                  0.00006     1.08652   
    42. RY*(   4) O   2                  0.00003     1.29497   
    43. RY*(   5) O   2                  0.00000     2.49785   
    44. RY*(   6) O   2                  0.00000     2.45255   
    45. RY*(   7) O   2                  0.00000     2.28290   
    46. RY*(   8) O   2                  0.00000     2.45905   
    47. RY*(   9) O   2                  0.00000     2.51289   
    48. RY*(   1) C   3                  0.00320     0.86450   
    49. RY*(   2) C   3                  0.00207     0.87718   
    50. RY*(   3) C   3                  0.00068     0.50430   
    51. RY*(   4) C   3                  0.00043     0.58761   
    52. RY*(   5) C   3                  0.00042     1.60648   
    53. RY*(   6) C   3                  0.00011     2.12769   
    54. RY*(   7) C   3                  0.00010     1.56669   
    55. RY*(   8) C   3                  0.00011     1.94147   
    56. RY*(   9) C   3                  0.00001     1.97357   
    57. RY*(   1) C   4                  0.00289     0.92827   
    58. RY*(   2) C   4                  0.00126     0.54966   
    59. RY*(   3) C   4                  0.00065     0.83389   
    60. RY*(   4) C   4                  0.00050     0.45325   
    61. RY*(   5) C   4                  0.00022     1.31585   
    62. RY*(   6) C   4                  0.00007     2.11950   
    63. RY*(   7) C   4                  0.00002     2.19122   
    64. RY*(   8) C   4                  0.00000     1.65835   
    65. RY*(   9) C   4                  0.00001     2.01568   
    66. RY*(   1) C   5                  0.00279     0.99170   
    67. RY*(   2) C   5                  0.00138     0.49134   
    68. RY*(   3) C   5                  0.00040     0.52117   
    69. RY*(   4) C   5                  0.00030     0.56775   
    70. RY*(   5) C   5                  0.00019     1.62563   
    71. RY*(   6) C   5                  0.00006     2.19947   
    72. RY*(   7) C   5                  0.00003     2.05331   
    73. RY*(   8) C   5                  0.00000     1.66204   
    74. RY*(   9) C   5                  0.00000     2.04784   
    75. RY*(   1) C   6                  0.00262     1.01183   
    76. RY*(   2) C   6                  0.00126     0.49402   
    77. RY*(   3) C   6                  0.00048     0.53280   
    78. RY*(   4) C   6                  0.00028     1.74382   
    79. RY*(   5) C   6                  0.00015     0.47102   
    80. RY*(   6) C   6                  0.00007     2.19992   
    81. RY*(   7) C   6                  0.00002     2.02511   
    82. RY*(   8) C   6                  0.00000     1.63162   
    83. RY*(   9) C   6                  0.00000     2.03071   
    84. RY*(   1) C   7                  0.00275     0.99734   
    85. RY*(   2) C   7                  0.00135     0.49446   
    86. RY*(   3) C   7                  0.00040     0.52868   
    87. RY*(   4) C   7                  0.00024     0.46824   
    88. RY*(   5) C   7                  0.00021     1.74069   
    89. RY*(   6) C   7                  0.00006     2.20032   
    90. RY*(   7) C   7                  0.00003     2.05014   
    91. RY*(   8) C   7                  0.00000     1.64873   
    92. RY*(   9) C   7                  0.00000     2.04498   
    93. RY*(   1) C   8                  0.00321     0.85614   
    94. RY*(   2) C   8                  0.00158     0.59965   
    95. RY*(   3) C   8                  0.00079     0.75001   
    96. RY*(   4) C   8                  0.00051     0.46592   
    97. RY*(   5) C   8                  0.00016     1.41196   
    98. RY*(   6) C   8                  0.00006     2.12751   
    99. RY*(   7) C   8                  0.00003     2.20100   
   100. RY*(   8) C   8                  0.00000     1.65976   
   101. RY*(   9) C   8                  0.00000     2.01763   
   102. RY*(   1) H   9                  0.00105     0.13497   
   103. RY*(   2) H   9                  0.00005     1.91750   
   104. RY*(   3) H   9                  0.00005     1.34830   
   105. RY*(   4) H   9                  0.00002     1.71090   
   106. RY*(   1) H  10                  0.00080     0.19164   
   107. RY*(   2) H  10                  0.00008     1.46542   
   108. RY*(   3) H  10                  0.00004     1.96534   
   109. RY*(   4) H  10                  0.00003     1.99371   
   110. RY*(   1) H  11                  0.00068     0.19807   
   111. RY*(   2) H  11                  0.00006     1.48614   
   112. RY*(   3) H  11                  0.00004     1.84245   
   113. RY*(   4) H  11                  0.00003     2.15097   
   114. RY*(   1) H  12                  0.00070     0.19572   
   115. RY*(   2) H  12                  0.00005     1.48403   
   116. RY*(   3) H  12                  0.00003     2.17003   
   117. RY*(   4) H  12                  0.00004     1.82409   
   118. RY*(   1) H  13                  0.00068     0.19944   
   119. RY*(   2) H  13                  0.00006     1.48671   
   120. RY*(   3) H  13                  0.00004     1.98112   
   121. RY*(   4) H  13                  0.00003     2.01208   
   122. RY*(   1) H  14                  0.00102     0.18426   
   123. RY*(   2) H  14                  0.00007     1.47362   
   124. RY*(   3) H  14                  0.00005     1.89699   
   125. RY*(   4) H  14                  0.00003     2.08874   
   126. BD*(   1) C   1 - O   2          0.00239     0.31121   
   127. BD*(   1) C   1 - C   3          0.02396     0.19472   
   128. BD*(   2) C   1 - C   3          0.17132    -0.25104  133(v),140(v),35(g),40(v)
   129. BD*(   1) C   1 - H   9          0.02165     0.14377   
   130. BD*(   1) C   3 - C   4          0.01261     0.35298   
   131. BD*(   1) C   3 - C   8          0.01386     0.34928   
   132. BD*(   1) C   4 - C   5          0.00773     0.38460   
   133. BD*(   2) C   4 - C   5          0.11788    -0.15065  29(v),140(r),128(v),69(g)
                                                    61(g)
   134. BD*(   1) C   4 - H  10          0.00695     0.27832   
   135. BD*(   1) C   5 - C   6          0.00811     0.38842   
   136. BD*(   1) C   5 - H  11          0.00637     0.31115   
   137. BD*(   1) C   6 - C   7          0.00815     0.38420   
   138. BD*(   1) C   6 - H  12          0.00630     0.31125   
   139. BD*(   1) C   7 - C   8          0.00781     0.39214   
   140. BD*(   2) C   7 - C   8          0.10857    -0.14699  133(r),29(v),128(v),87(g)
                                                    97(g)
   141. BD*(   1) C   7 - H  13          0.00645     0.31181   
   142. BD*(   1) C   8 - H  14          0.00695     0.28804   
       -------------------------------
              Total Lewis   26.99269  ( 96.4025%)
        Valence non-Lewis    0.95302  (  3.4036%)
        Rydberg non-Lewis    0.05429  (  0.1939%)
       -------------------------------
            Total unit  1   28.00000  (100.0000%)
           Charge unit  1    0.00000


 ***************************************************
 *******         Beta  spin orbitals         *******
 ***************************************************


 NATURAL POPULATIONS:  Natural atomic orbital occupancies 
                                                          
   NAO  Atom  No  lang   Type(AO)    Occupancy      Energy
 ----------------------------------------------------------
     1    C    1  S      Cor( 1S)     0.99960     -10.43928
     2    C    1  S      Val( 2S)     0.47892      -0.46150
     3    C    1  S      Ryd( 3S)     0.00324       0.30883
     4    C    1  px     Val( 2p)     0.44970      -0.29384
     5    C    1  px     Ryd( 3p)     0.00648       0.51104
     6    C    1  py     Val( 2p)     0.51162      -0.31632
     7    C    1  py     Ryd( 3p)     0.00268       0.34880
     8    C    1  pz     Val( 2p)     0.36308      -0.38609
     9    C    1  pz     Ryd( 3p)     0.00016       0.26141
    10    C    1  dxy    Ryd( 3d)     0.00064       2.22076
    11    C    1  dxz    Ryd( 3d)     0.00154       1.66331
    12    C    1  dyz    Ryd( 3d)     0.00061       1.58351
    13    C    1  dx2y2  Ryd( 3d)     0.00061       2.09264
    14    C    1  dz2    Ryd( 3d)     0.00038       1.87584

    15    O    2  S      Cor( 1S)     0.99987     -19.22513
    16    O    2  S      Val( 2S)     0.85172      -1.15717
    17    O    2  S      Ryd( 3S)     0.00070       1.15930
    18    O    2  px     Val( 2p)     0.71844      -0.58056
    19    O    2  px     Ryd( 3p)     0.00026       0.78484
    20    O    2  py     Val( 2p)     0.30012      -0.46878
    21    O    2  py     Ryd( 3p)     0.00031       0.88835
    22    O    2  pz     Val( 2p)     0.75905      -0.55097
    23    O    2  pz     Ryd( 3p)     0.00058       0.75680
    24    O    2  dxy    Ryd( 3d)     0.00061       2.81068
    25    O    2  dxz    Ryd( 3d)     0.00099       2.52915
    26    O    2  dyz    Ryd( 3d)     0.00018       2.37805
    27    O    2  dx2y2  Ryd( 3d)     0.00058       2.79653
    28    O    2  dz2    Ryd( 3d)     0.00021       2.56791

    29    C    3  S      Cor( 1S)     0.99936     -10.30109
    30    C    3  S      Val( 2S)     0.43898      -0.34629
    31    C    3  S      Ryd( 3S)     0.00084       0.34332
    32    C    3  px     Val( 2p)     0.56511      -0.29441
    33    C    3  px     Ryd( 3p)     0.00277       0.74778
    34    C    3  py     Val( 2p)     0.46186      -0.29446
    35    C    3  py     Ryd( 3p)     0.00231       0.82656
    36    C    3  pz     Val( 2p)     0.56142      -0.33282
    37    C    3  pz     Ryd( 3p)     0.00045       0.41924
    38    C    3  dxy    Ryd( 3d)     0.00031       2.23432
    39    C    3  dxz    Ryd( 3d)     0.00041       1.69552
    40    C    3  dyz    Ryd( 3d)     0.00013       1.66083
    41    C    3  dx2y2  Ryd( 3d)     0.00043       2.20308
    42    C    3  dz2    Ryd( 3d)     0.00020       1.97519

    43    C    4  S      Cor( 1S)     0.99944     -10.27251
    44    C    4  S      Val( 2S)     0.47368      -0.34356
    45    C    4  S      Ryd( 3S)     0.00077       0.38946
    46    C    4  px     Val( 2p)     0.55653      -0.24875
    47    C    4  px     Ryd( 3p)     0.00226       0.66047
    48    C    4  py     Val( 2p)     0.57166      -0.25699
    49    C    4  py     Ryd( 3p)     0.00228       0.65729
    50    C    4  pz     Val( 2p)     0.46194      -0.30444
    51    C    4  pz     Ryd( 3p)     0.00047       0.36748
    52    C    4  dxy    Ryd( 3d)     0.00037       2.31942
    53    C    4  dxz    Ryd( 3d)     0.00022       1.72284
    54    C    4  dyz    Ryd( 3d)     0.00028       1.71647
    55    C    4  dx2y2  Ryd( 3d)     0.00033       2.23259
    56    C    4  dz2    Ryd( 3d)     0.00021       2.01426

    57    C    5  S      Cor( 1S)     0.99947     -10.25340
    58    C    5  S      Val( 2S)     0.47926      -0.33264
    59    C    5  S      Ryd( 3S)     0.00060       0.39692
    60    C    5  px     Val( 2p)     0.60147      -0.24514
    61    C    5  px     Ryd( 3p)     0.00320       0.81288
    62    C    5  py     Val( 2p)     0.52721      -0.22324
    63    C    5  py     Ryd( 3p)     0.00215       0.50514
    64    C    5  pz     Val( 2p)     0.47816      -0.28639
    65    C    5  pz     Ryd( 3p)     0.00030       0.38446
    66    C    5  dxy    Ryd( 3d)     0.00037       2.27090
    67    C    5  dxz    Ryd( 3d)     0.00025       1.72583
    68    C    5  dyz    Ryd( 3d)     0.00020       1.74717
    69    C    5  dx2y2  Ryd( 3d)     0.00037       2.30035
    70    C    5  dz2    Ryd( 3d)     0.00020       2.03803

    71    C    6  S      Cor( 1S)     0.99947     -10.26194
    72    C    6  S      Val( 2S)     0.48502      -0.34161
    73    C    6  S      Ryd( 3S)     0.00060       0.40277
    74    C    6  px     Val( 2p)     0.53304      -0.22170
    75    C    6  px     Ryd( 3p)     0.00190       0.49182
    76    C    6  py     Val( 2p)     0.60315      -0.24466
    77    C    6  py     Ryd( 3p)     0.00312       0.82872
    78    C    6  pz     Val( 2p)     0.43146      -0.28668
    79    C    6  pz     Ryd( 3p)     0.00017       0.38522
    80    C    6  dxy    Ryd( 3d)     0.00039       2.24801
    81    C    6  dxz    Ryd( 3d)     0.00027       1.74135
    82    C    6  dyz    Ryd( 3d)     0.00024       1.71665
    83    C    6  dx2y2  Ryd( 3d)     0.00039       2.31036
    84    C    6  dz2    Ryd( 3d)     0.00019       2.02578

    85    C    7  S      Cor( 1S)     0.99947     -10.25315
    86    C    7  S      Val( 2S)     0.47983      -0.33234
    87    C    7  S      Ryd( 3S)     0.00059       0.40228
    88    C    7  px     Val( 2p)     0.57381      -0.23642
    89    C    7  px     Ryd( 3p)     0.00272       0.67849
    90    C    7  py     Val( 2p)     0.55693      -0.23027
    91    C    7  py     Ryd( 3p)     0.00254       0.64426
    92    C    7  pz     Val( 2p)     0.47443      -0.28559
    93    C    7  pz     Ryd( 3p)     0.00025       0.38548
    94    C    7  dxy    Ryd( 3d)     0.00035       2.33139
    95    C    7  dxz    Ryd( 3d)     0.00022       1.73374
    96    C    7  dyz    Ryd( 3d)     0.00024       1.74001
    97    C    7  dx2y2  Ryd( 3d)     0.00039       2.24121
    98    C    7  dz2    Ryd( 3d)     0.00020       2.03694

    99    C    8  S      Cor( 1S)     0.99945     -10.26791
   100    C    8  S      Val( 2S)     0.47411      -0.33869
   101    C    8  S      Ryd( 3S)     0.00089       0.38751
   102    C    8  px     Val( 2p)     0.58785      -0.25563
   103    C    8  px     Ryd( 3p)     0.00271       0.78600
   104    C    8  py     Val( 2p)     0.53802      -0.24216
   105    C    8  py     Ryd( 3p)     0.00209       0.53590
   106    C    8  pz     Val( 2p)     0.46089      -0.30063
   107    C    8  pz     Ryd( 3p)     0.00056       0.37276
   108    C    8  dxy    Ryd( 3d)     0.00044       2.26851
   109    C    8  dxz    Ryd( 3d)     0.00019       1.71543
   110    C    8  dyz    Ryd( 3d)     0.00029       1.73261
   111    C    8  dx2y2  Ryd( 3d)     0.00028       2.28884
   112    C    8  dz2    Ryd( 3d)     0.00021       2.01763

   113    H    9  S      Val( 1S)     0.28206      -0.17572
   114    H    9  S      Ryd( 2S)     0.00074       0.14268
   115    H    9  px     Ryd( 2p)     0.00024       1.92962
   116    H    9  py     Ryd( 2p)     0.00018       1.75777
   117    H    9  pz     Ryd( 2p)     0.00004       1.37466

   118    H   10  S      Val( 1S)     0.37253      -0.10358
   119    H   10  S      Ryd( 2S)     0.00072       0.16977
   120    H   10  px     Ryd( 2p)     0.00028       2.00490
   121    H   10  py     Ryd( 2p)     0.00019       1.98521
   122    H   10  pz     Ryd( 2p)     0.00008       1.46551

   123    H   11  S      Val( 1S)     0.36472      -0.06744
   124    H   11  S      Ryd( 2S)     0.00067       0.17776
   125    H   11  px     Ryd( 2p)     0.00039       2.17971
   126    H   11  py     Ryd( 2p)     0.00008       1.84461
   127    H   11  pz     Ryd( 2p)     0.00006       1.48664

   128    H   12  S      Val( 1S)     0.36753      -0.07014
   129    H   12  S      Ryd( 2S)     0.00068       0.17809
   130    H   12  px     Ryd( 2p)     0.00005       1.82525
   131    H   12  py     Ryd( 2p)     0.00042       2.19622
   132    H   12  pz     Ryd( 2p)     0.00005       1.48403

   133    H   13  S      Val( 1S)     0.36380      -0.06628
   134    H   13  S      Ryd( 2S)     0.00067       0.17900
   135    H   13  px     Ryd( 2p)     0.00025       2.02980
   136    H   13  py     Ryd( 2p)     0.00022       1.99489
   137    H   13  pz     Ryd( 2p)     0.00006       1.48745

   138    H   14  S      Val( 1S)     0.37145      -0.09490
   139    H   14  S      Ryd( 2S)     0.00084       0.17347
   140    H   14  px     Ryd( 2p)     0.00041       2.15643
   141    H   14  py     Ryd( 2p)     0.00007       1.84985
   142    H   14  pz     Ryd( 2p)     0.00008       1.47344


 Summary of Natural Population Analysis:                  
                                                          
                                       Natural Population 
                Natural  -----------------------------------------------
    Atom  No    Charge         Core      Valence    Rydberg      Total
 -----------------------------------------------------------------------
      C    1    0.18075      0.99960     1.80332    0.01633     2.81925
      O    2    0.36639      0.99987     2.62932    0.00441     3.63361
      C    3   -0.03457      0.99936     2.02736    0.00785     3.03457
      C    4   -0.07045      0.99944     2.06381    0.00720     3.07045
      C    5   -0.09320      0.99947     2.08609    0.00764     3.09320
      C    6   -0.05943      0.99947     2.05266    0.00730     3.05943
      C    7   -0.09196      0.99947     2.08500    0.00749     3.09196
      C    8   -0.06798      0.99945     2.06087    0.00766     3.06798
      H    9    0.21675      0.00000     0.28206    0.00119     0.28325
      H   10    0.12620      0.00000     0.37253    0.00127     0.37380
      H   11    0.13407      0.00000     0.36472    0.00120     0.36593
      H   12    0.13126      0.00000     0.36753    0.00121     0.36874
      H   13    0.13500      0.00000     0.36380    0.00120     0.36500
      H   14    0.12716      0.00000     0.37145    0.00139     0.37284
 =======================================================================
   * Total *    1.00000      7.99614    18.93052    0.07334    27.00000

                                 Natural Population      
 --------------------------------------------------------
   Core                       7.99614 ( 99.9517% of   8)
   Valence                   18.93052 ( 99.6343% of  19)
   Natural Minimal Basis     26.92666 ( 99.7284% of  27)
   Natural Rydberg Basis      0.07334 (  0.2716% of  27)
 --------------------------------------------------------

    Atom  No          Natural Electron Configuration
 ----------------------------------------------------------------------------
      C    1      [core]2S( 0.48)2p( 1.32)3p( 0.01)
      O    2      [core]2S( 0.85)2p( 1.78)
      C    3      [core]2S( 0.44)2p( 1.59)3p( 0.01)
      C    4      [core]2S( 0.47)2p( 1.59)3p( 0.01)
      C    5      [core]2S( 0.48)2p( 1.61)3p( 0.01)
      C    6      [core]2S( 0.49)2p( 1.57)3p( 0.01)
      C    7      [core]2S( 0.48)2p( 1.61)3p( 0.01)
      C    8      [core]2S( 0.47)2p( 1.59)3p( 0.01)
      H    9            1S( 0.28)
      H   10            1S( 0.37)
      H   11            1S( 0.36)
      H   12            1S( 0.37)
      H   13            1S( 0.36)
      H   14            1S( 0.37)


 NATURAL BOND ORBITAL ANALYSIS, beta spin orbitals:

                       Occupancies       Lewis Structure    Low   High
           Occ.    -------------------  -----------------   occ   occ
  Cycle   Thresh.   Lewis   Non-Lewis     CR  BD  3C  LP    (L)   (NL)   Dev
 =============================================================================
   1(1)    0.90    24.85760   2.14240      8  14   0   5     4      0    0.17
   2(2)    0.90    24.85760   2.14240      8  14   0   5     4      0    0.17
   3(1)    0.80    25.72238   1.27762      8  17   0   2     1      0    0.04
   4(2)    0.80    25.58254   1.41746      8  18   0   1     1      0    0.02
   5(3)    0.80    25.58254   1.41746      8  18   0   1     1      0    0.02
   6(4)    0.80    25.58254   1.41746      8  18   0   1     1      0    0.02
   7(5)    0.80    25.58254   1.41746      8  18   0   1     1      0    0.02
   8(6)    0.80    25.58254   1.41746      8  18   0   1     1      0    0.02
   9(7)    0.80    25.58254   1.41746      8  18   0   1     1      0    0.02
  10(8)    0.80    25.58254   1.41746      8  18   0   1     1      0    0.02
  11(9)    0.80    25.58254   1.41746      8  18   0   1     1      0    0.02
  12(1)    0.70    25.56750   1.43250      8  17   0   2     0      0    0.17

    The hybrids on atom  1 are linearly dependent.  An eigenvalue (  0.000011)
    of the hybrid overlap matrix is too small (<0.00010).

    PRJTHR will be raised from  0.200 to 0.250 and the NBO search repeated.

  13(2)    0.70    25.69169   1.30831      8  17   0   2     0      0    0.04
 -----------------------------------------------------------------------------

 Structure accepted: No low occupancy Lewis orbitals

 --------------------------------------------------------
   Core                      7.99614 ( 99.952% of   8)
   Valence Lewis            17.69555 ( 93.134% of  19)
  ==================       ============================
   Total Lewis              25.69169 ( 95.154% of  27)
  -----------------------------------------------------
   Valence non-Lewis         1.25882 (  4.662% of  27)
   Rydberg non-Lewis         0.04949 (  0.183% of  27)
  ==================       ============================
   Total non-Lewis           1.30831 (  4.846% of  27)
 --------------------------------------------------------


       (Occupancy)   Bond orbital/ Coefficients/ Hybrids
 ---------------------------------------------------------------------------------
     1. (0.99811) BD ( 1) C   1 - O   2  
                ( 33.81%)   0.5815* C   1 s( 29.91%)p 2.33( 69.78%)d 0.01(  0.31%)
                                           -0.0000 -0.5436  0.0595  0.7663  0.0546
                                           -0.3243 -0.0495  0.0000  0.0000  0.0334
                                            0.0000  0.0000 -0.0342  0.0285
                ( 66.19%)   0.8136* O   2 s( 42.49%)p 1.35( 57.40%)d 0.00(  0.11%)
                                            0.0001 -0.6514  0.0251 -0.7050  0.0149
                                            0.2769 -0.0041  0.0000  0.0000  0.0218
                                            0.0000  0.0000 -0.0222  0.0130
     2. (0.91414) BD ( 1) C   1 - C   3  
                ( 53.62%)   0.7323* C   1 s( 42.90%)p 1.33( 57.08%)d 0.00(  0.03%)
                                           -0.0006 -0.6547 -0.0193 -0.1515  0.0003
                                            0.7397 -0.0264  0.0000  0.0000 -0.0119
                                            0.0000  0.0000  0.0012  0.0112
                ( 46.38%)   0.6810* C   3 s( 25.51%)p 2.92( 74.45%)d 0.00(  0.04%)
                                           -0.0008 -0.5050 -0.0101  0.1779 -0.0174
                                           -0.8441  0.0092  0.0000  0.0000  0.0065
                                            0.0000  0.0000  0.0151  0.0109
     3. (0.72165) BD ( 2) C   1 - C   3  
                ( 30.88%)   0.5557* C   1 s(  0.00%)p 1.00( 99.92%)d 0.00(  0.08%)
                                            0.0000  0.0000  0.0000  0.0000  0.0000
                                            0.0000  0.0000  0.9996 -0.0052  0.0000
                                           -0.0087 -0.0263  0.0000  0.0000
                ( 69.12%)   0.8314* C   3 s(  0.00%)p 1.00(100.00%)d 0.00(  0.00%)
                                            0.0000  0.0000  0.0000  0.0000  0.0000
                                            0.0000  0.0000  1.0000  0.0031  0.0000
                                           -0.0006  0.0054  0.0000  0.0000
     4. (0.88439) BD ( 1) C   1 - H   9  
                ( 68.65%)   0.8286* C   1 s( 27.20%)p 2.68( 72.78%)d 0.00(  0.02%)
                                           -0.0012  0.5213  0.0158  0.6176 -0.0221
                                            0.5880 -0.0146  0.0000  0.0000  0.0026
                                            0.0000  0.0000 -0.0132 -0.0074
                ( 31.35%)   0.5599* H   9 s( 99.88%)p 0.00(  0.12%)
                                            0.9993 -0.0133 -0.0280 -0.0215  0.0000
     5. (0.98203) BD ( 1) C   3 - C   4  
                ( 52.13%)   0.7220* C   3 s( 37.01%)p 1.70( 62.96%)d 0.00(  0.04%)
                                           -0.0003  0.6083 -0.0013  0.7671  0.0038
                                           -0.2021  0.0173  0.0000  0.0000 -0.0067
                                            0.0000  0.0000  0.0133 -0.0121
                ( 47.87%)   0.6919* C   4 s( 34.52%)p 1.90( 65.43%)d 0.00(  0.05%)
                                            0.0001  0.5875  0.0103 -0.7584  0.0045
                                            0.2798  0.0268  0.0000  0.0000 -0.0115
                                            0.0000  0.0000  0.0149 -0.0133
     6. (0.97850) BD ( 1) C   3 - C   8  
                ( 52.22%)   0.7226* C   3 s( 37.43%)p 1.67( 62.53%)d 0.00(  0.04%)
                                           -0.0004  0.6118 -0.0051 -0.6161 -0.0125
                                           -0.4955  0.0120  0.0000  0.0000  0.0142
                                            0.0000  0.0000  0.0029 -0.0123
                ( 47.78%)   0.6913* C   8 s( 34.15%)p 1.93( 65.79%)d 0.00(  0.05%)
                                            0.0001  0.5843  0.0106  0.5762 -0.0164
                                            0.5702  0.0240  0.0000  0.0000  0.0189
                                            0.0000  0.0000  0.0013 -0.0135
     7. (0.98102) BD ( 1) C   4 - C   5  
                ( 51.14%)   0.7151* C   4 s( 36.83%)p 1.71( 63.13%)d 0.00(  0.04%)
                                           -0.0002  0.6068  0.0084  0.1858  0.0394
                                           -0.7715  0.0024  0.0000  0.0000 -0.0035
                                            0.0000  0.0000 -0.0160 -0.0117
                ( 48.86%)   0.6990* C   5 s( 34.92%)p 1.86( 65.03%)d 0.00(  0.05%)
                                            0.0002  0.5908  0.0113 -0.1510  0.0366
                                            0.7911  0.0174  0.0000  0.0000 -0.0107
                                            0.0000  0.0000 -0.0150 -0.0123
     8. (0.81520) BD ( 2) C   4 - C   5  
                ( 48.82%)   0.6987* C   4 s(  0.00%)p 1.00( 99.95%)d 0.00(  0.05%)
                                            0.0000  0.0000  0.0000  0.0000  0.0000
                                            0.0000  0.0000  0.9997 -0.0060  0.0000
                                           -0.0079 -0.0214  0.0000  0.0000
                ( 51.18%)   0.7154* C   5 s(  0.00%)p 1.00( 99.94%)d 0.00(  0.06%)
                                            0.0000  0.0000  0.0000  0.0000  0.0000
                                            0.0000  0.0000  0.9997 -0.0037  0.0000
                                           -0.0191  0.0149  0.0000  0.0000
     9. (0.98848) BD ( 1) C   4 - H  10  
                ( 62.68%)   0.7917* C   4 s( 28.55%)p 2.50( 71.42%)d 0.00(  0.03%)
                                           -0.0003  0.5341 -0.0148  0.6233  0.0064
                                            0.5704 -0.0190  0.0000  0.0000  0.0141
                                            0.0000  0.0000 -0.0010 -0.0098
                ( 37.32%)   0.6109* H  10 s( 99.90%)p 0.00(  0.10%)
                                            0.9995 -0.0024 -0.0254 -0.0193  0.0000
    10. (0.98982) BD ( 1) C   5 - C   6  
                ( 50.09%)   0.7077* C   5 s( 35.29%)p 1.83( 64.66%)d 0.00(  0.05%)
                                            0.0000  0.5940  0.0078 -0.5808  0.0202
                                           -0.5546 -0.0366  0.0000  0.0000  0.0176
                                            0.0000  0.0000  0.0048 -0.0122
                ( 49.91%)   0.7065* C   6 s( 35.42%)p 1.82( 64.53%)d 0.00(  0.05%)
                                            0.0000  0.5951  0.0080  0.6085  0.0325
                                            0.5229 -0.0237  0.0000  0.0000  0.0184
                                            0.0000  0.0000 -0.0009 -0.0119
    11. (0.98603) BD ( 1) C   5 - H  11  
                ( 63.38%)   0.7961* C   5 s( 29.71%)p 2.37( 70.27%)d 0.00(  0.03%)
                                           -0.0004  0.5448 -0.0151  0.7989 -0.0108
                                           -0.2538  0.0022  0.0000  0.0000 -0.0073
                                            0.0000  0.0000  0.0108 -0.0094
                ( 36.62%)   0.6052* H  11 s( 99.90%)p 0.00(  0.10%)
                                            0.9995 -0.0022 -0.0306  0.0104  0.0000
    12. (0.98991) BD ( 1) C   6 - C   7  
                ( 49.93%)   0.7066* C   6 s( 35.26%)p 1.83( 64.69%)d 0.00(  0.05%)
                                            0.0000  0.5938  0.0078 -0.7719 -0.0195
                                            0.2222 -0.0354  0.0000  0.0000 -0.0127
                                            0.0000  0.0000  0.0134 -0.0119
                ( 50.07%)   0.7076* C   7 s( 35.18%)p 1.84( 64.77%)d 0.00(  0.05%)
                                            0.0000  0.5931  0.0079  0.7594 -0.0034
                                           -0.2634 -0.0414  0.0000  0.0000 -0.0079
                                            0.0000  0.0000  0.0164 -0.0122
    13. (0.76825) BD ( 2) C   6 - C   7  
                ( 46.59%)   0.6825* C   6 s(  0.00%)p 1.00( 99.93%)d 0.00(  0.07%)
                                            0.0000  0.0000  0.0000  0.0000  0.0000
                                            0.0000  0.0000  0.9997 -0.0041  0.0000
                                           -0.0155  0.0208  0.0000  0.0000
                ( 53.41%)   0.7308* C   7 s(  0.00%)p 1.00( 99.94%)d 0.00(  0.06%)
                                            0.0000  0.0000  0.0000  0.0000  0.0000
                                            0.0000  0.0000  0.9997 -0.0051  0.0000
                                            0.0214  0.0114  0.0000  0.0000
    14. (0.98879) BD ( 1) C   6 - H  12  
                ( 63.19%)   0.7949* C   6 s( 29.22%)p 2.42( 70.75%)d 0.00(  0.03%)
                                            0.0003 -0.5404  0.0129 -0.1786  0.0024
                                            0.8219 -0.0112  0.0000  0.0000  0.0058
                                            0.0000  0.0000  0.0127  0.0092
                ( 36.81%)   0.6067* H  12 s( 99.89%)p 0.00(  0.11%)
                                           -0.9995  0.0025  0.0069 -0.0318  0.0000
    15. (0.98250) BD ( 1) C   7 - C   8  
                ( 49.08%)   0.7006* C   7 s( 35.25%)p 1.84( 64.70%)d 0.00(  0.05%)
                                            0.0001  0.5936  0.0104 -0.1933 -0.0400
                                            0.7798  0.0003  0.0000  0.0000 -0.0045
                                            0.0000  0.0000 -0.0179 -0.0123
                ( 50.92%)   0.7136* C   8 s( 36.86%)p 1.71( 63.10%)d 0.00(  0.04%)
                                           -0.0002  0.6071  0.0098  0.1540 -0.0376
                                           -0.7782 -0.0149  0.0000  0.0000 -0.0103
                                            0.0000  0.0000 -0.0134 -0.0114
    16. (0.98475) BD ( 1) C   7 - H  13  
                ( 63.43%)   0.7964* C   7 s( 29.49%)p 2.39( 70.49%)d 0.00(  0.03%)
                                            0.0004 -0.5428  0.0146  0.6198 -0.0085
                                            0.5662 -0.0069  0.0000  0.0000 -0.0129
                                            0.0000  0.0000 -0.0015  0.0093
                ( 36.57%)   0.6048* H  13 s( 99.90%)p 0.00(  0.10%)
                                           -0.9995  0.0023 -0.0236 -0.0221  0.0000
    17. (0.98925) BD ( 1) C   8 - H  14  
                ( 62.81%)   0.7925* C   8 s( 28.89%)p 2.46( 71.08%)d 0.00(  0.03%)
                                            0.0003 -0.5373  0.0156  0.8015 -0.0029
                                           -0.2607  0.0204  0.0000  0.0000  0.0107
                                            0.0000  0.0000 -0.0096  0.0099
                ( 37.19%)   0.6098* H  14 s( 99.90%)p 0.00(  0.10%)
                                           -0.9995  0.0022 -0.0313  0.0080  0.0000
    18. (0.99961) CR ( 1) C   1           s(100.00%)p 0.00(  0.00%)
                                            1.0000  0.0002  0.0000  0.0007 -0.0000
                                            0.0011 -0.0000  0.0000  0.0000 -0.0000
                                            0.0000  0.0000 -0.0000 -0.0000
    19. (0.99987) CR ( 1) O   2           s(100.00%)p 0.00(  0.00%)
                                            1.0000 -0.0003 -0.0000  0.0003  0.0000
                                           -0.0001 -0.0000  0.0000  0.0000 -0.0000
                                            0.0000  0.0000  0.0000 -0.0000
    20. (0.99935) CR ( 1) C   3           s(100.00%)p 0.00(  0.00%)
                                            1.0000 -0.0000 -0.0000  0.0001 -0.0000
                                           -0.0009  0.0000  0.0000  0.0000  0.0000
                                            0.0000  0.0000  0.0000  0.0000
    21. (0.99945) CR ( 1) C   4           s(100.00%)p 0.00(  0.00%)
                                            1.0000  0.0002 -0.0000  0.0003  0.0000
                                           -0.0000 -0.0000  0.0000  0.0000  0.0000
                                            0.0000  0.0000 -0.0000 -0.0000
    22. (0.99947) CR ( 1) C   5           s(100.00%)p 0.00(  0.00%)
                                            1.0000  0.0001 -0.0000  0.0003 -0.0000
                                           -0.0002 -0.0000  0.0000  0.0000 -0.0000
                                            0.0000  0.0000  0.0000 -0.0000
    23. (0.99947) CR ( 1) C   6           s(100.00%)p 0.00(  0.00%)
                                            1.0000  0.0001 -0.0000  0.0001 -0.0000
                                           -0.0002  0.0000  0.0000  0.0000 -0.0000
                                            0.0000  0.0000 -0.0000 -0.0000
    24. (0.99948) CR ( 1) C   7           s(100.00%)p 0.00(  0.00%)
                                            1.0000  0.0001 -0.0000 -0.0002  0.0000
                                           -0.0003  0.0000  0.0000  0.0000  0.0000
                                            0.0000  0.0000  0.0000 -0.0000
    25. (0.99945) CR ( 1) C   8           s(100.00%)p 0.00(  0.00%)
                                            1.0000  0.0002 -0.0000 -0.0003 -0.0000
                                           -0.0001 -0.0000  0.0000  0.0000 -0.0000
                                            0.0000  0.0000  0.0000 -0.0000
    26. (0.99244) LP ( 1) O   2           s( 57.55%)p 0.74( 42.43%)d 0.00(  0.01%)
                                            0.0004  0.7585  0.0159 -0.6044 -0.0051
                                            0.2429  0.0018  0.0000  0.0000  0.0052
                                            0.0000  0.0000 -0.0047  0.0095
    27. (0.76030) LP ( 2) O   2           s(  0.00%)p 1.00( 99.85%)d 0.00(  0.15%)
                                            0.0000  0.0000  0.0000  0.0000  0.0000
                                            0.0000  0.0000  0.9992  0.0122  0.0000
                                            0.0357 -0.0147  0.0000  0.0000
    28. (0.21877) LP*( 3) O   2           s(  0.00%)p 1.00( 99.78%)d 0.00(  0.22%)
                                           -0.0000  0.0039  0.0040 -0.3681  0.0064
                                           -0.9283  0.0234 -0.0000 -0.0000 -0.0342
                                           -0.0000 -0.0000 -0.0324 -0.0004
    29. (0.46107) LP*( 1) C   8           s(  0.00%)p 1.00( 99.96%)d 0.00(  0.04%)
                                            0.0000  0.0000  0.0000  0.0000  0.0000
                                            0.0000  0.0000  0.9998 -0.0018  0.0000
                                            0.0182 -0.0072  0.0000  0.0000
    30. (0.00636) RY*( 1) C   1           s( 16.13%)p 5.19( 83.77%)d 0.01(  0.11%)
                                            0.0000  0.0518  0.3982 -0.0601  0.8677
                                            0.0328 -0.2829  0.0000  0.0000 -0.0145
                                            0.0000  0.0000  0.0152  0.0248
    31. (0.00223) RY*( 2) C   1           s(  0.00%)p 1.00(  0.02%)d99.99( 99.98%)
                                            0.0000  0.0000  0.0000  0.0000  0.0000
                                            0.0000  0.0000 -0.0105  0.0073  0.0000
                                            0.7581 -0.6520  0.0000  0.0000
    32. (0.00135) RY*( 3) C   1           s( 24.68%)p 2.45( 60.38%)d 0.60( 14.93%)
                                           -0.0000  0.0177  0.4965 -0.0614 -0.4348
                                           -0.0015 -0.6411  0.0000  0.0000  0.3441
                                            0.0000  0.0000 -0.1693  0.0473
    33. (0.00077) RY*( 4) C   1           s( 48.80%)p 0.91( 44.40%)d 0.14(  6.80%)
                                            0.0000 -0.0193  0.6983 -0.0086 -0.1095
                                            0.0240  0.6568  0.0000  0.0000  0.1616
                                            0.0000  0.0000  0.1915  0.0725
    34. (0.00014) RY*( 5) C   1           s(  0.00%)p 1.00( 96.93%)d 0.03(  3.07%)
                                            0.0000  0.0000  0.0000  0.0000  0.0000
                                            0.0000  0.0000  0.0007  0.9846  0.0000
                                           -0.1196 -0.1279  0.0000  0.0000
    35. (0.00007) RY*( 6) C   1           s(  4.78%)p 0.44(  2.10%)d19.46( 93.12%)
    36. (0.00001) RY*( 7) C   1           s(  0.00%)p 1.00(  3.13%)d30.99( 96.87%)
    37. (0.00001) RY*( 8) C   1           s(  5.27%)p 1.84(  9.68%)d16.13( 85.04%)
    38. (0.00000) RY*( 9) C   1           s(  0.33%)p 0.10(  0.03%)d99.99( 99.63%)
    39. (0.00049) RY*( 1) O   2           s(  0.00%)p 1.00( 93.73%)d 0.07(  6.27%)
                                            0.0000  0.0000  0.0000  0.0000  0.0000
                                            0.0000  0.0000 -0.0024  0.9681  0.0000
                                           -0.2016  0.1486  0.0000  0.0000
    40. (0.00023) RY*( 2) O   2           s(  0.54%)p99.99( 96.12%)d 6.16(  3.34%)
                                           -0.0000 -0.0035  0.0735 -0.0120 -0.4838
                                           -0.0285 -0.8522 -0.0000 -0.0000  0.0905
                                           -0.0000 -0.0000  0.1534  0.0406
    41. (0.00006) RY*( 3) O   2           s( 57.50%)p 0.70( 40.40%)d 0.04(  2.10%)
    42. (0.00002) RY*( 4) O   2           s( 29.34%)p 1.49( 43.74%)d 0.92( 26.92%)
    43. (0.00000) RY*( 5) O   2           s(  3.80%)p 3.80( 14.47%)d21.50( 81.73%)
    44. (0.00000) RY*( 6) O   2           s(  0.00%)p 1.00(  4.28%)d22.34( 95.72%)
    45. (0.00000) RY*( 7) O   2           s(  0.00%)p 1.00(  2.14%)d45.77( 97.86%)
    46. (0.00000) RY*( 8) O   2           s(  7.24%)p 0.74(  5.34%)d12.08( 87.42%)
    47. (0.00000) RY*( 9) O   2           s(  1.53%)p 0.21(  0.32%)d64.21( 98.15%)
    48. (0.00323) RY*( 1) C   3           s(  2.28%)p41.03( 93.60%)d 1.80(  4.11%)
                                            0.0000  0.0055  0.1510  0.0014  0.7387
                                           -0.0308 -0.6240  0.0000  0.0000  0.0005
                                            0.0000  0.0000 -0.2013 -0.0249
    49. (0.00204) RY*( 2) C   3           s( 10.76%)p 7.89( 84.84%)d 0.41(  4.40%)
                                            0.0000  0.0103  0.3278  0.0091 -0.6528
                                           -0.0058 -0.6497 -0.0000 -0.0000 -0.1606
                                           -0.0000 -0.0000 -0.1306 -0.0334
    50. (0.00059) RY*( 3) C   3           s( 84.68%)p 0.12( 10.22%)d 0.06(  5.10%)
                                           -0.0000 -0.0075  0.9202 -0.0052  0.1171
                                           -0.0037  0.2974  0.0000  0.0000  0.0459
                                            0.0000  0.0000  0.2076 -0.0760
    51. (0.00047) RY*( 4) C   3           s(  0.00%)p 1.00( 96.31%)d 0.04(  3.69%)
                                            0.0000  0.0000  0.0000  0.0000  0.0000
                                            0.0000  0.0000 -0.0023  0.9814  0.0000
                                           -0.1205 -0.1495  0.0000  0.0000
    52. (0.00042) RY*( 5) C   3           s(  0.00%)p 1.00(  2.17%)d45.01( 97.83%)
                                            0.0000  0.0000  0.0000  0.0000  0.0000
                                            0.0000  0.0000 -0.0009  0.1474  0.0000
                                            0.9717  0.1844  0.0000  0.0000
    53. (0.00012) RY*( 6) C   3           s(  0.18%)p 8.17(  1.47%)d99.99( 98.35%)
                                            0.0000 -0.0015  0.0424  0.0165 -0.1181
                                            0.0064 -0.0204  0.0000  0.0000  0.9327
                                            0.0000  0.0000 -0.3273 -0.0809
    54. (0.00011) RY*( 7) C   3           s(  0.00%)p 1.00(  1.52%)d64.88( 98.48%)
                                            0.0000  0.0000  0.0000  0.0000  0.0000
                                            0.0000  0.0000 -0.0057  0.1231  0.0000
                                           -0.2030  0.9714  0.0000  0.0000
    55. (0.00010) RY*( 8) C   3           s(  1.37%)p 7.20(  9.87%)d64.75( 88.76%)
    56. (0.00001) RY*( 9) C   3           s(  0.77%)p 0.08(  0.06%)d99.99( 99.16%)
    57. (0.00248) RY*( 1) C   4           s(  0.27%)p99.99( 93.09%)d24.77(  6.64%)
                                           -0.0000 -0.0229  0.0464  0.0247  0.5831
                                            0.0215  0.7680  0.0000  0.0000 -0.2563
                                            0.0000  0.0000 -0.0069  0.0252
    58. (0.00119) RY*( 2) C   4           s(  8.44%)p10.57( 89.15%)d 0.29(  2.41%)
                                            0.0000  0.0167  0.2900  0.0259 -0.7574
                                           -0.0107  0.5631 -0.0000 -0.0000  0.0166
                                           -0.0000 -0.0000 -0.1483 -0.0432
    59. (0.00062) RY*( 3) C   4           s(  0.00%)p 1.00( 64.69%)d 0.55( 35.31%)
                                            0.0000  0.0000  0.0000  0.0000  0.0000
                                            0.0000  0.0000  0.0094  0.8042  0.0000
                                           -0.4559  0.3811  0.0000  0.0000
    60. (0.00051) RY*( 4) C   4           s( 88.97%)p 0.09(  8.30%)d 0.03(  2.74%)
                                           -0.0000 -0.0082  0.9432  0.0095  0.1750
                                            0.0141 -0.2282  0.0000  0.0000 -0.1213
                                            0.0000  0.0000  0.0899 -0.0675
    61. (0.00024) RY*( 5) C   4           s(  0.00%)p 1.00( 29.92%)d 2.34( 70.08%)
                                            0.0000  0.0000  0.0000  0.0000  0.0000
                                            0.0000  0.0000  0.0108 -0.5469  0.0000
                                           -0.3167  0.7749  0.0000  0.0000
    62. (0.00006) RY*( 6) C   4           s(  1.38%)p 3.28(  4.54%)d68.10( 94.08%)
    63. (0.00002) RY*( 7) C   4           s(  0.85%)p 4.52(  3.86%)d99.99( 95.28%)
    64. (0.00000) RY*( 8) C   4           s(  0.00%)p 1.00(  5.44%)d17.37( 94.56%)
    65. (0.00001) RY*( 9) C   4           s(  0.19%)p 5.68(  1.09%)d99.99( 98.72%)
    66. (0.00272) RY*( 1) C   5           s(  0.11%)p99.99( 93.15%)d59.40(  6.73%)
                                           -0.0000  0.0278  0.0190 -0.0325 -0.9359
                                            0.0124  0.2334 -0.0000 -0.0000 -0.1501
                                           -0.0000 -0.0000  0.2094 -0.0307
    67. (0.00138) RY*( 2) C   5           s(  0.06%)p99.99( 98.62%)d20.76(  1.32%)
                                            0.0000  0.0029  0.0250 -0.0124  0.2479
                                           -0.0349  0.9609  0.0000  0.0000  0.0747
                                            0.0000  0.0000  0.0872 -0.0023
    68. (0.00040) RY*( 3) C   5           s( 93.11%)p 0.00(  0.22%)d 0.07(  6.67%)
                                            0.0000 -0.0039  0.9649  0.0198 -0.0415
                                           -0.0097 -0.0015  0.0000  0.0000  0.0862
                                            0.0000  0.0000 -0.2205 -0.1031
    69. (0.00032) RY*( 4) C   5           s(  0.00%)p 1.00( 79.43%)d 0.26( 20.57%)
                                            0.0000  0.0000  0.0000  0.0000  0.0000
                                            0.0000  0.0000 -0.0044  0.8912  0.0000
                                           -0.0501  0.4507  0.0000  0.0000
    70. (0.00020) RY*( 5) C   5           s(  0.00%)p 1.00( 14.48%)d 5.90( 85.52%)
                                            0.0000  0.0000  0.0000  0.0000  0.0000
                                            0.0000  0.0000 -0.0047 -0.3806  0.0000
                                            0.4579  0.8034  0.0000  0.0000
    71. (0.00006) RY*( 6) C   5           s(  0.37%)p 3.70(  1.35%)d99.99( 98.28%)
    72. (0.00003) RY*( 7) C   5           s(  6.38%)p 0.80(  5.07%)d13.88( 88.55%)
    73. (0.00000) RY*( 8) C   5           s(  0.00%)p 1.00(  6.14%)d15.28( 93.86%)
    74. (0.00000) RY*( 9) C   5           s(  0.05%)p29.69(  1.61%)d99.99( 98.33%)
    75. (0.00259) RY*( 1) C   6           s(  0.79%)p99.99( 91.57%)d 9.70(  7.65%)
                                           -0.0000  0.0278  0.0843 -0.0078 -0.2016
                                            0.0337  0.9348  0.0000  0.0000 -0.1137
                                            0.0000  0.0000 -0.2495 -0.0359
    76. (0.00125) RY*( 2) C   6           s(  0.00%)p 1.00( 98.75%)d 0.01(  1.25%)
                                            0.0000  0.0001  0.0041  0.0340 -0.9707
                                            0.0074 -0.2100 -0.0000 -0.0000  0.1012
                                           -0.0000 -0.0000 -0.0471 -0.0010
    77. (0.00045) RY*( 3) C   6           s( 91.80%)p 0.00(  0.06%)d 0.09(  8.14%)
                                            0.0000 -0.0049  0.9581  0.0041  0.0068
                                           -0.0209 -0.0105  0.0000  0.0000  0.1144
                                            0.0000  0.0000  0.2386 -0.1066
    78. (0.00033) RY*( 4) C   6           s(  0.00%)p 1.00(  0.66%)d99.99( 99.34%)
                                            0.0000  0.0000  0.0000  0.0000  0.0000
                                            0.0000  0.0000  0.0110 -0.0803  0.0000
                                            0.9790  0.1870  0.0000  0.0000
    79. (0.00017) RY*( 5) C   6           s(  0.00%)p 1.00( 91.04%)d 0.10(  8.96%)
                                            0.0000  0.0000  0.0000  0.0000  0.0000
                                            0.0000  0.0000 -0.0019  0.9541  0.0000
                                            0.0212  0.2986  0.0000  0.0000
    80. (0.00007) RY*( 6) C   6           s(  0.00%)p 1.00(  1.30%)d75.66( 98.69%)
    81. (0.00002) RY*( 7) C   6           s(  7.46%)p 0.85(  6.34%)d11.56( 86.20%)
    82. (0.00000) RY*( 8) C   6           s(  0.00%)p 1.00(  8.37%)d10.95( 91.63%)
    83. (0.00000) RY*( 9) C   6           s(  0.05%)p43.29(  2.01%)d99.99( 97.95%)
    84. (0.00266) RY*( 1) C   7           s(  0.17%)p99.99( 93.00%)d40.03(  6.83%)
                                           -0.0000  0.0277  0.0306  0.0246  0.7453
                                            0.0240  0.6110  0.0000  0.0000  0.2581
                                            0.0000  0.0000  0.0242 -0.0328
    85. (0.00136) RY*( 2) C   7           s(  0.01%)p 1.00( 98.65%)d 0.01(  1.34%)
                                            0.0000  0.0024  0.0074  0.0256 -0.6345
                                           -0.0257  0.7633  0.0000  0.0000  0.0134
                                            0.0000  0.0000  0.1150 -0.0002
    86. (0.00040) RY*( 3) C   7           s( 92.80%)p 0.00(  0.14%)d 0.08(  7.06%)
                                            0.0000 -0.0042  0.9633 -0.0137  0.0200
                                           -0.0169  0.0229  0.0000  0.0000 -0.2294
                                            0.0000  0.0000 -0.0781 -0.1090
    87. (0.00025) RY*( 4) C   7           s(  0.00%)p 1.00( 67.11%)d 0.49( 32.89%)
                                            0.0000  0.0000  0.0000  0.0000  0.0000
                                            0.0000  0.0000 -0.0049  0.8192  0.0000
                                            0.5359 -0.2042  0.0000  0.0000
    88. (0.00023) RY*( 5) C   7           s(  0.00%)p 1.00( 25.71%)d 2.89( 74.29%)
                                            0.0000  0.0000  0.0000  0.0000  0.0000
                                            0.0000  0.0000  0.0056  0.5071  0.0000
                                           -0.5103  0.6946  0.0000  0.0000
    89. (0.00006) RY*( 6) C   7           s(  0.29%)p 4.62(  1.35%)d99.99( 98.36%)
    90. (0.00003) RY*( 7) C   7           s(  6.75%)p 0.78(  5.26%)d13.03( 87.98%)
    91. (0.00000) RY*( 8) C   7           s(  0.00%)p 1.00(  7.24%)d12.82( 92.76%)
    92. (0.00000) RY*( 9) C   7           s(  0.07%)p23.96(  1.63%)d99.99( 98.30%)
    93. (0.00248) RY*( 1) C   8           s(  1.58%)p58.23( 91.94%)d 4.11(  6.48%)
                                           -0.0000 -0.0223  0.1237 -0.0356 -0.8107
                                            0.0077  0.5108 -0.0000 -0.0000  0.1514
                                           -0.0000 -0.0000 -0.2032  0.0243
    94. (0.00147) RY*( 2) C   8           s( 11.77%)p 7.32( 86.13%)d 0.18(  2.11%)
                                            0.0000  0.0184  0.3425 -0.0173  0.5204
                                           -0.0215  0.7679  0.0000  0.0000 -0.1334
                                            0.0000  0.0000 -0.0414 -0.0393
    95. (0.00071) RY*( 3) C   8           s(  0.00%)p 1.00( 73.85%)d 0.35( 26.15%)
                                            0.0000  0.0000  0.0000  0.0000  0.0000
                                            0.0000  0.0000  0.0005  0.8594  0.0000
                                            0.2351  0.4541  0.0000  0.0000
    96. (0.00053) RY*( 4) C   8           s( 84.62%)p 0.15( 12.90%)d 0.03(  2.48%)
                                           -0.0000 -0.0085  0.9198 -0.0124 -0.0524
                                            0.0114 -0.3549  0.0000  0.0000  0.1404
                                            0.0000  0.0000 -0.0231 -0.0678
    97. (0.00015) RY*( 5) C   8           s(  0.00%)p 1.00( 20.35%)d 3.91( 79.65%)
                                            0.0000  0.0000  0.0000  0.0000  0.0000
                                            0.0000  0.0000  0.0069 -0.4510  0.0000
                                           -0.0700  0.8897  0.0000  0.0000
    98. (0.00007) RY*( 6) C   8           s(  1.03%)p 3.92(  4.02%)d92.49( 94.95%)
    99. (0.00003) RY*( 7) C   8           s(  0.93%)p 4.06(  3.78%)d99.99( 95.29%)
   100. (0.00000) RY*( 8) C   8           s(  0.00%)p 1.00(  5.84%)d16.12( 94.16%)
   101. (0.00000) RY*( 9) C   8           s(  0.17%)p 7.33(  1.26%)d99.99( 98.56%)
   102. (0.00071) RY*( 1) H   9           s( 99.98%)p 0.00(  0.02%)
                                            0.0134  0.9998  0.0117 -0.0072  0.0000
   103. (0.00004) RY*( 2) H   9           s(  0.07%)p99.99( 99.93%)
   104. (0.00004) RY*( 3) H   9           s(  0.00%)p 1.00(100.00%)
   105. (0.00002) RY*( 4) H   9           s(  0.08%)p99.99( 99.92%)
   106. (0.00072) RY*( 1) H  10           s( 99.54%)p 0.00(  0.46%)
                                            0.0044  0.9977  0.0345  0.0584  0.0000
   107. (0.00008) RY*( 2) H  10           s(  0.00%)p 1.00(100.00%)
   108. (0.00004) RY*( 3) H  10           s(  0.38%)p99.99( 99.62%)
   109. (0.00003) RY*( 4) H  10           s(  0.18%)p99.99( 99.82%)
   110. (0.00068) RY*( 1) H  11           s( 99.58%)p 0.00(  0.42%)
                                            0.0043  0.9979  0.0639 -0.0084  0.0000
   111. (0.00006) RY*( 2) H  11           s(  0.00%)p 1.00(100.00%)
   112. (0.00004) RY*( 3) H  11           s(  0.02%)p99.99( 99.98%)
   113. (0.00003) RY*( 4) H  11           s(  0.50%)p99.99( 99.50%)
   114. (0.00069) RY*( 1) H  12           s( 99.66%)p 0.00(  0.34%)
                                            0.0044  0.9983  0.0098 -0.0575  0.0000
   115. (0.00005) RY*( 2) H  12           s(  0.00%)p 1.00(100.00%)
   116. (0.00003) RY*( 3) H  12           s(  0.43%)p99.99( 99.57%)
   117. (0.00004) RY*( 4) H  12           s(  0.01%)p99.99( 99.99%)
   118. (0.00068) RY*( 1) H  13           s( 99.58%)p 0.00(  0.42%)
                                            0.0044  0.9979 -0.0526 -0.0372  0.0000
   119. (0.00006) RY*( 2) H  13           s(  0.00%)p 1.00(100.00%)
   120. (0.00004) RY*( 3) H  13           s(  0.19%)p99.99( 99.81%)
   121. (0.00003) RY*( 4) H  13           s(  0.33%)p99.99( 99.67%)
   122. (0.00084) RY*( 1) H  14           s( 99.81%)p 0.00(  0.19%)
                                            0.0035  0.9990 -0.0436  0.0015  0.0000
   123. (0.00008) RY*( 2) H  14           s(  0.00%)p 1.00(100.00%)
   124. (0.00004) RY*( 3) H  14           s(  0.01%)p 1.00( 99.99%)
   125. (0.00003) RY*( 4) H  14           s(  0.29%)p99.99( 99.71%)
   126. (0.00229) BD*( 1) C   1 - O   2  
                ( 66.19%)   0.8136* C   1 s( 29.91%)p 2.33( 69.78%)d 0.01(  0.31%)
                                           -0.0000 -0.5436  0.0595  0.7663  0.0546
                                           -0.3243 -0.0495  0.0000  0.0000  0.0334
                                            0.0000  0.0000 -0.0342  0.0285
                ( 33.81%)  -0.5815* O   2 s( 42.49%)p 1.35( 57.40%)d 0.00(  0.11%)
                                            0.0001 -0.6514  0.0251 -0.7050  0.0149
                                            0.2769 -0.0041  0.0000  0.0000  0.0218
                                            0.0000  0.0000 -0.0222  0.0130
   127. (0.01513) BD*( 1) C   1 - C   3  
                ( 46.38%)   0.6810* C   1 s( 42.90%)p 1.33( 57.08%)d 0.00(  0.03%)
                                            0.0006  0.6547  0.0193  0.1515 -0.0003
                                           -0.7397  0.0264 -0.0000 -0.0000  0.0119
                                           -0.0000 -0.0000 -0.0012 -0.0112
                ( 53.62%)  -0.7323* C   3 s( 25.51%)p 2.92( 74.45%)d 0.00(  0.04%)
                                            0.0008  0.5050  0.0101 -0.1779  0.0174
                                            0.8441 -0.0092 -0.0000 -0.0000 -0.0065
                                           -0.0000 -0.0000 -0.0151 -0.0109
   128. (0.20276) BD*( 2) C   1 - C   3  
                ( 69.12%)   0.8314* C   1 s(  0.00%)p 1.00( 99.92%)d 0.00(  0.08%)
                                            0.0000  0.0000  0.0000  0.0000  0.0000
                                            0.0000  0.0000  0.9996 -0.0052  0.0000
                                           -0.0087 -0.0263  0.0000  0.0000
                ( 30.88%)  -0.5557* C   3 s(  0.00%)p 1.00(100.00%)d 0.00(  0.00%)
                                            0.0000  0.0000  0.0000  0.0000  0.0000
                                            0.0000  0.0000  1.0000  0.0031  0.0000
                                           -0.0006  0.0054  0.0000  0.0000
   129. (0.00759) BD*( 1) C   1 - H   9  
                ( 31.35%)   0.5599* C   1 s( 27.20%)p 2.68( 72.78%)d 0.00(  0.02%)
                                            0.0012 -0.5213 -0.0158 -0.6176  0.0221
                                           -0.5880  0.0146 -0.0000 -0.0000 -0.0026
                                           -0.0000 -0.0000  0.0132  0.0074
                ( 68.65%)  -0.8286* H   9 s( 99.88%)p 0.00(  0.12%)
                                           -0.9993  0.0133  0.0280  0.0215 -0.0000
   130. (0.01200) BD*( 1) C   3 - C   4  
                ( 47.87%)   0.6919* C   3 s( 37.01%)p 1.70( 62.96%)d 0.00(  0.04%)
                                            0.0003 -0.6083  0.0013 -0.7671 -0.0038
                                            0.2021 -0.0173 -0.0000 -0.0000  0.0067
                                           -0.0000 -0.0000 -0.0133  0.0121
                ( 52.13%)  -0.7220* C   4 s( 34.52%)p 1.90( 65.43%)d 0.00(  0.05%)
                                           -0.0001 -0.5875 -0.0103  0.7584 -0.0045
                                           -0.2798 -0.0268 -0.0000 -0.0000  0.0115
                                           -0.0000 -0.0000 -0.0149  0.0133
   131. (0.01266) BD*( 1) C   3 - C   8  
                ( 47.78%)   0.6913* C   3 s( 37.43%)p 1.67( 62.53%)d 0.00(  0.04%)
                                            0.0004 -0.6118  0.0051  0.6161  0.0125
                                            0.4955 -0.0120 -0.0000 -0.0000 -0.0142
                                           -0.0000 -0.0000 -0.0029  0.0123
                ( 52.22%)  -0.7226* C   8 s( 34.15%)p 1.93( 65.79%)d 0.00(  0.05%)
                                           -0.0001 -0.5843 -0.0106 -0.5762  0.0164
                                           -0.5702 -0.0240 -0.0000 -0.0000 -0.0189
                                           -0.0000 -0.0000 -0.0013  0.0135
   132. (0.00758) BD*( 1) C   4 - C   5  
                ( 48.86%)   0.6990* C   4 s( 36.83%)p 1.71( 63.13%)d 0.00(  0.04%)
                                            0.0002 -0.6068 -0.0084 -0.1858 -0.0394
                                            0.7715 -0.0024 -0.0000 -0.0000  0.0035
                                           -0.0000 -0.0000  0.0160  0.0117
                ( 51.14%)  -0.7151* C   5 s( 34.92%)p 1.86( 65.03%)d 0.00(  0.05%)
                                           -0.0002 -0.5908 -0.0113  0.1510 -0.0366
                                           -0.7911 -0.0174 -0.0000 -0.0000  0.0107
                                           -0.0000 -0.0000  0.0150  0.0123
   133. (0.12526) BD*( 2) C   4 - C   5  
                ( 51.18%)   0.7154* C   4 s(  0.00%)p 1.00( 99.95%)d 0.00(  0.05%)
                                            0.0000  0.0000  0.0000  0.0000  0.0000
                                            0.0000  0.0000  0.9997 -0.0060  0.0000
                                           -0.0079 -0.0214  0.0000  0.0000
                ( 48.82%)  -0.6987* C   5 s(  0.00%)p 1.00( 99.94%)d 0.00(  0.06%)
                                            0.0000  0.0000  0.0000  0.0000  0.0000
                                            0.0000  0.0000  0.9997 -0.0037  0.0000
                                           -0.0191  0.0149  0.0000  0.0000
   134. (0.00648) BD*( 1) C   4 - H  10  
                ( 37.32%)   0.6109* C   4 s( 28.55%)p 2.50( 71.42%)d 0.00(  0.03%)
                                            0.0003 -0.5341  0.0148 -0.6233 -0.0064
                                           -0.5704  0.0190 -0.0000 -0.0000 -0.0141
                                           -0.0000 -0.0000  0.0010  0.0098
                ( 62.68%)  -0.7917* H  10 s( 99.90%)p 0.00(  0.10%)
                                           -0.9995  0.0024  0.0254  0.0193 -0.0000
   135. (0.00800) BD*( 1) C   5 - C   6  
                ( 49.91%)   0.7065* C   5 s( 35.29%)p 1.83( 64.66%)d 0.00(  0.05%)
                                           -0.0000 -0.5940 -0.0078  0.5808 -0.0202
                                            0.5546  0.0366 -0.0000 -0.0000 -0.0176
                                           -0.0000 -0.0000 -0.0048  0.0122
                ( 50.09%)  -0.7077* C   6 s( 35.42%)p 1.82( 64.53%)d 0.00(  0.05%)
                                           -0.0000 -0.5951 -0.0080 -0.6085 -0.0325
                                           -0.5229  0.0237 -0.0000 -0.0000 -0.0184
                                           -0.0000 -0.0000  0.0009  0.0119
   136. (0.00636) BD*( 1) C   5 - H  11  
                ( 36.62%)   0.6052* C   5 s( 29.71%)p 2.37( 70.27%)d 0.00(  0.03%)
                                            0.0004 -0.5448  0.0151 -0.7989  0.0108
                                            0.2538 -0.0022 -0.0000 -0.0000  0.0073
                                           -0.0000 -0.0000 -0.0108  0.0094
                ( 63.38%)  -0.7961* H  11 s( 99.90%)p 0.00(  0.10%)
                                           -0.9995  0.0022  0.0306 -0.0104 -0.0000
   137. (0.00799) BD*( 1) C   6 - C   7  
                ( 50.07%)   0.7076* C   6 s( 35.26%)p 1.83( 64.69%)d 0.00(  0.05%)
                                            0.0000  0.5938  0.0078 -0.7719 -0.0195
                                            0.2222 -0.0354  0.0000  0.0000 -0.0127
                                            0.0000  0.0000  0.0134 -0.0119
                ( 49.93%)  -0.7066* C   7 s( 35.18%)p 1.84( 64.77%)d 0.00(  0.05%)
                                            0.0000  0.5931  0.0079  0.7594 -0.0034
                                           -0.2634 -0.0414  0.0000  0.0000 -0.0079
                                            0.0000  0.0000  0.0164 -0.0122
   138. (0.13806) BD*( 2) C   6 - C   7  
                ( 53.41%)   0.7308* C   6 s(  0.00%)p 1.00( 99.93%)d 0.00(  0.07%)
                                            0.0000  0.0000  0.0000  0.0000  0.0000
                                            0.0000  0.0000  0.9997 -0.0041  0.0000
                                           -0.0155  0.0208  0.0000  0.0000
                ( 46.59%)  -0.6825* C   7 s(  0.00%)p 1.00( 99.94%)d 0.00(  0.06%)
                                            0.0000  0.0000  0.0000  0.0000  0.0000
                                            0.0000  0.0000  0.9997 -0.0051  0.0000
                                            0.0214  0.0114  0.0000  0.0000
   139. (0.00628) BD*( 1) C   6 - H  12  
                ( 36.81%)   0.6067* C   6 s( 29.22%)p 2.42( 70.75%)d 0.00(  0.03%)
                                           -0.0003  0.5404 -0.0129  0.1786 -0.0024
                                           -0.8219  0.0112 -0.0000 -0.0000 -0.0058
                                           -0.0000 -0.0000 -0.0127 -0.0092
                ( 63.19%)  -0.7949* H  12 s( 99.89%)p 0.00(  0.11%)
                                            0.9995 -0.0025 -0.0069  0.0318 -0.0000
   140. (0.00786) BD*( 1) C   7 - C   8  
                ( 50.92%)   0.7136* C   7 s( 35.25%)p 1.84( 64.70%)d 0.00(  0.05%)
                                            0.0001  0.5936  0.0104 -0.1933 -0.0400
                                            0.7798  0.0003  0.0000  0.0000 -0.0045
                                            0.0000  0.0000 -0.0179 -0.0123
                ( 49.08%)  -0.7006* C   8 s( 36.86%)p 1.71( 63.10%)d 0.00(  0.04%)
                                           -0.0002  0.6071  0.0098  0.1540 -0.0376
                                           -0.7782 -0.0149  0.0000  0.0000 -0.0103
                                            0.0000  0.0000 -0.0134 -0.0114
   141. (0.00638) BD*( 1) C   7 - H  13  
                ( 36.57%)   0.6048* C   7 s( 29.49%)p 2.39( 70.49%)d 0.00(  0.03%)
                                           -0.0004  0.5428 -0.0146 -0.6198  0.0085
                                           -0.5662  0.0069 -0.0000 -0.0000  0.0129
                                           -0.0000 -0.0000  0.0015 -0.0093
                ( 63.43%)  -0.7964* H  13 s( 99.90%)p 0.00(  0.10%)
                                            0.9995 -0.0023  0.0236  0.0221 -0.0000
   142. (0.00630) BD*( 1) C   8 - H  14  
                ( 37.19%)   0.6098* C   8 s( 28.89%)p 2.46( 71.08%)d 0.00(  0.03%)
                                           -0.0003  0.5373 -0.0156 -0.8015  0.0029
                                            0.2607 -0.0204 -0.0000 -0.0000 -0.0107
                                           -0.0000 -0.0000  0.0096 -0.0099
                ( 62.81%)  -0.7925* H  14 s( 99.90%)p 0.00(  0.10%)
                                            0.9995 -0.0022  0.0313 -0.0080 -0.0000


 NHO Directionality and "Bond Bending" (deviations from line of nuclear centers)

         [Thresholds for printing:  angular deviation  >  1.0 degree]
                                    hybrid p-character > 25.0%
                                    orbital occupancy  >  0.10e

                                Line of Centers        Hybrid 1              Hybrid 2
                                ---------------  -------------------   ------------------
                NBO               Theta   Phi    Theta   Phi    Dev    Theta   Phi    Dev
 ========================================================================================
     1. BD (   1) C   1 - O   2    90.0  157.5    90.0  155.5   2.0      --     --    --
     2. BD (   1) C   1 - C   3    90.0  282.3     --     --    --      90.0  100.9   1.4
     3. BD (   2) C   1 - C   3    90.0  282.3     0.0    0.0  90.0      0.0    0.0  90.0
     4. BD (   1) C   1 - H   9    90.0   36.6    90.0   43.9   7.3      --     --    --
     5. BD (   1) C   3 - C   4    90.0  342.3    90.0  346.5   4.3     90.0  157.9   4.4
     6. BD (   1) C   3 - C   8    90.0  222.3    90.0  217.6   4.8     90.0   46.7   4.4
     7. BD (   1) C   4 - C   5    90.0  282.4    90.0  286.3   3.9     90.0   98.1   4.3
     8. BD (   2) C   4 - C   5    90.0  282.4     0.0    0.0  90.0      0.0    0.0  90.0
     9. BD (   1) C   4 - H  10    90.0   42.8    90.0   41.2   1.6      --     --    --
    10. BD (   1) C   5 - C   6    90.0  222.1    90.0  226.5   4.4     90.0   37.9   4.2
    12. BD (   1) C   6 - C   7    90.0  162.5    90.0  166.7   4.3     90.0  338.0   4.4
    13. BD (   2) C   6 - C   7    90.0  162.5     0.0    0.0  90.0      0.0    0.0  90.0
    15. BD (   1) C   7 - C   8    90.0  102.4    90.0  106.6   4.2     90.0  278.3   4.1
    17. BD (   1) C   8 - H  14    90.0  160.7    90.0  163.3   2.6      --     --    --
    26. LP (   1) O   2             --     --     90.0  158.1   --       --     --    --
    27. LP (   2) O   2             --     --      0.0    0.0   --       --     --    --
    28. LP*(   3) O   2             --     --     90.0  248.2   --       --     --    --
    29. LP*(   1) C   8             --     --      0.0    0.0   --       --     --    --
   128. BD*(   2) C   1 - C   3    90.0  282.3     0.0    0.0  90.0      0.0    0.0  90.0
   133. BD*(   2) C   4 - C   5    90.0  282.4     0.0    0.0  90.0      0.0    0.0  90.0
   138. BD*(   2) C   6 - C   7    90.0  162.5     0.0    0.0  90.0      0.0    0.0  90.0


 Second Order Perturbation Theory Analysis of Fock Matrix in NBO Basis

     Threshold for printing:   0.25 kcal/mol
                                                                              E(2)  E(j)-E(i) F(i,j)
         Donor NBO (i)                     Acceptor NBO (j)                 kcal/mol   a.u.    a.u. 
 ===================================================================================================

 within unit  1
   1. BD (   1) C   1 - O   2        / 30. RY*(   1) C   1                    0.71    1.69    0.044
   1. BD (   1) C   1 - O   2        / 48. RY*(   1) C   3                    0.39    2.26    0.037
   1. BD (   1) C   1 - O   2        / 49. RY*(   2) C   3                    0.53    2.18    0.043
   1. BD (   1) C   1 - O   2        /127. BD*(   1) C   1 - C   3            0.61    1.56    0.039
   1. BD (   1) C   1 - O   2        /129. BD*(   1) C   1 - H   9            0.25    1.53    0.025
   1. BD (   1) C   1 - O   2        /130. BD*(   1) C   3 - C   4            0.60    1.72    0.041
   2. BD (   1) C   1 - C   3        / 28. LP*(   3) O   2                    7.07    0.45    0.077
   2. BD (   1) C   1 - C   3        / 35. RY*(   6) C   1                    0.33    2.88    0.041
   2. BD (   1) C   1 - C   3        / 40. RY*(   2) O   2                    0.68    1.83    0.047
   2. BD (   1) C   1 - C   3        / 57. RY*(   1) C   4                    0.48    1.86    0.039
   2. BD (   1) C   1 - C   3        / 93. RY*(   1) C   8                    0.40    1.85    0.036
   2. BD (   1) C   1 - C   3        /126. BD*(   1) C   1 - O   2            0.28    1.22    0.024
   2. BD (   1) C   1 - C   3        /127. BD*(   1) C   1 - C   3            0.48    1.09    0.030
   2. BD (   1) C   1 - C   3        /129. BD*(   1) C   1 - H   9            1.25    1.06    0.048
   2. BD (   1) C   1 - C   3        /130. BD*(   1) C   3 - C   4            0.72    1.25    0.039
   2. BD (   1) C   1 - C   3        /131. BD*(   1) C   3 - C   8            0.42    1.25    0.030
   2. BD (   1) C   1 - C   3        /132. BD*(   1) C   4 - C   5            0.88    1.28    0.044
   2. BD (   1) C   1 - C   3        /140. BD*(   1) C   7 - C   8            0.91    1.29    0.045
   3. BD (   2) C   1 - C   3        / 29. LP*(   1) C   8                   38.48    0.16    0.110
   3. BD (   2) C   1 - C   3        / 39. RY*(   1) O   2                    0.62    1.31    0.042
   3. BD (   2) C   1 - C   3        / 51. RY*(   4) C   3                    0.51    0.93    0.032
   3. BD (   2) C   1 - C   3        / 59. RY*(   3) C   4                    1.18    1.31    0.058
   3. BD (   2) C   1 - C   3        / 95. RY*(   3) C   8                    1.26    1.18    0.057
   3. BD (   2) C   1 - C   3        /128. BD*(   2) C   1 - C   3           14.24    0.21    0.071
   3. BD (   2) C   1 - C   3        /133. BD*(   2) C   4 - C   5           12.81    0.31    0.087
   4. BD (   1) C   1 - H   9        / 28. LP*(   3) O   2                   19.60    0.32    0.106
   4. BD (   1) C   1 - H   9        / 35. RY*(   6) C   1                    0.31    2.75    0.039
   4. BD (   1) C   1 - H   9        / 40. RY*(   2) O   2                    0.65    1.70    0.045
   4. BD (   1) C   1 - H   9        / 48. RY*(   1) C   3                    0.42    1.66    0.035
   4. BD (   1) C   1 - H   9        /129. BD*(   1) C   1 - H   9            0.97    0.93    0.040
   4. BD (   1) C   1 - H   9        /131. BD*(   1) C   3 - C   8            1.73    1.12    0.059
   5. BD (   1) C   3 - C   4        / 28. LP*(   3) O   2                    0.32    0.46    0.017
   5. BD (   1) C   3 - C   4        / 32. RY*(   3) C   1                    0.47    1.68    0.036
   5. BD (   1) C   3 - C   4        / 66. RY*(   1) C   5                    0.59    1.89    0.043
   5. BD (   1) C   3 - C   4        / 67. RY*(   2) C   5                    0.62    1.39    0.037
   5. BD (   1) C   3 - C   4        / 93. RY*(   1) C   8                    0.39    1.85    0.034
   5. BD (   1) C   3 - C   4        /126. BD*(   1) C   1 - O   2            0.94    1.23    0.043
   5. BD (   1) C   3 - C   4        /127. BD*(   1) C   1 - C   3            1.14    1.09    0.045
   5. BD (   1) C   3 - C   4        /131. BD*(   1) C   3 - C   8            2.58    1.25    0.072
   5. BD (   1) C   3 - C   4        /132. BD*(   1) C   4 - C   5            1.26    1.28    0.051
   5. BD (   1) C   3 - C   4        /134. BD*(   1) C   4 - H  10            0.64    1.18    0.035
   5. BD (   1) C   3 - C   4        /136. BD*(   1) C   5 - H  11            1.01    1.21    0.044
   5. BD (   1) C   3 - C   4        /142. BD*(   1) C   8 - H  14            1.05    1.19    0.045
   6. BD (   1) C   3 - C   8        / 30. RY*(   1) C   1                    0.60    1.22    0.034
   6. BD (   1) C   3 - C   8        / 57. RY*(   1) C   4                    0.34    1.86    0.032
   6. BD (   1) C   3 - C   8        / 84. RY*(   1) C   7                    0.57    1.89    0.042
   6. BD (   1) C   3 - C   8        / 85. RY*(   2) C   7                    0.62    1.39    0.037
   6. BD (   1) C   3 - C   8        /127. BD*(   1) C   1 - C   3            1.54    1.09    0.052
   6. BD (   1) C   3 - C   8        /129. BD*(   1) C   1 - H   9            0.71    1.06    0.035
   6. BD (   1) C   3 - C   8        /130. BD*(   1) C   3 - C   4            2.62    1.25    0.072
   6. BD (   1) C   3 - C   8        /134. BD*(   1) C   4 - H  10            1.07    1.17    0.045
   6. BD (   1) C   3 - C   8        /140. BD*(   1) C   7 - C   8            1.30    1.29    0.052
   6. BD (   1) C   3 - C   8        /141. BD*(   1) C   7 - H  13            1.04    1.21    0.045
   6. BD (   1) C   3 - C   8        /142. BD*(   1) C   8 - H  14            0.61    1.18    0.034
   7. BD (   1) C   4 - C   5        / 49. RY*(   2) C   3                    0.99    1.70    0.052
   7. BD (   1) C   4 - C   5        / 75. RY*(   1) C   6                    0.46    1.89    0.038
   7. BD (   1) C   4 - C   5        / 76. RY*(   2) C   6                    0.61    1.37    0.037
   7. BD (   1) C   4 - C   5        /127. BD*(   1) C   1 - C   3            2.40    1.07    0.064
   7. BD (   1) C   4 - C   5        /130. BD*(   1) C   3 - C   4            1.82    1.23    0.060
   7. BD (   1) C   4 - C   5        /134. BD*(   1) C   4 - H  10            0.72    1.15    0.037
   7. BD (   1) C   4 - C   5        /135. BD*(   1) C   5 - C   6            1.22    1.26    0.050
   7. BD (   1) C   4 - C   5        /136. BD*(   1) C   5 - H  11            0.66    1.19    0.036
   7. BD (   1) C   4 - C   5        /139. BD*(   1) C   6 - H  12            1.10    1.19    0.046
   8. BD (   2) C   4 - C   5        / 29. LP*(   1) C   8                    0.27    0.14    0.009
   8. BD (   2) C   4 - C   5        / 51. RY*(   4) C   3                    0.37    0.90    0.025
   8. BD (   2) C   4 - C   5        / 52. RY*(   5) C   3                    0.29    2.11    0.035
   8. BD (   2) C   4 - C   5        / 70. RY*(   5) C   5                    0.26    1.98    0.032
   8. BD (   2) C   4 - C   5        / 79. RY*(   5) C   6                    0.86    0.92    0.039
   8. BD (   2) C   4 - C   5        /128. BD*(   2) C   1 - C   3            9.98    0.18    0.055
   8. BD (   2) C   4 - C   5        /133. BD*(   2) C   4 - C   5            0.32    0.29    0.012
   8. BD (   2) C   4 - C   5        /138. BD*(   2) C   6 - C   7           10.62    0.29    0.072
   9. BD (   1) C   4 - H  10        / 48. RY*(   1) C   3                    0.44    1.60    0.033
   9. BD (   1) C   4 - H  10        / 66. RY*(   1) C   5                    0.39    1.70    0.033
   9. BD (   1) C   4 - H  10        /130. BD*(   1) C   3 - C   4            0.28    1.06    0.022
   9. BD (   1) C   4 - H  10        /131. BD*(   1) C   3 - C   8            2.33    1.06    0.063
   9. BD (   1) C   4 - H  10        /132. BD*(   1) C   4 - C   5            0.57    1.09    0.031
   9. BD (   1) C   4 - H  10        /135. BD*(   1) C   5 - C   6            1.78    1.09    0.056
  10. BD (   1) C   5 - C   6        / 57. RY*(   1) C   4                    0.33    1.84    0.031
  10. BD (   1) C   5 - C   6        / 58. RY*(   2) C   4                    0.71    1.39    0.040
  10. BD (   1) C   5 - C   6        / 84. RY*(   1) C   7                    0.42    1.87    0.035
  10. BD (   1) C   5 - C   6        / 85. RY*(   2) C   7                    0.72    1.36    0.040
  10. BD (   1) C   5 - C   6        /132. BD*(   1) C   4 - C   5            1.31    1.25    0.051
  10. BD (   1) C   5 - C   6        /134. BD*(   1) C   4 - H  10            1.31    1.15    0.049
  10. BD (   1) C   5 - C   6        /136. BD*(   1) C   5 - H  11            0.68    1.18    0.036
  10. BD (   1) C   5 - C   6        /137. BD*(   1) C   6 - C   7            1.18    1.25    0.049
  10. BD (   1) C   5 - C   6        /139. BD*(   1) C   6 - H  12            0.58    1.18    0.033
  10. BD (   1) C   5 - C   6        /141. BD*(   1) C   7 - H  13            1.18    1.18    0.047
  11. BD (   1) C   5 - H  11        / 57. RY*(   1) C   4                    0.31    1.65    0.029
  11. BD (   1) C   5 - H  11        / 75. RY*(   1) C   6                    0.33    1.69    0.030
  11. BD (   1) C   5 - H  11        /130. BD*(   1) C   3 - C   4            2.14    1.04    0.060
  11. BD (   1) C   5 - H  11        /132. BD*(   1) C   4 - C   5            0.43    1.06    0.027
  11. BD (   1) C   5 - H  11        /135. BD*(   1) C   5 - C   6            0.43    1.07    0.027
  11. BD (   1) C   5 - H  11        /137. BD*(   1) C   6 - C   7            1.88    1.06    0.057
  12. BD (   1) C   6 - C   7        / 66. RY*(   1) C   5                    0.40    1.86    0.035
  12. BD (   1) C   6 - C   7        / 67. RY*(   2) C   5                    0.73    1.36    0.040
  12. BD (   1) C   6 - C   7        / 93. RY*(   1) C   8                    0.27    1.82    0.028
  12. BD (   1) C   6 - C   7        / 94. RY*(   2) C   8                    0.78    1.38    0.042
  12. BD (   1) C   6 - C   7        /135. BD*(   1) C   5 - C   6            1.17    1.26    0.048
  12. BD (   1) C   6 - C   7        /136. BD*(   1) C   5 - H  11            1.21    1.18    0.048
  12. BD (   1) C   6 - C   7        /139. BD*(   1) C   6 - H  12            0.57    1.18    0.033
  12. BD (   1) C   6 - C   7        /140. BD*(   1) C   7 - C   8            1.30    1.26    0.051
  12. BD (   1) C   6 - C   7        /141. BD*(   1) C   7 - H  13            0.67    1.18    0.036
  12. BD (   1) C   6 - C   7        /142. BD*(   1) C   8 - H  14            1.33    1.16    0.050
  13. BD (   2) C   6 - C   7        / 29. LP*(   1) C   8                   37.64    0.13    0.099
  13. BD (   2) C   6 - C   7        / 70. RY*(   5) C   5                    0.43    1.97    0.042
  13. BD (   2) C   6 - C   7        / 88. RY*(   5) C   7                    0.35    1.82    0.036
  13. BD (   2) C   6 - C   7        / 97. RY*(   5) C   8                    0.65    1.87    0.050
  13. BD (   2) C   6 - C   7        /133. BD*(   2) C   4 - C   5            8.48    0.28    0.065
  14. BD (   1) C   6 - H  12        / 66. RY*(   1) C   5                    0.34    1.68    0.030
  14. BD (   1) C   6 - H  12        / 84. RY*(   1) C   7                    0.34    1.68    0.030
  14. BD (   1) C   6 - H  12        /132. BD*(   1) C   4 - C   5            2.03    1.07    0.059
  14. BD (   1) C   6 - H  12        /135. BD*(   1) C   5 - C   6            0.37    1.07    0.025
  14. BD (   1) C   6 - H  12        /137. BD*(   1) C   6 - C   7            0.35    1.07    0.024
  14. BD (   1) C   6 - H  12        /140. BD*(   1) C   7 - C   8            1.99    1.08    0.058
  15. BD (   1) C   7 - C   8        / 48. RY*(   1) C   3                    1.08    1.77    0.056
  15. BD (   1) C   7 - C   8        / 75. RY*(   1) C   6                    0.47    1.89    0.038
  15. BD (   1) C   7 - C   8        / 76. RY*(   2) C   6                    0.61    1.37    0.037
  15. BD (   1) C   7 - C   8        /127. BD*(   1) C   1 - C   3            2.38    1.07    0.064
  15. BD (   1) C   7 - C   8        /131. BD*(   1) C   3 - C   8            1.75    1.23    0.059
  15. BD (   1) C   7 - C   8        /137. BD*(   1) C   6 - C   7            1.25    1.26    0.050
  15. BD (   1) C   7 - C   8        /139. BD*(   1) C   6 - H  12            1.08    1.19    0.046
  15. BD (   1) C   7 - C   8        /141. BD*(   1) C   7 - H  13            0.69    1.19    0.036
  15. BD (   1) C   7 - C   8        /142. BD*(   1) C   8 - H  14            0.73    1.16    0.037
  16. BD (   1) C   7 - H  13        / 75. RY*(   1) C   6                    0.33    1.69    0.030
  16. BD (   1) C   7 - H  13        / 93. RY*(   1) C   8                    0.33    1.63    0.029
  16. BD (   1) C   7 - H  13        /131. BD*(   1) C   3 - C   8            2.17    1.03    0.060
  16. BD (   1) C   7 - H  13        /135. BD*(   1) C   5 - C   6            1.87    1.07    0.057
  16. BD (   1) C   7 - H  13        /137. BD*(   1) C   6 - C   7            0.38    1.06    0.026
  16. BD (   1) C   7 - H  13        /140. BD*(   1) C   7 - C   8            0.43    1.07    0.027
  17. BD (   1) C   8 - H  14        / 49. RY*(   2) C   3                    0.30    1.52    0.027
  17. BD (   1) C   8 - H  14        / 84. RY*(   1) C   7                    0.38    1.70    0.032
  17. BD (   1) C   8 - H  14        /130. BD*(   1) C   3 - C   4            2.40    1.06    0.064
  17. BD (   1) C   8 - H  14        /137. BD*(   1) C   6 - C   7            1.79    1.08    0.056
  17. BD (   1) C   8 - H  14        /140. BD*(   1) C   7 - C   8            0.67    1.09    0.034
  18. CR (   1) C   1                / 50. RY*(   3) C   3                    0.38   10.90    0.081
  18. CR (   1) C   1                /102. RY*(   1) H   9                    0.49   10.58    0.091
  18. CR (   1) C   1                /127. BD*(   1) C   1 - C   3            0.30   10.63    0.071
  18. CR (   1) C   1                /130. BD*(   1) C   3 - C   4            0.34   10.80    0.077
  18. CR (   1) C   1                /131. BD*(   1) C   3 - C   8            0.31   10.79    0.074
  19. CR (   1) O   2                / 30. RY*(   1) C   1                    2.88   19.55    0.301
  19. CR (   1) O   2                /127. BD*(   1) C   1 - C   3            0.26   19.42    0.090
  20. CR (   1) C   3                / 33. RY*(   4) C   1                    0.47   10.75    0.090
  20. CR (   1) C   3                / 58. RY*(   2) C   4                    0.93   10.82    0.127
  20. CR (   1) C   3                / 94. RY*(   2) C   8                    0.97   10.82    0.129
  20. CR (   1) C   3                /130. BD*(   1) C   3 - C   4            0.26   10.66    0.067
  20. CR (   1) C   3                /132. BD*(   1) C   4 - C   5            0.38   10.69    0.081
  20. CR (   1) C   3                /134. BD*(   1) C   4 - H  10            0.31   10.58    0.072
  20. CR (   1) C   3                /140. BD*(   1) C   7 - C   8            0.38   10.69    0.080
  20. CR (   1) C   3                /142. BD*(   1) C   8 - H  14            0.29   10.59    0.070
  21. CR (   1) C   4                / 48. RY*(   1) C   3                    0.72   11.17    0.113
  21. CR (   1) C   4                / 50. RY*(   3) C   3                    0.28   10.73    0.069
  21. CR (   1) C   4                / 67. RY*(   2) C   5                    0.79   10.76    0.117
  21. CR (   1) C   4                / 68. RY*(   3) C   5                    0.27   10.79    0.069
  21. CR (   1) C   4                /106. RY*(   1) H  10                    0.39   10.46    0.081
  21. CR (   1) C   4                /127. BD*(   1) C   1 - C   3            0.64   10.47    0.104
  21. CR (   1) C   4                /131. BD*(   1) C   3 - C   8            0.62   10.63    0.103
  21. CR (   1) C   4                /135. BD*(   1) C   5 - C   6            0.44   10.66    0.087
  21. CR (   1) C   4                /136. BD*(   1) C   5 - H  11            0.29   10.58    0.070
  22. CR (   1) C   5                / 58. RY*(   2) C   4                    0.31   10.78    0.073
  22. CR (   1) C   5                / 60. RY*(   4) C   4                    0.50   10.71    0.093
  22. CR (   1) C   5                / 76. RY*(   2) C   6                    0.74   10.75    0.113
  22. CR (   1) C   5                /110. RY*(   1) H  11                    0.41   10.45    0.082
  22. CR (   1) C   5                /130. BD*(   1) C   3 - C   4            0.57   10.61    0.099
  22. CR (   1) C   5                /134. BD*(   1) C   4 - H  10            0.34   10.53    0.076
  22. CR (   1) C   5                /137. BD*(   1) C   6 - C   7            0.45   10.64    0.088
  22. CR (   1) C   5                /139. BD*(   1) C   6 - H  12            0.29   10.56    0.070
  23. CR (   1) C   6                / 67. RY*(   2) C   5                    0.70   10.75    0.109
  23. CR (   1) C   6                / 68. RY*(   3) C   5                    0.27   10.78    0.068
  23. CR (   1) C   6                / 85. RY*(   2) C   7                    0.71   10.76    0.110
  23. CR (   1) C   6                /114. RY*(   1) H  12                    0.41   10.46    0.082
  23. CR (   1) C   6                /132. BD*(   1) C   4 - C   5            0.46   10.65    0.089
  23. CR (   1) C   6                /136. BD*(   1) C   5 - H  11            0.31   10.57    0.072
  23. CR (   1) C   6                /140. BD*(   1) C   7 - C   8            0.46   10.66    0.089
  23. CR (   1) C   6                /141. BD*(   1) C   7 - H  13            0.30   10.57    0.071
  24. CR (   1) C   7                / 76. RY*(   2) C   6                    0.74   10.75    0.113
  24. CR (   1) C   7                / 96. RY*(   4) C   8                    0.60   10.72    0.101
  24. CR (   1) C   7                /118. RY*(   1) H  13                    0.41   10.45    0.083
  24. CR (   1) C   7                /131. BD*(   1) C   3 - C   8            0.56   10.61    0.098
  24. CR (   1) C   7                /135. BD*(   1) C   5 - C   6            0.45   10.64    0.088
  24. CR (   1) C   7                /139. BD*(   1) C   6 - H  12            0.28   10.56    0.069
  24. CR (   1) C   7                /142. BD*(   1) C   8 - H  14            0.35   10.54    0.077
  25. CR (   1) C   8                / 49. RY*(   2) C   3                    0.99   11.09    0.133
  25. CR (   1) C   8                / 85. RY*(   2) C   7                    0.78   10.76    0.115
  25. CR (   1) C   8                / 86. RY*(   3) C   7                    0.28   10.80    0.070
  25. CR (   1) C   8                /122. RY*(   1) H  14                    0.39   10.45    0.081
  25. CR (   1) C   8                /127. BD*(   1) C   1 - C   3            0.66   10.46    0.106
  25. CR (   1) C   8                /130. BD*(   1) C   3 - C   4            0.61   10.62    0.102
  25. CR (   1) C   8                /137. BD*(   1) C   6 - C   7            0.46   10.65    0.088
  25. CR (   1) C   8                /141. BD*(   1) C   7 - H  13            0.29   10.58    0.071
  26. LP (   1) O   2                / 30. RY*(   1) C   1                    5.13    1.29    0.103
  26. LP (   1) O   2                /127. BD*(   1) C   1 - C   3            0.75    1.16    0.037
  26. LP (   1) O   2                /129. BD*(   1) C   1 - H   9            0.43    1.13    0.028
  27. LP (   2) O   2                / 31. RY*(   2) C   1                    2.26    2.22    0.103
  27. LP (   2) O   2                / 34. RY*(   5) C   1                    0.88    0.84    0.039
  27. LP (   2) O   2                / 39. RY*(   1) O   2                    0.79    1.40    0.048
  27. LP (   2) O   2                / 44. RY*(   6) O   2                    0.38    3.03    0.049
  27. LP (   2) O   2                /128. BD*(   2) C   1 - C   3           49.91    0.30    0.157
  28. LP*(   3) O   2                / 35. RY*(   6) C   1                    0.50    2.42    0.094
  28. LP*(   3) O   2                / 40. RY*(   2) O   2                    1.41    1.38    0.119
  28. LP*(   3) O   2                /127. BD*(   1) C   1 - C   3            2.13    0.63    0.096
  28. LP*(   3) O   2                /129. BD*(   1) C   1 - H   9            2.78    0.61    0.109
  29. LP*(   1) C   8                / 51. RY*(   4) C   3                    0.82    0.77    0.046
  29. LP*(   1) C   8                / 52. RY*(   5) C   3                    0.35    1.97    0.049
  29. LP*(   1) C   8                / 88. RY*(   5) C   7                    0.94    1.70    0.074
  29. LP*(   1) C   8                / 95. RY*(   3) C   8                    0.94    1.02    0.058
  29. LP*(   1) C   8                / 97. RY*(   5) C   8                    0.42    1.74    0.051
  29. LP*(   1) C   8                /128. BD*(   2) C   1 - C   3           63.39    0.05    0.083
  29. LP*(   1) C   8                /133. BD*(   2) C   4 - C   5            0.52    0.15    0.014
  29. LP*(   1) C   8                /138. BD*(   2) C   6 - C   7           26.44    0.16    0.105
 128. BD*(   2) C   1 - C   3        / 34. RY*(   5) C   1                    1.46    0.54    0.079
 128. BD*(   2) C   1 - C   3        / 39. RY*(   1) O   2                    0.58    1.10    0.071
 128. BD*(   2) C   1 - C   3        / 51. RY*(   4) C   3                    0.40    0.72    0.048
 128. BD*(   2) C   1 - C   3        /133. BD*(   2) C   4 - C   5            7.35    0.10    0.061
 133. BD*(   2) C   4 - C   5        / 61. RY*(   5) C   4                    0.58    1.46    0.104
 133. BD*(   2) C   4 - C   5        / 69. RY*(   4) C   5                    1.09    0.80    0.105
 138. BD*(   2) C   6 - C   7        / 79. RY*(   5) C   6                    1.04    0.62    0.087
 138. BD*(   2) C   6 - C   7        / 87. RY*(   4) C   7                    0.99    0.96    0.105


 Natural Bond Orbitals (Summary):

                                                            Principal Delocalizations
           NBO                        Occupancy    Energy   (geminal,vicinal,remote)
 ====================================================================================
 Molecular unit  1  (C7H6O)
     1. BD (   1) C   1 - O   2          0.99811    -1.36239  30(g),127(g),130(v),49(v)
                                                    48(v),129(g)
     2. BD (   1) C   1 - C   3          0.91414    -0.89396  28(v),129(g),140(v),132(v)
                                                    130(g),40(v),57(v),127(g)
                                                    131(g),93(v),35(g),126(g)
     3. BD (   2) C   1 - C   3          0.72165    -0.46288  29(v),128(g),133(v),95(v)
                                                    59(v),39(v),51(g)
     4. BD (   1) C   1 - H   9          0.88439    -0.76358  28(v),131(v),129(g),40(v)
                                                    48(v),35(g)
     5. BD (   1) C   3 - C   4          0.98203    -0.89706  131(g),132(g),127(g),142(v)
                                                    136(v),126(v),134(g),67(v)
                                                    66(v),32(v),28(r),93(v)
     6. BD (   1) C   3 - C   8          0.97850    -0.89240  130(g),127(g),140(g),134(v)
                                                    141(v),129(v),85(v),142(g)
                                                    30(v),84(v),57(v)
     7. BD (   1) C   4 - C   5          0.98102    -0.87482  127(v),130(g),135(g),139(v)
                                                    49(v),134(g),136(g),76(v)
                                                    75(v)
     8. BD (   2) C   4 - C   5          0.81520    -0.43881  138(v),128(v),79(v),51(v)
                                                    29(r),52(v),133(g),70(g)
     9. BD (   1) C   4 - H  10          0.98848    -0.70325  131(v),135(v),132(g),48(v)
                                                    66(v),130(g)
    10. BD (   1) C   5 - C   6          0.98982    -0.86915  134(v),132(g),141(v),137(g)
                                                    85(v),58(v),136(g),139(g)
                                                    84(v),57(v)
    11. BD (   1) C   5 - H  11          0.98603    -0.67946  130(v),137(v),135(g),132(g)
                                                    75(v),57(v)
    12. BD (   1) C   6 - C   7          0.98991    -0.86713  142(v),140(g),136(v),135(g)
                                                    94(v),67(v),141(g),139(g)
                                                    66(v),93(v)
    13. BD (   2) C   6 - C   7          0.76825    -0.42729  29(v),133(v),97(v),70(v)
                                                    88(g)
    14. BD (   1) C   6 - H  12          0.98879    -0.68268  132(v),140(v),135(g),137(g)
                                                    66(v),84(v)
    15. BD (   1) C   7 - C   8          0.98250    -0.87561  127(v),131(g),137(g),48(v)
                                                    139(v),142(g),141(g),76(v)
                                                    75(v)
    16. BD (   1) C   7 - H  13          0.98475    -0.67814  131(v),135(v),140(g),137(g)
                                                    93(v),75(v)
    17. BD (   1) C   8 - H  14          0.98925    -0.69932  130(v),137(v),140(g),84(v)
                                                    49(v)
    18. CR (   1) C   1                  0.99961   -10.43959  102(v),50(v),130(v),131(v)
                                                    127(g)
    19. CR (   1) O   2                  0.99987   -19.22629  30(v),127(v)
    20. CR (   1) C   3                  0.99935   -10.30099  94(v),58(v),33(v),132(v)
                                                    140(v),134(v),142(v),130(g)
    21. CR (   1) C   4                  0.99945   -10.27281  67(v),48(v),127(v),131(v)
                                                    135(v),106(v),136(v),50(v)
                                                    68(v)
    22. CR (   1) C   5                  0.99947   -10.25357  76(v),130(v),60(v),137(v)
                                                    110(v),134(v),58(v),139(v)
    23. CR (   1) C   6                  0.99947   -10.26214  85(v),67(v),132(v),140(v)
                                                    114(v),136(v),141(v),68(v)
    24. CR (   1) C   7                  0.99948   -10.25331  76(v),96(v),131(v),135(v)
                                                    118(v),142(v),139(v)
    25. CR (   1) C   8                  0.99945   -10.26825  49(v),85(v),127(v),130(v)
                                                    137(v),122(v),141(v),86(v)
    26. LP (   1) O   2                  0.99244    -0.96122  30(v),127(v),129(v)
    27. LP (   2) O   2                  0.76030    -0.55195  128(v),31(v),34(v),39(g)
                                                    44(g)
    28. LP*(   3) O   2                  0.21877    -0.44017  129(v),127(v),40(g),35(v)
    29. LP*(   1) C   8                  0.46107    -0.30016  128(v),138(v),95(g),88(v)
                                                    51(v),97(g),133(r),52(v)
    30. RY*(   1) C   1                  0.00636     0.32455   
    31. RY*(   2) C   1                  0.00223     1.67074   
    32. RY*(   3) C   1                  0.00135     0.78313   
    33. RY*(   4) C   1                  0.00077     0.44866   
    34. RY*(   5) C   1                  0.00014     0.28794   
    35. RY*(   6) C   1                  0.00007     1.98234   
    36. RY*(   7) C   1                  0.00001     1.54848   
    37. RY*(   8) C   1                  0.00001     1.89971   
    38. RY*(   9) C   1                  0.00000     1.88504   
    39. RY*(   1) O   2                  0.00049     0.84602   
    40. RY*(   2) O   2                  0.00023     0.93919   
    41. RY*(   3) O   2                  0.00006     1.14328   
    42. RY*(   4) O   2                  0.00002     1.42400   
    43. RY*(   5) O   2                  0.00000     2.46140   
    44. RY*(   6) O   2                  0.00000     2.47526   
    45. RY*(   7) O   2                  0.00000     2.34371   
    46. RY*(   8) O   2                  0.00000     2.52166   
    47. RY*(   9) O   2                  0.00000     2.50463   
    48. RY*(   1) C   3                  0.00323     0.89274   
    49. RY*(   2) C   3                  0.00204     0.82047   
    50. RY*(   3) C   3                  0.00059     0.46179   
    51. RY*(   4) C   3                  0.00047     0.46588   
    52. RY*(   5) C   3                  0.00042     1.66932   
    53. RY*(   6) C   3                  0.00012     2.19191   
    54. RY*(   7) C   3                  0.00011     1.64009   
    55. RY*(   8) C   3                  0.00010     1.98428   
    56. RY*(   9) C   3                  0.00001     1.97198   
    57. RY*(   1) C   4                  0.00248     0.96830   
    58. RY*(   2) C   4                  0.00119     0.52217   
    59. RY*(   3) C   4                  0.00062     0.84363   
    60. RY*(   4) C   4                  0.00051     0.45314   
    61. RY*(   5) C   4                  0.00024     1.30539   
    62. RY*(   6) C   4                  0.00006     2.12312   
    63. RY*(   7) C   4                  0.00002     2.17190   
    64. RY*(   8) C   4                  0.00000     1.65744   
    65. RY*(   9) C   4                  0.00001     2.01986   
    66. RY*(   1) C   5                  0.00272     0.99256   
    67. RY*(   2) C   5                  0.00138     0.49089   
    68. RY*(   3) C   5                  0.00040     0.51636   
    69. RY*(   4) C   5                  0.00032     0.64945   
    70. RY*(   5) C   5                  0.00020     1.54440   
    71. RY*(   6) C   5                  0.00006     2.20137   
    72. RY*(   7) C   5                  0.00003     2.05872   
    73. RY*(   8) C   5                  0.00000     1.66317   
    74. RY*(   9) C   5                  0.00000     2.04816   
    75. RY*(   1) C   6                  0.00259     1.01365   
    76. RY*(   2) C   6                  0.00125     0.49389   
    77. RY*(   3) C   6                  0.00045     0.54346   
    78. RY*(   4) C   6                  0.00033     1.73351   
    79. RY*(   5) C   6                  0.00017     0.48025   
    80. RY*(   6) C   6                  0.00007     2.19975   
    81. RY*(   7) C   6                  0.00002     2.01168   
    82. RY*(   8) C   6                  0.00000     1.62881   
    83. RY*(   9) C   6                  0.00000     2.02937   
    84. RY*(   1) C   7                  0.00266     0.99838   
    85. RY*(   2) C   7                  0.00136     0.49425   
    86. RY*(   3) C   7                  0.00040     0.52692   
    87. RY*(   4) C   7                  0.00025     0.81308   
    88. RY*(   5) C   7                  0.00023     1.39601   
    89. RY*(   6) C   7                  0.00006     2.20160   
    90. RY*(   7) C   7                  0.00003     2.05201   
    91. RY*(   8) C   7                  0.00000     1.64989   
    92. RY*(   9) C   7                  0.00000     2.04541   
    93. RY*(   1) C   8                  0.00248     0.95297   
    94. RY*(   2) C   8                  0.00147     0.51447   
    95. RY*(   3) C   8                  0.00071     0.71996   
    96. RY*(   4) C   8                  0.00053     0.46314   
    97. RY*(   5) C   8                  0.00015     1.44191   
    98. RY*(   6) C   8                  0.00007     2.14361   
    99. RY*(   7) C   8                  0.00003     2.17328   
   100. RY*(   8) C   8                  0.00000     1.65846   
   101. RY*(   9) C   8                  0.00000     2.02121   
   102. RY*(   1) H   9                  0.00071     0.13852   
   103. RY*(   2) H   9                  0.00004     1.82267   
   104. RY*(   3) H   9                  0.00004     1.37466   
   105. RY*(   4) H   9                  0.00002     1.85591   
   106. RY*(   1) H  10                  0.00072     0.19121   
   107. RY*(   2) H  10                  0.00008     1.46551   
   108. RY*(   3) H  10                  0.00004     1.96680   
   109. RY*(   4) H  10                  0.00003     1.99261   
   110. RY*(   1) H  11                  0.00068     0.19833   
   111. RY*(   2) H  11                  0.00006     1.48664   
   112. RY*(   3) H  11                  0.00004     1.84301   
   113. RY*(   4) H  11                  0.00003     2.15121   
   114. RY*(   1) H  12                  0.00069     0.19579   
   115. RY*(   2) H  12                  0.00005     1.48403   
   116. RY*(   3) H  12                  0.00003     2.17004   
   117. RY*(   4) H  12                  0.00004     1.82417   
   118. RY*(   1) H  13                  0.00068     0.19962   
   119. RY*(   2) H  13                  0.00006     1.48745   
   120. RY*(   3) H  13                  0.00004     1.98257   
   121. RY*(   4) H  13                  0.00003     2.01195   
   122. RY*(   1) H  14                  0.00084     0.18473   
   123. RY*(   2) H  14                  0.00008     1.47344   
   124. RY*(   3) H  14                  0.00004     1.84906   
   125. RY*(   4) H  14                  0.00003     2.13662   
   126. BD*(   1) C   1 - O   2          0.00229     0.32927   
   127. BD*(   1) C   1 - C   3          0.01513     0.19464   
   128. BD*(   2) C   1 - C   3          0.20276    -0.25468  29(v),133(v),34(g),39(v)
                                                    51(g)
   129. BD*(   1) C   1 - H   9          0.00759     0.16572   
   130. BD*(   1) C   3 - C   4          0.01200     0.35584   
   131. BD*(   1) C   3 - C   8          0.01266     0.35288   
   132. BD*(   1) C   4 - C   5          0.00758     0.38543   
   133. BD*(   2) C   4 - C   5          0.12526    -0.15125  138(v),128(v),69(g),61(g)
   134. BD*(   1) C   4 - H  10          0.00648     0.27865   
   135. BD*(   1) C   5 - C   6          0.00800     0.38832   
   136. BD*(   1) C   5 - H  11          0.00636     0.31183   
   137. BD*(   1) C   6 - C   7          0.00799     0.38402   
   138. BD*(   2) C   6 - C   7          0.13806    -0.14409  133(v),29(v),79(g),87(g)
   139. BD*(   1) C   6 - H  12          0.00628     0.31105   
   140. BD*(   1) C   7 - C   8          0.00786     0.39318   
   141. BD*(   1) C   7 - H  13          0.00638     0.31263   
   142. BD*(   1) C   8 - H  14          0.00630     0.28805   
       -------------------------------
              Total Lewis   25.69169  ( 95.1544%)
        Valence non-Lewis    1.25882  (  4.6623%)
        Rydberg non-Lewis    0.04949  (  0.1833%)
       -------------------------------
            Total unit  1   27.00000  (100.0000%)
           Charge unit  1    1.00000
 Unable to Open any file for archive entry.
 1\1\GINC-COMPUTE-1-7\SP\UB3LYP\def2SVP\C7H6O1(1+,2)\ZAHRT2\08-Jan-2021
 \0\\# b3lyp/def2svp geom=NewRedundant pop=NBO\\91\\1,2\C,0,2.312272704
 8,0.4171182865,0.1935903312\O,0,2.8015879206,1.4956397492,0.4382882769
 \C,0,0.8574484194,0.1570788513,0.0722820992\C,0,0.3973866768,-1.135788
 6997,-0.2151511661\C,0,-0.9716797103,-1.3831883207,-0.3298617944\C,0,-
 1.881893687,-0.3359815869,-0.1568377884\C,0,-1.4267161757,0.9581662582
 ,0.1306312284\C,0,-0.0613420033,1.2056330319,0.2451835802\H,0,2.957596
 4054,-0.4873371315,0.0375890746\H,0,1.1194773601,-1.9467488465,-0.3483
 389641\H,0,-1.3312076301,-2.3900806229,-0.5537736877\H,0,-2.9540531938
 ,-0.5276452951,-0.2462428247\H,0,-2.144419112,1.7709728109,0.264403410
 2\H,0,0.3255420211,2.202161498,0.4682383088\\Version=ES64L-G16RevC.01\
 State=2-A'\HF=-344.9757179\S2=0.757704\S2-1=0.\S2A=0.750044\RMSD=3.234
 e-09\Dipole=0.8214959,-0.4159569,-0.047288\Quadrupole=10.4970207,-0.84
 65776,-9.650443,-0.3742328,0.8820326,1.8819497\PG=CS [SG(C7H6O1)]\\@
 The archive entry for this job was punched.


 SUCCESS-- IF YOU HAVE TRIED TO DO SOMETHING AND FAILED
           YOU ARE BETTER OFF THAN IF YOU HAD TRIED TO DO
           NOTHING AND SUCCEEDED.

                   -- FROM THE BACK OF A SUGAR PACKET
 File lengths (MBytes):  RWF=     26 Int=      0 D2E=      0 Chk=      3 Scr=      1
 Normal termination of Gaussian 16
