# Supplementary material for: Machine-Learning-Guided Discovery of Electrochemical Reactions
Source: J Am Chem Soc. 2022 Dec 2;144(49):22599–610. doi: 10.1021/jacs.2c08997 (PMC9756344; doi:10.1021/jacs.2c08997)
Supplement: Supplementary file 3 — ja2c08997_si_003.zip [file ja2c08997_si_003.zip › Oxidation Site Selectivity/Ologs_notimes/95.log]

 Entering Gaussian System, Link 0=g16
 Input=95.com
 Output=95.log
 Initial command:
  
 Copyright (c) 1988-2019, Gaussian, Inc.  All Rights Reserved.
  
 This is part of the Gaussian(R) 16 program.  It is based on
 the Gaussian(R) 09 system (copyright 2009, Gaussian, Inc.),
 the Gaussian(R) 03 system (copyright 2003, Gaussian, Inc.),
 the Gaussian(R) 98 system (copyright 1998, Gaussian, Inc.),
 the Gaussian(R) 94 system (copyright 1995, Gaussian, Inc.),
 the Gaussian 92(TM) system (copyright 1992, Gaussian, Inc.),
 the Gaussian 90(TM) system (copyright 1990, Gaussian, Inc.),
 the Gaussian 88(TM) system (copyright 1988, Gaussian, Inc.),
 the Gaussian 86(TM) system (copyright 1986, Carnegie Mellon
 University), and the Gaussian 82(TM) system (copyright 1983,
 Carnegie Mellon University). Gaussian is a federally registered
 trademark of Gaussian, Inc.
  
 This software contains proprietary and confidential information,
 including trade secrets, belonging to Gaussian, Inc.
  
 This software is provided under written license and may be
 used, copied, transmitted, or stored only in accord with that
 written license.
  
 The following legend is applicable only to US Government
 contracts under FAR:
  
                    RESTRICTED RIGHTS LEGEND
  
 Use, reproduction and disclosure by the US Government is
 subject to restrictions as set forth in subparagraphs (a)
 and (c) of the Commercial Computer Software - Restricted
 Rights clause in FAR 52.227-19.
  
 Gaussian, Inc.
 340 Quinnipiac St., Bldg. 40, Wallingford CT 06492
  
  
 ---------------------------------------------------------------
 Warning -- This program may not be used in any manner that
 competes with the business of Gaussian, Inc. or will provide
 assistance to any competitor of Gaussian, Inc.  The licensee
 of this program is prohibited from giving any competitor of
 Gaussian, Inc. access to this program.  By using this program,
 the user acknowledges that Gaussian, Inc. is engaged in the
 business of creating and licensing software in the field of
 computational chemistry and represents and warrants to the
 licensee that it is not a competitor of Gaussian, Inc. and that
 it will not use this program in any manner prohibited above.
 ---------------------------------------------------------------
  

 Cite this work as:
 Gaussian 16, Revision C.01,
 M. J. Frisch, G. W. Trucks, H. B. Schlegel, G. E. Scuseria, 
 M. A. Robb, J. R. Cheeseman, G. Scalmani, V. Barone, 
 G. A. Petersson, H. Nakatsuji, X. Li, M. Caricato, A. V. Marenich, 
 J. Bloino, B. G. Janesko, R. Gomperts, B. Mennucci, H. P. Hratchian, 
 J. V. Ortiz, A. F. Izmaylov, J. L. Sonnenberg, D. Williams-Young, 
 F. Ding, F. Lipparini, F. Egidi, J. Goings, B. Peng, A. Petrone, 
 T. Henderson, D. Ranasinghe, V. G. Zakrzewski, J. Gao, N. Rega, 
 G. Zheng, W. Liang, M. Hada, M. Ehara, K. Toyota, R. Fukuda, 
 J. Hasegawa, M. Ishida, T. Nakajima, Y. Honda, O. Kitao, H. Nakai, 
 T. Vreven, K. Throssell, J. A. Montgomery, Jr., J. E. Peralta, 
 F. Ogliaro, M. J. Bearpark, J. J. Heyd, E. N. Brothers, K. N. Kudin, 
 V. N. Staroverov, T. A. Keith, R. Kobayashi, J. Normand, 
 K. Raghavachari, A. P. Rendell, J. C. Burant, S. S. Iyengar, 
 J. Tomasi, M. Cossi, J. M. Millam, M. Klene, C. Adamo, R. Cammi, 
 J. W. Ochterski, R. L. Martin, K. Morokuma, O. Farkas, 
 J. B. Foresman, and D. J. Fox, Gaussian, Inc., Wallingford CT, 2019.
 
 ******************************************
 Gaussian 16:  ES64L-G16RevC.01  3-Jul-2019
                 8-Jan-2021 
 ******************************************
 %nprocshared=16
 Will use up to   16 processors via shared memory.
 %mem=7GB
 -----------------------------------------
 # b3lyp/def2svp geom=NewRedundant pop=NBO
 -----------------------------------------
 1/29=4000,38=1,172=1/1;
 2/12=2,17=6,18=5,40=1/2;
 3/5=43,7=101,11=2,25=1,30=1,74=-5/1,2,3;
 4//1;
 5/5=2,38=5/2;
 6/7=2,8=2,9=2,10=2,28=1,40=1/1,7;
 99/5=1,9=1/99;
 --
 95
 --
 Symbolic Z-matrix:
 Charge =  1 Multiplicity = 2
 C                    -2.44867  -0.6618   -0.14636 
 O                    -2.5837   -1.37498  -1.10994 
 C                    -1.11541  -0.06491   0.26735 
 C                    -0.57049   0.84712  -0.85148 
 C                     0.81298   1.40357  -0.50459 
 C                     1.8056    0.2821   -0.18281 
 C                     1.27535  -0.6249    0.93196 
 C                    -0.10678  -1.18723   0.58923 
 H                    -3.33177  -0.40627   0.4987 
 H                    -1.2754    0.54228   1.17623 
 H                    -1.279     1.66946  -1.04657 
 H                    -0.51763   0.24936  -1.77719 
 H                     1.18654   2.0218   -1.33749 
 H                     0.72732   2.07581   0.36884 
 H                     2.78418   0.70453   0.09871 
 H                     1.9738   -0.3234   -1.09194 
 H                     1.97844  -1.45236   1.12288 
 H                     1.21118  -0.04691   1.87213 
 H                    -0.48604  -1.80937   1.4171 
 H                    -0.04049  -1.84391  -0.29476 
 
                          Input orientation:                          
 ---------------------------------------------------------------------
 Center     Atomic      Atomic             Coordinates (Angstroms)
 Number     Number       Type             X           Y           Z
 ---------------------------------------------------------------------
      1          6           0       -2.448668   -0.661801   -0.146361
      2          8           0       -2.583700   -1.374977   -1.109941
      3          6           0       -1.115407   -0.064910    0.267351
      4          6           0       -0.570491    0.847125   -0.851482
      5          6           0        0.812980    1.403573   -0.504587
      6          6           0        1.805597    0.282102   -0.182813
      7          6           0        1.275350   -0.624899    0.931958
      8          6           0       -0.106780   -1.187227    0.589228
      9          1           0       -3.331767   -0.406270    0.498702
     10          1           0       -1.275401    0.542277    1.176226
     11          1           0       -1.279005    1.669456   -1.046571
     12          1           0       -0.517635    0.249356   -1.777191
     13          1           0        1.186541    2.021803   -1.337486
     14          1           0        0.727323    2.075811    0.368842
     15          1           0        2.784176    0.704528    0.098706
     16          1           0        1.973803   -0.323396   -1.091945
     17          1           0        1.978441   -1.452356    1.122882
     18          1           0        1.211177   -0.046910    1.872134
     19          1           0       -0.486040   -1.809372    1.417104
     20          1           0       -0.040495   -1.843912   -0.294758
 ---------------------------------------------------------------------
                    Distance matrix (angstroms):
                    1          2          3          4          5
     1  C    0.000000
     2  O    1.206375   0.000000
     3  C    1.518230   2.401894   0.000000
     4  C    2.510300   3.009576   1.542896   0.000000
     5  C    3.877170   4.429924   2.543817   1.531000   0.000000
     6  C    4.357872   4.782405   2.975790   2.532224   1.531837
     7  C    3.877170   4.429925   2.543817   2.958824   2.528270
     8  C    2.510299   3.009578   1.542896   2.535599   2.958824
     9  H    1.123060   2.021319   2.254396   3.319433   4.632606
    10  H    2.139064   3.257924   1.104685   2.168278   2.815723
    11  H    2.759212   3.312826   2.182013   1.102851   2.177347
    12  H    2.686765   2.711513   2.153195   1.103204   2.173079
    13  H    4.672821   5.079823   3.496975   2.168693   1.102486
    14  H    4.224556   5.005758   2.826419   2.164066   1.105495
    15  H    5.413831   5.882113   3.978344   3.489552   2.176750
    16  H    4.535074   4.677283   3.384925   2.810938   2.162157
    17  H    4.672821   5.079825   3.496975   3.960149   3.487591
    18  H    4.224556   5.005759   2.826419   3.375162   2.812698
    19  H    2.759211   3.312828   2.182013   3.494365   3.962747
    20  H    2.686765   2.711515   2.153195   2.798663   3.364314
                    6          7          8          9         10
     6  C    0.000000
     7  C    1.531837   0.000000
     8  C    2.532224   1.531000   0.000000
     9  H    5.227889   4.632605   3.319432   0.000000
    10  H    3.377458   2.815723   2.168278   2.363772   0.000000
    11  H    3.490787   3.962747   3.494365   3.303079   2.492262
    12  H    2.817893   3.364314   2.798663   3.678161   3.063117
    13  H    2.177857   3.487591   3.960149   5.448139   3.816923
    14  H    2.164345   2.812698   3.375162   4.759601   2.648490
    15  H    1.102413   2.176750   3.489553   6.228854   4.203277
    16  H    1.105189   2.162157   2.810938   5.539503   4.056022
    17  H    2.177857   1.102486   2.168693   5.448138   3.816923
    18  H    2.164345   1.105495   2.164066   4.759600   2.648490
    19  H    3.490787   2.177347   1.102851   3.303077   2.492262
    20  H    2.817893   2.173079   1.103204   3.678160   3.063117
                   11         12         13         14         15
    11  H    0.000000
    12  H    1.769230   0.000000
    13  H    2.507528   2.497824   0.000000
    14  H    2.488749   3.080798   1.767867   0.000000
    15  H    4.330379   3.824673   2.519979   2.486772   0.000000
    16  H    3.815007   2.646672   2.485967   3.073078   1.769458
    17  H    5.006315   4.187678   4.330161   3.818618   2.519979
    18  H    4.203065   4.048968   3.818618   2.645742   2.486772
    19  H    4.335981   3.800379   5.006315   4.203065   4.330379
    20  H    3.800379   2.609031   4.187678   4.048968   3.824673
                   16         17         18         19         20
    16  H    0.000000
    17  H    2.485967   0.000000
    18  H    3.073078   1.767867   0.000000
    19  H    3.815007   2.507528   2.488749   0.000000
    20  H    2.646672   2.497824   3.080798   1.769230   0.000000
 Stoichiometry    C7H12O(1+,2)
 Framework group  C1[X(C7H12O)]
 Deg. of freedom    54
 Full point group                 C1      NOp   1
 Largest Abelian subgroup         C1      NOp   1
 Largest concise Abelian subgroup C1      NOp   1
                         Standard orientation:                         
 ---------------------------------------------------------------------
 Center     Atomic      Atomic             Coordinates (Angstroms)
 Number     Number       Type             X           Y           Z
 ---------------------------------------------------------------------
      1          6           0        2.159088    0.000001    0.357363
      2          8           0        2.654563   -0.000001   -0.742567
      3          6           0        0.659573    0.000001    0.595008
      4          6           0        0.024352   -1.267799   -0.013028
      5          6           0       -1.499463   -1.264135    0.135079
      6          6           0       -2.119944   -0.000001   -0.467825
      7          6           0       -1.499463    1.264135    0.135078
      8          6           0        0.024352    1.267800   -0.013028
      9          1           0        2.809668    0.000003    1.272792
     10          1           0        0.482178    0.000001    1.685356
     11          1           0        0.455191   -2.167990    0.456350
     12          1           0        0.301576   -1.304515   -1.080201
     13          1           0       -1.922977   -2.165081   -0.338638
     14          1           0       -1.761932   -1.322871    1.207356
     15          1           0       -3.212297   -0.000001   -0.319237
     16          1           0       -1.950739   -0.000001   -1.559984
     17          1           0       -1.922978    2.165080   -0.338639
     18          1           0       -1.761932    1.322871    1.207356
     19          1           0        0.455190    2.167991    0.456349
     20          1           0        0.301575    1.304515   -1.080202
 ---------------------------------------------------------------------
 Rotational constants (GHZ):           3.7896816           1.4496107           1.2007359
 Standard basis: def2SVP (5D, 7F)
 There are   180 symmetry adapted cartesian basis functions of A   symmetry.
 There are   172 symmetry adapted basis functions of A   symmetry.
   172 basis functions,   284 primitive gaussians,   180 cartesian basis functions
    31 alpha electrons       30 beta electrons
       nuclear repulsion energy       385.8573091327 Hartrees.
 NAtoms=   20 NActive=   20 NUniq=   20 SFac= 1.00D+00 NAtFMM=   60 NAOKFM=F Big=F
 Integral buffers will be    131072 words long.
 Raffenetti 2 integral format.
 Two-electron integral symmetry is turned on.
 One-electron integrals computed using PRISM.
   1 Symmetry operations used in ECPInt.
 ECPInt:  NShTT=    3570 NPrTT=   12386 LenC2=    3547 LenP2D=   10193.
 LDataN:  DoStor=T MaxTD1= 4 Len=   56
 NBasis=   172 RedAO= T EigKep=  1.45D-03  NBF=   172
 NBsUse=   172 1.00D-06 EigRej= -1.00D+00 NBFU=   172
 ExpMin= 1.22D-01 ExpMax= 2.27D+03 ExpMxC= 3.41D+02 IAcc=3 IRadAn=         5 AccDes= 0.00D+00
 Harris functional with IExCor=  402 and IRadAn=       5 diagonalized for initial guess.
 HarFok:  IExCor=  402 AccDes= 0.00D+00 IRadAn=         5 IDoV= 1 UseB2=F ITyADJ=14
 ICtDFT=  3500011 ScaDFX=  1.000000  1.000000  1.000000  1.000000
 FoFCou: FMM=F IPFlag=           0 FMFlag=      100000 FMFlg1=           0
         NFxFlg=           0 DoJE=T BraDBF=F KetDBF=T FulRan=T
         wScrn=  0.000000 ICntrl=       500 IOpCl=  0 I1Cent=   200000004 NGrid=           0
         NMat0=    1 NMatS0=      1 NMatT0=    0 NMatD0=    1 NMtDS0=    0 NMtDT0=    0
 Petite list used in FoFCou.
 Initial guess <Sx>= 0.0000 <Sy>= 0.0000 <Sz>= 0.5000 <S**2>= 0.7500 S= 0.5000
 Requested convergence on RMS density matrix=1.00D-08 within 128 cycles.
 Requested convergence on MAX density matrix=1.00D-06.
 Requested convergence on             energy=1.00D-06.
 No special actions if energy rises.
 Integral accuracy reduced to 1.0D-05 until final iterations.
 EnCoef did     3 forward-backward iterations
 Initial convergence to 1.0D-05 achieved.  Increase integral accuracy.
 SCF Done:  E(UB3LYP) =  -348.600438283     A.U. after   21 cycles
            NFock= 21  Conv=0.77D-08     -V/T= 2.0112
 <Sx>= 0.0000 <Sy>= 0.0000 <Sz>= 0.5000 <S**2>= 0.7552 S= 0.5026
 <L.S>= 0.000000000000E+00
 Annihilation of the first spin contaminant:
 S**2 before annihilation     0.7552,   after     0.7500

 **********************************************************************

            Population analysis using the SCF Density.

 **********************************************************************

 Orbital symmetries:
 Alpha Orbitals:
       Occupied  (A) (A) (A) (A) (A) (A) (A) (A) (A) (A) (A) (A)
                 (A) (A) (A) (A) (A) (A) (A) (A) (A) (A) (A) (A)
                 (A) (A) (A) (A) (A) (A) (A)
       Virtual   (A) (A) (A) (A) (A) (A) (A) (A) (A) (A) (A) (A)
                 (A) (A) (A) (A) (A) (A) (A) (A) (A) (A) (A) (A)
                 (A) (A) (A) (A) (A) (A) (A) (A) (A) (A) (A) (A)
                 (A) (A) (A) (A) (A) (A) (A) (A) (A) (A) (A) (A)
                 (A) (A) (A) (A) (A) (A) (A) (A) (A) (A) (A) (A)
                 (A) (A) (A) (A) (A) (A) (A) (A) (A) (A) (A) (A)
                 (A) (A) (A) (A) (A) (A) (A) (A) (A) (A) (A) (A)
                 (A) (A) (A) (A) (A) (A) (A) (A) (A) (A) (A) (A)
                 (A) (A) (A) (A) (A) (A) (A) (A) (A) (A) (A) (A)
                 (A) (A) (A) (A) (A) (A) (A) (A) (A) (A) (A) (A)
                 (A) (A) (A) (A) (A) (A) (A) (A) (A) (A) (A) (A)
                 (A) (A) (A) (A) (A) (A) (A) (A) (A)
 Beta  Orbitals:
       Occupied  (A) (A) (A) (A) (A) (A) (A) (A) (A) (A) (A) (A)
                 (A) (A) (A) (A) (A) (A) (A) (A) (A) (A) (A) (A)
                 (A) (A) (A) (A) (A) (A)
       Virtual   (A) (A) (A) (A) (A) (A) (A) (A) (A) (A) (A) (A)
                 (A) (A) (A) (A) (A) (A) (A) (A) (A) (A) (A) (A)
                 (A) (A) (A) (A) (A) (A) (A) (A) (A) (A) (A) (A)
                 (A) (A) (A) (A) (A) (A) (A) (A) (A) (A) (A) (A)
                 (A) (A) (A) (A) (A) (A) (A) (A) (A) (A) (A) (A)
                 (A) (A) (A) (A) (A) (A) (A) (A) (A) (A) (A) (A)
                 (A) (A) (A) (A) (A) (A) (A) (A) (A) (A) (A) (A)
                 (A) (A) (A) (A) (A) (A) (A) (A) (A) (A) (A) (A)
                 (A) (A) (A) (A) (A) (A) (A) (A) (A) (A) (A) (A)
                 (A) (A) (A) (A) (A) (A) (A) (A) (A) (A) (A) (A)
                 (A) (A) (A) (A) (A) (A) (A) (A) (A) (A) (A) (A)
                 (A) (A) (A) (A) (A) (A) (A) (A) (A) (A)
 The electronic state is 2-A.
 Alpha  occ. eigenvalues --  -19.45647 -10.54101 -10.42847 -10.38287 -10.38286
 Alpha  occ. eigenvalues --  -10.35710 -10.35708 -10.34394  -1.33869  -1.03620
 Alpha  occ. eigenvalues --   -0.95181  -0.92294  -0.86010  -0.79050  -0.78859
 Alpha  occ. eigenvalues --   -0.74928  -0.72193  -0.70607  -0.67197  -0.65136
 Alpha  occ. eigenvalues --   -0.62095  -0.61430  -0.59520  -0.57182  -0.56494
 Alpha  occ. eigenvalues --   -0.55421  -0.53828  -0.52163  -0.49346  -0.48700
 Alpha  occ. eigenvalues --   -0.48557
 Alpha virt. eigenvalues --   -0.28502  -0.12283  -0.09962  -0.07786  -0.06363
 Alpha virt. eigenvalues --   -0.05357  -0.03443  -0.02194  -0.01949  -0.01622
 Alpha virt. eigenvalues --   -0.01354  -0.00754  -0.00281   0.01393   0.02260
 Alpha virt. eigenvalues --    0.04614   0.05805   0.06596   0.08547   0.09687
 Alpha virt. eigenvalues --    0.10308   0.21993   0.24340   0.25263   0.25981
 Alpha virt. eigenvalues --    0.26685   0.28609   0.29153   0.34262   0.36505
 Alpha virt. eigenvalues --    0.37653   0.38897   0.43452   0.43804   0.45052
 Alpha virt. eigenvalues --    0.45415   0.45491   0.46294   0.48200   0.48384
 Alpha virt. eigenvalues --    0.49728   0.50002   0.50305   0.50690   0.51733
 Alpha virt. eigenvalues --    0.53576   0.53899   0.54212   0.54587   0.55699
 Alpha virt. eigenvalues --    0.56229   0.57804   0.63383   0.69781   0.69887
 Alpha virt. eigenvalues --    0.71596   0.80722   0.81703   0.85122   0.88201
 Alpha virt. eigenvalues --    0.91242   0.92150   0.93494   1.03643   1.05569
 Alpha virt. eigenvalues --    1.07171   1.08997   1.12796   1.17299   1.19758
 Alpha virt. eigenvalues --    1.19920   1.22633   1.29866   1.37785   1.39789
 Alpha virt. eigenvalues --    1.44078   1.46764   1.51764   1.52920   1.53490
 Alpha virt. eigenvalues --    1.56167   1.57642   1.58431   1.60032   1.61657
 Alpha virt. eigenvalues --    1.63613   1.63990   1.64482   1.65122   1.66920
 Alpha virt. eigenvalues --    1.69074   1.69532   1.70630   1.71110   1.72854
 Alpha virt. eigenvalues --    1.73592   1.75199   1.75938   1.77485   1.80334
 Alpha virt. eigenvalues --    1.83388   1.84805   1.85902   1.89937   1.91415
 Alpha virt. eigenvalues --    1.91419   2.04023   2.06287   2.06808   2.09055
 Alpha virt. eigenvalues --    2.10653   2.22262   2.25552   2.26718   2.27796
 Alpha virt. eigenvalues --    2.29477   2.31486   2.32693   2.33527   2.36559
 Alpha virt. eigenvalues --    2.37739   2.41996   2.42864   2.44741   2.49831
 Alpha virt. eigenvalues --    2.58308   2.61235   2.62623   2.69181   2.69420
 Alpha virt. eigenvalues --    2.74372   2.74547   2.78318   2.82058   2.86248
 Alpha virt. eigenvalues --    2.87527   2.88935   2.89290   2.95689   3.13172
 Alpha virt. eigenvalues --    3.31636
  Beta  occ. eigenvalues --  -19.44181 -10.54131 -10.42584 -10.38216 -10.38214
  Beta  occ. eigenvalues --  -10.35627 -10.35625 -10.34358  -1.31218  -1.02903
  Beta  occ. eigenvalues --   -0.94366  -0.91915  -0.84806  -0.78726  -0.77087
  Beta  occ. eigenvalues --   -0.73610  -0.70794  -0.69023  -0.66163  -0.64655
  Beta  occ. eigenvalues --   -0.61795  -0.61007  -0.57808  -0.56767  -0.55688
  Beta  occ. eigenvalues --   -0.53612  -0.52038  -0.49522  -0.48698  -0.48339
  Beta virt. eigenvalues --   -0.42307  -0.28027  -0.11788  -0.09714  -0.07513
  Beta virt. eigenvalues --   -0.06301  -0.05105  -0.03286  -0.01934  -0.01888
  Beta virt. eigenvalues --   -0.01474  -0.01171  -0.00686  -0.00160   0.01653
  Beta virt. eigenvalues --    0.02655   0.05318   0.05912   0.06872   0.08867
  Beta virt. eigenvalues --    0.10262   0.10527   0.22409   0.24758   0.25344
  Beta virt. eigenvalues --    0.25954   0.27206   0.29248   0.29610   0.34482
  Beta virt. eigenvalues --    0.36911   0.38640   0.39444   0.44018   0.44144
  Beta virt. eigenvalues --    0.45256   0.45575   0.45815   0.46667   0.48507
  Beta virt. eigenvalues --    0.48613   0.49827   0.50337   0.50498   0.50893
  Beta virt. eigenvalues --    0.51967   0.53698   0.54097   0.54415   0.54669
  Beta virt. eigenvalues --    0.55851   0.56325   0.58041   0.64227   0.70074
  Beta virt. eigenvalues --    0.70199   0.71885   0.81501   0.81994   0.85944
  Beta virt. eigenvalues --    0.90750   0.92092   0.92316   0.93670   1.04131
  Beta virt. eigenvalues --    1.05839   1.07337   1.09258   1.13159   1.17543
  Beta virt. eigenvalues --    1.20057   1.20613   1.23193   1.30618   1.38036
  Beta virt. eigenvalues --    1.40185   1.45486   1.47372   1.52108   1.53145
  Beta virt. eigenvalues --    1.53973   1.56309   1.57988   1.58764   1.60265
  Beta virt. eigenvalues --    1.62216   1.64095   1.64155   1.64637   1.65575
  Beta virt. eigenvalues --    1.67180   1.69310   1.69702   1.70826   1.71404
  Beta virt. eigenvalues --    1.73104   1.73875   1.75630   1.76193   1.77662
  Beta virt. eigenvalues --    1.80635   1.83686   1.85043   1.86178   1.90309
  Beta virt. eigenvalues --    1.91739   1.92089   2.04354   2.06631   2.06971
  Beta virt. eigenvalues --    2.09442   2.10944   2.22745   2.25720   2.26902
  Beta virt. eigenvalues --    2.27931   2.30239   2.32975   2.34695   2.34918
  Beta virt. eigenvalues --    2.37607   2.38437   2.42907   2.43720   2.46639
  Beta virt. eigenvalues --    2.50093   2.59208   2.62499   2.63011   2.69314
  Beta virt. eigenvalues --    2.69730   2.74694   2.74801   2.78602   2.82327
  Beta virt. eigenvalues --    2.86494   2.87964   2.89208   2.89621   2.95957
  Beta virt. eigenvalues --    3.15656   3.33186
          Condensed to atoms (all electrons):
               1          2          3          4          5          6
     1  C    4.661514   0.586208   0.213571  -0.022869   0.006853   0.000454
     2  O    0.586208   7.447138  -0.070394  -0.005975   0.000157  -0.000068
     3  C    0.213571  -0.070394   5.266794   0.341970  -0.044616  -0.026210
     4  C   -0.022869  -0.005975   0.341970   4.669084   0.422225  -0.042249
     5  C    0.006853   0.000157  -0.044616   0.422225   4.560163   0.437267
     6  C    0.000454  -0.000068  -0.026210  -0.042249   0.437267   4.578571
     7  C    0.006853   0.000157  -0.044616  -0.024550  -0.052815   0.437267
     8  C   -0.022869  -0.005975   0.341970  -0.048593  -0.024550  -0.042249
     9  H    0.376489  -0.018913  -0.041987   0.000695  -0.000103  -0.000021
    10  H   -0.012297   0.003386   0.341469  -0.022161  -0.001553  -0.004458
    11  H   -0.002076  -0.000686  -0.025647   0.371596  -0.006974   0.006260
    12  H   -0.008172   0.007740  -0.028967   0.372380  -0.016553  -0.004095
    13  H   -0.000234  -0.000016   0.007523  -0.009731   0.363168  -0.010858
    14  H    0.000049   0.000002  -0.007141  -0.019091   0.368757  -0.021752
    15  H    0.000028   0.000001   0.001626   0.006590  -0.009276   0.362492
    16  H   -0.000051  -0.000013  -0.006285  -0.005624  -0.022301   0.373340
    17  H   -0.000234  -0.000016   0.007523   0.001008   0.007014  -0.010858
    18  H    0.000049   0.000002  -0.007141  -0.006723  -0.003590  -0.021752
    19  H   -0.002076  -0.000686  -0.025647   0.007692   0.000604   0.006260
    20  H   -0.008172   0.007740  -0.028968  -0.008545  -0.005160  -0.004095
               7          8          9         10         11         12
     1  C    0.006853  -0.022869   0.376489  -0.012297  -0.002076  -0.008172
     2  O    0.000157  -0.005975  -0.018913   0.003386  -0.000686   0.007740
     3  C   -0.044616   0.341970  -0.041987   0.341469  -0.025647  -0.028967
     4  C   -0.024550  -0.048593   0.000695  -0.022161   0.371596   0.372380
     5  C   -0.052815  -0.024550  -0.000103  -0.001553  -0.006974  -0.016553
     6  C    0.437267  -0.042249  -0.000021  -0.004458   0.006260  -0.004095
     7  C    4.560163   0.422225  -0.000103  -0.001553   0.000604  -0.005160
     8  C    0.422225   4.669084   0.000695  -0.022161   0.007692  -0.008545
     9  H   -0.000103   0.000695   0.509928  -0.004391   0.000162   0.000441
    10  H   -0.001553  -0.022161  -0.004391   0.644672  -0.008518   0.008441
    11  H    0.000604   0.007692   0.000162  -0.008518   0.630413  -0.025320
    12  H   -0.005160  -0.008545   0.000441   0.008441  -0.025320   0.643511
    13  H    0.007014   0.001008   0.000000  -0.000261  -0.005027  -0.007978
    14  H   -0.003590  -0.006723   0.000015   0.006201  -0.007261   0.007533
    15  H   -0.009276   0.006590   0.000001   0.000024  -0.000255   0.000022
    16  H   -0.022301  -0.005624   0.000002   0.000422   0.000021   0.005331
    17  H    0.363168  -0.009731   0.000000  -0.000261   0.000024  -0.000040
    18  H    0.368757  -0.019091   0.000015   0.006201   0.000021   0.000433
    19  H   -0.006974   0.371596   0.000162  -0.008518  -0.000326  -0.000174
    20  H   -0.016554   0.372380   0.000441   0.008441  -0.000174   0.007656
              13         14         15         16         17         18
     1  C   -0.000234   0.000049   0.000028  -0.000051  -0.000234   0.000049
     2  O   -0.000016   0.000002   0.000001  -0.000013  -0.000016   0.000002
     3  C    0.007523  -0.007141   0.001626  -0.006285   0.007523  -0.007141
     4  C   -0.009731  -0.019091   0.006590  -0.005624   0.001008  -0.006723
     5  C    0.363168   0.368757  -0.009276  -0.022301   0.007014  -0.003590
     6  C   -0.010858  -0.021752   0.362492   0.373340  -0.010858  -0.021752
     7  C    0.007014  -0.003590  -0.009276  -0.022301   0.363168   0.368757
     8  C    0.001008  -0.006723   0.006590  -0.005624  -0.009731  -0.019091
     9  H    0.000000   0.000015   0.000001   0.000002   0.000000   0.000015
    10  H   -0.000261   0.006201   0.000024   0.000422  -0.000261   0.006201
    11  H   -0.005027  -0.007261  -0.000255   0.000021   0.000024   0.000021
    12  H   -0.007978   0.007533   0.000022   0.005331  -0.000040   0.000433
    13  H    0.613429  -0.020770  -0.002862  -0.007072  -0.000309  -0.000072
    14  H   -0.020770   0.657878  -0.008115   0.007879  -0.000072   0.005548
    15  H   -0.002862  -0.008115   0.616838  -0.024952  -0.002862  -0.008115
    16  H   -0.007072   0.007879  -0.024952   0.664071  -0.007072   0.007879
    17  H   -0.000309  -0.000072  -0.002862  -0.007072   0.613429  -0.020770
    18  H   -0.000072   0.005548  -0.008115   0.007879  -0.020770   0.657878
    19  H    0.000024   0.000021  -0.000255   0.000021  -0.005027  -0.007261
    20  H   -0.000040   0.000433   0.000022   0.005331  -0.007978   0.007533
              19         20
     1  C   -0.002076  -0.008172
     2  O   -0.000686   0.007740
     3  C   -0.025647  -0.028968
     4  C    0.007692  -0.008545
     5  C    0.000604  -0.005160
     6  C    0.006260  -0.004095
     7  C   -0.006974  -0.016554
     8  C    0.371596   0.372380
     9  H    0.000162   0.000441
    10  H   -0.008518   0.008441
    11  H   -0.000326  -0.000174
    12  H   -0.000174   0.007656
    13  H    0.000024  -0.000040
    14  H    0.000021   0.000433
    15  H   -0.000255   0.000022
    16  H    0.000021   0.005331
    17  H   -0.005027  -0.007978
    18  H   -0.007261   0.007533
    19  H    0.630413  -0.025320
    20  H   -0.025320   0.643511
          Atomic-Atomic Spin Densities.
               1          2          3          4          5          6
     1  C   -0.081607  -0.056598   0.077399   0.002658  -0.000314   0.000022
     2  O   -0.056598   0.599941  -0.009067   0.004037  -0.000138   0.000073
     3  C    0.077399  -0.009067   0.117763  -0.018805  -0.002440   0.003845
     4  C    0.002658   0.004037  -0.018805   0.038905   0.008529  -0.003010
     5  C   -0.000314  -0.000138  -0.002440   0.008529   0.035133  -0.000609
     6  C    0.000022   0.000073   0.003845  -0.003010  -0.000609   0.012499
     7  C   -0.000314  -0.000138  -0.002440   0.000764   0.001461  -0.000609
     8  C    0.002658   0.004037  -0.018805   0.002901   0.000764  -0.003010
     9  H    0.021250  -0.012550  -0.022928   0.002499  -0.000144   0.000041
    10  H   -0.003394  -0.000023   0.004469   0.001290  -0.000748   0.000416
    11  H    0.000246   0.000553  -0.003720   0.002079  -0.002025   0.000298
    12  H   -0.001825  -0.000418   0.002726   0.001683  -0.000267   0.000382
    13  H    0.000037   0.000012   0.000316  -0.004184   0.005485   0.000658
    14  H   -0.000020  -0.000007  -0.000753   0.001328   0.001108  -0.000549
    15  H   -0.000009  -0.000002  -0.000429   0.000746  -0.003188   0.004403
    16  H    0.000015  -0.000022  -0.000322   0.000745  -0.000638  -0.000098
    17  H    0.000037   0.000012   0.000316  -0.000130   0.000017   0.000658
    18  H   -0.000020  -0.000007  -0.000753   0.000152   0.000100  -0.000549
    19  H    0.000246   0.000553  -0.003720   0.000078  -0.000114   0.000298
    20  H   -0.001825  -0.000418   0.002726   0.000324   0.000046   0.000382
               7          8          9         10         11         12
     1  C   -0.000314   0.002658   0.021250  -0.003394   0.000246  -0.001825
     2  O   -0.000138   0.004037  -0.012550  -0.000023   0.000553  -0.000418
     3  C   -0.002440  -0.018805  -0.022928   0.004469  -0.003720   0.002726
     4  C    0.000764   0.002901   0.002499   0.001290   0.002079   0.001683
     5  C    0.001461   0.000764  -0.000144  -0.000748  -0.002025  -0.000267
     6  C   -0.000609  -0.003010   0.000041   0.000416   0.000298   0.000382
     7  C    0.035133   0.008529  -0.000144  -0.000748  -0.000114   0.000046
     8  C    0.008529   0.038905   0.002499   0.001290   0.000078   0.000324
     9  H   -0.000144   0.002499   0.135075   0.000498   0.000793  -0.000022
    10  H   -0.000748   0.001290   0.000498  -0.008133   0.000669  -0.000275
    11  H   -0.000114   0.000078   0.000793   0.000669   0.010226   0.000730
    12  H    0.000046   0.000324  -0.000022  -0.000275   0.000730  -0.004088
    13  H    0.000017  -0.000130   0.000009   0.000075   0.000768   0.000409
    14  H    0.000100   0.000152  -0.000022  -0.000228  -0.000458  -0.000072
    15  H   -0.003188   0.000746  -0.000002  -0.000058  -0.000042  -0.000088
    16  H   -0.000638   0.000745  -0.000003  -0.000015  -0.000048  -0.000035
    17  H    0.005485  -0.004184   0.000009   0.000075   0.000007   0.000025
    18  H    0.001108   0.001328  -0.000022  -0.000228  -0.000023  -0.000014
    19  H   -0.002025   0.002079   0.000793   0.000669   0.000031   0.000046
    20  H   -0.000267   0.001683  -0.000022  -0.000275   0.000046  -0.000466
              13         14         15         16         17         18
     1  C    0.000037  -0.000020  -0.000009   0.000015   0.000037  -0.000020
     2  O    0.000012  -0.000007  -0.000002  -0.000022   0.000012  -0.000007
     3  C    0.000316  -0.000753  -0.000429  -0.000322   0.000316  -0.000753
     4  C   -0.004184   0.001328   0.000746   0.000745  -0.000130   0.000152
     5  C    0.005485   0.001108  -0.003188  -0.000638   0.000017   0.000100
     6  C    0.000658  -0.000549   0.004403  -0.000098   0.000658  -0.000549
     7  C    0.000017   0.000100  -0.003188  -0.000638   0.005485   0.001108
     8  C   -0.000130   0.000152   0.000746   0.000745  -0.004184   0.001328
     9  H    0.000009  -0.000022  -0.000002  -0.000003   0.000009  -0.000022
    10  H    0.000075  -0.000228  -0.000058  -0.000015   0.000075  -0.000228
    11  H    0.000768  -0.000458  -0.000042  -0.000048   0.000007  -0.000023
    12  H    0.000409  -0.000072  -0.000088  -0.000035   0.000025  -0.000014
    13  H    0.014507  -0.001153  -0.001184  -0.000407   0.000029  -0.000045
    14  H   -0.001153   0.001164   0.000645   0.000052  -0.000045   0.000153
    15  H   -0.001184   0.000645   0.028070   0.001375  -0.001184   0.000645
    16  H   -0.000407   0.000052   0.001375   0.000064  -0.000407   0.000052
    17  H    0.000029  -0.000045  -0.001184  -0.000407   0.014507  -0.001153
    18  H   -0.000045   0.000153   0.000645   0.000052  -0.001153   0.001164
    19  H    0.000007  -0.000023  -0.000042  -0.000048   0.000768  -0.000458
    20  H    0.000025  -0.000014  -0.000088  -0.000035   0.000409  -0.000072
              19         20
     1  C    0.000246  -0.001825
     2  O    0.000553  -0.000418
     3  C   -0.003720   0.002726
     4  C    0.000078   0.000324
     5  C   -0.000114   0.000046
     6  C    0.000298   0.000382
     7  C   -0.002025  -0.000267
     8  C    0.002079   0.001683
     9  H    0.000793  -0.000022
    10  H    0.000669  -0.000275
    11  H    0.000031   0.000046
    12  H    0.000046  -0.000466
    13  H    0.000007   0.000025
    14  H   -0.000023  -0.000014
    15  H   -0.000042  -0.000088
    16  H   -0.000048  -0.000035
    17  H    0.000768   0.000409
    18  H   -0.000458  -0.000072
    19  H    0.010226   0.000730
    20  H    0.000730  -0.004088
 Mulliken charges and spin densities:
               1          2
     1  C    0.226985  -0.041357
     2  O    0.050213   0.529830
     3  C   -0.164826   0.125379
     4  C    0.022868   0.042590
     5  C    0.021284   0.042017
     6  C   -0.013248   0.015542
     7  C    0.021284   0.042017
     8  C    0.022868   0.042590
     9  H    0.176473   0.127604
    10  H    0.066876  -0.004673
    11  H    0.065469   0.010093
    12  H    0.051514  -0.001200
    13  H    0.073066   0.015251
    14  H    0.040199   0.001357
    15  H    0.071732   0.027125
    16  H    0.036994   0.000333
    17  H    0.073066   0.015251
    18  H    0.040199   0.001357
    19  H    0.065469   0.010093
    20  H    0.051514  -0.001200
 Sum of Mulliken charges =   1.00000   1.00000
 Mulliken charges and spin densities with hydrogens summed into heavy atoms:
               1          2
     1  C    0.403458   0.086247
     2  O    0.050213   0.529830
     3  C   -0.097950   0.120706
     4  C    0.139851   0.051483
     5  C    0.134549   0.058625
     6  C    0.095478   0.043000
     7  C    0.134549   0.058625
     8  C    0.139851   0.051483
 Electronic spatial extent (au):  <R**2>=           1024.3131
 Charge=              1.0000 electrons
 Dipole moment (field-independent basis, Debye):
    X=              2.3150    Y=              0.0000    Z=              2.1795  Tot=              3.1796
 Quadrupole moment (field-independent basis, Debye-Ang):
   XX=            -28.5683   YY=            -41.0204   ZZ=            -43.8082
   XY=              0.0000   XZ=              6.1528   YZ=              0.0000
 Traceless Quadrupole moment (field-independent basis, Debye-Ang):
   XX=              9.2307   YY=             -3.2214   ZZ=             -6.0093
   XY=              0.0000   XZ=              6.1528   YZ=              0.0000
 Octapole moment (field-independent basis, Debye-Ang**2):
  XXX=             26.4129  YYY=             -0.0000  ZZZ=              1.3935  XYY=             -0.2946
  XXY=              0.0000  XXZ=             13.2752  XZZ=              7.8285  YZZ=              0.0000
  YYZ=             -1.0827  XYZ=              0.0000
 Hexadecapole moment (field-independent basis, Debye-Ang**3):
 XXXX=           -683.6861 YYYY=           -315.7966 ZZZZ=           -127.6119 XXXY=              0.0001
 XXXZ=             40.1085 YYYX=             -0.0000 YYYZ=              0.0000 ZZZX=              0.9992
 ZZZY=              0.0000 XXYY=           -178.0453 XXZZ=           -143.3116 YYZZ=            -78.3369
 XXYZ=              0.0000 YYXZ=              1.7510 ZZXY=              0.0000
 N-N= 3.858573091327D+02 E-N=-1.567979283196D+03  KE= 3.447383384540D+02
                          Isotropic Fermi Contact Couplings
        Atom                 a.u.       MegaHertz       Gauss      10(-4) cm-1
     1  C(13)             -0.05100     -57.33362     -20.45806     -19.12444
     2  O(17)              0.17803    -107.91976     -38.50845     -35.99816
     3  C(13)              0.01280      14.38724       5.13372       4.79907
     4  C(13)             -0.00300      -3.37695      -1.20498      -1.12643
     5  C(13)              0.00188       2.11717       0.75546       0.70621
     6  C(13)             -0.00228      -2.56188      -0.91414      -0.85455
     7  C(13)              0.00188       2.11718       0.75546       0.70621
     8  C(13)             -0.00300      -3.37696      -1.20498      -1.12643
     9  H(1)               0.05624     251.37349      89.69631      83.84917
    10  H(1)              -0.00184      -8.21605      -2.93169      -2.74058
    11  H(1)               0.00440      19.68163       7.02290       6.56509
    12  H(1)               0.00035       1.57408       0.56167       0.52506
    13  H(1)               0.00730      32.61650      11.63838      10.87969
    14  H(1)               0.00078       3.48530       1.24364       1.16257
    15  H(1)               0.01229      54.92844      19.59983      18.32215
    16  H(1)              -0.00010      -0.44288      -0.15803      -0.14773
    17  H(1)               0.00730      32.61657      11.63840      10.87972
    18  H(1)               0.00078       3.48524       1.24362       1.16255
    19  H(1)               0.00440      19.68150       7.02285       6.56504
    20  H(1)               0.00035       1.57400       0.56164       0.52503
 --------------------------------------------------------
       Center         ----  Spin Dipole Couplings  ----
                      3XX-RR        3YY-RR        3ZZ-RR
 --------------------------------------------------------
     1   Atom        0.144175     -0.134971     -0.009204
     2   Atom        1.536192     -0.919323     -0.616869
     3   Atom        0.245274     -0.126810     -0.118464
     4   Atom        0.056819     -0.039342     -0.017477
     5   Atom        0.066776     -0.043058     -0.023718
     6   Atom        0.039833     -0.020985     -0.018849
     7   Atom        0.066776     -0.043058     -0.023718
     8   Atom        0.056819     -0.039342     -0.017477
     9   Atom       -0.006819     -0.014119      0.020938
    10   Atom       -0.000562     -0.014755      0.015317
    11   Atom       -0.003180      0.010412     -0.007232
    12   Atom        0.005272     -0.005630      0.000357
    13   Atom       -0.003393      0.009124     -0.005732
    14   Atom        0.001984     -0.005121      0.003137
    15   Atom        0.008458     -0.004685     -0.003773
    16   Atom        0.001284     -0.003509      0.002225
    17   Atom       -0.003393      0.009124     -0.005732
    18   Atom        0.001984     -0.005121      0.003137
    19   Atom       -0.003180      0.010412     -0.007232
    20   Atom        0.005272     -0.005629      0.000357
 --------------------------------------------------------
                        XY            XZ            YZ
 --------------------------------------------------------
     1   Atom        0.000000      0.000782      0.000000
     2   Atom        0.000005      1.151897      0.000002
     3   Atom       -0.000000      0.011621      0.000000
     4   Atom        0.023698      0.049031      0.010542
     5   Atom       -0.000034      0.045419     -0.001408
     6   Atom       -0.000000      0.022791     -0.000000
     7   Atom        0.000034      0.045419      0.001408
     8   Atom       -0.023698      0.049031     -0.010542
     9   Atom        0.000000      0.011061      0.000000
    10   Atom       -0.000000     -0.007656      0.000000
    11   Atom        0.001769     -0.000346     -0.004076
    12   Atom        0.006127     -0.003926      0.002840
    13   Atom        0.002532      0.000659      0.004774
    14   Atom        0.001533     -0.006085     -0.001179
    15   Atom        0.000000     -0.003748     -0.000000
    16   Atom       -0.000000     -0.000052      0.000000
    17   Atom       -0.002532      0.000659     -0.004774
    18   Atom       -0.001533     -0.006085      0.001179
    19   Atom       -0.001769     -0.000346      0.004076
    20   Atom       -0.006127     -0.003926     -0.002840
 --------------------------------------------------------


 ---------------------------------------------------------------------------------
              Anisotropic Spin Dipole Couplings in Principal Axis System
 ---------------------------------------------------------------------------------

       Atom             a.u.   MegaHertz   Gauss  10(-4) cm-1        Axes

              Baa    -0.1350   -18.112    -6.463    -6.041 -0.0000  1.0000 -0.0000
     1 C(13)  Bbb    -0.0092    -1.236    -0.441    -0.412 -0.0051  0.0000  1.0000
              Bcc     0.1442    19.347     6.904     6.454  1.0000  0.0000  0.0051
 
              Baa    -1.1170    80.824    28.840    26.960 -0.3982  0.0000  0.9173
     2 O(17)  Bbb    -0.9193    66.522    23.737    22.189 -0.0000  1.0000 -0.0000
              Bcc     2.0363  -147.345   -52.576   -49.149  0.9173  0.0000  0.3982
 
              Baa    -0.1268   -17.017    -6.072    -5.676  0.0000  1.0000 -0.0000
     3 C(13)  Bbb    -0.1188   -15.946    -5.690    -5.319 -0.0319  0.0000  0.9995
              Bcc     0.2456    32.963    11.762    10.995  0.9995 -0.0000  0.0319
 
              Baa    -0.0450    -6.044    -2.157    -2.016 -0.3132  0.9279  0.2022
     4 C(13)  Bbb    -0.0415    -5.566    -1.986    -1.857 -0.3622 -0.3136  0.8778
              Bcc     0.0865    11.610     4.143     3.873  0.8779  0.2017  0.4343
 
              Baa    -0.0441    -5.922    -2.113    -1.975 -0.2420  0.7691  0.5916
     5 C(13)  Bbb    -0.0415    -5.571    -1.988    -1.858 -0.2976 -0.6391  0.7092
              Bcc     0.0856    11.492     4.101     3.833  0.9235 -0.0044  0.3836
 
              Baa    -0.0267    -3.578    -1.277    -1.193 -0.3242 -0.0000  0.9460
     6 C(13)  Bbb    -0.0210    -2.816    -1.005    -0.939  0.0000  1.0000  0.0000
              Bcc     0.0476     6.394     2.281     2.133  0.9460 -0.0000  0.3242
 
              Baa    -0.0441    -5.922    -2.113    -1.975  0.2420  0.7691 -0.5916
     7 C(13)  Bbb    -0.0415    -5.571    -1.988    -1.858 -0.2976  0.6391  0.7092
              Bcc     0.0856    11.492     4.101     3.833  0.9235  0.0044  0.3836
 
              Baa    -0.0450    -6.044    -2.157    -2.016  0.3132  0.9279 -0.2022
     8 C(13)  Bbb    -0.0415    -5.566    -1.986    -1.857 -0.3622  0.3136  0.8778
              Bcc     0.0865    11.610     4.143     3.873  0.8779 -0.2017  0.4343
 
              Baa    -0.0141    -7.533    -2.688    -2.513  0.0000  1.0000 -0.0000
     9 H(1)   Bbb    -0.0107    -5.702    -2.035    -1.902  0.9439 -0.0000 -0.3301
              Bcc     0.0248    13.235     4.723     4.415  0.3301  0.0000  0.9439
 
              Baa    -0.0148    -7.873    -2.809    -2.626 -0.0000  1.0000 -0.0000
    10 H(1)   Bbb    -0.0037    -1.949    -0.695    -0.650  0.9273  0.0000  0.3743
              Bcc     0.0184     9.821     3.505     3.276 -0.3743  0.0000  0.9273
 
              Baa    -0.0081    -4.337    -1.548    -1.447 -0.0087  0.2155  0.9765
    11 H(1)   Bbb    -0.0034    -1.814    -0.647    -0.605  0.9925 -0.1169  0.0346
              Bcc     0.0115     6.151     2.195     2.052  0.1216  0.9695 -0.2129
 
              Baa    -0.0101    -5.397    -1.926    -1.800 -0.4243  0.8211 -0.3817
    12 H(1)   Bbb     0.0013     0.697     0.249     0.232  0.1317  0.4730  0.8712
              Bcc     0.0088     4.701     1.677     1.568  0.8959  0.3194 -0.3088
 
              Baa    -0.0071    -3.807    -1.358    -1.270  0.0241 -0.2851  0.9582
    13 H(1)   Bbb    -0.0039    -2.063    -0.736    -0.688  0.9836 -0.1646 -0.0737
              Bcc     0.0110     5.870     2.094     1.958  0.1787  0.9443  0.2764
 
              Baa    -0.0054    -2.902    -1.036    -0.968 -0.2189  0.9755 -0.0213
    14 H(1)   Bbb    -0.0035    -1.863    -0.665    -0.621  0.7098  0.1741  0.6825
              Bcc     0.0089     4.765     1.700     1.589 -0.6695 -0.1343  0.7305
 
              Baa    -0.0048    -2.577    -0.920    -0.860  0.2715  0.0000  0.9624
    15 H(1)   Bbb    -0.0047    -2.500    -0.892    -0.834 -0.0000  1.0000 -0.0000
              Bcc     0.0095     5.077     1.812     1.693  0.9624  0.0000 -0.2715
 
              Baa    -0.0035    -1.872    -0.668    -0.625  0.0000  1.0000 -0.0000
    16 H(1)   Bbb     0.0013     0.683     0.244     0.228  0.9985 -0.0000  0.0550
              Bcc     0.0022     1.189     0.424     0.397 -0.0550  0.0000  0.9985
 
              Baa    -0.0071    -3.807    -1.358    -1.270  0.0241  0.2851  0.9582
    17 H(1)   Bbb    -0.0039    -2.063    -0.736    -0.688  0.9836  0.1646 -0.0737
              Bcc     0.0110     5.870     2.094     1.958 -0.1787  0.9443 -0.2764
 
              Baa    -0.0054    -2.902    -1.036    -0.968  0.2189  0.9755  0.0213
    18 H(1)   Bbb    -0.0035    -1.863    -0.665    -0.621  0.7098 -0.1741  0.6825
              Bcc     0.0089     4.765     1.700     1.589 -0.6695  0.1343  0.7305
 
              Baa    -0.0081    -4.337    -1.548    -1.447 -0.0087 -0.2155  0.9765
    19 H(1)   Bbb    -0.0034    -1.814    -0.647    -0.605  0.9925  0.1169  0.0346
              Bcc     0.0115     6.151     2.195     2.052 -0.1216  0.9695  0.2129
 
              Baa    -0.0101    -5.397    -1.926    -1.800  0.4243  0.8211  0.3817
    20 H(1)   Bbb     0.0013     0.697     0.249     0.232  0.1317 -0.4730  0.8712
              Bcc     0.0088     4.701     1.677     1.568  0.8959 -0.3194 -0.3088
 

 ---------------------------------------------------------------------------------

 ******************************Gaussian NBO Version 3.1******************************
             N A T U R A L   A T O M I C   O R B I T A L   A N D
          N A T U R A L   B O N D   O R B I T A L   A N A L Y S I S
 ******************************Gaussian NBO Version 3.1******************************
       /RESON  / : Allow strongly delocalized NBO set

 Analyzing the SCF density

 Job title: 95                                                              

 Storage needed:     90144 in NPA,    119266 in NBO ( 939521896 available)
 GSVD:  LWork=       17424 too small for GESVD, short by        6212 words or        6212 for optimal perf.


 NATURAL POPULATIONS:  Natural atomic orbital occupancies 
                                                          
   NAO  Atom  No  lang   Type(AO)    Occupancy
 --------------------------------------------
     1    C    1  S      Cor( 1S)     1.99923
     2    C    1  S      Val( 2S)     0.95947
     3    C    1  S      Ryd( 3S)     0.00737
     4    C    1  px     Val( 2p)     0.98885
     5    C    1  px     Ryd( 3p)     0.00626
     6    C    1  py     Val( 2p)     0.62617
     7    C    1  py     Ryd( 3p)     0.00252
     8    C    1  pz     Val( 2p)     0.89459
     9    C    1  pz     Ryd( 3p)     0.01134
    10    C    1  dxy    Ryd( 3d)     0.00100
    11    C    1  dxz    Ryd( 3d)     0.00263
    12    C    1  dyz    Ryd( 3d)     0.00256
    13    C    1  dx2y2  Ryd( 3d)     0.00078
    14    C    1  dz2    Ryd( 3d)     0.00249

    15    O    2  S      Cor( 1S)     1.99973
    16    O    2  S      Val( 2S)     1.71398
    17    O    2  S      Ryd( 3S)     0.00150
    18    O    2  px     Val( 2p)     1.45629
    19    O    2  px     Ryd( 3p)     0.00274
    20    O    2  py     Val( 2p)     1.43323
    21    O    2  py     Ryd( 3p)     0.00022
    22    O    2  pz     Val( 2p)     1.58646
    23    O    2  pz     Ryd( 3p)     0.00080
    24    O    2  dxy    Ryd( 3d)     0.00041
    25    O    2  dxz    Ryd( 3d)     0.00145
    26    O    2  dyz    Ryd( 3d)     0.00190
    27    O    2  dx2y2  Ryd( 3d)     0.00030
    28    O    2  dz2    Ryd( 3d)     0.00153

    29    C    3  S      Cor( 1S)     1.99894
    30    C    3  S      Val( 2S)     0.99451
    31    C    3  S      Ryd( 3S)     0.00180
    32    C    3  px     Val( 2p)     0.94879
    33    C    3  px     Ryd( 3p)     0.00291
    34    C    3  py     Val( 2p)     1.11150
    35    C    3  py     Ryd( 3p)     0.00152
    36    C    3  pz     Val( 2p)     1.24191
    37    C    3  pz     Ryd( 3p)     0.00546
    38    C    3  dxy    Ryd( 3d)     0.00044
    39    C    3  dxz    Ryd( 3d)     0.00030
    40    C    3  dyz    Ryd( 3d)     0.00080
    41    C    3  dx2y2  Ryd( 3d)     0.00115
    42    C    3  dz2    Ryd( 3d)     0.00122

    43    C    4  S      Cor( 1S)     1.99908
    44    C    4  S      Val( 2S)     1.02151
    45    C    4  S      Ryd( 3S)     0.00130
    46    C    4  px     Val( 2p)     1.05962
    47    C    4  px     Ryd( 3p)     0.00259
    48    C    4  py     Val( 2p)     1.10812
    49    C    4  py     Ryd( 3p)     0.00435
    50    C    4  pz     Val( 2p)     1.20433
    51    C    4  pz     Ryd( 3p)     0.00389
    52    C    4  dxy    Ryd( 3d)     0.00076
    53    C    4  dxz    Ryd( 3d)     0.00062
    54    C    4  dyz    Ryd( 3d)     0.00050
    55    C    4  dx2y2  Ryd( 3d)     0.00060
    56    C    4  dz2    Ryd( 3d)     0.00078

    57    C    5  S      Cor( 1S)     1.99909
    58    C    5  S      Val( 2S)     1.02204
    59    C    5  S      Ryd( 3S)     0.00085
    60    C    5  px     Val( 2p)     1.00395
    61    C    5  px     Ryd( 3p)     0.00243
    62    C    5  py     Val( 2p)     1.16470
    63    C    5  py     Ryd( 3p)     0.00435
    64    C    5  pz     Val( 2p)     1.21450
    65    C    5  pz     Ryd( 3p)     0.00346
    66    C    5  dxy    Ryd( 3d)     0.00057
    67    C    5  dxz    Ryd( 3d)     0.00040
    68    C    5  dyz    Ryd( 3d)     0.00054
    69    C    5  dx2y2  Ryd( 3d)     0.00079
    70    C    5  dz2    Ryd( 3d)     0.00091

    71    C    6  S      Cor( 1S)     1.99910
    72    C    6  S      Val( 2S)     1.02079
    73    C    6  S      Ryd( 3S)     0.00092
    74    C    6  px     Val( 2p)     1.18529
    75    C    6  px     Ryd( 3p)     0.00553
    76    C    6  py     Val( 2p)     1.02568
    77    C    6  py     Ryd( 3p)     0.00201
    78    C    6  pz     Val( 2p)     1.18439
    79    C    6  pz     Ryd( 3p)     0.00223
    80    C    6  dxy    Ryd( 3d)     0.00053
    81    C    6  dxz    Ryd( 3d)     0.00030
    82    C    6  dyz    Ryd( 3d)     0.00059
    83    C    6  dx2y2  Ryd( 3d)     0.00079
    84    C    6  dz2    Ryd( 3d)     0.00094

    85    C    7  S      Cor( 1S)     1.99909
    86    C    7  S      Val( 2S)     1.02204
    87    C    7  S      Ryd( 3S)     0.00085
    88    C    7  px     Val( 2p)     1.00395
    89    C    7  px     Ryd( 3p)     0.00243
    90    C    7  py     Val( 2p)     1.16470
    91    C    7  py     Ryd( 3p)     0.00435
    92    C    7  pz     Val( 2p)     1.21450
    93    C    7  pz     Ryd( 3p)     0.00346
    94    C    7  dxy    Ryd( 3d)     0.00057
    95    C    7  dxz    Ryd( 3d)     0.00040
    96    C    7  dyz    Ryd( 3d)     0.00054
    97    C    7  dx2y2  Ryd( 3d)     0.00079
    98    C    7  dz2    Ryd( 3d)     0.00091

    99    C    8  S      Cor( 1S)     1.99908
   100    C    8  S      Val( 2S)     1.02151
   101    C    8  S      Ryd( 3S)     0.00130
   102    C    8  px     Val( 2p)     1.05962
   103    C    8  px     Ryd( 3p)     0.00259
   104    C    8  py     Val( 2p)     1.10812
   105    C    8  py     Ryd( 3p)     0.00435
   106    C    8  pz     Val( 2p)     1.20433
   107    C    8  pz     Ryd( 3p)     0.00389
   108    C    8  dxy    Ryd( 3d)     0.00076
   109    C    8  dxz    Ryd( 3d)     0.00062
   110    C    8  dyz    Ryd( 3d)     0.00050
   111    C    8  dx2y2  Ryd( 3d)     0.00060
   112    C    8  dz2    Ryd( 3d)     0.00078

   113    H    9  S      Val( 1S)     0.70804
   114    H    9  S      Ryd( 2S)     0.00199
   115    H    9  px     Ryd( 2p)     0.00045
   116    H    9  py     Ryd( 2p)     0.00003
   117    H    9  pz     Ryd( 2p)     0.00068

   118    H   10  S      Val( 1S)     0.72312
   119    H   10  S      Ryd( 2S)     0.00342
   120    H   10  px     Ryd( 2p)     0.00014
   121    H   10  py     Ryd( 2p)     0.00008
   122    H   10  pz     Ryd( 2p)     0.00077

   123    H   11  S      Val( 1S)     0.73443
   124    H   11  S      Ryd( 2S)     0.00189
   125    H   11  px     Ryd( 2p)     0.00016
   126    H   11  py     Ryd( 2p)     0.00062
   127    H   11  pz     Ryd( 2p)     0.00026

   128    H   12  S      Val( 1S)     0.75463
   129    H   12  S      Ryd( 2S)     0.00311
   130    H   12  px     Ryd( 2p)     0.00012
   131    H   12  py     Ryd( 2p)     0.00018
   132    H   12  pz     Ryd( 2p)     0.00073

   133    H   13  S      Val( 1S)     0.72125
   134    H   13  S      Ryd( 2S)     0.00173
   135    H   13  px     Ryd( 2p)     0.00024
   136    H   13  py     Ryd( 2p)     0.00054
   137    H   13  pz     Ryd( 2p)     0.00025

   138    H   14  S      Val( 1S)     0.76049
   139    H   14  S      Ryd( 2S)     0.00252
   140    H   14  px     Ryd( 2p)     0.00021
   141    H   14  py     Ryd( 2p)     0.00016
   142    H   14  pz     Ryd( 2p)     0.00068

   143    H   15  S      Val( 1S)     0.72140
   144    H   15  S      Ryd( 2S)     0.00168
   145    H   15  px     Ryd( 2p)     0.00075
   146    H   15  py     Ryd( 2p)     0.00012
   147    H   15  pz     Ryd( 2p)     0.00016

   148    H   16  S      Val( 1S)     0.76587
   149    H   16  S      Ryd( 2S)     0.00254
   150    H   16  px     Ryd( 2p)     0.00015
   151    H   16  py     Ryd( 2p)     0.00013
   152    H   16  pz     Ryd( 2p)     0.00074

   153    H   17  S      Val( 1S)     0.72125
   154    H   17  S      Ryd( 2S)     0.00173
   155    H   17  px     Ryd( 2p)     0.00024
   156    H   17  py     Ryd( 2p)     0.00054
   157    H   17  pz     Ryd( 2p)     0.00025

   158    H   18  S      Val( 1S)     0.76049
   159    H   18  S      Ryd( 2S)     0.00252
   160    H   18  px     Ryd( 2p)     0.00021
   161    H   18  py     Ryd( 2p)     0.00016
   162    H   18  pz     Ryd( 2p)     0.00068

   163    H   19  S      Val( 1S)     0.73443
   164    H   19  S      Ryd( 2S)     0.00189
   165    H   19  px     Ryd( 2p)     0.00016
   166    H   19  py     Ryd( 2p)     0.00062
   167    H   19  pz     Ryd( 2p)     0.00026

   168    H   20  S      Val( 1S)     0.75463
   169    H   20  S      Ryd( 2S)     0.00311
   170    H   20  px     Ryd( 2p)     0.00012
   171    H   20  py     Ryd( 2p)     0.00018
   172    H   20  pz     Ryd( 2p)     0.00073

 WARNING:  1 low occupancy (<1.9990e) core orbital  found on  C    3


 Summary of Natural Population Analysis:                  
                                                          
                                       Natural Population 
                Natural  -----------------------------------------------
    Atom  No    Charge         Core      Valence    Rydberg      Total
 -----------------------------------------------------------------------
      C    1    0.49475      1.99923     3.46908    0.03694     5.50525
      O    2   -0.20054      1.99973     6.18996    0.01085     8.20054
      C    3   -0.31126      1.99894     4.29672    0.01560     6.31126
      C    4   -0.40804      1.99908     4.39358    0.01538     6.40804
      C    5   -0.41858      1.99909     4.40519    0.01430     6.41858
      C    6   -0.42907      1.99910     4.41615    0.01382     6.42907
      C    7   -0.41858      1.99909     4.40519    0.01430     6.41858
      C    8   -0.40804      1.99908     4.39358    0.01538     6.40804
      H    9    0.28881      0.00000     0.70804    0.00316     0.71119
      H   10    0.27247      0.00000     0.72312    0.00441     0.72753
      H   11    0.26264      0.00000     0.73443    0.00292     0.73736
      H   12    0.24123      0.00000     0.75463    0.00414     0.75877
      H   13    0.27599      0.00000     0.72125    0.00277     0.72401
      H   14    0.23595      0.00000     0.76049    0.00356     0.76405
      H   15    0.27589      0.00000     0.72140    0.00271     0.72411
      H   16    0.23057      0.00000     0.76587    0.00356     0.76943
      H   17    0.27599      0.00000     0.72125    0.00277     0.72401
      H   18    0.23595      0.00000     0.76049    0.00356     0.76405
      H   19    0.26264      0.00000     0.73443    0.00292     0.73736
      H   20    0.24123      0.00000     0.75463    0.00414     0.75877
 =======================================================================
   * Total *    1.00000     15.99334    44.82946    0.17720    61.00000

                                 Natural Population      
 --------------------------------------------------------
   Core                      15.99334 ( 99.9584% of  16)
   Valence                   44.82946 ( 99.6210% of  45)
   Natural Minimal Basis     60.82280 ( 99.7095% of  61)
   Natural Rydberg Basis      0.17720 (  0.2905% of  61)
 --------------------------------------------------------

    Atom  No          Natural Electron Configuration
 ----------------------------------------------------------------------------
      C    1      [core]2S( 0.96)2p( 2.51)3S( 0.01)3p( 0.02)3d( 0.01)
      O    2      [core]2S( 1.71)2p( 4.48)3d( 0.01)
      C    3      [core]2S( 0.99)2p( 3.30)3p( 0.01)
      C    4      [core]2S( 1.02)2p( 3.37)3p( 0.01)
      C    5      [core]2S( 1.02)2p( 3.38)3p( 0.01)
      C    6      [core]2S( 1.02)2p( 3.40)3p( 0.01)
      C    7      [core]2S( 1.02)2p( 3.38)3p( 0.01)
      C    8      [core]2S( 1.02)2p( 3.37)3p( 0.01)
      H    9            1S( 0.71)
      H   10            1S( 0.72)
      H   11            1S( 0.73)
      H   12            1S( 0.75)
      H   13            1S( 0.72)
      H   14            1S( 0.76)
      H   15            1S( 0.72)
      H   16            1S( 0.77)
      H   17            1S( 0.72)
      H   18            1S( 0.76)
      H   19            1S( 0.73)
      H   20            1S( 0.75)


 ***************************************************
 *******         Alpha spin orbitals         *******
 ***************************************************


 NATURAL POPULATIONS:  Natural atomic orbital occupancies 
                                                          
   NAO  Atom  No  lang   Type(AO)    Occupancy      Energy
 ----------------------------------------------------------
     1    C    1  S      Cor( 1S)     0.99962     -10.43224
     2    C    1  S      Val( 2S)     0.47272      -0.46542
     3    C    1  S      Ryd( 3S)     0.00331       0.35126
     4    C    1  px     Val( 2p)     0.51391      -0.30770
     5    C    1  px     Ryd( 3p)     0.00274       0.37451
     6    C    1  py     Val( 2p)     0.29700      -0.36874
     7    C    1  py     Ryd( 3p)     0.00118       0.29114
     8    C    1  pz     Val( 2p)     0.44247      -0.27391
     9    C    1  pz     Ryd( 3p)     0.00586       0.50969
    10    C    1  dxy    Ryd( 3d)     0.00049       1.65930
    11    C    1  dxz    Ryd( 3d)     0.00166       2.19389
    12    C    1  dyz    Ryd( 3d)     0.00126       1.70407
    13    C    1  dx2y2  Ryd( 3d)     0.00055       1.88458
    14    C    1  dz2    Ryd( 3d)     0.00147       2.07753

    15    O    2  S      Cor( 1S)     0.99987     -19.20654
    16    O    2  S      Val( 2S)     0.86116      -1.19120
    17    O    2  S      Ryd( 3S)     0.00072       1.21099
    18    O    2  px     Val( 2p)     0.93463      -0.59993
    19    O    2  px     Ryd( 3p)     0.00172       0.86131
    20    O    2  py     Val( 2p)     0.73346      -0.54792
    21    O    2  py     Ryd( 3p)     0.00011       0.78592
    22    O    2  pz     Val( 2p)     0.83359      -0.60349
    23    O    2  pz     Ryd( 3p)     0.00046       0.78106
    24    O    2  dxy    Ryd( 3d)     0.00020       2.37161
    25    O    2  dxz    Ryd( 3d)     0.00076       2.81401
    26    O    2  dyz    Ryd( 3d)     0.00095       2.53886
    27    O    2  dx2y2  Ryd( 3d)     0.00017       2.40876
    28    O    2  dz2    Ryd( 3d)     0.00081       2.92072

    29    C    3  S      Cor( 1S)     0.99947     -10.30358
    30    C    3  S      Val( 2S)     0.49840      -0.43738
    31    C    3  S      Ryd( 3S)     0.00095       0.74581
    32    C    3  px     Val( 2p)     0.53123      -0.33747
    33    C    3  px     Ryd( 3p)     0.00155       0.56333
    34    C    3  py     Val( 2p)     0.55547      -0.31488
    35    C    3  py     Ryd( 3p)     0.00077       0.44059
    36    C    3  pz     Val( 2p)     0.62259      -0.31386
    37    C    3  pz     Ryd( 3p)     0.00276       0.66748
    38    C    3  dxy    Ryd( 3d)     0.00021       1.88863
    39    C    3  dxz    Ryd( 3d)     0.00015       1.87456
    40    C    3  dyz    Ryd( 3d)     0.00040       1.90628
    41    C    3  dx2y2  Ryd( 3d)     0.00078       2.01162
    42    C    3  dz2    Ryd( 3d)     0.00064       2.20790

    43    C    4  S      Cor( 1S)     0.99954     -10.25834
    44    C    4  S      Val( 2S)     0.51051      -0.40102
    45    C    4  S      Ryd( 3S)     0.00066       0.78464
    46    C    4  px     Val( 2p)     0.54783      -0.26987
    47    C    4  px     Ryd( 3p)     0.00156       0.45154
    48    C    4  py     Val( 2p)     0.55252      -0.26253
    49    C    4  py     Ryd( 3p)     0.00220       0.50743
    50    C    4  pz     Val( 2p)     0.60708      -0.26908
    51    C    4  pz     Ryd( 3p)     0.00196       0.55608
    52    C    4  dxy    Ryd( 3d)     0.00038       2.00646
    53    C    4  dxz    Ryd( 3d)     0.00031       1.95840
    54    C    4  dyz    Ryd( 3d)     0.00025       2.02797
    55    C    4  dx2y2  Ryd( 3d)     0.00034       2.08171
    56    C    4  dz2    Ryd( 3d)     0.00040       2.19203

    57    C    5  S      Cor( 1S)     0.99955     -10.23379
    58    C    5  S      Val( 2S)     0.51114      -0.37806
    59    C    5  S      Ryd( 3S)     0.00043       0.82033
    60    C    5  px     Val( 2p)     0.52031      -0.23678
    61    C    5  px     Ryd( 3p)     0.00125       0.43013
    62    C    5  py     Val( 2p)     0.58158      -0.24131
    63    C    5  py     Ryd( 3p)     0.00228       0.52051
    64    C    5  pz     Val( 2p)     0.61156      -0.24434
    65    C    5  pz     Ryd( 3p)     0.00177       0.56177
    66    C    5  dxy    Ryd( 3d)     0.00029       2.02251
    67    C    5  dxz    Ryd( 3d)     0.00021       1.96622
    68    C    5  dyz    Ryd( 3d)     0.00027       2.06131
    69    C    5  dx2y2  Ryd( 3d)     0.00043       2.10792
    70    C    5  dz2    Ryd( 3d)     0.00046       2.21270

    71    C    6  S      Cor( 1S)     0.99955     -10.22113
    72    C    6  S      Val( 2S)     0.51005      -0.36638
    73    C    6  S      Ryd( 3S)     0.00047       0.81751
    74    C    6  px     Val( 2p)     0.60494      -0.23578
    75    C    6  px     Ryd( 3p)     0.00288       0.61557
    76    C    6  py     Val( 2p)     0.51153      -0.22383
    77    C    6  py     Ryd( 3p)     0.00104       0.42536
    78    C    6  pz     Val( 2p)     0.59333      -0.22892
    79    C    6  pz     Ryd( 3p)     0.00111       0.49848
    80    C    6  dxy    Ryd( 3d)     0.00027       1.99253
    81    C    6  dxz    Ryd( 3d)     0.00015       1.95463
    82    C    6  dyz    Ryd( 3d)     0.00030       1.99102
    83    C    6  dx2y2  Ryd( 3d)     0.00044       2.18889
    84    C    6  dz2    Ryd( 3d)     0.00047       2.29651

    85    C    7  S      Cor( 1S)     0.99955     -10.23379
    86    C    7  S      Val( 2S)     0.51114      -0.37806
    87    C    7  S      Ryd( 3S)     0.00043       0.82033
    88    C    7  px     Val( 2p)     0.52031      -0.23678
    89    C    7  px     Ryd( 3p)     0.00125       0.43013
    90    C    7  py     Val( 2p)     0.58158      -0.24131
    91    C    7  py     Ryd( 3p)     0.00228       0.52051
    92    C    7  pz     Val( 2p)     0.61156      -0.24434
    93    C    7  pz     Ryd( 3p)     0.00177       0.56177
    94    C    7  dxy    Ryd( 3d)     0.00029       2.02251
    95    C    7  dxz    Ryd( 3d)     0.00021       1.96622
    96    C    7  dyz    Ryd( 3d)     0.00027       2.06131
    97    C    7  dx2y2  Ryd( 3d)     0.00043       2.10792
    98    C    7  dz2    Ryd( 3d)     0.00046       2.21270

    99    C    8  S      Cor( 1S)     0.99954     -10.25834
   100    C    8  S      Val( 2S)     0.51051      -0.40102
   101    C    8  S      Ryd( 3S)     0.00066       0.78464
   102    C    8  px     Val( 2p)     0.54783      -0.26987
   103    C    8  px     Ryd( 3p)     0.00156       0.45154
   104    C    8  py     Val( 2p)     0.55253      -0.26253
   105    C    8  py     Ryd( 3p)     0.00220       0.50743
   106    C    8  pz     Val( 2p)     0.60708      -0.26908
   107    C    8  pz     Ryd( 3p)     0.00196       0.55608
   108    C    8  dxy    Ryd( 3d)     0.00038       2.00646
   109    C    8  dxz    Ryd( 3d)     0.00031       1.95840
   110    C    8  dyz    Ryd( 3d)     0.00025       2.02797
   111    C    8  dx2y2  Ryd( 3d)     0.00034       2.08171
   112    C    8  dz2    Ryd( 3d)     0.00040       2.19203

   113    H    9  S      Val( 1S)     0.40613      -0.21242
   114    H    9  S      Ryd( 2S)     0.00119       0.12634
   115    H    9  px     Ryd( 2p)     0.00024       1.73133
   116    H    9  py     Ryd( 2p)     0.00002       1.39286
   117    H    9  pz     Ryd( 2p)     0.00042       1.92140

   118    H   10  S      Val( 1S)     0.35958      -0.10304
   119    H   10  S      Ryd( 2S)     0.00169       0.19008
   120    H   10  px     Ryd( 2p)     0.00007       1.74407
   121    H   10  py     Ryd( 2p)     0.00004       1.60808
   122    H   10  pz     Ryd( 2p)     0.00038       2.16157

   123    H   11  S      Val( 1S)     0.37123      -0.08310
   124    H   11  S      Ryd( 2S)     0.00100       0.19849
   125    H   11  px     Ryd( 2p)     0.00007       1.75926
   126    H   11  py     Ryd( 2p)     0.00032       2.01287
   127    H   11  pz     Ryd( 2p)     0.00013       1.76026

   128    H   12  S      Val( 1S)     0.37670      -0.09188
   129    H   12  S      Ryd( 2S)     0.00151       0.22922
   130    H   12  px     Ryd( 2p)     0.00007       1.69395
   131    H   12  py     Ryd( 2p)     0.00009       1.67531
   132    H   12  pz     Ryd( 2p)     0.00036       2.17384

   133    H   13  S      Val( 1S)     0.36666      -0.05733
   134    H   13  S      Ryd( 2S)     0.00089       0.21404
   135    H   13  px     Ryd( 2p)     0.00012       1.73710
   136    H   13  py     Ryd( 2p)     0.00029       2.03445
   137    H   13  pz     Ryd( 2p)     0.00013       1.78676

   138    H   14  S      Val( 1S)     0.38071      -0.07539
   139    H   14  S      Ryd( 2S)     0.00127       0.23198
   140    H   14  px     Ryd( 2p)     0.00011       1.67220
   141    H   14  py     Ryd( 2p)     0.00008       1.69936
   142    H   14  pz     Ryd( 2p)     0.00034       2.18611

   143    H   15  S      Val( 1S)     0.37110      -0.05300
   144    H   15  S      Ryd( 2S)     0.00090       0.21984
   145    H   15  px     Ryd( 2p)     0.00039       2.22109
   146    H   15  py     Ryd( 2p)     0.00006       1.65435
   147    H   15  pz     Ryd( 2p)     0.00009       1.70126

   148    H   16  S      Val( 1S)     0.38291      -0.06720
   149    H   16  S      Ryd( 2S)     0.00127       0.24064
   150    H   16  px     Ryd( 2p)     0.00008       1.74415
   151    H   16  py     Ryd( 2p)     0.00006       1.62837
   152    H   16  pz     Ryd( 2p)     0.00037       2.21470

   153    H   17  S      Val( 1S)     0.36666      -0.05733
   154    H   17  S      Ryd( 2S)     0.00089       0.21404
   155    H   17  px     Ryd( 2p)     0.00012       1.73710
   156    H   17  py     Ryd( 2p)     0.00029       2.03445
   157    H   17  pz     Ryd( 2p)     0.00013       1.78676

   158    H   18  S      Val( 1S)     0.38071      -0.07539
   159    H   18  S      Ryd( 2S)     0.00127       0.23198
   160    H   18  px     Ryd( 2p)     0.00011       1.67220
   161    H   18  py     Ryd( 2p)     0.00008       1.69936
   162    H   18  pz     Ryd( 2p)     0.00034       2.18611

   163    H   19  S      Val( 1S)     0.37123      -0.08310
   164    H   19  S      Ryd( 2S)     0.00100       0.19849
   165    H   19  px     Ryd( 2p)     0.00007       1.75926
   166    H   19  py     Ryd( 2p)     0.00032       2.01287
   167    H   19  pz     Ryd( 2p)     0.00013       1.76026

   168    H   20  S      Val( 1S)     0.37670      -0.09188
   169    H   20  S      Ryd( 2S)     0.00151       0.22922
   170    H   20  px     Ryd( 2p)     0.00007       1.69395
   171    H   20  py     Ryd( 2p)     0.00009       1.67531
   172    H   20  pz     Ryd( 2p)     0.00036       2.17384


 Summary of Natural Population Analysis:                  
                                                          
                                       Natural Population 
                Natural  -----------------------------------------------
    Atom  No    Charge         Core      Valence    Rydberg      Total
 -----------------------------------------------------------------------
      C    1    0.25575      0.99962     1.72610    0.01852     2.74425
      O    2   -0.36860      0.99987     3.36284    0.00590     4.36860
      C    3   -0.21538      0.99947     2.20770    0.00822     3.21538
      C    4   -0.22553      0.99954     2.21794    0.00806     3.22553
      C    5   -0.23153      0.99955     2.22459    0.00739     3.23153
      C    6   -0.22653      0.99955     2.21986    0.00713     3.22653
      C    7   -0.23153      0.99955     2.22459    0.00739     3.23153
      C    8   -0.22553      0.99954     2.21794    0.00806     3.22553
      H    9    0.09201      0.00000     0.40613    0.00186     0.40799
      H   10    0.13824      0.00000     0.35958    0.00218     0.36176
      H   11    0.12725      0.00000     0.37123    0.00152     0.37275
      H   12    0.12126      0.00000     0.37670    0.00203     0.37874
      H   13    0.13193      0.00000     0.36666    0.00142     0.36807
      H   14    0.11749      0.00000     0.38071    0.00179     0.38251
      H   15    0.12747      0.00000     0.37110    0.00143     0.37253
      H   16    0.11531      0.00000     0.38291    0.00178     0.38469
      H   17    0.13193      0.00000     0.36666    0.00142     0.36807
      H   18    0.11749      0.00000     0.38071    0.00179     0.38251
      H   19    0.12725      0.00000     0.37123    0.00152     0.37275
      H   20    0.12126      0.00000     0.37670    0.00203     0.37874
 =======================================================================
   * Total *   -0.00000      7.99666    22.91189    0.09145    31.00000

                                 Natural Population      
 --------------------------------------------------------
   Core                       7.99666 ( 99.9583% of   8)
   Valence                   22.91189 ( 99.6169% of  23)
   Natural Minimal Basis     30.90855 ( 99.7050% of  31)
   Natural Rydberg Basis      0.09145 (  0.2950% of  31)
 --------------------------------------------------------

    Atom  No          Natural Electron Configuration
 ----------------------------------------------------------------------------
      C    1      [core]2S( 0.47)2p( 1.25)3p( 0.01)3d( 0.01)
      O    2      [core]2S( 0.86)2p( 2.50)
      C    3      [core]2S( 0.50)2p( 1.71)3p( 0.01)
      C    4      [core]2S( 0.51)2p( 1.71)3p( 0.01)
      C    5      [core]2S( 0.51)2p( 1.71)3p( 0.01)
      C    6      [core]2S( 0.51)2p( 1.71)3p( 0.01)
      C    7      [core]2S( 0.51)2p( 1.71)3p( 0.01)
      C    8      [core]2S( 0.51)2p( 1.71)3p( 0.01)
      H    9            1S( 0.41)
      H   10            1S( 0.36)
      H   11            1S( 0.37)
      H   12            1S( 0.38)
      H   13            1S( 0.37)
      H   14            1S( 0.38)
      H   15            1S( 0.37)
      H   16            1S( 0.38)
      H   17            1S( 0.37)
      H   18            1S( 0.38)
      H   19            1S( 0.37)
      H   20            1S( 0.38)


 NATURAL BOND ORBITAL ANALYSIS, alpha spin orbitals:

                       Occupancies       Lewis Structure    Low   High
           Occ.    -------------------  -----------------   occ   occ
  Cycle   Thresh.   Lewis   Non-Lewis     CR  BD  3C  LP    (L)   (NL)   Dev
 =============================================================================
   1(1)    0.90    30.71295   0.28705      8  21   0   2     0      0    0.01
 -----------------------------------------------------------------------------

 Structure accepted: No low occupancy Lewis orbitals

 --------------------------------------------------------
   Core                      7.99666 ( 99.958% of   8)
   Valence Lewis            22.71629 ( 98.766% of  23)
  ==================       ============================
   Total Lewis              30.71295 ( 99.074% of  31)
  -----------------------------------------------------
   Valence non-Lewis         0.22449 (  0.724% of  31)
   Rydberg non-Lewis         0.06256 (  0.202% of  31)
  ==================       ============================
   Total non-Lewis           0.28705 (  0.926% of  31)
 --------------------------------------------------------


       (Occupancy)   Bond orbital/ Coefficients/ Hybrids
 ---------------------------------------------------------------------------------
     1. (0.99839) BD ( 1) C   1 - O   2  
                ( 32.09%)   0.5665* C   1 s( 29.65%)p 2.36( 70.05%)d 0.01(  0.30%)
                                            0.0000 -0.5408  0.0637 -0.3457 -0.0520
                                            0.0000  0.0000  0.7581  0.0595  0.0000
                                            0.0349 -0.0000 -0.0071 -0.0413
                ( 67.91%)   0.8241* O   2 s( 42.02%)p 1.38( 57.90%)d 0.00(  0.08%)
                                            0.0000 -0.6477  0.0246  0.3074 -0.0026
                                           -0.0000  0.0000 -0.6959  0.0151  0.0000
                                            0.0181 -0.0000 -0.0062 -0.0216
     2. (0.99795) BD ( 2) C   1 - O   2  
                ( 27.34%)   0.5229* C   1 s(  0.00%)p 1.00( 99.47%)d 0.01(  0.53%)
                                           -0.0000  0.0000 -0.0000 -0.0000  0.0000
                                            0.9971 -0.0199 -0.0000 -0.0000  0.0284
                                           -0.0000 -0.0673  0.0000  0.0000
                ( 72.66%)   0.8524* O   2 s(  0.00%)p 1.00( 99.84%)d 0.00(  0.16%)
                                           -0.0000  0.0000 -0.0000 -0.0000  0.0000
                                            0.9992 -0.0021 -0.0000 -0.0000 -0.0166
                                           -0.0000  0.0361 -0.0000 -0.0000
     3. (0.99162) BD ( 1) C   1 - C   3  
                ( 49.01%)   0.7001* C   1 s( 39.40%)p 1.54( 60.53%)d 0.00(  0.07%)
                                            0.0003  0.6276  0.0111 -0.7717  0.0208
                                           -0.0000  0.0000  0.0942  0.0228  0.0000
                                           -0.0057 -0.0000  0.0229 -0.0125
                ( 50.99%)   0.7141* C   3 s( 23.77%)p 3.20( 76.13%)d 0.00(  0.10%)
                                            0.0002  0.4872  0.0182  0.8629  0.0165
                                            0.0000  0.0000 -0.1271  0.0183  0.0000
                                           -0.0082 -0.0000  0.0263 -0.0152
     4. (0.99580) BD ( 1) C   1 - H   9  
                ( 60.60%)   0.7784* C   1 s( 31.00%)p 2.22( 68.95%)d 0.00(  0.06%)
                                           -0.0002  0.5566  0.0136  0.5300 -0.0005
                                            0.0000 -0.0000  0.6388 -0.0223  0.0000
                                            0.0218  0.0000  0.0040  0.0088
                ( 39.40%)   0.6277* H   9 s( 99.86%)p 0.00(  0.14%)
                                            0.9993 -0.0018 -0.0213 -0.0000 -0.0301
     5. (0.97521) BD ( 1) C   3 - C   4  
                ( 53.51%)   0.7315* C   3 s( 26.96%)p 2.71( 73.00%)d 0.00(  0.04%)
                                            0.0000  0.5193 -0.0031 -0.3428  0.0127
                                           -0.7069 -0.0067 -0.3351  0.0154  0.0047
                                            0.0042  0.0139 -0.0100 -0.0053
                ( 46.49%)   0.6819* C   4 s( 25.84%)p 2.87( 74.10%)d 0.00(  0.06%)
                                            0.0005  0.5083  0.0059  0.3646  0.0119
                                            0.7003 -0.0042  0.3424  0.0148  0.0138
                                            0.0067  0.0133 -0.0098 -0.0069
     6. (0.97521) BD ( 1) C   3 - C   8  
                ( 53.51%)   0.7315* C   3 s( 26.96%)p 2.71( 73.00%)d 0.00(  0.04%)
                                            0.0000  0.5193 -0.0031 -0.3428  0.0127
                                            0.7069  0.0067 -0.3351  0.0154 -0.0047
                                            0.0042 -0.0139 -0.0100 -0.0053
                ( 46.49%)   0.6819* C   8 s( 25.84%)p 2.87( 74.10%)d 0.00(  0.06%)
                                            0.0005  0.5083  0.0059  0.3646  0.0119
                                           -0.7003  0.0042  0.3424  0.0148 -0.0138
                                            0.0067 -0.0133 -0.0098 -0.0069
     7. (0.98519) BD ( 1) C   3 - H  10  
                ( 64.21%)   0.8013* C   3 s( 22.23%)p 3.50( 77.73%)d 0.00(  0.04%)
                                           -0.0003  0.4714 -0.0050 -0.1375  0.0023
                                            0.0000 -0.0000  0.8709 -0.0038 -0.0000
                                           -0.0003  0.0000  0.0015  0.0199
                ( 35.79%)   0.5982* H  10 s( 99.90%)p 0.00(  0.10%)
                                            0.9995 -0.0078  0.0071 -0.0000 -0.0311
     8. (0.98854) BD ( 1) C   4 - C   5  
                ( 51.76%)   0.7194* C   4 s( 29.06%)p 2.44( 70.90%)d 0.00(  0.05%)
                                            0.0001  0.5390  0.0032 -0.8369  0.0020
                                            0.0023 -0.0322  0.0863 -0.0001 -0.0030
                                           -0.0046  0.0013  0.0176 -0.0104
                ( 48.24%)   0.6946* C   5 s( 26.87%)p 2.72( 73.07%)d 0.00(  0.06%)
                                            0.0003  0.5183  0.0057  0.8504  0.0111
                                           -0.0061 -0.0327 -0.0792 -0.0030  0.0022
                                           -0.0036 -0.0001  0.0204 -0.0119
     9. (0.98990) BD ( 1) C   4 - H  11  
                ( 62.85%)   0.7928* C   4 s( 22.91%)p 3.36( 77.05%)d 0.00(  0.04%)
                                            0.0001 -0.4786 -0.0034 -0.3454  0.0098
                                            0.7119  0.0031 -0.3793  0.0196  0.0117
                                           -0.0077  0.0129  0.0070  0.0033
                ( 37.15%)   0.6095* H  11 s( 99.90%)p 0.00(  0.10%)
                                           -0.9995  0.0020  0.0091 -0.0278  0.0103
    10. (0.98891) BD ( 1) C   4 - H  12  
                ( 62.41%)   0.7900* C   4 s( 22.09%)p 3.53( 77.87%)d 0.00(  0.04%)
                                            0.0002 -0.4699  0.0084 -0.2153 -0.0009
                                            0.0352  0.0276  0.8546 -0.0019 -0.0008
                                            0.0094  0.0021 -0.0015 -0.0186
                ( 37.59%)   0.6131* H  12 s( 99.91%)p 0.00(  0.09%)
                                           -0.9995  0.0063  0.0070 -0.0056 -0.0295
    11. (0.99092) BD ( 1) C   5 - C   6  
                ( 50.64%)   0.7116* C   5 s( 27.93%)p 2.58( 72.03%)d 0.00(  0.04%)
                                            0.0002  0.5285 -0.0005 -0.3484 -0.0286
                                            0.6964 -0.0142 -0.3359 -0.0080 -0.0096
                                            0.0049 -0.0127 -0.0111 -0.0060
                ( 49.36%)   0.7025* C   6 s( 27.34%)p 2.66( 72.61%)d 0.00(  0.05%)
                                            0.0002  0.5229  0.0017  0.3381 -0.0258
                                           -0.7066 -0.0208  0.3338 -0.0021 -0.0136
                                            0.0078 -0.0124 -0.0075 -0.0057
    12. (0.98640) BD ( 1) C   5 - H  13  
                ( 63.14%)   0.7946* C   5 s( 23.18%)p 3.31( 76.78%)d 0.00(  0.04%)
                                            0.0001 -0.4814 -0.0060  0.3334  0.0027
                                            0.7152 -0.0064  0.3803 -0.0185 -0.0096
                                           -0.0052 -0.0134  0.0094  0.0034
                ( 36.86%)   0.6071* H  13 s( 99.90%)p 0.00(  0.10%)
                                           -0.9995  0.0023 -0.0128 -0.0259 -0.0112
    13. (0.98880) BD ( 1) C   5 - H  14  
                ( 61.98%)   0.7873* C   5 s( 21.90%)p 3.56( 78.05%)d 0.00(  0.04%)
                                           -0.0001  0.4679 -0.0088 -0.2060 -0.0151
                                           -0.0455 -0.0218  0.8575 -0.0078  0.0003
                                           -0.0054 -0.0000  0.0006  0.0204
                ( 38.02%)   0.6166* H  14 s( 99.91%)p 0.00(  0.09%)
                                            0.9995 -0.0043  0.0111  0.0050 -0.0278
    14. (0.99092) BD ( 1) C   6 - C   7  
                ( 49.36%)   0.7025* C   6 s( 27.34%)p 2.66( 72.61%)d 0.00(  0.05%)
                                            0.0002  0.5229  0.0017  0.3381 -0.0258
                                            0.7066  0.0208  0.3338 -0.0021  0.0136
                                            0.0078  0.0124 -0.0075 -0.0057
                ( 50.64%)   0.7116* C   7 s( 27.93%)p 2.58( 72.03%)d 0.00(  0.04%)
                                            0.0002  0.5285 -0.0005 -0.3484 -0.0286
                                           -0.6964  0.0142 -0.3359 -0.0080  0.0096
                                            0.0049  0.0127 -0.0111 -0.0060
    15. (0.98862) BD ( 1) C   6 - H  15  
                ( 62.78%)   0.7923* C   6 s( 23.30%)p 3.29( 76.66%)d 0.00(  0.04%)
                                            0.0001 -0.4826 -0.0070  0.8667 -0.0094
                                            0.0000  0.0000 -0.1228  0.0169 -0.0000
                                            0.0060  0.0000 -0.0172  0.0090
                ( 37.22%)   0.6101* H  15 s( 99.90%)p 0.00(  0.10%)
                                           -0.9995  0.0015 -0.0308 -0.0000  0.0024
    16. (0.98885) BD ( 1) C   6 - H  16  
                ( 61.76%)   0.7859* C   6 s( 21.89%)p 3.57( 78.07%)d 0.00(  0.04%)
                                            0.0001 -0.4678  0.0085 -0.1365  0.0271
                                            0.0000  0.0000  0.8725  0.0010  0.0000
                                            0.0080 -0.0000 -0.0013 -0.0193
                ( 38.24%)   0.6184* H  16 s( 99.91%)p 0.00(  0.09%)
                                           -0.9995  0.0043 -0.0000 -0.0000 -0.0300
    17. (0.98854) BD ( 1) C   7 - C   8  
                ( 48.24%)   0.6946* C   7 s( 26.87%)p 2.72( 73.07%)d 0.00(  0.06%)
                                            0.0003  0.5183  0.0057  0.8504  0.0111
                                            0.0061  0.0327 -0.0792 -0.0030 -0.0022
                                           -0.0036  0.0001  0.0204 -0.0119
                ( 51.76%)   0.7194* C   8 s( 29.06%)p 2.44( 70.90%)d 0.00(  0.05%)
                                            0.0001  0.5390  0.0032 -0.8369  0.0020
                                           -0.0023  0.0322  0.0863 -0.0001  0.0030
                                           -0.0046 -0.0013  0.0176 -0.0104
    18. (0.98640) BD ( 1) C   7 - H  17  
                ( 63.14%)   0.7946* C   7 s( 23.18%)p 3.31( 76.78%)d 0.00(  0.04%)
                                           -0.0001  0.4814  0.0060 -0.3334 -0.0027
                                            0.7152 -0.0064 -0.3804  0.0185 -0.0096
                                            0.0052 -0.0134 -0.0094 -0.0034
                ( 36.86%)   0.6071* H  17 s( 99.90%)p 0.00(  0.10%)
                                            0.9995 -0.0023  0.0128 -0.0259  0.0112
    19. (0.98880) BD ( 1) C   7 - H  18  
                ( 61.98%)   0.7873* C   7 s( 21.90%)p 3.56( 78.05%)d 0.00(  0.04%)
                                           -0.0001  0.4679 -0.0088 -0.2060 -0.0151
                                            0.0455  0.0218  0.8575 -0.0078 -0.0003
                                           -0.0054  0.0000  0.0006  0.0204
                ( 38.02%)   0.6166* H  18 s( 99.91%)p 0.00(  0.09%)
                                            0.9995 -0.0043  0.0111 -0.0050 -0.0278
    20. (0.98990) BD ( 1) C   8 - H  19  
                ( 62.85%)   0.7928* C   8 s( 22.91%)p 3.36( 77.05%)d 0.00(  0.04%)
                                           -0.0001  0.4786  0.0034  0.3454 -0.0098
                                            0.7119  0.0031  0.3793 -0.0196  0.0117
                                            0.0077  0.0129 -0.0070 -0.0033
                ( 37.15%)   0.6095* H  19 s( 99.90%)p 0.00(  0.10%)
                                            0.9995 -0.0020 -0.0091 -0.0278 -0.0103
    21. (0.98891) BD ( 1) C   8 - H  20  
                ( 62.41%)   0.7900* C   8 s( 22.09%)p 3.53( 77.87%)d 0.00(  0.04%)
                                            0.0002 -0.4699  0.0084 -0.2153 -0.0009
                                           -0.0352 -0.0276  0.8546 -0.0019  0.0008
                                            0.0094 -0.0021 -0.0015 -0.0186
                ( 37.59%)   0.6131* H  20 s( 99.91%)p 0.00(  0.09%)
                                           -0.9995  0.0063  0.0070  0.0056 -0.0295
    22. (0.99962) CR ( 1) C   1           s(100.00%)p 0.00(  0.00%)
                                            1.0000 -0.0001 -0.0000  0.0004 -0.0000
                                            0.0000 -0.0000  0.0001 -0.0000  0.0000
                                            0.0000 -0.0000 -0.0000  0.0000
    23. (0.99986) CR ( 1) O   2           s(100.00%)p 0.00(  0.00%)
                                            1.0000 -0.0003 -0.0000 -0.0001  0.0000
                                            0.0000 -0.0000  0.0003 -0.0000 -0.0000
                                           -0.0000  0.0000 -0.0000  0.0000
    24. (0.99947) CR ( 1) C   3           s(100.00%)p 0.00(  0.00%)
                                            1.0000 -0.0000 -0.0000 -0.0002 -0.0000
                                           -0.0000 -0.0000  0.0003 -0.0000 -0.0000
                                            0.0000  0.0000 -0.0000  0.0000
    25. (0.99954) CR ( 1) C   4           s(100.00%)p 0.00(  0.00%)
                                            1.0000 -0.0002 -0.0000 -0.0000 -0.0000
                                           -0.0004  0.0000 -0.0003 -0.0000 -0.0000
                                           -0.0000 -0.0000  0.0000  0.0000
    26. (0.99955) CR ( 1) C   5           s(100.00%)p 0.00(  0.00%)
                                            1.0000 -0.0001 -0.0000 -0.0002  0.0000
                                           -0.0003  0.0000  0.0002  0.0000  0.0000
                                           -0.0000  0.0000 -0.0000  0.0000
    27. (0.99955) CR ( 1) C   6           s(100.00%)p 0.00(  0.00%)
                                            1.0000 -0.0001 -0.0000 -0.0002  0.0000
                                           -0.0000  0.0000 -0.0003 -0.0000  0.0000
                                           -0.0000  0.0000  0.0000  0.0000
    28. (0.99955) CR ( 1) C   7           s(100.00%)p 0.00(  0.00%)
                                            1.0000 -0.0001 -0.0000 -0.0002  0.0000
                                            0.0003 -0.0000  0.0002  0.0000 -0.0000
                                           -0.0000 -0.0000 -0.0000  0.0000
    29. (0.99954) CR ( 1) C   8           s(100.00%)p 0.00(  0.00%)
                                            1.0000 -0.0002 -0.0000 -0.0000 -0.0000
                                            0.0004 -0.0000 -0.0003 -0.0000  0.0000
                                           -0.0000  0.0000  0.0000  0.0000
    30. (0.99258) LP ( 1) O   2           s( 58.04%)p 0.72( 41.93%)d 0.00(  0.03%)
                                            0.0004  0.7617  0.0128  0.2666 -0.0018
                                           -0.0000  0.0000 -0.5901  0.0027  0.0000
                                            0.0121 -0.0000  0.0013 -0.0114
    31. (0.95992) LP ( 2) O   2           s(  0.00%)p 1.00( 99.91%)d 0.00(  0.09%)
                                           -0.0000  0.0041  0.0055 -0.9129 -0.0096
                                           -0.0000 -0.0000 -0.4069 -0.0035 -0.0000
                                           -0.0193 -0.0000  0.0116 -0.0187
    32. (0.00619) RY*( 1) C   1           s( 19.35%)p 4.15( 80.35%)d 0.02(  0.30%)
                                            0.0000  0.0510  0.4369  0.0527 -0.4135
                                           -0.0000  0.0000 -0.0691  0.7906 -0.0000
                                           -0.0095 -0.0000  0.0061 -0.0533
    33. (0.00275) RY*( 2) C   1           s( 16.13%)p 0.72( 11.68%)d 4.48( 72.19%)
                                           -0.0000  0.0113  0.4014 -0.0239 -0.1888
                                           -0.0000 -0.0000 -0.0351 -0.2817  0.0000
                                            0.6474  0.0000 -0.3043  0.4585
    34. (0.00188) RY*( 3) C   1           s(  0.00%)p 1.00( 67.25%)d 0.49( 32.75%)
                                           -0.0000  0.0000 -0.0000 -0.0000 -0.0000
                                            0.0514  0.8184 -0.0000 -0.0000 -0.4746
                                            0.0000  0.3198 -0.0000 -0.0000
    35. (0.00101) RY*( 4) C   1           s(  5.11%)p12.94( 66.13%)d 5.63( 28.76%)
                                            0.0000 -0.0252  0.2247  0.0042  0.7537
                                            0.0000  0.0000  0.0261  0.3043 -0.0000
                                           -0.1956  0.0000 -0.1616  0.4724
    36. (0.00036) RY*( 5) C   1           s( 54.14%)p 0.30( 16.18%)d 0.55( 29.69%)
                                            0.0000 -0.0019  0.7358  0.0183  0.2444
                                           -0.0000 -0.0000 -0.0332 -0.3172 -0.0000
                                           -0.0652 -0.0000  0.2710 -0.4682
    37. (0.00005) RY*( 6) C   1           s(  0.00%)p 1.00( 26.07%)d 2.84( 73.93%)
    38. (0.00001) RY*( 7) C   1           s(  0.00%)p 1.00(  7.22%)d12.86( 92.78%)
    39. (0.00001) RY*( 8) C   1           s(  0.18%)p 0.89(  0.16%)d99.99( 99.66%)
    40. (0.00001) RY*( 9) C   1           s(  5.05%)p 5.14( 25.97%)d13.65( 68.98%)
    41. (0.00197) RY*( 1) O   2           s(  2.21%)p42.97( 94.91%)d 1.31(  2.88%)
                                           -0.0000 -0.0015  0.1486  0.0043 -0.9077
                                            0.0000 -0.0000  0.0046 -0.3537  0.0000
                                            0.1155  0.0000 -0.0644  0.1066
    42. (0.00011) RY*( 2) O   2           s( 83.70%)p 0.18( 14.83%)d 0.02(  1.47%)
                                            0.0000  0.0081  0.9148 -0.0087  0.0085
                                            0.0000  0.0000  0.0249  0.3841 -0.0000
                                           -0.0491  0.0000 -0.0275  0.1076
    43. (0.00011) RY*( 3) O   2           s(  0.00%)p 1.00( 93.67%)d 0.07(  6.33%)
                                            0.0000  0.0000  0.0000 -0.0000 -0.0000
                                            0.0113  0.9677  0.0000 -0.0000  0.1841
                                           -0.0000 -0.1716  0.0000  0.0000
    44. (0.00004) RY*( 4) O   2           s(  9.96%)p 8.19( 81.53%)d 0.85(  8.51%)
    45. (0.00000) RY*( 5) O   2           s(  0.00%)p 1.00(  3.52%)d27.40( 96.48%)
    46. (0.00000) RY*( 6) O   2           s(  1.42%)p 5.04(  7.16%)d64.37( 91.42%)
    47. (0.00000) RY*( 7) O   2           s(  0.00%)p 1.00(  2.97%)d32.66( 97.03%)
    48. (0.00000) RY*( 8) O   2           s(  0.31%)p 1.73(  0.53%)d99.99( 99.16%)
    49. (0.00001) RY*( 9) O   2           s(  2.34%)p 0.56(  1.30%)d41.14( 96.35%)
    50. (0.00277) RY*( 1) C   3           s(  5.61%)p16.00( 89.72%)d 0.83(  4.67%)
                                            0.0000 -0.0144  0.2363 -0.0104 -0.3439
                                            0.0000  0.0000  0.0169  0.8824  0.0000
                                            0.0692 -0.0000  0.0312 -0.2024
    51. (0.00162) RY*( 2) C   3           s( 25.21%)p 2.66( 67.08%)d 0.31(  7.70%)
                                           -0.0000  0.0228  0.5016 -0.0121 -0.6964
                                           -0.0000 -0.0000 -0.0102 -0.4308  0.0000
                                           -0.0126 -0.0000  0.2672 -0.0741
    52. (0.00078) RY*( 3) C   3           s(  0.00%)p 1.00( 91.80%)d 0.09(  8.20%)
                                           -0.0000  0.0000 -0.0000 -0.0000 -0.0000
                                           -0.0037  0.9581 -0.0000 -0.0000 -0.0382
                                            0.0000  0.2839  0.0000  0.0000
    53. (0.00051) RY*( 4) C   3           s( 41.18%)p 0.31( 12.66%)d 1.12( 46.16%)
                                            0.0000 -0.0079  0.6417 -0.0056  0.3491
                                           -0.0000  0.0000  0.0140 -0.0670 -0.0000
                                           -0.3200  0.0000 -0.5060 -0.3213
    54. (0.00023) RY*( 5) C   3           s(  0.00%)p 1.00(  3.47%)d27.79( 96.53%)
                                           -0.0000  0.0000 -0.0000  0.0000 -0.0000
                                           -0.0064  0.1863  0.0000 -0.0000  0.8359
                                           -0.0000 -0.5162 -0.0000 -0.0000
    55. (0.00016) RY*( 6) C   3           s( 17.19%)p 1.57( 27.02%)d 3.25( 55.79%)
                                            0.0000 -0.0167  0.4143 -0.0299  0.5122
                                           -0.0000  0.0000  0.0016  0.0834  0.0000
                                            0.0930 -0.0000  0.7306  0.1242
    56. (0.00014) RY*( 7) C   3           s(  9.88%)p 0.11(  1.10%)d 9.01( 89.02%)
                                           -0.0000  0.0020  0.3144  0.0161 -0.0495
                                            0.0000 -0.0000 -0.0152  0.0897  0.0000
                                            0.2079  0.0000 -0.3259  0.8607
    57. (0.00011) RY*( 8) C   3           s(  0.00%)p 1.00(  4.77%)d19.95( 95.23%)
                                            0.0000 -0.0000  0.0000 -0.0000  0.0000
                                            0.0215 -0.2174  0.0000  0.0000  0.5474
                                           -0.0000  0.8078  0.0000 -0.0000
    58. (0.00002) RY*( 9) C   3           s(  1.00%)p 2.53(  2.52%)d96.70( 96.48%)
    59. (0.00292) RY*( 1) C   4           s(  4.43%)p20.37( 90.23%)d 1.21(  5.34%)
                                           -0.0000  0.0194  0.2096 -0.0120 -0.1844
                                            0.0228  0.5928 -0.0204 -0.7182 -0.1063
                                            0.0823 -0.0904 -0.0767 -0.1459
    60. (0.00169) RY*( 2) C   4           s( 14.14%)p 5.59( 79.04%)d 0.48(  6.81%)
                                            0.0000 -0.0045  0.3761  0.0041  0.8771
                                           -0.0130 -0.0126 -0.0051 -0.1444  0.1792
                                            0.0353 -0.0471  0.1627 -0.0779
    61. (0.00053) RY*( 3) C   4           s( 11.34%)p 5.49( 62.29%)d 2.33( 26.37%)
                                            0.0000 -0.0224  0.3360  0.0092 -0.2991
                                            0.0046 -0.6381  0.0001 -0.3551  0.3331
                                            0.3651  0.1034  0.0101 -0.0932
    62. (0.00028) RY*( 4) C   4           s( 59.69%)p 0.55( 32.90%)d 0.12(  7.41%)
                                            0.0000  0.0082  0.7725 -0.0050 -0.2184
                                           -0.0094  0.2574 -0.0088  0.4636 -0.0951
                                            0.1116  0.1230  0.0299  0.1913
    63. (0.00015) RY*( 5) C   4           s(  5.08%)p 0.46(  2.34%)d18.21( 92.58%)
                                            0.0000 -0.0013  0.2255  0.0014 -0.1456
                                           -0.0026 -0.0443  0.0055 -0.0135  0.4483
                                           -0.7814 -0.2439 -0.2025 -0.1169
    64. (0.00010) RY*( 6) C   4           s(  3.57%)p 6.32( 22.57%)d20.69( 73.86%)
    65. (0.00005) RY*( 7) C   4           s(  0.08%)p52.48(  4.17%)d99.99( 95.75%)
    66. (0.00001) RY*( 8) C   4           s(  0.12%)p11.86(  1.39%)d99.99( 98.49%)
    67. (0.00001) RY*( 9) C   4           s(  1.66%)p 3.11(  5.15%)d56.29( 93.19%)
    68. (0.00263) RY*( 1) C   5           s(  5.52%)p16.13( 89.08%)d 0.98(  5.40%)
                                           -0.0000  0.0225  0.2339  0.0107  0.1927
                                            0.0279  0.6112  0.0233  0.6919  0.1002
                                            0.0771  0.0966 -0.0858 -0.1460
    69. (0.00094) RY*( 2) C   5           s(  4.54%)p16.32( 74.15%)d 4.69( 21.30%)
                                            0.0000 -0.0204  0.2122 -0.0173  0.0799
                                           -0.0023 -0.6842  0.0030  0.5165 -0.3347
                                            0.2507 -0.0131  0.1213 -0.1526
    70. (0.00067) RY*( 3) C   5           s(  2.03%)p41.79( 84.72%)d 6.54( 13.26%)
                                            0.0000 -0.0114  0.1419  0.0179 -0.9039
                                           -0.0127  0.1556  0.0037  0.0736 -0.2258
                                           -0.0471  0.1267  0.1835 -0.1722
    71. (0.00021) RY*( 4) C   5           s( 71.35%)p 0.23( 16.48%)d 0.17( 12.17%)
                                            0.0000  0.0050  0.8447 -0.0139  0.2154
                                            0.0006  0.0718  0.0032 -0.3362 -0.1976
                                           -0.2238  0.0516  0.1710  0.0253
    72. (0.00014) RY*( 5) C   5           s(  3.76%)p 0.84(  3.17%)d24.77( 93.07%)
                                           -0.0000  0.0005  0.1938  0.0056 -0.1315
                                           -0.0047  0.1095 -0.0032 -0.0486  0.2140
                                            0.6685 -0.4413  0.2606  0.4187
    73. (0.00007) RY*( 6) C   5           s(  2.73%)p 1.06(  2.88%)d34.62( 94.39%)
    74. (0.00003) RY*( 7) C   5           s(  0.81%)p22.89( 18.58%)d99.32( 80.61%)
    75. (0.00001) RY*( 8) C   5           s(  8.67%)p 1.11(  9.60%)d 9.43( 81.73%)
    76. (0.00001) RY*( 9) C   5           s(  0.71%)p 1.99(  1.41%)d99.99( 97.88%)
    77. (0.00259) RY*( 1) C   6           s(  7.81%)p11.12( 86.87%)d 0.68(  5.32%)
                                           -0.0000  0.0225  0.2786  0.0354  0.8051
                                            0.0000  0.0000 -0.0135 -0.4680  0.0000
                                            0.0109 -0.0000  0.1450 -0.1790
    78. (0.00082) RY*( 2) C   6           s(  6.35%)p10.03( 63.70%)d 4.72( 29.96%)
                                            0.0000 -0.0232  0.2509 -0.0085 -0.4581
                                           -0.0000  0.0000 -0.0077 -0.6535 -0.0000
                                           -0.1340 -0.0000 -0.4250 -0.3178
    79. (0.00068) RY*( 3) C   6           s(  0.00%)p 1.00( 93.67%)d 0.07(  6.33%)
                                           -0.0000  0.0000 -0.0000  0.0000 -0.0000
                                           -0.0245  0.9675  0.0000 -0.0000  0.0217
                                            0.0000 -0.2506  0.0000  0.0000
    80. (0.00020) RY*( 4) C   6           s( 75.08%)p 0.20( 14.74%)d 0.14( 10.18%)
                                            0.0000  0.0042  0.8665 -0.0050  0.0131
                                           -0.0000  0.0000 -0.0031  0.3837  0.0000
                                           -0.0461 -0.0000 -0.2354  0.2104
    81. (0.00013) RY*( 5) C   6           s(  0.00%)p 1.00(  4.83%)d19.72( 95.17%)
                                           -0.0000  0.0000  0.0000  0.0000 -0.0000
                                           -0.0097  0.2195  0.0000  0.0000 -0.5583
                                           -0.0000  0.8000  0.0000 -0.0000
    82. (0.00006) RY*( 6) C   6           s(  0.00%)p 1.00(  1.57%)d62.77( 98.43%)
    83. (0.00003) RY*( 7) C   6           s(  0.57%)p39.29( 22.26%)d99.99( 77.17%)
    84. (0.00000) RY*( 8) C   6           s(  9.72%)p 1.14( 11.04%)d 8.15( 79.24%)
    85. (0.00001) RY*( 9) C   6           s(  0.60%)p 2.31(  1.38%)d99.99( 98.02%)
    86. (0.00263) RY*( 1) C   7           s(  5.52%)p16.13( 89.08%)d 0.98(  5.40%)
                                           -0.0000  0.0225  0.2339  0.0107  0.1927
                                           -0.0279 -0.6112  0.0233  0.6919 -0.1002
                                            0.0771 -0.0966 -0.0858 -0.1460
    87. (0.00094) RY*( 2) C   7           s(  4.54%)p16.32( 74.15%)d 4.69( 21.30%)
                                            0.0000 -0.0204  0.2122 -0.0173  0.0799
                                            0.0023  0.6842  0.0030  0.5165  0.3347
                                            0.2507  0.0131  0.1213 -0.1526
    88. (0.00067) RY*( 3) C   7           s(  2.03%)p41.79( 84.72%)d 6.54( 13.26%)
                                            0.0000 -0.0114  0.1419  0.0179 -0.9039
                                            0.0127 -0.1556  0.0037  0.0736  0.2258
                                           -0.0471 -0.1267  0.1835 -0.1722
    89. (0.00021) RY*( 4) C   7           s( 71.35%)p 0.23( 16.48%)d 0.17( 12.17%)
                                            0.0000  0.0050  0.8447 -0.0139  0.2154
                                           -0.0006 -0.0718  0.0032 -0.3362  0.1976
                                           -0.2238 -0.0516  0.1710  0.0253
    90. (0.00014) RY*( 5) C   7           s(  3.76%)p 0.84(  3.17%)d24.77( 93.07%)
                                           -0.0000  0.0005  0.1938  0.0056 -0.1315
                                            0.0047 -0.1095 -0.0032 -0.0486 -0.2140
                                            0.6685  0.4413  0.2606  0.4187
    91. (0.00007) RY*( 6) C   7           s(  2.73%)p 1.06(  2.88%)d34.62( 94.39%)
    92. (0.00003) RY*( 7) C   7           s(  0.81%)p22.89( 18.58%)d99.32( 80.61%)
    93. (0.00001) RY*( 8) C   7           s(  8.67%)p 1.11(  9.60%)d 9.43( 81.73%)
    94. (0.00001) RY*( 9) C   7           s(  0.71%)p 1.99(  1.41%)d99.99( 97.88%)
    95. (0.00292) RY*( 1) C   8           s(  4.43%)p20.37( 90.23%)d 1.21(  5.34%)
                                           -0.0000  0.0194  0.2096 -0.0120 -0.1844
                                           -0.0228 -0.5928 -0.0204 -0.7182  0.1063
                                            0.0823  0.0904 -0.0767 -0.1459
    96. (0.00169) RY*( 2) C   8           s( 14.14%)p 5.59( 79.04%)d 0.48(  6.81%)
                                            0.0000 -0.0045  0.3761  0.0041  0.8771
                                            0.0130  0.0126 -0.0051 -0.1444 -0.1792
                                            0.0353  0.0471  0.1627 -0.0779
    97. (0.00053) RY*( 3) C   8           s( 11.34%)p 5.49( 62.29%)d 2.33( 26.37%)
                                            0.0000 -0.0224  0.3360  0.0092 -0.2991
                                           -0.0046  0.6381  0.0001 -0.3551 -0.3331
                                            0.3651 -0.1034  0.0101 -0.0932
    98. (0.00028) RY*( 4) C   8           s( 59.69%)p 0.55( 32.90%)d 0.12(  7.41%)
                                            0.0000  0.0082  0.7725 -0.0050 -0.2184
                                            0.0094 -0.2574 -0.0088  0.4636  0.0951
                                            0.1116 -0.1230  0.0299  0.1913
    99. (0.00015) RY*( 5) C   8           s(  5.08%)p 0.46(  2.34%)d18.21( 92.58%)
                                            0.0000 -0.0013  0.2255  0.0014 -0.1456
                                            0.0026  0.0443  0.0055 -0.0135 -0.4483
                                           -0.7814  0.2439 -0.2025 -0.1169
   100. (0.00010) RY*( 6) C   8           s(  3.57%)p 6.32( 22.57%)d20.69( 73.86%)
   101. (0.00005) RY*( 7) C   8           s(  0.08%)p52.48(  4.17%)d99.99( 95.75%)
   102. (0.00001) RY*( 8) C   8           s(  0.12%)p11.86(  1.39%)d99.99( 98.49%)
   103. (0.00001) RY*( 9) C   8           s(  1.66%)p 3.11(  5.15%)d56.29( 93.19%)
   104. (0.00120) RY*( 1) H   9           s( 99.80%)p 0.00(  0.20%)
                                            0.0003  0.9990 -0.0149  0.0000 -0.0420
   105. (0.00005) RY*( 2) H   9           s(  0.19%)p99.99( 99.81%)
   106. (0.00002) RY*( 3) H   9           s(  0.00%)p 1.00(100.00%)
   107. (0.00002) RY*( 4) H   9           s(  0.15%)p99.99( 99.85%)
   108. (0.00171) RY*( 1) H  10           s( 99.96%)p 0.00(  0.04%)
                                            0.0081  0.9998  0.0137  0.0000  0.0139
   109. (0.00005) RY*( 2) H  10           s(  0.03%)p99.99( 99.97%)
   110. (0.00004) RY*( 3) H  10           s(  0.00%)p 1.00(100.00%)
   111. (0.00002) RY*( 4) H  10           s(  0.11%)p99.99( 99.89%)
   112. (0.00101) RY*( 1) H  11           s( 99.62%)p 0.00(  0.38%)
                                            0.0033  0.9981  0.0562 -0.0259  0.0040
   113. (0.00009) RY*( 2) H  11           s(  0.00%)p 1.00(100.00%)
   114. (0.00004) RY*( 3) H  11           s(  0.16%)p99.99( 99.84%)
   115. (0.00002) RY*( 4) H  11           s(  0.31%)p99.99( 99.69%)
   116. (0.00153) RY*( 1) H  12           s( 99.60%)p 0.00(  0.40%)
                                            0.0073  0.9980  0.0562  0.0130 -0.0260
   117. (0.00008) RY*( 2) H  12           s(  0.02%)p99.99( 99.98%)
   118. (0.00005) RY*( 3) H  12           s(  0.24%)p99.99( 99.76%)
   119. (0.00002) RY*( 4) H  12           s(  0.23%)p99.99( 99.77%)
   120. (0.00090) RY*( 1) H  13           s( 99.65%)p 0.00(  0.35%)
                                            0.0041  0.9982 -0.0147 -0.0570 -0.0057
   121. (0.00008) RY*( 2) H  13           s(  0.00%)p 1.00(100.00%)
   122. (0.00006) RY*( 3) H  13           s(  0.02%)p99.99( 99.98%)
   123. (0.00002) RY*( 4) H  13           s(  0.42%)p99.99( 99.58%)
   124. (0.00128) RY*( 1) H  14           s( 99.67%)p 0.00(  0.33%)
                                            0.0059  0.9983  0.0018 -0.0069  0.0571
   125. (0.00007) RY*( 2) H  14           s(  0.05%)p99.99( 99.95%)
   126. (0.00007) RY*( 3) H  14           s(  0.01%)p 1.00( 99.99%)
   127. (0.00002) RY*( 4) H  14           s(  0.36%)p99.99( 99.64%)
   128. (0.00090) RY*( 1) H  15           s( 99.63%)p 0.00(  0.37%)
                                            0.0034  0.9982 -0.0606 -0.0000 -0.0025
   129. (0.00008) RY*( 2) H  15           s(  0.00%)p 1.00(100.00%)
   130. (0.00006) RY*( 3) H  15           s(  0.00%)p 1.00(100.00%)
   131. (0.00002) RY*( 4) H  15           s(  0.46%)p99.99( 99.54%)
   132. (0.00128) RY*( 1) H  16           s( 99.66%)p 0.00(  0.34%)
                                            0.0059  0.9983  0.0147 -0.0000 -0.0562
   133. (0.00008) RY*( 2) H  16           s(  0.05%)p99.99( 99.95%)
   134. (0.00006) RY*( 3) H  16           s(  0.00%)p 1.00(100.00%)
   135. (0.00002) RY*( 4) H  16           s(  0.38%)p99.99( 99.62%)
   136. (0.00090) RY*( 1) H  17           s( 99.65%)p 0.00(  0.35%)
                                            0.0041  0.9982 -0.0147  0.0570 -0.0057
   137. (0.00008) RY*( 2) H  17           s(  0.00%)p 1.00(100.00%)
   138. (0.00006) RY*( 3) H  17           s(  0.02%)p99.99( 99.98%)
   139. (0.00002) RY*( 4) H  17           s(  0.42%)p99.99( 99.58%)
   140. (0.00128) RY*( 1) H  18           s( 99.67%)p 0.00(  0.33%)
                                            0.0059  0.9983  0.0018  0.0069  0.0571
   141. (0.00007) RY*( 2) H  18           s(  0.05%)p99.99( 99.95%)
   142. (0.00007) RY*( 3) H  18           s(  0.01%)p 1.00( 99.99%)
   143. (0.00002) RY*( 4) H  18           s(  0.36%)p99.99( 99.64%)
   144. (0.00101) RY*( 1) H  19           s( 99.62%)p 0.00(  0.38%)
                                            0.0033  0.9981  0.0562  0.0259  0.0040
   145. (0.00009) RY*( 2) H  19           s(  0.00%)p 1.00(100.00%)
   146. (0.00004) RY*( 3) H  19           s(  0.16%)p99.99( 99.84%)
   147. (0.00002) RY*( 4) H  19           s(  0.31%)p99.99( 99.69%)
   148. (0.00153) RY*( 1) H  20           s( 99.60%)p 0.00(  0.40%)
                                            0.0073  0.9980  0.0562 -0.0130 -0.0260
   149. (0.00008) RY*( 2) H  20           s(  0.02%)p99.99( 99.98%)
   150. (0.00005) RY*( 3) H  20           s(  0.24%)p99.99( 99.76%)
   151. (0.00002) RY*( 4) H  20           s(  0.23%)p99.99( 99.77%)
   152. (0.00437) BD*( 1) C   1 - O   2  
                ( 67.91%)   0.8241* C   1 s( 29.65%)p 2.36( 70.05%)d 0.01(  0.30%)
                                            0.0000 -0.5408  0.0637 -0.3457 -0.0520
                                            0.0000  0.0000  0.7581  0.0595  0.0000
                                            0.0349 -0.0000 -0.0071 -0.0413
                ( 32.09%)  -0.5665* O   2 s( 42.02%)p 1.38( 57.90%)d 0.00(  0.08%)
                                            0.0000 -0.6477  0.0246  0.3074 -0.0026
                                           -0.0000  0.0000 -0.6959  0.0151  0.0000
                                            0.0181 -0.0000 -0.0062 -0.0216
   153. (0.03464) BD*( 2) C   1 - O   2  
                ( 72.66%)   0.8524* C   1 s(  0.00%)p 1.00( 99.47%)d 0.01(  0.53%)
                                           -0.0000  0.0000 -0.0000 -0.0000  0.0000
                                            0.9971 -0.0199 -0.0000 -0.0000  0.0284
                                           -0.0000 -0.0673  0.0000  0.0000
                ( 27.34%)  -0.5229* O   2 s(  0.00%)p 1.00( 99.84%)d 0.00(  0.16%)
                                           -0.0000  0.0000 -0.0000 -0.0000  0.0000
                                            0.9992 -0.0021 -0.0000 -0.0000 -0.0166
                                           -0.0000  0.0361 -0.0000 -0.0000
   154. (0.02400) BD*( 1) C   1 - C   3  
                ( 50.99%)   0.7141* C   1 s( 39.40%)p 1.54( 60.53%)d 0.00(  0.07%)
                                            0.0003  0.6276  0.0111 -0.7717  0.0208
                                           -0.0000  0.0000  0.0942  0.0228  0.0000
                                           -0.0057 -0.0000  0.0229 -0.0125
                ( 49.01%)  -0.7001* C   3 s( 23.77%)p 3.20( 76.13%)d 0.00(  0.10%)
                                            0.0002  0.4872  0.0182  0.8629  0.0165
                                            0.0000  0.0000 -0.1271  0.0183  0.0000
                                           -0.0082 -0.0000  0.0263 -0.0152
   155. (0.02365) BD*( 1) C   1 - H   9  
                ( 39.40%)   0.6277* C   1 s( 31.00%)p 2.22( 68.95%)d 0.00(  0.06%)
                                            0.0002 -0.5566 -0.0136 -0.5300  0.0005
                                           -0.0000  0.0000 -0.6388  0.0223 -0.0000
                                           -0.0218 -0.0000 -0.0040 -0.0088
                ( 60.60%)  -0.7784* H   9 s( 99.86%)p 0.00(  0.14%)
                                           -0.9993  0.0018  0.0213  0.0000  0.0301
   156. (0.01283) BD*( 1) C   3 - C   4  
                ( 46.49%)   0.6819* C   3 s( 26.96%)p 2.71( 73.00%)d 0.00(  0.04%)
                                           -0.0000 -0.5193  0.0031  0.3428 -0.0127
                                            0.7069  0.0067  0.3351 -0.0154 -0.0047
                                           -0.0042 -0.0139  0.0100  0.0053
                ( 53.51%)  -0.7315* C   4 s( 25.84%)p 2.87( 74.10%)d 0.00(  0.06%)
                                           -0.0005 -0.5083 -0.0059 -0.3646 -0.0119
                                           -0.7003  0.0042 -0.3424 -0.0148 -0.0138
                                           -0.0067 -0.0133  0.0098  0.0069
   157. (0.01283) BD*( 1) C   3 - C   8  
                ( 46.49%)   0.6819* C   3 s( 26.96%)p 2.71( 73.00%)d 0.00(  0.04%)
                                           -0.0000 -0.5193  0.0031  0.3428 -0.0127
                                           -0.7069 -0.0067  0.3351 -0.0154  0.0047
                                           -0.0042  0.0139  0.0100  0.0053
                ( 53.51%)  -0.7315* C   8 s( 25.84%)p 2.87( 74.10%)d 0.00(  0.06%)
                                           -0.0005 -0.5083 -0.0059 -0.3646 -0.0119
                                            0.7003 -0.0042 -0.3424 -0.0148  0.0138
                                           -0.0067  0.0133  0.0098  0.0069
   158. (0.01144) BD*( 1) C   3 - H  10  
                ( 35.79%)   0.5982* C   3 s( 22.23%)p 3.50( 77.73%)d 0.00(  0.04%)
                                            0.0003 -0.4714  0.0050  0.1375 -0.0023
                                           -0.0000  0.0000 -0.8709  0.0038  0.0000
                                            0.0003 -0.0000 -0.0015 -0.0199
                ( 64.21%)  -0.8013* H  10 s( 99.90%)p 0.00(  0.10%)
                                           -0.9995  0.0078 -0.0071  0.0000  0.0311
   159. (0.00751) BD*( 1) C   4 - C   5  
                ( 48.24%)   0.6946* C   4 s( 29.06%)p 2.44( 70.90%)d 0.00(  0.05%)
                                           -0.0001 -0.5390 -0.0032  0.8369 -0.0020
                                           -0.0023  0.0322 -0.0863  0.0001  0.0030
                                            0.0046 -0.0013 -0.0176  0.0104
                ( 51.76%)  -0.7194* C   5 s( 26.87%)p 2.72( 73.07%)d 0.00(  0.06%)
                                           -0.0003 -0.5183 -0.0057 -0.8504 -0.0111
                                            0.0061  0.0327  0.0792  0.0030 -0.0022
                                            0.0036  0.0001 -0.0204  0.0119
   160. (0.00605) BD*( 1) C   4 - H  11  
                ( 37.15%)   0.6095* C   4 s( 22.91%)p 3.36( 77.05%)d 0.00(  0.04%)
                                           -0.0001  0.4786  0.0034  0.3454 -0.0098
                                           -0.7119 -0.0031  0.3793 -0.0196 -0.0117
                                            0.0077 -0.0129 -0.0070 -0.0033
                ( 62.85%)  -0.7928* H  11 s( 99.90%)p 0.00(  0.10%)
                                            0.9995 -0.0020 -0.0091  0.0278 -0.0103
   161. (0.00849) BD*( 1) C   4 - H  12  
                ( 37.59%)   0.6131* C   4 s( 22.09%)p 3.53( 77.87%)d 0.00(  0.04%)
                                           -0.0002  0.4699 -0.0084  0.2153  0.0009
                                           -0.0352 -0.0276 -0.8546  0.0019  0.0008
                                           -0.0094 -0.0021  0.0015  0.0186
                ( 62.41%)  -0.7900* H  12 s( 99.91%)p 0.00(  0.09%)
                                            0.9995 -0.0063 -0.0070  0.0056  0.0295
   162. (0.00768) BD*( 1) C   5 - C   6  
                ( 49.36%)   0.7025* C   5 s( 27.93%)p 2.58( 72.03%)d 0.00(  0.04%)
                                           -0.0002 -0.5285  0.0005  0.3484  0.0286
                                           -0.6964  0.0142  0.3359  0.0080  0.0096
                                           -0.0049  0.0127  0.0111  0.0060
                ( 50.64%)  -0.7116* C   6 s( 27.34%)p 2.66( 72.61%)d 0.00(  0.05%)
                                           -0.0002 -0.5229 -0.0017 -0.3381  0.0258
                                            0.7066  0.0208 -0.3338  0.0021  0.0136
                                           -0.0078  0.0124  0.0075  0.0057
   163. (0.00542) BD*( 1) C   5 - H  13  
                ( 36.86%)   0.6071* C   5 s( 23.18%)p 3.31( 76.78%)d 0.00(  0.04%)
                                           -0.0001  0.4814  0.0060 -0.3334 -0.0027
                                           -0.7152  0.0064 -0.3803  0.0185  0.0096
                                            0.0052  0.0134 -0.0094 -0.0034
                ( 63.14%)  -0.7946* H  13 s( 99.90%)p 0.00(  0.10%)
                                            0.9995 -0.0023  0.0128  0.0259  0.0112
   164. (0.00834) BD*( 1) C   5 - H  14  
                ( 38.02%)   0.6166* C   5 s( 21.90%)p 3.56( 78.05%)d 0.00(  0.04%)
                                            0.0001 -0.4679  0.0088  0.2060  0.0151
                                            0.0455  0.0218 -0.8575  0.0078 -0.0003
                                            0.0054  0.0000 -0.0006 -0.0204
                ( 61.98%)  -0.7873* H  14 s( 99.91%)p 0.00(  0.09%)
                                           -0.9995  0.0043 -0.0111 -0.0050  0.0278
   165. (0.00768) BD*( 1) C   6 - C   7  
                ( 50.64%)   0.7116* C   6 s( 27.34%)p 2.66( 72.61%)d 0.00(  0.05%)
                                            0.0002  0.5229  0.0017  0.3381 -0.0258
                                            0.7066  0.0208  0.3338 -0.0021  0.0136
                                            0.0078  0.0124 -0.0075 -0.0057
                ( 49.36%)  -0.7025* C   7 s( 27.93%)p 2.58( 72.03%)d 0.00(  0.04%)
                                            0.0002  0.5285 -0.0005 -0.3484 -0.0286
                                           -0.6964  0.0142 -0.3359 -0.0080  0.0096
                                            0.0049  0.0127 -0.0111 -0.0060
   166. (0.00553) BD*( 1) C   6 - H  15  
                ( 37.22%)   0.6101* C   6 s( 23.30%)p 3.29( 76.66%)d 0.00(  0.04%)
                                           -0.0001  0.4826  0.0070 -0.8667  0.0094
                                           -0.0000 -0.0000  0.1228 -0.0169  0.0000
                                           -0.0060 -0.0000  0.0172 -0.0090
                ( 62.78%)  -0.7923* H  15 s( 99.90%)p 0.00(  0.10%)
                                            0.9995 -0.0015  0.0308  0.0000 -0.0024
   167. (0.00824) BD*( 1) C   6 - H  16  
                ( 38.24%)   0.6184* C   6 s( 21.89%)p 3.57( 78.07%)d 0.00(  0.04%)
                                           -0.0001  0.4678 -0.0085  0.1365 -0.0271
                                           -0.0000 -0.0000 -0.8725 -0.0010 -0.0000
                                           -0.0080  0.0000  0.0013  0.0193
                ( 61.76%)  -0.7859* H  16 s( 99.91%)p 0.00(  0.09%)
                                            0.9995 -0.0043  0.0000  0.0000  0.0300
   168. (0.00751) BD*( 1) C   7 - C   8  
                ( 51.76%)   0.7194* C   7 s( 26.87%)p 2.72( 73.07%)d 0.00(  0.06%)
                                            0.0003  0.5183  0.0057  0.8504  0.0111
                                            0.0061  0.0327 -0.0792 -0.0030 -0.0022
                                           -0.0036  0.0001  0.0204 -0.0119
                ( 48.24%)  -0.6946* C   8 s( 29.06%)p 2.44( 70.90%)d 0.00(  0.05%)
                                            0.0001  0.5390  0.0032 -0.8369  0.0020
                                           -0.0023  0.0322  0.0863 -0.0001  0.0030
                                           -0.0046 -0.0013  0.0176 -0.0104
   169. (0.00542) BD*( 1) C   7 - H  17  
                ( 36.86%)   0.6071* C   7 s( 23.18%)p 3.31( 76.78%)d 0.00(  0.04%)
                                            0.0001 -0.4814 -0.0060  0.3334  0.0027
                                           -0.7152  0.0064  0.3804 -0.0185  0.0096
                                           -0.0052  0.0134  0.0094  0.0034
                ( 63.14%)  -0.7946* H  17 s( 99.90%)p 0.00(  0.10%)
                                           -0.9995  0.0023 -0.0128  0.0259 -0.0112
   170. (0.00834) BD*( 1) C   7 - H  18  
                ( 38.02%)   0.6166* C   7 s( 21.90%)p 3.56( 78.05%)d 0.00(  0.04%)
                                            0.0001 -0.4679  0.0088  0.2060  0.0151
                                           -0.0455 -0.0218 -0.8575  0.0078  0.0003
                                            0.0054 -0.0000 -0.0006 -0.0204
                ( 61.98%)  -0.7873* H  18 s( 99.91%)p 0.00(  0.09%)
                                           -0.9995  0.0043 -0.0111  0.0050  0.0278
   171. (0.00605) BD*( 1) C   8 - H  19  
                ( 37.15%)   0.6095* C   8 s( 22.91%)p 3.36( 77.05%)d 0.00(  0.04%)
                                            0.0001 -0.4786 -0.0034 -0.3454  0.0098
                                           -0.7119 -0.0031 -0.3793  0.0196 -0.0117
                                           -0.0077 -0.0129  0.0070  0.0033
                ( 62.85%)  -0.7928* H  19 s( 99.90%)p 0.00(  0.10%)
                                           -0.9995  0.0020  0.0091  0.0278  0.0103
   172. (0.00849) BD*( 1) C   8 - H  20  
                ( 37.59%)   0.6131* C   8 s( 22.09%)p 3.53( 77.87%)d 0.00(  0.04%)
                                           -0.0002  0.4699 -0.0084  0.2153  0.0009
                                            0.0352  0.0276 -0.8546  0.0019 -0.0008
                                           -0.0094  0.0021  0.0015  0.0186
                ( 62.41%)  -0.7900* H  20 s( 99.91%)p 0.00(  0.09%)
                                            0.9995 -0.0063 -0.0070 -0.0056  0.0295


 NHO Directionality and "Bond Bending" (deviations from line of nuclear centers)

         [Thresholds for printing:  angular deviation  >  1.0 degree]
                                    hybrid p-character > 25.0%
                                    orbital occupancy  >  0.10e

                                Line of Centers        Hybrid 1              Hybrid 2
                                ---------------  -------------------   ------------------
                NBO               Theta   Phi    Theta   Phi    Dev    Theta   Phi    Dev
 ========================================================================================
     1. BD (   1) C   1 - O   2   155.8    0.0   154.1    0.0   1.7      --     --    --
     2. BD (   2) C   1 - O   2   155.8    0.0    90.0   90.0  90.0     90.0   90.0  90.0
     3. BD (   1) C   1 - C   3    81.0  180.0     --     --    --      97.0    0.0   2.0
     4. BD (   1) C   1 - H   9    35.4    0.0    40.7    0.0   5.3      --     --    --
     5. BD (   1) C   3 - C   4   113.2  243.4   112.1  245.2   2.0     65.7   61.6   2.0
     6. BD (   1) C   3 - C   8   113.2  116.6   112.1  114.8   2.0     65.7  298.4   2.0
     8. BD (   1) C   4 - C   5    84.4  179.9    84.1  182.1   2.2     95.4  357.4   2.4
    10. BD (   1) C   4 - H  12   165.3  352.5   165.2  343.8   2.2      --     --    --
    11. BD (   1) C   5 - C   6   113.2  116.1   113.8  118.9   2.6     67.3  293.2   2.7
    13. BD (   1) C   5 - H  14    14.1  192.6    15.2  196.9   1.6      --     --    --
    14. BD (   1) C   6 - C   7    66.8   63.9    67.3   66.8   2.7    113.8  241.1   2.6
    16. BD (   1) C   6 - H  16   171.2    0.0   172.9    0.0   1.7      --     --    --
    17. BD (   1) C   7 - C   8    95.6    0.1    95.4    2.6   2.4     84.1  177.9   2.2
    19. BD (   1) C   7 - H  18    14.1  167.4    15.2  163.1   1.6      --     --    --
    21. BD (   1) C   8 - H  20   165.3    7.5   165.2   16.2   2.2      --     --    --
    30. LP (   1) O   2             --     --    155.7    0.0   --       --     --    --
    31. LP (   2) O   2             --     --    114.0  180.0   --       --     --    --


 Second Order Perturbation Theory Analysis of Fock Matrix in NBO Basis

     Threshold for printing:   0.25 kcal/mol
                                                                              E(2)  E(j)-E(i) F(i,j)
         Donor NBO (i)                     Acceptor NBO (j)                 kcal/mol   a.u.    a.u. 
 ===================================================================================================

 within unit  1
   1. BD (   1) C   1 - O   2        / 32. RY*(   1) C   1                    0.81    1.66    0.046
   1. BD (   1) C   1 - O   2        / 50. RY*(   1) C   3                    0.30    2.18    0.032
   1. BD (   1) C   1 - O   2        / 51. RY*(   2) C   3                    0.49    2.15    0.041
   1. BD (   1) C   1 - O   2        /154. BD*(   1) C   1 - C   3            0.38    1.51    0.031
   1. BD (   1) C   1 - O   2        /158. BD*(   1) C   3 - H  10            0.27    1.61    0.026
   2. BD (   2) C   1 - O   2        /156. BD*(   1) C   3 - C   4            0.37    0.84    0.022
   2. BD (   2) C   1 - O   2        /157. BD*(   1) C   3 - C   8            0.37    0.84    0.022
   3. BD (   1) C   1 - C   3        / 41. RY*(   1) O   2                    0.98    1.80    0.053
   3. BD (   1) C   1 - C   3        / 60. RY*(   2) C   4                    0.64    1.49    0.039
   3. BD (   1) C   1 - C   3        / 96. RY*(   2) C   8                    0.64    1.49    0.039
   3. BD (   1) C   1 - C   3        /152. BD*(   1) C   1 - O   2            0.28    1.23    0.024
   3. BD (   1) C   1 - C   3        /156. BD*(   1) C   3 - C   4            0.51    1.06    0.030
   3. BD (   1) C   1 - C   3        /157. BD*(   1) C   3 - C   8            0.51    1.06    0.030
   3. BD (   1) C   1 - C   3        /159. BD*(   1) C   4 - C   5            1.05    1.11    0.043
   3. BD (   1) C   1 - C   3        /168. BD*(   1) C   7 - C   8            1.05    1.11    0.043
   4. BD (   1) C   1 - H   9        / 41. RY*(   1) O   2                    0.64    1.71    0.042
   4. BD (   1) C   1 - H   9        / 50. RY*(   1) C   3                    0.51    1.61    0.036
   4. BD (   1) C   1 - H   9        /156. BD*(   1) C   3 - C   4            0.46    0.96    0.027
   4. BD (   1) C   1 - H   9        /157. BD*(   1) C   3 - C   8            0.46    0.96    0.027
   5. BD (   1) C   3 - C   4        / 32. RY*(   1) C   1                    0.34    1.09    0.024
   5. BD (   1) C   3 - C   4        / 34. RY*(   3) C   1                    0.53    1.55    0.036
   5. BD (   1) C   3 - C   4        / 68. RY*(   1) C   5                    0.60    1.63    0.040
   5. BD (   1) C   3 - C   4        / 95. RY*(   1) C   8                    0.65    1.62    0.041
   5. BD (   1) C   3 - C   4        /153. BD*(   2) C   1 - O   2            2.00    0.55    0.042
   5. BD (   1) C   3 - C   4        /154. BD*(   1) C   1 - C   3            0.35    0.94    0.023
   5. BD (   1) C   3 - C   4        /155. BD*(   1) C   1 - H   9            0.51    0.95    0.028
   5. BD (   1) C   3 - C   4        /157. BD*(   1) C   3 - C   8            0.87    0.96    0.037
   5. BD (   1) C   3 - C   4        /158. BD*(   1) C   3 - H  10            0.42    1.05    0.027
   5. BD (   1) C   3 - C   4        /159. BD*(   1) C   4 - C   5            0.43    1.01    0.026
   5. BD (   1) C   3 - C   4        /163. BD*(   1) C   5 - H  13            0.75    1.10    0.037
   5. BD (   1) C   3 - C   4        /171. BD*(   1) C   8 - H  19            0.88    1.08    0.039
   6. BD (   1) C   3 - C   8        / 32. RY*(   1) C   1                    0.34    1.09    0.024
   6. BD (   1) C   3 - C   8        / 34. RY*(   3) C   1                    0.53    1.55    0.036
   6. BD (   1) C   3 - C   8        / 59. RY*(   1) C   4                    0.65    1.62    0.041
   6. BD (   1) C   3 - C   8        / 86. RY*(   1) C   7                    0.60    1.63    0.040
   6. BD (   1) C   3 - C   8        /153. BD*(   2) C   1 - O   2            2.00    0.55    0.042
   6. BD (   1) C   3 - C   8        /154. BD*(   1) C   1 - C   3            0.35    0.94    0.023
   6. BD (   1) C   3 - C   8        /155. BD*(   1) C   1 - H   9            0.51    0.95    0.028
   6. BD (   1) C   3 - C   8        /156. BD*(   1) C   3 - C   4            0.87    0.96    0.037
   6. BD (   1) C   3 - C   8        /158. BD*(   1) C   3 - H  10            0.42    1.05    0.027
   6. BD (   1) C   3 - C   8        /160. BD*(   1) C   4 - H  11            0.88    1.08    0.039
   6. BD (   1) C   3 - C   8        /168. BD*(   1) C   7 - C   8            0.43    1.01    0.026
   6. BD (   1) C   3 - C   8        /169. BD*(   1) C   7 - H  17            0.75    1.10    0.037
   7. BD (   1) C   3 - H  10        /152. BD*(   1) C   1 - O   2            2.11    1.03    0.059
   7. BD (   1) C   3 - H  10        /156. BD*(   1) C   3 - C   4            0.33    0.87    0.021
   7. BD (   1) C   3 - H  10        /157. BD*(   1) C   3 - C   8            0.33    0.87    0.021
   7. BD (   1) C   3 - H  10        /161. BD*(   1) C   4 - H  12            1.34    0.97    0.046
   7. BD (   1) C   3 - H  10        /172. BD*(   1) C   8 - H  20            1.34    0.97    0.046
   8. BD (   1) C   4 - C   5        / 77. RY*(   1) C   6                    0.57    1.62    0.039
   8. BD (   1) C   4 - C   5        /154. BD*(   1) C   1 - C   3            1.25    0.92    0.043
   8. BD (   1) C   4 - C   5        /156. BD*(   1) C   3 - C   4            0.62    0.94    0.031
   8. BD (   1) C   4 - C   5        /160. BD*(   1) C   4 - H  11            0.43    1.06    0.027
   8. BD (   1) C   4 - C   5        /161. BD*(   1) C   4 - H  12            0.32    1.05    0.023
   8. BD (   1) C   4 - C   5        /162. BD*(   1) C   5 - C   6            0.45    1.01    0.027
   8. BD (   1) C   4 - C   5        /163. BD*(   1) C   5 - H  13            0.27    1.08    0.021
   8. BD (   1) C   4 - C   5        /166. BD*(   1) C   6 - H  15            0.88    1.09    0.039
   9. BD (   1) C   4 - H  11        / 69. RY*(   2) C   5                    0.30    1.45    0.026
   9. BD (   1) C   4 - H  11        /157. BD*(   1) C   3 - C   8            1.73    0.84    0.048
   9. BD (   1) C   4 - H  11        /159. BD*(   1) C   4 - C   5            0.29    0.89    0.020
   9. BD (   1) C   4 - H  11        /162. BD*(   1) C   5 - C   6            1.57    0.90    0.048
  10. BD (   1) C   4 - H  12        / 52. RY*(   3) C   3                    0.34    1.24    0.026
  10. BD (   1) C   4 - H  12        /158. BD*(   1) C   3 - H  10            1.70    0.91    0.050
  10. BD (   1) C   4 - H  12        /164. BD*(   1) C   5 - H  14            1.43    0.95    0.047
  11. BD (   1) C   5 - C   6        / 59. RY*(   1) C   4                    0.54    1.58    0.037
  11. BD (   1) C   5 - C   6        / 86. RY*(   1) C   7                    0.51    1.58    0.036
  11. BD (   1) C   5 - C   6        /159. BD*(   1) C   4 - C   5            0.45    0.97    0.026
  11. BD (   1) C   5 - C   6        /160. BD*(   1) C   4 - H  11            1.02    1.03    0.041
  11. BD (   1) C   5 - C   6        /163. BD*(   1) C   5 - H  13            0.36    1.06    0.025
  11. BD (   1) C   5 - C   6        /164. BD*(   1) C   5 - H  14            0.27    1.04    0.021
  11. BD (   1) C   5 - C   6        /165. BD*(   1) C   6 - C   7            0.43    0.99    0.026
  11. BD (   1) C   5 - C   6        /166. BD*(   1) C   6 - H  15            0.32    1.06    0.023
  11. BD (   1) C   5 - C   6        /169. BD*(   1) C   7 - H  17            0.97    1.06    0.040
  12. BD (   1) C   5 - H  13        / 78. RY*(   2) C   6                    0.31    1.58    0.028
  12. BD (   1) C   5 - H  13        /156. BD*(   1) C   3 - C   4            2.07    0.81    0.052
  12. BD (   1) C   5 - H  13        /165. BD*(   1) C   6 - C   7            1.68    0.88    0.049
  13. BD (   1) C   5 - H  14        / 79. RY*(   3) C   6                    0.26    1.16    0.022
  13. BD (   1) C   5 - H  14        /161. BD*(   1) C   4 - H  12            1.68    0.91    0.049
  13. BD (   1) C   5 - H  14        /167. BD*(   1) C   6 - H  16            1.53    0.94    0.048
  14. BD (   1) C   6 - C   7        / 68. RY*(   1) C   5                    0.51    1.58    0.036
  14. BD (   1) C   6 - C   7        / 95. RY*(   1) C   8                    0.54    1.58    0.037
  14. BD (   1) C   6 - C   7        /162. BD*(   1) C   5 - C   6            0.43    0.99    0.026
  14. BD (   1) C   6 - C   7        /163. BD*(   1) C   5 - H  13            0.97    1.06    0.040
  14. BD (   1) C   6 - C   7        /166. BD*(   1) C   6 - H  15            0.32    1.06    0.023
  14. BD (   1) C   6 - C   7        /168. BD*(   1) C   7 - C   8            0.45    0.97    0.026
  14. BD (   1) C   6 - C   7        /169. BD*(   1) C   7 - H  17            0.36    1.06    0.025
  14. BD (   1) C   6 - C   7        /170. BD*(   1) C   7 - H  18            0.27    1.04    0.021
  14. BD (   1) C   6 - C   7        /171. BD*(   1) C   8 - H  19            1.02    1.03    0.041
  15. BD (   1) C   6 - H  15        /159. BD*(   1) C   4 - C   5            1.80    0.85    0.050
  15. BD (   1) C   6 - H  15        /168. BD*(   1) C   7 - C   8            1.80    0.85    0.050
  16. BD (   1) C   6 - H  16        /164. BD*(   1) C   5 - H  14            1.61    0.92    0.049
  16. BD (   1) C   6 - H  16        /170. BD*(   1) C   7 - H  18            1.61    0.92    0.049
  17. BD (   1) C   7 - C   8        / 77. RY*(   1) C   6                    0.57    1.62    0.039
  17. BD (   1) C   7 - C   8        /154. BD*(   1) C   1 - C   3            1.25    0.92    0.043
  17. BD (   1) C   7 - C   8        /157. BD*(   1) C   3 - C   8            0.62    0.94    0.031
  17. BD (   1) C   7 - C   8        /165. BD*(   1) C   6 - C   7            0.45    1.01    0.027
  17. BD (   1) C   7 - C   8        /166. BD*(   1) C   6 - H  15            0.88    1.09    0.039
  17. BD (   1) C   7 - C   8        /169. BD*(   1) C   7 - H  17            0.27    1.08    0.021
  17. BD (   1) C   7 - C   8        /171. BD*(   1) C   8 - H  19            0.43    1.06    0.027
  17. BD (   1) C   7 - C   8        /172. BD*(   1) C   8 - H  20            0.32    1.05    0.023
  18. BD (   1) C   7 - H  17        / 78. RY*(   2) C   6                    0.31    1.58    0.028
  18. BD (   1) C   7 - H  17        /157. BD*(   1) C   3 - C   8            2.07    0.81    0.052
  18. BD (   1) C   7 - H  17        /162. BD*(   1) C   5 - C   6            1.68    0.88    0.049
  19. BD (   1) C   7 - H  18        / 79. RY*(   3) C   6                    0.26    1.16    0.022
  19. BD (   1) C   7 - H  18        /167. BD*(   1) C   6 - H  16            1.53    0.94    0.048
  19. BD (   1) C   7 - H  18        /172. BD*(   1) C   8 - H  20            1.68    0.91    0.049
  20. BD (   1) C   8 - H  19        / 87. RY*(   2) C   7                    0.30    1.45    0.026
  20. BD (   1) C   8 - H  19        /156. BD*(   1) C   3 - C   4            1.73    0.84    0.048
  20. BD (   1) C   8 - H  19        /165. BD*(   1) C   6 - C   7            1.57    0.90    0.048
  20. BD (   1) C   8 - H  19        /168. BD*(   1) C   7 - C   8            0.29    0.89    0.020
  21. BD (   1) C   8 - H  20        / 52. RY*(   3) C   3                    0.34    1.24    0.026
  21. BD (   1) C   8 - H  20        /158. BD*(   1) C   3 - H  10            1.70    0.91    0.050
  21. BD (   1) C   8 - H  20        /170. BD*(   1) C   7 - H  18            1.43    0.95    0.047
  22. CR (   1) C   1                / 55. RY*(   6) C   3                    0.51   11.74    0.098
  22. CR (   1) C   1                /104. RY*(   1) H   9                    0.41   10.56    0.083
  23. CR (   1) O   2                / 32. RY*(   1) C   1                    3.25   19.51    0.319
  24. CR (   1) C   3                / 35. RY*(   4) C   1                    0.35   11.26    0.079
  24. CR (   1) C   3                /108. RY*(   1) H  10                    0.38   10.49    0.079
  25. CR (   1) C   4                / 52. RY*(   3) C   3                    0.42   10.84    0.085
  25. CR (   1) C   4                / 70. RY*(   3) C   5                    0.43   10.90    0.087
  25. CR (   1) C   4                /112. RY*(   1) H  11                    0.34   10.47    0.076
  25. CR (   1) C   4                /116. RY*(   1) H  12                    0.35   10.50    0.077
  26. CR (   1) C   5                / 60. RY*(   2) C   4                    0.28   10.83    0.069
  26. CR (   1) C   5                / 79. RY*(   3) C   6                    0.45   10.76    0.088
  26. CR (   1) C   5                /120. RY*(   1) H  13                    0.37   10.47    0.079
  26. CR (   1) C   5                /124. RY*(   1) H  14                    0.34   10.48    0.075
  27. CR (   1) C   6                / 70. RY*(   3) C   5                    0.25   10.86    0.066
  27. CR (   1) C   6                / 88. RY*(   3) C   7                    0.25   10.86    0.066
  27. CR (   1) C   6                /128. RY*(   1) H  15                    0.37   10.46    0.079
  27. CR (   1) C   6                /132. RY*(   1) H  16                    0.33   10.48    0.074
  28. CR (   1) C   7                / 79. RY*(   3) C   6                    0.45   10.76    0.088
  28. CR (   1) C   7                / 96. RY*(   2) C   8                    0.28   10.83    0.069
  28. CR (   1) C   7                /136. RY*(   1) H  17                    0.37   10.47    0.079
  28. CR (   1) C   7                /140. RY*(   1) H  18                    0.34   10.48    0.075
  29. CR (   1) C   8                / 52. RY*(   3) C   3                    0.42   10.84    0.085
  29. CR (   1) C   8                / 88. RY*(   3) C   7                    0.43   10.90    0.087
  29. CR (   1) C   8                /144. RY*(   1) H  19                    0.34   10.47    0.076
  29. CR (   1) C   8                /148. RY*(   1) H  20                    0.35   10.50    0.077
  30. LP (   1) O   2                / 32. RY*(   1) C   1                    5.49    1.28    0.106
  30. LP (   1) O   2                /154. BD*(   1) C   1 - C   3            0.70    1.12    0.036
  30. LP (   1) O   2                /155. BD*(   1) C   1 - H   9            0.40    1.14    0.027
  31. LP (   2) O   2                / 33. RY*(   2) C   1                    1.87    2.32    0.085
  31. LP (   2) O   2                / 36. RY*(   5) C   1                    0.59    1.50    0.038
  31. LP (   2) O   2                /154. BD*(   1) C   1 - C   3            7.21    0.75    0.094
  31. LP (   2) O   2                /155. BD*(   1) C   1 - H   9            9.16    0.76    0.106


 Natural Bond Orbitals (Summary):

                                                            Principal Delocalizations
           NBO                        Occupancy    Energy   (geminal,vicinal,remote)
 ====================================================================================
 Molecular unit  1  (C7H12O)
     1. BD (   1) C   1 - O   2          0.99839    -1.35867  32(g),51(v),154(g),50(v)
                                                    158(v)
     2. BD (   2) C   1 - O   2          0.99795    -0.66492  156(v),157(v)
     3. BD (   1) C   1 - C   3          0.99162    -0.88917  159(v),168(v),41(v),60(v)
                                                    96(v),156(g),157(g),152(g)
     4. BD (   1) C   1 - H   9          0.99580    -0.79196  41(v),50(v),156(v),157(v)
     5. BD (   1) C   3 - C   4          0.97521    -0.79324  153(v),171(v),157(g),163(v)
                                                    95(v),68(v),34(v),155(v)
                                                    159(g),158(g),154(g),32(v)
     6. BD (   1) C   3 - C   8          0.97521    -0.79324  153(v),160(v),156(g),169(v)
                                                    59(v),86(v),34(v),155(v)
                                                    168(g),158(g),154(g),32(v)
     7. BD (   1) C   3 - H  10          0.98519    -0.69344  152(v),161(v),172(v),156(g)
                                                    157(g)
     8. BD (   1) C   4 - C   5          0.98854    -0.77253  154(v),166(v),156(g),77(v)
                                                    162(g),160(g),161(g),163(g)
     9. BD (   1) C   4 - H  11          0.98990    -0.66373  157(v),162(v),69(v),159(g)
    10. BD (   1) C   4 - H  12          0.98891    -0.66077  158(v),164(v),52(v)
    11. BD (   1) C   5 - C   6          0.99092    -0.74881  160(v),169(v),59(v),86(v)
                                                    159(g),165(g),163(g),166(g)
                                                    164(g)
    12. BD (   1) C   5 - H  13          0.98640    -0.63959  156(v),165(v),78(v)
    13. BD (   1) C   5 - H  14          0.98880    -0.63670  161(v),167(v),79(v)
    14. BD (   1) C   6 - C   7          0.99092    -0.74881  171(v),163(v),95(v),68(v)
                                                    168(g),162(g),169(g),166(g)
                                                    170(g)
    15. BD (   1) C   6 - H  15          0.98862    -0.63258  159(v),168(v)
    16. BD (   1) C   6 - H  16          0.98885    -0.62623  164(v),170(v)
    17. BD (   1) C   7 - C   8          0.98854    -0.77253  154(v),166(v),157(g),77(v)
                                                    165(g),171(g),172(g),169(g)
    18. BD (   1) C   7 - H  17          0.98640    -0.63959  157(v),162(v),78(v)
    19. BD (   1) C   7 - H  18          0.98880    -0.63670  172(v),167(v),79(v)
    20. BD (   1) C   8 - H  19          0.98990    -0.66373  156(v),165(v),87(v),168(g)
    21. BD (   1) C   8 - H  20          0.98891    -0.66077  158(v),170(v),52(v)
    22. CR (   1) C   1                  0.99962   -10.43216  55(v),104(v)
    23. CR (   1) O   2                  0.99986   -19.20777  32(v)
    24. CR (   1) C   3                  0.99947   -10.30356  108(v),35(v)
    25. CR (   1) C   4                  0.99954   -10.25805  70(v),52(v),116(v),112(v)
    26. CR (   1) C   5                  0.99955   -10.23360  79(v),120(v),124(v),60(v)
    27. CR (   1) C   6                  0.99955   -10.22095  128(v),132(v),70(v),88(v)
    28. CR (   1) C   7                  0.99955   -10.23360  79(v),136(v),140(v),96(v)
    29. CR (   1) C   8                  0.99954   -10.25805  88(v),52(v),148(v),144(v)
    30. LP (   1) O   2                  0.99258    -0.97477  32(v),154(v),155(v)
    31. LP (   2) O   2                  0.95992    -0.59992  155(v),154(v),33(v),36(v)
    32. RY*(   1) C   1                  0.00619     0.30047   
    33. RY*(   2) C   1                  0.00275     1.72234   
    34. RY*(   3) C   1                  0.00188     0.75279   
    35. RY*(   4) C   1                  0.00101     0.95192   
    36. RY*(   5) C   1                  0.00036     0.90205   
    37. RY*(   6) C   1                  0.00005     1.32251   
    38. RY*(   7) C   1                  0.00001     1.57177   
    39. RY*(   8) C   1                  0.00001     1.86046   
    40. RY*(   9) C   1                  0.00001     1.60794   
    41. RY*(   1) O   2                  0.00197     0.91479   
    42. RY*(   2) O   2                  0.00011     1.28058   
    43. RY*(   3) O   2                  0.00011     0.87197   
    44. RY*(   4) O   2                  0.00004     0.88854   
    45. RY*(   5) O   2                  0.00000     2.32450   
    46. RY*(   6) O   2                  0.00000     2.65884   
    47. RY*(   7) O   2                  0.00000     2.49959   
    48. RY*(   8) O   2                  0.00000     2.40391   
    49. RY*(   9) O   2                  0.00001     2.84374   
    50. RY*(   1) C   3                  0.00277     0.81913   
    51. RY*(   2) C   3                  0.00162     0.79175   
    52. RY*(   3) C   3                  0.00078     0.57946   
    53. RY*(   4) C   3                  0.00051     1.24603   
    54. RY*(   5) C   3                  0.00023     1.72279   
    55. RY*(   6) C   3                  0.00016     1.30750   
    56. RY*(   7) C   3                  0.00014     1.96510   
    57. RY*(   8) C   3                  0.00011     1.92909   
    58. RY*(   9) C   3                  0.00002     1.93438   
    59. RY*(   1) C   4                  0.00292     0.82682   
    60. RY*(   2) C   4                  0.00169     0.59961   
    61. RY*(   3) C   4                  0.00053     0.89050   
    62. RY*(   4) C   4                  0.00028     0.74633   
    63. RY*(   5) C   4                  0.00015     1.78700   
    64. RY*(   6) C   4                  0.00010     1.63458   
    65. RY*(   7) C   4                  0.00005     2.00805   
    66. RY*(   8) C   4                  0.00001     2.04689   
    67. RY*(   9) C   4                  0.00001     2.01134   
    68. RY*(   1) C   5                  0.00263     0.83206   
    69. RY*(   2) C   5                  0.00094     0.78900   
    70. RY*(   3) C   5                  0.00067     0.64220   
    71. RY*(   4) C   5                  0.00021     0.91553   
    72. RY*(   5) C   5                  0.00014     1.79579   
    73. RY*(   6) C   5                  0.00007     2.00482   
    74. RY*(   7) C   5                  0.00003     1.84755   
    75. RY*(   8) C   5                  0.00001     1.81095   
    76. RY*(   9) C   5                  0.00001     2.05009   
    77. RY*(   1) C   6                  0.00259     0.85067   
    78. RY*(   2) C   6                  0.00082     0.94532   
    79. RY*(   3) C   6                  0.00068     0.52578   
    80. RY*(   4) C   6                  0.00020     0.91856   
    81. RY*(   5) C   6                  0.00013     1.80409   
    82. RY*(   6) C   6                  0.00006     2.06898   
    83. RY*(   7) C   6                  0.00003     1.80744   
    84. RY*(   8) C   6                  0.00000     1.89307   
    85. RY*(   9) C   6                  0.00001     1.95202   
    86. RY*(   1) C   7                  0.00263     0.83206   
    87. RY*(   2) C   7                  0.00094     0.78900   
    88. RY*(   3) C   7                  0.00067     0.64220   
    89. RY*(   4) C   7                  0.00021     0.91553   
    90. RY*(   5) C   7                  0.00014     1.79579   
    91. RY*(   6) C   7                  0.00007     2.00482   
    92. RY*(   7) C   7                  0.00003     1.84755   
    93. RY*(   8) C   7                  0.00001     1.81095   
    94. RY*(   9) C   7                  0.00001     2.05009   
    95. RY*(   1) C   8                  0.00292     0.82682   
    96. RY*(   2) C   8                  0.00169     0.59961   
    97. RY*(   3) C   8                  0.00053     0.89050   
    98. RY*(   4) C   8                  0.00028     0.74633   
    99. RY*(   5) C   8                  0.00015     1.78700   
   100. RY*(   6) C   8                  0.00010     1.63458   
   101. RY*(   7) C   8                  0.00005     2.00805   
   102. RY*(   8) C   8                  0.00001     2.04689   
   103. RY*(   9) C   8                  0.00001     2.01134   
   104. RY*(   1) H   9                  0.00120     0.12328   
   105. RY*(   2) H   9                  0.00005     1.90326   
   106. RY*(   3) H   9                  0.00002     1.39286   
   107. RY*(   4) H   9                  0.00002     1.74340   
   108. RY*(   1) H  10                  0.00171     0.19024   
   109. RY*(   2) H  10                  0.00005     1.73174   
   110. RY*(   3) H  10                  0.00004     1.60808   
   111. RY*(   4) H  10                  0.00002     2.16294   
   112. RY*(   1) H  11                  0.00101     0.21400   
   113. RY*(   2) H  11                  0.00009     1.68197   
   114. RY*(   3) H  11                  0.00004     1.67435   
   115. RY*(   4) H  11                  0.00002     2.15197   
   116. RY*(   1) H  12                  0.00153     0.24126   
   117. RY*(   2) H  12                  0.00008     1.72304   
   118. RY*(   3) H  12                  0.00005     1.64167   
   119. RY*(   4) H  12                  0.00002     2.15641   
   120. RY*(   1) H  13                  0.00090     0.23176   
   121. RY*(   2) H  13                  0.00008     1.70979   
   122. RY*(   3) H  13                  0.00006     1.65311   
   123. RY*(   4) H  13                  0.00002     2.16886   
   124. RY*(   1) H  14                  0.00128     0.24845   
   125. RY*(   2) H  14                  0.00007     1.65629   
   126. RY*(   3) H  14                  0.00007     1.72161   
   127. RY*(   4) H  14                  0.00002     2.15420   
   128. RY*(   1) H  15                  0.00090     0.23960   
   129. RY*(   2) H  15                  0.00008     1.71802   
   130. RY*(   3) H  15                  0.00006     1.65435   
   131. RY*(   4) H  15                  0.00002     2.17600   
   132. RY*(   1) H  16                  0.00128     0.25800   
   133. RY*(   2) H  16                  0.00008     1.76925   
   134. RY*(   3) H  16                  0.00006     1.62837   
   135. RY*(   4) H  16                  0.00002     2.16325   
   136. RY*(   1) H  17                  0.00090     0.23176   
   137. RY*(   2) H  17                  0.00008     1.70979   
   138. RY*(   3) H  17                  0.00006     1.65311   
   139. RY*(   4) H  17                  0.00002     2.16886   
   140. RY*(   1) H  18                  0.00128     0.24845   
   141. RY*(   2) H  18                  0.00007     1.65629   
   142. RY*(   3) H  18                  0.00007     1.72161   
   143. RY*(   4) H  18                  0.00002     2.15420   
   144. RY*(   1) H  19                  0.00101     0.21400   
   145. RY*(   2) H  19                  0.00009     1.68197   
   146. RY*(   3) H  19                  0.00004     1.67435   
   147. RY*(   4) H  19                  0.00002     2.15197   
   148. RY*(   1) H  20                  0.00153     0.24126   
   149. RY*(   2) H  20                  0.00008     1.72304   
   150. RY*(   3) H  20                  0.00005     1.64167   
   151. RY*(   4) H  20                  0.00002     2.15641   
   152. BD*(   1) C   1 - O   2          0.00437     0.33823   
   153. BD*(   2) C   1 - O   2          0.03464    -0.24397   
   154. BD*(   1) C   1 - C   3          0.02400     0.15014   
   155. BD*(   1) C   1 - H   9          0.02365     0.16131   
   156. BD*(   1) C   3 - C   4          0.01283     0.17156   
   157. BD*(   1) C   3 - C   8          0.01283     0.17156   
   158. BD*(   1) C   3 - H  10          0.01144     0.25244   
   159. BD*(   1) C   4 - C   5          0.00751     0.22144   
   160. BD*(   1) C   4 - H  11          0.00605     0.28299   
   161. BD*(   1) C   4 - H  12          0.00849     0.27354   
   162. BD*(   1) C   5 - C   6          0.00768     0.23718   
   163. BD*(   1) C   5 - H  13          0.00542     0.30868   
   164. BD*(   1) C   5 - H  14          0.00834     0.29059   
   165. BD*(   1) C   6 - C   7          0.00768     0.23718   
   166. BD*(   1) C   6 - H  15          0.00553     0.31548   
   167. BD*(   1) C   6 - H  16          0.00824     0.30048   
   168. BD*(   1) C   7 - C   8          0.00751     0.22144   
   169. BD*(   1) C   7 - H  17          0.00542     0.30868   
   170. BD*(   1) C   7 - H  18          0.00834     0.29059   
   171. BD*(   1) C   8 - H  19          0.00605     0.28299   
   172. BD*(   1) C   8 - H  20          0.00849     0.27354   
       -------------------------------
              Total Lewis   30.71295  ( 99.0740%)
        Valence non-Lewis    0.22449  (  0.7242%)
        Rydberg non-Lewis    0.06256  (  0.2018%)
       -------------------------------
            Total unit  1   31.00000  (100.0000%)
           Charge unit  1    0.00000


 ***************************************************
 *******         Beta  spin orbitals         *******
 ***************************************************


 NATURAL POPULATIONS:  Natural atomic orbital occupancies 
                                                          
   NAO  Atom  No  lang   Type(AO)    Occupancy      Energy
 ----------------------------------------------------------
     1    C    1  S      Cor( 1S)     0.99961     -10.43245
     2    C    1  S      Val( 2S)     0.48674      -0.46671
     3    C    1  S      Ryd( 3S)     0.00406       0.35171
     4    C    1  px     Val( 2p)     0.47493      -0.29533
     5    C    1  px     Ryd( 3p)     0.00352       0.38063
     6    C    1  py     Val( 2p)     0.32918      -0.37616
     7    C    1  py     Ryd( 3p)     0.00134       0.29018
     8    C    1  pz     Val( 2p)     0.45212      -0.27647
     9    C    1  pz     Ryd( 3p)     0.00548       0.51419
    10    C    1  dxy    Ryd( 3d)     0.00050       1.66074
    11    C    1  dxz    Ryd( 3d)     0.00096       2.19978
    12    C    1  dyz    Ryd( 3d)     0.00130       1.69965
    13    C    1  dx2y2  Ryd( 3d)     0.00023       1.88611
    14    C    1  dz2    Ryd( 3d)     0.00102       2.07841

    15    O    2  S      Cor( 1S)     0.99987     -19.19345
    16    O    2  S      Val( 2S)     0.85282      -1.14174
    17    O    2  S      Ryd( 3S)     0.00078       1.22486
    18    O    2  px     Val( 2p)     0.52166      -0.48481
    19    O    2  px     Ryd( 3p)     0.00101       0.89704
    20    O    2  py     Val( 2p)     0.69977      -0.52387
    21    O    2  py     Ryd( 3p)     0.00012       0.79572
    22    O    2  pz     Val( 2p)     0.75287      -0.56816
    23    O    2  pz     Ryd( 3p)     0.00034       0.79338
    24    O    2  dxy    Ryd( 3d)     0.00021       2.41089
    25    O    2  dxz    Ryd( 3d)     0.00069       2.85509
    26    O    2  dyz    Ryd( 3d)     0.00095       2.55383
    27    O    2  dx2y2  Ryd( 3d)     0.00014       2.44797
    28    O    2  dz2    Ryd( 3d)     0.00072       2.94524

    29    C    3  S      Cor( 1S)     0.99947     -10.30123
    30    C    3  S      Val( 2S)     0.49611      -0.42632
    31    C    3  S      Ryd( 3S)     0.00085       0.74758
    32    C    3  px     Val( 2p)     0.41756      -0.30485
    33    C    3  px     Ryd( 3p)     0.00136       0.57014
    34    C    3  py     Val( 2p)     0.55603      -0.31180
    35    C    3  py     Ryd( 3p)     0.00076       0.44120
    36    C    3  pz     Val( 2p)     0.61932      -0.30995
    37    C    3  pz     Ryd( 3p)     0.00270       0.66840
    38    C    3  dxy    Ryd( 3d)     0.00022       1.90030
    39    C    3  dxz    Ryd( 3d)     0.00015       1.88636
    40    C    3  dyz    Ryd( 3d)     0.00040       1.90751
    41    C    3  dx2y2  Ryd( 3d)     0.00037       2.02421
    42    C    3  dz2    Ryd( 3d)     0.00058       2.21298

    43    C    4  S      Cor( 1S)     0.99954     -10.25769
    44    C    4  S      Val( 2S)     0.51100      -0.39775
    45    C    4  S      Ryd( 3S)     0.00065       0.78550
    46    C    4  px     Val( 2p)     0.51179      -0.26113
    47    C    4  px     Ryd( 3p)     0.00103       0.45351
    48    C    4  py     Val( 2p)     0.55560      -0.26194
    49    C    4  py     Ryd( 3p)     0.00215       0.50779
    50    C    4  pz     Val( 2p)     0.59725      -0.26574
    51    C    4  pz     Ryd( 3p)     0.00193       0.55710
    52    C    4  dxy    Ryd( 3d)     0.00038       2.00925
    53    C    4  dxz    Ryd( 3d)     0.00031       1.96219
    54    C    4  dyz    Ryd( 3d)     0.00025       2.02914
    55    C    4  dx2y2  Ryd( 3d)     0.00026       2.08493
    56    C    4  dz2    Ryd( 3d)     0.00039       2.19428

    57    C    5  S      Cor( 1S)     0.99955     -10.23304
    58    C    5  S      Val( 2S)     0.51090      -0.37438
    59    C    5  S      Ryd( 3S)     0.00042       0.82118
    60    C    5  px     Val( 2p)     0.48364      -0.22689
    61    C    5  px     Ryd( 3p)     0.00118       0.43210
    62    C    5  py     Val( 2p)     0.58312      -0.24049
    63    C    5  py     Ryd( 3p)     0.00207       0.52103
    64    C    5  pz     Val( 2p)     0.60294      -0.24130
    65    C    5  pz     Ryd( 3p)     0.00169       0.56272
    66    C    5  dxy    Ryd( 3d)     0.00028       2.02594
    67    C    5  dxz    Ryd( 3d)     0.00019       1.97053
    68    C    5  dyz    Ryd( 3d)     0.00027       2.06229
    69    C    5  dx2y2  Ryd( 3d)     0.00036       2.11154
    70    C    5  dz2    Ryd( 3d)     0.00045       2.21501

    71    C    6  S      Cor( 1S)     0.99955     -10.22080
    72    C    6  S      Val( 2S)     0.51074      -0.36470
    73    C    6  S      Ryd( 3S)     0.00045       0.81836
    74    C    6  px     Val( 2p)     0.58034      -0.23035
    75    C    6  px     Ryd( 3p)     0.00265       0.61713
    76    C    6  py     Val( 2p)     0.51414      -0.22365
    77    C    6  py     Ryd( 3p)     0.00097       0.42585
    78    C    6  pz     Val( 2p)     0.59107      -0.22789
    79    C    6  pz     Ryd( 3p)     0.00111       0.49909
    80    C    6  dxy    Ryd( 3d)     0.00026       1.99413
    81    C    6  dxz    Ryd( 3d)     0.00015       1.95657
    82    C    6  dyz    Ryd( 3d)     0.00029       1.99128
    83    C    6  dx2y2  Ryd( 3d)     0.00035       2.19112
    84    C    6  dz2    Ryd( 3d)     0.00047       2.29743

    85    C    7  S      Cor( 1S)     0.99955     -10.23304
    86    C    7  S      Val( 2S)     0.51090      -0.37438
    87    C    7  S      Ryd( 3S)     0.00042       0.82118
    88    C    7  px     Val( 2p)     0.48364      -0.22689
    89    C    7  px     Ryd( 3p)     0.00118       0.43210
    90    C    7  py     Val( 2p)     0.58312      -0.24049
    91    C    7  py     Ryd( 3p)     0.00207       0.52103
    92    C    7  pz     Val( 2p)     0.60294      -0.24130
    93    C    7  pz     Ryd( 3p)     0.00169       0.56272
    94    C    7  dxy    Ryd( 3d)     0.00028       2.02594
    95    C    7  dxz    Ryd( 3d)     0.00019       1.97053
    96    C    7  dyz    Ryd( 3d)     0.00027       2.06229
    97    C    7  dx2y2  Ryd( 3d)     0.00036       2.11154
    98    C    7  dz2    Ryd( 3d)     0.00045       2.21501

    99    C    8  S      Cor( 1S)     0.99954     -10.25769
   100    C    8  S      Val( 2S)     0.51100      -0.39775
   101    C    8  S      Ryd( 3S)     0.00065       0.78550
   102    C    8  px     Val( 2p)     0.51179      -0.26113
   103    C    8  px     Ryd( 3p)     0.00103       0.45351
   104    C    8  py     Val( 2p)     0.55560      -0.26194
   105    C    8  py     Ryd( 3p)     0.00215       0.50779
   106    C    8  pz     Val( 2p)     0.59725      -0.26574
   107    C    8  pz     Ryd( 3p)     0.00193       0.55710
   108    C    8  dxy    Ryd( 3d)     0.00038       2.00925
   109    C    8  dxz    Ryd( 3d)     0.00031       1.96219
   110    C    8  dyz    Ryd( 3d)     0.00025       2.02914
   111    C    8  dx2y2  Ryd( 3d)     0.00026       2.08493
   112    C    8  dz2    Ryd( 3d)     0.00039       2.19428

   113    H    9  S      Val( 1S)     0.30191      -0.16782
   114    H    9  S      Ryd( 2S)     0.00080       0.13291
   115    H    9  px     Ryd( 2p)     0.00021       1.75225
   116    H    9  py     Ryd( 2p)     0.00002       1.41489
   117    H    9  pz     Ryd( 2p)     0.00026       1.94303

   118    H   10  S      Val( 1S)     0.36354      -0.10419
   119    H   10  S      Ryd( 2S)     0.00173       0.18992
   120    H   10  px     Ryd( 2p)     0.00007       1.74416
   121    H   10  py     Ryd( 2p)     0.00004       1.60748
   122    H   10  pz     Ryd( 2p)     0.00039       2.16160

   123    H   11  S      Val( 1S)     0.36320      -0.07964
   124    H   11  S      Ryd( 2S)     0.00089       0.19903
   125    H   11  px     Ryd( 2p)     0.00008       1.76083
   126    H   11  py     Ryd( 2p)     0.00030       2.01502
   127    H   11  pz     Ryd( 2p)     0.00013       1.76190

   128    H   12  S      Val( 1S)     0.37792      -0.09180
   129    H   12  S      Ryd( 2S)     0.00160       0.22930
   130    H   12  px     Ryd( 2p)     0.00005       1.69446
   131    H   12  py     Ryd( 2p)     0.00009       1.67538
   132    H   12  pz     Ryd( 2p)     0.00037       2.17402

   133    H   13  S      Val( 1S)     0.35459      -0.05167
   134    H   13  S      Ryd( 2S)     0.00084       0.21487
   135    H   13  px     Ryd( 2p)     0.00013       1.73968
   136    H   13  py     Ryd( 2p)     0.00026       2.03781
   137    H   13  pz     Ryd( 2p)     0.00013       1.78950

   138    H   14  S      Val( 1S)     0.37977      -0.07477
   139    H   14  S      Ryd( 2S)     0.00125       0.23211
   140    H   14  px     Ryd( 2p)     0.00010       1.67279
   141    H   14  py     Ryd( 2p)     0.00008       1.69965
   142    H   14  pz     Ryd( 2p)     0.00034       2.18655

   143    H   15  S      Val( 1S)     0.35030      -0.04377
   144    H   15  S      Ryd( 2S)     0.00078       0.22117
   145    H   15  px     Ryd( 2p)     0.00036       2.22578
   146    H   15  py     Ryd( 2p)     0.00006       1.65859
   147    H   15  pz     Ryd( 2p)     0.00008       1.70591

   148    H   16  S      Val( 1S)     0.38296      -0.06721
   149    H   16  S      Ryd( 2S)     0.00127       0.24069
   150    H   16  px     Ryd( 2p)     0.00007       1.74438
   151    H   16  py     Ryd( 2p)     0.00006       1.62833
   152    H   16  pz     Ryd( 2p)     0.00037       2.21477

   153    H   17  S      Val( 1S)     0.35459      -0.05167
   154    H   17  S      Ryd( 2S)     0.00084       0.21487
   155    H   17  px     Ryd( 2p)     0.00013       1.73968
   156    H   17  py     Ryd( 2p)     0.00026       2.03781
   157    H   17  pz     Ryd( 2p)     0.00013       1.78950

   158    H   18  S      Val( 1S)     0.37977      -0.07477
   159    H   18  S      Ryd( 2S)     0.00125       0.23211
   160    H   18  px     Ryd( 2p)     0.00010       1.67279
   161    H   18  py     Ryd( 2p)     0.00008       1.69965
   162    H   18  pz     Ryd( 2p)     0.00034       2.18655

   163    H   19  S      Val( 1S)     0.36320      -0.07964
   164    H   19  S      Ryd( 2S)     0.00089       0.19903
   165    H   19  px     Ryd( 2p)     0.00008       1.76083
   166    H   19  py     Ryd( 2p)     0.00030       2.01502
   167    H   19  pz     Ryd( 2p)     0.00013       1.76190

   168    H   20  S      Val( 1S)     0.37792      -0.09180
   169    H   20  S      Ryd( 2S)     0.00160       0.22930
   170    H   20  px     Ryd( 2p)     0.00005       1.69446
   171    H   20  py     Ryd( 2p)     0.00009       1.67538
   172    H   20  pz     Ryd( 2p)     0.00037       2.17402


 Summary of Natural Population Analysis:                  
                                                          
                                       Natural Population 
                Natural  -----------------------------------------------
    Atom  No    Charge         Core      Valence    Rydberg      Total
 -----------------------------------------------------------------------
      C    1    0.23900      0.99961     1.74297    0.01842     2.76100
      O    2    0.16806      0.99987     2.82712    0.00495     3.83194
      C    3   -0.09588      0.99947     2.08902    0.00739     3.09588
      C    4   -0.18251      0.99954     2.17564    0.00733     3.18251
      C    5   -0.18705      0.99955     2.18060    0.00690     3.18705
      C    6   -0.20254      0.99955     2.19629    0.00670     3.20254
      C    7   -0.18705      0.99955     2.18060    0.00690     3.18705
      C    8   -0.18251      0.99954     2.17564    0.00733     3.18251
      H    9    0.19680      0.00000     0.30191    0.00130     0.30320
      H   10    0.13423      0.00000     0.36354    0.00223     0.36577
      H   11    0.13540      0.00000     0.36320    0.00140     0.36460
      H   12    0.11997      0.00000     0.37792    0.00211     0.38003
      H   13    0.14406      0.00000     0.35459    0.00135     0.35594
      H   14    0.11846      0.00000     0.37977    0.00177     0.38154
      H   15    0.14842      0.00000     0.35030    0.00128     0.35158
      H   16    0.11526      0.00000     0.38296    0.00178     0.38474
      H   17    0.14406      0.00000     0.35459    0.00135     0.35594
      H   18    0.11846      0.00000     0.37977    0.00177     0.38154
      H   19    0.13540      0.00000     0.36320    0.00140     0.36460
      H   20    0.11997      0.00000     0.37792    0.00211     0.38003
 =======================================================================
   * Total *    1.00000      7.99668    21.91757    0.08575    30.00000

                                 Natural Population      
 --------------------------------------------------------
   Core                       7.99668 ( 99.9585% of   8)
   Valence                   21.91757 ( 99.6253% of  22)
   Natural Minimal Basis     29.91425 ( 99.7142% of  30)
   Natural Rydberg Basis      0.08575 (  0.2858% of  30)
 --------------------------------------------------------

    Atom  No          Natural Electron Configuration
 ----------------------------------------------------------------------------
      C    1      [core]2S( 0.49)2p( 1.26)3p( 0.01)
      O    2      [core]2S( 0.85)2p( 1.97)
      C    3      [core]2S( 0.50)2p( 1.59)
      C    4      [core]2S( 0.51)2p( 1.66)3p( 0.01)
      C    5      [core]2S( 0.51)2p( 1.67)
      C    6      [core]2S( 0.51)2p( 1.69)
      C    7      [core]2S( 0.51)2p( 1.67)
      C    8      [core]2S( 0.51)2p( 1.66)3p( 0.01)
      H    9            1S( 0.30)
      H   10            1S( 0.36)
      H   11            1S( 0.36)
      H   12            1S( 0.38)
      H   13            1S( 0.35)
      H   14            1S( 0.38)
      H   15            1S( 0.35)
      H   16            1S( 0.38)
      H   17            1S( 0.35)
      H   18            1S( 0.38)
      H   19            1S( 0.36)
      H   20            1S( 0.38)


 NATURAL BOND ORBITAL ANALYSIS, beta spin orbitals:

                       Occupancies       Lewis Structure    Low   High
           Occ.    -------------------  -----------------   occ   occ
  Cycle   Thresh.   Lewis   Non-Lewis     CR  BD  3C  LP    (L)   (NL)   Dev
 =============================================================================
   1(1)    0.90    28.86987   1.13013      8  20   0   2     1      0    0.21
   2(2)    0.90    28.86987   1.13013      8  20   0   2     1      0    0.21
   3(1)    0.80    29.18459   0.81541      8  21   0   1     0      0    0.18
   4(2)    0.80    28.94585   1.05415      8  21   0   1     2      1    0.18
   5(3)    0.80    29.18459   0.81541      8  21   0   1     0      0    0.18
   6(1)    0.70    28.88789   1.11211      8  20   0   2     0      0    0.18
   7(2)    0.70    28.64915   1.35085      8  20   0   2     1      1    0.18
   8(3)    0.70    28.88789   1.11211      8  20   0   2     0      0    0.18

    The hybrids on atom  3 are linearly dependent.  An eigenvalue (  0.000015)
    of the hybrid overlap matrix is too small (<0.00010).

    PRJTHR will be raised from  0.200 to 0.250 and the NBO search repeated.


    The hybrids on atom  3 are linearly dependent.  An eigenvalue (  0.000015)
    of the hybrid overlap matrix is too small (<0.00010).

    PRJTHR will be raised from  0.250 to 0.300 and the NBO search repeated.


    The hybrids on atom  3 are linearly dependent.  An eigenvalue (  0.000015)
    of the hybrid overlap matrix is too small (<0.00010).

    PRJTHR will be raised from  0.300 to 0.350 and the NBO search repeated.


    The hybrids on atom  3 are linearly dependent.  An eigenvalue (  0.000015)
    of the hybrid overlap matrix is too small (<0.00010).

    PRJTHR will be raised from  0.350 to 0.400 and the NBO search repeated.

   9(1)    0.60    23.02149   6.97851      8   6   0  16     2      0    0.24
  10(2)    0.60    23.69858   6.30142      8   8   0  14     1      0    0.52
  11(3)    0.60    23.02149   6.97851      8   6   0  16     2      0    0.24
  12(4)    0.60    23.69858   6.30142      8   8   0  14     1      0    0.52
  13(5)    0.60    23.02149   6.97851      8   6   0  16     2      0    0.24
  14(6)    0.60    23.69858   6.30142      8   8   0  14     1      0    0.52
  15(7)    0.60    23.02149   6.97851      8   6   0  16     2      0    0.24
  16(8)    0.60    23.69858   6.30142      8   8   0  14     1      0    0.52
  17(9)    0.60    23.02149   6.97851      8   6   0  16     2      0    0.24
  18(1)    0.50    22.83276   7.16724      8   5   0  17     0      1    0.25
  19(2)    0.50    22.83582   7.16418      8   5   0  17     0      0    0.25
  20(3)    0.50    22.83276   7.16724      8   5   0  17     0      1    0.25
  21(4)    0.50    22.83582   7.16418      8   5   0  17     0      0    0.25
  22(1)    0.80    29.18459   0.81541      8  21   0   1     0      0    0.18
 -----------------------------------------------------------------------------

 Structure accepted: RESONANCE keyword permits strongly delocalized structure

 --------------------------------------------------------
   Core                      7.99668 ( 99.958% of   8)
   Valence Lewis            21.18791 ( 96.309% of  22)
  ==================       ============================
   Total Lewis              29.18459 ( 97.282% of  30)
  -----------------------------------------------------
   Valence non-Lewis         0.75662 (  2.522% of  30)
   Rydberg non-Lewis         0.05880 (  0.196% of  30)
  ==================       ============================
   Total non-Lewis           0.81541 (  2.718% of  30)
 --------------------------------------------------------


       (Occupancy)   Bond orbital/ Coefficients/ Hybrids
 ---------------------------------------------------------------------------------
     1. (0.99826) BD ( 1) C   1 - O   2  
                ( 33.22%)   0.5764* C   1 s( 29.94%)p 2.33( 69.76%)d 0.01(  0.30%)
                                           -0.0000 -0.5434  0.0639 -0.3630 -0.0505
                                            0.0000  0.0000  0.7483  0.0585  0.0000
                                            0.0362 -0.0000 -0.0075 -0.0406
                ( 66.78%)   0.8172* O   2 s( 42.98%)p 1.32( 56.92%)d 0.00(  0.10%)
                                            0.0000 -0.6551  0.0246  0.2738 -0.0032
                                           -0.0000  0.0000 -0.7029  0.0146  0.0000
                                            0.0213 -0.0000 -0.0010 -0.0239
     2. (0.99762) BD ( 2) C   1 - O   2  
                ( 30.78%)   0.5548* C   1 s(  0.00%)p 1.00( 99.50%)d 0.00(  0.50%)
                                           -0.0000  0.0000 -0.0000 -0.0000  0.0000
                                            0.9972 -0.0267 -0.0000  0.0000  0.0283
                                           -0.0000 -0.0645  0.0000  0.0000
                ( 69.22%)   0.8320* O   2 s(  0.00%)p 1.00( 99.83%)d 0.00(  0.17%)
                                           -0.0000  0.0000 -0.0000 -0.0000 -0.0000
                                            0.9992  0.0020 -0.0000 -0.0000 -0.0172
                                            0.0000  0.0370 -0.0000 -0.0000
     3. (0.81141) BD ( 3) C   1 - O   2  
                ( 57.83%)   0.7604* C   1 s(  5.99%)p15.68( 93.94%)d 0.01(  0.07%)
                                            0.0023  0.2443 -0.0140  0.7895 -0.0357
                                            0.0000 -0.0000  0.5606 -0.0233 -0.0000
                                           -0.0100 -0.0000  0.0131 -0.0199
                ( 42.17%)   0.6494* O   2 s(  0.03%)p99.99( 99.80%)d 5.67(  0.17%)
                                           -0.0000 -0.0174  0.0007  0.9251 -0.0161
                                            0.0000 -0.0000  0.3767 -0.0038  0.0000
                                            0.0287  0.0000 -0.0159  0.0255
     4. (0.88711) BD ( 1) C   1 - C   3  
                ( 55.99%)   0.7483* C   1 s( 64.14%)p 0.56( 35.83%)d 0.00(  0.03%)
                                            0.0013  0.8006  0.0200 -0.4899  0.0239
                                            0.0000  0.0000  0.3431  0.0019  0.0000
                                            0.0123  0.0000  0.0136 -0.0003
                ( 44.01%)   0.6634* C   3 s( 21.93%)p 3.56( 78.02%)d 0.00(  0.05%)
                                           -0.0002  0.4681  0.0142  0.8754  0.0066
                                            0.0000  0.0000 -0.1136  0.0314  0.0000
                                           -0.0072 -0.0000  0.0167 -0.0112
     5. (0.95332) BD ( 1) C   3 - C   4  
                ( 53.63%)   0.7323* C   3 s( 27.77%)p 2.60( 72.19%)d 0.00(  0.03%)
                                            0.0001  0.5270 -0.0031 -0.3262  0.0124
                                           -0.7069 -0.0054 -0.3397  0.0123  0.0051
                                            0.0044  0.0142 -0.0088 -0.0049
                ( 46.37%)   0.6809* C   4 s( 25.99%)p 2.85( 73.96%)d 0.00(  0.05%)
                                            0.0004  0.5097  0.0073  0.3722  0.0186
                                            0.6990 -0.0056  0.3344  0.0135  0.0150
                                            0.0062  0.0126 -0.0084 -0.0070
     6. (0.95332) BD ( 1) C   3 - C   8  
                ( 53.63%)   0.7323* C   3 s( 27.77%)p 2.60( 72.19%)d 0.00(  0.03%)
                                            0.0001  0.5270 -0.0031 -0.3262  0.0124
                                            0.7069  0.0054 -0.3397  0.0123 -0.0051
                                            0.0044 -0.0142 -0.0088 -0.0049
                ( 46.37%)   0.6809* C   8 s( 25.99%)p 2.85( 73.96%)d 0.00(  0.05%)
                                            0.0004  0.5097  0.0073  0.3722  0.0186
                                           -0.6990  0.0056  0.3344  0.0135 -0.0150
                                            0.0062 -0.0126 -0.0084 -0.0070
     7. (0.98479) BD ( 1) C   3 - H  10  
                ( 63.80%)   0.7988* C   3 s( 22.45%)p 3.45( 77.51%)d 0.00(  0.04%)
                                           -0.0003  0.4738 -0.0052 -0.1401  0.0023
                                            0.0000 -0.0000  0.8691 -0.0052 -0.0000
                                           -0.0012  0.0000  0.0005  0.0205
                ( 36.20%)   0.6016* H  10 s( 99.90%)p 0.00(  0.10%)
                                            0.9995 -0.0060  0.0075 -0.0000 -0.0312
     8. (0.94263) BD ( 1) C   4 - C   5  
                ( 51.93%)   0.7206* C   4 s( 29.23%)p 2.42( 70.73%)d 0.00(  0.04%)
                                            0.0000  0.5407  0.0007 -0.8346 -0.0023
                                            0.0029 -0.0313  0.0986 -0.0012 -0.0046
                                           -0.0042  0.0017  0.0146 -0.0102
                ( 48.07%)   0.6933* C   5 s( 27.55%)p 2.63( 72.41%)d 0.00(  0.05%)
                                            0.0004  0.5248  0.0057  0.8458  0.0096
                                           -0.0113 -0.0295 -0.0875  0.0008  0.0037
                                           -0.0023  0.0000  0.0179 -0.0118
     9. (0.97666) BD ( 1) C   4 - H  11  
                ( 63.15%)   0.7947* C   4 s( 22.65%)p 3.41( 77.31%)d 0.00(  0.04%)
                                            0.0001 -0.4759 -0.0044 -0.3503  0.0063
                                            0.7129  0.0021 -0.3765  0.0198  0.0110
                                           -0.0070  0.0130  0.0068  0.0032
                ( 36.85%)   0.6070* H  11 s( 99.90%)p 0.00(  0.10%)
                                           -0.9995  0.0035  0.0105 -0.0270  0.0108
    10. (0.98640) BD ( 1) C   4 - H  12  
                ( 62.21%)   0.7887* C   4 s( 22.02%)p 3.54( 77.93%)d 0.00(  0.04%)
                                            0.0002 -0.4692  0.0088 -0.2034  0.0009
                                            0.0400  0.0278  0.8577 -0.0023 -0.0002
                                            0.0102  0.0023 -0.0011 -0.0184
                ( 37.79%)   0.6148* H  12 s( 99.91%)p 0.00(  0.09%)
                                           -0.9995  0.0042  0.0060 -0.0057 -0.0296
    11. (0.97884) BD ( 1) C   5 - C   6  
                ( 50.42%)   0.7101* C   5 s( 27.72%)p 2.61( 72.24%)d 0.00(  0.04%)
                                            0.0001  0.5265 -0.0009 -0.3519 -0.0291
                                            0.6970 -0.0160 -0.3341 -0.0084 -0.0104
                                            0.0039 -0.0127 -0.0109 -0.0058
                ( 49.58%)   0.7041* C   6 s( 27.67%)p 2.61( 72.29%)d 0.00(  0.05%)
                                            0.0004  0.5260  0.0012  0.3318 -0.0238
                                           -0.7066 -0.0195  0.3355 -0.0025 -0.0134
                                            0.0078 -0.0124 -0.0062 -0.0052
    12. (0.96451) BD ( 1) C   5 - H  13  
                ( 63.55%)   0.7972* C   5 s( 22.58%)p 3.43( 77.38%)d 0.00(  0.04%)
                                            0.0003 -0.4752 -0.0050  0.3434  0.0037
                                            0.7145 -0.0064  0.3808 -0.0179 -0.0085
                                           -0.0040 -0.0133  0.0097  0.0030
                ( 36.45%)   0.6037* H  13 s( 99.90%)p 0.00(  0.10%)
                                           -0.9995  0.0028 -0.0147 -0.0246 -0.0115
    13. (0.98555) BD ( 1) C   5 - H  14  
                ( 61.95%)   0.7871* C   5 s( 22.04%)p 3.54( 77.92%)d 0.00(  0.04%)
                                           -0.0001  0.4694 -0.0087 -0.2035 -0.0144
                                           -0.0473 -0.0212  0.8572 -0.0077  0.0006
                                           -0.0059  0.0001  0.0002  0.0201
                ( 38.05%)   0.6168* H  14 s( 99.91%)p 0.00(  0.09%)
                                            0.9995 -0.0042  0.0101  0.0049 -0.0281
    14. (0.97884) BD ( 1) C   6 - C   7  
                ( 49.58%)   0.7041* C   6 s( 27.67%)p 2.61( 72.29%)d 0.00(  0.05%)
                                            0.0004  0.5260  0.0012  0.3318 -0.0238
                                            0.7066  0.0195  0.3355 -0.0025  0.0134
                                            0.0078  0.0124 -0.0062 -0.0052
                ( 50.42%)   0.7101* C   7 s( 27.72%)p 2.61( 72.24%)d 0.00(  0.04%)
                                            0.0001  0.5265 -0.0009 -0.3519 -0.0291
                                           -0.6970  0.0160 -0.3341 -0.0084  0.0104
                                            0.0039  0.0127 -0.0109 -0.0058
    15. (0.95284) BD ( 1) C   6 - H  15  
                ( 63.55%)   0.7972* C   6 s( 22.50%)p 3.44( 77.47%)d 0.00(  0.04%)
                                            0.0003 -0.4743 -0.0060  0.8718 -0.0091
                                            0.0000  0.0000 -0.1195  0.0169 -0.0000
                                            0.0068  0.0000 -0.0150  0.0090
                ( 36.45%)   0.6037* H  15 s( 99.91%)p 0.00(  0.09%)
                                           -0.9995  0.0037 -0.0307 -0.0000  0.0007
    16. (0.98792) BD ( 1) C   6 - H  16  
                ( 61.71%)   0.7856* C   6 s( 22.06%)p 3.53( 77.90%)d 0.00(  0.04%)
                                            0.0002 -0.4696  0.0085 -0.1356  0.0276
                                            0.0000  0.0000  0.8717  0.0010  0.0000
                                            0.0083 -0.0000 -0.0008 -0.0193
                ( 38.29%)   0.6187* H  16 s( 99.91%)p 0.00(  0.09%)
                                           -0.9995  0.0041 -0.0004 -0.0000 -0.0300
    17. (0.94263) BD ( 1) C   7 - C   8  
                ( 48.07%)   0.6933* C   7 s( 27.55%)p 2.63( 72.41%)d 0.00(  0.05%)
                                            0.0004  0.5248  0.0057  0.8458  0.0096
                                            0.0113  0.0295 -0.0875  0.0008 -0.0037
                                           -0.0023 -0.0000  0.0179 -0.0118
                ( 51.93%)   0.7206* C   8 s( 29.23%)p 2.42( 70.73%)d 0.00(  0.04%)
                                            0.0000  0.5407  0.0007 -0.8346 -0.0023
                                           -0.0029  0.0313  0.0986 -0.0012  0.0046
                                           -0.0042 -0.0017  0.0146 -0.0102
    18. (0.96451) BD ( 1) C   7 - H  17  
                ( 63.55%)   0.7972* C   7 s( 22.58%)p 3.43( 77.38%)d 0.00(  0.04%)
                                           -0.0003  0.4752  0.0050 -0.3434 -0.0037
                                            0.7145 -0.0064 -0.3808  0.0179 -0.0085
                                            0.0040 -0.0133 -0.0097 -0.0030
                ( 36.45%)   0.6037* H  17 s( 99.90%)p 0.00(  0.10%)
                                            0.9995 -0.0028  0.0147 -0.0246  0.0115
    19. (0.98555) BD ( 1) C   7 - H  18  
                ( 61.95%)   0.7871* C   7 s( 22.04%)p 3.54( 77.92%)d 0.00(  0.04%)
                                           -0.0001  0.4694 -0.0087 -0.2035 -0.0144
                                            0.0473  0.0212  0.8572 -0.0077 -0.0006
                                           -0.0059 -0.0001  0.0002  0.0201
                ( 38.05%)   0.6168* H  18 s( 99.91%)p 0.00(  0.09%)
                                            0.9995 -0.0042  0.0101 -0.0049 -0.0281
    20. (0.97666) BD ( 1) C   8 - H  19  
                ( 63.15%)   0.7947* C   8 s( 22.65%)p 3.41( 77.31%)d 0.00(  0.04%)
                                           -0.0001  0.4759  0.0044  0.3503 -0.0063
                                            0.7129  0.0021  0.3765 -0.0198  0.0110
                                            0.0070  0.0130 -0.0068 -0.0032
                ( 36.85%)   0.6070* H  19 s( 99.90%)p 0.00(  0.10%)
                                            0.9995 -0.0035 -0.0105 -0.0270 -0.0108
    21. (0.98640) BD ( 1) C   8 - H  20  
                ( 62.21%)   0.7887* C   8 s( 22.02%)p 3.54( 77.93%)d 0.00(  0.04%)
                                            0.0002 -0.4692  0.0088 -0.2034  0.0009
                                           -0.0400 -0.0278  0.8577 -0.0023  0.0002
                                            0.0102 -0.0023 -0.0011 -0.0184
                ( 37.79%)   0.6148* H  20 s( 99.91%)p 0.00(  0.09%)
                                           -0.9995  0.0042  0.0060  0.0057 -0.0296
    22. (0.99961) CR ( 1) C   1           s(100.00%)p 0.00(  0.00%)
                                            1.0000 -0.0016  0.0000 -0.0012  0.0000
                                           -0.0000  0.0000 -0.0017  0.0001  0.0000
                                            0.0000  0.0000 -0.0000  0.0000
    23. (0.99986) CR ( 1) O   2           s(100.00%)p 0.00(  0.00%)
                                            1.0000 -0.0003 -0.0000 -0.0001 -0.0000
                                            0.0000  0.0000  0.0003  0.0000 -0.0000
                                           -0.0000  0.0000  0.0000  0.0000
    24. (0.99948) CR ( 1) C   3           s(100.00%)p 0.00(  0.00%)
                                            1.0000  0.0001  0.0000  0.0002 -0.0000
                                           -0.0000 -0.0000  0.0003  0.0000  0.0000
                                           -0.0000  0.0000  0.0000  0.0000
    25. (0.99954) CR ( 1) C   4           s(100.00%)p 0.00(  0.00%)
                                            1.0000 -0.0001 -0.0000 -0.0001 -0.0000
                                           -0.0004 -0.0000 -0.0003 -0.0000 -0.0000
                                           -0.0000 -0.0000  0.0000  0.0000
    26. (0.99955) CR ( 1) C   5           s(100.00%)p 0.00(  0.00%)
                                            1.0000 -0.0001 -0.0000 -0.0004 -0.0000
                                           -0.0003  0.0000  0.0000  0.0000  0.0000
                                            0.0000  0.0000 -0.0000  0.0000
    27. (0.99955) CR ( 1) C   6           s(100.00%)p 0.00(  0.00%)
                                            1.0000 -0.0001 -0.0000 -0.0005  0.0000
                                           -0.0000  0.0000 -0.0004 -0.0000  0.0000
                                           -0.0000  0.0000  0.0000  0.0000
    28. (0.99955) CR ( 1) C   7           s(100.00%)p 0.00(  0.00%)
                                            1.0000 -0.0001 -0.0000 -0.0004 -0.0000
                                            0.0003 -0.0000  0.0000  0.0000 -0.0000
                                            0.0000 -0.0000 -0.0000  0.0000
    29. (0.99954) CR ( 1) C   8           s(100.00%)p 0.00(  0.00%)
                                            1.0000 -0.0001 -0.0000 -0.0001 -0.0000
                                            0.0004  0.0000 -0.0003 -0.0000  0.0000
                                           -0.0000  0.0000  0.0000  0.0000
    30. (0.99214) LP ( 1) O   2           s( 57.04%)p 0.75( 42.94%)d 0.00(  0.02%)
                                            0.0004  0.7551  0.0153  0.2593  0.0008
                                           -0.0000 -0.0000 -0.6018 -0.0032  0.0000
                                            0.0063 -0.0000 -0.0053 -0.0092
    31. (0.30234) LP*( 1) H   9           s( 99.87%)p 0.00(  0.13%)
                                            0.9993 -0.0097 -0.0232 -0.0000 -0.0283
    32. (0.00653) RY*( 1) C   1           s( 26.65%)p 2.73( 72.66%)d 0.03(  0.69%)
                                           -0.0000  0.0548  0.5133  0.0478 -0.3800
                                           -0.0000  0.0000 -0.0681  0.7585  0.0000
                                            0.0688  0.0000 -0.0389  0.0256
    33. (0.00242) RY*( 2) C   1           s( 26.32%)p 1.63( 42.82%)d 1.17( 30.86%)
                                           -0.0000 -0.0165  0.5127  0.0423  0.6488
                                           -0.0000 -0.0000  0.0242 -0.0699  0.0000
                                            0.2486 -0.0000 -0.2127  0.4489
    34. (0.00195) RY*( 3) C   1           s(  0.00%)p 1.00( 70.43%)d 0.42( 29.57%)
                                           -0.0000 -0.0000  0.0000  0.0000  0.0000
                                            0.0547  0.8375  0.0000 -0.0000 -0.4540
                                            0.0000  0.2992 -0.0000  0.0000
    35. (0.00096) RY*( 4) C   1           s( 15.27%)p 3.51( 53.54%)d 2.04( 31.19%)
                                            0.0000  0.0164  0.3904 -0.0008 -0.4770
                                            0.0000 -0.0000 -0.0448 -0.5531  0.0000
                                            0.5391  0.0000 -0.0148 -0.1450
    36. (0.00012) RY*( 5) C   1           s( 26.35%)p 0.34(  8.91%)d 2.46( 64.74%)
                                            0.0000 -0.0053  0.5133  0.0081  0.2618
                                           -0.0000 -0.0000 -0.0221 -0.1415 -0.0000
                                           -0.4335 -0.0000  0.3502 -0.5804
    37. (0.00005) RY*( 6) C   1           s(  0.00%)p 1.00( 21.87%)d 3.57( 78.13%)
    38. (0.00001) RY*( 7) C   1           s(  0.00%)p 1.00(  8.19%)d11.20( 91.81%)
    39. (0.00001) RY*( 8) C   1           s(  2.41%)p 3.43(  8.26%)d37.11( 89.33%)
    40. (0.00001) RY*( 9) C   1           s(  2.94%)p 4.85( 14.27%)d28.13( 82.79%)
    41. (0.00151) RY*( 1) O   2           s(  5.39%)p17.02( 91.78%)d 0.52(  2.83%)
                                           -0.0000 -0.0004  0.2322 -0.0230 -0.8987
                                           -0.0000 -0.0000 -0.0042 -0.3310  0.0000
                                            0.1025  0.0000 -0.0573  0.1205
    42. (0.00012) RY*( 2) O   2           s(  0.00%)p 1.00( 94.11%)d 0.06(  5.89%)
                                           -0.0000  0.0000  0.0000 -0.0000 -0.0000
                                            0.0074  0.9701  0.0000  0.0000  0.1714
                                           -0.0000 -0.1717  0.0000  0.0000
    43. (0.00010) RY*( 3) O   2           s( 73.89%)p 0.35( 25.59%)d 0.01(  0.52%)
    44. (0.00004) RY*( 4) O   2           s( 16.57%)p 4.30( 71.29%)d 0.73( 12.14%)
    45. (0.00000) RY*( 5) O   2           s(  0.00%)p 1.00(  3.06%)d31.70( 96.94%)
    46. (0.00000) RY*( 6) O   2           s(  1.47%)p 5.98(  8.76%)d61.25( 89.77%)
    47. (0.00000) RY*( 7) O   2           s(  0.00%)p 1.00(  3.00%)d32.38( 97.00%)
    48. (0.00000) RY*( 8) O   2           s(  0.19%)p 4.89(  0.91%)d99.99( 98.90%)
    49. (0.00001) RY*( 9) O   2           s(  2.45%)p 0.82(  2.00%)d39.05( 95.55%)
    50. (0.00277) RY*( 1) C   3           s(  6.56%)p13.44( 88.15%)d 0.81(  5.29%)
                                           -0.0000 -0.0152  0.2556 -0.0249 -0.3906
                                            0.0000  0.0000  0.0169  0.8532  0.0000
                                            0.0755  0.0000  0.0700 -0.2058
    51. (0.00138) RY*( 2) C   3           s( 28.51%)p 2.37( 67.64%)d 0.14(  3.85%)
                                           -0.0000  0.0235  0.5335 -0.0045 -0.6643
                                           -0.0000 -0.0000 -0.0107 -0.4848 -0.0000
                                           -0.0361 -0.0000  0.1892 -0.0373
    52. (0.00078) RY*( 3) C   3           s(  0.00%)p 1.00( 92.08%)d 0.09(  7.92%)
                                           -0.0000  0.0000  0.0000  0.0000 -0.0000
                                           -0.0021  0.9596 -0.0000 -0.0000 -0.0405
                                           -0.0000  0.2784  0.0000  0.0000
    53. (0.00048) RY*( 4) C   3           s( 36.03%)p 0.46( 16.45%)d 1.32( 47.51%)
                                           -0.0000 -0.0077  0.6002 -0.0049  0.4048
                                           -0.0000  0.0000  0.0147 -0.0214 -0.0000
                                           -0.3306  0.0000 -0.4638 -0.3883
    54. (0.00023) RY*( 5) C   3           s(  0.00%)p 1.00(  3.22%)d30.07( 96.78%)
                                           -0.0000  0.0000 -0.0000  0.0000 -0.0000
                                           -0.0052  0.1793  0.0000 -0.0000  0.8505
                                           -0.0000 -0.4944 -0.0000 -0.0000
    55. (0.00017) RY*( 6) C   3           s( 25.94%)p 0.77( 20.05%)d 2.08( 54.00%)
                                           -0.0000 -0.0100  0.5092 -0.0132  0.4322
                                           -0.0000  0.0000 -0.0064  0.1164  0.0000
                                            0.1291 -0.0000  0.5066  0.5165
    56. (0.00012) RY*( 7) C   3           s(  0.00%)p 1.00(  4.74%)d20.09( 95.26%)
                                            0.0000 -0.0000  0.0000 -0.0000  0.0000
                                            0.0220 -0.2167 -0.0000  0.0000  0.5244
                                           -0.0000  0.8232 -0.0000  0.0000
    57. (0.00008) RY*( 8) C   3           s(  1.22%)p 4.26(  5.19%)d76.81( 93.59%)
    58. (0.00003) RY*( 9) C   3           s(  1.80%)p 1.42(  2.56%)d53.00( 95.63%)
    59. (0.00289) RY*( 1) C   4           s(  5.89%)p15.12( 88.99%)d 0.87(  5.13%)
                                           -0.0000  0.0184  0.2419 -0.0106 -0.1110
                                            0.0220  0.5938 -0.0212 -0.7238 -0.0900
                                            0.0868 -0.0938 -0.0619 -0.1517
    60. (0.00112) RY*( 2) C   4           s( 18.24%)p 3.79( 69.15%)d 0.69( 12.61%)
                                            0.0000 -0.0092  0.4270 -0.0023  0.8180
                                           -0.0180 -0.1154 -0.0093 -0.0931  0.2694
                                            0.1008 -0.0204  0.1854 -0.0922
    61. (0.00050) RY*( 3) C   4           s(  8.07%)p 8.62( 69.54%)d 2.77( 22.39%)
                                           -0.0000 -0.0207  0.2833  0.0100 -0.4180
                                            0.0067 -0.6311  0.0018 -0.3498  0.2871
                                            0.3536  0.1043 -0.0118 -0.0737
    62. (0.00029) RY*( 4) C   4           s( 56.14%)p 0.63( 35.42%)d 0.15(  8.44%)
                                            0.0000  0.0098  0.7492 -0.0049 -0.2594
                                           -0.0071  0.2558 -0.0075  0.4704 -0.1232
                                            0.1219  0.1220  0.0371  0.1952
    63. (0.00015) RY*( 5) C   4           s(  6.07%)p 0.43(  2.61%)d15.04( 91.32%)
                                           -0.0000 -0.0020  0.2464  0.0007 -0.1535
                                           -0.0019 -0.0492  0.0060 -0.0106  0.4310
                                           -0.7828 -0.2479 -0.2057 -0.1046
    64. (0.00009) RY*( 6) C   4           s(  3.72%)p 6.01( 22.37%)d19.87( 73.91%)
    65. (0.00005) RY*( 7) C   4           s(  0.00%)p 1.00(  5.20%)d18.24( 94.80%)
    66. (0.00001) RY*( 8) C   4           s(  0.09%)p14.24(  1.31%)d99.99( 98.59%)
    67. (0.00001) RY*( 9) C   4           s(  1.88%)p 2.92(  5.48%)d49.31( 92.64%)
    68. (0.00242) RY*( 1) C   5           s(  6.08%)p14.54( 88.48%)d 0.89(  5.44%)
                                           -0.0000  0.0204  0.2458  0.0056  0.1744
                                            0.0280  0.5921  0.0223  0.7088  0.0858
                                            0.0733  0.1045 -0.0744 -0.1588
    69. (0.00093) RY*( 2) C   5           s(  4.13%)p18.30( 75.56%)d 4.92( 20.32%)
                                            0.0000 -0.0198  0.2022 -0.0177  0.1333
                                           -0.0033 -0.7073  0.0027  0.4871 -0.3247
                                            0.2572 -0.0260  0.1136 -0.1341
    70. (0.00064) RY*( 3) C   5           s(  2.30%)p35.92( 82.60%)d 6.57( 15.10%)
                                           -0.0000 -0.0138  0.1510  0.0160 -0.8993
                                           -0.0135  0.1013  0.0045  0.0802 -0.2576
                                           -0.0183  0.1215  0.1932 -0.1795
    71. (0.00021) RY*( 4) C   5           s( 73.82%)p 0.24( 17.59%)d 0.12(  8.59%)
                                            0.0000  0.0066  0.8592 -0.0113  0.2021
                                           -0.0002  0.0909  0.0025 -0.3558 -0.1659
                                           -0.1182  0.0041  0.1993  0.0684
    72. (0.00014) RY*( 5) C   5           s(  0.54%)p 5.96(  3.20%)d99.99( 96.26%)
                                           -0.0000  0.0010  0.0733  0.0043 -0.1423
                                           -0.0038  0.1082 -0.0035 -0.0035  0.2621
                                            0.6923 -0.4281  0.2755  0.3944
    73. (0.00007) RY*( 6) C   5           s(  3.16%)p 1.00(  3.15%)d29.62( 93.69%)
    74. (0.00002) RY*( 7) C   5           s(  1.01%)p17.70( 17.88%)d80.26( 81.11%)
    75. (0.00001) RY*( 8) C   5           s(  8.57%)p 1.21( 10.34%)d 9.47( 81.10%)
    76. (0.00001) RY*( 9) C   5           s(  0.51%)p 2.50(  1.27%)d99.99( 98.23%)
    77. (0.00245) RY*( 1) C   6           s(  8.67%)p 9.90( 85.86%)d 0.63(  5.47%)
                                           -0.0000  0.0204  0.2938  0.0330  0.7801
                                            0.0000  0.0000 -0.0152 -0.4988  0.0000
                                            0.0048 -0.0000  0.1212 -0.1999
    78. (0.00074) RY*( 2) C   6           s(  3.72%)p18.14( 67.46%)d 7.75( 28.82%)
                                            0.0000 -0.0238  0.1914 -0.0080 -0.4998
                                           -0.0000 -0.0000 -0.0052 -0.6517 -0.0000
                                           -0.1337 -0.0000 -0.4212 -0.3049
    79. (0.00064) RY*( 3) C   6           s(  0.00%)p 1.00( 93.05%)d 0.07(  6.95%)
                                           -0.0000  0.0000 -0.0000  0.0000 -0.0000
                                           -0.0227  0.9644  0.0000 -0.0000  0.0334
                                            0.0000 -0.2615  0.0000  0.0000
    80. (0.00019) RY*( 4) C   6           s( 77.04%)p 0.16( 12.20%)d 0.14( 10.76%)
                                            0.0000  0.0037  0.8777 -0.0053 -0.0159
                                           -0.0000  0.0000 -0.0025  0.3488  0.0000
                                           -0.0510 -0.0000 -0.2527  0.2028
    81. (0.00013) RY*( 5) C   6           s(  0.00%)p 1.00(  5.41%)d17.49( 94.59%)
                                           -0.0000  0.0000  0.0000  0.0000 -0.0000
                                           -0.0093  0.2324  0.0000  0.0000 -0.5751
                                           -0.0000  0.7843  0.0000 -0.0000
    82. (0.00007) RY*( 6) C   6           s(  0.00%)p 1.00(  1.61%)d61.17( 98.39%)
    83. (0.00003) RY*( 7) C   6           s(  0.52%)p42.73( 22.10%)d99.99( 77.39%)
    84. (0.00000) RY*( 8) C   6           s(  9.61%)p 1.16( 11.18%)d 8.25( 79.22%)
    85. (0.00001) RY*( 9) C   6           s(  0.55%)p 2.17(  1.20%)d99.99( 98.24%)
    86. (0.00242) RY*( 1) C   7           s(  6.08%)p14.54( 88.48%)d 0.89(  5.44%)
                                           -0.0000  0.0204  0.2458  0.0056  0.1744
                                           -0.0280 -0.5921  0.0223  0.7088 -0.0858
                                            0.0733 -0.1045 -0.0744 -0.1588
    87. (0.00093) RY*( 2) C   7           s(  4.13%)p18.30( 75.56%)d 4.92( 20.32%)
                                            0.0000 -0.0198  0.2022 -0.0177  0.1333
                                            0.0033  0.7073  0.0027  0.4871  0.3247
                                            0.2572  0.0260  0.1136 -0.1341
    88. (0.00064) RY*( 3) C   7           s(  2.30%)p35.92( 82.60%)d 6.57( 15.10%)
                                            0.0000 -0.0138  0.1510  0.0160 -0.8993
                                            0.0135 -0.1013  0.0045  0.0802  0.2576
                                           -0.0183 -0.1215  0.1932 -0.1795
    89. (0.00021) RY*( 4) C   7           s( 73.82%)p 0.24( 17.59%)d 0.12(  8.59%)
                                            0.0000  0.0066  0.8592 -0.0113  0.2021
                                            0.0002 -0.0909  0.0025 -0.3558  0.1659
                                           -0.1182 -0.0041  0.1993  0.0684
    90. (0.00014) RY*( 5) C   7           s(  0.54%)p 5.96(  3.20%)d99.99( 96.26%)
                                            0.0000  0.0010  0.0733  0.0043 -0.1423
                                            0.0038 -0.1082 -0.0035 -0.0035 -0.2621
                                            0.6923  0.4281  0.2755  0.3944
    91. (0.00007) RY*( 6) C   7           s(  3.16%)p 1.00(  3.15%)d29.62( 93.69%)
    92. (0.00002) RY*( 7) C   7           s(  1.01%)p17.70( 17.88%)d80.26( 81.11%)
    93. (0.00001) RY*( 8) C   7           s(  8.57%)p 1.21( 10.34%)d 9.47( 81.10%)
    94. (0.00001) RY*( 9) C   7           s(  0.51%)p 2.50(  1.27%)d99.99( 98.23%)
    95. (0.00289) RY*( 1) C   8           s(  5.89%)p15.12( 88.99%)d 0.87(  5.13%)
                                           -0.0000  0.0184  0.2419 -0.0106 -0.1110
                                           -0.0220 -0.5938 -0.0212 -0.7238  0.0900
                                            0.0868  0.0938 -0.0619 -0.1517
    96. (0.00112) RY*( 2) C   8           s( 18.24%)p 3.79( 69.15%)d 0.69( 12.61%)
                                            0.0000 -0.0092  0.4270 -0.0023  0.8180
                                            0.0180  0.1154 -0.0093 -0.0931 -0.2694
                                            0.1008  0.0204  0.1854 -0.0922
    97. (0.00050) RY*( 3) C   8           s(  8.07%)p 8.62( 69.55%)d 2.77( 22.39%)
                                           -0.0000 -0.0207  0.2833  0.0100 -0.4180
                                           -0.0067  0.6311  0.0018 -0.3498 -0.2871
                                            0.3536 -0.1043 -0.0118 -0.0737
    98. (0.00029) RY*( 4) C   8           s( 56.14%)p 0.63( 35.42%)d 0.15(  8.44%)
                                            0.0000  0.0098  0.7492 -0.0049 -0.2594
                                            0.0071 -0.2558 -0.0075  0.4704  0.1232
                                            0.1219 -0.1220  0.0371  0.1952
    99. (0.00015) RY*( 5) C   8           s(  6.07%)p 0.43(  2.61%)d15.04( 91.32%)
                                            0.0000 -0.0020  0.2464  0.0007 -0.1535
                                            0.0019  0.0492  0.0060 -0.0106 -0.4310
                                           -0.7828  0.2479 -0.2057 -0.1046
   100. (0.00009) RY*( 6) C   8           s(  3.72%)p 6.01( 22.37%)d19.87( 73.91%)
   101. (0.00005) RY*( 7) C   8           s(  0.00%)p 1.00(  5.20%)d18.24( 94.80%)
   102. (0.00001) RY*( 8) C   8           s(  0.09%)p14.24(  1.31%)d99.99( 98.59%)
   103. (0.00001) RY*( 9) C   8           s(  1.88%)p 2.92(  5.48%)d49.31( 92.64%)
   104. (0.00078) RY*( 1) H   9           s( 99.28%)p 0.01(  0.72%)
                                            0.0075  0.9964 -0.0841 -0.0000 -0.0105
   105. (0.00005) RY*( 2) H   9           s(  0.79%)p99.99( 99.21%)
   106. (0.00002) RY*( 3) H   9           s(  0.00%)p 1.00(100.00%)
   107. (0.00002) RY*( 4) H   9           s(  0.06%)p99.99( 99.94%)
   108. (0.00175) RY*( 1) H  10           s( 99.86%)p 0.00(  0.14%)
                                            0.0066  0.9993  0.0283  0.0000  0.0244
   109. (0.00005) RY*( 2) H  10           s(  0.10%)p99.99( 99.90%)
   110. (0.00004) RY*( 3) H  10           s(  0.00%)p 1.00(100.00%)
   111. (0.00002) RY*( 4) H  10           s(  0.14%)p99.99( 99.86%)
   112. (0.00090) RY*( 1) H  11           s( 99.66%)p 0.00(  0.34%)
                                            0.0050  0.9983  0.0459 -0.0359  0.0017
   113. (0.00009) RY*( 2) H  11           s(  0.01%)p 1.00( 99.99%)
   114. (0.00004) RY*( 3) H  11           s(  0.10%)p99.99( 99.90%)
   115. (0.00002) RY*( 4) H  11           s(  0.33%)p99.99( 99.67%)
   116. (0.00161) RY*( 1) H  12           s( 99.77%)p 0.00(  0.23%)
                                            0.0052  0.9989  0.0349  0.0151 -0.0283
   117. (0.00009) RY*( 2) H  12           s(  0.04%)p99.99( 99.96%)
   118. (0.00004) RY*( 3) H  12           s(  0.08%)p99.99( 99.92%)
   119. (0.00002) RY*( 4) H  12           s(  0.20%)p99.99( 99.80%)
   120. (0.00084) RY*( 1) H  13           s( 99.57%)p 0.00(  0.43%)
                                            0.0045  0.9978 -0.0043 -0.0654 -0.0043
   121. (0.00008) RY*( 2) H  13           s(  0.00%)p 1.00(100.00%)
   122. (0.00005) RY*( 3) H  13           s(  0.06%)p99.99( 99.94%)
   123. (0.00002) RY*( 4) H  13           s(  0.46%)p99.99( 99.54%)
   124. (0.00126) RY*( 1) H  14           s( 99.63%)p 0.00(  0.37%)
                                            0.0059  0.9982 -0.0020 -0.0078  0.0599
   125. (0.00008) RY*( 2) H  14           s(  0.04%)p99.99( 99.96%)
   126. (0.00006) RY*( 3) H  14           s(  0.01%)p99.99( 99.99%)
   127. (0.00002) RY*( 4) H  14           s(  0.40%)p99.99( 99.60%)
   128. (0.00078) RY*( 1) H  15           s( 99.53%)p 0.00(  0.47%)
                                            0.0057  0.9976 -0.0662 -0.0000  0.0175
   129. (0.00008) RY*( 2) H  15           s(  0.05%)p99.99( 99.95%)
   130. (0.00006) RY*( 3) H  15           s(  0.00%)p 1.00(100.00%)
   131. (0.00002) RY*( 4) H  15           s(  0.51%)p99.99( 99.49%)
   132. (0.00128) RY*( 1) H  16           s( 99.65%)p 0.00(  0.35%)
                                            0.0058  0.9982  0.0158 -0.0000 -0.0571
   133. (0.00007) RY*( 2) H  16           s(  0.06%)p99.99( 99.94%)
   134. (0.00006) RY*( 3) H  16           s(  0.00%)p 1.00(100.00%)
   135. (0.00002) RY*( 4) H  16           s(  0.38%)p99.99( 99.62%)
   136. (0.00084) RY*( 1) H  17           s( 99.57%)p 0.00(  0.43%)
                                            0.0045  0.9978 -0.0043  0.0654 -0.0043
   137. (0.00008) RY*( 2) H  17           s(  0.00%)p 1.00(100.00%)
   138. (0.00005) RY*( 3) H  17           s(  0.06%)p99.99( 99.94%)
   139. (0.00002) RY*( 4) H  17           s(  0.46%)p99.99( 99.54%)
   140. (0.00126) RY*( 1) H  18           s( 99.63%)p 0.00(  0.37%)
                                            0.0059  0.9982 -0.0020  0.0078  0.0599
   141. (0.00008) RY*( 2) H  18           s(  0.04%)p99.99( 99.96%)
   142. (0.00006) RY*( 3) H  18           s(  0.01%)p99.99( 99.99%)
   143. (0.00002) RY*( 4) H  18           s(  0.40%)p99.99( 99.60%)
   144. (0.00090) RY*( 1) H  19           s( 99.66%)p 0.00(  0.34%)
                                            0.0050  0.9983  0.0459  0.0359  0.0017
   145. (0.00009) RY*( 2) H  19           s(  0.01%)p 1.00( 99.99%)
   146. (0.00004) RY*( 3) H  19           s(  0.10%)p99.99( 99.90%)
   147. (0.00002) RY*( 4) H  19           s(  0.33%)p99.99( 99.67%)
   148. (0.00161) RY*( 1) H  20           s( 99.77%)p 0.00(  0.23%)
                                            0.0052  0.9989  0.0349 -0.0151 -0.0283
   149. (0.00009) RY*( 2) H  20           s(  0.04%)p99.99( 99.96%)
   150. (0.00004) RY*( 3) H  20           s(  0.08%)p99.99( 99.92%)
   151. (0.00002) RY*( 4) H  20           s(  0.20%)p99.99( 99.80%)
   152. (0.00411) BD*( 1) C   1 - O   2  
                ( 66.78%)   0.8172* C   1 s( 29.94%)p 2.33( 69.76%)d 0.01(  0.30%)
                                           -0.0000 -0.5434  0.0639 -0.3630 -0.0505
                                            0.0000  0.0000  0.7483  0.0585  0.0000
                                            0.0362 -0.0000 -0.0075 -0.0406
                ( 33.22%)  -0.5764* O   2 s( 42.98%)p 1.32( 56.92%)d 0.00(  0.10%)
                                            0.0000 -0.6551  0.0246  0.2738 -0.0032
                                           -0.0000  0.0000 -0.7029  0.0146  0.0000
                                            0.0213 -0.0000 -0.0010 -0.0239
   153. (0.03361) BD*( 2) C   1 - O   2  
                ( 69.22%)   0.8320* C   1 s(  0.00%)p 1.00( 99.50%)d 0.00(  0.50%)
                                           -0.0000  0.0000 -0.0000 -0.0000  0.0000
                                            0.9972 -0.0267 -0.0000  0.0000  0.0283
                                           -0.0000 -0.0645  0.0000  0.0000
                ( 30.78%)  -0.5548* O   2 s(  0.00%)p 1.00( 99.83%)d 0.00(  0.17%)
                                           -0.0000  0.0000 -0.0000 -0.0000 -0.0000
                                            0.9992  0.0020 -0.0000 -0.0000 -0.0172
                                            0.0000  0.0370 -0.0000 -0.0000
   154. (0.21976) BD*( 3) C   1 - O   2  
                ( 42.17%)   0.6494* C   1 s(  5.99%)p15.68( 93.94%)d 0.01(  0.07%)
                                           -0.0023 -0.2443  0.0140 -0.7895  0.0357
                                           -0.0000  0.0000 -0.5606  0.0233  0.0000
                                            0.0100  0.0000 -0.0131  0.0199
                ( 57.83%)  -0.7604* O   2 s(  0.03%)p99.99( 99.80%)d 5.67(  0.17%)
                                            0.0000  0.0174 -0.0007 -0.9251  0.0161
                                           -0.0000  0.0000 -0.3767  0.0038 -0.0000
                                           -0.0287 -0.0000  0.0159 -0.0255
   155. (0.05917) BD*( 1) C   1 - C   3  
                ( 44.01%)   0.6634* C   1 s( 64.14%)p 0.56( 35.83%)d 0.00(  0.03%)
                                           -0.0013 -0.8006 -0.0200  0.4899 -0.0239
                                           -0.0000 -0.0000 -0.3431 -0.0019 -0.0000
                                           -0.0123 -0.0000 -0.0136  0.0003
                ( 55.99%)  -0.7483* C   3 s( 21.93%)p 3.56( 78.02%)d 0.00(  0.05%)
                                            0.0002 -0.4681 -0.0142 -0.8754 -0.0066
                                           -0.0000 -0.0000  0.1136 -0.0314 -0.0000
                                            0.0072  0.0000 -0.0167  0.0112
   156. (0.01261) BD*( 1) C   3 - C   4  
                ( 46.37%)   0.6809* C   3 s( 27.77%)p 2.60( 72.19%)d 0.00(  0.03%)
                                           -0.0001 -0.5270  0.0031  0.3262 -0.0124
                                            0.7069  0.0054  0.3397 -0.0123 -0.0051
                                           -0.0044 -0.0142  0.0088  0.0049
                ( 53.63%)  -0.7323* C   4 s( 25.99%)p 2.85( 73.96%)d 0.00(  0.05%)
                                           -0.0004 -0.5097 -0.0073 -0.3722 -0.0186
                                           -0.6990  0.0056 -0.3344 -0.0135 -0.0150
                                           -0.0062 -0.0126  0.0084  0.0070
   157. (0.01261) BD*( 1) C   3 - C   8  
                ( 46.37%)   0.6809* C   3 s( 27.77%)p 2.60( 72.19%)d 0.00(  0.03%)
                                           -0.0001 -0.5270  0.0031  0.3262 -0.0124
                                           -0.7069 -0.0054  0.3397 -0.0123  0.0051
                                           -0.0044  0.0142  0.0088  0.0049
                ( 53.63%)  -0.7323* C   8 s( 25.99%)p 2.85( 73.96%)d 0.00(  0.05%)
                                           -0.0004 -0.5097 -0.0073 -0.3722 -0.0186
                                            0.6990 -0.0056 -0.3344 -0.0135  0.0150
                                           -0.0062  0.0126  0.0084  0.0070
   158. (0.01167) BD*( 1) C   3 - H  10  
                ( 36.20%)   0.6016* C   3 s( 22.45%)p 3.45( 77.51%)d 0.00(  0.04%)
                                            0.0003 -0.4738  0.0052  0.1401 -0.0023
                                           -0.0000  0.0000 -0.8691  0.0052  0.0000
                                            0.0012 -0.0000 -0.0005 -0.0205
                ( 63.80%)  -0.7988* H  10 s( 99.90%)p 0.00(  0.10%)
                                           -0.9995  0.0060 -0.0075  0.0000  0.0312
   159. (0.00767) BD*( 1) C   4 - C   5  
                ( 48.07%)   0.6933* C   4 s( 29.23%)p 2.42( 70.73%)d 0.00(  0.04%)
                                           -0.0000 -0.5407 -0.0007  0.8346  0.0023
                                           -0.0029  0.0313 -0.0986  0.0012  0.0046
                                            0.0042 -0.0017 -0.0146  0.0102
                ( 51.93%)  -0.7206* C   5 s( 27.55%)p 2.63( 72.41%)d 0.00(  0.05%)
                                           -0.0004 -0.5248 -0.0057 -0.8458 -0.0096
                                            0.0113  0.0295  0.0875 -0.0008 -0.0037
                                            0.0023 -0.0000 -0.0179  0.0118
   160. (0.00583) BD*( 1) C   4 - H  11  
                ( 36.85%)   0.6070* C   4 s( 22.65%)p 3.41( 77.31%)d 0.00(  0.04%)
                                           -0.0001  0.4759  0.0044  0.3503 -0.0063
                                           -0.7129 -0.0021  0.3765 -0.0198 -0.0110
                                            0.0070 -0.0130 -0.0068 -0.0032
                ( 63.15%)  -0.7947* H  11 s( 99.90%)p 0.00(  0.10%)
                                            0.9995 -0.0035 -0.0105  0.0270 -0.0108
   161. (0.00879) BD*( 1) C   4 - H  12  
                ( 37.79%)   0.6148* C   4 s( 22.02%)p 3.54( 77.93%)d 0.00(  0.04%)
                                           -0.0002  0.4692 -0.0088  0.2034 -0.0009
                                           -0.0400 -0.0278 -0.8577  0.0023  0.0002
                                           -0.0102 -0.0023  0.0011  0.0184
                ( 62.21%)  -0.7887* H  12 s( 99.91%)p 0.00(  0.09%)
                                            0.9995 -0.0042 -0.0060  0.0057  0.0296
   162. (0.00770) BD*( 1) C   5 - C   6  
                ( 49.58%)   0.7041* C   5 s( 27.72%)p 2.61( 72.24%)d 0.00(  0.04%)
                                           -0.0001 -0.5265  0.0009  0.3519  0.0291
                                           -0.6970  0.0160  0.3341  0.0084  0.0104
                                           -0.0039  0.0127  0.0109  0.0058
                ( 50.42%)  -0.7101* C   6 s( 27.67%)p 2.61( 72.29%)d 0.00(  0.05%)
                                           -0.0004 -0.5260 -0.0012 -0.3318  0.0238
                                            0.7066  0.0195 -0.3355  0.0025  0.0134
                                           -0.0078  0.0124  0.0062  0.0052
   163. (0.00534) BD*( 1) C   5 - H  13  
                ( 36.45%)   0.6037* C   5 s( 22.58%)p 3.43( 77.38%)d 0.00(  0.04%)
                                           -0.0003  0.4752  0.0050 -0.3434 -0.0037
                                           -0.7145  0.0064 -0.3808  0.0179  0.0085
                                            0.0040  0.0133 -0.0097 -0.0030
                ( 63.55%)  -0.7972* H  13 s( 99.90%)p 0.00(  0.10%)
                                            0.9995 -0.0028  0.0147  0.0246  0.0115
   164. (0.00827) BD*( 1) C   5 - H  14  
                ( 38.05%)   0.6168* C   5 s( 22.04%)p 3.54( 77.92%)d 0.00(  0.04%)
                                            0.0001 -0.4694  0.0087  0.2035  0.0144
                                            0.0473  0.0212 -0.8572  0.0077 -0.0006
                                            0.0059 -0.0001 -0.0002 -0.0201
                ( 61.95%)  -0.7871* H  14 s( 99.91%)p 0.00(  0.09%)
                                           -0.9995  0.0042 -0.0101 -0.0049  0.0281
   165. (0.00770) BD*( 1) C   6 - C   7  
                ( 50.42%)   0.7101* C   6 s( 27.67%)p 2.61( 72.29%)d 0.00(  0.05%)
                                            0.0004  0.5260  0.0012  0.3318 -0.0238
                                            0.7066  0.0195  0.3355 -0.0025  0.0134
                                            0.0078  0.0124 -0.0062 -0.0052
                ( 49.58%)  -0.7041* C   7 s( 27.72%)p 2.61( 72.24%)d 0.00(  0.04%)
                                            0.0001  0.5265 -0.0009 -0.3519 -0.0291
                                           -0.6970  0.0160 -0.3341 -0.0084  0.0104
                                            0.0039  0.0127 -0.0109 -0.0058
   166. (0.00530) BD*( 1) C   6 - H  15  
                ( 36.45%)   0.6037* C   6 s( 22.50%)p 3.44( 77.47%)d 0.00(  0.04%)
                                           -0.0003  0.4743  0.0060 -0.8718  0.0091
                                           -0.0000 -0.0000  0.1195 -0.0169  0.0000
                                           -0.0068 -0.0000  0.0150 -0.0090
                ( 63.55%)  -0.7972* H  15 s( 99.91%)p 0.00(  0.09%)
                                            0.9995 -0.0037  0.0307  0.0000 -0.0007
   167. (0.00823) BD*( 1) C   6 - H  16  
                ( 38.29%)   0.6187* C   6 s( 22.06%)p 3.53( 77.90%)d 0.00(  0.04%)
                                           -0.0002  0.4696 -0.0085  0.1356 -0.0276
                                           -0.0000 -0.0000 -0.8717 -0.0010 -0.0000
                                           -0.0083  0.0000  0.0008  0.0193
                ( 61.71%)  -0.7856* H  16 s( 99.91%)p 0.00(  0.09%)
                                            0.9995 -0.0041  0.0004  0.0000  0.0300
   168. (0.00767) BD*( 1) C   7 - C   8  
                ( 51.93%)   0.7206* C   7 s( 27.55%)p 2.63( 72.41%)d 0.00(  0.05%)
                                            0.0004  0.5248  0.0057  0.8458  0.0096
                                            0.0113  0.0295 -0.0875  0.0008 -0.0037
                                           -0.0023 -0.0000  0.0179 -0.0118
                ( 48.07%)  -0.6933* C   8 s( 29.23%)p 2.42( 70.73%)d 0.00(  0.04%)
                                            0.0000  0.5407  0.0007 -0.8346 -0.0023
                                           -0.0029  0.0313  0.0986 -0.0012  0.0046
                                           -0.0042 -0.0017  0.0146 -0.0102
   169. (0.00534) BD*( 1) C   7 - H  17  
                ( 36.45%)   0.6037* C   7 s( 22.58%)p 3.43( 77.38%)d 0.00(  0.04%)
                                            0.0003 -0.4752 -0.0050  0.3434  0.0037
                                           -0.7145  0.0064  0.3808 -0.0179  0.0085
                                           -0.0040  0.0133  0.0097  0.0030
                ( 63.55%)  -0.7972* H  17 s( 99.90%)p 0.00(  0.10%)
                                           -0.9995  0.0028 -0.0147  0.0246 -0.0115
   170. (0.00827) BD*( 1) C   7 - H  18  
                ( 38.05%)   0.6168* C   7 s( 22.04%)p 3.54( 77.92%)d 0.00(  0.04%)
                                            0.0001 -0.4694  0.0087  0.2035  0.0144
                                           -0.0473 -0.0212 -0.8572  0.0077  0.0006
                                            0.0059  0.0001 -0.0002 -0.0201
                ( 61.95%)  -0.7871* H  18 s( 99.91%)p 0.00(  0.09%)
                                           -0.9995  0.0042 -0.0101  0.0049  0.0281
   171. (0.00583) BD*( 1) C   8 - H  19  
                ( 36.85%)   0.6070* C   8 s( 22.65%)p 3.41( 77.31%)d 0.00(  0.04%)
                                            0.0001 -0.4759 -0.0044 -0.3503  0.0063
                                           -0.7129 -0.0021 -0.3765  0.0198 -0.0110
                                           -0.0070 -0.0130  0.0068  0.0032
                ( 63.15%)  -0.7947* H  19 s( 99.90%)p 0.00(  0.10%)
                                           -0.9995  0.0035  0.0105  0.0270  0.0108
   172. (0.00879) BD*( 1) C   8 - H  20  
                ( 37.79%)   0.6148* C   8 s( 22.02%)p 3.54( 77.93%)d 0.00(  0.04%)
                                           -0.0002  0.4692 -0.0088  0.2034 -0.0009
                                            0.0400  0.0278 -0.8577  0.0023 -0.0002
                                           -0.0102  0.0023  0.0011  0.0184
                ( 62.21%)  -0.7887* H  20 s( 99.91%)p 0.00(  0.09%)
                                            0.9995 -0.0042 -0.0060 -0.0057  0.0296


 NHO Directionality and "Bond Bending" (deviations from line of nuclear centers)

         [Thresholds for printing:  angular deviation  >  1.0 degree]
                                    hybrid p-character > 25.0%
                                    orbital occupancy  >  0.10e

                                Line of Centers        Hybrid 1              Hybrid 2
                                ---------------  -------------------   ------------------
                NBO               Theta   Phi    Theta   Phi    Dev    Theta   Phi    Dev
 ========================================================================================
     1. BD (   1) C   1 - O   2   155.8    0.0   152.9    0.0   2.9     21.5  180.0   2.8
     2. BD (   2) C   1 - O   2   155.8    0.0    90.0   90.0  90.0     90.0   90.0  90.0
     3. BD (   3) C   1 - O   2   155.8    0.0    54.5    0.0 101.2    112.3  180.0  88.1
     4. BD (   1) C   1 - C   3    81.0  180.0    53.5  180.0  27.5     95.3    0.0   3.7
     5. BD (   1) C   3 - C   4   113.2  243.4   112.8  246.2   2.6     66.4   60.6   2.6
     6. BD (   1) C   3 - C   8   113.2  116.6   112.8  113.8   2.6     66.4  299.4   2.6
     8. BD (   1) C   4 - C   5    84.4  179.9    83.4  181.9   2.3     95.8  357.3   2.6
    10. BD (   1) C   4 - H  12   165.3  352.5   166.0  341.5   2.8      --     --    --
    11. BD (   1) C   5 - C   6   113.2  116.1   113.7  119.2   2.9     67.1  293.0   2.9
    12. BD (   1) C   5 - H  13   115.4  244.8   114.7  243.9   1.1      --     --    --
    13. BD (   1) C   5 - H  14    14.1  192.6    15.1  197.5   1.6      --     --    --
    14. BD (   1) C   6 - C   7    66.8   63.9    67.1   67.0   2.9    113.7  240.8   2.9
    16. BD (   1) C   6 - H  16   171.2    0.0   172.9    0.0   1.8      --     --    --
    17. BD (   1) C   7 - C   8    95.6    0.1    95.8    2.7   2.6     83.4  178.1   2.3
    18. BD (   1) C   7 - H  17   115.4  115.2   114.7  116.1   1.1      --     --    --
    19. BD (   1) C   7 - H  18    14.1  167.4    15.1  162.5   1.6      --     --    --
    21. BD (   1) C   8 - H  20   165.3    7.5   166.0   18.5   2.8      --     --    --
    30. LP (   1) O   2             --     --    156.7    0.0   --       --     --    --
   154. BD*(   3) C   1 - O   2   155.8    0.0    54.5    0.0 101.2    112.3  180.0  88.1

 The molecular units found in the alpha and beta manifolds are inequivalent.
 For labelling purposes, the molecular units of the beta system will be used.


 Second Order Perturbation Theory Analysis of Fock Matrix in NBO Basis

     Threshold for printing:   0.25 kcal/mol
    (Intermolecular threshold: 0.03 kcal/mol)
                                                                              E(2)  E(j)-E(i) F(i,j)
         Donor NBO (i)                     Acceptor NBO (j)                 kcal/mol   a.u.    a.u. 
 ===================================================================================================

 within unit  1
   1. BD (   1) C   1 - O   2        / 32. RY*(   1) C   1                    0.83    1.65    0.047
   1. BD (   1) C   1 - O   2        / 50. RY*(   1) C   3                    0.30    2.18    0.032
   1. BD (   1) C   1 - O   2        / 51. RY*(   2) C   3                    0.61    2.09    0.045
   1. BD (   1) C   1 - O   2        /154. BD*(   3) C   1 - O   2            0.68    1.11    0.039
   1. BD (   1) C   1 - O   2        /158. BD*(   1) C   3 - H  10            0.26    1.60    0.026
   2. BD (   2) C   1 - O   2        /156. BD*(   1) C   3 - C   4            0.43    0.83    0.024
   2. BD (   2) C   1 - O   2        /157. BD*(   1) C   3 - C   8            0.43    0.83    0.024
   3. BD (   3) C   1 - O   2        / 33. RY*(   2) C   1                    0.53    1.50    0.039
   3. BD (   3) C   1 - O   2        / 35. RY*(   4) C   1                    0.43    1.68    0.038
   3. BD (   3) C   1 - O   2        / 36. RY*(   5) C   1                    0.39    2.11    0.040
   3. BD (   3) C   1 - O   2        /154. BD*(   3) C   1 - O   2           10.76    0.34    0.078
   3. BD (   3) C   1 - O   2        /155. BD*(   1) C   1 - C   3            6.27    0.68    0.089
   3. BD (   3) C   1 - O   2        /158. BD*(   1) C   3 - H  10            1.34    0.84    0.047
   4. BD (   1) C   1 - C   3        / 36. RY*(   5) C   1                    0.48    2.40    0.046
   4. BD (   1) C   1 - C   3        / 41. RY*(   1) O   2                    0.47    1.84    0.039
   4. BD (   1) C   1 - C   3        / 60. RY*(   2) C   4                    0.33    1.58    0.030
   4. BD (   1) C   1 - C   3        / 96. RY*(   2) C   8                    0.33    1.58    0.030
   4. BD (   1) C   1 - C   3        /156. BD*(   1) C   3 - C   4            0.43    1.05    0.028
   4. BD (   1) C   1 - C   3        /157. BD*(   1) C   3 - C   8            0.43    1.05    0.028
   4. BD (   1) C   1 - C   3        /159. BD*(   1) C   4 - C   5            0.81    1.10    0.040
   4. BD (   1) C   1 - C   3        /168. BD*(   1) C   7 - C   8            0.81    1.10    0.040
   5. BD (   1) C   3 - C   4        / 32. RY*(   1) C   1                    0.34    1.09    0.025
   5. BD (   1) C   3 - C   4        / 34. RY*(   3) C   1                    0.52    1.50    0.036
   5. BD (   1) C   3 - C   4        / 68. RY*(   1) C   5                    0.55    1.63    0.039
   5. BD (   1) C   3 - C   4        / 95. RY*(   1) C   8                    0.60    1.61    0.040
   5. BD (   1) C   3 - C   4        /153. BD*(   2) C   1 - O   2            1.91    0.55    0.041
   5. BD (   1) C   3 - C   4        /154. BD*(   3) C   1 - O   2            2.79    0.55    0.054
   5. BD (   1) C   3 - C   4        /157. BD*(   1) C   3 - C   8            0.91    0.97    0.038
   5. BD (   1) C   3 - C   4        /158. BD*(   1) C   3 - H  10            0.41    1.04    0.027
   5. BD (   1) C   3 - C   4        /159. BD*(   1) C   4 - C   5            0.31    1.02    0.023
   5. BD (   1) C   3 - C   4        /163. BD*(   1) C   5 - H  13            0.74    1.10    0.037
   5. BD (   1) C   3 - C   4        /171. BD*(   1) C   8 - H  19            0.86    1.07    0.039
   6. BD (   1) C   3 - C   8        / 32. RY*(   1) C   1                    0.34    1.09    0.025
   6. BD (   1) C   3 - C   8        / 34. RY*(   3) C   1                    0.52    1.50    0.036
   6. BD (   1) C   3 - C   8        / 59. RY*(   1) C   4                    0.60    1.61    0.040
   6. BD (   1) C   3 - C   8        / 86. RY*(   1) C   7                    0.55    1.63    0.039
   6. BD (   1) C   3 - C   8        /153. BD*(   2) C   1 - O   2            1.91    0.55    0.041
   6. BD (   1) C   3 - C   8        /154. BD*(   3) C   1 - O   2            2.79    0.55    0.054
   6. BD (   1) C   3 - C   8        /156. BD*(   1) C   3 - C   4            0.91    0.97    0.038
   6. BD (   1) C   3 - C   8        /158. BD*(   1) C   3 - H  10            0.41    1.04    0.027
   6. BD (   1) C   3 - C   8        /160. BD*(   1) C   4 - H  11            0.86    1.07    0.039
   6. BD (   1) C   3 - C   8        /168. BD*(   1) C   7 - C   8            0.31    1.02    0.023
   6. BD (   1) C   3 - C   8        /169. BD*(   1) C   7 - H  17            0.74    1.10    0.037
   7. BD (   1) C   3 - H  10        / 35. RY*(   4) C   1                    0.39    1.79    0.034
   7. BD (   1) C   3 - H  10        /152. BD*(   1) C   1 - O   2            2.07    1.04    0.059
   7. BD (   1) C   3 - H  10        /156. BD*(   1) C   3 - C   4            0.35    0.87    0.022
   7. BD (   1) C   3 - H  10        /157. BD*(   1) C   3 - C   8            0.35    0.87    0.022
   7. BD (   1) C   3 - H  10        /161. BD*(   1) C   4 - H  12            1.36    0.97    0.046
   7. BD (   1) C   3 - H  10        /172. BD*(   1) C   8 - H  20            1.36    0.97    0.046
   8. BD (   1) C   4 - C   5        / 50. RY*(   1) C   3                    0.29    1.60    0.028
   8. BD (   1) C   4 - C   5        / 77. RY*(   1) C   6                    0.51    1.62    0.037
   8. BD (   1) C   4 - C   5        /155. BD*(   1) C   1 - C   3            1.76    0.86    0.049
   8. BD (   1) C   4 - C   5        /156. BD*(   1) C   3 - C   4            0.59    0.94    0.030
   8. BD (   1) C   4 - C   5        /160. BD*(   1) C   4 - H  11            0.52    1.05    0.030
   8. BD (   1) C   4 - C   5        /162. BD*(   1) C   5 - C   6            0.46    1.00    0.028
   8. BD (   1) C   4 - C   5        /163. BD*(   1) C   5 - H  13            0.43    1.08    0.028
   8. BD (   1) C   4 - C   5        /166. BD*(   1) C   6 - H  15            0.87    1.08    0.040
   9. BD (   1) C   4 - H  11        / 69. RY*(   2) C   5                    0.28    1.43    0.026
   9. BD (   1) C   4 - H  11        /157. BD*(   1) C   3 - C   8            1.72    0.84    0.048
   9. BD (   1) C   4 - H  11        /162. BD*(   1) C   5 - C   6            1.60    0.90    0.048
  10. BD (   1) C   4 - H  12        / 52. RY*(   3) C   3                    0.34    1.23    0.026
  10. BD (   1) C   4 - H  12        /158. BD*(   1) C   3 - H  10            1.69    0.91    0.050
  10. BD (   1) C   4 - H  12        /159. BD*(   1) C   4 - C   5            0.36    0.89    0.023
  10. BD (   1) C   4 - H  12        /164. BD*(   1) C   5 - H  14            1.42    0.95    0.047
  11. BD (   1) C   5 - C   6        / 59. RY*(   1) C   4                    0.55    1.57    0.038
  11. BD (   1) C   5 - C   6        / 86. RY*(   1) C   7                    0.49    1.58    0.036
  11. BD (   1) C   5 - C   6        /159. BD*(   1) C   4 - C   5            0.32    0.97    0.022
  11. BD (   1) C   5 - C   6        /160. BD*(   1) C   4 - H  11            1.01    1.03    0.041
  11. BD (   1) C   5 - C   6        /163. BD*(   1) C   5 - H  13            0.39    1.06    0.026
  11. BD (   1) C   5 - C   6        /164. BD*(   1) C   5 - H  14            0.28    1.04    0.022
  11. BD (   1) C   5 - C   6        /165. BD*(   1) C   6 - C   7            0.45    0.98    0.027
  11. BD (   1) C   5 - C   6        /166. BD*(   1) C   6 - H  15            0.44    1.07    0.028
  11. BD (   1) C   5 - C   6        /169. BD*(   1) C   7 - H  17            0.96    1.06    0.041
  12. BD (   1) C   5 - H  13        / 78. RY*(   2) C   6                    0.32    1.55    0.028
  12. BD (   1) C   5 - H  13        /156. BD*(   1) C   3 - C   4            2.09    0.81    0.053
  12. BD (   1) C   5 - H  13        /162. BD*(   1) C   5 - C   6            0.26    0.87    0.019
  12. BD (   1) C   5 - H  13        /165. BD*(   1) C   6 - C   7            1.68    0.87    0.049
  13. BD (   1) C   5 - H  14        / 79. RY*(   3) C   6                    0.25    1.17    0.022
  13. BD (   1) C   5 - H  14        /161. BD*(   1) C   4 - H  12            1.65    0.91    0.049
  13. BD (   1) C   5 - H  14        /167. BD*(   1) C   6 - H  16            1.52    0.94    0.048
  14. BD (   1) C   6 - C   7        / 68. RY*(   1) C   5                    0.49    1.58    0.036
  14. BD (   1) C   6 - C   7        / 95. RY*(   1) C   8                    0.55    1.57    0.038
  14. BD (   1) C   6 - C   7        /162. BD*(   1) C   5 - C   6            0.45    0.98    0.027
  14. BD (   1) C   6 - C   7        /163. BD*(   1) C   5 - H  13            0.96    1.06    0.041
  14. BD (   1) C   6 - C   7        /166. BD*(   1) C   6 - H  15            0.44    1.07    0.028
  14. BD (   1) C   6 - C   7        /168. BD*(   1) C   7 - C   8            0.32    0.97    0.022
  14. BD (   1) C   6 - C   7        /169. BD*(   1) C   7 - H  17            0.39    1.06    0.026
  14. BD (   1) C   6 - C   7        /170. BD*(   1) C   7 - H  18            0.28    1.04    0.022
  14. BD (   1) C   6 - C   7        /171. BD*(   1) C   8 - H  19            1.01    1.03    0.041
  15. BD (   1) C   6 - H  15        /159. BD*(   1) C   4 - C   5            1.81    0.85    0.050
  15. BD (   1) C   6 - H  15        /168. BD*(   1) C   7 - C   8            1.81    0.85    0.050
  16. BD (   1) C   6 - H  16        /164. BD*(   1) C   5 - H  14            1.61    0.92    0.049
  16. BD (   1) C   6 - H  16        /170. BD*(   1) C   7 - H  18            1.61    0.92    0.049
  17. BD (   1) C   7 - C   8        / 50. RY*(   1) C   3                    0.29    1.60    0.028
  17. BD (   1) C   7 - C   8        / 77. RY*(   1) C   6                    0.51    1.62    0.037
  17. BD (   1) C   7 - C   8        /155. BD*(   1) C   1 - C   3            1.76    0.86    0.049
  17. BD (   1) C   7 - C   8        /157. BD*(   1) C   3 - C   8            0.59    0.94    0.030
  17. BD (   1) C   7 - C   8        /165. BD*(   1) C   6 - C   7            0.46    1.00    0.028
  17. BD (   1) C   7 - C   8        /166. BD*(   1) C   6 - H  15            0.87    1.08    0.040
  17. BD (   1) C   7 - C   8        /169. BD*(   1) C   7 - H  17            0.43    1.08    0.028
  17. BD (   1) C   7 - C   8        /171. BD*(   1) C   8 - H  19            0.52    1.05    0.030
  18. BD (   1) C   7 - H  17        / 78. RY*(   2) C   6                    0.32    1.55    0.028
  18. BD (   1) C   7 - H  17        /157. BD*(   1) C   3 - C   8            2.09    0.81    0.053
  18. BD (   1) C   7 - H  17        /162. BD*(   1) C   5 - C   6            1.68    0.87    0.049
  18. BD (   1) C   7 - H  17        /165. BD*(   1) C   6 - C   7            0.26    0.87    0.019
  19. BD (   1) C   7 - H  18        / 79. RY*(   3) C   6                    0.25    1.17    0.022
  19. BD (   1) C   7 - H  18        /167. BD*(   1) C   6 - H  16            1.52    0.94    0.048
  19. BD (   1) C   7 - H  18        /172. BD*(   1) C   8 - H  20            1.65    0.91    0.049
  20. BD (   1) C   8 - H  19        / 87. RY*(   2) C   7                    0.28    1.43    0.026
  20. BD (   1) C   8 - H  19        /156. BD*(   1) C   3 - C   4            1.72    0.84    0.048
  20. BD (   1) C   8 - H  19        /165. BD*(   1) C   6 - C   7            1.60    0.90    0.048
  21. BD (   1) C   8 - H  20        / 52. RY*(   3) C   3                    0.34    1.23    0.026
  21. BD (   1) C   8 - H  20        /158. BD*(   1) C   3 - H  10            1.69    0.91    0.050
  21. BD (   1) C   8 - H  20        /168. BD*(   1) C   7 - C   8            0.36    0.89    0.023
  21. BD (   1) C   8 - H  20        /170. BD*(   1) C   7 - H  18            1.42    0.95    0.047
  22. CR (   1) C   1                / 53. RY*(   4) C   3                    0.25   11.69    0.069
  22. CR (   1) C   1                / 55. RY*(   6) C   3                    0.29   11.78    0.074
  22. CR (   1) C   1                /154. BD*(   3) C   1 - O   2            1.03   10.19    0.147
  23. CR (   1) O   2                / 32. RY*(   1) C   1                    3.18   19.50    0.316
  24. CR (   1) C   3                / 33. RY*(   2) C   1                    0.34   11.22    0.078
  24. CR (   1) C   3                / 61. RY*(   3) C   4                    0.26   11.12    0.068
  24. CR (   1) C   3                / 97. RY*(   3) C   8                    0.26   11.12    0.068
  24. CR (   1) C   3                /108. RY*(   1) H  10                    0.37   10.50    0.079
  24. CR (   1) C   3                /154. BD*(   3) C   1 - O   2            0.89   10.06    0.135
  25. CR (   1) C   4                / 52. RY*(   3) C   3                    0.41   10.83    0.084
  25. CR (   1) C   4                / 70. RY*(   3) C   5                    0.41   10.93    0.084
  25. CR (   1) C   4                /112. RY*(   1) H  11                    0.35   10.47    0.076
  25. CR (   1) C   4                /116. RY*(   1) H  12                    0.35   10.50    0.076
  26. CR (   1) C   5                / 79. RY*(   3) C   6                    0.44   10.77    0.087
  26. CR (   1) C   5                /120. RY*(   1) H  13                    0.37   10.47    0.079
  26. CR (   1) C   5                /124. RY*(   1) H  14                    0.34   10.48    0.075
  27. CR (   1) C   6                / 69. RY*(   2) C   5                    0.26   10.99    0.068
  27. CR (   1) C   6                / 87. RY*(   2) C   7                    0.26   10.99    0.068
  27. CR (   1) C   6                /128. RY*(   1) H  15                    0.38   10.46    0.080
  27. CR (   1) C   6                /132. RY*(   1) H  16                    0.33   10.48    0.074
  28. CR (   1) C   7                / 79. RY*(   3) C   6                    0.44   10.77    0.087
  28. CR (   1) C   7                /136. RY*(   1) H  17                    0.37   10.47    0.079
  28. CR (   1) C   7                /140. RY*(   1) H  18                    0.34   10.48    0.075
  29. CR (   1) C   8                / 52. RY*(   3) C   3                    0.41   10.83    0.084
  29. CR (   1) C   8                / 88. RY*(   3) C   7                    0.41   10.93    0.084
  29. CR (   1) C   8                /144. RY*(   1) H  19                    0.35   10.47    0.076
  29. CR (   1) C   8                /148. RY*(   1) H  20                    0.35   10.50    0.076
  30. LP (   1) O   2                / 32. RY*(   1) C   1                    5.65    1.24    0.106
  30. LP (   1) O   2                /155. BD*(   1) C   1 - C   3            0.92    1.04    0.040
 153. BD*(   2) C   1 - O   2        / 37. RY*(   6) C   1                    0.42    1.62    0.179
 154. BD*(   3) C   1 - O   2        / 36. RY*(   5) C   1                    0.38    1.77    0.069
 154. BD*(   3) C   1 - O   2        / 41. RY*(   1) O   2                    1.48    1.21    0.114
 154. BD*(   3) C   1 - O   2        /155. BD*(   1) C   1 - C   3           10.40    0.34    0.143
 155. BD*(   1) C   1 - C   3        / 33. RY*(   2) C   1                    1.43    0.82    0.174
 155. BD*(   1) C   1 - C   3        / 57. RY*(   8) C   3                    0.28    1.91    0.119
 155. BD*(   1) C   1 - C   3        /152. BD*(   1) C   1 - O   2            0.26    0.25    0.041
 155. BD*(   1) C   1 - C   3        /159. BD*(   1) C   4 - C   5            0.39    0.13    0.034
 155. BD*(   1) C   1 - C   3        /168. BD*(   1) C   7 - C   8            0.39    0.13    0.034

 from unit  1 to unit  2
   1. BD (   1) C   1 - O   2        / 31. LP*(   1) H   9                    2.09    1.19    0.075
   3. BD (   3) C   1 - O   2        / 31. LP*(   1) H   9                  100.58    0.43    0.278
   3. BD (   3) C   1 - O   2        /104. RY*(   1) H   9                    4.74    0.71    0.082
   3. BD (   3) C   1 - O   2        /105. RY*(   2) H   9                    0.41    2.46    0.044
   3. BD (   3) C   1 - O   2        /107. RY*(   4) H   9                    0.26    2.39    0.035
   4. BD (   1) C   1 - C   3        / 31. LP*(   1) H   9                   35.70    0.72    0.224
   4. BD (   1) C   1 - C   3        /104. RY*(   1) H   9                    0.88    1.00    0.040
   4. BD (   1) C   1 - C   3        /105. RY*(   2) H   9                    0.37    2.75    0.043
   4. BD (   1) C   1 - C   3        /107. RY*(   4) H   9                    0.09    2.68    0.021
   5. BD (   1) C   3 - C   4        / 31. LP*(   1) H   9                    0.09    0.63    0.011
   6. BD (   1) C   3 - C   8        / 31. LP*(   1) H   9                    0.09    0.63    0.011
  22. CR (   1) C   1                / 31. LP*(   1) H   9                    3.30   10.27    0.278
  22. CR (   1) C   1                /104. RY*(   1) H   9                    0.43   10.56    0.085
  22. CR (   1) C   1                /105. RY*(   2) H   9                    0.06   12.31    0.033
  22. CR (   1) C   1                /107. RY*(   4) H   9                    0.04   12.24    0.027
  23. CR (   1) O   2                / 31. LP*(   1) H   9                    0.07   19.04    0.053
  24. CR (   1) C   3                / 31. LP*(   1) H   9                    0.04   10.15    0.030
  30. LP (   1) O   2                / 31. LP*(   1) H   9                    0.08    0.78    0.012
 154. BD*(   3) C   1 - O   2        / 31. LP*(   1) H   9                  301.08    0.09    0.281
 154. BD*(   3) C   1 - O   2        /104. RY*(   1) H   9                    2.33    0.37    0.079
 154. BD*(   3) C   1 - O   2        /105. RY*(   2) H   9                    0.20    2.12    0.055
 154. BD*(   3) C   1 - O   2        /107. RY*(   4) H   9                    0.23    2.05    0.059
 155. BD*(   1) C   1 - C   3        /104. RY*(   1) H   9                    2.04    0.03    0.041
 155. BD*(   1) C   1 - C   3        /105. RY*(   2) H   9                    0.04    1.77    0.046

 from unit  2 to unit  1
  31. LP*(   1) H   9                / 32. RY*(   1) C   1                    0.20    0.46    0.022
  31. LP*(   1) H   9                / 33. RY*(   2) C   1                    0.52    1.08    0.054
  31. LP*(   1) H   9                / 35. RY*(   4) C   1                    1.06    1.26    0.084
  31. LP*(   1) H   9                / 36. RY*(   5) C   1                    1.14    1.68    0.101
  31. LP*(   1) H   9                / 39. RY*(   8) C   1                    0.92    1.91    0.096
  31. LP*(   1) H   9                / 40. RY*(   9) C   1                    0.05    1.92    0.022
  31. LP*(   1) H   9                / 41. RY*(   1) O   2                    0.09    1.12    0.023
  31. LP*(   1) H   9                / 46. RY*(   6) O   2                    0.04    2.82    0.025
  31. LP*(   1) H   9                / 49. RY*(   9) O   2                    0.05    3.00    0.028
  31. LP*(   1) H   9                / 50. RY*(   1) C   3                    0.24    0.99    0.035
  31. LP*(   1) H   9                / 51. RY*(   2) C   3                    0.24    0.90    0.033
  31. LP*(   1) H   9                / 58. RY*(   9) C   3                    0.07    2.07    0.028
  31. LP*(   1) H   9                /108. RY*(   1) H  10                    0.03    0.35    0.007
  31. LP*(   1) H   9                /112. RY*(   1) H  11                    0.05    0.37    0.010
  31. LP*(   1) H   9                /116. RY*(   1) H  12                    0.04    0.39    0.010
  31. LP*(   1) H   9                /144. RY*(   1) H  19                    0.05    0.37    0.010
  31. LP*(   1) H   9                /148. RY*(   1) H  20                    0.04    0.39    0.010
  31. LP*(   1) H   9                /152. BD*(   1) C   1 - O   2            0.07    0.51    0.014
  31. LP*(   1) H   9                /155. BD*(   1) C   1 - C   3            7.44    0.26    0.092
  31. LP*(   1) H   9                /158. BD*(   1) C   3 - H  10            0.53    0.41    0.033

 within unit  2
  31. LP*(   1) H   9                /104. RY*(   1) H   9                   21.34    0.29    0.180
  31. LP*(   1) H   9                /105. RY*(   2) H   9                    1.79    2.03    0.138
  31. LP*(   1) H   9                /107. RY*(   4) H   9                    0.80    1.97    0.091


 Natural Bond Orbitals (Summary):

                                                            Principal Delocalizations
           NBO                        Occupancy    Energy   (geminal,vicinal,remote)
 ====================================================================================
 Molecular unit  1  (C7H11O)
     1. BD (   1) C   1 - O   2          0.99826    -1.34682  31(r),154(g),32(g),51(v)
                                                    50(v),158(v)
     2. BD (   2) C   1 - O   2          0.99762    -0.65282  156(v),157(v)
     3. BD (   3) C   1 - O   2          0.81141    -0.58293  31(r),154(g),155(g),104(r)
                                                    158(v),33(g),35(g),105(r)
                                                    36(g),107(r)
     4. BD (   1) C   1 - C   3          0.88711    -0.87156  31(r),104(r),159(v),168(v)
                                                    36(g),41(v),156(g),157(g)
                                                    105(r),60(v),96(v),107(r)
     5. BD (   1) C   3 - C   4          0.95332    -0.78907  154(v),153(v),157(g),171(v)
                                                    163(v),95(v),68(v),34(v)
                                                    158(g),32(v),159(g),31(r)
     6. BD (   1) C   3 - C   8          0.95332    -0.78907  154(v),153(v),156(g),160(v)
                                                    169(v),59(v),86(v),34(v)
                                                    158(g),32(v),168(g),31(r)
     7. BD (   1) C   3 - H  10          0.98479    -0.69167  152(v),161(v),172(v),35(v)
                                                    156(g),157(g),31(r)
     8. BD (   1) C   4 - C   5          0.94263    -0.76363  155(v),166(v),156(g),160(g)
                                                    77(v),162(g),163(g),50(v)
     9. BD (   1) C   4 - H  11          0.97666    -0.65970  157(v),162(v),69(v)
    10. BD (   1) C   4 - H  12          0.98640    -0.65899  158(v),164(v),159(g),52(v)
    11. BD (   1) C   5 - C   6          0.97884    -0.74583  160(v),169(v),59(v),86(v)
                                                    165(g),166(g),163(g),159(g)
                                                    164(g)
    12. BD (   1) C   5 - H  13          0.96451    -0.63259  156(v),165(v),78(v),162(g)
    13. BD (   1) C   5 - H  14          0.98555    -0.63552  161(v),167(v),79(v)
    14. BD (   1) C   6 - C   7          0.97884    -0.74583  171(v),163(v),95(v),68(v)
                                                    162(g),166(g),169(g),168(g)
                                                    170(g)
    15. BD (   1) C   6 - H  15          0.95284    -0.62267  159(v),168(v)
    16. BD (   1) C   6 - H  16          0.98792    -0.62606  164(v),170(v)
    17. BD (   1) C   7 - C   8          0.94263    -0.76363  155(v),166(v),157(g),171(g)
                                                    77(v),165(g),169(g),50(v)
    18. BD (   1) C   7 - H  17          0.96451    -0.63259  157(v),162(v),78(v),165(g)
    19. BD (   1) C   7 - H  18          0.98555    -0.63552  172(v),167(v),79(v)
    20. BD (   1) C   8 - H  19          0.97666    -0.65970  156(v),165(v),87(v)
    21. BD (   1) C   8 - H  20          0.98640    -0.65899  158(v),170(v),168(g),52(v)
    22. CR (   1) C   1                  0.99961   -10.43017  31(r),154(g),104(r),55(v)
                                                    53(v),105(r),107(r)
    23. CR (   1) O   2                  0.99986   -19.19469  32(v),31(r)
    24. CR (   1) C   3                  0.99948   -10.30133  154(v),108(v),33(v),61(v)
                                                    97(v),31(r)
    25. CR (   1) C   4                  0.99954   -10.25752  52(v),70(v),112(v),116(v)
    26. CR (   1) C   5                  0.99955   -10.23291  79(v),120(v),124(v)
    27. CR (   1) C   6                  0.99955   -10.22064  128(v),132(v),69(v),87(v)
    28. CR (   1) C   7                  0.99955   -10.23291  79(v),136(v),140(v)
    29. CR (   1) C   8                  0.99954   -10.25752  52(v),88(v),144(v),148(v)
    30. LP (   1) O   2                  0.99214    -0.93740  32(v),155(v),31(r)
    32. RY*(   1) C   1                  0.00653     0.30471   
    33. RY*(   2) C   1                  0.00242     0.92017   
    34. RY*(   3) C   1                  0.00195     0.70776   
    35. RY*(   4) C   1                  0.00096     1.10037   
    36. RY*(   5) C   1                  0.00012     1.52554   
    37. RY*(   6) C   1                  0.00005     1.37775   
    38. RY*(   7) C   1                  0.00001     1.55933   
    39. RY*(   8) C   1                  0.00001     1.75599   
    40. RY*(   9) C   1                  0.00001     1.76866   
    41. RY*(   1) O   2                  0.00151     0.96883   
    42. RY*(   2) O   2                  0.00012     0.87540   
    43. RY*(   3) O   2                  0.00010     1.23300   
    44. RY*(   4) O   2                  0.00004     1.00410   
    45. RY*(   5) O   2                  0.00000     2.36975   
    46. RY*(   6) O   2                  0.00000     2.66105   
    47. RY*(   7) O   2                  0.00000     2.51516   
    48. RY*(   8) O   2                  0.00000     2.43778   
    49. RY*(   9) O   2                  0.00001     2.84810   
    50. RY*(   1) C   3                  0.00277     0.83299   
    51. RY*(   2) C   3                  0.00138     0.74074   
    52. RY*(   3) C   3                  0.00078     0.57546   
    53. RY*(   4) C   3                  0.00048     1.26010   
    54. RY*(   5) C   3                  0.00023     1.73771   
    55. RY*(   6) C   3                  0.00017     1.34683   
    56. RY*(   7) C   3                  0.00012     1.93186   
    57. RY*(   8) C   3                  0.00008     2.00627   
    58. RY*(   9) C   3                  0.00003     1.91807   
    59. RY*(   1) C   4                  0.00289     0.82560   
    60. RY*(   2) C   4                  0.00112     0.71019   
    61. RY*(   3) C   4                  0.00050     0.81651   
    62. RY*(   4) C   4                  0.00029     0.74952   
    63. RY*(   5) C   4                  0.00015     1.77593   
    64. RY*(   6) C   4                  0.00009     1.63913   
    65. RY*(   7) C   4                  0.00005     1.99836   
    66. RY*(   8) C   4                  0.00001     2.04643   
    67. RY*(   9) C   4                  0.00001     2.00637   
    68. RY*(   1) C   5                  0.00242     0.83639   
    69. RY*(   2) C   5                  0.00093     0.77108   
    70. RY*(   3) C   5                  0.00064     0.67510   
    71. RY*(   4) C   5                  0.00021     0.87682   
    72. RY*(   5) C   5                  0.00014     1.82339   
    73. RY*(   6) C   5                  0.00007     2.00308   
    74. RY*(   7) C   5                  0.00002     1.86432   
    75. RY*(   8) C   5                  0.00001     1.80146   
    76. RY*(   9) C   5                  0.00001     2.05634   
    77. RY*(   1) C   6                  0.00245     0.85802   
    78. RY*(   2) C   6                  0.00074     0.91533   
    79. RY*(   3) C   6                  0.00064     0.53525   
    80. RY*(   4) C   6                  0.00019     0.93781   
    81. RY*(   5) C   6                  0.00013     1.79436   
    82. RY*(   6) C   6                  0.00007     2.07198   
    83. RY*(   7) C   6                  0.00003     1.80642   
    84. RY*(   8) C   6                  0.00000     1.89793   
    85. RY*(   9) C   6                  0.00001     1.96007   
    86. RY*(   1) C   7                  0.00242     0.83639   
    87. RY*(   2) C   7                  0.00093     0.77108   
    88. RY*(   3) C   7                  0.00064     0.67510   
    89. RY*(   4) C   7                  0.00021     0.87682   
    90. RY*(   5) C   7                  0.00014     1.82339   
    91. RY*(   6) C   7                  0.00007     2.00308   
    92. RY*(   7) C   7                  0.00002     1.86432   
    93. RY*(   8) C   7                  0.00001     1.80146   
    94. RY*(   9) C   7                  0.00001     2.05634   
    95. RY*(   1) C   8                  0.00289     0.82560   
    96. RY*(   2) C   8                  0.00112     0.71019   
    97. RY*(   3) C   8                  0.00050     0.81651   
    98. RY*(   4) C   8                  0.00029     0.74952   
    99. RY*(   5) C   8                  0.00015     1.77593   
   100. RY*(   6) C   8                  0.00009     1.63913   
   101. RY*(   7) C   8                  0.00005     1.99836   
   102. RY*(   8) C   8                  0.00001     2.04643   
   103. RY*(   9) C   8                  0.00001     2.00637   
   108. RY*(   1) H  10                  0.00175     0.19434   
   109. RY*(   2) H  10                  0.00005     1.72902   
   110. RY*(   3) H  10                  0.00004     1.60748   
   111. RY*(   4) H  10                  0.00002     2.16212   
   112. RY*(   1) H  11                  0.00090     0.21417   
   113. RY*(   2) H  11                  0.00009     1.68633   
   114. RY*(   3) H  11                  0.00004     1.67913   
   115. RY*(   4) H  11                  0.00002     2.14793   
   116. RY*(   1) H  12                  0.00161     0.23869   
   117. RY*(   2) H  12                  0.00009     1.72298   
   118. RY*(   3) H  12                  0.00004     1.64536   
   119. RY*(   4) H  12                  0.00002     2.15705   
   120. RY*(   1) H  13                  0.00084     0.23432   
   121. RY*(   2) H  13                  0.00008     1.71173   
   122. RY*(   3) H  13                  0.00005     1.65923   
   123. RY*(   4) H  13                  0.00002     2.16758   
   124. RY*(   1) H  14                  0.00126     0.25021   
   125. RY*(   2) H  14                  0.00008     1.76091   
   126. RY*(   3) H  14                  0.00006     1.62226   
   127. RY*(   4) H  14                  0.00002     2.14870   
   128. RY*(   1) H  15                  0.00078     0.24393   
   129. RY*(   2) H  15                  0.00008     1.71863   
   130. RY*(   3) H  15                  0.00006     1.65859   
   131. RY*(   4) H  15                  0.00002     2.18094   
   132. RY*(   1) H  16                  0.00128     0.25862   
   133. RY*(   2) H  16                  0.00007     1.77318   
   134. RY*(   3) H  16                  0.00006     1.62833   
   135. RY*(   4) H  16                  0.00002     2.15912   
   136. RY*(   1) H  17                  0.00084     0.23432   
   137. RY*(   2) H  17                  0.00008     1.71173   
   138. RY*(   3) H  17                  0.00005     1.65923   
   139. RY*(   4) H  17                  0.00002     2.16758   
   140. RY*(   1) H  18                  0.00126     0.25021   
   141. RY*(   2) H  18                  0.00008     1.76091   
   142. RY*(   3) H  18                  0.00006     1.62226   
   143. RY*(   4) H  18                  0.00002     2.14870   
   144. RY*(   1) H  19                  0.00090     0.21417   
   145. RY*(   2) H  19                  0.00009     1.68633   
   146. RY*(   3) H  19                  0.00004     1.67913   
   147. RY*(   4) H  19                  0.00002     2.14793   
   148. RY*(   1) H  20                  0.00161     0.23869   
   149. RY*(   2) H  20                  0.00009     1.72298   
   150. RY*(   3) H  20                  0.00004     1.64536   
   151. RY*(   4) H  20                  0.00002     2.15705   
   152. BD*(   1) C   1 - O   2          0.00411     0.34938   
   153. BD*(   2) C   1 - O   2          0.03361    -0.24134   
   154. BD*(   3) C   1 - O   2          0.21976    -0.24170  31(r),155(g),104(r),41(g)
                                                    36(g),107(r),105(r)
   155. BD*(   1) C   1 - C   3          0.05917     0.10033   
   156. BD*(   1) C   3 - C   4          0.01261     0.17720   
   157. BD*(   1) C   3 - C   8          0.01261     0.17720   
   158. BD*(   1) C   3 - H  10          0.01167     0.25462   
   159. BD*(   1) C   4 - C   5          0.00767     0.22611   
   160. BD*(   1) C   4 - H  11          0.00583     0.28571   
   161. BD*(   1) C   4 - H  12          0.00879     0.27367   
   162. BD*(   1) C   5 - C   6          0.00770     0.23892   
   163. BD*(   1) C   5 - H  13          0.00534     0.31208   
   164. BD*(   1) C   5 - H  14          0.00827     0.29180   
   165. BD*(   1) C   6 - C   7          0.00770     0.23892   
   166. BD*(   1) C   6 - H  15          0.00530     0.32040   
   167. BD*(   1) C   6 - H  16          0.00823     0.30098   
   168. BD*(   1) C   7 - C   8          0.00767     0.22611   
   169. BD*(   1) C   7 - H  17          0.00534     0.31208   
   170. BD*(   1) C   7 - H  18          0.00827     0.29180   
   171. BD*(   1) C   8 - H  19          0.00583     0.28571   
   172. BD*(   1) C   8 - H  20          0.00879     0.27367   
       -------------------------------
              Total Lewis   29.18459  ( 98.2752%)
        Valence non-Lewis    0.45428  (  1.5297%)
        Rydberg non-Lewis    0.05793  (  0.1951%)
       -------------------------------
            Total unit  1   29.69680  (100.0000%)
           Charge unit  1    0.80320

 Molecular unit  2  (H)
    31. LP*(   1) H   9                  0.30234    -0.15590  154(r),104(g),155(r),105(g)
                                                    36(r),35(r),39(r),107(g)
                                                    33(r),158(r),51(r),50(r)
                                                    32(r),41(r),58(r),152(r)
                                                    112(r),144(r),49(r),40(r)
                                                    116(r),148(r),46(r),108(r)
   104. RY*(   1) H   9                  0.00078     0.13133   
   105. RY*(   2) H   9                  0.00005     1.87532   
   106. RY*(   3) H   9                  0.00002     1.41489   
   107. RY*(   4) H   9                  0.00002     1.80961   
       -------------------------------
              Total Lewis    0.00000  (  0.0000%)
        Valence non-Lewis    0.30234  ( 99.7156%)
        Rydberg non-Lewis    0.00086  (  0.2844%)
       -------------------------------
            Total unit  2    0.30320  (100.0000%)
           Charge unit  2    0.19680
 Unable to Open any file for archive entry.
 1\1\GINC-COMPUTE-1-12\SP\UB3LYP\def2SVP\C7H12O1(1+,2)\ZAHRT2\08-Jan-20
 21\0\\# b3lyp/def2svp geom=NewRedundant pop=NBO\\95\\1,2\C,0,-2.448668
 053,-0.661801188,-0.1463605872\O,0,-2.5836998653,-1.3749768922,-1.1099
 410504\C,0,-1.1154066388,-0.0649102302,0.2673511103\C,0,-0.5704905988,
 0.8471248149,-0.8514817365\C,0,0.8129798575,1.4035732292,-0.5045871813
 \C,0,1.805596698,0.2821018204,-0.1828125311\C,0,1.2753500418,-0.624898
 5314,0.9319583451\C,0,-0.1067800323,-1.1872274818,0.5892283561\H,0,-3.
 3317665827,-0.4062696401,0.4987017523\H,0,-1.2754009059,0.5422774533,1
 .1762258112\H,0,-1.2790048966,1.6694556572,-1.0465706238\H,0,-0.517634
 753,0.249355922,-1.7771912595\H,0,1.1865410157,2.0218025459,-1.3374860
 069\H,0,0.7273231372,2.0758113361,0.3688417418\H,0,2.7841757274,0.7045
 281522,0.0987059596\H,0,1.9738031295,-0.3233964175,-1.091944685\H,0,1.
 9784413686,-1.4523564156,1.1228822214\H,0,1.2111766454,-0.0469103061,1
 .8721341847\H,0,-0.4860403687,-1.8093720005,1.4171039798\H,0,-0.040494
 926,-1.8439118276,-0.2947578005\\Version=ES64L-G16RevC.01\State=2-A\HF
 =-348.6004383\S2=0.755226\S2-1=0.\S2A=0.750021\RMSD=7.663e-09\Dipole=-
 1.1094766,0.1435183,0.5597562\Quadrupole=8.1022822,-3.4573545,-4.64492
 77,1.3413642,-1.4846404,-1.931743\PG=C01 [X(C7H12O1)]\\@
 The archive entry for this job was punched.


 THE DIFFICULTY IN SCIENCE IS OFTEN NOT SO MUCH HOW
 TO MAKE A DISCOVERY BUT RATHER TO KNOW ONE HAS MADE IT.

                                                   -- J. D. BERNAL
 File lengths (MBytes):  RWF=     34 Int=      0 D2E=      0 Chk=      3 Scr=      1
 Normal termination of Gaussian 16
