# Supplementary material for: Machine-Learning-Guided Discovery of Electrochemical Reactions
Source: J Am Chem Soc. 2022 Dec 2;144(49):22599–610. doi: 10.1021/jacs.2c08997 (PMC9756344; doi:10.1021/jacs.2c08997)
Supplement: Supplementary file 3 — ja2c08997_si_003.zip [file ja2c08997_si_003.zip › Oxidation Site Selectivity/Ologs_notimes/98.log]

 Entering Gaussian System, Link 0=g16
 Input=98.com
 Output=98.log
 Initial command:
  
 Copyright (c) 1988-2019, Gaussian, Inc.  All Rights Reserved.
  
 This is part of the Gaussian(R) 16 program.  It is based on
 the Gaussian(R) 09 system (copyright 2009, Gaussian, Inc.),
 the Gaussian(R) 03 system (copyright 2003, Gaussian, Inc.),
 the Gaussian(R) 98 system (copyright 1998, Gaussian, Inc.),
 the Gaussian(R) 94 system (copyright 1995, Gaussian, Inc.),
 the Gaussian 92(TM) system (copyright 1992, Gaussian, Inc.),
 the Gaussian 90(TM) system (copyright 1990, Gaussian, Inc.),
 the Gaussian 88(TM) system (copyright 1988, Gaussian, Inc.),
 the Gaussian 86(TM) system (copyright 1986, Carnegie Mellon
 University), and the Gaussian 82(TM) system (copyright 1983,
 Carnegie Mellon University). Gaussian is a federally registered
 trademark of Gaussian, Inc.
  
 This software contains proprietary and confidential information,
 including trade secrets, belonging to Gaussian, Inc.
  
 This software is provided under written license and may be
 used, copied, transmitted, or stored only in accord with that
 written license.
  
 The following legend is applicable only to US Government
 contracts under FAR:
  
                    RESTRICTED RIGHTS LEGEND
  
 Use, reproduction and disclosure by the US Government is
 subject to restrictions as set forth in subparagraphs (a)
 and (c) of the Commercial Computer Software - Restricted
 Rights clause in FAR 52.227-19.
  
 Gaussian, Inc.
 340 Quinnipiac St., Bldg. 40, Wallingford CT 06492
  
  
 ---------------------------------------------------------------
 Warning -- This program may not be used in any manner that
 competes with the business of Gaussian, Inc. or will provide
 assistance to any competitor of Gaussian, Inc.  The licensee
 of this program is prohibited from giving any competitor of
 Gaussian, Inc. access to this program.  By using this program,
 the user acknowledges that Gaussian, Inc. is engaged in the
 business of creating and licensing software in the field of
 computational chemistry and represents and warrants to the
 licensee that it is not a competitor of Gaussian, Inc. and that
 it will not use this program in any manner prohibited above.
 ---------------------------------------------------------------
  

 Cite this work as:
 Gaussian 16, Revision C.01,
 M. J. Frisch, G. W. Trucks, H. B. Schlegel, G. E. Scuseria, 
 M. A. Robb, J. R. Cheeseman, G. Scalmani, V. Barone, 
 G. A. Petersson, H. Nakatsuji, X. Li, M. Caricato, A. V. Marenich, 
 J. Bloino, B. G. Janesko, R. Gomperts, B. Mennucci, H. P. Hratchian, 
 J. V. Ortiz, A. F. Izmaylov, J. L. Sonnenberg, D. Williams-Young, 
 F. Ding, F. Lipparini, F. Egidi, J. Goings, B. Peng, A. Petrone, 
 T. Henderson, D. Ranasinghe, V. G. Zakrzewski, J. Gao, N. Rega, 
 G. Zheng, W. Liang, M. Hada, M. Ehara, K. Toyota, R. Fukuda, 
 J. Hasegawa, M. Ishida, T. Nakajima, Y. Honda, O. Kitao, H. Nakai, 
 T. Vreven, K. Throssell, J. A. Montgomery, Jr., J. E. Peralta, 
 F. Ogliaro, M. J. Bearpark, J. J. Heyd, E. N. Brothers, K. N. Kudin, 
 V. N. Staroverov, T. A. Keith, R. Kobayashi, J. Normand, 
 K. Raghavachari, A. P. Rendell, J. C. Burant, S. S. Iyengar, 
 J. Tomasi, M. Cossi, J. M. Millam, M. Klene, C. Adamo, R. Cammi, 
 J. W. Ochterski, R. L. Martin, K. Morokuma, O. Farkas, 
 J. B. Foresman, and D. J. Fox, Gaussian, Inc., Wallingford CT, 2019.
 
 ******************************************
 Gaussian 16:  ES64L-G16RevC.01  3-Jul-2019
                 8-Jan-2021 
 ******************************************
 %nprocshared=16
 Will use up to   16 processors via shared memory.
 %mem=7GB
 -----------------------------------------
 # b3lyp/def2svp geom=NewRedundant pop=NBO
 -----------------------------------------
 1/29=4000,38=1,172=1/1;
 2/12=2,17=6,18=5,40=1/2;
 3/5=43,7=101,11=2,25=1,30=1,74=-5/1,2,3;
 4//1;
 5/5=2,38=5/2;
 6/7=2,8=2,9=2,10=2,28=1,40=1/1,7;
 99/5=1,9=1/99;
 --
 98
 --
 Symbolic Z-matrix:
 Charge =  1 Multiplicity = 2
 C                     2.32646  -0.34073  -0.12095 
 O                     2.82402  -1.42638  -0.31788 
 C                     0.85674  -0.11802  -0.04328 
 C                     0.00529  -1.22491  -0.20703 
 C                    -1.37678  -1.08523  -0.14578 
 C                    -1.93235   0.17976   0.08302 
 C                    -1.11017   1.29493   0.24897 
 C                     0.27748   1.14309   0.18551 
 Cl                    1.26864   2.57043   0.39958 
 H                     2.95621   0.56782   0.01534 
 H                     0.47861  -2.19323  -0.38348 
 H                    -2.02448  -1.95477  -0.27499 
 H                    -3.01681   0.3028    0.13336 
 H                    -1.53287   2.28443   0.42762 
 
                          Input orientation:                          
 ---------------------------------------------------------------------
 Center     Atomic      Atomic             Coordinates (Angstroms)
 Number     Number       Type             X           Y           Z
 ---------------------------------------------------------------------
      1          6           0        2.326459   -0.340725   -0.120948
      2          8           0        2.824025   -1.426385   -0.317878
      3          6           0        0.856741   -0.118024   -0.043281
      4          6           0        0.005294   -1.224913   -0.207034
      5          6           0       -1.376780   -1.085233   -0.145778
      6          6           0       -1.932351    0.179758    0.083021
      7          6           0       -1.110172    1.294934    0.248971
      8          6           0        0.277476    1.143094    0.185510
      9         17           0        1.268642    2.570429    0.399576
     10          1           0        2.956212    0.567824    0.015345
     11          1           0        0.478610   -2.193225   -0.383483
     12          1           0       -2.024481   -1.954765   -0.274993
     13          1           0       -3.016806    0.302800    0.133356
     14          1           0       -1.532868    2.284432    0.427617
 ---------------------------------------------------------------------
                    Distance matrix (angstroms):
                    1          2          3          4          5
     1  C    0.000000
     2  O    1.210376   0.000000
     3  C    1.488522   2.378532   0.000000
     4  C    2.485358   2.828094   1.406051   0.000000
     5  C    3.777418   4.218147   2.436107   1.390465   0.000000
     6  C    4.295343   5.036222   2.807786   2.410747   1.400433
     7  C    3.823958   4.817136   2.439387   2.793176   2.427365
     8  C    2.548327   3.652469   1.406525   2.415705   2.794952
     9  Cl   3.140819   4.348388   2.755643   4.045818   4.545276
    10  H    1.113834   2.026174   2.209435   3.459952   4.640407
    11  H    2.629681   2.468464   2.136628   1.092150   2.174080
    12  H    4.643224   4.877400   3.424726   2.158076   1.091924
    13  H    5.387882   6.108109   3.900341   3.403360   2.166619
    14  H    4.699657   5.771347   3.421078   3.883842   3.421665
                    6          7          8          9         10
     6  C    0.000000
     7  C    1.395398   0.000000
     8  C    2.412852   1.397372   0.000000
     9  Cl   4.007727   2.703392   1.750863   0.000000
    10  H    4.904409   4.137481   2.745090   2.646877   0.000000
    11  H    3.414881   3.884775   3.390462   4.891803   3.731081
    12  H    2.166299   3.416291   3.886875   5.637117   5.590622
    13  H    1.092572   2.152428   3.400162   4.855726   5.980059
    14  H    2.169790   1.090731   2.153744   2.816210   4.823749
                   11         12         13         14
    11  H    0.000000
    12  H    2.516763   0.000000
    13  H    4.326106   2.499612   0.000000
    14  H    4.975273   4.325060   2.493096   0.000000
 Stoichiometry    C7H5ClO(1+,2)
 Framework group  C1[X(C7H5ClO)]
 Deg. of freedom    36
 Full point group                 C1      NOp   1
 Largest Abelian subgroup         C1      NOp   1
 Largest concise Abelian subgroup C1      NOp   1
                         Standard orientation:                         
 ---------------------------------------------------------------------
 Center     Atomic      Atomic             Coordinates (Angstroms)
 Number     Number       Type             X           Y           Z
 ---------------------------------------------------------------------
      1          6           0        1.527323    1.285556   -0.000000
      2          8           0        1.680134    2.486248    0.000000
      3          6           0        0.189636    0.632648   -0.000001
      4          6           0       -0.952397    1.452855    0.000000
      5          6           0       -2.231029    0.906510    0.000000
      6          6           0       -2.385981   -0.485324    0.000000
      7          6           0       -1.269443   -1.322269   -0.000000
      8          6           0        0.010901   -0.762474   -0.000001
      9         17           0        1.381565   -1.851878    0.000000
     10          1           0        2.398692    0.591768   -0.000000
     11          1           0       -0.787897    2.532545    0.000001
     12          1           0       -3.107952    1.557128    0.000001
     13          1           0       -3.385276   -0.927052    0.000001
     14          1           0       -1.379300   -2.407453    0.000000
 ---------------------------------------------------------------------
 Rotational constants (GHZ):           1.5648165           1.5307652           0.7738018
 Standard basis: def2SVP (5D, 7F)
 There are   164 symmetry adapted cartesian basis functions of A   symmetry.
 There are   155 symmetry adapted basis functions of A   symmetry.
   155 basis functions,   272 primitive gaussians,   164 cartesian basis functions
    36 alpha electrons       35 beta electrons
       nuclear repulsion energy       463.5258559394 Hartrees.
 NAtoms=   14 NActive=   14 NUniq=   14 SFac= 1.00D+00 NAtFMM=   60 NAOKFM=F Big=F
 Integral buffers will be    131072 words long.
 Raffenetti 2 integral format.
 Two-electron integral symmetry is turned on.
 One-electron integrals computed using PRISM.
   1 Symmetry operations used in ECPInt.
 ECPInt:  NShTT=    2556 NPrTT=    9872 LenC2=    2514 LenP2D=    7544.
 LDataN:  DoStor=T MaxTD1= 4 Len=   56
 NBasis=   155 RedAO= T EigKep=  2.70D-04  NBF=   155
 NBsUse=   155 1.00D-06 EigRej= -1.00D+00 NBFU=   155
 ExpMin= 1.22D-01 ExpMax= 1.04D+04 ExpMxC= 1.57D+03 IAcc=3 IRadAn=         5 AccDes= 0.00D+00
 Harris functional with IExCor=  402 and IRadAn=       5 diagonalized for initial guess.
 HarFok:  IExCor=  402 AccDes= 0.00D+00 IRadAn=         5 IDoV= 1 UseB2=F ITyADJ=14
 ICtDFT=  3500011 ScaDFX=  1.000000  1.000000  1.000000  1.000000
 FoFCou: FMM=F IPFlag=           0 FMFlag=      100000 FMFlg1=           0
         NFxFlg=           0 DoJE=T BraDBF=F KetDBF=T FulRan=T
         wScrn=  0.000000 ICntrl=       500 IOpCl=  0 I1Cent=   200000004 NGrid=           0
         NMat0=    1 NMatS0=      1 NMatT0=    0 NMatD0=    1 NMtDS0=    0 NMtDT0=    0
 Petite list used in FoFCou.
 Initial guess <Sx>= 0.0000 <Sy>= 0.0000 <Sz>= 0.5000 <S**2>= 0.7500 S= 0.5000
 Requested convergence on RMS density matrix=1.00D-08 within 128 cycles.
 Requested convergence on MAX density matrix=1.00D-06.
 Requested convergence on             energy=1.00D-06.
 No special actions if energy rises.
 Integral accuracy reduced to 1.0D-05 until final iterations.
 EnCoef did     2 forward-backward iterations
 EnCoef did     2 forward-backward iterations
 Initial convergence to 1.0D-05 achieved.  Increase integral accuracy.
 SCF Done:  E(UB3LYP) =  -804.445996299     A.U. after   31 cycles
            NFock= 31  Conv=0.87D-08     -V/T= 2.0054
 <Sx>= 0.0000 <Sy>= 0.0000 <Sz>= 0.5000 <S**2>= 0.7596 S= 0.5048
 <L.S>= 0.000000000000E+00
 Annihilation of the first spin contaminant:
 S**2 before annihilation     0.7596,   after     0.7500

 **********************************************************************

            Population analysis using the SCF Density.

 **********************************************************************

 Orbital symmetries:
 Alpha Orbitals:
       Occupied  (A) (A) (A) (A) (A) (A) (A) (A) (A) (A) (A) (A)
                 (A) (A) (A) (A) (A) (A) (A) (A) (A) (A) (A) (A)
                 (A) (A) (A) (A) (A) (A) (A) (A) (A) (A) (A) (A)
       Virtual   (A) (A) (A) (A) (A) (A) (A) (A) (A) (A) (A) (A)
                 (A) (A) (A) (A) (A) (A) (A) (A) (A) (A) (A) (A)
                 (A) (A) (A) (A) (A) (A) (A) (A) (A) (A) (A) (A)
                 (A) (A) (A) (A) (A) (A) (A) (A) (A) (A) (A) (A)
                 (A) (A) (A) (A) (A) (A) (A) (A) (A) (A) (A) (A)
                 (A) (A) (A) (A) (A) (A) (A) (A) (A) (A) (A) (A)
                 (A) (A) (A) (A) (A) (A) (A) (A) (A) (A) (A) (A)
                 (A) (A) (A) (A) (A) (A) (A) (A) (A) (A) (A) (A)
                 (A) (A) (A) (A) (A) (A) (A) (A) (A) (A) (A) (A)
                 (A) (A) (A) (A) (A) (A) (A) (A) (A) (A) (A)
 Beta  Orbitals:
       Occupied  (A) (A) (A) (A) (A) (A) (A) (A) (A) (A) (A) (A)
                 (A) (A) (A) (A) (A) (A) (A) (A) (A) (A) (A) (A)
                 (A) (A) (A) (A) (A) (A) (A) (A) (A) (A) (A)
       Virtual   (A) (A) (A) (A) (A) (A) (A) (A) (A) (A) (A) (A)
                 (A) (A) (A) (A) (A) (A) (A) (A) (A) (A) (A) (A)
                 (A) (A) (A) (A) (A) (A) (A) (A) (A) (A) (A) (A)
                 (A) (A) (A) (A) (A) (A) (A) (A) (A) (A) (A) (A)
                 (A) (A) (A) (A) (A) (A) (A) (A) (A) (A) (A) (A)
                 (A) (A) (A) (A) (A) (A) (A) (A) (A) (A) (A) (A)
                 (A) (A) (A) (A) (A) (A) (A) (A) (A) (A) (A) (A)
                 (A) (A) (A) (A) (A) (A) (A) (A) (A) (A) (A) (A)
                 (A) (A) (A) (A) (A) (A) (A) (A) (A) (A) (A) (A)
                 (A) (A) (A) (A) (A) (A) (A) (A) (A) (A) (A) (A)
 The electronic state is 2-A.
 Alpha  occ. eigenvalues -- -101.75436 -19.31369 -10.50561 -10.45377 -10.44465
 Alpha  occ. eigenvalues --  -10.43271 -10.43163 -10.42549 -10.42196  -9.70719
 Alpha  occ. eigenvalues --   -7.47510  -7.47073  -7.46397  -1.21317  -1.12848
 Alpha  occ. eigenvalues --   -1.06834  -0.98404  -0.96950  -0.86224  -0.82735
 Alpha  occ. eigenvalues --   -0.78148  -0.72659  -0.70945  -0.67534  -0.65308
 Alpha  occ. eigenvalues --   -0.65032  -0.64382  -0.61035  -0.59014  -0.57733
 Alpha  occ. eigenvalues --   -0.57718  -0.56563  -0.53869  -0.49422  -0.48227
 Alpha  occ. eigenvalues --   -0.43755
 Alpha virt. eigenvalues --   -0.27632  -0.24947  -0.18269  -0.16835  -0.09701
 Alpha virt. eigenvalues --   -0.06989  -0.06695  -0.03936  -0.03251  -0.01920
 Alpha virt. eigenvalues --    0.03068   0.05771   0.07020   0.08117   0.09386
 Alpha virt. eigenvalues --    0.11767   0.12977   0.17019   0.19574   0.22313
 Alpha virt. eigenvalues --    0.23815   0.24076   0.26055   0.26594   0.28661
 Alpha virt. eigenvalues --    0.28948   0.31184   0.32402   0.36784   0.37719
 Alpha virt. eigenvalues --    0.38549   0.41866   0.42091   0.44733   0.44908
 Alpha virt. eigenvalues --    0.46077   0.46526   0.46834   0.49558   0.50729
 Alpha virt. eigenvalues --    0.50886   0.53038   0.54056   0.54550   0.55936
 Alpha virt. eigenvalues --    0.57748   0.59041   0.64278   0.64332   0.68442
 Alpha virt. eigenvalues --    0.69940   0.71850   0.77622   0.84344   0.85125
 Alpha virt. eigenvalues --    0.86352   0.95738   0.96634   0.99282   1.01863
 Alpha virt. eigenvalues --    1.02518   1.03386   1.06128   1.06393   1.07472
 Alpha virt. eigenvalues --    1.07689   1.16122   1.24640   1.28536   1.28641
 Alpha virt. eigenvalues --    1.33116   1.44361   1.46185   1.48016   1.48820
 Alpha virt. eigenvalues --    1.49160   1.52691   1.54427   1.55725   1.60058
 Alpha virt. eigenvalues --    1.61445   1.63014   1.63861   1.72019   1.73032
 Alpha virt. eigenvalues --    1.75031   1.75633   1.78160   1.82942   1.84133
 Alpha virt. eigenvalues --    1.89029   1.92666   1.98876   2.02992   2.03945
 Alpha virt. eigenvalues --    2.04785   2.05549   2.07030   2.11078   2.22866
 Alpha virt. eigenvalues --    2.28075   2.29461   2.35556   2.39237   2.41882
 Alpha virt. eigenvalues --    2.45186   2.50530   2.53356   2.56886   2.59879
 Alpha virt. eigenvalues --    2.61190   2.72953   2.77940   2.84218   2.96195
 Alpha virt. eigenvalues --    2.96427   3.21609   3.38080   3.43782
  Beta  occ. eigenvalues -- -101.75248 -19.31270 -10.50098 -10.45416 -10.43936
  Beta  occ. eigenvalues --  -10.43145 -10.43056 -10.42570 -10.42222  -9.70545
  Beta  occ. eigenvalues --   -7.47414  -7.46476  -7.46290  -1.21128  -1.11873
  Beta  occ. eigenvalues --   -1.05993  -0.98088  -0.95593  -0.85908  -0.82138
  Beta  occ. eigenvalues --   -0.77815  -0.72447  -0.70620  -0.67093  -0.65089
  Beta  occ. eigenvalues --   -0.64969  -0.62054  -0.60910  -0.58819  -0.57545
  Beta  occ. eigenvalues --   -0.56585  -0.53950  -0.53467  -0.47710  -0.43637
  Beta virt. eigenvalues --   -0.41766  -0.26199  -0.22663  -0.17563  -0.15946
  Beta virt. eigenvalues --   -0.09548  -0.06584  -0.05511  -0.03892  -0.03148
  Beta virt. eigenvalues --   -0.01717   0.03423   0.05999   0.07295   0.08563
  Beta virt. eigenvalues --    0.09572   0.12245   0.13148   0.17404   0.19806
  Beta virt. eigenvalues --    0.22523   0.24431   0.24816   0.26538   0.26949
  Beta virt. eigenvalues --    0.28832   0.29438   0.32440   0.32569   0.37256
  Beta virt. eigenvalues --    0.38666   0.38954   0.42484   0.42683   0.45034
  Beta virt. eigenvalues --    0.45287   0.46594   0.46972   0.47013   0.49829
  Beta virt. eigenvalues --    0.50928   0.51147   0.53408   0.54273   0.56003
  Beta virt. eigenvalues --    0.56167   0.58760   0.59703   0.64551   0.64902
  Beta virt. eigenvalues --    0.68790   0.70063   0.73323   0.77780   0.84743
  Beta virt. eigenvalues --    0.85473   0.86491   0.95900   0.97212   1.00512
  Beta virt. eigenvalues --    1.02008   1.02909   1.03582   1.06522   1.06680
  Beta virt. eigenvalues --    1.07901   1.08266   1.16408   1.24892   1.28630
  Beta virt. eigenvalues --    1.29600   1.33221   1.44476   1.46388   1.49064
  Beta virt. eigenvalues --    1.49217   1.49384   1.53536   1.54703   1.56052
  Beta virt. eigenvalues --    1.60505   1.62212   1.63118   1.63995   1.72275
  Beta virt. eigenvalues --    1.73679   1.75228   1.76060   1.78507   1.83210
  Beta virt. eigenvalues --    1.84527   1.90208   1.92840   1.99289   2.04141
  Beta virt. eigenvalues --    2.04205   2.05702   2.05759   2.07941   2.11469
  Beta virt. eigenvalues --    2.23070   2.28919   2.30011   2.35879   2.40319
  Beta virt. eigenvalues --    2.42063   2.45493   2.50631   2.53661   2.57132
  Beta virt. eigenvalues --    2.60168   2.61380   2.73173   2.78132   2.84309
  Beta virt. eigenvalues --    2.96357   2.96656   3.21689   3.38211   3.43885
          Condensed to atoms (all electrons):
               1          2          3          4          5          6
     1  C    4.686369   0.693372   0.052691  -0.023029   0.017022  -0.001574
     2  O    0.693372   7.543972  -0.131687   0.012747   0.001699  -0.000033
     3  C    0.052691  -0.131687   5.959327   0.253353   0.101525  -0.146120
     4  C   -0.023029   0.012747   0.253353   5.118313   0.145913   0.110569
     5  C    0.017022   0.001699   0.101525   0.145913   5.155854   0.149463
     6  C   -0.001574  -0.000033  -0.146120   0.110569   0.149463   5.080477
     7  C    0.005512  -0.000069   0.059162  -0.114389   0.109536   0.282427
     8  C   -0.059386   0.003763   0.094896   0.051981  -0.156553   0.127091
     9  Cl  -0.000989   0.000054  -0.066544   0.001915   0.000424   0.002198
    10  H    0.447702  -0.031025  -0.137151   0.012021   0.000039  -0.000121
    11  H   -0.011100   0.022013  -0.074424   0.448397  -0.060498   0.011745
    12  H   -0.000130  -0.000006   0.012967  -0.063978   0.453114  -0.062536
    13  H    0.000025   0.000000  -0.001593   0.011864  -0.062649   0.446333
    14  H   -0.000008   0.000001   0.015345  -0.002025   0.012359  -0.051822
               7          8          9         10         11         12
     1  C    0.005512  -0.059386  -0.000989   0.447702  -0.011100  -0.000130
     2  O   -0.000069   0.003763   0.000054  -0.031025   0.022013  -0.000006
     3  C    0.059162   0.094896  -0.066544  -0.137151  -0.074424   0.012967
     4  C   -0.114389   0.051981   0.001915   0.012021   0.448397  -0.063978
     5  C    0.109536  -0.156553   0.000424   0.000039  -0.060498   0.453114
     6  C    0.282427   0.127091   0.002198  -0.000121   0.011745  -0.062536
     7  C    5.001522   0.222335  -0.058628   0.000164  -0.001984   0.011833
     8  C    0.222335   5.383517   0.322314  -0.012611   0.015313  -0.001537
     9  Cl  -0.058628   0.322314  16.602639   0.014134  -0.000055   0.000009
    10  H    0.000164  -0.012611   0.014134   0.666752   0.001493   0.000001
    11  H   -0.001984   0.015313  -0.000055   0.001493   0.580382  -0.008571
    12  H    0.011833  -0.001537   0.000009   0.000001  -0.008571   0.578923
    13  H   -0.054841   0.013439  -0.000095   0.000001  -0.000161  -0.009477
    14  H    0.443301  -0.066436   0.000924   0.000037   0.000020  -0.000122
              13         14
     1  C    0.000025  -0.000008
     2  O    0.000000   0.000001
     3  C   -0.001593   0.015345
     4  C    0.011864  -0.002025
     5  C   -0.062649   0.012359
     6  C    0.446333  -0.051822
     7  C   -0.054841   0.443301
     8  C    0.013439  -0.066436
     9  Cl  -0.000095   0.000924
    10  H    0.000001   0.000037
    11  H   -0.000161   0.000020
    12  H   -0.009477  -0.000122
    13  H    0.585123  -0.010445
    14  H   -0.010445   0.592520
          Atomic-Atomic Spin Densities.
               1          2          3          4          5          6
     1  C   -0.025295   0.001135  -0.004812   0.002763   0.000052  -0.000036
     2  O    0.001135   0.039514  -0.001513   0.000644   0.000011   0.000002
     3  C   -0.004812  -0.001513   0.097693  -0.027680  -0.004812  -0.003719
     4  C    0.002763   0.000644  -0.027680  -0.014165   0.015132   0.002220
     5  C    0.000052   0.000011  -0.004812   0.015132   0.373669   0.014756
     6  C   -0.000036   0.000002  -0.003719   0.002220   0.014756  -0.014161
     7  C   -0.000221  -0.000003   0.000595  -0.002850  -0.003350  -0.025685
     8  C   -0.001755  -0.000074   0.030485  -0.002952  -0.011363  -0.001405
     9  Cl   0.000458   0.000006  -0.004224   0.000231   0.000078   0.000247
    10  H    0.000684   0.000061  -0.000034   0.000016  -0.000010   0.000003
    11  H    0.000194  -0.000150   0.000135   0.001042  -0.000966   0.000105
    12  H    0.000009  -0.000000  -0.000217  -0.000759   0.003735  -0.000581
    13  H   -0.000002   0.000000  -0.000103   0.000140  -0.000998   0.001045
    14  H    0.000002  -0.000000   0.000031  -0.000084   0.000075  -0.000013
               7          8          9         10         11         12
     1  C   -0.000221  -0.001755   0.000458   0.000684   0.000194   0.000009
     2  O   -0.000003  -0.000074   0.000006   0.000061  -0.000150  -0.000000
     3  C    0.000595   0.030485  -0.004224  -0.000034   0.000135  -0.000217
     4  C   -0.002850  -0.002952   0.000231   0.000016   0.001042  -0.000759
     5  C   -0.003350  -0.011363   0.000078  -0.000010  -0.000966   0.003735
     6  C   -0.025685  -0.001405   0.000247   0.000003   0.000105  -0.000581
     7  C    0.070907   0.029272  -0.004199  -0.000006  -0.000070  -0.000206
     8  C    0.029272   0.301316  -0.058945   0.000191   0.000123  -0.000019
     9  Cl  -0.004199  -0.058945   0.309712  -0.000408   0.000001   0.000000
    10  H   -0.000006   0.000191  -0.000408  -0.000289  -0.000003  -0.000000
    11  H   -0.000070   0.000123   0.000001  -0.000003  -0.000882   0.000140
    12  H   -0.000206  -0.000019   0.000000  -0.000000   0.000140  -0.017873
    13  H    0.000028   0.000162   0.000002  -0.000000   0.000001   0.000164
    14  H    0.001782  -0.000782  -0.000154   0.000001  -0.000001   0.000005
              13         14
     1  C   -0.000002   0.000002
     2  O    0.000000  -0.000000
     3  C   -0.000103   0.000031
     4  C    0.000140  -0.000084
     5  C   -0.000998   0.000075
     6  C    0.001045  -0.000013
     7  C    0.000028   0.001782
     8  C    0.000162  -0.000782
     9  Cl   0.000002  -0.000154
    10  H   -0.000000   0.000001
    11  H    0.000001  -0.000001
    12  H    0.000164   0.000005
    13  H   -0.000877   0.000112
    14  H    0.000112  -0.005098
 Mulliken charges and spin densities:
               1          2
     1  C    0.193523  -0.026823
     2  O   -0.114801   0.039632
     3  C    0.008251   0.081826
     4  C    0.036346  -0.026302
     5  C    0.132752   0.386010
     6  C    0.051903  -0.027221
     7  C    0.094119   0.065993
     8  C    0.061874   0.284254
     9  Cl   0.181700   0.242804
    10  H    0.038563   0.000205
    11  H    0.077431  -0.000330
    12  H    0.089511  -0.015602
    13  H    0.082476  -0.000324
    14  H    0.066351  -0.004122
 Sum of Mulliken charges =   1.00000   1.00000
 Mulliken charges and spin densities with hydrogens summed into heavy atoms:
               1          2
     1  C    0.232086  -0.026618
     2  O   -0.114801   0.039632
     3  C    0.008251   0.081826
     4  C    0.113777  -0.026632
     5  C    0.222263   0.370409
     6  C    0.134379  -0.027545
     7  C    0.160470   0.061871
     8  C    0.061874   0.284254
     9  Cl   0.181700   0.242804
 Electronic spatial extent (au):  <R**2>=           1339.6892
 Charge=              1.0000 electrons
 Dipole moment (field-independent basis, Debye):
    X=             -4.5507    Y=             -2.4325    Z=              0.0000  Tot=              5.1600
 Quadrupole moment (field-independent basis, Debye-Ang):
   XX=            -34.1188   YY=            -46.8726   ZZ=            -55.7882
   XY=             -6.9072   XZ=             -0.0000   YZ=              0.0000
 Traceless Quadrupole moment (field-independent basis, Debye-Ang):
   XX=             11.4744   YY=             -1.2794   ZZ=            -10.1950
   XY=             -6.9072   XZ=             -0.0000   YZ=              0.0000
 Octapole moment (field-independent basis, Debye-Ang**2):
  XXX=            -30.5424  YYY=            -24.2344  ZZZ=              0.0000  XYY=            -15.5748
  XXY=             -7.8146  XXZ=              0.0000  XZZ=              7.2846  YZZ=              0.1288
  YYZ=              0.0000  XYZ=             -0.0000
 Hexadecapole moment (field-independent basis, Debye-Ang**3):
 XXXX=           -663.1654 YYYY=           -744.6129 ZZZZ=            -54.9202 XXXY=            -33.0461
 XXXZ=             -0.0000 YYYX=            -53.5855 YYYZ=              0.0000 ZZZX=              0.0000
 ZZZY=             -0.0000 XXYY=           -237.6925 XXZZ=           -153.4898 YYZZ=           -137.1867
 XXYZ=             -0.0000 YYXZ=             -0.0000 ZZXY=             -0.2588
 N-N= 4.635258559394D+02 E-N=-2.806482455720D+03  KE= 8.001079274676D+02
                          Isotropic Fermi Contact Couplings
        Atom                 a.u.       MegaHertz       Gauss      10(-4) cm-1
     1  C(13)             -0.00866      -9.73734      -3.47453      -3.24803
     2  O(17)              0.01212      -7.34761      -2.62181      -2.45090
     3  C(13)              0.00701       7.88554       2.81376       2.63033
     4  C(13)             -0.01439     -16.17162      -5.77044      -5.39427
     5  C(13)              0.05805      65.26178      23.28703      21.76899
     6  C(13)             -0.01340     -15.06898      -5.37699      -5.02647
     7  C(13)              0.00403       4.53470       1.61809       1.51261
     8  C(13)              0.04573      51.41049      18.34454      17.14869
     9  Cl(35)             0.04128      18.09831       6.45793       6.03694
    10  H(1)               0.00008       0.36272       0.12943       0.12099
    11  H(1)              -0.00013      -0.57064      -0.20362      -0.19034
    12  H(1)              -0.00511     -22.85367      -8.15476      -7.62316
    13  H(1)              -0.00017      -0.77755      -0.27745      -0.25936
    14  H(1)              -0.00138      -6.16271      -2.19901      -2.05566
 --------------------------------------------------------
       Center         ----  Spin Dipole Couplings  ----
                      3XX-RR        3YY-RR        3ZZ-RR
 --------------------------------------------------------
     1   Atom        0.008329      0.017484     -0.025813
     2   Atom       -0.075585     -0.072205      0.147790
     3   Atom       -0.059321     -0.050171      0.109492
     4   Atom        0.004420     -0.002710     -0.001710
     5   Atom       -0.200391     -0.202566      0.402957
     6   Atom       -0.004808      0.003065      0.001744
     7   Atom       -0.045347     -0.049279      0.094626
     8   Atom       -0.186125     -0.185288      0.371412
     9   Atom       -0.827585     -0.821158      1.648743
    10   Atom        0.003042      0.001403     -0.004445
    11   Atom        0.000540      0.004595     -0.005135
    12   Atom        0.010213     -0.005917     -0.004296
    13   Atom        0.001585      0.003311     -0.004897
    14   Atom       -0.003609      0.009183     -0.005574
 --------------------------------------------------------
                        XY            XZ            YZ
 --------------------------------------------------------
     1   Atom        0.006025      0.000000      0.000000
     2   Atom        0.000869     -0.000000     -0.000000
     3   Atom        0.003649      0.000000     -0.000000
     4   Atom        0.003072      0.000000     -0.000000
     5   Atom       -0.003448      0.000000     -0.000000
     6   Atom        0.000520      0.000000     -0.000000
     7   Atom        0.004814      0.000000      0.000000
     8   Atom       -0.000710     -0.000000      0.000000
     9   Atom        0.020276     -0.000002      0.000003
    10   Atom        0.004634      0.000000     -0.000000
    11   Atom        0.005540      0.000000      0.000000
    12   Atom       -0.026473     -0.000000      0.000000
    13   Atom        0.006297     -0.000000     -0.000000
    14   Atom        0.008174      0.000000     -0.000000
 --------------------------------------------------------


 ---------------------------------------------------------------------------------
              Anisotropic Spin Dipole Couplings in Principal Axis System
 ---------------------------------------------------------------------------------

       Atom             a.u.   MegaHertz   Gauss  10(-4) cm-1        Axes

              Baa    -0.0258    -3.464    -1.236    -1.155  0.0000 -0.0000  1.0000
     1 C(13)  Bbb     0.0053     0.717     0.256     0.239  0.8958 -0.4444 -0.0000
              Bcc     0.0205     2.747     0.980     0.916  0.4444  0.8958  0.0000
 
              Baa    -0.0758     5.485     1.957     1.829  0.9720 -0.2352  0.0000
     2 O(17)  Bbb    -0.0720     5.209     1.859     1.738  0.2352  0.9720  0.0000
              Bcc     0.1478   -10.694    -3.816    -3.567 -0.0000 -0.0000  1.0000
 
              Baa    -0.0606    -8.132    -2.902    -2.712  0.9439 -0.3303 -0.0000
     3 C(13)  Bbb    -0.0489    -6.561    -2.341    -2.189  0.3303  0.9439  0.0000
              Bcc     0.1095    14.693     5.243     4.901  0.0000 -0.0000  1.0000
 
              Baa    -0.0039    -0.517    -0.184    -0.172 -0.3482  0.9374  0.0001
     4 C(13)  Bbb    -0.0017    -0.229    -0.082    -0.077  0.0000 -0.0001  1.0000
              Bcc     0.0056     0.746     0.266     0.249  0.9374  0.3482 -0.0000
 
              Baa    -0.2051   -27.522    -9.820    -9.180  0.5912  0.8065 -0.0000
     5 C(13)  Bbb    -0.1979   -26.551    -9.474    -8.857  0.8065 -0.5912 -0.0000
              Bcc     0.4030    54.073    19.295    18.037  0.0000 -0.0000  1.0000
 
              Baa    -0.0048    -0.650    -0.232    -0.217  0.9978 -0.0656 -0.0000
     6 C(13)  Bbb     0.0017     0.234     0.083     0.078  0.0000  0.0000  1.0000
              Bcc     0.0031     0.416     0.148     0.139  0.0656  0.9978 -0.0000
 
              Baa    -0.0525    -7.047    -2.514    -2.351 -0.5577  0.8301  0.0000
     7 C(13)  Bbb    -0.0421    -5.651    -2.016    -1.885  0.8301  0.5577 -0.0000
              Bcc     0.0946    12.698     4.531     4.236  0.0000  0.0000  1.0000
 
              Baa    -0.1865   -25.031    -8.932    -8.349  0.8684  0.4959 -0.0000
     8 C(13)  Bbb    -0.1849   -24.809    -8.853    -8.276 -0.4959  0.8684 -0.0000
              Bcc     0.3714    49.840    17.784    16.625 -0.0000  0.0000  1.0000
 
              Baa    -0.8449   -44.220   -15.779   -14.750  0.7604 -0.6494  0.0000
     9 Cl(35) Bbb    -0.8038   -42.071   -15.012   -14.033  0.6494  0.7604 -0.0000
              Bcc     1.6487    86.291    30.791    28.784 -0.0000  0.0000  1.0000
 
              Baa    -0.0044    -2.372    -0.846    -0.791 -0.0000  0.0000  1.0000
    10 H(1)   Bbb    -0.0025    -1.325    -0.473    -0.442 -0.6426  0.7662 -0.0000
              Bcc     0.0069     3.697     1.319     1.233  0.7662  0.6426  0.0000
 
              Baa    -0.0051    -2.740    -0.978    -0.914  0.0000 -0.0000  1.0000
    11 H(1)   Bbb    -0.0033    -1.778    -0.634    -0.593  0.8196 -0.5729 -0.0000
              Bcc     0.0085     4.518     1.612     1.507  0.5729  0.8196  0.0000
 
              Baa    -0.0255   -13.619    -4.860    -4.543  0.5952  0.8036  0.0000
    12 H(1)   Bbb    -0.0043    -2.292    -0.818    -0.765  0.0000 -0.0000  1.0000
              Bcc     0.0298    15.912     5.678     5.308  0.8036 -0.5952 -0.0000
 
              Baa    -0.0049    -2.613    -0.932    -0.871 -0.0000  0.0000  1.0000
    13 H(1)   Bbb    -0.0039    -2.085    -0.744    -0.695  0.7536 -0.6574  0.0000
              Bcc     0.0088     4.697     1.676     1.567  0.6574  0.7536 -0.0000
 
              Baa    -0.0076    -4.051    -1.445    -1.351  0.8990 -0.4380 -0.0000
    14 H(1)   Bbb    -0.0056    -2.974    -1.061    -0.992  0.0000 -0.0000  1.0000
              Bcc     0.0132     7.025     2.507     2.343  0.4380  0.8990  0.0000
 

 ---------------------------------------------------------------------------------

 ******************************Gaussian NBO Version 3.1******************************
             N A T U R A L   A T O M I C   O R B I T A L   A N D
          N A T U R A L   B O N D   O R B I T A L   A N A L Y S I S
 ******************************Gaussian NBO Version 3.1******************************
       /RESON  / : Allow strongly delocalized NBO set

 Analyzing the SCF density

 Job title: 98                                                              

 Storage needed:     72832 in NPA,     96779 in NBO ( 939523004 available)


 NATURAL POPULATIONS:  Natural atomic orbital occupancies 
                                                          
   NAO  Atom  No  lang   Type(AO)    Occupancy
 --------------------------------------------
     1    C    1  S      Cor( 1S)     1.99931
     2    C    1  S      Val( 2S)     0.90324
     3    C    1  S      Ryd( 3S)     0.00816
     4    C    1  px     Val( 2p)     1.05053
     5    C    1  px     Ryd( 3p)     0.00318
     6    C    1  py     Val( 2p)     0.85123
     7    C    1  py     Ryd( 3p)     0.01675
     8    C    1  pz     Val( 2p)     0.75384
     9    C    1  pz     Ryd( 3p)     0.00141
    10    C    1  dxy    Ryd( 3d)     0.00435
    11    C    1  dxz    Ryd( 3d)     0.00027
    12    C    1  dyz    Ryd( 3d)     0.00245
    13    C    1  dx2y2  Ryd( 3d)     0.00183
    14    C    1  dz2    Ryd( 3d)     0.00058

    15    O    2  S      Cor( 1S)     1.99975
    16    O    2  S      Val( 2S)     1.70204
    17    O    2  S      Ryd( 3S)     0.00192
    18    O    2  px     Val( 2p)     1.86951
    19    O    2  px     Ryd( 3p)     0.00330
    20    O    2  py     Val( 2p)     1.60381
    21    O    2  py     Ryd( 3p)     0.00071
    22    O    2  pz     Val( 2p)     1.25408
    23    O    2  pz     Ryd( 3p)     0.00024
    24    O    2  dxy    Ryd( 3d)     0.00168
    25    O    2  dxz    Ryd( 3d)     0.00006
    26    O    2  dyz    Ryd( 3d)     0.00196
    27    O    2  dx2y2  Ryd( 3d)     0.00123
    28    O    2  dz2    Ryd( 3d)     0.00037

    29    C    3  S      Cor( 1S)     1.99872
    30    C    3  S      Val( 2S)     0.91283
    31    C    3  S      Ryd( 3S)     0.00286
    32    C    3  px     Val( 2p)     1.14109
    33    C    3  px     Ryd( 3p)     0.00621
    34    C    3  py     Val( 2p)     1.09128
    35    C    3  py     Ryd( 3p)     0.00535
    36    C    3  pz     Val( 2p)     0.95584
    37    C    3  pz     Ryd( 3p)     0.00104
    38    C    3  dxy    Ryd( 3d)     0.00060
    39    C    3  dxz    Ryd( 3d)     0.00049
    40    C    3  dyz    Ryd( 3d)     0.00043
    41    C    3  dx2y2  Ryd( 3d)     0.00098
    42    C    3  dz2    Ryd( 3d)     0.00042

    43    C    4  S      Cor( 1S)     1.99895
    44    C    4  S      Val( 2S)     0.96536
    45    C    4  S      Ryd( 3S)     0.00179
    46    C    4  px     Val( 2p)     1.05027
    47    C    4  px     Ryd( 3p)     0.00512
    48    C    4  py     Val( 2p)     1.22538
    49    C    4  py     Ryd( 3p)     0.00712
    50    C    4  pz     Val( 2p)     0.87116
    51    C    4  pz     Ryd( 3p)     0.00044
    52    C    4  dxy    Ryd( 3d)     0.00082
    53    C    4  dxz    Ryd( 3d)     0.00040
    54    C    4  dyz    Ryd( 3d)     0.00054
    55    C    4  dx2y2  Ryd( 3d)     0.00070
    56    C    4  dz2    Ryd( 3d)     0.00040

    57    C    5  S      Cor( 1S)     1.99894
    58    C    5  S      Val( 2S)     0.98163
    59    C    5  S      Ryd( 3S)     0.00126
    60    C    5  px     Val( 2p)     1.15714
    61    C    5  px     Ryd( 3p)     0.00519
    62    C    5  py     Val( 2p)     1.10841
    63    C    5  py     Ryd( 3p)     0.00446
    64    C    5  pz     Val( 2p)     0.75905
    65    C    5  pz     Ryd( 3p)     0.00036
    66    C    5  dxy    Ryd( 3d)     0.00082
    67    C    5  dxz    Ryd( 3d)     0.00058
    68    C    5  dyz    Ryd( 3d)     0.00057
    69    C    5  dx2y2  Ryd( 3d)     0.00087
    70    C    5  dz2    Ryd( 3d)     0.00042

    71    C    6  S      Cor( 1S)     1.99898
    72    C    6  S      Val( 2S)     0.97430
    73    C    6  S      Ryd( 3S)     0.00110
    74    C    6  px     Val( 2p)     1.19049
    75    C    6  px     Ryd( 3p)     0.00630
    76    C    6  py     Val( 2p)     1.07750
    77    C    6  py     Ryd( 3p)     0.00425
    78    C    6  pz     Val( 2p)     0.89804
    79    C    6  pz     Ryd( 3p)     0.00054
    80    C    6  dxy    Ryd( 3d)     0.00074
    81    C    6  dxz    Ryd( 3d)     0.00057
    82    C    6  dyz    Ryd( 3d)     0.00041
    83    C    6  dx2y2  Ryd( 3d)     0.00081
    84    C    6  dz2    Ryd( 3d)     0.00039

    85    C    7  S      Cor( 1S)     1.99882
    86    C    7  S      Val( 2S)     0.96469
    87    C    7  S      Ryd( 3S)     0.00176
    88    C    7  px     Val( 2p)     1.05317
    89    C    7  px     Ryd( 3p)     0.00460
    90    C    7  py     Val( 2p)     1.22924
    91    C    7  py     Ryd( 3p)     0.00757
    92    C    7  pz     Val( 2p)     0.91140
    93    C    7  pz     Ryd( 3p)     0.00106
    94    C    7  dxy    Ryd( 3d)     0.00075
    95    C    7  dxz    Ryd( 3d)     0.00037
    96    C    7  dyz    Ryd( 3d)     0.00057
    97    C    7  dx2y2  Ryd( 3d)     0.00069
    98    C    7  dz2    Ryd( 3d)     0.00041

    99    C    8  S      Cor( 1S)     1.99856
   100    C    8  S      Val( 2S)     0.92890
   101    C    8  S      Ryd( 3S)     0.00158
   102    C    8  px     Val( 2p)     0.99917
   103    C    8  px     Ryd( 3p)     0.00797
   104    C    8  py     Val( 2p)     1.04186
   105    C    8  py     Ryd( 3p)     0.00700
   106    C    8  pz     Val( 2p)     0.89927
   107    C    8  pz     Ryd( 3p)     0.00192
   108    C    8  dxy    Ryd( 3d)     0.00257
   109    C    8  dxz    Ryd( 3d)     0.00105
   110    C    8  dyz    Ryd( 3d)     0.00094
   111    C    8  dx2y2  Ryd( 3d)     0.00137
   112    C    8  dz2    Ryd( 3d)     0.00089

   113   Cl    9  S      Cor( 1S)     2.00000
   114   Cl    9  S      Cor( 2S)     1.99973
   115   Cl    9  S      Val( 3S)     1.83498
   116   Cl    9  S      Ryd( 4S)     0.00172
   117   Cl    9  px     Cor( 2p)     1.99992
   118   Cl    9  px     Val( 3p)     1.53908
   119   Cl    9  px     Ryd( 4p)     0.00120
   120   Cl    9  py     Cor( 2p)     1.99995
   121   Cl    9  py     Val( 3p)     1.68082
   122   Cl    9  py     Ryd( 4p)     0.00110
   123   Cl    9  pz     Cor( 2p)     1.99994
   124   Cl    9  pz     Val( 3p)     1.67438
   125   Cl    9  pz     Ryd( 4p)     0.00057
   126   Cl    9  dxy    Ryd( 3d)     0.00472
   127   Cl    9  dxz    Ryd( 3d)     0.00201
   128   Cl    9  dyz    Ryd( 3d)     0.00135
   129   Cl    9  dx2y2  Ryd( 3d)     0.00167
   130   Cl    9  dz2    Ryd( 3d)     0.00156

   131    H   10  S      Val( 1S)     0.82803
   132    H   10  S      Ryd( 2S)     0.00387
   133    H   10  px     Ryd( 2p)     0.00079
   134    H   10  py     Ryd( 2p)     0.00034
   135    H   10  pz     Ryd( 2p)     0.00003

   136    H   11  S      Val( 1S)     0.71189
   137    H   11  S      Ryd( 2S)     0.00383
   138    H   11  px     Ryd( 2p)     0.00011
   139    H   11  py     Ryd( 2p)     0.00088
   140    H   11  pz     Ryd( 2p)     0.00009

   141    H   12  S      Val( 1S)     0.73015
   142    H   12  S      Ryd( 2S)     0.00146
   143    H   12  px     Ryd( 2p)     0.00061
   144    H   12  py     Ryd( 2p)     0.00038
   145    H   12  pz     Ryd( 2p)     0.00007

   146    H   13  S      Val( 1S)     0.72405
   147    H   13  S      Ryd( 2S)     0.00134
   148    H   13  px     Ryd( 2p)     0.00075
   149    H   13  py     Ryd( 2p)     0.00020
   150    H   13  pz     Ryd( 2p)     0.00010

   151    H   14  S      Val( 1S)     0.71675
   152    H   14  S      Ryd( 2S)     0.00177
   153    H   14  px     Ryd( 2p)     0.00010
   154    H   14  py     Ryd( 2p)     0.00088
   155    H   14  pz     Ryd( 2p)     0.00012

 WARNING:  1 low occupancy (<1.9990e) core orbital  found on  C    3
           1 low occupancy (<1.9990e) core orbital  found on  C    4
           1 low occupancy (<1.9990e) core orbital  found on  C    5
           1 low occupancy (<1.9990e) core orbital  found on  C    6
           1 low occupancy (<1.9990e) core orbital  found on  C    7
           1 low occupancy (<1.9990e) core orbital  found on  C    8


 Summary of Natural Population Analysis:                  
                                                          
                                       Natural Population 
                Natural  -----------------------------------------------
    Atom  No    Charge         Core      Valence    Rydberg      Total
 -----------------------------------------------------------------------
      C    1    0.40286      1.99931     3.55885    0.03898     5.59714
      O    2   -0.44066      1.99975     6.42945    0.01147     8.44066
      C    3   -0.11816      1.99872     4.10104    0.01840     6.11816
      C    4   -0.12845      1.99895     4.11217    0.01733     6.12845
      C    5   -0.01969      1.99894     4.00623    0.01452     6.01969
      C    6   -0.15441      1.99898     4.14032    0.01511     6.15441
      C    7   -0.17512      1.99882     4.15851    0.01778     6.17512
      C    8    0.10695      1.99856     3.86920    0.02529     5.89305
     Cl    9    0.25528      9.99954     6.72927    0.01591    16.74472
      H   10    0.16695      0.00000     0.82803    0.00502     0.83305
      H   11    0.28319      0.00000     0.71189    0.00492     0.71681
      H   12    0.26732      0.00000     0.73015    0.00252     0.73268
      H   13    0.27355      0.00000     0.72405    0.00240     0.72645
      H   14    0.28037      0.00000     0.71675    0.00287     0.71963
 =======================================================================
   * Total *    1.00000     25.99156    44.81592    0.19252    71.00000

                                 Natural Population      
 --------------------------------------------------------
   Core                      25.99156 ( 99.9675% of  26)
   Valence                   44.81592 ( 99.5909% of  45)
   Natural Minimal Basis     70.80748 ( 99.7289% of  71)
   Natural Rydberg Basis      0.19252 (  0.2711% of  71)
 --------------------------------------------------------

    Atom  No          Natural Electron Configuration
 ----------------------------------------------------------------------------
      C    1      [core]2S( 0.90)2p( 2.66)3S( 0.01)3p( 0.02)3d( 0.01)
      O    2      [core]2S( 1.70)2p( 4.73)3d( 0.01)
      C    3      [core]2S( 0.91)2p( 3.19)3p( 0.01)
      C    4      [core]2S( 0.97)2p( 3.15)3p( 0.01)
      C    5      [core]2S( 0.98)2p( 3.02)3p( 0.01)
      C    6      [core]2S( 0.97)2p( 3.17)3p( 0.01)
      C    7      [core]2S( 0.96)2p( 3.19)3p( 0.01)
      C    8      [core]2S( 0.93)2p( 2.94)3p( 0.02)3d( 0.01)
     Cl    9      [core]3S( 1.83)3p( 4.89)3d( 0.01)
      H   10            1S( 0.83)
      H   11            1S( 0.71)
      H   12            1S( 0.73)
      H   13            1S( 0.72)
      H   14            1S( 0.72)


 ***************************************************
 *******         Alpha spin orbitals         *******
 ***************************************************


 NATURAL POPULATIONS:  Natural atomic orbital occupancies 
                                                          
   NAO  Atom  No  lang   Type(AO)    Occupancy      Energy
 ----------------------------------------------------------
     1    C    1  S      Cor( 1S)     0.99965     -10.34423
     2    C    1  S      Val( 2S)     0.45088      -0.35630
     3    C    1  S      Ryd( 3S)     0.00408       0.34013
     4    C    1  px     Val( 2p)     0.52435      -0.23072
     5    C    1  px     Ryd( 3p)     0.00158       0.49879
     6    C    1  py     Val( 2p)     0.42519      -0.18681
     7    C    1  py     Ryd( 3p)     0.00837       0.50689
     8    C    1  pz     Val( 2p)     0.36897      -0.30223
     9    C    1  pz     Ryd( 3p)     0.00075       0.32346
    10    C    1  dxy    Ryd( 3d)     0.00217       2.28143
    11    C    1  dxz    Ryd( 3d)     0.00014       1.66187
    12    C    1  dyz    Ryd( 3d)     0.00128       1.76781
    13    C    1  dx2y2  Ryd( 3d)     0.00091       2.22181
    14    C    1  dz2    Ryd( 3d)     0.00029       1.96451

    15    O    2  S      Cor( 1S)     0.99988     -19.06827
    16    O    2  S      Val( 2S)     0.85132      -1.04229
    17    O    2  S      Ryd( 3S)     0.00095       1.23013
    18    O    2  px     Val( 2p)     0.93468      -0.43885
    19    O    2  px     Ryd( 3p)     0.00164       1.01213
    20    O    2  py     Val( 2p)     0.80212      -0.48422
    21    O    2  py     Ryd( 3p)     0.00036       0.87482
    22    O    2  pz     Val( 2p)     0.64619      -0.42075
    23    O    2  pz     Ryd( 3p)     0.00012       0.85884
    24    O    2  dxy    Ryd( 3d)     0.00084       2.79089
    25    O    2  dxz    Ryd( 3d)     0.00003       2.46705
    26    O    2  dyz    Ryd( 3d)     0.00100       2.68197
    27    O    2  dx2y2  Ryd( 3d)     0.00062       3.06443
    28    O    2  dz2    Ryd( 3d)     0.00019       2.69257

    29    C    3  S      Cor( 1S)     0.99936     -10.30039
    30    C    3  S      Val( 2S)     0.45740      -0.36670
    31    C    3  S      Ryd( 3S)     0.00144       0.33669
    32    C    3  px     Val( 2p)     0.57156      -0.31085
    33    C    3  px     Ryd( 3p)     0.00314       0.81519
    34    C    3  py     Val( 2p)     0.54376      -0.30136
    35    C    3  py     Ryd( 3p)     0.00268       0.78082
    36    C    3  pz     Val( 2p)     0.51892      -0.34258
    37    C    3  pz     Ryd( 3p)     0.00060       0.41752
    38    C    3  dxy    Ryd( 3d)     0.00030       2.21084
    39    C    3  dxz    Ryd( 3d)     0.00022       1.64686
    40    C    3  dyz    Ryd( 3d)     0.00033       1.67774
    41    C    3  dx2y2  Ryd( 3d)     0.00049       2.19201
    42    C    3  dz2    Ryd( 3d)     0.00018       1.96430

    43    C    4  S      Cor( 1S)     0.99947     -10.29203
    44    C    4  S      Val( 2S)     0.48161      -0.36984
    45    C    4  S      Ryd( 3S)     0.00090       0.37454
    46    C    4  px     Val( 2p)     0.52236      -0.25662
    47    C    4  px     Ryd( 3p)     0.00256       0.50484
    48    C    4  py     Val( 2p)     0.61196      -0.28447
    49    C    4  py     Ryd( 3p)     0.00361       0.81155
    50    C    4  pz     Val( 2p)     0.43801      -0.32204
    51    C    4  pz     Ryd( 3p)     0.00028       0.35709
    52    C    4  dxy    Ryd( 3d)     0.00040       2.22346
    53    C    4  dxz    Ryd( 3d)     0.00031       1.71445
    54    C    4  dyz    Ryd( 3d)     0.00026       1.68551
    55    C    4  dx2y2  Ryd( 3d)     0.00035       2.29823
    56    C    4  dz2    Ryd( 3d)     0.00019       1.99442

    57    C    5  S      Cor( 1S)     0.99947     -10.31412
    58    C    5  S      Val( 2S)     0.49725      -0.40518
    59    C    5  S      Ryd( 3S)     0.00064       0.37033
    60    C    5  px     Val( 2p)     0.58134      -0.28083
    61    C    5  px     Ryd( 3p)     0.00260       0.68052
    62    C    5  py     Val( 2p)     0.55674      -0.27441
    63    C    5  py     Ryd( 3p)     0.00222       0.57573
    64    C    5  pz     Val( 2p)     0.53697      -0.36158
    65    C    5  pz     Ryd( 3p)     0.00029       0.33670
    66    C    5  dxy    Ryd( 3d)     0.00041       2.27119
    67    C    5  dxz    Ryd( 3d)     0.00032       1.66796
    68    C    5  dyz    Ryd( 3d)     0.00031       1.67112
    69    C    5  dx2y2  Ryd( 3d)     0.00044       2.19707
    70    C    5  dz2    Ryd( 3d)     0.00012       1.96944

    71    C    6  S      Cor( 1S)     0.99949     -10.29902
    72    C    6  S      Val( 2S)     0.48618      -0.38132
    73    C    6  S      Ryd( 3S)     0.00056       0.37189
    74    C    6  px     Val( 2p)     0.59487      -0.28061
    75    C    6  px     Ryd( 3p)     0.00320       0.74696
    76    C    6  py     Val( 2p)     0.53575      -0.26426
    77    C    6  py     Ryd( 3p)     0.00213       0.50813
    78    C    6  pz     Val( 2p)     0.45163      -0.32634
    79    C    6  pz     Ryd( 3p)     0.00028       0.35135
    80    C    6  dxy    Ryd( 3d)     0.00037       2.25045
    81    C    6  dxz    Ryd( 3d)     0.00026       1.68261
    82    C    6  dyz    Ryd( 3d)     0.00033       1.70140
    83    C    6  dx2y2  Ryd( 3d)     0.00040       2.23519
    84    C    6  dz2    Ryd( 3d)     0.00019       1.99215

    85    C    7  S      Cor( 1S)     0.99941     -10.29905
    86    C    7  S      Val( 2S)     0.48315      -0.38608
    87    C    7  S      Ryd( 3S)     0.00088       0.34613
    88    C    7  px     Val( 2p)     0.52495      -0.27735
    89    C    7  px     Ryd( 3p)     0.00230       0.43398
    90    C    7  py     Val( 2p)     0.61504      -0.29918
    91    C    7  py     Ryd( 3p)     0.00381       0.80450
    92    C    7  pz     Val( 2p)     0.49165      -0.34003
    93    C    7  pz     Ryd( 3p)     0.00060       0.34257
    94    C    7  dxy    Ryd( 3d)     0.00037       2.19768
    95    C    7  dxz    Ryd( 3d)     0.00027       1.69833
    96    C    7  dyz    Ryd( 3d)     0.00029       1.67414
    97    C    7  dx2y2  Ryd( 3d)     0.00034       2.27417
    98    C    7  dz2    Ryd( 3d)     0.00018       1.98476

    99    C    8  S      Cor( 1S)     0.99928     -10.38488
   100    C    8  S      Val( 2S)     0.46909      -0.45520
   101    C    8  S      Ryd( 3S)     0.00081       0.33745
   102    C    8  px     Val( 2p)     0.50031      -0.37201
   103    C    8  px     Ryd( 3p)     0.00396       0.63043
   104    C    8  py     Val( 2p)     0.52162      -0.34967
   105    C    8  py     Ryd( 3p)     0.00346       0.58805
   106    C    8  pz     Val( 2p)     0.57055      -0.40751
   107    C    8  pz     Ryd( 3p)     0.00081       0.34905
   108    C    8  dxy    Ryd( 3d)     0.00127       2.02030
   109    C    8  dxz    Ryd( 3d)     0.00060       1.56363
   110    C    8  dyz    Ryd( 3d)     0.00054       1.60416
   111    C    8  dx2y2  Ryd( 3d)     0.00069       2.09896
   112    C    8  dz2    Ryd( 3d)     0.00034       1.86525

   113   Cl    9  S      Cor( 1S)     1.00000    -100.89322
   114   Cl    9  S      Cor( 2S)     0.99987     -10.23974
   115   Cl    9  S      Val( 3S)     0.91861      -1.23463
   116   Cl    9  S      Ryd( 4S)     0.00088       0.51483
   117   Cl    9  px     Cor( 2p)     0.99996      -7.46596
   118   Cl    9  px     Val( 3p)     0.76844      -0.51249
   119   Cl    9  px     Ryd( 4p)     0.00061       0.74393
   120   Cl    9  py     Cor( 2p)     0.99997      -7.46436
   121   Cl    9  py     Val( 3p)     0.83973      -0.52268
   122   Cl    9  py     Ryd( 4p)     0.00056       0.76541
   123   Cl    9  pz     Cor( 2p)     0.99999      -7.46728
   124   Cl    9  pz     Val( 3p)     0.96468      -0.55188
   125   Cl    9  pz     Ryd( 4p)     0.00046       0.69354
   126   Cl    9  dxy    Ryd( 3d)     0.00231       0.90553
   127   Cl    9  dxz    Ryd( 3d)     0.00092       0.58375
   128   Cl    9  dyz    Ryd( 3d)     0.00061       0.56832
   129   Cl    9  dx2y2  Ryd( 3d)     0.00082       0.84075
   130   Cl    9  dz2    Ryd( 3d)     0.00082       0.66954

   131    H   10  S      Val( 1S)     0.41412      -0.13665
   132    H   10  S      Ryd( 2S)     0.00191       0.20186
   133    H   10  px     Ryd( 2p)     0.00039       1.96458
   134    H   10  py     Ryd( 2p)     0.00017       1.90071
   135    H   10  pz     Ryd( 2p)     0.00001       1.45586

   136    H   11  S      Val( 1S)     0.35588      -0.08533
   137    H   11  S      Ryd( 2S)     0.00190       0.18071
   138    H   11  px     Ryd( 2p)     0.00006       1.81388
   139    H   11  py     Ryd( 2p)     0.00044       2.19578
   140    H   11  pz     Ryd( 2p)     0.00005       1.47198

   141    H   12  S      Val( 1S)     0.36034      -0.10561
   142    H   12  S      Ryd( 2S)     0.00073       0.14899
   143    H   12  px     Ryd( 2p)     0.00029       2.03711
   144    H   12  py     Ryd( 2p)     0.00018       1.92068
   145    H   12  pz     Ryd( 2p)     0.00005       1.44774

   146    H   13  S      Val( 1S)     0.36192      -0.09644
   147    H   13  S      Ryd( 2S)     0.00067       0.15286
   148    H   13  px     Ryd( 2p)     0.00038       2.11999
   149    H   13  py     Ryd( 2p)     0.00010       1.84731
   150    H   13  pz     Ryd( 2p)     0.00005       1.45495

   151    H   14  S      Val( 1S)     0.35715      -0.10463
   152    H   14  S      Ryd( 2S)     0.00087       0.14925
   153    H   14  px     Ryd( 2p)     0.00005       1.77786
   154    H   14  py     Ryd( 2p)     0.00044       2.17995
   155    H   14  pz     Ryd( 2p)     0.00006       1.45290


 Summary of Natural Population Analysis:                  
                                                          
                                       Natural Population 
                Natural  -----------------------------------------------
    Atom  No    Charge         Core      Valence    Rydberg      Total
 -----------------------------------------------------------------------
      C    1    0.21138      0.99965     1.76939    0.01957     2.78862
      O    2   -0.23992      0.99988     3.23431    0.00574     4.23992
      C    3   -0.10038      0.99936     2.09164    0.00938     3.10038
      C    4   -0.06228      0.99947     2.05395    0.00886     3.06228
      C    5   -0.17913      0.99947     2.17230    0.00736     3.17913
      C    6   -0.07563      0.99949     2.06843    0.00771     3.07563
      C    7   -0.12325      0.99941     2.11479    0.00905     3.12325
      C    8   -0.07333      0.99928     2.06157    0.01247     3.07333
     Cl    9    0.00075      4.99980     3.49146    0.00799     8.49925
      H   10    0.08339      0.00000     0.41412    0.00249     0.41661
      H   11    0.14168      0.00000     0.35588    0.00244     0.35832
      H   12    0.13840      0.00000     0.36034    0.00125     0.36160
      H   13    0.13688      0.00000     0.36192    0.00119     0.36312
      H   14    0.14143      0.00000     0.35715    0.00141     0.35857
 =======================================================================
   * Total *    0.00000     12.99582    22.90726    0.09692    36.00000

                                 Natural Population      
 --------------------------------------------------------
   Core                      12.99582 ( 99.9678% of  13)
   Valence                   22.90726 ( 99.5968% of  23)
   Natural Minimal Basis     35.90308 ( 99.7308% of  36)
   Natural Rydberg Basis      0.09692 (  0.2692% of  36)
 --------------------------------------------------------

    Atom  No          Natural Electron Configuration
 ----------------------------------------------------------------------------
      C    1      [core]2S( 0.45)2p( 1.32)3p( 0.01)
      O    2      [core]2S( 0.85)2p( 2.38)
      C    3      [core]2S( 0.46)2p( 1.63)3p( 0.01)
      C    4      [core]2S( 0.48)2p( 1.57)3p( 0.01)
      C    5      [core]2S( 0.50)2p( 1.68)3p( 0.01)
      C    6      [core]2S( 0.49)2p( 1.58)3p( 0.01)
      C    7      [core]2S( 0.48)2p( 1.63)3p( 0.01)
      C    8      [core]2S( 0.47)2p( 1.59)3p( 0.01)
     Cl    9      [core]3S( 0.92)3p( 2.57)3d( 0.01)
      H   10            1S( 0.41)
      H   11            1S( 0.36)
      H   12            1S( 0.36)
      H   13            1S( 0.36)
      H   14            1S( 0.36)


 NATURAL BOND ORBITAL ANALYSIS, alpha spin orbitals:

                       Occupancies       Lewis Structure    Low   High
           Occ.    -------------------  -----------------   occ   occ
  Cycle   Thresh.   Lewis   Non-Lewis     CR  BD  3C  LP    (L)   (NL)   Dev
 =============================================================================
   1(1)    0.90    34.34040   1.65960     13  15   0   8     3      3    0.03
   2(2)    0.90    34.34040   1.65960     13  15   0   8     3      3    0.03
   3(1)    0.80    35.19982   0.80018     13  18   0   5     0      3    0.03
 -----------------------------------------------------------------------------

 Structure accepted: No low occupancy Lewis orbitals

 --------------------------------------------------------
   Core                     12.99582 ( 99.968% of  13)
   Valence Lewis            22.20400 ( 96.539% of  23)
  ==================       ============================
   Total Lewis              35.19982 ( 97.777% of  36)
  -----------------------------------------------------
   Valence non-Lewis         0.73342 (  2.037% of  36)
   Rydberg non-Lewis         0.06676 (  0.185% of  36)
  ==================       ============================
   Total non-Lewis           0.80018 (  2.223% of  36)
 --------------------------------------------------------


       (Occupancy)   Bond orbital/ Coefficients/ Hybrids
 ---------------------------------------------------------------------------------
     1. (0.99783) BD ( 1) C   1 - O   2  
                ( 33.79%)   0.5813* C   1 s( 31.66%)p 2.15( 68.08%)d 0.01(  0.25%)
                                            0.0000  0.5599 -0.0562  0.0956  0.0372
                                            0.8161  0.0660  0.0000  0.0000  0.0073
                                            0.0000  0.0000 -0.0433 -0.0241
                ( 66.21%)   0.8137* O   2 s( 42.49%)p 1.35( 57.42%)d 0.00(  0.09%)
                                           -0.0000  0.6512 -0.0285 -0.1018  0.0004
                                           -0.7506  0.0208 -0.0000  0.0000  0.0084
                                            0.0000  0.0000 -0.0257 -0.0127
     2. (0.98471) BD ( 2) C   1 - O   2  
                ( 35.44%)   0.5953* C   1 s(  0.00%)p 1.00( 99.66%)d 0.00(  0.34%)
                                           -0.0000  0.0000  0.0000 -0.0000  0.0000
                                           -0.0000  0.0000  0.9979 -0.0287 -0.0000
                                           -0.0007  0.0580  0.0000  0.0000
                ( 64.56%)   0.8035* O   2 s(  0.00%)p 1.00( 99.84%)d 0.00(  0.16%)
                                           -0.0000  0.0000 -0.0000 -0.0000  0.0000
                                           -0.0000  0.0000  0.9991 -0.0101  0.0000
                                           -0.0069 -0.0395 -0.0000 -0.0000
     3. (0.98824) BD ( 1) C   1 - C   3  
                ( 44.68%)   0.6684* C   1 s( 35.72%)p 1.80( 64.22%)d 0.00(  0.07%)
                                            0.0003  0.5976 -0.0061 -0.7326  0.0095
                                           -0.3245 -0.0035 -0.0000 -0.0000  0.0180
                                            0.0000  0.0000  0.0142 -0.0117
                ( 55.32%)   0.7438* C   3 s( 31.70%)p 2.15( 68.27%)d 0.00(  0.03%)
                                           -0.0001  0.5630 -0.0050  0.7493 -0.0102
                                            0.3481 -0.0019  0.0000 -0.0000  0.0103
                                            0.0000  0.0000  0.0107 -0.0097
     4. (0.99306) BD ( 1) C   1 - H  10  
                ( 59.96%)   0.7743* C   1 s( 32.53%)p 2.07( 67.42%)d 0.00(  0.05%)
                                           -0.0003  0.5694  0.0324  0.6721  0.0085
                                           -0.4703  0.0347  0.0000  0.0000 -0.0201
                                           -0.0000 -0.0000  0.0019 -0.0075
                ( 40.04%)   0.6328* H  10 s( 99.89%)p 0.00(  0.11%)
                                            0.9994 -0.0119 -0.0284  0.0165 -0.0000
     5. (0.98254) BD ( 1) C   3 - C   4  
                ( 51.75%)   0.7194* C   3 s( 34.53%)p 1.90( 65.44%)d 0.00(  0.03%)
                                           -0.0003  0.5876 -0.0003 -0.6590  0.0154
                                            0.4685  0.0202  0.0000 -0.0000 -0.0123
                                           -0.0000  0.0000  0.0082 -0.0112
                ( 48.25%)   0.6946* C   4 s( 34.49%)p 1.90( 65.46%)d 0.00(  0.05%)
                                            0.0001  0.5873  0.0037  0.6555  0.0133
                                           -0.4737  0.0213 -0.0000 -0.0000 -0.0179
                                           -0.0000  0.0000  0.0014 -0.0127
     6. (0.98921) BD ( 1) C   3 - C   8  
                ( 49.33%)   0.7023* C   3 s( 33.72%)p 1.96( 66.23%)d 0.00(  0.05%)
                                           -0.0000  0.5805  0.0155 -0.0588  0.0228
                                           -0.8114 -0.0022 -0.0000 -0.0000  0.0040
                                            0.0000  0.0000 -0.0178 -0.0115
                ( 50.67%)   0.7118* C   8 s( 39.10%)p 1.56( 60.87%)d 0.00(  0.04%)
                                           -0.0000  0.6252 -0.0049  0.1672  0.0171
                                            0.7618 -0.0046 -0.0000 -0.0000  0.0056
                                            0.0000  0.0000 -0.0165 -0.0092
     7. (0.85365) BD ( 2) C   3 - C   8  
                ( 45.82%)   0.6769* C   3 s(  0.00%)p 1.00( 99.95%)d 0.00(  0.05%)
                                           -0.0000  0.0000  0.0000  0.0000  0.0000
                                           -0.0000 -0.0000  0.9995  0.0221  0.0000
                                           -0.0082 -0.0210 -0.0000  0.0000
                ( 54.18%)   0.7361* C   8 s(  0.00%)p 1.00( 99.97%)d 0.00(  0.03%)
                                           -0.0000 -0.0000 -0.0000 -0.0000  0.0000
                                            0.0000 -0.0000  0.9996  0.0198 -0.0000
                                           -0.0037  0.0176  0.0000  0.0000
     8. (0.99081) BD ( 1) C   4 - C   5  
                ( 49.88%)   0.7062* C   4 s( 35.30%)p 1.83( 64.65%)d 0.00(  0.05%)
                                            0.0001  0.5939  0.0158 -0.7464 -0.0237
                                           -0.2956  0.0377  0.0000  0.0000  0.0161
                                           -0.0000 -0.0000  0.0116 -0.0115
                ( 50.12%)   0.7080* C   5 s( 35.36%)p 1.83( 64.59%)d 0.00(  0.05%)
                                            0.0000  0.5946  0.0051  0.7285 -0.0100
                                            0.3371  0.0385 -0.0000  0.0000  0.0118
                                           -0.0000 -0.0000  0.0156 -0.0090
     9. (0.83096) BD ( 2) C   4 - C   5  
                ( 42.79%)   0.6541* C   4 s(  0.00%)p 1.00( 99.91%)d 0.00(  0.09%)
                                           -0.0000 -0.0000  0.0000  0.0000 -0.0000
                                           -0.0000  0.0000  0.9995  0.0104  0.0000
                                           -0.0193 -0.0234 -0.0000 -0.0000
                ( 57.21%)   0.7564* C   5 s(  0.00%)p 1.00( 99.94%)d 0.00(  0.06%)
                                           -0.0000 -0.0000 -0.0000  0.0000 -0.0000
                                           -0.0000  0.0000  0.9996 -0.0080 -0.0000
                                            0.0246 -0.0066  0.0000 -0.0000
    10. (0.98764) BD ( 1) C   4 - H  11  
                ( 64.47%)   0.8029* C   4 s( 30.13%)p 2.32( 69.84%)d 0.00(  0.02%)
                                           -0.0004  0.5487 -0.0150  0.1078 -0.0064
                                            0.8286 -0.0113  0.0000 -0.0000  0.0036
                                            0.0000  0.0000 -0.0121 -0.0092
                ( 35.53%)   0.5961* H  11 s( 99.89%)p 0.00(  0.11%)
                                            0.9994 -0.0062 -0.0060 -0.0332 -0.0000
    11. (0.99089) BD ( 1) C   5 - C   6  
                ( 50.28%)   0.7091* C   5 s( 34.94%)p 1.86( 65.02%)d 0.00(  0.05%)
                                            0.0000  0.5910  0.0063 -0.1137 -0.0407
                                           -0.7972 -0.0030 -0.0000  0.0000  0.0012
                                            0.0000  0.0000 -0.0194 -0.0090
                ( 49.72%)   0.7051* C   6 s( 34.72%)p 1.88( 65.22%)d 0.00(  0.05%)
                                            0.0000  0.5892  0.0097  0.0683 -0.0408
                                            0.8035  0.0147 -0.0000  0.0000  0.0068
                                            0.0000  0.0000 -0.0182 -0.0117
    12. (0.98965) BD ( 1) C   5 - H  12  
                ( 63.96%)   0.7998* C   5 s( 29.62%)p 2.38( 70.36%)d 0.00(  0.02%)
                                            0.0003 -0.5440  0.0153  0.6742 -0.0095
                                           -0.4988  0.0066 -0.0000  0.0000  0.0129
                                            0.0000 -0.0000 -0.0040  0.0065
                ( 36.04%)   0.6003* H  12 s( 99.89%)p 0.00(  0.11%)
                                           -0.9994  0.0049 -0.0263  0.0198  0.0000
    13. (0.98650) BD ( 1) C   6 - C   7  
                ( 49.20%)   0.7014* C   6 s( 35.30%)p 1.83( 64.65%)d 0.00(  0.05%)
                                            0.0001  0.5941  0.0070  0.6363 -0.0184
                                           -0.4899 -0.0359 -0.0000  0.0000 -0.0158
                                           -0.0000  0.0000  0.0090 -0.0121
                ( 50.80%)   0.7127* C   7 s( 36.10%)p 1.77( 63.85%)d 0.00(  0.04%)
                                           -0.0002  0.6008  0.0057 -0.6470 -0.0306
                                            0.4670 -0.0309 -0.0000  0.0000 -0.0172
                                           -0.0000 -0.0000 -0.0002 -0.0114
    14. (0.80183) BD ( 2) C   6 - C   7  
                ( 46.97%)   0.6853* C   6 s(  0.00%)p 1.00( 99.93%)d 0.00(  0.07%)
                                           -0.0000  0.0000  0.0000  0.0000  0.0000
                                            0.0000  0.0000  0.9997 -0.0012  0.0000
                                            0.0261  0.0018  0.0000 -0.0000
                ( 53.03%)   0.7282* C   7 s(  0.00%)p 1.00( 99.94%)d 0.00(  0.06%)
                                           -0.0000  0.0000 -0.0000  0.0000 -0.0000
                                            0.0000 -0.0000  0.9997 -0.0038  0.0000
                                           -0.0017  0.0246 -0.0000 -0.0000
    15. (0.98882) BD ( 1) C   6 - H  13  
                ( 63.76%)   0.7985* C   6 s( 29.87%)p 2.35( 70.11%)d 0.00(  0.02%)
                                            0.0003 -0.5464  0.0131  0.7674 -0.0107
                                            0.3348 -0.0034 -0.0000  0.0000 -0.0092
                                            0.0000  0.0000 -0.0090  0.0091
                ( 36.24%)   0.6020* H  13 s( 99.89%)p 0.00(  0.11%)
                                           -0.9995  0.0026 -0.0300 -0.0135  0.0000
    16. (0.99067) BD ( 1) C   7 - C   8  
                ( 48.17%)   0.6940* C   7 s( 33.93%)p 1.95( 66.01%)d 0.00(  0.05%)
                                            0.0001  0.5823  0.0173  0.7553  0.0230
                                            0.2968 -0.0315 -0.0000 -0.0000  0.0158
                                           -0.0000 -0.0000  0.0123 -0.0118
                ( 51.83%)   0.7200* C   8 s( 38.91%)p 1.57( 61.06%)d 0.00(  0.04%)
                                           -0.0000  0.6237  0.0007 -0.6927  0.0081
                                           -0.3602 -0.0308  0.0000 -0.0000  0.0128
                                           -0.0000 -0.0000  0.0116 -0.0088
    17. (0.98737) BD ( 1) C   7 - H  14  
                ( 64.21%)   0.8013* C   7 s( 29.89%)p 2.34( 70.08%)d 0.00(  0.02%)
                                            0.0003 -0.5465  0.0169  0.0931  0.0098
                                            0.8318 -0.0133 -0.0000 -0.0000 -0.0003
                                            0.0000  0.0000  0.0126  0.0087
                ( 35.79%)   0.5983* H  14 s( 99.89%)p 0.00(  0.11%)
                                           -0.9994  0.0032 -0.0042 -0.0328  0.0000
    18. (0.99400) BD ( 1) C   8 -Cl   9  
                ( 45.47%)   0.6743* C   8 s( 21.88%)p 3.56( 77.87%)d 0.01(  0.25%)
                                           -0.0002  0.4678  0.0007  0.7001 -0.0083
                                           -0.5371 -0.0009  0.0000 -0.0000 -0.0427
                                            0.0000 -0.0000  0.0110 -0.0226
                ( 54.53%)   0.7384*Cl   9 s( 17.51%)p 4.68( 81.98%)d 0.03(  0.51%)
                                           -0.0000  0.0002  0.4170 -0.0347  0.0001
                                           -0.7003 -0.0248 -0.0001  0.5731  0.0186
                                            0.0000 -0.0000 -0.0000 -0.0616  0.0000
                                           -0.0000  0.0123 -0.0342
    19. (0.99966) CR ( 1) C   1           s(100.00%)p 0.00(  0.00%)
                                            1.0000 -0.0000  0.0000  0.0005 -0.0000
                                           -0.0001  0.0000  0.0000  0.0000 -0.0000
                                           -0.0000  0.0000 -0.0000  0.0000
    20. (0.99988) CR ( 1) O   2           s(100.00%)p 0.00(  0.00%)
                                            1.0000 -0.0003 -0.0000 -0.0000  0.0000
                                           -0.0003  0.0000 -0.0000  0.0000  0.0000
                                            0.0000  0.0000 -0.0000 -0.0000
    21. (0.99936) CR ( 1) C   3           s(100.00%)p 0.00(  0.00%)
                                            1.0000  0.0002 -0.0000 -0.0002  0.0000
                                            0.0002  0.0000  0.0000  0.0000 -0.0000
                                           -0.0000 -0.0000  0.0000 -0.0000
    22. (0.99948) CR ( 1) C   4           s(100.00%)p 0.00(  0.00%)
                                            1.0000  0.0001 -0.0000 -0.0000 -0.0000
                                            0.0004 -0.0000  0.0000  0.0000  0.0000
                                           -0.0000 -0.0000 -0.0000 -0.0000
    23. (0.99947) CR ( 1) C   5           s(100.00%)p 0.00(  0.00%)
                                            1.0000  0.0001 -0.0000 -0.0002  0.0000
                                            0.0001 -0.0000  0.0000 -0.0000 -0.0000
                                            0.0000 -0.0000  0.0000 -0.0000
    24. (0.99949) CR ( 1) C   6           s(100.00%)p 0.00(  0.00%)
                                            1.0000  0.0001 -0.0000 -0.0003  0.0000
                                           -0.0001  0.0000  0.0000 -0.0000  0.0000
                                            0.0000  0.0000  0.0000 -0.0000
    25. (0.99941) CR ( 1) C   7           s(100.00%)p 0.00(  0.00%)
                                            1.0000  0.0002 -0.0000 -0.0002 -0.0000
                                           -0.0002  0.0000  0.0000  0.0000 -0.0000
                                           -0.0000  0.0000 -0.0000 -0.0000
    26. (0.99929) CR ( 1) C   8           s(100.00%)p 0.00(  0.00%)
                                            1.0000  0.0001  0.0000  0.0001 -0.0000
                                           -0.0001 -0.0000  0.0000  0.0000 -0.0000
                                            0.0000  0.0000  0.0000 -0.0000
    27. (1.00000) CR ( 1)Cl   9           s(100.00%)
                                            1.0000  0.0000  0.0000 -0.0000 -0.0000
                                           -0.0000 -0.0000 -0.0000 -0.0000  0.0000
                                            0.0000  0.0000 -0.0000 -0.0000  0.0000
                                            0.0000  0.0000 -0.0000
    28. (0.99987) CR ( 2)Cl   9           s(100.00%)p 0.00(  0.00%)
                                            0.0000  1.0000  0.0002  0.0000 -0.0000
                                            0.0002  0.0000  0.0000 -0.0002 -0.0000
                                           -0.0000  0.0000  0.0000  0.0000 -0.0000
                                            0.0000 -0.0000  0.0000
    29. (0.99996) CR ( 3)Cl   9           s(  0.00%)p 1.00(100.00%)
                                           -0.0000 -0.0000  0.0001  0.0000  1.0000
                                            0.0000  0.0000  0.0000 -0.0001 -0.0000
                                           -0.0000  0.0000  0.0000  0.0000 -0.0000
                                            0.0000  0.0000  0.0000
    30. (0.99997) CR ( 4)Cl   9           s(  0.00%)p 1.00(100.00%)
                                           -0.0000  0.0000 -0.0001 -0.0000  0.0000
                                           -0.0001 -0.0000  1.0000 -0.0000  0.0000
                                            0.0000 -0.0000 -0.0000 -0.0000  0.0000
                                           -0.0000  0.0000 -0.0000
    31. (0.99999) CR ( 5)Cl   9           s(  0.00%)p 1.00(100.00%)
                                            0.0000 -0.0000  0.0000  0.0000 -0.0000
                                            0.0000  0.0000  0.0000 -0.0000 -0.0000
                                            1.0000 -0.0001  0.0000  0.0000  0.0000
                                           -0.0000 -0.0000  0.0000
    32. (0.99148) LP ( 1) O   2           s( 57.57%)p 0.74( 42.41%)d 0.00(  0.02%)
                                            0.0004  0.7586  0.0162  0.0714 -0.0018
                                            0.6473 -0.0007  0.0000  0.0000 -0.0034
                                           -0.0000 -0.0000  0.0097  0.0088
    33. (0.93844) LP ( 2) O   2           s(  0.02%)p99.99( 99.89%)d 3.82(  0.09%)
                                            0.0000  0.0123 -0.0088  0.9916  0.0171
                                           -0.1235 -0.0007  0.0000  0.0000 -0.0281
                                           -0.0000 -0.0000 -0.0090  0.0016
    34. (0.99597) LP ( 1)Cl   9           s( 82.58%)p 0.21( 17.39%)d 0.00(  0.03%)
                                           -0.0000 -0.0003  0.9087  0.0087 -0.0002
                                            0.3242  0.0064  0.0001 -0.2622 -0.0050
                                           -0.0000 -0.0000  0.0000  0.0096 -0.0000
                                            0.0000 -0.0018  0.0127
    35. (0.98456) LP ( 2)Cl   9           s(  0.00%)p 1.00( 99.97%)d 0.00(  0.03%)
                                           -0.0000 -0.0000  0.0021 -0.0016 -0.0001
                                           -0.6324  0.0068 -0.0001 -0.7744  0.0088
                                            0.0000  0.0000 -0.0000  0.0028  0.0000
                                            0.0000  0.0178  0.0007
    36. (0.96516) LP ( 3)Cl   9           s(  0.00%)p 1.00( 99.96%)d 0.00(  0.04%)
                                           -0.0000 -0.0000  0.0000  0.0000 -0.0000
                                           -0.0000  0.0000  0.0000  0.0000 -0.0000
                                            0.0001  0.9998 -0.0080 -0.0000 -0.0154
                                            0.0138  0.0000 -0.0000
    37. (0.00699) RY*( 1) C   1           s( 11.56%)p 7.62( 88.09%)d 0.03(  0.34%)
                                           -0.0000  0.0597  0.3348  0.0248 -0.0824
                                            0.0579 -0.9328  0.0000 -0.0000  0.0577
                                            0.0000  0.0000 -0.0030  0.0090
    38. (0.00394) RY*( 2) C   1           s( 41.48%)p 0.16(  6.43%)d 1.26( 52.08%)
                                           -0.0000 -0.0035  0.6440 -0.0397  0.1795
                                            0.0290  0.1724 -0.0000  0.0000 -0.7099
                                           -0.0000 -0.0000 -0.1297  0.0078
    39. (0.00108) RY*( 3) C   1           s(  0.00%)p 1.00( 57.15%)d 0.75( 42.85%)
                                           -0.0000  0.0000 -0.0000 -0.0000 -0.0000
                                           -0.0000 -0.0000  0.0534  0.7541 -0.0000
                                           -0.3537 -0.5509 -0.0000 -0.0000
    40. (0.00108) RY*( 4) C   1           s( 11.73%)p 6.71( 78.67%)d 0.82(  9.60%)
                                           -0.0000  0.0259  0.3415 -0.0055 -0.8612
                                            0.0439  0.2075  0.0000 -0.0000  0.0904
                                            0.0000 -0.0000  0.2964  0.0062
    41. (0.00031) RY*( 5) C   1           s( 33.03%)p 0.65( 21.62%)d 1.37( 45.35%)
                                            0.0000 -0.0130  0.5746 -0.0004  0.4147
                                            0.0188  0.2094  0.0000  0.0000  0.6422
                                            0.0000 -0.0000  0.1978  0.0447
    42. (0.00004) RY*( 6) C   1           s(  0.00%)p 1.00( 42.88%)d 1.33( 57.12%)
    43. (0.00004) RY*( 7) C   1           s(  2.19%)p 2.42(  5.30%)d42.20( 92.51%)
    44. (0.00000) RY*( 8) C   1           s(  0.00%)p 1.00(  0.31%)d99.99( 99.69%)
    45. (0.00001) RY*( 9) C   1           s(  0.09%)p 1.79(  0.16%)d99.99( 99.75%)
    46. (0.00143) RY*( 1) O   2           s(  1.84%)p51.81( 95.49%)d 1.45(  2.67%)
                                           -0.0000 -0.0011  0.1358  0.0124 -0.9733
                                           -0.0062  0.0859  0.0000 -0.0000 -0.1584
                                           -0.0000 -0.0000 -0.0401 -0.0037
    47. (0.00011) RY*( 2) O   2           s( 53.57%)p 0.84( 44.80%)d 0.03(  1.63%)
                                           -0.0000  0.0136  0.7318 -0.0027  0.0624
                                           -0.0345 -0.6655 -0.0000 -0.0000 -0.1162
                                           -0.0000 -0.0000  0.0032 -0.0528
    48. (0.00008) RY*( 3) O   2           s(  0.00%)p 1.00( 93.74%)d 0.07(  6.26%)
    49. (0.00003) RY*( 4) O   2           s( 37.44%)p 1.26( 47.26%)d 0.41( 15.30%)
    50. (0.00000) RY*( 5) O   2           s(  0.17%)p29.05(  4.81%)d99.99( 95.03%)
    51. (0.00000) RY*( 6) O   2           s(  0.00%)p 1.00(  2.88%)d33.72( 97.12%)
    52. (0.00000) RY*( 7) O   2           s(  0.00%)p 1.00(  3.54%)d27.24( 96.46%)
    53. (0.00000) RY*( 8) O   2           s(  6.34%)p 1.24(  7.88%)d13.53( 85.78%)
    54. (0.00000) RY*( 9) O   2           s(  0.57%)p 0.07(  0.04%)d99.99( 99.39%)
    55. (0.00323) RY*( 1) C   3           s(  9.11%)p 9.61( 87.48%)d 0.38(  3.42%)
                                           -0.0000  0.0155  0.3014 -0.0228 -0.8300
                                           -0.0064 -0.4304 -0.0000 -0.0000  0.0898
                                           -0.0000 -0.0000  0.1597 -0.0242
    56. (0.00245) RY*( 2) C   3           s(  1.25%)p77.63( 97.03%)d 1.38(  1.72%)
                                            0.0000 -0.0004  0.1118 -0.0010  0.4781
                                            0.0166 -0.8611 -0.0000 -0.0000 -0.1286
                                            0.0000 -0.0000  0.0251 -0.0060
    57. (0.00113) RY*( 3) C   3           s( 88.07%)p 0.10(  8.63%)d 0.04(  3.30%)
                                            0.0000 -0.0115  0.9384  0.0122  0.1872
                                            0.0177  0.2255 -0.0000  0.0000 -0.0284
                                            0.0000 -0.0000 -0.1759 -0.0349
    58. (0.00085) RY*( 4) C   3           s(  0.00%)p 1.00( 73.66%)d 0.36( 26.34%)
                                            0.0000  0.0000 -0.0000 -0.0000 -0.0000
                                           -0.0000 -0.0000 -0.0285  0.8578  0.0000
                                            0.1121 -0.5009  0.0000 -0.0000
    59. (0.00021) RY*( 5) C   3           s(  0.00%)p 1.00( 19.45%)d 4.14( 80.55%)
                                            0.0000  0.0000 -0.0000 -0.0000 -0.0000
                                            0.0000 -0.0000  0.0105  0.4410 -0.0000
                                            0.3399  0.8306 -0.0000  0.0000
    60. (0.00015) RY*( 6) C   3           s(  0.00%)p 1.00(  6.94%)d13.41( 93.06%)
                                           -0.0000 -0.0000  0.0000  0.0000  0.0000
                                           -0.0000  0.0000  0.0084 -0.2633 -0.0000
                                            0.9337 -0.2424  0.0000 -0.0000
    61. (0.00013) RY*( 7) C   3           s(  1.31%)p 3.07(  4.01%)d72.38( 94.68%)
                                           -0.0000 -0.0053  0.1142  0.0037  0.1418
                                           -0.0197  0.1401 -0.0000  0.0000 -0.1246
                                           -0.0000  0.0000  0.9645 -0.0303
    62. (0.00008) RY*( 8) C   3           s(  0.09%)p32.86(  2.90%)d99.99( 97.01%)
    63. (0.00002) RY*( 9) C   3           s(  0.23%)p 0.03(  0.01%)d99.99( 99.76%)
    64. (0.00344) RY*( 1) C   4           s(  1.29%)p73.21( 94.18%)d 3.53(  4.54%)
                                            0.0000 -0.0182  0.1119  0.0012  0.5326
                                            0.0325  0.8105  0.0000  0.0000 -0.0308
                                           -0.0000 -0.0000  0.2097  0.0212
    65. (0.00188) RY*( 2) C   4           s(  4.53%)p20.54( 93.09%)d 0.52(  2.37%)
                                           -0.0000  0.0218  0.2118 -0.0245  0.8056
                                           -0.0105 -0.5304  0.0000 -0.0000  0.1252
                                            0.0000  0.0000 -0.0841 -0.0311
    66. (0.00055) RY*( 3) C   4           s( 92.18%)p 0.06(  5.64%)d 0.02(  2.18%)
                                            0.0000 -0.0072  0.9601  0.0157 -0.2361
                                            0.0189 -0.0041  0.0000  0.0000 -0.0720
                                            0.0000 -0.0000  0.0973 -0.0848
    67. (0.00035) RY*( 4) C   4           s(  0.00%)p 1.00(  5.17%)d18.36( 94.83%)
                                           -0.0000  0.0000 -0.0000 -0.0000  0.0000
                                           -0.0000  0.0000  0.0142  0.2268 -0.0000
                                            0.9694 -0.0932  0.0000 -0.0000
    68. (0.00026) RY*( 5) C   4           s(  0.00%)p 1.00( 88.32%)d 0.13( 11.68%)
                                            0.0000  0.0000 -0.0000 -0.0000  0.0000
                                            0.0000 -0.0000 -0.0201  0.9396 -0.0000
                                           -0.2427 -0.2406 -0.0000 -0.0000
    69. (0.00007) RY*( 6) C   4           s(  0.25%)p 7.60(  1.92%)d99.99( 97.83%)
    70. (0.00003) RY*( 7) C   4           s(  1.52%)p 2.78(  4.23%)d61.86( 94.25%)
    71. (0.00000) RY*( 8) C   4           s(  0.00%)p 1.00(  6.60%)d14.14( 93.40%)
    72. (0.00000) RY*( 9) C   4           s(  0.31%)p 3.23(  0.99%)d99.99( 98.71%)
    73. (0.00240) RY*( 1) C   5           s(  0.08%)p99.99( 90.51%)d99.99(  9.40%)
                                           -0.0000  0.0286  0.0053  0.0297  0.7553
                                           -0.0217 -0.5774 -0.0000 -0.0000 -0.2899
                                           -0.0000  0.0000  0.0932 -0.0360
    74. (0.00123) RY*( 2) C   5           s(  0.00%)p 1.00( 98.32%)d 0.02(  1.68%)
                                           -0.0000 -0.0011  0.0037  0.0184 -0.6009
                                            0.0273 -0.7881  0.0000 -0.0000  0.0429
                                           -0.0000 -0.0000  0.1223  0.0029
    75. (0.00050) RY*( 3) C   5           s( 91.55%)p 0.01(  0.58%)d 0.09(  7.87%)
                                            0.0000  0.0020  0.9568 -0.0138  0.0587
                                            0.0124 -0.0443  0.0000  0.0000  0.2360
                                           -0.0000 -0.0000 -0.1062 -0.1083
    76. (0.00037) RY*( 4) C   5           s(  0.00%)p 1.00(  3.58%)d26.93( 96.42%)
                                           -0.0000 -0.0000  0.0000 -0.0000 -0.0000
                                            0.0000 -0.0000 -0.0098 -0.1890  0.0000
                                            0.5561  0.8093  0.0000 -0.0000
    77. (0.00026) RY*( 5) C   5           s(  0.00%)p 1.00( 87.98%)d 0.14( 12.02%)
                                           -0.0000  0.0000 -0.0000  0.0000  0.0000
                                            0.0000 -0.0000 -0.0011  0.9380 -0.0000
                                            0.3461 -0.0189 -0.0000 -0.0000
    78. (0.00008) RY*( 6) C   5           s(  0.05%)p32.20(  1.74%)d99.99( 98.20%)
    79. (0.00002) RY*( 7) C   5           s(  8.32%)p 0.74(  6.19%)d10.28( 85.49%)
    80. (0.00000) RY*( 8) C   5           s(  0.00%)p 1.00(  8.50%)d10.76( 91.50%)
    81. (0.00000) RY*( 9) C   5           s(  0.07%)p39.28(  2.69%)d99.99( 97.24%)
    82. (0.00270) RY*( 1) C   6           s(  0.35%)p99.99( 92.64%)d19.93(  7.01%)
                                            0.0000  0.0293  0.0516  0.0322  0.8855
                                            0.0151  0.3756 -0.0000 -0.0000  0.1944
                                           -0.0000 -0.0000  0.1759 -0.0368
    83. (0.00131) RY*( 2) C   6           s(  0.41%)p99.99( 98.41%)d 2.89(  1.18%)
                                           -0.0000 -0.0016  0.0640  0.0113 -0.3845
                                           -0.0347  0.9137 -0.0000 -0.0000 -0.0882
                                           -0.0000  0.0000  0.0633 -0.0056
    84. (0.00040) RY*( 3) C   6           s( 91.95%)p 0.01(  0.53%)d 0.08(  7.52%)
                                           -0.0000 -0.0044  0.9589 -0.0188  0.0395
                                           -0.0075 -0.0579  0.0000  0.0000 -0.1883
                                            0.0000 -0.0000 -0.1665 -0.1094
    85. (0.00039) RY*( 4) C   6           s(  0.00%)p 1.00( 25.20%)d 2.97( 74.80%)
                                            0.0000  0.0000  0.0000  0.0000  0.0000
                                           -0.0000  0.0000  0.0052  0.5020  0.0000
                                           -0.2340  0.8326  0.0000  0.0000
    86. (0.00027) RY*( 5) C   6           s(  0.00%)p 1.00( 68.05%)d 0.47( 31.95%)
                                           -0.0000  0.0000 -0.0000  0.0000  0.0000
                                           -0.0000  0.0000 -0.0093  0.8249  0.0000
                                            0.4190 -0.3795  0.0000 -0.0000
    87. (0.00007) RY*( 6) C   6           s(  0.02%)p59.98(  1.18%)d99.99( 98.80%)
    88. (0.00003) RY*( 7) C   6           s(  7.20%)p 0.84(  6.08%)d12.05( 86.72%)
    89. (0.00000) RY*( 8) C   6           s(  0.00%)p 1.00(  6.82%)d13.66( 93.18%)
    90. (0.00000) RY*( 9) C   6           s(  0.17%)p 6.83(  1.18%)d99.99( 98.65%)
    91. (0.00324) RY*( 1) C   7           s(  0.07%)p99.99( 96.39%)d49.16(  3.53%)
                                            0.0000  0.0250  0.0098  0.0159 -0.2670
                                            0.0357  0.9440 -0.0000  0.0000  0.0393
                                            0.0000  0.0000 -0.1827 -0.0199
    92. (0.00148) RY*( 2) C   7           s(  0.70%)p99.99( 97.24%)d 2.95(  2.06%)
                                            0.0000  0.0164  0.0820 -0.0329  0.9534
                                            0.0075  0.2496  0.0000  0.0000 -0.0839
                                            0.0000  0.0000 -0.1131 -0.0287
    93. (0.00073) RY*( 3) C   7           s(  0.00%)p 1.00( 78.30%)d 0.28( 21.70%)
                                            0.0000 -0.0000  0.0000  0.0000 -0.0000
                                           -0.0000 -0.0000  0.0030  0.8849  0.0000
                                            0.4632  0.0491  0.0000 -0.0000
    94. (0.00059) RY*( 4) C   7           s( 95.45%)p 0.01(  0.59%)d 0.04(  3.96%)
                                           -0.0000 -0.0059  0.9770 -0.0083 -0.0724
                                           -0.0240  0.0065  0.0000 -0.0000 -0.0669
                                           -0.0000 -0.0000  0.1774 -0.0604
    95. (0.00018) RY*( 5) C   7           s(  0.00%)p 1.00( 18.15%)d 4.51( 81.85%)
                                            0.0000  0.0000 -0.0000  0.0000 -0.0000
                                            0.0000 -0.0000  0.0076 -0.4260 -0.0000
                                            0.8473 -0.3172  0.0000 -0.0000
    96. (0.00008) RY*( 6) C   7           s(  0.33%)p 7.95(  2.66%)d99.99( 97.00%)
    97. (0.00003) RY*( 7) C   7           s(  3.40%)p 0.79(  2.68%)d27.62( 93.92%)
    98. (0.00001) RY*( 8) C   7           s(  0.00%)p 1.00(  3.61%)d26.71( 96.39%)
    99. (0.00001) RY*( 9) C   7           s(  0.12%)p 4.11(  0.49%)d99.99( 99.39%)
   100. (0.00424) RY*( 1) C   8           s(  0.41%)p99.99( 94.71%)d11.81(  4.88%)
                                            0.0000 -0.0163  0.0622  0.0227  0.9008
                                           -0.0168 -0.3672 -0.0000  0.0000  0.1980
                                            0.0000 -0.0000 -0.0927  0.0317
   101. (0.00306) RY*( 2) C   8           s(  0.89%)p99.99( 94.41%)d 5.31(  4.70%)
                                           -0.0000  0.0157  0.0928 -0.0186  0.3584
                                           -0.0149  0.9028  0.0000 -0.0000 -0.0748
                                           -0.0000 -0.0000 -0.2026 -0.0185
   102. (0.00134) RY*( 3) C   8           s(  0.00%)p 1.00( 56.35%)d 0.77( 43.65%)
                                            0.0000  0.0000  0.0000  0.0000  0.0000
                                            0.0000 -0.0000 -0.0253  0.7502 -0.0000
                                           -0.4219  0.5084  0.0000 -0.0000
   103. (0.00083) RY*( 4) C   8           s( 85.82%)p 0.01(  1.02%)d 0.15( 13.16%)
                                           -0.0000 -0.0062  0.9264 -0.0110 -0.0198
                                            0.0155 -0.0971  0.0000 -0.0000 -0.3127
                                            0.0000 -0.0000  0.0864 -0.1624
   104. (0.00059) RY*( 5) C   8           s(  0.00%)p 1.00(  0.16%)d99.99( 99.84%)
                                            0.0000  0.0000 -0.0000 -0.0000  0.0000
                                           -0.0000  0.0000 -0.0084 -0.0392  0.0000
                                            0.7399  0.6715  0.0000 -0.0000
   105. (0.00035) RY*( 6) C   8           s(  3.69%)p 1.06(  3.92%)d25.05( 92.39%)
                                            0.0000  0.0103  0.1918  0.0243 -0.0131
                                           -0.0007  0.1960  0.0000 -0.0000  0.6740
                                           -0.0000 -0.0000  0.6840  0.0425
   106. (0.00030) RY*( 7) C   8           s(  8.11%)p 0.76(  6.13%)d10.58( 85.76%)
                                            0.0000  0.0122  0.2844  0.0213 -0.2431
                                           -0.0253 -0.0334  0.0000 -0.0000  0.6099
                                            0.0000  0.0000 -0.6848  0.1291
   107. (0.00004) RY*( 8) C   8           s(  0.00%)p 1.00( 43.52%)d 1.30( 56.48%)
   108. (0.00001) RY*( 9) C   8           s(  1.20%)p 0.01(  0.01%)d82.10( 98.78%)
   109. (0.00149) RY*( 1)Cl   9           s(  0.00%)p 1.00( 26.82%)d 2.73( 73.18%)
                                           -0.0000 -0.0000  0.0000  0.0000 -0.0000
                                           -0.0000  0.0000  0.0000  0.0000 -0.0000
                                            0.0000  0.0135 -0.5177  0.0000  0.6761
                                           -0.5242 -0.0000  0.0000
   110. (0.00081) RY*( 2)Cl   9           s(  0.41%)p99.99( 47.34%)d99.99( 52.25%)
                                            0.0000  0.0000  0.0009  0.0642 -0.0000
                                           -0.0067  0.4518  0.0000 -0.0016  0.5189
                                            0.0000 -0.0000 -0.0000 -0.1426 -0.0000
                                           -0.0000 -0.7085  0.0117
   111. (0.00041) RY*( 3)Cl   9           s( 49.19%)p 0.55( 27.25%)d 0.48( 23.56%)
                                           -0.0000  0.0000  0.0160  0.7012 -0.0000
                                           -0.0590  0.3259  0.0000  0.0442 -0.4011
                                            0.0000 -0.0000  0.0000  0.4599 -0.0000
                                            0.0000 -0.1128  0.1070
   112. (0.00008) RY*( 4)Cl   9           s( 16.08%)p 0.35(  5.55%)d 4.87( 78.37%)
   113. (0.00003) RY*( 5)Cl   9           s(  7.19%)p 0.42(  3.04%)d12.48( 89.77%)
   114. (0.00002) RY*( 6)Cl   9           s(  0.00%)p 1.00(  1.48%)d66.59( 98.52%)
   115. (0.00000) RY*( 7)Cl   9           s(  0.00%)p 1.00( 71.75%)d 0.39( 28.25%)
   116. (0.00000) RY*( 8)Cl   9           s( 17.90%)p 3.20( 57.28%)d 1.39( 24.81%)
   117. (0.00001) RY*( 9)Cl   9           s(  9.14%)p 6.59( 60.20%)d 3.36( 30.67%)
   118. (0.00197) RY*( 1) H  10           s( 99.84%)p 0.00(  0.16%)
                                            0.0107  0.9991 -0.0401 -0.0013 -0.0000
   119. (0.00006) RY*( 2) H  10           s(  0.08%)p99.99( 99.92%)
   120. (0.00003) RY*( 3) H  10           s(  0.19%)p99.99( 99.81%)
   121. (0.00001) RY*( 4) H  10           s(  0.00%)p 1.00(100.00%)
   122. (0.00192) RY*( 1) H  11           s( 99.60%)p 0.00(  0.40%)
                                            0.0075  0.9980  0.0558  0.0296 -0.0000
   123. (0.00004) RY*( 2) H  11           s(  0.31%)p99.99( 99.69%)
   124. (0.00005) RY*( 3) H  11           s(  0.00%)p 1.00(100.00%)
   125. (0.00003) RY*( 4) H  11           s(  0.20%)p99.99( 99.80%)
   126. (0.00073) RY*( 1) H  12           s( 99.87%)p 0.00(  0.13%)
                                            0.0060  0.9993 -0.0349  0.0075 -0.0000
   127. (0.00005) RY*( 2) H  12           s(  0.00%)p 1.00(100.00%)
   128. (0.00003) RY*( 3) H  12           s(  0.04%)p99.99( 99.96%)
   129. (0.00003) RY*( 4) H  12           s(  0.19%)p99.99( 99.81%)
   130. (0.00067) RY*( 1) H  13           s( 99.73%)p 0.00(  0.27%)
                                            0.0043  0.9987 -0.0475 -0.0198 -0.0000
   131. (0.00005) RY*( 2) H  13           s(  0.00%)p 1.00(100.00%)
   132. (0.00003) RY*( 3) H  13           s(  0.06%)p99.99( 99.94%)
   133. (0.00003) RY*( 4) H  13           s(  0.32%)p99.99( 99.68%)
   134. (0.00087) RY*( 1) H  14           s( 99.64%)p 0.00(  0.36%)
                                            0.0051  0.9982 -0.0281 -0.0528 -0.0000
   135. (0.00005) RY*( 2) H  14           s(  0.02%)p99.99( 99.98%)
   136. (0.00006) RY*( 3) H  14           s(  0.00%)p 1.00(100.00%)
   137. (0.00003) RY*( 4) H  14           s(  0.45%)p99.99( 99.55%)
   138. (0.00173) BD*( 1) C   1 - O   2  
                ( 66.21%)   0.8137* C   1 s( 31.66%)p 2.15( 68.08%)d 0.01(  0.25%)
                                            0.0000  0.5599 -0.0562  0.0956  0.0372
                                            0.8161  0.0660  0.0000  0.0000  0.0073
                                            0.0000  0.0000 -0.0433 -0.0241
                ( 33.79%)  -0.5813* O   2 s( 42.49%)p 1.35( 57.42%)d 0.00(  0.09%)
                                           -0.0000  0.6512 -0.0285 -0.1018  0.0004
                                           -0.7506  0.0208 -0.0000  0.0000  0.0084
                                            0.0000  0.0000 -0.0257 -0.0127
   139. (0.03256) BD*( 2) C   1 - O   2  
                ( 64.56%)   0.8035* C   1 s(  0.00%)p 1.00( 99.66%)d 0.00(  0.34%)
                                           -0.0000  0.0000  0.0000 -0.0000  0.0000
                                           -0.0000  0.0000  0.9979 -0.0287 -0.0000
                                           -0.0007  0.0580  0.0000  0.0000
                ( 35.44%)  -0.5953* O   2 s(  0.00%)p 1.00( 99.84%)d 0.00(  0.16%)
                                           -0.0000  0.0000 -0.0000 -0.0000  0.0000
                                           -0.0000  0.0000  0.9991 -0.0101  0.0000
                                           -0.0069 -0.0395 -0.0000 -0.0000
   140. (0.03420) BD*( 1) C   1 - C   3  
                ( 55.32%)   0.7438* C   1 s( 35.72%)p 1.80( 64.22%)d 0.00(  0.07%)
                                            0.0003  0.5976 -0.0061 -0.7326  0.0095
                                           -0.3245 -0.0035 -0.0000 -0.0000  0.0180
                                            0.0000  0.0000  0.0142 -0.0117
                ( 44.68%)  -0.6684* C   3 s( 31.70%)p 2.15( 68.27%)d 0.00(  0.03%)
                                           -0.0001  0.5630 -0.0050  0.7493 -0.0102
                                            0.3481 -0.0019  0.0000 -0.0000  0.0103
                                            0.0000  0.0000  0.0107 -0.0097
   141. (0.02814) BD*( 1) C   1 - H  10  
                ( 40.04%)   0.6328* C   1 s( 32.53%)p 2.07( 67.42%)d 0.00(  0.05%)
                                            0.0003 -0.5694 -0.0324 -0.6721 -0.0085
                                            0.4703 -0.0347 -0.0000 -0.0000  0.0201
                                            0.0000  0.0000 -0.0019  0.0075
                ( 59.96%)  -0.7743* H  10 s( 99.89%)p 0.00(  0.11%)
                                           -0.9994  0.0119  0.0284 -0.0165  0.0000
   142. (0.01265) BD*( 1) C   3 - C   4  
                ( 48.25%)   0.6946* C   3 s( 34.53%)p 1.90( 65.44%)d 0.00(  0.03%)
                                            0.0003 -0.5876  0.0003  0.6590 -0.0154
                                           -0.4685 -0.0202 -0.0000  0.0000  0.0123
                                            0.0000 -0.0000 -0.0082  0.0112
                ( 51.75%)  -0.7194* C   4 s( 34.49%)p 1.90( 65.46%)d 0.00(  0.05%)
                                           -0.0001 -0.5873 -0.0037 -0.6555 -0.0133
                                            0.4737 -0.0213  0.0000  0.0000  0.0179
                                            0.0000 -0.0000 -0.0014  0.0127
   143. (0.01845) BD*( 1) C   3 - C   8  
                ( 50.67%)   0.7118* C   3 s( 33.72%)p 1.96( 66.23%)d 0.00(  0.05%)
                                           -0.0000  0.5805  0.0155 -0.0588  0.0228
                                           -0.8114 -0.0022 -0.0000 -0.0000  0.0040
                                            0.0000  0.0000 -0.0178 -0.0115
                ( 49.33%)  -0.7023* C   8 s( 39.10%)p 1.56( 60.87%)d 0.00(  0.04%)
                                           -0.0000  0.6252 -0.0049  0.1672  0.0171
                                            0.7618 -0.0046 -0.0000 -0.0000  0.0056
                                            0.0000  0.0000 -0.0165 -0.0092
   144. (0.23573) BD*( 2) C   3 - C   8  
                ( 54.18%)   0.7361* C   3 s(  0.00%)p 1.00( 99.95%)d 0.00(  0.05%)
                                           -0.0000  0.0000  0.0000  0.0000  0.0000
                                           -0.0000 -0.0000  0.9995  0.0221  0.0000
                                           -0.0082 -0.0210 -0.0000  0.0000
                ( 45.82%)  -0.6769* C   8 s(  0.00%)p 1.00( 99.97%)d 0.00(  0.03%)
                                           -0.0000 -0.0000 -0.0000 -0.0000  0.0000
                                            0.0000 -0.0000  0.9996  0.0198 -0.0000
                                           -0.0037  0.0176  0.0000  0.0000
   145. (0.00707) BD*( 1) C   4 - C   5  
                ( 50.12%)   0.7080* C   4 s( 35.30%)p 1.83( 64.65%)d 0.00(  0.05%)
                                            0.0001  0.5939  0.0158 -0.7464 -0.0237
                                           -0.2956  0.0377  0.0000  0.0000  0.0161
                                           -0.0000 -0.0000  0.0116 -0.0115
                ( 49.88%)  -0.7062* C   5 s( 35.36%)p 1.83( 64.59%)d 0.00(  0.05%)
                                            0.0000  0.5946  0.0051  0.7285 -0.0100
                                            0.3371  0.0385 -0.0000  0.0000  0.0118
                                           -0.0000 -0.0000  0.0156 -0.0090
   146. (0.14455) BD*( 2) C   4 - C   5  
                ( 57.21%)   0.7564* C   4 s(  0.00%)p 1.00( 99.91%)d 0.00(  0.09%)
                                           -0.0000 -0.0000  0.0000  0.0000 -0.0000
                                           -0.0000  0.0000  0.9995  0.0104  0.0000
                                           -0.0193 -0.0234 -0.0000 -0.0000
                ( 42.79%)  -0.6541* C   5 s(  0.00%)p 1.00( 99.94%)d 0.00(  0.06%)
                                           -0.0000 -0.0000 -0.0000  0.0000 -0.0000
                                           -0.0000  0.0000  0.9996 -0.0080 -0.0000
                                            0.0246 -0.0066  0.0000 -0.0000
   147. (0.00828) BD*( 1) C   4 - H  11  
                ( 35.53%)   0.5961* C   4 s( 30.13%)p 2.32( 69.84%)d 0.00(  0.02%)
                                            0.0004 -0.5487  0.0150 -0.1078  0.0064
                                           -0.8286  0.0113 -0.0000  0.0000 -0.0036
                                           -0.0000 -0.0000  0.0121  0.0092
                ( 64.47%)  -0.8029* H  11 s( 99.89%)p 0.00(  0.11%)
                                           -0.9994  0.0062  0.0060  0.0332  0.0000
   148. (0.00777) BD*( 1) C   5 - C   6  
                ( 49.72%)   0.7051* C   5 s( 34.94%)p 1.86( 65.02%)d 0.00(  0.05%)
                                           -0.0000 -0.5910 -0.0063  0.1137  0.0407
                                            0.7972  0.0030  0.0000 -0.0000 -0.0012
                                           -0.0000 -0.0000  0.0194  0.0090
                ( 50.28%)  -0.7091* C   6 s( 34.72%)p 1.88( 65.22%)d 0.00(  0.05%)
                                           -0.0000 -0.5892 -0.0097 -0.0683  0.0408
                                           -0.8035 -0.0147  0.0000 -0.0000 -0.0068
                                           -0.0000 -0.0000  0.0182  0.0117
   149. (0.00643) BD*( 1) C   5 - H  12  
                ( 36.04%)   0.6003* C   5 s( 29.62%)p 2.38( 70.36%)d 0.00(  0.02%)
                                           -0.0003  0.5440 -0.0153 -0.6742  0.0095
                                            0.4988 -0.0066  0.0000 -0.0000 -0.0129
                                           -0.0000  0.0000  0.0040 -0.0065
                ( 63.96%)  -0.7998* H  12 s( 99.89%)p 0.00(  0.11%)
                                            0.9994 -0.0049  0.0263 -0.0198 -0.0000
   150. (0.00872) BD*( 1) C   6 - C   7  
                ( 50.80%)   0.7127* C   6 s( 35.30%)p 1.83( 64.65%)d 0.00(  0.05%)
                                            0.0001  0.5941  0.0070  0.6363 -0.0184
                                           -0.4899 -0.0359 -0.0000  0.0000 -0.0158
                                           -0.0000  0.0000  0.0090 -0.0121
                ( 49.20%)  -0.7014* C   7 s( 36.10%)p 1.77( 63.85%)d 0.00(  0.04%)
                                           -0.0002  0.6008  0.0057 -0.6470 -0.0306
                                            0.4670 -0.0309 -0.0000  0.0000 -0.0172
                                           -0.0000 -0.0000 -0.0002 -0.0114
   151. (0.14190) BD*( 2) C   6 - C   7  
                ( 53.03%)   0.7282* C   6 s(  0.00%)p 1.00( 99.93%)d 0.00(  0.07%)
                                           -0.0000  0.0000  0.0000  0.0000  0.0000
                                            0.0000  0.0000  0.9997 -0.0012  0.0000
                                            0.0261  0.0018  0.0000 -0.0000
                ( 46.97%)  -0.6853* C   7 s(  0.00%)p 1.00( 99.94%)d 0.00(  0.06%)
                                           -0.0000  0.0000 -0.0000  0.0000 -0.0000
                                            0.0000 -0.0000  0.9997 -0.0038  0.0000
                                           -0.0017  0.0246 -0.0000 -0.0000
   152. (0.00622) BD*( 1) C   6 - H  13  
                ( 36.24%)   0.6020* C   6 s( 29.87%)p 2.35( 70.11%)d 0.00(  0.02%)
                                           -0.0003  0.5464 -0.0131 -0.7674  0.0107
                                           -0.3348  0.0034  0.0000 -0.0000  0.0092
                                           -0.0000 -0.0000  0.0090 -0.0091
                ( 63.76%)  -0.7985* H  13 s( 99.89%)p 0.00(  0.11%)
                                            0.9995 -0.0026  0.0300  0.0135 -0.0000
   153. (0.01306) BD*( 1) C   7 - C   8  
                ( 51.83%)   0.7200* C   7 s( 33.93%)p 1.95( 66.01%)d 0.00(  0.05%)
                                            0.0001  0.5823  0.0173  0.7553  0.0230
                                            0.2968 -0.0315 -0.0000 -0.0000  0.0158
                                           -0.0000 -0.0000  0.0123 -0.0118
                ( 48.17%)  -0.6940* C   8 s( 38.91%)p 1.57( 61.06%)d 0.00(  0.04%)
                                           -0.0000  0.6237  0.0007 -0.6927  0.0081
                                           -0.3602 -0.0308  0.0000 -0.0000  0.0128
                                           -0.0000 -0.0000  0.0116 -0.0088
   154. (0.00645) BD*( 1) C   7 - H  14  
                ( 35.79%)   0.5983* C   7 s( 29.89%)p 2.34( 70.08%)d 0.00(  0.02%)
                                           -0.0003  0.5465 -0.0169 -0.0931 -0.0098
                                           -0.8318  0.0133  0.0000  0.0000  0.0003
                                           -0.0000 -0.0000 -0.0126 -0.0087
                ( 64.21%)  -0.8013* H  14 s( 99.89%)p 0.00(  0.11%)
                                            0.9994 -0.0032  0.0042  0.0328 -0.0000
   155. (0.01950) BD*( 1) C   8 -Cl   9  
                ( 54.53%)   0.7384* C   8 s( 21.88%)p 3.56( 77.87%)d 0.01(  0.25%)
                                           -0.0002  0.4678  0.0007  0.7001 -0.0083
                                           -0.5371 -0.0009  0.0000 -0.0000 -0.0427
                                            0.0000 -0.0000  0.0110 -0.0226
                ( 45.47%)  -0.6743*Cl   9 s( 17.51%)p 4.68( 81.98%)d 0.03(  0.51%)
                                           -0.0000  0.0002  0.4170 -0.0347  0.0001
                                           -0.7003 -0.0248 -0.0001  0.5731  0.0186
                                            0.0000 -0.0000 -0.0000 -0.0616  0.0000
                                           -0.0000  0.0123 -0.0342


 NHO Directionality and "Bond Bending" (deviations from line of nuclear centers)

         [Thresholds for printing:  angular deviation  >  1.0 degree]
                                    hybrid p-character > 25.0%
                                    orbital occupancy  >  0.10e

                                Line of Centers        Hybrid 1              Hybrid 2
                                ---------------  -------------------   ------------------
                NBO               Theta   Phi    Theta   Phi    Dev    Theta   Phi    Dev
 ========================================================================================
     1. BD (   1) C   1 - O   2    90.0   82.7    90.0   81.4   1.3      --     --    --
     2. BD (   2) C   1 - O   2    90.0   82.7     0.0    0.0  90.0      0.0    0.0  90.0
     3. BD (   1) C   1 - C   3    90.0  206.0    90.0  204.4   1.6      --     --    --
     4. BD (   1) C   1 - H  10    90.0  321.5    90.0  327.4   5.9      --     --    --
     5. BD (   1) C   3 - C   4    90.0  144.3    90.0  142.8   1.5     90.0  325.9   1.6
     6. BD (   1) C   3 - C   8    90.0  262.7    90.0  267.5   4.8     90.0   76.3   6.4
     7. BD (   2) C   3 - C   8    90.0  262.7     0.0    0.0  90.0      0.0    0.0  90.0
     8. BD (   1) C   4 - C   5    90.0  203.1    90.0  198.5   4.6     90.0   27.6   4.5
     9. BD (   2) C   4 - C   5    90.0  203.1     0.0    0.0  90.0      0.0    0.0  90.0
    10. BD (   1) C   4 - H  11    90.0   81.3    90.0   82.9   1.6      --     --    --
    11. BD (   1) C   5 - C   6    90.0  263.6    90.0  259.1   4.6     90.0   88.1   4.4
    13. BD (   1) C   6 - C   7    90.0  323.1    90.0  319.6   3.5     90.0  147.2   4.1
    14. BD (   2) C   6 - C   7    90.0  323.1     0.0    0.0  90.0      0.0    0.0  90.0
    16. BD (   1) C   7 - C   8    90.0   23.6    90.0   18.8   4.8     90.0  209.7   6.1
    17. BD (   1) C   7 - H  14    90.0  264.2    90.0  262.8   1.4      --     --    --
    32. LP (   1) O   2             --     --     90.0   83.9   --       --     --    --
    33. LP (   2) O   2             --     --     90.0  353.0   --       --     --    --
    35. LP (   2)Cl   9             --     --     90.0  230.7   --       --     --    --
    36. LP (   3)Cl   9             --     --      0.0    0.0   --       --     --    --
   144. BD*(   2) C   3 - C   8    90.0  262.7     0.0    0.0  90.0      0.0    0.0  90.0
   146. BD*(   2) C   4 - C   5    90.0  203.1     0.0    0.0  90.0      0.0    0.0  90.0
   151. BD*(   2) C   6 - C   7    90.0  323.1     0.0    0.0  90.0      0.0    0.0  90.0


 Second Order Perturbation Theory Analysis of Fock Matrix in NBO Basis

     Threshold for printing:   0.25 kcal/mol
                                                                              E(2)  E(j)-E(i) F(i,j)
         Donor NBO (i)                     Acceptor NBO (j)                 kcal/mol   a.u.    a.u. 
 ===================================================================================================

 within unit  1
   1. BD (   1) C   1 - O   2        / 37. RY*(   1) C   1                    0.72    1.65    0.044
   1. BD (   1) C   1 - O   2        / 56. RY*(   2) C   3                    0.76    2.03    0.050
   1. BD (   1) C   1 - O   2        /140. BD*(   1) C   1 - C   3            0.53    1.48    0.036
   1. BD (   1) C   1 - O   2        /143. BD*(   1) C   3 - C   8            0.90    1.55    0.047
   2. BD (   2) C   1 - O   2        /144. BD*(   2) C   3 - C   8            3.60    0.33    0.049
   3. BD (   1) C   1 - C   3        / 46. RY*(   1) O   2                    0.62    1.90    0.044
   3. BD (   1) C   1 - C   3        / 64. RY*(   1) C   4                    0.54    1.75    0.039
   3. BD (   1) C   1 - C   3        /100. RY*(   1) C   8                    0.81    1.61    0.046
   3. BD (   1) C   1 - C   3        /138. BD*(   1) C   1 - O   2            0.34    1.29    0.026
   3. BD (   1) C   1 - C   3        /142. BD*(   1) C   3 - C   4            1.37    1.19    0.051
   3. BD (   1) C   1 - C   3        /143. BD*(   1) C   3 - C   8            1.29    1.16    0.049
   3. BD (   1) C   1 - C   3        /145. BD*(   1) C   4 - C   5            1.42    1.21    0.052
   3. BD (   1) C   1 - C   3        /153. BD*(   1) C   7 - C   8            1.39    1.17    0.051
   4. BD (   1) C   1 - H  10        / 46. RY*(   1) O   2                    0.57    1.74    0.040
   4. BD (   1) C   1 - H  10        /142. BD*(   1) C   3 - C   4            2.03    1.04    0.058
   5. BD (   1) C   3 - C   4        / 37. RY*(   1) C   1                    0.56    1.31    0.034
   5. BD (   1) C   3 - C   4        / 73. RY*(   1) C   5                    0.48    1.91    0.039
   5. BD (   1) C   3 - C   4        / 74. RY*(   2) C   5                    0.60    1.36    0.037
   5. BD (   1) C   3 - C   4        /100. RY*(   1) C   8                    0.42    1.66    0.034
   5. BD (   1) C   3 - C   4        /140. BD*(   1) C   1 - C   3            1.18    1.14    0.047
   5. BD (   1) C   3 - C   4        /141. BD*(   1) C   1 - H  10            0.58    1.15    0.033
   5. BD (   1) C   3 - C   4        /143. BD*(   1) C   3 - C   8            2.12    1.21    0.064
   5. BD (   1) C   3 - C   4        /145. BD*(   1) C   4 - C   5            1.10    1.25    0.047
   5. BD (   1) C   3 - C   4        /147. BD*(   1) C   4 - H  11            0.59    1.19    0.034
   5. BD (   1) C   3 - C   4        /149. BD*(   1) C   5 - H  12            1.07    1.17    0.045
   5. BD (   1) C   3 - C   4        /155. BD*(   1) C   8 -Cl   9            2.55    0.81    0.058
   6. BD (   1) C   3 - C   8        / 40. RY*(   4) C   1                    0.34    1.68    0.030
   6. BD (   1) C   3 - C   8        / 64. RY*(   1) C   4                    0.55    1.85    0.041
   6. BD (   1) C   3 - C   8        / 91. RY*(   1) C   7                    0.80    1.81    0.048
   6. BD (   1) C   3 - C   8        /138. BD*(   1) C   1 - O   2            0.46    1.39    0.032
   6. BD (   1) C   3 - C   8        /140. BD*(   1) C   1 - C   3            1.19    1.19    0.048
   6. BD (   1) C   3 - C   8        /142. BD*(   1) C   3 - C   4            1.71    1.29    0.059
   6. BD (   1) C   3 - C   8        /147. BD*(   1) C   4 - H  11            0.84    1.24    0.041
   6. BD (   1) C   3 - C   8        /153. BD*(   1) C   7 - C   8            1.73    1.27    0.059
   6. BD (   1) C   3 - C   8        /154. BD*(   1) C   7 - H  14            0.99    1.23    0.044
   7. BD (   2) C   3 - C   8        / 39. RY*(   3) C   1                    0.59    1.46    0.040
   7. BD (   2) C   3 - C   8        / 67. RY*(   4) C   4                    0.29    2.16    0.034
   7. BD (   2) C   3 - C   8        / 68. RY*(   5) C   4                    0.44    1.01    0.029
   7. BD (   2) C   3 - C   8        / 93. RY*(   3) C   7                    1.31    1.14    0.053
   7. BD (   2) C   3 - C   8        /109. RY*(   1)Cl   9                    0.92    1.08    0.043
   7. BD (   2) C   3 - C   8        /139. BD*(   2) C   1 - O   2            5.64    0.36    0.060
   7. BD (   2) C   3 - C   8        /144. BD*(   2) C   3 - C   8            0.85    0.29    0.021
   7. BD (   2) C   3 - C   8        /146. BD*(   2) C   4 - C   5            8.81    0.33    0.068
   7. BD (   2) C   3 - C   8        /151. BD*(   2) C   6 - C   7            9.00    0.33    0.069
   8. BD (   1) C   4 - C   5        / 55. RY*(   1) C   3                    0.71    1.81    0.045
   8. BD (   1) C   4 - C   5        / 56. RY*(   2) C   3                    0.38    1.72    0.032
   8. BD (   1) C   4 - C   5        / 82. RY*(   1) C   6                    0.49    1.89    0.039
   8. BD (   1) C   4 - C   5        / 83. RY*(   2) C   6                    0.66    1.38    0.038
   8. BD (   1) C   4 - C   5        /140. BD*(   1) C   1 - C   3            1.38    1.16    0.051
   8. BD (   1) C   4 - C   5        /142. BD*(   1) C   3 - C   4            1.27    1.26    0.051
   8. BD (   1) C   4 - C   5        /147. BD*(   1) C   4 - H  11            0.67    1.21    0.036
   8. BD (   1) C   4 - C   5        /148. BD*(   1) C   5 - C   6            0.90    1.26    0.043
   8. BD (   1) C   4 - C   5        /149. BD*(   1) C   5 - H  12            0.46    1.19    0.030
   8. BD (   1) C   4 - C   5        /152. BD*(   1) C   6 - H  13            1.22    1.21    0.049
   9. BD (   2) C   4 - C   5        / 60. RY*(   6) C   3                    0.35    2.06    0.037
   9. BD (   2) C   4 - C   5        / 85. RY*(   4) C   6                    0.67    1.85    0.049
   9. BD (   2) C   4 - C   5        /144. BD*(   2) C   3 - C   8            9.51    0.26    0.065
   9. BD (   2) C   4 - C   5        /151. BD*(   2) C   6 - C   7           12.29    0.30    0.078
  10. BD (   1) C   4 - H  11        / 55. RY*(   1) C   3                    0.31    1.59    0.028
  10. BD (   1) C   4 - H  11        / 73. RY*(   1) C   5                    0.31    1.72    0.029
  10. BD (   1) C   4 - H  11        /142. BD*(   1) C   3 - C   4            0.55    1.04    0.030
  10. BD (   1) C   4 - H  11        /143. BD*(   1) C   3 - C   8            2.64    1.02    0.066
  10. BD (   1) C   4 - H  11        /145. BD*(   1) C   4 - C   5            0.38    1.06    0.025
  10. BD (   1) C   4 - H  11        /148. BD*(   1) C   5 - C   6            1.81    1.05    0.055
  11. BD (   1) C   5 - C   6        / 65. RY*(   2) C   4                    1.14    1.47    0.052
  11. BD (   1) C   5 - C   6        / 92. RY*(   2) C   7                    1.02    1.42    0.048
  11. BD (   1) C   5 - C   6        /145. BD*(   1) C   4 - C   5            0.93    1.27    0.043
  11. BD (   1) C   5 - C   6        /147. BD*(   1) C   4 - H  11            1.33    1.21    0.051
  11. BD (   1) C   5 - C   6        /149. BD*(   1) C   5 - H  12            0.43    1.19    0.029
  11. BD (   1) C   5 - C   6        /150. BD*(   1) C   6 - C   7            1.06    1.27    0.046
  11. BD (   1) C   5 - C   6        /152. BD*(   1) C   6 - H  13            0.55    1.20    0.032
  11. BD (   1) C   5 - C   6        /154. BD*(   1) C   7 - H  14            1.16    1.19    0.047
  12. BD (   1) C   5 - H  12        / 64. RY*(   1) C   4                    0.31    1.62    0.028
  12. BD (   1) C   5 - H  12        / 82. RY*(   1) C   6                    0.34    1.70    0.030
  12. BD (   1) C   5 - H  12        /142. BD*(   1) C   3 - C   4            2.16    1.06    0.061
  12. BD (   1) C   5 - H  12        /145. BD*(   1) C   4 - C   5            0.30    1.08    0.023
  12. BD (   1) C   5 - H  12        /150. BD*(   1) C   6 - C   7            2.02    1.08    0.059
  13. BD (   1) C   6 - C   7        / 73. RY*(   1) C   5                    0.42    1.92    0.036
  13. BD (   1) C   6 - C   7        / 74. RY*(   2) C   5                    0.61    1.37    0.037
  13. BD (   1) C   6 - C   7        /101. RY*(   2) C   8                    0.80    1.50    0.044
  13. BD (   1) C   6 - C   7        /148. BD*(   1) C   5 - C   6            1.01    1.25    0.045
  13. BD (   1) C   6 - C   7        /149. BD*(   1) C   5 - H  12            1.05    1.18    0.045
  13. BD (   1) C   6 - C   7        /152. BD*(   1) C   6 - H  13            0.61    1.19    0.034
  13. BD (   1) C   6 - C   7        /153. BD*(   1) C   7 - C   8            1.44    1.23    0.053
  13. BD (   1) C   6 - C   7        /154. BD*(   1) C   7 - H  14            0.74    1.18    0.037
  13. BD (   1) C   6 - C   7        /155. BD*(   1) C   8 -Cl   9            2.31    0.82    0.055
  14. BD (   2) C   6 - C   7        / 76. RY*(   4) C   5                    0.34    2.11    0.038
  14. BD (   2) C   6 - C   7        / 77. RY*(   5) C   5                    0.42    0.95    0.028
  14. BD (   2) C   6 - C   7        / 93. RY*(   3) C   7                    0.41    1.10    0.030
  14. BD (   2) C   6 - C   7        /102. RY*(   3) C   8                    0.29    1.32    0.028
  14. BD (   2) C   6 - C   7        /104. RY*(   5) C   8                    0.43    2.11    0.043
  14. BD (   2) C   6 - C   7        /144. BD*(   2) C   3 - C   8           12.06    0.25    0.071
  14. BD (   2) C   6 - C   7        /146. BD*(   2) C   4 - C   5            7.75    0.28    0.061
  15. BD (   1) C   6 - H  13        / 73. RY*(   1) C   5                    0.31    1.73    0.029
  15. BD (   1) C   6 - H  13        / 91. RY*(   1) C   7                    0.30    1.57    0.028
  15. BD (   1) C   6 - H  13        /145. BD*(   1) C   4 - C   5            1.80    1.07    0.055
  15. BD (   1) C   6 - H  13        /148. BD*(   1) C   5 - C   6            0.29    1.05    0.022
  15. BD (   1) C   6 - H  13        /150. BD*(   1) C   6 - C   7            0.46    1.07    0.028
  15. BD (   1) C   6 - H  13        /153. BD*(   1) C   7 - C   8            2.21    1.03    0.060
  16. BD (   1) C   7 - C   8        / 55. RY*(   1) C   3                    0.50    1.84    0.038
  16. BD (   1) C   7 - C   8        / 56. RY*(   2) C   3                    0.52    1.75    0.038
  16. BD (   1) C   7 - C   8        / 82. RY*(   1) C   6                    0.54    1.93    0.041
  16. BD (   1) C   7 - C   8        / 83. RY*(   2) C   6                    0.62    1.42    0.038
  16. BD (   1) C   7 - C   8        /140. BD*(   1) C   1 - C   3            1.63    1.19    0.056
  16. BD (   1) C   7 - C   8        /143. BD*(   1) C   3 - C   8            2.00    1.26    0.064
  16. BD (   1) C   7 - C   8        /150. BD*(   1) C   6 - C   7            1.17    1.31    0.049
  16. BD (   1) C   7 - C   8        /152. BD*(   1) C   6 - H  13            0.94    1.24    0.043
  16. BD (   1) C   7 - C   8        /154. BD*(   1) C   7 - H  14            0.67    1.23    0.036
  17. BD (   1) C   7 - H  14        / 82. RY*(   1) C   6                    0.32    1.69    0.030
  17. BD (   1) C   7 - H  14        /100. RY*(   1) C   8                    0.57    1.48    0.037
  17. BD (   1) C   7 - H  14        /143. BD*(   1) C   3 - C   8            2.35    1.03    0.062
  17. BD (   1) C   7 - H  14        /148. BD*(   1) C   5 - C   6            1.88    1.06    0.057
  17. BD (   1) C   7 - H  14        /150. BD*(   1) C   6 - C   7            0.56    1.07    0.031
  17. BD (   1) C   7 - H  14        /153. BD*(   1) C   7 - C   8            0.35    1.04    0.024
  17. BD (   1) C   7 - H  14        /155. BD*(   1) C   8 -Cl   9            0.37    0.64    0.019
  18. BD (   1) C   8 -Cl   9        / 55. RY*(   1) C   3                    0.57    1.83    0.041
  18. BD (   1) C   8 -Cl   9        / 91. RY*(   1) C   7                    0.51    1.81    0.039
  18. BD (   1) C   8 -Cl   9        /142. BD*(   1) C   3 - C   4            1.34    1.29    0.053
  18. BD (   1) C   8 -Cl   9        /150. BD*(   1) C   6 - C   7            1.30    1.30    0.052
  19. CR (   1) C   1                / 55. RY*(   1) C   3                    0.28   11.23    0.071
  19. CR (   1) C   1                / 57. RY*(   3) C   3                    0.27   10.78    0.068
  19. CR (   1) C   1                /118. RY*(   1) H  10                    0.32   10.54    0.074
  19. CR (   1) C   1                /142. BD*(   1) C   3 - C   4            0.42   10.68    0.085
  19. CR (   1) C   1                /143. BD*(   1) C   3 - C   8            0.51   10.65    0.094
  20. CR (   1) O   2                / 37. RY*(   1) C   1                    2.83   19.48    0.298
  20. CR (   1) O   2                /140. BD*(   1) C   1 - C   3            0.28   19.31    0.095
  21. CR (   1) C   3                / 38. RY*(   2) C   1                    0.28   11.68    0.072
  21. CR (   1) C   3                / 65. RY*(   2) C   4                    0.83   10.86    0.120
  21. CR (   1) C   3                /101. RY*(   2) C   8                    1.28   10.89    0.149
  21. CR (   1) C   3                /145. BD*(   1) C   4 - C   5            0.44   10.65    0.087
  21. CR (   1) C   3                /153. BD*(   1) C   7 - C   8            0.55   10.61    0.097
  21. CR (   1) C   3                /155. BD*(   1) C   8 -Cl   9            0.43   10.21    0.085
  22. CR (   1) C   4                / 56. RY*(   2) C   3                    0.60   11.08    0.103
  22. CR (   1) C   4                / 74. RY*(   2) C   5                    0.67   10.75    0.107
  22. CR (   1) C   4                /122. RY*(   1) H  11                    0.47   10.48    0.089
  22. CR (   1) C   4                /140. BD*(   1) C   1 - C   3            0.40   10.53    0.084
  22. CR (   1) C   4                /143. BD*(   1) C   3 - C   8            0.65   10.60    0.106
  22. CR (   1) C   4                /148. BD*(   1) C   5 - C   6            0.41   10.63    0.083
  22. CR (   1) C   4                /149. BD*(   1) C   5 - H  12            0.26   10.56    0.066
  23. CR (   1) C   5                / 64. RY*(   1) C   4                    0.27   11.21    0.070
  23. CR (   1) C   5                / 65. RY*(   2) C   4                    0.26   10.87    0.067
  23. CR (   1) C   5                / 66. RY*(   3) C   4                    0.51   10.74    0.094
  23. CR (   1) C   5                / 83. RY*(   2) C   6                    0.80   10.77    0.117
  23. CR (   1) C   5                /126. RY*(   1) H  12                    0.43   10.47    0.085
  23. CR (   1) C   5                /142. BD*(   1) C   3 - C   4            0.47   10.65    0.090
  23. CR (   1) C   5                /147. BD*(   1) C   4 - H  11            0.31   10.60    0.073
  23. CR (   1) C   5                /150. BD*(   1) C   6 - C   7            0.43   10.66    0.085
  23. CR (   1) C   5                /152. BD*(   1) C   6 - H  13            0.27   10.59    0.068
  24. CR (   1) C   6                / 74. RY*(   2) C   5                    0.66   10.76    0.106
  24. CR (   1) C   6                / 91. RY*(   1) C   7                    0.32   11.15    0.075
  24. CR (   1) C   6                / 92. RY*(   2) C   7                    0.41   10.80    0.084
  24. CR (   1) C   6                / 94. RY*(   4) C   7                    0.30   10.71    0.072
  24. CR (   1) C   6                /130. RY*(   1) H  13                    0.43   10.47    0.084
  24. CR (   1) C   6                /145. BD*(   1) C   4 - C   5            0.40   10.65    0.083
  24. CR (   1) C   6                /149. BD*(   1) C   5 - H  12            0.26   10.57    0.066
  24. CR (   1) C   6                /153. BD*(   1) C   7 - C   8            0.53   10.61    0.095
  24. CR (   1) C   6                /154. BD*(   1) C   7 - H  14            0.31   10.57    0.073
  25. CR (   1) C   7                / 83. RY*(   2) C   6                    0.67   10.76    0.107
  25. CR (   1) C   7                / 84. RY*(   3) C   6                    0.31   10.80    0.073
  25. CR (   1) C   7                /100. RY*(   1) C   8                    0.34   11.06    0.078
  25. CR (   1) C   7                /101. RY*(   2) C   8                    0.73   10.89    0.113
  25. CR (   1) C   7                /134. RY*(   1) H  14                    0.44   10.47    0.086
  25. CR (   1) C   7                /143. BD*(   1) C   3 - C   8            0.68   10.61    0.108
  25. CR (   1) C   7                /148. BD*(   1) C   5 - C   6            0.45   10.64    0.088
  25. CR (   1) C   7                /152. BD*(   1) C   6 - H  13            0.26   10.58    0.066
  25. CR (   1) C   7                /155. BD*(   1) C   8 -Cl   9            0.37   10.21    0.079
  26. CR (   1) C   8                / 55. RY*(   1) C   3                    0.29   11.27    0.072
  26. CR (   1) C   8                / 56. RY*(   2) C   3                    0.76   11.18    0.116
  26. CR (   1) C   8                / 92. RY*(   2) C   7                    0.92   10.89    0.126
  26. CR (   1) C   8                /140. BD*(   1) C   1 - C   3            0.52   10.62    0.095
  26. CR (   1) C   8                /142. BD*(   1) C   3 - C   4            0.42   10.72    0.085
  26. CR (   1) C   8                /143. BD*(   1) C   3 - C   8            0.35   10.69    0.077
  26. CR (   1) C   8                /150. BD*(   1) C   6 - C   7            0.37   10.73    0.080
  26. CR (   1) C   8                /153. BD*(   1) C   7 - C   8            0.30   10.70    0.072
  26. CR (   1) C   8                /154. BD*(   1) C   7 - H  14            0.29   10.65    0.070
  26. CR (   1) C   8                /155. BD*(   1) C   8 -Cl   9            0.98   10.30    0.128
  28. CR (   2)Cl   9                /100. RY*(   1) C   8                    0.93   11.00    0.128
  28. CR (   2)Cl   9                /143. BD*(   1) C   3 - C   8            0.47   10.55    0.090
  28. CR (   2)Cl   9                /153. BD*(   1) C   7 - C   8            0.39   10.55    0.082
  32. LP (   1) O   2                / 37. RY*(   1) C   1                    4.97    1.25    0.100
  32. LP (   1) O   2                /140. BD*(   1) C   1 - C   3            0.79    1.08    0.037
  32. LP (   1) O   2                /141. BD*(   1) C   1 - H  10            0.51    1.09    0.030
  33. LP (   2) O   2                / 38. RY*(   2) C   1                    1.84    1.81    0.075
  33. LP (   2) O   2                / 41. RY*(   5) C   1                    0.95    1.64    0.051
  33. LP (   2) O   2                / 50. RY*(   5) O   2                    0.29    3.18    0.039
  33. LP (   2) O   2                /140. BD*(   1) C   1 - C   3           10.31    0.68    0.107
  33. LP (   2) O   2                /141. BD*(   1) C   1 - H  10           10.15    0.69    0.107
  34. LP (   1)Cl   9                /100. RY*(   1) C   8                    1.63    1.92    0.070
  34. LP (   1)Cl   9                /143. BD*(   1) C   3 - C   8            0.92    1.47    0.047
  34. LP (   1)Cl   9                /153. BD*(   1) C   7 - C   8            0.72    1.47    0.041
  35. LP (   2)Cl   9                /101. RY*(   2) C   8                    0.42    1.13    0.028
  35. LP (   2)Cl   9                /141. BD*(   1) C   1 - H  10            0.42    0.79    0.023
  35. LP (   2)Cl   9                /143. BD*(   1) C   3 - C   8            2.09    0.85    0.053
  35. LP (   2)Cl   9                /150. BD*(   1) C   6 - C   7            0.26    0.89    0.019
  35. LP (   2)Cl   9                /153. BD*(   1) C   7 - C   8            1.81    0.85    0.050
  36. LP (   3)Cl   9                /102. RY*(   3) C   8                    0.50    1.40    0.034
  36. LP (   3)Cl   9                /144. BD*(   2) C   3 - C   8            5.76    0.33    0.061
 144. BD*(   2) C   3 - C   8        / 39. RY*(   3) C   1                    0.28    1.16    0.047
 144. BD*(   2) C   3 - C   8        / 58. RY*(   4) C   3                    1.69    0.97    0.105
 144. BD*(   2) C   3 - C   8        / 93. RY*(   3) C   7                    0.48    0.85    0.053
 144. BD*(   2) C   3 - C   8        /102. RY*(   3) C   8                    0.98    1.07    0.084
 144. BD*(   2) C   3 - C   8        /109. RY*(   1)Cl   9                    0.36    0.79    0.044
 144. BD*(   2) C   3 - C   8        /139. BD*(   2) C   1 - O   2           14.45    0.06    0.074
 144. BD*(   2) C   3 - C   8        /146. BD*(   2) C   4 - C   5           56.58    0.03    0.090
 144. BD*(   2) C   3 - C   8        /151. BD*(   2) C   6 - C   7           39.40    0.04    0.078
 146. BD*(   2) C   4 - C   5        / 68. RY*(   5) C   4                    1.60    0.68    0.109
 146. BD*(   2) C   4 - C   5        / 77. RY*(   5) C   5                    1.23    0.66    0.095
 151. BD*(   2) C   6 - C   7        / 86. RY*(   5) C   6                    1.10    0.95    0.109
 151. BD*(   2) C   6 - C   7        / 93. RY*(   3) C   7                    0.28    0.82    0.051
 151. BD*(   2) C   6 - C   7        / 95. RY*(   5) C   7                    0.48    1.63    0.093


 Natural Bond Orbitals (Summary):

                                                            Principal Delocalizations
           NBO                        Occupancy    Energy   (geminal,vicinal,remote)
 ====================================================================================
 Molecular unit  1  (C7H5OCl)
     1. BD (   1) C   1 - O   2          0.99783    -1.24115  143(v),56(v),37(g),140(g)
     2. BD (   2) C   1 - O   2          0.98471    -0.55713  144(v)
     3. BD (   1) C   1 - C   3          0.98824    -0.85856  145(v),153(v),142(g),143(g)
                                                    100(v),46(v),64(v),138(g)
     4. BD (   1) C   1 - H  10          0.99306    -0.70419  142(v),46(v)
     5. BD (   1) C   3 - C   4          0.98254    -0.89992  155(v),143(g),140(g),145(g)
                                                    149(v),74(v),147(g),141(v)
                                                    37(v),73(v),100(v)
     6. BD (   1) C   3 - C   8          0.98921    -0.95642  153(g),142(g),140(g),154(v)
                                                    147(v),91(v),64(v),138(v)
                                                    40(v)
     7. BD (   2) C   3 - C   8          0.85365    -0.51838  151(v),146(v),139(v),93(v)
                                                    109(v),144(g),39(v),68(v)
                                                    67(v)
     8. BD (   1) C   4 - C   5          0.99081    -0.92469  140(v),142(g),152(v),148(g)
                                                    55(v),147(g),83(v),82(v)
                                                    149(g),56(v)
     9. BD (   2) C   4 - C   5          0.83096    -0.48903  151(v),144(v),85(v),60(v)
    10. BD (   1) C   4 - H  11          0.98764    -0.70867  143(v),148(v),142(g),145(g)
                                                    55(v),73(v)
    11. BD (   1) C   5 - C   6          0.99089    -0.91917  147(v),154(v),65(v),150(g)
                                                    92(v),145(g),152(g),149(g)
    12. BD (   1) C   5 - H  12          0.98965    -0.72977  142(v),150(v),82(v),64(v)
                                                    145(g)
    13. BD (   1) C   6 - C   7          0.98650    -0.91123  155(v),153(g),149(v),148(g)
                                                    101(v),154(g),74(v),152(g)
                                                    73(v)
    14. BD (   2) C   6 - C   7          0.80183    -0.47588  144(v),146(v),104(v),77(v)
                                                    93(g),76(v),102(v)
    15. BD (   1) C   6 - H  13          0.98882    -0.71595  153(v),145(v),150(g),73(v)
                                                    91(v),148(g)
    16. BD (   1) C   7 - C   8          0.99067    -0.95655  143(g),140(v),150(g),152(v)
                                                    154(g),83(v),82(v),56(v)
                                                    55(v)
    17. BD (   1) C   7 - H  14          0.98737    -0.72469  143(v),148(v),100(v),150(g)
                                                    155(v),153(g),82(v)
    18. BD (   1) C   8 -Cl   9          0.99400    -0.95098  142(v),150(v),55(v),91(v)
    19. CR (   1) C   1                  0.99966   -10.34419  143(v),142(v),118(v),55(v)
                                                    57(v)
    20. CR (   1) O   2                  0.99988   -19.06943  37(v),140(v)
    21. CR (   1) C   3                  0.99936   -10.30072  101(v),65(v),153(v),145(v)
                                                    155(v),38(v)
    22. CR (   1) C   4                  0.99948   -10.29216  74(v),143(v),56(v),122(v)
                                                    140(v),148(v),149(v)
    23. CR (   1) C   5                  0.99947   -10.31435  83(v),66(v),142(v),150(v)
                                                    126(v),147(v),64(v),152(v)
                                                    65(v)
    24. CR (   1) C   6                  0.99949   -10.29917  74(v),153(v),130(v),92(v)
                                                    145(v),91(v),154(v),94(v)
                                                    149(v)
    25. CR (   1) C   7                  0.99941   -10.29943  101(v),143(v),83(v),148(v)
                                                    134(v),155(v),100(v),84(v)
                                                    152(v)
    26. CR (   1) C   8                  0.99929   -10.38506  155(g),92(v),56(v),140(v)
                                                    142(v),150(v),143(g),153(g)
                                                    154(v),55(v)
    27. CR (   1)Cl   9                  1.00000  -100.89325   
    28. CR (   2)Cl   9                  0.99987   -10.24051  100(v),143(v),153(v)
    29. CR (   3)Cl   9                  0.99996    -7.46595   
    30. CR (   4)Cl   9                  0.99997    -7.46436   
    31. CR (   5)Cl   9                  0.99999    -7.46730   
    32. LP (   1) O   2                  0.99148    -0.84173  37(v),140(v),141(v)
    33. LP (   2) O   2                  0.93844    -0.43908  140(v),141(v),38(v),41(v)
                                                    50(g)
    34. LP (   1)Cl   9                  0.99597    -1.16010  100(v),143(v),153(v)
    35. LP (   2)Cl   9                  0.98456    -0.53914  143(v),153(v),141(r),101(v)
                                                    150(r)
    36. LP (   3)Cl   9                  0.96516    -0.55196  144(v),102(v)
    37. RY*(   1) C   1                  0.00699     0.40693   
    38. RY*(   2) C   1                  0.00394     1.37512   
    39. RY*(   3) C   1                  0.00108     0.93795   
    40. RY*(   4) C   1                  0.00108     0.72249   
    41. RY*(   5) C   1                  0.00031     1.20243   
    42. RY*(   6) C   1                  0.00004     1.13371   
    43. RY*(   7) C   1                  0.00004     2.11471   
    44. RY*(   8) C   1                  0.00000     1.67838   
    45. RY*(   9) C   1                  0.00001     1.94453   
    46. RY*(   1) O   2                  0.00143     1.04066   
    47. RY*(   2) O   2                  0.00011     1.20890   
    48. RY*(   3) O   2                  0.00008     0.94877   
    49. RY*(   4) O   2                  0.00003     1.26297   
    50. RY*(   5) O   2                  0.00000     2.73949   
    51. RY*(   6) O   2                  0.00000     2.42139   
    52. RY*(   7) O   2                  0.00000     2.63639   
    53. RY*(   8) O   2                  0.00000     2.74056   
    54. RY*(   9) O   2                  0.00000     2.66494   
    55. RY*(   1) C   3                  0.00323     0.88215   
    56. RY*(   2) C   3                  0.00245     0.79148   
    57. RY*(   3) C   3                  0.00113     0.43478   
    58. RY*(   4) C   3                  0.00085     0.74330   
    59. RY*(   5) C   3                  0.00021     1.42890   
    60. RY*(   6) C   3                  0.00015     1.56649   
    61. RY*(   7) C   3                  0.00013     2.08900   
    62. RY*(   8) C   3                  0.00008     2.12755   
    63. RY*(   9) C   3                  0.00002     1.96651   
    64. RY*(   1) C   4                  0.00344     0.89306   
    65. RY*(   2) C   4                  0.00188     0.55441   
    66. RY*(   3) C   4                  0.00055     0.42695   
    67. RY*(   4) C   4                  0.00035     1.64495   
    68. RY*(   5) C   4                  0.00026     0.48722   
    69. RY*(   6) C   4                  0.00007     2.16954   
    70. RY*(   7) C   4                  0.00003     2.15631   
    71. RY*(   8) C   4                  0.00000     1.62201   
    72. RY*(   9) C   4                  0.00000     1.99265   
    73. RY*(   1) C   5                  0.00240     1.01201   
    74. RY*(   2) C   5                  0.00123     0.46268   
    75. RY*(   3) C   5                  0.00050     0.51392   
    76. RY*(   4) C   5                  0.00037     1.63373   
    77. RY*(   5) C   5                  0.00026     0.47097   
    78. RY*(   6) C   5                  0.00008     2.14908   
    79. RY*(   7) C   5                  0.00002     1.94046   
    80. RY*(   8) C   5                  0.00000     1.57099   
    81. RY*(   9) C   5                  0.00000     1.97163   
    82. RY*(   1) C   6                  0.00270     0.96886   
    83. RY*(   2) C   6                  0.00131     0.45857   
    84. RY*(   3) C   6                  0.00040     0.50287   
    85. RY*(   4) C   6                  0.00039     1.35863   
    86. RY*(   5) C   6                  0.00027     0.76556   
    87. RY*(   6) C   6                  0.00007     2.16476   
    88. RY*(   7) C   6                  0.00003     2.00298   
    89. RY*(   8) C   6                  0.00000     1.61021   
    90. RY*(   9) C   6                  0.00000     1.99095   
    91. RY*(   1) C   7                  0.00324     0.85575   
    92. RY*(   2) C   7                  0.00148     0.50489   
    93. RY*(   3) C   7                  0.00073     0.62633   
    94. RY*(   4) C   7                  0.00059     0.41311   
    95. RY*(   5) C   7                  0.00018     1.44377   
    96. RY*(   6) C   7                  0.00008     2.14587   
    97. RY*(   7) C   7                  0.00003     2.12138   
    98. RY*(   8) C   7                  0.00001     1.64451   
    99. RY*(   9) C   7                  0.00001     1.98421   
   100. RY*(   1) C   8                  0.00424     0.75579   
   101. RY*(   2) C   8                  0.00306     0.58989   
   102. RY*(   3) C   8                  0.00134     0.84506   
   103. RY*(   4) C   8                  0.00083     0.49314   
   104. RY*(   5) C   8                  0.00059     1.63270   
   105. RY*(   6) C   8                  0.00035     1.97833   
   106. RY*(   7) C   8                  0.00030     1.80414   
   107. RY*(   8) C   8                  0.00004     1.03672   
   108. RY*(   9) C   8                  0.00001     1.90789   
   109. RY*(   1)Cl   9                  0.00149     0.56607   
   110. RY*(   2)Cl   9                  0.00081     0.67222   
   111. RY*(   3)Cl   9                  0.00041     0.53671   
   112. RY*(   4)Cl   9                  0.00008     0.96180   
   113. RY*(   5)Cl   9                  0.00003     0.72288   
   114. RY*(   6)Cl   9                  0.00002     0.54471   
   115. RY*(   7)Cl   9                  0.00000     0.73493   
   116. RY*(   8)Cl   9                  0.00000     0.74179   
   117. RY*(   9)Cl   9                  0.00001     0.78827   
   118. RY*(   1) H  10                  0.00197     0.19468   
   119. RY*(   2) H  10                  0.00006     2.05842   
   120. RY*(   3) H  10                  0.00003     1.80232   
   121. RY*(   4) H  10                  0.00001     1.45586   
   122. RY*(   1) H  11                  0.00192     0.19167   
   123. RY*(   2) H  11                  0.00004     1.80785   
   124. RY*(   3) H  11                  0.00005     1.47198   
   125. RY*(   4) H  11                  0.00003     2.17982   
   126. RY*(   1) H  12                  0.00073     0.15588   
   127. RY*(   2) H  12                  0.00005     1.44774   
   128. RY*(   3) H  12                  0.00003     1.91664   
   129. RY*(   4) H  12                  0.00003     2.02386   
   130. RY*(   1) H  13                  0.00067     0.16735   
   131. RY*(   2) H  13                  0.00005     1.45495   
   132. RY*(   3) H  13                  0.00003     1.84347   
   133. RY*(   4) H  13                  0.00003     2.09965   
   134. RY*(   1) H  14                  0.00087     0.16593   
   135. RY*(   2) H  14                  0.00005     1.85145   
   136. RY*(   3) H  14                  0.00006     1.45290   
   137. RY*(   4) H  14                  0.00003     2.07968   
   138. BD*(   1) C   1 - O   2          0.00173     0.43586   
   139. BD*(   2) C   1 - O   2          0.03256    -0.16142   
   140. BD*(   1) C   1 - C   3          0.03420     0.23665   
   141. BD*(   1) C   1 - H  10          0.02814     0.24767   
   142. BD*(   1) C   3 - C   4          0.01265     0.33506   
   143. BD*(   1) C   3 - C   8          0.01845     0.30635   
   144. BD*(   2) C   3 - C   8          0.23573    -0.22594  146(v),151(v),139(v),58(g)
                                                    102(g),93(v),109(v),39(v)
   145. BD*(   1) C   4 - C   5          0.00707     0.35382   
   146. BD*(   2) C   4 - C   5          0.14455    -0.19164  151(v),144(v),68(g),77(g)
   147. BD*(   1) C   4 - H  11          0.00828     0.28690   
   148. BD*(   1) C   5 - C   6          0.00777     0.33645   
   149. BD*(   1) C   5 - H  12          0.00643     0.27023   
   150. BD*(   1) C   6 - C   7          0.00872     0.34978   
   151. BD*(   2) C   6 - C   7          0.14190    -0.18910  146(v),144(v),86(g),95(g)
                                                    93(g)
   152. BD*(   1) C   6 - H  13          0.00622     0.28053   
   153. BD*(   1) C   7 - C   8          0.01306     0.31414   
   154. BD*(   1) C   7 - H  14          0.00645     0.26891   
   155. BD*(   1) C   8 -Cl   9          0.01950    -0.08660   
       -------------------------------
              Total Lewis   35.19982  ( 97.7773%)
        Valence non-Lewis    0.73342  (  2.0373%)
        Rydberg non-Lewis    0.06676  (  0.1854%)
       -------------------------------
            Total unit  1   36.00000  (100.0000%)
           Charge unit  1    0.00000


 ***************************************************
 *******         Beta  spin orbitals         *******
 ***************************************************


 NATURAL POPULATIONS:  Natural atomic orbital occupancies 
                                                          
   NAO  Atom  No  lang   Type(AO)    Occupancy      Energy
 ----------------------------------------------------------
     1    C    1  S      Cor( 1S)     0.99965     -10.34458
     2    C    1  S      Val( 2S)     0.45236      -0.35790
     3    C    1  S      Ryd( 3S)     0.00408       0.34004
     4    C    1  px     Val( 2p)     0.52618      -0.23169
     5    C    1  px     Ryd( 3p)     0.00161       0.49877
     6    C    1  py     Val( 2p)     0.42604      -0.18739
     7    C    1  py     Ryd( 3p)     0.00838       0.50719
     8    C    1  pz     Val( 2p)     0.38487      -0.30571
     9    C    1  pz     Ryd( 3p)     0.00067       0.32285
    10    C    1  dxy    Ryd( 3d)     0.00218       2.28110
    11    C    1  dxz    Ryd( 3d)     0.00013       1.66056
    12    C    1  dyz    Ryd( 3d)     0.00116       1.76680
    13    C    1  dx2y2  Ryd( 3d)     0.00092       2.22149
    14    C    1  dz2    Ryd( 3d)     0.00029       1.96270

    15    O    2  S      Cor( 1S)     0.99988     -19.06738
    16    O    2  S      Val( 2S)     0.85072      -1.03875
    17    O    2  S      Ryd( 3S)     0.00096       1.23108
    18    O    2  px     Val( 2p)     0.93482      -0.43778
    19    O    2  px     Ryd( 3p)     0.00166       1.01266
    20    O    2  py     Val( 2p)     0.80170      -0.48298
    21    O    2  py     Ryd( 3p)     0.00036       0.87536
    22    O    2  pz     Val( 2p)     0.60790      -0.41061
    23    O    2  pz     Ryd( 3p)     0.00012       0.86210
    24    O    2  dxy    Ryd( 3d)     0.00084       2.79140
    25    O    2  dxz    Ryd( 3d)     0.00003       2.47022
    26    O    2  dyz    Ryd( 3d)     0.00096       2.68517
    27    O    2  dx2y2  Ryd( 3d)     0.00062       3.06493
    28    O    2  dz2    Ryd( 3d)     0.00019       2.69680

    29    C    3  S      Cor( 1S)     0.99936     -10.29923
    30    C    3  S      Val( 2S)     0.45542      -0.35965
    31    C    3  S      Ryd( 3S)     0.00142       0.33988
    32    C    3  px     Val( 2p)     0.56953      -0.30854
    33    C    3  px     Ryd( 3p)     0.00307       0.81652
    34    C    3  py     Val( 2p)     0.54752      -0.29939
    35    C    3  py     Ryd( 3p)     0.00268       0.78286
    36    C    3  pz     Val( 2p)     0.43692      -0.32372
    37    C    3  pz     Ryd( 3p)     0.00044       0.42306
    38    C    3  dxy    Ryd( 3d)     0.00030       2.21161
    39    C    3  dxz    Ryd( 3d)     0.00027       1.65332
    40    C    3  dyz    Ryd( 3d)     0.00010       1.68616
    41    C    3  dx2y2  Ryd( 3d)     0.00049       2.19353
    42    C    3  dz2    Ryd( 3d)     0.00024       1.97267

    43    C    4  S      Cor( 1S)     0.99947     -10.29225
    44    C    4  S      Val( 2S)     0.48374      -0.37003
    45    C    4  S      Ryd( 3S)     0.00089       0.37487
    46    C    4  px     Val( 2p)     0.52792      -0.25725
    47    C    4  px     Ryd( 3p)     0.00256       0.50561
    48    C    4  py     Val( 2p)     0.61342      -0.28504
    49    C    4  py     Ryd( 3p)     0.00351       0.81217
    50    C    4  pz     Val( 2p)     0.43315      -0.32082
    51    C    4  pz     Ryd( 3p)     0.00017       0.35793
    52    C    4  dxy    Ryd( 3d)     0.00042       2.22337
    53    C    4  dxz    Ryd( 3d)     0.00009       1.71622
    54    C    4  dyz    Ryd( 3d)     0.00028       1.68569
    55    C    4  dx2y2  Ryd( 3d)     0.00035       2.29811
    56    C    4  dz2    Ryd( 3d)     0.00021       1.99430

    57    C    5  S      Cor( 1S)     0.99947     -10.30936
    58    C    5  S      Val( 2S)     0.48438      -0.37699
    59    C    5  S      Ryd( 3S)     0.00062       0.38217
    60    C    5  px     Val( 2p)     0.57581      -0.27082
    61    C    5  px     Ryd( 3p)     0.00258       0.68348
    62    C    5  py     Val( 2p)     0.55167      -0.26440
    63    C    5  py     Ryd( 3p)     0.00223       0.57847
    64    C    5  pz     Val( 2p)     0.22208      -0.29216
    65    C    5  pz     Ryd( 3p)     0.00007       0.35521
    66    C    5  dxy    Ryd( 3d)     0.00041       2.27610
    67    C    5  dxz    Ryd( 3d)     0.00025       1.69426
    68    C    5  dyz    Ryd( 3d)     0.00026       1.69752
    69    C    5  dx2y2  Ryd( 3d)     0.00043       2.20179
    70    C    5  dz2    Ryd( 3d)     0.00031       2.00252

    71    C    6  S      Cor( 1S)     0.99949     -10.29919
    72    C    6  S      Val( 2S)     0.48812      -0.38129
    73    C    6  S      Ryd( 3S)     0.00054       0.37200
    74    C    6  px     Val( 2p)     0.59562      -0.28100
    75    C    6  px     Ryd( 3p)     0.00311       0.74730
    76    C    6  py     Val( 2p)     0.54175      -0.26489
    77    C    6  py     Ryd( 3p)     0.00212       0.50876
    78    C    6  pz     Val( 2p)     0.44641      -0.32479
    79    C    6  pz     Ryd( 3p)     0.00025       0.35214
    80    C    6  dxy    Ryd( 3d)     0.00038       2.25004
    81    C    6  dxz    Ryd( 3d)     0.00031       1.68277
    82    C    6  dyz    Ryd( 3d)     0.00008       1.70345
    83    C    6  dx2y2  Ryd( 3d)     0.00041       2.23541
    84    C    6  dz2    Ryd( 3d)     0.00021       1.99229

    85    C    7  S      Cor( 1S)     0.99941     -10.29807
    86    C    7  S      Val( 2S)     0.48154      -0.37979
    87    C    7  S      Ryd( 3S)     0.00088       0.34862
    88    C    7  px     Val( 2p)     0.52822      -0.27575
    89    C    7  px     Ryd( 3p)     0.00230       0.43491
    90    C    7  py     Val( 2p)     0.61420      -0.29719
    91    C    7  py     Ryd( 3p)     0.00375       0.80552
    92    C    7  pz     Val( 2p)     0.41975      -0.32355
    93    C    7  pz     Ryd( 3p)     0.00046       0.34714
    94    C    7  dxy    Ryd( 3d)     0.00038       2.19868
    95    C    7  dxz    Ryd( 3d)     0.00010       1.70555
    96    C    7  dyz    Ryd( 3d)     0.00029       1.68028
    97    C    7  dx2y2  Ryd( 3d)     0.00034       2.27517
    98    C    7  dz2    Ryd( 3d)     0.00023       1.99207

    99    C    8  S      Cor( 1S)     0.99928     -10.38067
   100    C    8  S      Val( 2S)     0.45981      -0.43262
   101    C    8  S      Ryd( 3S)     0.00077       0.34518
   102    C    8  px     Val( 2p)     0.49886      -0.36466
   103    C    8  px     Ryd( 3p)     0.00402       0.63332
   104    C    8  py     Val( 2p)     0.52024      -0.34197
   105    C    8  py     Ryd( 3p)     0.00354       0.59053
   106    C    8  pz     Val( 2p)     0.32872      -0.35099
   107    C    8  pz     Ryd( 3p)     0.00111       0.36609
   108    C    8  dxy    Ryd( 3d)     0.00130       2.02367
   109    C    8  dxz    Ryd( 3d)     0.00045       1.58562
   110    C    8  dyz    Ryd( 3d)     0.00041       1.62640
   111    C    8  dx2y2  Ryd( 3d)     0.00068       2.10267
   112    C    8  dz2    Ryd( 3d)     0.00055       1.89265

   113   Cl    9  S      Cor( 1S)     1.00000    -100.89146
   114   Cl    9  S      Cor( 2S)     0.99987     -10.23791
   115   Cl    9  S      Val( 3S)     0.91637      -1.22062
   116   Cl    9  S      Ryd( 4S)     0.00084       0.52018
   117   Cl    9  px     Cor( 2p)     0.99996      -7.46496
   118   Cl    9  px     Val( 3p)     0.77065      -0.50856
   119   Cl    9  px     Ryd( 4p)     0.00058       0.74658
   120   Cl    9  py     Cor( 2p)     0.99997      -7.46335
   121   Cl    9  py     Val( 3p)     0.84109      -0.51860
   122   Cl    9  py     Ryd( 4p)     0.00054       0.76807
   123   Cl    9  pz     Cor( 2p)     0.99994      -7.46132
   124   Cl    9  pz     Val( 3p)     0.70970      -0.51000
   125   Cl    9  pz     Ryd( 4p)     0.00011       0.70788
   126   Cl    9  dxy    Ryd( 3d)     0.00241       0.90787
   127   Cl    9  dxz    Ryd( 3d)     0.00109       0.59847
   128   Cl    9  dyz    Ryd( 3d)     0.00074       0.58317
   129   Cl    9  dx2y2  Ryd( 3d)     0.00086       0.84279
   130   Cl    9  dz2    Ryd( 3d)     0.00074       0.68879

   131    H   10  S      Val( 1S)     0.41390      -0.13665
   132    H   10  S      Ryd( 2S)     0.00196       0.20192
   133    H   10  px     Ryd( 2p)     0.00039       1.96456
   134    H   10  py     Ryd( 2p)     0.00017       1.90071
   135    H   10  pz     Ryd( 2p)     0.00001       1.45576

   136    H   11  S      Val( 1S)     0.35602      -0.08547
   137    H   11  S      Ryd( 2S)     0.00193       0.18071
   138    H   11  px     Ryd( 2p)     0.00006       1.81397
   139    H   11  py     Ryd( 2p)     0.00044       2.19567
   140    H   11  pz     Ryd( 2p)     0.00005       1.47199

   141    H   12  S      Val( 1S)     0.36981      -0.10853
   142    H   12  S      Ryd( 2S)     0.00074       0.14859
   143    H   12  px     Ryd( 2p)     0.00032       2.03672
   144    H   12  py     Ryd( 2p)     0.00020       1.92001
   145    H   12  pz     Ryd( 2p)     0.00001       1.44912

   146    H   13  S      Val( 1S)     0.36213      -0.09661
   147    H   13  S      Ryd( 2S)     0.00068       0.15287
   148    H   13  px     Ryd( 2p)     0.00038       2.11985
   149    H   13  py     Ryd( 2p)     0.00010       1.84740
   150    H   13  pz     Ryd( 2p)     0.00005       1.45493

   151    H   14  S      Val( 1S)     0.35960      -0.10546
   152    H   14  S      Ryd( 2S)     0.00090       0.14924
   153    H   14  px     Ryd( 2p)     0.00005       1.77760
   154    H   14  py     Ryd( 2p)     0.00045       2.17982
   155    H   14  pz     Ryd( 2p)     0.00006       1.45313


 Summary of Natural Population Analysis:                  
                                                          
                                       Natural Population 
                Natural  -----------------------------------------------
    Atom  No    Charge         Core      Valence    Rydberg      Total
 -----------------------------------------------------------------------
      C    1    0.19148      0.99965     1.78945    0.01941     2.80852
      O    2   -0.20074      0.99988     3.19514    0.00572     4.20074
      C    3   -0.01778      0.99936     2.00940    0.00902     3.01778
      C    4   -0.06617      0.99947     2.05823    0.00847     3.06617
      C    5    0.15944      0.99947     1.83393    0.00716     2.84056
      C    6   -0.07878      0.99949     2.07190    0.00739     3.07878
      C    7   -0.05187      0.99941     2.04372    0.00874     3.05187
      C    8    0.18028      0.99928     1.80763    0.01282     2.81972
     Cl    9    0.25453      4.99974     3.23781    0.00792     8.24547
      H   10    0.08356      0.00000     0.41390    0.00253     0.41644
      H   11    0.14151      0.00000     0.35602    0.00247     0.35849
      H   12    0.12892      0.00000     0.36981    0.00127     0.37108
      H   13    0.13667      0.00000     0.36213    0.00120     0.36333
      H   14    0.13894      0.00000     0.35960    0.00146     0.36106
 =======================================================================
   * Total *    1.00000     12.99574    21.90866    0.09559    35.00000

                                 Natural Population      
 --------------------------------------------------------
   Core                      12.99574 ( 99.9673% of  13)
   Valence                   21.90866 ( 99.5848% of  22)
   Natural Minimal Basis     34.90441 ( 99.7269% of  35)
   Natural Rydberg Basis      0.09559 (  0.2731% of  35)
 --------------------------------------------------------

    Atom  No          Natural Electron Configuration
 ----------------------------------------------------------------------------
      C    1      [core]2S( 0.45)2p( 1.34)3p( 0.01)
      O    2      [core]2S( 0.85)2p( 2.34)
      C    3      [core]2S( 0.46)2p( 1.55)3p( 0.01)
      C    4      [core]2S( 0.48)2p( 1.57)3p( 0.01)
      C    5      [core]2S( 0.48)2p( 1.35)
      C    6      [core]2S( 0.49)2p( 1.58)3p( 0.01)
      C    7      [core]2S( 0.48)2p( 1.56)3p( 0.01)
      C    8      [core]2S( 0.46)2p( 1.35)3p( 0.01)
     Cl    9      [core]3S( 0.92)3p( 2.32)3d( 0.01)
      H   10            1S( 0.41)
      H   11            1S( 0.36)
      H   12            1S( 0.37)
      H   13            1S( 0.36)
      H   14            1S( 0.36)


 NATURAL BOND ORBITAL ANALYSIS, beta spin orbitals:

                       Occupancies       Lewis Structure    Low   High
           Occ.    -------------------  -----------------   occ   occ
  Cycle   Thresh.   Lewis   Non-Lewis     CR  BD  3C  LP    (L)   (NL)   Dev
 =============================================================================
   1(1)    0.90    33.54837   1.45163     13  16   0   6     2      0    0.03
   2(2)    0.90    33.54837   1.45163     13  16   0   6     2      0    0.03
   3(1)    0.80    34.32901   0.67099     13  18   0   4     0      0    0.03
 -----------------------------------------------------------------------------

 Structure accepted: No low occupancy Lewis orbitals

 --------------------------------------------------------
   Core                     12.99575 ( 99.967% of  13)
   Valence Lewis            21.33326 ( 96.969% of  22)
  ==================       ============================
   Total Lewis              34.32901 ( 98.083% of  35)
  -----------------------------------------------------
   Valence non-Lewis         0.60747 (  1.736% of  35)
   Rydberg non-Lewis         0.06352 (  0.181% of  35)
  ==================       ============================
   Total non-Lewis           0.67099 (  1.917% of  35)
 --------------------------------------------------------


       (Occupancy)   Bond orbital/ Coefficients/ Hybrids
 ---------------------------------------------------------------------------------
     1. (0.99786) BD ( 1) C   1 - O   2  
                ( 33.89%)   0.5822* C   1 s( 31.62%)p 2.15( 68.13%)d 0.01(  0.25%)
                                            0.0000  0.5595 -0.0562  0.0964  0.0372
                                            0.8162  0.0660  0.0000  0.0000  0.0073
                                            0.0000  0.0000 -0.0433 -0.0239
                ( 66.11%)   0.8131* O   2 s( 42.54%)p 1.35( 57.37%)d 0.00(  0.09%)
                                           -0.0000  0.6516 -0.0285 -0.1012  0.0003
                                           -0.7503  0.0208 -0.0000  0.0000  0.0083
                                            0.0000  0.0000 -0.0257 -0.0132
     2. (0.96820) BD ( 2) C   1 - O   2  
                ( 38.16%)   0.6177* C   1 s(  0.00%)p 1.00( 99.71%)d 0.00(  0.29%)
                                           -0.0000 -0.0000  0.0000 -0.0000  0.0000
                                           -0.0000  0.0000  0.9981 -0.0284 -0.0000
                                           -0.0021  0.0542  0.0000  0.0000
                ( 61.84%)   0.7864* O   2 s(  0.00%)p 1.00( 99.84%)d 0.00(  0.16%)
                                           -0.0000 -0.0000  0.0000 -0.0000  0.0000
                                           -0.0000  0.0000  0.9991 -0.0101  0.0000
                                           -0.0070 -0.0399 -0.0000 -0.0000
     3. (0.98832) BD ( 1) C   1 - C   3  
                ( 44.95%)   0.6705* C   1 s( 35.81%)p 1.79( 64.12%)d 0.00(  0.07%)
                                            0.0003  0.5984 -0.0053 -0.7322  0.0094
                                           -0.3241 -0.0035 -0.0000 -0.0000  0.0181
                                            0.0000  0.0000  0.0144 -0.0116
                ( 55.05%)   0.7419* C   3 s( 31.56%)p 2.17( 68.41%)d 0.00(  0.03%)
                                           -0.0000  0.5617 -0.0035  0.7496 -0.0098
                                            0.3494 -0.0023  0.0000 -0.0000  0.0104
                                            0.0000  0.0000  0.0106 -0.0110
     4. (0.99314) BD ( 1) C   1 - H  10  
                ( 59.99%)   0.7746* C   1 s( 32.47%)p 2.08( 67.48%)d 0.00(  0.05%)
                                           -0.0003  0.5690  0.0323  0.6726  0.0085
                                           -0.4703  0.0346  0.0000  0.0000 -0.0201
                                           -0.0000 -0.0000  0.0019 -0.0072
                ( 40.01%)   0.6325* H  10 s( 99.89%)p 0.00(  0.11%)
                                            0.9994 -0.0120 -0.0283  0.0165 -0.0000
     5. (0.98280) BD ( 1) C   3 - C   4  
                ( 51.54%)   0.7179* C   3 s( 34.40%)p 1.91( 65.57%)d 0.00(  0.04%)
                                           -0.0003  0.5865  0.0005 -0.6586  0.0155
                                            0.4704  0.0200  0.0000 -0.0000 -0.0126
                                           -0.0000  0.0000  0.0082 -0.0124
                ( 48.46%)   0.6961* C   4 s( 34.45%)p 1.90( 65.50%)d 0.00(  0.05%)
                                            0.0001  0.5869  0.0030  0.6567  0.0132
                                           -0.4723  0.0214 -0.0000  0.0000 -0.0182
                                           -0.0000  0.0000  0.0016 -0.0124
     6. (0.82408) BD ( 2) C   3 - C   4  
                ( 50.23%)   0.7087* C   3 s(  0.00%)p 1.00( 99.96%)d 0.00(  0.04%)
                                           -0.0000 -0.0000 -0.0000  0.0000  0.0000
                                           -0.0000  0.0000  0.9998 -0.0022  0.0000
                                           -0.0187  0.0044  0.0000  0.0000
                ( 49.77%)   0.7055* C   4 s(  0.00%)p 1.00( 99.93%)d 0.00(  0.07%)
                                           -0.0000 -0.0000  0.0000  0.0000  0.0000
                                           -0.0000  0.0000  0.9997  0.0021 -0.0000
                                            0.0064 -0.0248 -0.0000 -0.0000
     7. (0.98876) BD ( 1) C   3 - C   8  
                ( 49.78%)   0.7056* C   3 s( 33.99%)p 1.94( 65.96%)d 0.00(  0.05%)
                                           -0.0000  0.5827  0.0172 -0.0590  0.0226
                                           -0.8097 -0.0035 -0.0000 -0.0000  0.0042
                                           -0.0000  0.0000 -0.0177 -0.0145
                ( 50.22%)   0.7086* C   8 s( 38.95%)p 1.57( 60.99%)d 0.00(  0.05%)
                                           -0.0000  0.6241 -0.0003  0.1659  0.0158
                                            0.7630 -0.0034 -0.0000 -0.0000  0.0055
                                            0.0000  0.0000 -0.0160 -0.0158
     8. (0.99050) BD ( 1) C   4 - C   5  
                ( 50.58%)   0.7112* C   4 s( 35.51%)p 1.81( 64.43%)d 0.00(  0.06%)
                                            0.0001  0.5957  0.0161 -0.7452 -0.0241
                                           -0.2951  0.0366  0.0000  0.0000  0.0163
                                           -0.0000  0.0000  0.0114 -0.0129
                ( 49.42%)   0.7030* C   5 s( 35.28%)p 1.83( 64.66%)d 0.00(  0.06%)
                                            0.0000  0.5939  0.0104  0.7292 -0.0088
                                            0.3366  0.0383 -0.0000  0.0000  0.0115
                                           -0.0000  0.0000  0.0155 -0.0156
     9. (0.98778) BD ( 1) C   4 - H  11  
                ( 64.46%)   0.8029* C   4 s( 29.96%)p 2.34( 70.02%)d 0.00(  0.02%)
                                           -0.0003  0.5471 -0.0147  0.1082 -0.0069
                                            0.8296 -0.0111  0.0000 -0.0000  0.0036
                                            0.0000  0.0000 -0.0120 -0.0091
                ( 35.54%)   0.5961* H  11 s( 99.89%)p 0.00(  0.11%)
                                            0.9994 -0.0061 -0.0061 -0.0332 -0.0000
    10. (0.99057) BD ( 1) C   5 - C   6  
                ( 49.58%)   0.7041* C   5 s( 34.87%)p 1.87( 65.07%)d 0.00(  0.06%)
                                            0.0000  0.5904  0.0117 -0.1130 -0.0402
                                           -0.7977 -0.0040 -0.0000  0.0000  0.0010
                                           -0.0000  0.0000 -0.0192 -0.0155
                ( 50.42%)   0.7101* C   6 s( 34.94%)p 1.86( 65.00%)d 0.00(  0.06%)
                                            0.0000  0.5910  0.0098  0.0682 -0.0401
                                            0.8022  0.0153  0.0000  0.0000  0.0071
                                           -0.0000  0.0000 -0.0182 -0.0132
    11. (0.98954) BD ( 1) C   5 - H  12  
                ( 63.01%)   0.7938* C   5 s( 29.74%)p 2.36( 70.23%)d 0.00(  0.03%)
                                            0.0003 -0.5452  0.0113  0.6736 -0.0099
                                           -0.4984  0.0069 -0.0000  0.0000  0.0130
                                            0.0000 -0.0000 -0.0040  0.0116
                ( 36.99%)   0.6082* H  12 s( 99.89%)p 0.00(  0.11%)
                                           -0.9994  0.0011 -0.0270  0.0203  0.0000
    12. (0.98673) BD ( 1) C   6 - C   7  
                ( 49.38%)   0.7027* C   6 s( 35.25%)p 1.84( 64.70%)d 0.00(  0.05%)
                                            0.0001  0.5937  0.0064  0.6353 -0.0185
                                           -0.4916 -0.0358 -0.0000  0.0000 -0.0161
                                           -0.0000  0.0000  0.0090 -0.0118
                ( 50.62%)   0.7115* C   7 s( 35.97%)p 1.78( 63.98%)d 0.00(  0.05%)
                                           -0.0001  0.5997  0.0064 -0.6486 -0.0305
                                            0.4660 -0.0310  0.0000  0.0000 -0.0174
                                           -0.0000 -0.0000  0.0000 -0.0123
    13. (0.84034) BD ( 2) C   6 - C   7  
                ( 51.64%)   0.7186* C   6 s(  0.00%)p 1.00( 99.93%)d 0.00(  0.07%)
                                           -0.0000 -0.0000  0.0000  0.0000  0.0000
                                           -0.0000  0.0000  0.9996 -0.0107  0.0000
                                            0.0264 -0.0003  0.0000 -0.0000
                ( 48.36%)   0.6954* C   7 s(  0.00%)p 1.00( 99.93%)d 0.00(  0.07%)
                                           -0.0000  0.0000 -0.0000  0.0000 -0.0000
                                            0.0000 -0.0000  0.9996 -0.0106  0.0000
                                           -0.0085  0.0259 -0.0000 -0.0000
    14. (0.98894) BD ( 1) C   6 - H  13  
                ( 63.75%)   0.7984* C   6 s( 29.70%)p 2.37( 70.28%)d 0.00(  0.02%)
                                            0.0003 -0.5448  0.0129  0.7682 -0.0105
                                            0.3355 -0.0038 -0.0000  0.0000 -0.0092
                                            0.0000  0.0000 -0.0088  0.0090
                ( 36.25%)   0.6021* H  13 s( 99.89%)p 0.00(  0.11%)
                                           -0.9995  0.0025 -0.0300 -0.0135  0.0000
    15. (0.99027) BD ( 1) C   7 - C   8  
                ( 48.64%)   0.6974* C   7 s( 34.16%)p 1.93( 65.77%)d 0.00(  0.06%)
                                            0.0000  0.5842  0.0182  0.7538  0.0236
                                            0.2968 -0.0308 -0.0000 -0.0000  0.0159
                                           -0.0000 -0.0000  0.0121 -0.0147
                ( 51.36%)   0.7166* C   8 s( 38.79%)p 1.58( 61.16%)d 0.00(  0.05%)
                                           -0.0000  0.6228  0.0056 -0.6941  0.0064
                                           -0.3589 -0.0300  0.0000 -0.0000  0.0125
                                           -0.0000 -0.0000  0.0114 -0.0152
    16. (0.98751) BD ( 1) C   7 - H  14  
                ( 63.97%)   0.7998* C   7 s( 29.78%)p 2.36( 70.19%)d 0.00(  0.03%)
                                            0.0003 -0.5455  0.0158  0.0939  0.0092
                                            0.8324 -0.0133 -0.0000 -0.0000 -0.0004
                                            0.0000  0.0000  0.0126  0.0098
                ( 36.03%)   0.6002* H  14 s( 99.89%)p 0.00(  0.11%)
                                           -0.9994  0.0024 -0.0042 -0.0330  0.0000
    17. (0.99402) BD ( 1) C   8 -Cl   9  
                ( 45.24%)   0.6726* C   8 s( 22.10%)p 3.51( 77.63%)d 0.01(  0.27%)
                                           -0.0002  0.4701  0.0007  0.6990 -0.0097
                                           -0.5363  0.0002 -0.0000  0.0000 -0.0436
                                            0.0000 -0.0000  0.0112 -0.0255
                ( 54.76%)   0.7400*Cl   9 s( 18.03%)p 4.52( 81.43%)d 0.03(  0.54%)
                                           -0.0000  0.0002  0.4233 -0.0341  0.0001
                                           -0.6980 -0.0244 -0.0001  0.5711  0.0183
                                            0.0000 -0.0000 -0.0000 -0.0626  0.0000
                                           -0.0000  0.0125 -0.0359
    18. (0.93389) BD ( 2) C   8 -Cl   9  
                ( 26.88%)   0.5185* C   8 s(  0.00%)p 1.00( 99.88%)d 0.00(  0.12%)
                                           -0.0000 -0.0000 -0.0000  0.0000  0.0000
                                            0.0000 -0.0000  0.9979 -0.0539  0.0000
                                            0.0275 -0.0217  0.0000  0.0000
                ( 73.12%)   0.8551*Cl   9 s(  0.00%)p 1.00( 99.74%)d 0.00(  0.26%)
                                            0.0000  0.0000  0.0000  0.0000  0.0000
                                           -0.0000 -0.0000 -0.0000  0.0000  0.0000
                                           -0.0009  0.9987 -0.0040 -0.0000 -0.0395
                                            0.0326  0.0000 -0.0000
    19. (0.99966) CR ( 1) C   1           s(100.00%)p 0.00(  0.00%)
                                            1.0000 -0.0000  0.0000  0.0005 -0.0000
                                           -0.0001  0.0000  0.0000 -0.0000 -0.0000
                                           -0.0000  0.0000 -0.0000  0.0000
    20. (0.99988) CR ( 1) O   2           s(100.00%)p 0.00(  0.00%)
                                            1.0000 -0.0003 -0.0000 -0.0000  0.0000
                                           -0.0003  0.0000 -0.0000  0.0000  0.0000
                                            0.0000  0.0000 -0.0000 -0.0000
    21. (0.99936) CR ( 1) C   3           s(100.00%)p 0.00(  0.00%)
                                            1.0000  0.0002  0.0000 -0.0002  0.0000
                                            0.0001  0.0000  0.0000 -0.0000 -0.0000
                                           -0.0000  0.0000  0.0000 -0.0000
    22. (0.99948) CR ( 1) C   4           s(100.00%)p 0.00(  0.00%)
                                            1.0000  0.0001 -0.0000 -0.0000 -0.0000
                                            0.0004 -0.0000  0.0000 -0.0000  0.0000
                                            0.0000 -0.0000 -0.0000 -0.0000
    23. (0.99947) CR ( 1) C   5           s(100.00%)p 0.00(  0.00%)
                                            1.0000  0.0001 -0.0000 -0.0002  0.0000
                                            0.0002 -0.0000  0.0000 -0.0000 -0.0000
                                           -0.0000  0.0000  0.0000 -0.0000
    24. (0.99949) CR ( 1) C   6           s(100.00%)p 0.00(  0.00%)
                                            1.0000  0.0001 -0.0000 -0.0003  0.0000
                                           -0.0001  0.0000  0.0000 -0.0000  0.0000
                                            0.0000 -0.0000  0.0000 -0.0000
    25. (0.99941) CR ( 1) C   7           s(100.00%)p 0.00(  0.00%)
                                            1.0000  0.0002 -0.0000 -0.0002 -0.0000
                                           -0.0002  0.0000  0.0000 -0.0000 -0.0000
                                           -0.0000  0.0000 -0.0000 -0.0000
    26. (0.99928) CR ( 1) C   8           s(100.00%)p 0.00(  0.00%)
                                            1.0000  0.0001  0.0000  0.0001 -0.0000
                                           -0.0001 -0.0000  0.0000 -0.0000 -0.0000
                                            0.0000 -0.0000  0.0000 -0.0000
    27. (1.00000) CR ( 1)Cl   9           s(100.00%)
                                            1.0000  0.0000  0.0000 -0.0000 -0.0000
                                           -0.0000 -0.0000 -0.0000 -0.0000  0.0000
                                            0.0000 -0.0000 -0.0000 -0.0000  0.0000
                                           -0.0000  0.0000 -0.0000
    28. (0.99986) CR ( 2)Cl   9           s(100.00%)p 0.00(  0.00%)
                                            0.0000  1.0000  0.0002  0.0000 -0.0000
                                            0.0002  0.0000  0.0000 -0.0002 -0.0000
                                            0.0000 -0.0000  0.0000  0.0000  0.0000
                                           -0.0000 -0.0000  0.0000
    29. (0.99996) CR ( 3)Cl   9           s(  0.00%)p 1.00(100.00%)
                                           -0.0000 -0.0000  0.0001  0.0000  1.0000
                                            0.0000  0.0000  0.0000 -0.0002 -0.0000
                                            0.0000 -0.0000  0.0000  0.0000  0.0000
                                           -0.0000  0.0000  0.0000
    30. (0.99997) CR ( 4)Cl   9           s(  0.00%)p 1.00(100.00%)
                                           -0.0000  0.0000 -0.0001 -0.0000  0.0000
                                           -0.0001 -0.0000  1.0000 -0.0000  0.0000
                                           -0.0000  0.0000 -0.0000 -0.0000 -0.0000
                                            0.0000  0.0000 -0.0000
    31. (0.99993) CR ( 5)Cl   9           s(  0.00%)p 1.00(100.00%)
                                            0.0000  0.0000  0.0000  0.0000  0.0000
                                           -0.0000  0.0000 -0.0000  0.0000 -0.0000
                                            1.0000  0.0009 -0.0000 -0.0000 -0.0000
                                            0.0000  0.0000 -0.0000
    32. (0.99145) LP ( 1) O   2           s( 57.52%)p 0.74( 42.46%)d 0.00(  0.02%)
                                            0.0004  0.7583  0.0164  0.0727 -0.0017
                                            0.6475 -0.0003  0.0000  0.0000 -0.0035
                                           -0.0000 -0.0000  0.0098  0.0080
    33. (0.93856) LP ( 2) O   2           s(  0.02%)p99.99( 99.89%)d 4.42(  0.09%)
                                            0.0000  0.0109 -0.0088  0.9916  0.0175
                                           -0.1239 -0.0008  0.0000  0.0000 -0.0281
                                           -0.0000 -0.0000 -0.0090  0.0016
    34. (0.22230) LP*( 1) C   5           s(  0.00%)p 1.00( 99.90%)d 0.00(  0.10%)
                                           -0.0000 -0.0000  0.0000  0.0000 -0.0000
                                           -0.0000  0.0000  0.9995  0.0063 -0.0000
                                            0.0261 -0.0166  0.0000 -0.0000
    35. (0.99592) LP ( 1)Cl   9           s( 82.03%)p 0.22( 17.96%)d 0.00(  0.01%)
                                           -0.0000 -0.0003  0.9057  0.0080 -0.0002
                                            0.3278  0.0046  0.0001 -0.2685 -0.0035
                                           -0.0000  0.0000  0.0000  0.0106 -0.0000
                                            0.0000 -0.0020  0.0032
    36. (0.98407) LP ( 2)Cl   9           s(  0.00%)p 1.00( 99.96%)d 0.00(  0.04%)
                                            0.0000  0.0000  0.0002  0.0016  0.0001
                                            0.6331 -0.0073  0.0001  0.7737 -0.0095
                                           -0.0000 -0.0000  0.0000 -0.0029 -0.0000
                                           -0.0000 -0.0185 -0.0007
    37. (0.00702) RY*( 1) C   1           s( 11.75%)p 7.48( 87.90%)d 0.03(  0.35%)
                                           -0.0000  0.0594  0.3376  0.0250 -0.0832
                                            0.0582 -0.9317  0.0000 -0.0000  0.0585
                                            0.0000  0.0000 -0.0029  0.0074
    38. (0.00395) RY*( 2) C   1           s( 40.85%)p 0.17(  6.78%)d 1.28( 52.37%)
                                           -0.0000 -0.0040  0.6391 -0.0392  0.1905
                                            0.0285  0.1708 -0.0000  0.0000 -0.7114
                                           -0.0000 -0.0000 -0.1325  0.0082
    39. (0.00108) RY*( 3) C   1           s( 11.00%)p 7.29( 80.12%)d 0.81(  8.88%)
                                           -0.0000  0.0259  0.3306 -0.0056 -0.8703
                                            0.0439  0.2047  0.0000  0.0000  0.0609
                                           -0.0000 -0.0000  0.2916  0.0071
    40. (0.00081) RY*( 4) C   1           s(  0.00%)p 1.00( 58.25%)d 0.72( 41.75%)
                                            0.0000  0.0000 -0.0000 -0.0000 -0.0000
                                           -0.0000 -0.0000  0.0494  0.7616 -0.0000
                                           -0.3748 -0.5264 -0.0000 -0.0000
    41. (0.00033) RY*( 5) C   1           s( 34.17%)p 0.58( 19.89%)d 1.34( 45.94%)
                                            0.0000 -0.0128  0.5844 -0.0002  0.3888
                                            0.0201  0.2176  0.0000  0.0000  0.6441
                                            0.0000 -0.0000  0.2076  0.0384
    42. (0.00006) RY*( 6) C   1           s(  0.00%)p 1.00( 41.36%)d 1.42( 58.64%)
    43. (0.00004) RY*( 7) C   1           s(  2.25%)p 2.42(  5.43%)d41.12( 92.32%)
    44. (0.00000) RY*( 8) C   1           s(  0.00%)p 1.00(  0.69%)d99.99( 99.31%)
    45. (0.00001) RY*( 9) C   1           s(  0.07%)p 2.10(  0.15%)d99.99( 99.78%)
    46. (0.00144) RY*( 1) O   2           s(  1.81%)p52.73( 95.55%)d 1.46(  2.64%)
                                           -0.0000 -0.0012  0.1346  0.0129 -0.9735
                                           -0.0062  0.0869  0.0000 -0.0000 -0.1574
                                           -0.0000 -0.0000 -0.0400 -0.0038
    47. (0.00011) RY*( 2) O   2           s( 53.65%)p 0.83( 44.72%)d 0.03(  1.63%)
                                           -0.0000  0.0137  0.7323 -0.0028  0.0614
                                           -0.0345 -0.6650 -0.0000 -0.0000 -0.1188
                                           -0.0000 -0.0000  0.0020 -0.0468
    48. (0.00007) RY*( 3) O   2           s(  0.00%)p 1.00( 94.60%)d 0.06(  5.40%)
    49. (0.00003) RY*( 4) O   2           s( 37.25%)p 1.26( 47.07%)d 0.42( 15.67%)
    50. (0.00000) RY*( 5) O   2           s(  0.28%)p16.23(  4.50%)d99.99( 95.23%)
    51. (0.00000) RY*( 6) O   2           s(  0.00%)p 1.00(  2.79%)d34.81( 97.21%)
    52. (0.00000) RY*( 7) O   2           s(  0.00%)p 1.00(  2.77%)d35.07( 97.23%)
    53. (0.00000) RY*( 8) O   2           s(  6.46%)p 1.30(  8.40%)d13.18( 85.14%)
    54. (0.00000) RY*( 9) O   2           s(  0.47%)p 0.09(  0.04%)d99.99( 99.49%)
    55. (0.00316) RY*( 1) C   3           s(  8.82%)p 9.94( 87.70%)d 0.39(  3.48%)
                                           -0.0000  0.0144  0.2967 -0.0229 -0.8211
                                           -0.0052 -0.4497  0.0000 -0.0000  0.0894
                                            0.0000 -0.0000  0.1620 -0.0241
    56. (0.00244) RY*( 2) C   3           s(  0.95%)p99.99( 97.24%)d 1.90(  1.81%)
                                            0.0000 -0.0018  0.0976 -0.0008  0.4931
                                            0.0171 -0.8538  0.0000 -0.0000 -0.1324
                                           -0.0000  0.0000  0.0237 -0.0023
    57. (0.00112) RY*( 3) C   3           s( 88.61%)p 0.09(  8.05%)d 0.04(  3.34%)
                                            0.0000 -0.0134  0.9412  0.0115  0.1844
                                            0.0181  0.2145  0.0000  0.0000 -0.0314
                                            0.0000 -0.0000 -0.1775 -0.0303
    58. (0.00052) RY*( 4) C   3           s(  0.00%)p 1.00( 84.09%)d 0.19( 15.91%)
                                            0.0000  0.0000 -0.0000 -0.0000 -0.0000
                                           -0.0000 -0.0000  0.0086  0.9170 -0.0000
                                            0.2870 -0.2769 -0.0000 -0.0000
    59. (0.00018) RY*( 5) C   3           s(  0.00%)p 1.00(  2.01%)d48.68( 97.99%)
                                            0.0000  0.0000 -0.0000 -0.0000 -0.0000
                                            0.0000 -0.0000  0.0143 -0.1412 -0.0000
                                            0.8827  0.4479 -0.0000  0.0000
    60. (0.00014) RY*( 6) C   3           s(  1.37%)p 2.90(  3.96%)d69.22( 94.67%)
                                           -0.0000 -0.0049  0.1168  0.0040  0.1376
                                           -0.0198  0.1425  0.0000 -0.0000 -0.1506
                                            0.0000 -0.0000  0.9612 -0.0077
    61. (0.00009) RY*( 7) C   3           s(  0.12%)p26.96(  3.11%)d99.99( 96.78%)
    62. (0.00003) RY*( 8) C   3           s(  0.00%)p 1.00( 13.93%)d 6.18( 86.07%)
    63. (0.00002) RY*( 9) C   3           s(  0.19%)p 0.06(  0.01%)d99.99( 99.80%)
    64. (0.00342) RY*( 1) C   4           s(  1.56%)p60.09( 93.82%)d 2.96(  4.62%)
                                            0.0000 -0.0171  0.1238 -0.0000  0.5485
                                            0.0322  0.7977  0.0000  0.0000 -0.0293
                                           -0.0000 -0.0000  0.2119  0.0213
    65. (0.00183) RY*( 2) C   4           s(  4.28%)p21.74( 93.05%)d 0.62(  2.67%)
                                           -0.0000  0.0223  0.2057 -0.0237  0.7938
                                           -0.0110 -0.5475 -0.0000 -0.0000  0.1319
                                            0.0000  0.0000 -0.0886 -0.0378
    66. (0.00054) RY*( 3) C   4           s( 91.98%)p 0.06(  5.75%)d 0.02(  2.27%)
                                            0.0000 -0.0072  0.9590  0.0165 -0.2382
                                            0.0181 -0.0121 -0.0000  0.0000 -0.0670
                                           -0.0000 -0.0000  0.0984 -0.0924
    67. (0.00018) RY*( 4) C   4           s(  0.00%)p 1.00( 89.85%)d 0.11( 10.15%)
                                           -0.0000  0.0000 -0.0000 -0.0000  0.0000
                                            0.0000 -0.0000 -0.0076  0.9479 -0.0000
                                           -0.1701 -0.2694 -0.0000 -0.0000
    68. (0.00007) RY*( 5) C   4           s(  0.22%)p 9.47(  2.05%)d99.99( 97.74%)
    69. (0.00008) RY*( 6) C   4           s(  0.00%)p 1.00(  4.26%)d22.49( 95.74%)
    70. (0.00004) RY*( 7) C   4           s(  1.72%)p 2.37(  4.08%)d54.77( 94.20%)
    71. (0.00000) RY*( 8) C   4           s(  0.00%)p 1.00(  5.96%)d15.79( 94.04%)
    72. (0.00000) RY*( 9) C   4           s(  0.32%)p 4.03(  1.30%)d99.99( 98.37%)
    73. (0.00240) RY*( 1) C   5           s(  0.07%)p99.99( 90.70%)d99.99(  9.23%)
                                           -0.0000  0.0269 -0.0039  0.0296  0.7555
                                           -0.0215 -0.5787 -0.0000 -0.0000 -0.2875
                                           -0.0000  0.0000  0.0925 -0.0325
    74. (0.00125) RY*( 2) C   5           s(  0.00%)p 1.00( 98.38%)d 0.02(  1.62%)
                                           -0.0000 -0.0010  0.0021  0.0189 -0.6018
                                            0.0280 -0.7877  0.0000 -0.0000  0.0420
                                           -0.0000 -0.0000  0.1199  0.0036
    75. (0.00047) RY*( 3) C   5           s( 92.15%)p 0.01(  0.70%)d 0.08(  7.14%)
                                            0.0000 -0.0065  0.9599 -0.0140  0.0642
                                            0.0128 -0.0506  0.0000  0.0000  0.2300
                                           -0.0000 -0.0000 -0.1059 -0.0854
    76. (0.00030) RY*( 4) C   5           s(  0.00%)p 1.00(  2.84%)d34.26( 97.16%)
                                            0.0000 -0.0000  0.0000 -0.0000 -0.0000
                                            0.0000 -0.0000 -0.0004 -0.1684  0.0000
                                            0.5689  0.8049  0.0000 -0.0000
    77. (0.00008) RY*( 5) C   5           s(  0.07%)p23.53(  1.67%)d99.99( 98.25%)
    78. (0.00006) RY*( 6) C   5           s(  0.00%)p 1.00( 91.91%)d 0.09(  8.09%)
    79. (0.00002) RY*( 7) C   5           s(  7.74%)p 0.92(  7.13%)d11.00( 85.13%)
    80. (0.00000) RY*( 8) C   5           s(  0.00%)p 1.00(  5.35%)d17.71( 94.65%)
    81. (0.00000) RY*( 9) C   5           s(  0.07%)p19.73(  1.45%)d99.99( 98.48%)
    82. (0.00264) RY*( 1) C   6           s(  0.25%)p99.99( 92.35%)d30.18(  7.40%)
                                           -0.0000  0.0288  0.0403  0.0325  0.8801
                                            0.0138  0.3844 -0.0000 -0.0000  0.1992
                                           -0.0000 -0.0000  0.1811 -0.0397
    83. (0.00128) RY*( 2) C   6           s(  0.30%)p99.99( 98.38%)d 4.49(  1.33%)
                                           -0.0000 -0.0024  0.0543  0.0114 -0.3933
                                           -0.0345  0.9098 -0.0000 -0.0000 -0.0917
                                           -0.0000  0.0000  0.0697 -0.0015
    84. (0.00039) RY*( 3) C   6           s( 91.63%)p 0.00(  0.44%)d 0.09(  7.94%)
                                            0.0000 -0.0041  0.9572 -0.0176  0.0471
                                           -0.0084 -0.0419  0.0000  0.0000 -0.1817
                                           -0.0000  0.0000 -0.1760 -0.1239
    85. (0.00023) RY*( 4) C   6           s(  0.00%)p 1.00( 80.91%)d 0.24( 19.09%)
                                            0.0000  0.0000 -0.0000  0.0000  0.0000
                                           -0.0000  0.0000  0.0063  0.8995  0.0000
                                            0.1313  0.4167  0.0000  0.0000
    86. (0.00007) RY*( 5) C   6           s(  0.00%)p 1.00(  1.36%)d72.30( 98.63%)
    87. (0.00005) RY*( 6) C   6           s(  0.00%)p 1.00( 12.68%)d 6.88( 87.32%)
    88. (0.00003) RY*( 7) C   6           s(  7.77%)p 0.76(  5.91%)d11.11( 86.33%)
    89. (0.00000) RY*( 8) C   6           s(  0.00%)p 1.00(  6.48%)d14.44( 93.52%)
    90. (0.00000) RY*( 9) C   6           s(  0.16%)p 9.83(  1.59%)d99.99( 98.25%)
    91. (0.00319) RY*( 1) C   7           s(  0.06%)p99.99( 96.26%)d59.76(  3.68%)
                                            0.0000  0.0248 -0.0004  0.0153 -0.2661
                                            0.0357  0.9435 -0.0000  0.0000  0.0415
                                            0.0000 -0.0000 -0.1860 -0.0223
    92. (0.00148) RY*( 2) C   7           s(  0.38%)p99.99( 97.44%)d 5.79(  2.19%)
                                            0.0000  0.0155  0.0595 -0.0333  0.9545
                                            0.0082  0.2491  0.0000  0.0000 -0.0862
                                            0.0000  0.0000 -0.1172 -0.0261
    93. (0.00060) RY*( 3) C   7           s( 95.94%)p 0.00(  0.40%)d 0.04(  3.67%)
                                           -0.0000 -0.0069  0.9794 -0.0089 -0.0536
                                           -0.0232  0.0218  0.0000  0.0000 -0.0701
                                            0.0000 -0.0000  0.1700 -0.0534
    94. (0.00049) RY*( 4) C   7           s(  0.00%)p 1.00( 87.28%)d 0.15( 12.72%)
                                           -0.0000  0.0000 -0.0000  0.0000  0.0000
                                            0.0000 -0.0000  0.0118  0.9342  0.0000
                                            0.3542  0.0417 -0.0000 -0.0000
    95. (0.00009) RY*( 5) C   7           s(  0.29%)p 9.35(  2.67%)d99.99( 97.05%)
    96. (0.00006) RY*( 6) C   7           s(  0.00%)p 1.00(  4.34%)d22.03( 95.66%)
    97. (0.00003) RY*( 7) C   7           s(  3.33%)p 0.82(  2.72%)d28.21( 93.95%)
    98. (0.00000) RY*( 8) C   7           s(  0.00%)p 1.00(  8.45%)d10.83( 91.55%)
    99. (0.00001) RY*( 9) C   7           s(  0.09%)p 6.28(  0.57%)d99.99( 99.34%)
   100. (0.00432) RY*( 1) C   8           s(  0.42%)p99.99( 94.82%)d11.22(  4.76%)
                                           -0.0000 -0.0132  0.0638  0.0228  0.9064
                                           -0.0174 -0.3548 -0.0000 -0.0000  0.1940
                                            0.0000 -0.0000 -0.0960  0.0268
   101. (0.00321) RY*( 2) C   8           s(  0.74%)p99.99( 94.55%)d 6.31(  4.70%)
                                            0.0000  0.0147  0.0851 -0.0190  0.3459
                                           -0.0149  0.9085  0.0000 -0.0000 -0.0789
                                           -0.0000 -0.0000 -0.2015 -0.0133
   102. (0.00166) RY*( 3) C   8           s(  0.00%)p 1.00( 69.95%)d 0.43( 30.05%)
                                            0.0000 -0.0000  0.0000  0.0000  0.0000
                                            0.0000 -0.0000  0.0643  0.8339 -0.0000
                                           -0.4372  0.3307 -0.0000 -0.0000
   103. (0.00079) RY*( 4) C   8           s( 85.73%)p 0.01(  0.89%)d 0.16( 13.39%)
                                           -0.0000 -0.0132  0.9258 -0.0087 -0.0184
                                            0.0138 -0.0908 -0.0000 -0.0000 -0.3200
                                            0.0000 -0.0000  0.0841 -0.1563
   104. (0.00039) RY*( 5) C   8           s(  0.00%)p 1.00(  0.31%)d99.99( 99.69%)
                                            0.0000  0.0000  0.0000  0.0000  0.0000
                                            0.0000  0.0000  0.0008  0.0554  0.0000
                                            0.6675  0.7426  0.0000 -0.0000
   105. (0.00034) RY*( 6) C   8           s(  4.42%)p 0.88(  3.91%)d20.75( 91.67%)
                                           -0.0000  0.0103  0.2099  0.0256 -0.0200
                                           -0.0026  0.1950  0.0000 -0.0000  0.6947
                                           -0.0000 -0.0000  0.6561  0.0609
   106. (0.00030) RY*( 7) C   8           s(  7.87%)p 0.77(  6.03%)d10.94( 86.10%)
                                           -0.0000  0.0118  0.2803  0.0214 -0.2399
                                           -0.0256 -0.0406  0.0000 -0.0000  0.5786
                                            0.0000  0.0000 -0.7117  0.1405
   107. (0.00001) RY*( 8) C   8           s(  0.00%)p 1.00( 29.87%)d 2.35( 70.13%)
   108. (0.00001) RY*( 9) C   8           s(  0.97%)p 0.02(  0.02%)d99.99( 99.01%)
   109. (0.00082) RY*( 1)Cl   9           s(  0.34%)p99.99( 46.02%)d99.99( 53.65%)
                                            0.0000  0.0000  0.0009  0.0582  0.0000
                                           -0.0063  0.4430  0.0000 -0.0021  0.5137
                                            0.0000  0.0000 -0.0000 -0.1465  0.0000
                                           -0.0000 -0.7176  0.0105
   110. (0.00038) RY*( 2)Cl   9           s( 47.27%)p 0.56( 26.43%)d 0.56( 26.31%)
                                            0.0000  0.0000  0.0188  0.6872  0.0000
                                           -0.0590  0.3214  0.0000  0.0439 -0.3945
                                            0.0000  0.0000 -0.0000  0.4865  0.0000
                                           -0.0000 -0.1257  0.1027
   111. (0.00026) RY*( 3)Cl   9           s(  0.00%)p 1.00( 31.29%)d 2.20( 68.71%)
                                            0.0000 -0.0000 -0.0000 -0.0000 -0.0000
                                            0.0000 -0.0000  0.0000 -0.0000  0.0000
                                           -0.0000  0.0402 -0.5579 -0.0000  0.6721
                                           -0.4852  0.0000  0.0000
   112. (0.00008) RY*( 4)Cl   9           s( 20.17%)p 0.29(  5.93%)d 3.66( 73.90%)
   113. (0.00002) RY*( 5)Cl   9           s(  0.00%)p 1.00(  0.40%)d99.99( 99.60%)
   114. (0.00003) RY*( 6)Cl   9           s(  3.40%)p 0.69(  2.34%)d27.74( 94.26%)
   115. (0.00000) RY*( 7)Cl   9           s(  0.00%)p 1.00( 68.58%)d 0.46( 31.42%)
   116. (0.00001) RY*( 8)Cl   9           s(  0.41%)p99.99( 51.25%)d99.99( 48.34%)
   117. (0.00001) RY*( 9)Cl   9           s( 28.35%)p 2.42( 68.69%)d 0.10(  2.96%)
   118. (0.00202) RY*( 1) H  10           s( 99.83%)p 0.00(  0.17%)
                                            0.0109  0.9991 -0.0407 -0.0039 -0.0000
   119. (0.00006) RY*( 2) H  10           s(  0.07%)p99.99( 99.93%)
   120. (0.00003) RY*( 3) H  10           s(  0.20%)p99.99( 99.80%)
   121. (0.00001) RY*( 4) H  10           s(  0.00%)p 1.00(100.00%)
   122. (0.00195) RY*( 1) H  11           s( 99.61%)p 0.00(  0.39%)
                                            0.0074  0.9980  0.0552  0.0294 -0.0000
   123. (0.00004) RY*( 2) H  11           s(  0.31%)p99.99( 99.69%)
   124. (0.00005) RY*( 3) H  11           s(  0.00%)p 1.00(100.00%)
   125. (0.00003) RY*( 4) H  11           s(  0.20%)p99.99( 99.80%)
   126. (0.00074) RY*( 1) H  12           s( 99.73%)p 0.00(  0.27%)
                                            0.0028  0.9986 -0.0492  0.0180 -0.0000
   127. (0.00004) RY*( 2) H  12           s(  0.31%)p99.99( 99.69%)
   128. (0.00004) RY*( 3) H  12           s(  0.07%)p99.99( 99.93%)
   129. (0.00001) RY*( 4) H  12           s(  0.00%)p 1.00(100.00%)
   130. (0.00068) RY*( 1) H  13           s( 99.76%)p 0.00(  0.24%)
                                            0.0042  0.9988 -0.0463 -0.0167 -0.0000
   131. (0.00005) RY*( 2) H  13           s(  0.00%)p 1.00(100.00%)
   132. (0.00003) RY*( 3) H  13           s(  0.05%)p99.99( 99.95%)
   133. (0.00003) RY*( 4) H  13           s(  0.30%)p99.99( 99.70%)
   134. (0.00091) RY*( 1) H  14           s( 99.63%)p 0.00(  0.37%)
                                            0.0042  0.9982 -0.0282 -0.0535 -0.0000
   135. (0.00005) RY*( 2) H  14           s(  0.02%)p99.99( 99.98%)
   136. (0.00006) RY*( 3) H  14           s(  0.00%)p 1.00(100.00%)
   137. (0.00003) RY*( 4) H  14           s(  0.46%)p99.99( 99.54%)
   138. (0.00176) BD*( 1) C   1 - O   2  
                ( 66.11%)   0.8131* C   1 s( 31.62%)p 2.15( 68.13%)d 0.01(  0.25%)
                                            0.0000  0.5595 -0.0562  0.0964  0.0372
                                            0.8162  0.0660  0.0000  0.0000  0.0073
                                            0.0000  0.0000 -0.0433 -0.0239
                ( 33.89%)  -0.5822* O   2 s( 42.54%)p 1.35( 57.37%)d 0.00(  0.09%)
                                           -0.0000  0.6516 -0.0285 -0.1012  0.0003
                                           -0.7503  0.0208 -0.0000  0.0000  0.0083
                                            0.0000  0.0000 -0.0257 -0.0132
   139. (0.02669) BD*( 2) C   1 - O   2  
                ( 61.84%)   0.7864* C   1 s(  0.00%)p 1.00( 99.71%)d 0.00(  0.29%)
                                           -0.0000 -0.0000  0.0000 -0.0000  0.0000
                                           -0.0000  0.0000  0.9981 -0.0284 -0.0000
                                           -0.0021  0.0542  0.0000  0.0000
                ( 38.16%)  -0.6177* O   2 s(  0.00%)p 1.00( 99.84%)d 0.00(  0.16%)
                                           -0.0000 -0.0000  0.0000 -0.0000  0.0000
                                           -0.0000  0.0000  0.9991 -0.0101  0.0000
                                           -0.0070 -0.0399 -0.0000 -0.0000
   140. (0.03415) BD*( 1) C   1 - C   3  
                ( 55.05%)   0.7419* C   1 s( 35.81%)p 1.79( 64.12%)d 0.00(  0.07%)
                                            0.0003  0.5984 -0.0053 -0.7322  0.0094
                                           -0.3241 -0.0035 -0.0000 -0.0000  0.0181
                                            0.0000  0.0000  0.0144 -0.0116
                ( 44.95%)  -0.6705* C   3 s( 31.56%)p 2.17( 68.41%)d 0.00(  0.03%)
                                           -0.0000  0.5617 -0.0035  0.7496 -0.0098
                                            0.3494 -0.0023  0.0000 -0.0000  0.0104
                                            0.0000  0.0000  0.0106 -0.0110
   141. (0.02836) BD*( 1) C   1 - H  10  
                ( 40.01%)   0.6325* C   1 s( 32.47%)p 2.08( 67.48%)d 0.00(  0.05%)
                                            0.0003 -0.5690 -0.0323 -0.6726 -0.0085
                                            0.4703 -0.0346 -0.0000 -0.0000  0.0201
                                            0.0000  0.0000 -0.0019  0.0072
                ( 59.99%)  -0.7746* H  10 s( 99.89%)p 0.00(  0.11%)
                                           -0.9994  0.0120  0.0283 -0.0165  0.0000
   142. (0.01277) BD*( 1) C   3 - C   4  
                ( 48.46%)   0.6961* C   3 s( 34.40%)p 1.91( 65.57%)d 0.00(  0.04%)
                                            0.0003 -0.5865 -0.0005  0.6586 -0.0155
                                           -0.4704 -0.0200 -0.0000  0.0000  0.0126
                                            0.0000 -0.0000 -0.0082  0.0124
                ( 51.54%)  -0.7179* C   4 s( 34.45%)p 1.90( 65.50%)d 0.00(  0.05%)
                                           -0.0001 -0.5869 -0.0030 -0.6567 -0.0132
                                            0.4723 -0.0214  0.0000 -0.0000  0.0182
                                            0.0000 -0.0000 -0.0016  0.0124
   143. (0.04633) BD*( 2) C   3 - C   4  
                ( 49.77%)   0.7055* C   3 s(  0.00%)p 1.00( 99.96%)d 0.00(  0.04%)
                                            0.0000  0.0000  0.0000 -0.0000 -0.0000
                                            0.0000 -0.0000 -0.9998  0.0022 -0.0000
                                            0.0187 -0.0044 -0.0000 -0.0000
                ( 50.23%)  -0.7087* C   4 s(  0.00%)p 1.00( 99.93%)d 0.00(  0.07%)
                                            0.0000  0.0000 -0.0000 -0.0000 -0.0000
                                            0.0000 -0.0000 -0.9997 -0.0021  0.0000
                                           -0.0064  0.0248  0.0000  0.0000
   144. (0.01859) BD*( 1) C   3 - C   8  
                ( 50.22%)   0.7086* C   3 s( 33.99%)p 1.94( 65.96%)d 0.00(  0.05%)
                                           -0.0000  0.5827  0.0172 -0.0590  0.0226
                                           -0.8097 -0.0035 -0.0000 -0.0000  0.0042
                                           -0.0000  0.0000 -0.0177 -0.0145
                ( 49.78%)  -0.7056* C   8 s( 38.95%)p 1.57( 60.99%)d 0.00(  0.05%)
                                           -0.0000  0.6241 -0.0003  0.1659  0.0158
                                            0.7630 -0.0034 -0.0000 -0.0000  0.0055
                                            0.0000  0.0000 -0.0160 -0.0158
   145. (0.00727) BD*( 1) C   4 - C   5  
                ( 49.42%)   0.7030* C   4 s( 35.51%)p 1.81( 64.43%)d 0.00(  0.06%)
                                           -0.0001 -0.5957 -0.0161  0.7452  0.0241
                                            0.2951 -0.0366 -0.0000 -0.0000 -0.0163
                                            0.0000 -0.0000 -0.0114  0.0129
                ( 50.58%)  -0.7112* C   5 s( 35.28%)p 1.83( 64.66%)d 0.00(  0.06%)
                                           -0.0000 -0.5939 -0.0104 -0.7292  0.0088
                                           -0.3366 -0.0383  0.0000 -0.0000 -0.0115
                                            0.0000 -0.0000 -0.0155  0.0156
   146. (0.00837) BD*( 1) C   4 - H  11  
                ( 35.54%)   0.5961* C   4 s( 29.96%)p 2.34( 70.02%)d 0.00(  0.02%)
                                            0.0003 -0.5471  0.0147 -0.1082  0.0069
                                           -0.8296  0.0111 -0.0000  0.0000 -0.0036
                                           -0.0000 -0.0000  0.0120  0.0091
                ( 64.46%)  -0.8029* H  11 s( 99.89%)p 0.00(  0.11%)
                                           -0.9994  0.0061  0.0061  0.0332  0.0000
   147. (0.00795) BD*( 1) C   5 - C   6  
                ( 50.42%)   0.7101* C   5 s( 34.87%)p 1.87( 65.07%)d 0.00(  0.06%)
                                            0.0000  0.5904  0.0117 -0.1130 -0.0402
                                           -0.7977 -0.0040 -0.0000  0.0000  0.0010
                                           -0.0000  0.0000 -0.0192 -0.0155
                ( 49.58%)  -0.7041* C   6 s( 34.94%)p 1.86( 65.00%)d 0.00(  0.06%)
                                            0.0000  0.5910  0.0098  0.0682 -0.0401
                                            0.8022  0.0153  0.0000  0.0000  0.0071
                                           -0.0000  0.0000 -0.0182 -0.0132
   148. (0.00662) BD*( 1) C   5 - H  12  
                ( 36.99%)   0.6082* C   5 s( 29.74%)p 2.36( 70.23%)d 0.00(  0.03%)
                                           -0.0003  0.5452 -0.0113 -0.6736  0.0099
                                            0.4984 -0.0069  0.0000 -0.0000 -0.0130
                                           -0.0000  0.0000  0.0040 -0.0116
                ( 63.01%)  -0.7938* H  12 s( 99.89%)p 0.00(  0.11%)
                                            0.9994 -0.0011  0.0270 -0.0203 -0.0000
   149. (0.00883) BD*( 1) C   6 - C   7  
                ( 50.62%)   0.7115* C   6 s( 35.25%)p 1.84( 64.70%)d 0.00(  0.05%)
                                            0.0001  0.5937  0.0064  0.6353 -0.0185
                                           -0.4916 -0.0358 -0.0000  0.0000 -0.0161
                                           -0.0000  0.0000  0.0090 -0.0118
                ( 49.38%)  -0.7027* C   7 s( 35.97%)p 1.78( 63.98%)d 0.00(  0.05%)
                                           -0.0001  0.5997  0.0064 -0.6486 -0.0305
                                            0.4660 -0.0310  0.0000  0.0000 -0.0174
                                           -0.0000 -0.0000  0.0000 -0.0123
   150. (0.02648) BD*( 2) C   6 - C   7  
                ( 48.36%)   0.6954* C   6 s(  0.00%)p 1.00( 99.93%)d 0.00(  0.07%)
                                            0.0000  0.0000 -0.0000 -0.0000 -0.0000
                                            0.0000 -0.0000 -0.9996  0.0107 -0.0000
                                           -0.0264  0.0003 -0.0000  0.0000
                ( 51.64%)  -0.7186* C   7 s(  0.00%)p 1.00( 99.93%)d 0.00(  0.07%)
                                            0.0000 -0.0000  0.0000 -0.0000  0.0000
                                           -0.0000  0.0000 -0.9996  0.0106 -0.0000
                                            0.0085 -0.0259  0.0000  0.0000
   151. (0.00629) BD*( 1) C   6 - H  13  
                ( 36.25%)   0.6021* C   6 s( 29.70%)p 2.37( 70.28%)d 0.00(  0.02%)
                                           -0.0003  0.5448 -0.0129 -0.7682  0.0105
                                           -0.3355  0.0038  0.0000 -0.0000  0.0092
                                           -0.0000 -0.0000  0.0088 -0.0090
                ( 63.75%)  -0.7984* H  13 s( 99.89%)p 0.00(  0.11%)
                                            0.9995 -0.0025  0.0300  0.0135 -0.0000
   152. (0.01331) BD*( 1) C   7 - C   8  
                ( 51.36%)   0.7166* C   7 s( 34.16%)p 1.93( 65.77%)d 0.00(  0.06%)
                                            0.0000  0.5842  0.0182  0.7538  0.0236
                                            0.2968 -0.0308 -0.0000 -0.0000  0.0159
                                           -0.0000 -0.0000  0.0121 -0.0147
                ( 48.64%)  -0.6974* C   8 s( 38.79%)p 1.58( 61.16%)d 0.00(  0.05%)
                                           -0.0000  0.6228  0.0056 -0.6941  0.0064
                                           -0.3589 -0.0300  0.0000 -0.0000  0.0125
                                           -0.0000 -0.0000  0.0114 -0.0152
   153. (0.00659) BD*( 1) C   7 - H  14  
                ( 36.03%)   0.6002* C   7 s( 29.78%)p 2.36( 70.19%)d 0.00(  0.03%)
                                           -0.0003  0.5455 -0.0158 -0.0939 -0.0092
                                           -0.8324  0.0133  0.0000  0.0000  0.0004
                                           -0.0000 -0.0000 -0.0126 -0.0098
                ( 63.97%)  -0.7998* H  14 s( 99.89%)p 0.00(  0.11%)
                                            0.9994 -0.0024  0.0042  0.0330 -0.0000
   154. (0.01871) BD*( 1) C   8 -Cl   9  
                ( 54.76%)   0.7400* C   8 s( 22.10%)p 3.51( 77.63%)d 0.01(  0.27%)
                                           -0.0002  0.4701  0.0007  0.6990 -0.0097
                                           -0.5363  0.0002 -0.0000  0.0000 -0.0436
                                            0.0000 -0.0000  0.0112 -0.0255
                ( 45.24%)  -0.6726*Cl   9 s( 18.03%)p 4.52( 81.43%)d 0.03(  0.54%)
                                           -0.0000  0.0002  0.4233 -0.0341  0.0001
                                           -0.6980 -0.0244 -0.0001  0.5711  0.0183
                                            0.0000 -0.0000 -0.0000 -0.0626  0.0000
                                           -0.0000  0.0125 -0.0359
   155. (0.10609) BD*( 2) C   8 -Cl   9  
                ( 73.12%)   0.8551* C   8 s(  0.00%)p 1.00( 99.88%)d 0.00(  0.12%)
                                           -0.0000 -0.0000 -0.0000  0.0000  0.0000
                                            0.0000 -0.0000  0.9979 -0.0539  0.0000
                                            0.0275 -0.0217  0.0000  0.0000
                ( 26.88%)  -0.5185*Cl   9 s(  0.00%)p 1.00( 99.74%)d 0.00(  0.26%)
                                            0.0000  0.0000  0.0000  0.0000  0.0000
                                           -0.0000 -0.0000 -0.0000  0.0000  0.0000
                                           -0.0009  0.9987 -0.0040 -0.0000 -0.0395
                                            0.0326  0.0000 -0.0000


 NHO Directionality and "Bond Bending" (deviations from line of nuclear centers)

         [Thresholds for printing:  angular deviation  >  1.0 degree]
                                    hybrid p-character > 25.0%
                                    orbital occupancy  >  0.10e

                                Line of Centers        Hybrid 1              Hybrid 2
                                ---------------  -------------------   ------------------
                NBO               Theta   Phi    Theta   Phi    Dev    Theta   Phi    Dev
 ========================================================================================
     1. BD (   1) C   1 - O   2    90.0   82.7    90.0   81.4   1.4      --     --    --
     2. BD (   2) C   1 - O   2    90.0   82.7     0.0    0.0  90.0      0.0    0.0  90.0
     3. BD (   1) C   1 - C   3    90.0  206.0    90.0  204.4   1.6      --     --    --
     4. BD (   1) C   1 - H  10    90.0  321.5    90.0  327.4   5.9      --     --    --
     5. BD (   1) C   3 - C   4    90.0  144.3    90.0  142.7   1.6     90.0  326.1   1.7
     6. BD (   2) C   3 - C   4    90.0  144.3     0.0    0.0  90.0      0.0    0.0  90.0
     7. BD (   1) C   3 - C   8    90.0  262.7    90.0  267.4   4.7     90.0   76.5   6.2
     8. BD (   1) C   4 - C   5    90.0  203.1    90.0  198.6   4.6     90.0   27.5   4.4
     9. BD (   1) C   4 - H  11    90.0   81.3    90.0   82.9   1.6      --     --    --
    10. BD (   1) C   5 - C   6    90.0  263.6    90.0  259.2   4.5     90.0   88.0   4.4
    12. BD (   1) C   6 - C   7    90.0  323.1    90.0  319.5   3.7     90.0  147.4   4.2
    13. BD (   2) C   6 - C   7    90.0  323.1     0.0    0.0  90.0      0.0    0.0  90.0
    15. BD (   1) C   7 - C   8    90.0   23.6    90.0   18.9   4.7     90.0  209.5   5.9
    16. BD (   1) C   7 - H  14    90.0  264.2    90.0  262.8   1.4      --     --    --
    18. BD (   2) C   8 -Cl   9    90.0  321.5     0.0    0.0  90.0      0.0    0.0  90.0
    32. LP (   1) O   2             --     --     90.0   83.7   --       --     --    --
    33. LP (   2) O   2             --     --     90.0  353.0   --       --     --    --
    34. LP*(   1) C   5             --     --      0.0    0.0   --       --     --    --
    36. LP (   2)Cl   9             --     --     90.0   50.7   --       --     --    --
   155. BD*(   2) C   8 -Cl   9    90.0  321.5     0.0    0.0  90.0      0.0    0.0  90.0


 Second Order Perturbation Theory Analysis of Fock Matrix in NBO Basis

     Threshold for printing:   0.25 kcal/mol
                                                                              E(2)  E(j)-E(i) F(i,j)
         Donor NBO (i)                     Acceptor NBO (j)                 kcal/mol   a.u.    a.u. 
 ===================================================================================================

 within unit  1
   1. BD (   1) C   1 - O   2        / 37. RY*(   1) C   1                    0.72    1.65    0.044
   1. BD (   1) C   1 - O   2        / 56. RY*(   2) C   3                    0.77    2.04    0.050
   1. BD (   1) C   1 - O   2        /140. BD*(   1) C   1 - C   3            0.53    1.48    0.036
   1. BD (   1) C   1 - O   2        /144. BD*(   1) C   3 - C   8            0.88    1.56    0.047
   2. BD (   2) C   1 - O   2        /143. BD*(   2) C   3 - C   4            3.80    0.38    0.048
   3. BD (   1) C   1 - C   3        / 46. RY*(   1) O   2                    0.63    1.90    0.044
   3. BD (   1) C   1 - C   3        / 64. RY*(   1) C   4                    0.54    1.75    0.039
   3. BD (   1) C   1 - C   3        /100. RY*(   1) C   8                    0.81    1.61    0.046
   3. BD (   1) C   1 - C   3        /138. BD*(   1) C   1 - O   2            0.34    1.29    0.026
   3. BD (   1) C   1 - C   3        /142. BD*(   1) C   3 - C   4            1.38    1.19    0.051
   3. BD (   1) C   1 - C   3        /144. BD*(   1) C   3 - C   8            1.36    1.17    0.051
   3. BD (   1) C   1 - C   3        /145. BD*(   1) C   4 - C   5            1.39    1.22    0.052
   3. BD (   1) C   1 - C   3        /152. BD*(   1) C   7 - C   8            1.35    1.18    0.051
   4. BD (   1) C   1 - H  10        / 46. RY*(   1) O   2                    0.57    1.75    0.040
   4. BD (   1) C   1 - H  10        /142. BD*(   1) C   3 - C   4            2.03    1.04    0.058
   5. BD (   1) C   3 - C   4        / 37. RY*(   1) C   1                    0.56    1.31    0.034
   5. BD (   1) C   3 - C   4        / 73. RY*(   1) C   5                    0.48    1.91    0.038
   5. BD (   1) C   3 - C   4        / 74. RY*(   2) C   5                    0.62    1.36    0.037
   5. BD (   1) C   3 - C   4        /100. RY*(   1) C   8                    0.43    1.66    0.034
   5. BD (   1) C   3 - C   4        /140. BD*(   1) C   1 - C   3            1.20    1.14    0.047
   5. BD (   1) C   3 - C   4        /141. BD*(   1) C   1 - H  10            0.58    1.15    0.033
   5. BD (   1) C   3 - C   4        /144. BD*(   1) C   3 - C   8            2.19    1.22    0.065
   5. BD (   1) C   3 - C   4        /145. BD*(   1) C   4 - C   5            1.12    1.26    0.048
   5. BD (   1) C   3 - C   4        /146. BD*(   1) C   4 - H  11            0.59    1.19    0.034
   5. BD (   1) C   3 - C   4        /148. BD*(   1) C   5 - H  12            1.07    1.18    0.045
   5. BD (   1) C   3 - C   4        /154. BD*(   1) C   8 -Cl   9            2.48    0.82    0.057
   6. BD (   2) C   3 - C   4        / 34. LP*(   1) C   5                   29.89    0.18    0.095
   6. BD (   2) C   3 - C   4        / 40. RY*(   4) C   1                    0.64    1.39    0.042
   6. BD (   2) C   3 - C   4        / 58. RY*(   4) C   3                    0.25    1.09    0.023
   6. BD (   2) C   3 - C   4        / 78. RY*(   6) C   5                    0.93    0.91    0.040
   6. BD (   2) C   3 - C   4        /102. RY*(   3) C   8                    0.71    1.18    0.040
   6. BD (   2) C   3 - C   4        /139. BD*(   2) C   1 - O   2            6.48    0.31    0.061
   6. BD (   2) C   3 - C   4        /155. BD*(   2) C   8 -Cl   9           20.70    0.16    0.076
   7. BD (   1) C   3 - C   8        / 39. RY*(   3) C   1                    0.34    1.66    0.030
   7. BD (   1) C   3 - C   8        / 64. RY*(   1) C   4                    0.54    1.83    0.040
   7. BD (   1) C   3 - C   8        / 91. RY*(   1) C   7                    0.77    1.80    0.047
   7. BD (   1) C   3 - C   8        /138. BD*(   1) C   1 - O   2            0.48    1.38    0.033
   7. BD (   1) C   3 - C   8        /140. BD*(   1) C   1 - C   3            1.24    1.18    0.049
   7. BD (   1) C   3 - C   8        /142. BD*(   1) C   3 - C   4            1.79    1.28    0.061
   7. BD (   1) C   3 - C   8        /146. BD*(   1) C   4 - H  11            0.86    1.23    0.041
   7. BD (   1) C   3 - C   8        /152. BD*(   1) C   7 - C   8            1.94    1.27    0.063
   7. BD (   1) C   3 - C   8        /153. BD*(   1) C   7 - H  14            0.98    1.22    0.044
   8. BD (   1) C   4 - C   5        / 55. RY*(   1) C   3                    0.69    1.80    0.045
   8. BD (   1) C   4 - C   5        / 56. RY*(   2) C   3                    0.37    1.71    0.032
   8. BD (   1) C   4 - C   5        / 82. RY*(   1) C   6                    0.48    1.89    0.038
   8. BD (   1) C   4 - C   5        / 83. RY*(   2) C   6                    0.65    1.38    0.038
   8. BD (   1) C   4 - C   5        /140. BD*(   1) C   1 - C   3            1.41    1.15    0.052
   8. BD (   1) C   4 - C   5        /142. BD*(   1) C   3 - C   4            1.30    1.25    0.051
   8. BD (   1) C   4 - C   5        /146. BD*(   1) C   4 - H  11            0.70    1.20    0.037
   8. BD (   1) C   4 - C   5        /147. BD*(   1) C   5 - C   6            1.03    1.26    0.045
   8. BD (   1) C   4 - C   5        /148. BD*(   1) C   5 - H  12            0.54    1.19    0.032
   8. BD (   1) C   4 - C   5        /151. BD*(   1) C   6 - H  13            1.20    1.20    0.048
   9. BD (   1) C   4 - H  11        / 55. RY*(   1) C   3                    0.31    1.60    0.028
   9. BD (   1) C   4 - H  11        / 73. RY*(   1) C   5                    0.31    1.72    0.029
   9. BD (   1) C   4 - H  11        /142. BD*(   1) C   3 - C   4            0.54    1.04    0.030
   9. BD (   1) C   4 - H  11        /144. BD*(   1) C   3 - C   8            2.59    1.03    0.065
   9. BD (   1) C   4 - H  11        /145. BD*(   1) C   4 - C   5            0.41    1.07    0.027
   9. BD (   1) C   4 - H  11        /147. BD*(   1) C   5 - C   6            1.79    1.05    0.055
  10. BD (   1) C   5 - C   6        / 65. RY*(   2) C   4                    1.12    1.48    0.052
  10. BD (   1) C   5 - C   6        / 92. RY*(   2) C   7                    1.01    1.42    0.048
  10. BD (   1) C   5 - C   6        /145. BD*(   1) C   4 - C   5            1.05    1.27    0.046
  10. BD (   1) C   5 - C   6        /146. BD*(   1) C   4 - H  11            1.30    1.20    0.050
  10. BD (   1) C   5 - C   6        /148. BD*(   1) C   5 - H  12            0.51    1.19    0.031
  10. BD (   1) C   5 - C   6        /149. BD*(   1) C   6 - C   7            1.09    1.26    0.047
  10. BD (   1) C   5 - C   6        /151. BD*(   1) C   6 - H  13            0.58    1.19    0.033
  10. BD (   1) C   5 - C   6        /153. BD*(   1) C   7 - H  14            1.19    1.18    0.047
  11. BD (   1) C   5 - H  12        / 64. RY*(   1) C   4                    0.29    1.61    0.027
  11. BD (   1) C   5 - H  12        / 82. RY*(   1) C   6                    0.33    1.70    0.030
  11. BD (   1) C   5 - H  12        /142. BD*(   1) C   3 - C   4            2.11    1.06    0.060
  11. BD (   1) C   5 - H  12        /145. BD*(   1) C   4 - C   5            0.38    1.09    0.026
  11. BD (   1) C   5 - H  12        /147. BD*(   1) C   5 - C   6            0.32    1.07    0.023
  11. BD (   1) C   5 - H  12        /149. BD*(   1) C   6 - C   7            1.98    1.07    0.058
  12. BD (   1) C   6 - C   7        / 73. RY*(   1) C   5                    0.42    1.92    0.036
  12. BD (   1) C   6 - C   7        / 74. RY*(   2) C   5                    0.62    1.37    0.037
  12. BD (   1) C   6 - C   7        /101. RY*(   2) C   8                    0.81    1.51    0.044
  12. BD (   1) C   6 - C   7        /147. BD*(   1) C   5 - C   6            1.04    1.26    0.046
  12. BD (   1) C   6 - C   7        /148. BD*(   1) C   5 - H  12            1.05    1.19    0.045
  12. BD (   1) C   6 - C   7        /151. BD*(   1) C   6 - H  13            0.61    1.19    0.034
  12. BD (   1) C   6 - C   7        /152. BD*(   1) C   7 - C   8            1.49    1.24    0.054
  12. BD (   1) C   6 - C   7        /153. BD*(   1) C   7 - H  14            0.76    1.18    0.038
  12. BD (   1) C   6 - C   7        /154. BD*(   1) C   8 -Cl   9            2.26    0.83    0.055
  13. BD (   2) C   6 - C   7        / 34. LP*(   1) C   5                   27.71    0.18    0.093
  13. BD (   2) C   6 - C   7        / 76. RY*(   4) C   5                    0.31    2.14    0.036
  13. BD (   2) C   6 - C   7        / 78. RY*(   6) C   5                    0.50    0.92    0.030
  13. BD (   2) C   6 - C   7        / 94. RY*(   4) C   7                    0.26    0.99    0.022
  13. BD (   2) C   6 - C   7        /102. RY*(   3) C   8                    0.67    1.18    0.039
  13. BD (   2) C   6 - C   7        /155. BD*(   2) C   8 -Cl   9           20.54    0.17    0.076
  14. BD (   1) C   6 - H  13        / 73. RY*(   1) C   5                    0.31    1.73    0.029
  14. BD (   1) C   6 - H  13        / 91. RY*(   1) C   7                    0.30    1.57    0.028
  14. BD (   1) C   6 - H  13        /145. BD*(   1) C   4 - C   5            1.78    1.08    0.055
  14. BD (   1) C   6 - H  13        /147. BD*(   1) C   5 - C   6            0.32    1.06    0.023
  14. BD (   1) C   6 - H  13        /149. BD*(   1) C   6 - C   7            0.45    1.07    0.028
  14. BD (   1) C   6 - H  13        /152. BD*(   1) C   7 - C   8            2.17    1.04    0.060
  15. BD (   1) C   7 - C   8        / 55. RY*(   1) C   3                    0.45    1.83    0.036
  15. BD (   1) C   7 - C   8        / 56. RY*(   2) C   3                    0.51    1.74    0.038
  15. BD (   1) C   7 - C   8        / 82. RY*(   1) C   6                    0.52    1.92    0.040
  15. BD (   1) C   7 - C   8        / 83. RY*(   2) C   6                    0.61    1.41    0.037
  15. BD (   1) C   7 - C   8        /140. BD*(   1) C   1 - C   3            1.62    1.18    0.056
  15. BD (   1) C   7 - C   8        /144. BD*(   1) C   3 - C   8            2.23    1.26    0.067
  15. BD (   1) C   7 - C   8        /149. BD*(   1) C   6 - C   7            1.24    1.30    0.051
  15. BD (   1) C   7 - C   8        /151. BD*(   1) C   6 - H  13            0.96    1.23    0.043
  15. BD (   1) C   7 - C   8        /153. BD*(   1) C   7 - H  14            0.72    1.22    0.037
  16. BD (   1) C   7 - H  14        / 82. RY*(   1) C   6                    0.32    1.70    0.029
  16. BD (   1) C   7 - H  14        /100. RY*(   1) C   8                    0.57    1.48    0.037
  16. BD (   1) C   7 - H  14        /144. BD*(   1) C   3 - C   8            2.31    1.04    0.062
  16. BD (   1) C   7 - H  14        /147. BD*(   1) C   5 - C   6            1.84    1.07    0.056
  16. BD (   1) C   7 - H  14        /149. BD*(   1) C   6 - C   7            0.57    1.07    0.031
  16. BD (   1) C   7 - H  14        /152. BD*(   1) C   7 - C   8            0.40    1.05    0.026
  16. BD (   1) C   7 - H  14        /154. BD*(   1) C   8 -Cl   9            0.37    0.64    0.020
  17. BD (   1) C   8 -Cl   9        / 55. RY*(   1) C   3                    0.59    1.84    0.042
  17. BD (   1) C   8 -Cl   9        / 91. RY*(   1) C   7                    0.52    1.81    0.039
  17. BD (   1) C   8 -Cl   9        /142. BD*(   1) C   3 - C   4            1.33    1.29    0.053
  17. BD (   1) C   8 -Cl   9        /149. BD*(   1) C   6 - C   7            1.30    1.30    0.052
  18. BD (   2) C   8 -Cl   9        / 58. RY*(   4) C   3                    0.40    1.18    0.028
  18. BD (   2) C   8 -Cl   9        / 94. RY*(   4) C   7                    0.50    1.07    0.030
  18. BD (   2) C   8 -Cl   9        /143. BD*(   2) C   3 - C   4            3.90    0.38    0.049
  18. BD (   2) C   8 -Cl   9        /150. BD*(   2) C   6 - C   7            4.10    0.38    0.051
  18. BD (   2) C   8 -Cl   9        /155. BD*(   2) C   8 -Cl   9            1.26    0.25    0.023
  19. CR (   1) C   1                / 55. RY*(   1) C   3                    0.28   11.23    0.071
  19. CR (   1) C   1                / 57. RY*(   3) C   3                    0.27   10.78    0.068
  19. CR (   1) C   1                /118. RY*(   1) H  10                    0.33   10.54    0.074
  19. CR (   1) C   1                /142. BD*(   1) C   3 - C   4            0.42   10.68    0.085
  19. CR (   1) C   1                /144. BD*(   1) C   3 - C   8            0.51   10.66    0.094
  20. CR (   1) O   2                / 37. RY*(   1) C   1                    2.84   19.47    0.298
  20. CR (   1) O   2                /140. BD*(   1) C   1 - C   3            0.28   19.31    0.095
  21. CR (   1) C   3                / 38. RY*(   2) C   1                    0.28   11.68    0.073
  21. CR (   1) C   3                / 65. RY*(   2) C   4                    0.82   10.87    0.119
  21. CR (   1) C   3                /101. RY*(   2) C   8                    1.28   10.89    0.149
  21. CR (   1) C   3                /145. BD*(   1) C   4 - C   5            0.43   10.66    0.086
  21. CR (   1) C   3                /152. BD*(   1) C   7 - C   8            0.55   10.62    0.097
  21. CR (   1) C   3                /154. BD*(   1) C   8 -Cl   9            0.43   10.22    0.084
  22. CR (   1) C   4                / 56. RY*(   2) C   3                    0.62   11.09    0.105
  22. CR (   1) C   4                / 74. RY*(   2) C   5                    0.68   10.76    0.108
  22. CR (   1) C   4                / 75. RY*(   3) C   5                    0.25   10.81    0.066
  22. CR (   1) C   4                /122. RY*(   1) H  11                    0.47   10.48    0.089
  22. CR (   1) C   4                /140. BD*(   1) C   1 - C   3            0.40   10.53    0.084
  22. CR (   1) C   4                /144. BD*(   1) C   3 - C   8            0.64   10.61    0.105
  22. CR (   1) C   4                /147. BD*(   1) C   5 - C   6            0.41   10.64    0.083
  22. CR (   1) C   4                /148. BD*(   1) C   5 - H  12            0.26   10.57    0.066
  23. CR (   1) C   5                / 64. RY*(   1) C   4                    0.29   11.20    0.072
  23. CR (   1) C   5                / 66. RY*(   3) C   4                    0.52   10.74    0.095
  23. CR (   1) C   5                / 83. RY*(   2) C   6                    0.79   10.77    0.116
  23. CR (   1) C   5                /126. RY*(   1) H  12                    0.42   10.47    0.084
  23. CR (   1) C   5                /142. BD*(   1) C   3 - C   4            0.48   10.65    0.091
  23. CR (   1) C   5                /146. BD*(   1) C   4 - H  11            0.31   10.60    0.073
  23. CR (   1) C   5                /149. BD*(   1) C   6 - C   7            0.43   10.66    0.086
  23. CR (   1) C   5                /151. BD*(   1) C   6 - H  13            0.28   10.59    0.068
  24. CR (   1) C   6                / 74. RY*(   2) C   5                    0.66   10.76    0.107
  24. CR (   1) C   6                / 75. RY*(   3) C   5                    0.27   10.81    0.068
  24. CR (   1) C   6                / 91. RY*(   1) C   7                    0.31   11.16    0.074
  24. CR (   1) C   6                / 92. RY*(   2) C   7                    0.43   10.81    0.086
  24. CR (   1) C   6                / 93. RY*(   3) C   7                    0.29   10.71    0.071
  24. CR (   1) C   6                /130. RY*(   1) H  13                    0.42   10.47    0.084
  24. CR (   1) C   6                /145. BD*(   1) C   4 - C   5            0.40   10.66    0.083
  24. CR (   1) C   6                /148. BD*(   1) C   5 - H  12            0.26   10.57    0.066
  24. CR (   1) C   6                /152. BD*(   1) C   7 - C   8            0.52   10.62    0.095
  24. CR (   1) C   6                /153. BD*(   1) C   7 - H  14            0.31   10.57    0.073
  25. CR (   1) C   7                / 83. RY*(   2) C   6                    0.68   10.76    0.108
  25. CR (   1) C   7                / 84. RY*(   3) C   6                    0.29   10.81    0.071
  25. CR (   1) C   7                /100. RY*(   1) C   8                    0.36   11.05    0.080
  25. CR (   1) C   7                /101. RY*(   2) C   8                    0.72   10.89    0.112
  25. CR (   1) C   7                /103. RY*(   4) C   8                    0.26   10.80    0.067
  25. CR (   1) C   7                /134. RY*(   1) H  14                    0.44   10.46    0.085
  25. CR (   1) C   7                /144. BD*(   1) C   3 - C   8            0.68   10.62    0.108
  25. CR (   1) C   7                /147. BD*(   1) C   5 - C   6            0.44   10.64    0.087
  25. CR (   1) C   7                /151. BD*(   1) C   6 - H  13            0.26   10.58    0.066
  25. CR (   1) C   7                /154. BD*(   1) C   8 -Cl   9            0.37   10.22    0.078
  26. CR (   1) C   8                / 55. RY*(   1) C   3                    0.31   11.27    0.075
  26. CR (   1) C   8                / 56. RY*(   2) C   3                    0.74   11.18    0.115
  26. CR (   1) C   8                / 92. RY*(   2) C   7                    0.91   10.89    0.125
  26. CR (   1) C   8                /140. BD*(   1) C   1 - C   3            0.53   10.62    0.096
  26. CR (   1) C   8                /142. BD*(   1) C   3 - C   4            0.43   10.72    0.086
  26. CR (   1) C   8                /144. BD*(   1) C   3 - C   8            0.33   10.70    0.076
  26. CR (   1) C   8                /149. BD*(   1) C   6 - C   7            0.38   10.73    0.081
  26. CR (   1) C   8                /152. BD*(   1) C   7 - C   8            0.29   10.71    0.070
  26. CR (   1) C   8                /153. BD*(   1) C   7 - H  14            0.29   10.65    0.071
  26. CR (   1) C   8                /154. BD*(   1) C   8 -Cl   9            1.01   10.30    0.130
  28. CR (   2)Cl   9                /100. RY*(   1) C   8                    0.91   10.99    0.126
  28. CR (   2)Cl   9                /144. BD*(   1) C   3 - C   8            0.48   10.56    0.090
  28. CR (   2)Cl   9                /152. BD*(   1) C   7 - C   8            0.40   10.56    0.082
  32. LP (   1) O   2                / 37. RY*(   1) C   1                    4.98    1.25    0.100
  32. LP (   1) O   2                /140. BD*(   1) C   1 - C   3            0.79    1.08    0.037
  32. LP (   1) O   2                /141. BD*(   1) C   1 - H  10            0.51    1.09    0.030
  33. LP (   2) O   2                / 38. RY*(   2) C   1                    1.85    1.82    0.075
  33. LP (   2) O   2                / 41. RY*(   5) C   1                    0.96    1.65    0.052
  33. LP (   2) O   2                / 50. RY*(   5) O   2                    0.30    3.18    0.040
  33. LP (   2) O   2                /140. BD*(   1) C   1 - C   3           10.24    0.68    0.106
  33. LP (   2) O   2                /141. BD*(   1) C   1 - H  10           10.20    0.69    0.107
  34. LP*(   1) C   5                / 67. RY*(   4) C   4                    0.63    0.76    0.059
  34. LP*(   1) C   5                / 78. RY*(   6) C   5                    1.70    0.73    0.094
  34. LP*(   1) C   5                / 85. RY*(   4) C   6                    0.71    0.88    0.067
  34. LP*(   1) C   5                /143. BD*(   2) C   3 - C   4           15.16    0.12    0.102
  34. LP*(   1) C   5                /150. BD*(   2) C   6 - C   7           13.23    0.11    0.098
  35. LP (   1)Cl   9                /100. RY*(   1) C   8                    1.66    1.90    0.071
  35. LP (   1)Cl   9                /144. BD*(   1) C   3 - C   8            0.90    1.46    0.046
  35. LP (   1)Cl   9                /152. BD*(   1) C   7 - C   8            0.70    1.47    0.041
  36. LP (   2)Cl   9                /101. RY*(   2) C   8                    0.46    1.13    0.029
  36. LP (   2)Cl   9                /141. BD*(   1) C   1 - H  10            0.43    0.78    0.023
  36. LP (   2)Cl   9                /144. BD*(   1) C   3 - C   8            2.11    0.85    0.054
  36. LP (   2)Cl   9                /149. BD*(   1) C   6 - C   7            0.27    0.89    0.020
  36. LP (   2)Cl   9                /152. BD*(   1) C   7 - C   8            1.84    0.86    0.050
 139. BD*(   2) C   1 - O   2        / 42. RY*(   6) C   1                    0.28    1.32    0.147
 140. BD*(   1) C   1 - C   3        / 38. RY*(   2) C   1                    0.67    1.14    0.178
 140. BD*(   1) C   1 - C   3        / 57. RY*(   3) C   3                    0.51    0.20    0.068
 140. BD*(   1) C   1 - C   3        /144. BD*(   1) C   3 - C   8            0.39    0.08    0.031
 140. BD*(   1) C   1 - C   3        /145. BD*(   1) C   4 - C   5            0.45    0.12    0.047
 140. BD*(   1) C   1 - C   3        /146. BD*(   1) C   4 - H  11            1.43    0.05    0.051
 140. BD*(   1) C   1 - C   3        /152. BD*(   1) C   7 - C   8            0.72    0.09    0.046
 141. BD*(   1) C   1 - H  10        / 37. RY*(   1) C   1                    0.58    0.16    0.065
 141. BD*(   1) C   1 - H  10        /119. RY*(   2) H  10                    0.28    1.81    0.167
 141. BD*(   1) C   1 - H  10        /142. BD*(   1) C   3 - C   4            0.39    0.09    0.036
 141. BD*(   1) C   1 - H  10        /144. BD*(   1) C   3 - C   8            0.68    0.07    0.040
 143. BD*(   2) C   3 - C   4        / 67. RY*(   4) C   4                    0.35    0.64    0.087
 143. BD*(   2) C   3 - C   4        /139. BD*(   2) C   1 - O   2           17.29    0.01    0.071
 155. BD*(   2) C   8 -Cl   9        / 34. LP*(   1) C   5                    1.88    0.02    0.012
 155. BD*(   2) C   8 -Cl   9        / 94. RY*(   4) C   7                    0.27    0.82    0.058
 155. BD*(   2) C   8 -Cl   9        /111. RY*(   3)Cl   9                    0.54    0.88    0.085
 155. BD*(   2) C   8 -Cl   9        /143. BD*(   2) C   3 - C   4            4.93    0.13    0.083
 155. BD*(   2) C   8 -Cl   9        /150. BD*(   2) C   6 - C   7            4.34    0.13    0.083


 Natural Bond Orbitals (Summary):

                                                            Principal Delocalizations
           NBO                        Occupancy    Energy   (geminal,vicinal,remote)
 ====================================================================================
 Molecular unit  1  (C7H5OCl)
     1. BD (   1) C   1 - O   2          0.99786    -1.24011  144(v),56(v),37(g),140(g)
     2. BD (   2) C   1 - O   2          0.96820    -0.55205  143(v)
     3. BD (   1) C   1 - C   3          0.98832    -0.85745  145(v),142(g),144(g),152(v)
                                                    100(v),46(v),64(v),138(g)
     4. BD (   1) C   1 - H  10          0.99314    -0.70453  142(v),46(v)
     5. BD (   1) C   3 - C   4          0.98280    -0.90002  154(v),144(g),140(g),145(g)
                                                    148(v),74(v),146(g),141(v)
                                                    37(v),73(v),100(v)
     6. BD (   2) C   3 - C   4          0.82408    -0.46890  34(v),155(v),139(v),78(v)
                                                    102(v),40(v),58(g)
     7. BD (   1) C   3 - C   8          0.98876    -0.94507  152(g),142(g),140(g),153(v)
                                                    146(v),91(v),64(v),138(v)
                                                    39(v)
     8. BD (   1) C   4 - C   5          0.99050    -0.91532  140(v),142(g),151(v),147(g)
                                                    146(g),55(v),83(v),148(g)
                                                    82(v),56(v)
     9. BD (   1) C   4 - H  11          0.98778    -0.70851  144(v),147(v),142(g),145(g)
                                                    55(v),73(v)
    10. BD (   1) C   5 - C   6          0.99057    -0.90985  146(v),153(v),65(v),149(g)
                                                    145(g),92(v),151(g),148(g)
    11. BD (   1) C   5 - H  12          0.98954    -0.72355  142(v),149(v),145(g),82(v)
                                                    147(g),64(v)
    12. BD (   1) C   6 - C   7          0.98673    -0.91149  154(v),152(g),148(v),147(g)
                                                    101(v),153(g),74(v),151(g)
                                                    73(v)
    13. BD (   2) C   6 - C   7          0.84034    -0.47352  34(v),155(v),102(v),78(v)
                                                    76(v),94(g)
    14. BD (   1) C   6 - H  13          0.98894    -0.71574  152(v),145(v),149(g),147(g)
                                                    73(v),91(v)
    15. BD (   1) C   7 - C   8          0.99027    -0.94562  144(g),140(v),149(g),151(v)
                                                    153(g),83(v),82(v),56(v)
                                                    55(v)
    16. BD (   1) C   7 - H  14          0.98751    -0.72318  144(v),147(v),100(v),149(g)
                                                    152(g),154(v),82(v)
    17. BD (   1) C   8 -Cl   9          0.99402    -0.95099  142(v),149(v),55(v),91(v)
    18. BD (   2) C   8 -Cl   9          0.93389    -0.55608  150(v),143(v),155(g),94(v)
                                                    58(v)
    19. CR (   1) C   1                  0.99966   -10.34454  144(v),142(v),118(v),55(v)
                                                    57(v)
    20. CR (   1) O   2                  0.99988   -19.06854  37(v),140(v)
    21. CR (   1) C   3                  0.99936   -10.29955  101(v),65(v),152(v),145(v)
                                                    154(v),38(v)
    22. CR (   1) C   4                  0.99948   -10.29238  74(v),144(v),56(v),122(v)
                                                    140(v),147(v),148(v),75(v)
    23. CR (   1) C   5                  0.99947   -10.30957  83(v),66(v),142(v),149(v)
                                                    126(v),146(v),64(v),151(v)
    24. CR (   1) C   6                  0.99949   -10.29934  74(v),152(v),92(v),130(v)
                                                    145(v),153(v),91(v),93(v)
                                                    75(v),148(v)
    25. CR (   1) C   7                  0.99941   -10.29844  101(v),144(v),83(v),147(v)
                                                    134(v),154(v),100(v),84(v)
                                                    103(v),151(v)
    26. CR (   1) C   8                  0.99928   -10.38086  154(g),92(v),56(v),140(v)
                                                    142(v),149(v),144(g),55(v)
                                                    153(v),152(g)
    27. CR (   1)Cl   9                  1.00000  -100.89148   
    28. CR (   2)Cl   9                  0.99986   -10.23867  100(v),144(v),152(v)
    29. CR (   3)Cl   9                  0.99996    -7.46495   
    30. CR (   4)Cl   9                  0.99997    -7.46335   
    31. CR (   5)Cl   9                  0.99993    -7.46106   
    32. LP (   1) O   2                  0.99145    -0.83931  37(v),140(v),141(v)
    33. LP (   2) O   2                  0.93856    -0.43802  141(v),140(v),38(v),41(v)
                                                    50(g)
    34. LP*(   1) C   5                  0.22230    -0.28948  143(v),150(v),78(g),155(r)
                                                    85(v),67(v)
    35. LP (   1)Cl   9                  0.99592    -1.14326  100(v),144(v),152(v)
    36. LP (   2)Cl   9                  0.98407    -0.53478  144(v),152(v),101(v),141(r)
                                                    149(r)
    37. RY*(   1) C   1                  0.00702     0.40641   
    38. RY*(   2) C   1                  0.00395     1.37863   
    39. RY*(   3) C   1                  0.00108     0.71352   
    40. RY*(   4) C   1                  0.00081     0.91738   
    41. RY*(   5) C   1                  0.00033     1.21085   
    42. RY*(   6) C   1                  0.00006     1.15516   
    43. RY*(   7) C   1                  0.00004     2.11180   
    44. RY*(   8) C   1                  0.00000     1.67535   
    45. RY*(   9) C   1                  0.00001     1.94294   
    46. RY*(   1) O   2                  0.00144     1.04074   
    47. RY*(   2) O   2                  0.00011     1.20947   
    48. RY*(   3) O   2                  0.00007     0.93837   
    49. RY*(   4) O   2                  0.00003     1.27155   
    50. RY*(   5) O   2                  0.00000     2.73768   
    51. RY*(   6) O   2                  0.00000     2.42595   
    52. RY*(   7) O   2                  0.00000     2.65169   
    53. RY*(   8) O   2                  0.00000     2.73283   
    54. RY*(   9) O   2                  0.00000     2.67249   
    55. RY*(   1) C   3                  0.00316     0.88710   
    56. RY*(   2) C   3                  0.00244     0.79598   
    57. RY*(   3) C   3                  0.00112     0.43555   
    58. RY*(   4) C   3                  0.00052     0.62343   
    59. RY*(   5) C   3                  0.00018     1.62569   
    60. RY*(   6) C   3                  0.00014     2.09410   
    61. RY*(   7) C   3                  0.00009     2.12089   
    62. RY*(   8) C   3                  0.00003     1.51297   
    63. RY*(   9) C   3                  0.00002     1.97408   
    64. RY*(   1) C   4                  0.00342     0.88828   
    65. RY*(   2) C   4                  0.00183     0.56556   
    66. RY*(   3) C   4                  0.00054     0.42966   
    67. RY*(   4) C   4                  0.00018     0.46669   
    68. RY*(   5) C   4                  0.00007     2.16730   
    69. RY*(   6) C   4                  0.00008     1.66132   
    70. RY*(   7) C   4                  0.00004     2.14959   
    71. RY*(   8) C   4                  0.00000     1.63059   
    72. RY*(   9) C   4                  0.00000     1.99381   
    73. RY*(   1) C   5                  0.00240     1.01117   
    74. RY*(   2) C   5                  0.00125     0.46330   
    75. RY*(   3) C   5                  0.00047     0.51517   
    76. RY*(   4) C   5                  0.00030     1.67015   
    77. RY*(   5) C   5                  0.00008     2.15504   
    78. RY*(   6) C   5                  0.00006     0.44162   
    79. RY*(   7) C   5                  0.00002     1.96456   
    80. RY*(   8) C   5                  0.00000     1.63255   
    81. RY*(   9) C   5                  0.00000     1.99758   
    82. RY*(   1) C   6                  0.00264     0.97518   
    83. RY*(   2) C   6                  0.00128     0.46184   
    84. RY*(   3) C   6                  0.00039     0.50998   
    85. RY*(   4) C   6                  0.00023     0.58613   
    86. RY*(   5) C   6                  0.00007     2.16173   
    87. RY*(   6) C   6                  0.00005     1.53739   
    88. RY*(   7) C   6                  0.00003     1.98923   
    89. RY*(   8) C   6                  0.00000     1.61515   
    90. RY*(   9) C   6                  0.00000     1.99194   
    91. RY*(   1) C   7                  0.00319     0.85868   
    92. RY*(   2) C   7                  0.00148     0.50808   
    93. RY*(   3) C   7                  0.00060     0.41122   
    94. RY*(   4) C   7                  0.00049     0.51322   
    95. RY*(   5) C   7                  0.00009     2.14625   
    96. RY*(   6) C   7                  0.00006     1.62067   
    97. RY*(   7) C   7                  0.00003     2.12264   
    98. RY*(   8) C   7                  0.00000     1.59934   
    99. RY*(   9) C   7                  0.00001     1.99133   
   100. RY*(   1) C   8                  0.00432     0.75542   
   101. RY*(   2) C   8                  0.00321     0.59386   
   102. RY*(   3) C   8                  0.00166     0.70856   
   103. RY*(   4) C   8                  0.00079     0.50597   
   104. RY*(   5) C   8                  0.00039     1.65776   
   105. RY*(   6) C   8                  0.00034     1.96473   
   106. RY*(   7) C   8                  0.00030     1.81626   
   107. RY*(   8) C   8                  0.00001     1.21386   
   108. RY*(   9) C   8                  0.00001     1.93834   
   109. RY*(   1)Cl   9                  0.00082     0.67605   
   110. RY*(   2)Cl   9                  0.00038     0.54006   
   111. RY*(   3)Cl   9                  0.00026     0.57844   
   112. RY*(   4)Cl   9                  0.00008     1.01093   
   113. RY*(   5)Cl   9                  0.00002     0.55740   
   114. RY*(   6)Cl   9                  0.00003     0.71060   
   115. RY*(   7)Cl   9                  0.00000     0.75261   
   116. RY*(   8)Cl   9                  0.00001     0.90566   
   117. RY*(   9)Cl   9                  0.00001     0.61466   
   118. RY*(   1) H  10                  0.00202     0.19494   
   119. RY*(   2) H  10                  0.00006     2.05585   
   120. RY*(   3) H  10                  0.00003     1.80461   
   121. RY*(   4) H  10                  0.00001     1.45576   
   122. RY*(   1) H  11                  0.00195     0.19149   
   123. RY*(   2) H  11                  0.00004     1.80806   
   124. RY*(   3) H  11                  0.00005     1.47199   
   125. RY*(   4) H  11                  0.00003     2.17981   
   126. RY*(   1) H  12                  0.00074     0.16320   
   127. RY*(   2) H  12                  0.00004     2.01881   
   128. RY*(   3) H  12                  0.00004     1.91396   
   129. RY*(   4) H  12                  0.00001     1.44912   
   130. RY*(   1) H  13                  0.00068     0.16646   
   131. RY*(   2) H  13                  0.00005     1.45493   
   132. RY*(   3) H  13                  0.00003     1.84404   
   133. RY*(   4) H  13                  0.00003     2.09996   
   134. RY*(   1) H  14                  0.00091     0.16652   
   135. RY*(   2) H  14                  0.00005     1.83957   
   136. RY*(   3) H  14                  0.00006     1.45313   
   137. RY*(   4) H  14                  0.00003     2.09083   
   138. BD*(   1) C   1 - O   2          0.00176     0.43640   
   139. BD*(   2) C   1 - O   2          0.02669    -0.16048   
   140. BD*(   1) C   1 - C   3          0.03415     0.23797   
   141. BD*(   1) C   1 - H  10          0.02836     0.24723   
   142. BD*(   1) C   3 - C   4          0.01277     0.33609   
   143. BD*(   2) C   3 - C   4          0.04633    -0.17396   
   144. BD*(   1) C   3 - C   8          0.01859     0.31680   
   145. BD*(   1) C   4 - C   5          0.00727     0.36296   
   146. BD*(   1) C   4 - H  11          0.00837     0.28668   
   147. BD*(   1) C   5 - C   6          0.00795     0.34558   
   148. BD*(   1) C   5 - H  12          0.00662     0.27565   
   149. BD*(   1) C   6 - C   7          0.00883     0.35066   
   150. BD*(   2) C   6 - C   7          0.02648    -0.17540   
   151. BD*(   1) C   6 - H  13          0.00629     0.28037   
   152. BD*(   1) C   7 - C   8          0.01331     0.32415   
   153. BD*(   1) C   7 - H  14          0.00659     0.26995   
   154. BD*(   1) C   8 -Cl   9          0.01871    -0.07875   
   155. BD*(   2) C   8 -Cl   9          0.10609    -0.30617  150(v),143(v),34(r),111(g)
                                                    94(v)
       -------------------------------
              Total Lewis   34.32901  ( 98.0829%)
        Valence non-Lewis    0.60747  (  1.7356%)
        Rydberg non-Lewis    0.06352  (  0.1815%)
       -------------------------------
            Total unit  1   35.00000  (100.0000%)
           Charge unit  1    1.00000
 Unable to Open any file for archive entry.
 1\1\GINC-COMPUTE-0-14\SP\UB3LYP\def2SVP\C7H5Cl1O1(1+,2)\ZAHRT2\08-Jan-
 2021\0\\# b3lyp/def2svp geom=NewRedundant pop=NBO\\98\\1,2\C,0,2.32645
 8774,-0.340725227,-0.1209483498\O,0,2.8240246123,-1.4263849894,-0.3178
 779784\C,0,0.8567412733,-0.1180244001,-0.0432811211\C,0,0.0052944073,-
 1.2249128305,-0.2070337231\C,0,-1.3767800972,-1.0852333459,-0.14577804
 21\C,0,-1.9323514675,0.1797578358,0.0830212376\C,0,-1.1101721779,1.294
 9337622,0.2489705426\C,0,0.2774756192,1.143093979,0.1855097374\Cl,0,1.
 268641788,2.5704293481,0.3995760495\H,0,2.9562119504,0.5678237629,0.01
 53449012\H,0,0.4786101219,-2.1932250323,-0.3834830095\H,0,-2.024480883
 ,-1.9547653129,-0.2749931523\H,0,-3.0168058136,0.3028000724,0.13335592
 8\H,0,-1.5328681072,2.2844323778,0.4276169801\\Version=ES64L-G16RevC.0
 1\State=2-A\HF=-804.4459963\S2=0.759582\S2-1=0.\S2A=0.750046\RMSD=8.69
 1e-09\Dipole=-1.9914359,0.3763384,0.1178338\Quadrupole=4.8327013,2.513
 0739,-7.3457752,6.8662218,0.8214593,1.5175706\PG=C01 [X(C7H5Cl1O1)]\\@
 The archive entry for this job was punched.


 KEEP CLOSE TO NATURES HEART, YOURSELF;
 AND BREAK CLEAR AWAY, ONCE IN A WHILE, AND
 CLIMB A MOUNTAIN OR SPEND A WEEK IN THE
 WOODS.  WASH YOUR SPIRIT CLEAN...
                                         -- JOHN MUIR
 File lengths (MBytes):  RWF=     29 Int=      0 D2E=      0 Chk=      3 Scr=      1
 Normal termination of Gaussian 16
