# Supplementary material for: Machine-Learning-Guided Discovery of Electrochemical Reactions
Source: J Am Chem Soc. 2022 Dec 2;144(49):22599–610. doi: 10.1021/jacs.2c08997 (PMC9756344; doi:10.1021/jacs.2c08997)
Supplement: Supplementary file 3 — ja2c08997_si_003.zip [file ja2c08997_si_003.zip › Oxidation Site Selectivity/Ologs_notimes/17.log]

 Entering Gaussian System, Link 0=g16
 Input=17.com
 Output=17.log
 Initial command:
  
 Copyright (c) 1988-2019, Gaussian, Inc.  All Rights Reserved.
  
 This is part of the Gaussian(R) 16 program.  It is based on
 the Gaussian(R) 09 system (copyright 2009, Gaussian, Inc.),
 the Gaussian(R) 03 system (copyright 2003, Gaussian, Inc.),
 the Gaussian(R) 98 system (copyright 1998, Gaussian, Inc.),
 the Gaussian(R) 94 system (copyright 1995, Gaussian, Inc.),
 the Gaussian 92(TM) system (copyright 1992, Gaussian, Inc.),
 the Gaussian 90(TM) system (copyright 1990, Gaussian, Inc.),
 the Gaussian 88(TM) system (copyright 1988, Gaussian, Inc.),
 the Gaussian 86(TM) system (copyright 1986, Carnegie Mellon
 University), and the Gaussian 82(TM) system (copyright 1983,
 Carnegie Mellon University). Gaussian is a federally registered
 trademark of Gaussian, Inc.
  
 This software contains proprietary and confidential information,
 including trade secrets, belonging to Gaussian, Inc.
  
 This software is provided under written license and may be
 used, copied, transmitted, or stored only in accord with that
 written license.
  
 The following legend is applicable only to US Government
 contracts under FAR:
  
                    RESTRICTED RIGHTS LEGEND
  
 Use, reproduction and disclosure by the US Government is
 subject to restrictions as set forth in subparagraphs (a)
 and (c) of the Commercial Computer Software - Restricted
 Rights clause in FAR 52.227-19.
  
 Gaussian, Inc.
 340 Quinnipiac St., Bldg. 40, Wallingford CT 06492
  
  
 ---------------------------------------------------------------
 Warning -- This program may not be used in any manner that
 competes with the business of Gaussian, Inc. or will provide
 assistance to any competitor of Gaussian, Inc.  The licensee
 of this program is prohibited from giving any competitor of
 Gaussian, Inc. access to this program.  By using this program,
 the user acknowledges that Gaussian, Inc. is engaged in the
 business of creating and licensing software in the field of
 computational chemistry and represents and warrants to the
 licensee that it is not a competitor of Gaussian, Inc. and that
 it will not use this program in any manner prohibited above.
 ---------------------------------------------------------------
  

 Cite this work as:
 Gaussian 16, Revision C.01,
 M. J. Frisch, G. W. Trucks, H. B. Schlegel, G. E. Scuseria, 
 M. A. Robb, J. R. Cheeseman, G. Scalmani, V. Barone, 
 G. A. Petersson, H. Nakatsuji, X. Li, M. Caricato, A. V. Marenich, 
 J. Bloino, B. G. Janesko, R. Gomperts, B. Mennucci, H. P. Hratchian, 
 J. V. Ortiz, A. F. Izmaylov, J. L. Sonnenberg, D. Williams-Young, 
 F. Ding, F. Lipparini, F. Egidi, J. Goings, B. Peng, A. Petrone, 
 T. Henderson, D. Ranasinghe, V. G. Zakrzewski, J. Gao, N. Rega, 
 G. Zheng, W. Liang, M. Hada, M. Ehara, K. Toyota, R. Fukuda, 
 J. Hasegawa, M. Ishida, T. Nakajima, Y. Honda, O. Kitao, H. Nakai, 
 T. Vreven, K. Throssell, J. A. Montgomery, Jr., J. E. Peralta, 
 F. Ogliaro, M. J. Bearpark, J. J. Heyd, E. N. Brothers, K. N. Kudin, 
 V. N. Staroverov, T. A. Keith, R. Kobayashi, J. Normand, 
 K. Raghavachari, A. P. Rendell, J. C. Burant, S. S. Iyengar, 
 J. Tomasi, M. Cossi, J. M. Millam, M. Klene, C. Adamo, R. Cammi, 
 J. W. Ochterski, R. L. Martin, K. Morokuma, O. Farkas, 
 J. B. Foresman, and D. J. Fox, Gaussian, Inc., Wallingford CT, 2019.
 
 ******************************************
 Gaussian 16:  ES64L-G16RevC.01  3-Jul-2019
                 8-Jan-2021 
 ******************************************
 %nprocshared=16
 Will use up to   16 processors via shared memory.
 %mem=7GB
 -----------------------------------------
 # b3lyp/def2svp geom=NewRedundant pop=NBO
 -----------------------------------------
 1/29=4000,38=1,172=1/1;
 2/12=2,17=6,18=5,40=1/2;
 3/5=43,7=101,11=2,25=1,30=1,74=-5/1,2,3;
 4//1;
 5/5=2,38=5/2;
 6/7=2,8=2,9=2,10=2,28=1,40=1/1,7;
 99/5=1,9=1/99;
 --
 17
 --
 Symbolic Z-matrix:
 Charge =  1 Multiplicity = 2
 C                    -2.25996   0.20093   0.85275 
 C                    -0.97942   0.24231   0.01962 
 C                    -0.02297   1.34893   0.48964 
 C                     1.27011   1.3992   -0.32823 
 C                     1.97661   0.04043  -0.32572 
 C                     1.03134  -1.06391  -0.80474 
 C                    -0.26132  -1.11228   0.0148 
 O                    -1.16283  -2.07854  -0.49977 
 H                    -2.93091  -0.5927    0.49679 
 H                    -2.79456   1.16302   0.80292 
 H                    -2.02909   0.00083   1.91331 
 H                    -1.2542    0.44694  -1.03248 
 H                    -0.54255   2.32075   0.44923 
 H                     0.2247    1.17703   1.55407 
 H                     1.94057   2.18236   0.06264 
 H                     1.03116   1.6813   -1.36959 
 H                     2.31822  -0.18937   0.70016 
 H                     2.88097   0.06911  -0.95526 
 H                     0.75391  -0.89623  -1.86026 
 H                     1.53129  -2.04835  -0.7601 
 H                     0.00067  -1.3545    1.06897 
 H                    -0.72173  -2.93726  -0.48877 
 
                          Input orientation:                          
 ---------------------------------------------------------------------
 Center     Atomic      Atomic             Coordinates (Angstroms)
 Number     Number       Type             X           Y           Z
 ---------------------------------------------------------------------
      1          6           0       -2.259964    0.200929    0.852754
      2          6           0       -0.979417    0.242311    0.019615
      3          6           0       -0.022966    1.348932    0.489644
      4          6           0        1.270107    1.399197   -0.328225
      5          6           0        1.976610    0.040426   -0.325717
      6          6           0        1.031335   -1.063908   -0.804745
      7          6           0       -0.261315   -1.112278    0.014800
      8          8           0       -1.162832   -2.078544   -0.499765
      9          1           0       -2.930906   -0.592699    0.496787
     10          1           0       -2.794559    1.163023    0.802919
     11          1           0       -2.029091    0.000827    1.913308
     12          1           0       -1.254203    0.446941   -1.032475
     13          1           0       -0.542547    2.320747    0.449231
     14          1           0        0.224696    1.177028    1.554065
     15          1           0        1.940567    2.182362    0.062641
     16          1           0        1.031158    1.681304   -1.369586
     17          1           0        2.318225   -0.189365    0.700161
     18          1           0        2.880970    0.069108   -0.955257
     19          1           0        0.753907   -0.896231   -1.860260
     20          1           0        1.531289   -2.048354   -0.760096
     21          1           0        0.000671   -1.354498    1.068971
     22          1           0       -0.721734   -2.937257   -0.488771
 ---------------------------------------------------------------------
                    Distance matrix (angstroms):
                    1          2          3          4          5
     1  C    0.000000
     2  C    1.528278   0.000000
     3  C    2.540456   1.536337   0.000000
     4  C    3.910493   2.553377   1.530841   0.000000
     5  C    4.400354   2.982970   2.524937   1.531474   0.000000
     6  C    3.896121   2.535528   2.934073   2.520112   1.530544
     7  C    2.534023   1.533168   2.517904   2.961490   2.540273
     8  O    2.868624   2.385324   3.745105   4.247741   3.791626
     9  H    1.098508   2.175602   3.496583   4.721948   5.016081
    10  H    1.101771   2.180829   2.795430   4.225727   5.029721
    11  H    1.103683   2.178578   2.805128   4.226655   4.589166
    12  H    2.150853   1.106470   2.155545   2.788350   3.332104
    13  H    2.757894   2.166868   1.102734   2.177018   3.485192
    14  H    2.760098   2.162896   1.106291   2.164546   2.809743
    15  H    4.711138   3.505989   2.175409   1.102562   2.177157
    16  H    4.238135   2.836017   2.162957   1.105040   2.162412
    17  H    4.597328   3.394691   2.809244   2.163252   1.105410
    18  H    5.451190   3.985343   3.486908   2.181097   1.102275
    19  H    4.200907   2.799040   3.341607   2.807594   2.174201
    20  H    4.694056   3.486939   3.939431   3.484299   2.179449
    21  H    2.752557   2.147445   2.764907   3.338631   2.792007
    22  H    3.743535   3.230250   4.451627   4.774729   4.021722
                    6          7          8          9         10
     6  C    0.000000
     7  C    1.531319   0.000000
     8  O    2.436570   1.418161   0.000000
     9  H    4.197067   2.762062   2.515340   0.000000
    10  H    4.709699   3.495060   3.855810   1.787419   0.000000
    11  H    4.229383   2.822829   3.301077   1.781031   1.780338
    12  H    2.749220   2.124565   2.582674   2.496162   2.500828
    13  H    3.937696   3.471812   4.543029   3.767583   2.556751
    14  H    3.352081   2.801155   4.091724   3.769296   3.111320
    15  H    3.480995   3.962982   5.301199   5.623228   4.899845
    16  H    2.802719   3.375073   4.439217   4.934814   4.429955
    17  H    2.164637   2.824095   4.138427   5.268530   5.289619
    18  H    2.174288   3.494373   4.601328   6.026966   6.041478
    19  H    1.104171   2.143176   2.631102   4.384706   4.891284
    20  H    1.105026   2.165672   2.706839   4.858999   5.609717
    21  H    2.158129   1.112916   2.083007   3.082511   3.771207
    22  H    2.585059   1.948363   0.965441   3.368786   4.772563
                   11         12         13         14         15
    11  H    0.000000
    12  H    3.078491   0.000000
    13  H    3.120154   2.492600   0.000000
    14  H    2.567501   3.067631   1.765620   0.000000
    15  H    4.893082   3.797041   2.516836   2.485811   0.000000
    16  H    4.792340   2.619192   2.488680   3.074478   1.769000
    17  H    4.517417   4.021088   3.814137   2.641789   2.484783
    18  H    5.687005   4.153116   4.331620   3.818374   2.527116
    19  H    4.773846   2.553790   4.166952   4.029403   3.818828
    20  H    4.901280   3.749621   4.985210   4.179190   4.329361
    21  H    2.582584   3.039073   3.766508   2.587301   4.157556
    22  H    4.013914   3.468708   5.344021   4.690017   5.796758
                   16         17         18         19         20
    16  H    0.000000
    17  H    3.072426   0.000000
    18  H    2.488503   1.767456   0.000000
    19  H    2.638431   3.082614   2.505056   0.000000
    20  H    3.812081   2.491478   2.518605   1.772589   0.000000
    21  H    4.027972   2.620040   3.797404   3.059047   2.483892
    22  H    5.017926   4.266828   4.715434   2.867801   2.437187
                   21         22
    21  H    0.000000
    22  H    2.335286   0.000000
 Stoichiometry    C7H14O(1+,2)
 Framework group  C1[X(C7H14O)]
 Deg. of freedom    60
 Full point group                 C1      NOp   1
 Largest Abelian subgroup         C1      NOp   1
 Largest concise Abelian subgroup C1      NOp   1
                         Standard orientation:                         
 ---------------------------------------------------------------------
 Center     Atomic      Atomic             Coordinates (Angstroms)
 Number     Number       Type             X           Y           Z
 ---------------------------------------------------------------------
      1          6           0        2.015964   -1.295550    0.125250
      2          6           0        0.694770   -0.648502   -0.288766
      3          6           0       -0.516065   -1.502173    0.117996
      4          6           0       -1.849437   -0.864555   -0.280797
      5          6           0       -1.974429    0.552020    0.287629
      6          6           0       -0.776149    1.410243   -0.124856
      7          6           0        0.556402    0.770485    0.275090
      8          8           0        1.656352    1.532392   -0.194793
      9          1           0        2.867502   -0.672108   -0.179581
     10          1           0        2.127544   -2.292087   -0.331218
     11          1           0        2.061996   -1.422092    1.220689
     12          1           0        0.688374   -0.542322   -1.390111
     13          1           0       -0.420235   -2.506062   -0.328149
     14          1           0       -0.495368   -1.649918    1.214182
     15          1           0       -2.690641   -1.491190    0.058830
     16          1           0       -1.916069   -0.819802   -1.382918
     17          1           0       -2.023662    0.497695    1.390604
     18          1           0       -2.914265    1.023973   -0.042490
     19          1           0       -0.766666    1.549524   -1.220166
     20          1           0       -0.848612    2.417839    0.323007
     21          1           0        0.589087    0.692936    1.384820
     22          1           0        1.583861    2.422675    0.171565
 ---------------------------------------------------------------------
 Rotational constants (GHZ):           2.7070706           1.9120986           1.2155441
 Standard basis: def2SVP (5D, 7F)
 There are   190 symmetry adapted cartesian basis functions of A   symmetry.
 There are   182 symmetry adapted basis functions of A   symmetry.
   182 basis functions,   298 primitive gaussians,   190 cartesian basis functions
    32 alpha electrons       31 beta electrons
       nuclear repulsion energy       413.2388187941 Hartrees.
 NAtoms=   22 NActive=   22 NUniq=   22 SFac= 1.00D+00 NAtFMM=   60 NAOKFM=F Big=F
 Integral buffers will be    131072 words long.
 Raffenetti 2 integral format.
 Two-electron integral symmetry is turned on.
 One-electron integrals computed using PRISM.
   1 Symmetry operations used in ECPInt.
 ECPInt:  NShTT=    4095 NPrTT=   14007 LenC2=    4082 LenP2D=   11596.
 LDataN:  DoStor=T MaxTD1= 4 Len=   56
 NBasis=   182 RedAO= T EigKep=  1.27D-03  NBF=   182
 NBsUse=   182 1.00D-06 EigRej= -1.00D+00 NBFU=   182
 ExpMin= 1.22D-01 ExpMax= 2.27D+03 ExpMxC= 3.41D+02 IAcc=3 IRadAn=         5 AccDes= 0.00D+00
 Harris functional with IExCor=  402 and IRadAn=       5 diagonalized for initial guess.
 HarFok:  IExCor=  402 AccDes= 0.00D+00 IRadAn=         5 IDoV= 1 UseB2=F ITyADJ=14
 ICtDFT=  3500011 ScaDFX=  1.000000  1.000000  1.000000  1.000000
 FoFCou: FMM=F IPFlag=           0 FMFlag=      100000 FMFlg1=           0
         NFxFlg=           0 DoJE=T BraDBF=F KetDBF=T FulRan=T
         wScrn=  0.000000 ICntrl=       500 IOpCl=  0 I1Cent=   200000004 NGrid=           0
         NMat0=    1 NMatS0=      1 NMatT0=    0 NMatD0=    1 NMtDS0=    0 NMtDT0=    0
 Petite list used in FoFCou.
 Initial guess <Sx>= 0.0000 <Sy>= 0.0000 <Sz>= 0.5000 <S**2>= 0.7500 S= 0.5000
 Requested convergence on RMS density matrix=1.00D-08 within 128 cycles.
 Requested convergence on MAX density matrix=1.00D-06.
 Requested convergence on             energy=1.00D-06.
 No special actions if energy rises.
 Integral accuracy reduced to 1.0D-05 until final iterations.
 Initial convergence to 1.0D-05 achieved.  Increase integral accuracy.
 SCF Done:  E(UB3LYP) =  -349.807084987     A.U. after   26 cycles
            NFock= 26  Conv=0.52D-08     -V/T= 2.0113
 <Sx>= 0.0000 <Sy>= 0.0000 <Sz>= 0.5000 <S**2>= 0.7529 S= 0.5014
 <L.S>= 0.000000000000E+00
 Annihilation of the first spin contaminant:
 S**2 before annihilation     0.7529,   after     0.7500

 **********************************************************************

            Population analysis using the SCF Density.

 **********************************************************************

 Orbital symmetries:
 Alpha Orbitals:
       Occupied  (A) (A) (A) (A) (A) (A) (A) (A) (A) (A) (A) (A)
                 (A) (A) (A) (A) (A) (A) (A) (A) (A) (A) (A) (A)
                 (A) (A) (A) (A) (A) (A) (A) (A)
       Virtual   (A) (A) (A) (A) (A) (A) (A) (A) (A) (A) (A) (A)
                 (A) (A) (A) (A) (A) (A) (A) (A) (A) (A) (A) (A)
                 (A) (A) (A) (A) (A) (A) (A) (A) (A) (A) (A) (A)
                 (A) (A) (A) (A) (A) (A) (A) (A) (A) (A) (A) (A)
                 (A) (A) (A) (A) (A) (A) (A) (A) (A) (A) (A) (A)
                 (A) (A) (A) (A) (A) (A) (A) (A) (A) (A) (A) (A)
                 (A) (A) (A) (A) (A) (A) (A) (A) (A) (A) (A) (A)
                 (A) (A) (A) (A) (A) (A) (A) (A) (A) (A) (A) (A)
                 (A) (A) (A) (A) (A) (A) (A) (A) (A) (A) (A) (A)
                 (A) (A) (A) (A) (A) (A) (A) (A) (A) (A) (A) (A)
                 (A) (A) (A) (A) (A) (A) (A) (A) (A) (A) (A) (A)
                 (A) (A) (A) (A) (A) (A) (A) (A) (A) (A) (A) (A)
                 (A) (A) (A) (A) (A) (A)
 Beta  Orbitals:
       Occupied  (A) (A) (A) (A) (A) (A) (A) (A) (A) (A) (A) (A)
                 (A) (A) (A) (A) (A) (A) (A) (A) (A) (A) (A) (A)
                 (A) (A) (A) (A) (A) (A) (A)
       Virtual   (A) (A) (A) (A) (A) (A) (A) (A) (A) (A) (A) (A)
                 (A) (A) (A) (A) (A) (A) (A) (A) (A) (A) (A) (A)
                 (A) (A) (A) (A) (A) (A) (A) (A) (A) (A) (A) (A)
                 (A) (A) (A) (A) (A) (A) (A) (A) (A) (A) (A) (A)
                 (A) (A) (A) (A) (A) (A) (A) (A) (A) (A) (A) (A)
                 (A) (A) (A) (A) (A) (A) (A) (A) (A) (A) (A) (A)
                 (A) (A) (A) (A) (A) (A) (A) (A) (A) (A) (A) (A)
                 (A) (A) (A) (A) (A) (A) (A) (A) (A) (A) (A) (A)
                 (A) (A) (A) (A) (A) (A) (A) (A) (A) (A) (A) (A)
                 (A) (A) (A) (A) (A) (A) (A) (A) (A) (A) (A) (A)
                 (A) (A) (A) (A) (A) (A) (A) (A) (A) (A) (A) (A)
                 (A) (A) (A) (A) (A) (A) (A) (A) (A) (A) (A) (A)
                 (A) (A) (A) (A) (A) (A) (A)
 The electronic state is 2-A.
 Alpha  occ. eigenvalues --  -19.42594 -10.46252 -10.40129 -10.37635 -10.37194
 Alpha  occ. eigenvalues --  -10.35879 -10.35626 -10.34804  -1.28404  -1.02761
 Alpha  occ. eigenvalues --   -0.95114  -0.92920  -0.85233  -0.81901  -0.76810
 Alpha  occ. eigenvalues --   -0.75729  -0.73353  -0.66871  -0.66668  -0.63272
 Alpha  occ. eigenvalues --   -0.62685  -0.59984  -0.59080  -0.57728  -0.56036
 Alpha  occ. eigenvalues --   -0.55193  -0.53726  -0.53320  -0.50960  -0.49682
 Alpha  occ. eigenvalues --   -0.49533  -0.49125
 Alpha virt. eigenvalues --   -0.13993  -0.10550  -0.09721  -0.07592  -0.05224
 Alpha virt. eigenvalues --   -0.03662  -0.03396  -0.02706  -0.02330  -0.01522
 Alpha virt. eigenvalues --   -0.01340  -0.00663   0.00262   0.00996   0.02183
 Alpha virt. eigenvalues --    0.02332   0.05535   0.05975   0.07435   0.07882
 Alpha virt. eigenvalues --    0.09401   0.09976   0.23440   0.24023   0.25035
 Alpha virt. eigenvalues --    0.25574   0.27743   0.28723   0.30032   0.33611
 Alpha virt. eigenvalues --    0.36455   0.39252   0.41517   0.42557   0.42749
 Alpha virt. eigenvalues --    0.43891   0.45166   0.45861   0.46882   0.48275
 Alpha virt. eigenvalues --    0.48344   0.49428   0.49939   0.50331   0.50732
 Alpha virt. eigenvalues --    0.51996   0.53113   0.53588   0.54013   0.54485
 Alpha virt. eigenvalues --    0.54845   0.55523   0.55756   0.56458   0.59211
 Alpha virt. eigenvalues --    0.65185   0.68838   0.71920   0.79511   0.81419
 Alpha virt. eigenvalues --    0.85145   0.90023   0.92535   0.92899   0.94902
 Alpha virt. eigenvalues --    0.99027   1.04254   1.04660   1.06487   1.10917
 Alpha virt. eigenvalues --    1.12773   1.14999   1.19857   1.22528   1.24330
 Alpha virt. eigenvalues --    1.30920   1.32105   1.34620   1.39050   1.45224
 Alpha virt. eigenvalues --    1.47323   1.51120   1.53477   1.55082   1.56068
 Alpha virt. eigenvalues --    1.56971   1.58231   1.58804   1.60856   1.61506
 Alpha virt. eigenvalues --    1.62820   1.63530   1.64661   1.66033   1.66712
 Alpha virt. eigenvalues --    1.67798   1.69683   1.70467   1.71282   1.71701
 Alpha virt. eigenvalues --    1.74339   1.75265   1.75972   1.76989   1.82051
 Alpha virt. eigenvalues --    1.83269   1.84020   1.85329   1.88918   1.93412
 Alpha virt. eigenvalues --    1.93633   1.96462   2.00061   2.01976   2.04233
 Alpha virt. eigenvalues --    2.08318   2.10495   2.13271   2.17596   2.24005
 Alpha virt. eigenvalues --    2.24759   2.25426   2.28261   2.28781   2.32552
 Alpha virt. eigenvalues --    2.35638   2.37823   2.39066   2.44934   2.46286
 Alpha virt. eigenvalues --    2.49730   2.51903   2.61052   2.63005   2.66753
 Alpha virt. eigenvalues --    2.67744   2.70628   2.72051   2.74235   2.75922
 Alpha virt. eigenvalues --    2.77364   2.80259   2.82082   2.85623   2.87676
 Alpha virt. eigenvalues --    2.91982   2.92524   2.97993   3.13806   3.52135
  Beta  occ. eigenvalues --  -19.41438 -10.46115 -10.39838 -10.37570 -10.37121
  Beta  occ. eigenvalues --  -10.35786 -10.35539 -10.34663  -1.25993  -1.01995
  Beta  occ. eigenvalues --   -0.94547  -0.92055  -0.84537  -0.81239  -0.76181
  Beta  occ. eigenvalues --   -0.74794  -0.72787  -0.65998  -0.64367  -0.62848
  Beta  occ. eigenvalues --   -0.61866  -0.58702  -0.58390  -0.56502  -0.54856
  Beta  occ. eigenvalues --   -0.54138  -0.53117  -0.50922  -0.49570  -0.49309
  Beta  occ. eigenvalues --   -0.48833
  Beta virt. eigenvalues --   -0.42873  -0.13655  -0.10273  -0.09508  -0.07474
  Beta virt. eigenvalues --   -0.04997  -0.03422  -0.03233  -0.02477  -0.02167
  Beta virt. eigenvalues --   -0.01337  -0.01117  -0.00404   0.00459   0.01185
  Beta virt. eigenvalues --    0.02469   0.02838   0.05740   0.06488   0.07635
  Beta virt. eigenvalues --    0.08312   0.09724   0.10257   0.23780   0.24308
  Beta virt. eigenvalues --    0.25415   0.25918   0.28156   0.29152   0.30226
  Beta virt. eigenvalues --    0.33945   0.36992   0.39719   0.41999   0.42842
  Beta virt. eigenvalues --    0.43243   0.44333   0.45482   0.46417   0.47134
  Beta virt. eigenvalues --    0.48571   0.48605   0.49790   0.50103   0.50564
  Beta virt. eigenvalues --    0.51018   0.52265   0.53389   0.53913   0.54176
  Beta virt. eigenvalues --    0.54772   0.55061   0.55771   0.55910   0.56577
  Beta virt. eigenvalues --    0.59604   0.65476   0.69134   0.72229   0.80203
  Beta virt. eigenvalues --    0.82626   0.86528   0.90423   0.92880   0.93204
  Beta virt. eigenvalues --    0.95360   0.99553   1.04588   1.05026   1.06800
  Beta virt. eigenvalues --    1.11218   1.13163   1.15267   1.20331   1.22862
  Beta virt. eigenvalues --    1.25058   1.31270   1.32360   1.35000   1.39265
  Beta virt. eigenvalues --    1.45664   1.47778   1.51541   1.53949   1.55427
  Beta virt. eigenvalues --    1.56294   1.57397   1.58698   1.59248   1.61240
  Beta virt. eigenvalues --    1.61852   1.63222   1.63710   1.64892   1.66239
  Beta virt. eigenvalues --    1.66894   1.68191   1.69896   1.70773   1.71663
  Beta virt. eigenvalues --    1.72019   1.74603   1.75683   1.76247   1.77339
  Beta virt. eigenvalues --    1.82380   1.83603   1.84328   1.85718   1.89231
  Beta virt. eigenvalues --    1.93864   1.94172   1.96963   2.00946   2.02412
  Beta virt. eigenvalues --    2.04557   2.08709   2.10904   2.13801   2.17994
  Beta virt. eigenvalues --    2.24344   2.25100   2.25757   2.28510   2.29056
  Beta virt. eigenvalues --    2.33018   2.36023   2.38236   2.39493   2.45354
  Beta virt. eigenvalues --    2.46641   2.50184   2.52398   2.61764   2.64385
  Beta virt. eigenvalues --    2.67595   2.68180   2.71300   2.72522   2.75235
  Beta virt. eigenvalues --    2.76971   2.78213   2.81281   2.82653   2.86209
  Beta virt. eigenvalues --    2.88276   2.92278   2.93051   2.98455   3.15526
  Beta virt. eigenvalues --    3.52944
          Condensed to atoms (all electrons):
               1          2          3          4          5          6
     1  C    4.472826   0.384633  -0.031435   0.006324   0.000926   0.007552
     2  C    0.384633   5.101228   0.343522  -0.038789  -0.015537  -0.051643
     3  C   -0.031435   0.343522   4.703651   0.389081  -0.044763  -0.019138
     4  C    0.006324  -0.038789   0.389081   4.578055   0.439832  -0.056238
     5  C    0.000926  -0.015537  -0.044763   0.439832   4.630074   0.370437
     6  C    0.007552  -0.051643  -0.019138  -0.056238   0.370437   4.756627
     7  C   -0.040640   0.267311  -0.037495  -0.018280  -0.035500   0.320058
     8  O   -0.004363  -0.066272   0.004081   0.000173   0.003921  -0.018611
     9  H    0.384486  -0.021719   0.008232  -0.000474  -0.000078   0.001013
    10  H    0.389673  -0.011875  -0.005396   0.000552  -0.000027  -0.000330
    11  H    0.388880  -0.018324  -0.010822   0.000405  -0.000170   0.000211
    12  H   -0.022146   0.349913  -0.024033  -0.000328  -0.005951  -0.007765
    13  H   -0.002193  -0.015004   0.363008  -0.004461   0.006641   0.000936
    14  H   -0.005411  -0.018869   0.366774  -0.023301  -0.003824  -0.006517
    15  H   -0.000143   0.006283  -0.003956   0.359355  -0.014535   0.008213
    16  H    0.000060  -0.004486  -0.017611   0.369324  -0.022726  -0.003660
    17  H   -0.000016  -0.007528  -0.002217  -0.021858   0.369721  -0.018038
    18  H   -0.000004   0.000890   0.006097  -0.006796   0.354479  -0.006479
    19  H    0.000169  -0.017281  -0.003769  -0.002567  -0.015988   0.358961
    20  H   -0.000296   0.010001   0.000107   0.006904  -0.002148   0.357483
    21  H   -0.003583  -0.036840  -0.000865  -0.003055  -0.003887  -0.026499
    22  H    0.000009   0.008845  -0.000421   0.000043   0.000256  -0.000654
               7          8          9         10         11         12
     1  C   -0.040640  -0.004363   0.384486   0.389673   0.388880  -0.022146
     2  C    0.267311  -0.066272  -0.021719  -0.011875  -0.018324   0.349913
     3  C   -0.037495   0.004081   0.008232  -0.005396  -0.010822  -0.024033
     4  C   -0.018280   0.000173  -0.000474   0.000552   0.000405  -0.000328
     5  C   -0.035500   0.003921  -0.000078  -0.000027  -0.000170  -0.005951
     6  C    0.320058  -0.018611   0.001013  -0.000330   0.000211  -0.007765
     7  C    4.917946   0.296801  -0.008539   0.007558  -0.008241  -0.019151
     8  O    0.296801   7.546454   0.013569   0.000057  -0.000643   0.000264
     9  H   -0.008539   0.013569   0.605496  -0.016986  -0.021337  -0.006685
    10  H    0.007558   0.000057  -0.016986   0.590676  -0.018304  -0.007312
    11  H   -0.008241  -0.000643  -0.021337  -0.018304   0.625943   0.007457
    12  H   -0.019151   0.000264  -0.006685  -0.007312   0.007457   0.668681
    13  H    0.008037  -0.000094  -0.000133   0.005007  -0.001243  -0.009587
    14  H   -0.011983  -0.000050  -0.000152  -0.001199   0.006684   0.008429
    15  H    0.001354   0.000000   0.000010  -0.000019  -0.000005  -0.000194
    16  H   -0.008461   0.000001   0.000008  -0.000042   0.000008   0.005635
    17  H   -0.006702  -0.000020   0.000004  -0.000000  -0.000035   0.000426
    18  H    0.006238  -0.000033   0.000001  -0.000000   0.000002   0.000053
    19  H   -0.001388  -0.000819  -0.000035  -0.000008   0.000012   0.007116
    20  H   -0.020333  -0.002233  -0.000036   0.000012   0.000000  -0.000363
    21  H    0.361101  -0.022306  -0.001347  -0.000277   0.006909   0.009126
    22  H   -0.018223   0.315967  -0.000537   0.000028  -0.000086  -0.000399
              13         14         15         16         17         18
     1  C   -0.002193  -0.005411  -0.000143   0.000060  -0.000016  -0.000004
     2  C   -0.015004  -0.018869   0.006283  -0.004486  -0.007528   0.000890
     3  C    0.363008   0.366774  -0.003956  -0.017611  -0.002217   0.006097
     4  C   -0.004461  -0.023301   0.359355   0.369324  -0.021858  -0.006796
     5  C    0.006641  -0.003824  -0.014535  -0.022726   0.369721   0.354479
     6  C    0.000936  -0.006517   0.008213  -0.003660  -0.018038  -0.006479
     7  C    0.008037  -0.011983   0.001354  -0.008461  -0.006702   0.006238
     8  O   -0.000094  -0.000050   0.000000   0.000001  -0.000020  -0.000033
     9  H   -0.000133  -0.000152   0.000010   0.000008   0.000004   0.000001
    10  H    0.005007  -0.001199  -0.000019  -0.000042  -0.000000  -0.000000
    11  H   -0.001243   0.006684  -0.000005   0.000008  -0.000035   0.000002
    12  H   -0.009587   0.008429  -0.000194   0.005635   0.000426   0.000053
    13  H    0.620908  -0.022311  -0.004975  -0.007547  -0.000120  -0.000254
    14  H   -0.022311   0.666378  -0.007789   0.007913   0.005440  -0.000090
    15  H   -0.004975  -0.007789   0.615438  -0.022051  -0.007561  -0.001190
    16  H   -0.007547   0.007913  -0.022051   0.658499   0.007706  -0.007843
    17  H   -0.000120   0.005440  -0.007561   0.007706   0.650031  -0.021563
    18  H   -0.000254  -0.000090  -0.001190  -0.007843  -0.021563   0.587605
    19  H   -0.000132   0.000418  -0.000145   0.004868   0.007114  -0.005119
    20  H    0.000034   0.000012  -0.000322   0.000019  -0.007579  -0.004199
    21  H   -0.000569   0.007170  -0.000138   0.000424   0.006159   0.000148
    22  H    0.000018   0.000002  -0.000003   0.000003  -0.000003  -0.000018
              19         20         21         22
     1  C    0.000169  -0.000296  -0.003583   0.000009
     2  C   -0.017281   0.010001  -0.036840   0.008845
     3  C   -0.003769   0.000107  -0.000865  -0.000421
     4  C   -0.002567   0.006904  -0.003055   0.000043
     5  C   -0.015988  -0.002148  -0.003887   0.000256
     6  C    0.358961   0.357483  -0.026499  -0.000654
     7  C   -0.001388  -0.020333   0.361101  -0.018223
     8  O   -0.000819  -0.002233  -0.022306   0.315967
     9  H   -0.000035  -0.000036  -0.001347  -0.000537
    10  H   -0.000008   0.000012  -0.000277   0.000028
    11  H    0.000012   0.000000   0.006909  -0.000086
    12  H    0.007116  -0.000363   0.009126  -0.000399
    13  H   -0.000132   0.000034  -0.000569   0.000018
    14  H    0.000418   0.000012   0.007170   0.000002
    15  H   -0.000145  -0.000322  -0.000138  -0.000003
    16  H    0.004868   0.000019   0.000424   0.000003
    17  H    0.007114  -0.007579   0.006159  -0.000003
    18  H   -0.005119  -0.004199   0.000148  -0.000018
    19  H    0.620217  -0.027592   0.008072  -0.001518
    20  H   -0.027592   0.631644  -0.010388   0.006193
    21  H    0.008072  -0.010388   0.629558  -0.005619
    22  H   -0.001518   0.006193  -0.005619   0.466954
          Atomic-Atomic Spin Densities.
               1          2          3          4          5          6
     1  C    0.087348   0.011701  -0.008574   0.001721  -0.000879   0.002114
     2  C    0.011701   0.001209   0.007342  -0.004321   0.004579  -0.005608
     3  C   -0.008574   0.007342   0.035380   0.014815  -0.004874   0.002963
     4  C    0.001721  -0.004321   0.014815   0.036973  -0.009117   0.005212
     5  C   -0.000879   0.004579  -0.004874  -0.009117   0.030129   0.003450
     6  C    0.002114  -0.005608   0.002963   0.005212   0.003450   0.099428
     7  C   -0.005076   0.002473  -0.000042   0.001952  -0.008588   0.061594
     8  O    0.001721   0.002522  -0.000100  -0.000179   0.000669  -0.013016
     9  H    0.001999   0.003301  -0.000010  -0.000003   0.000047  -0.000273
    10  H   -0.000662   0.000576   0.000235  -0.000029   0.000010  -0.000020
    11  H   -0.000196   0.000048   0.000224  -0.000040   0.000022  -0.000037
    12  H   -0.004735   0.002814   0.001307  -0.001887   0.001008  -0.001777
    13  H   -0.002328   0.001144   0.002034  -0.002016   0.000442  -0.000361
    14  H    0.000104   0.000184   0.000758  -0.000061  -0.000076   0.000226
    15  H   -0.000111   0.000351  -0.003612   0.004515   0.001279  -0.000757
    16  H    0.000048  -0.000285   0.000486   0.001381  -0.000356   0.000164
    17  H   -0.000021   0.000100  -0.000357   0.000040   0.002339  -0.000513
    18  H    0.000033  -0.000301   0.000837  -0.002806   0.005077  -0.000618
    19  H   -0.000277   0.001104  -0.000286  -0.000958   0.004580  -0.003240
    20  H   -0.000037   0.000012  -0.000062  -0.000121   0.001909  -0.002072
    21  H   -0.004884   0.001282  -0.000156  -0.001307   0.004720  -0.010751
    22  H   -0.000068  -0.000089   0.000016  -0.000002   0.000029  -0.000328
               7          8          9         10         11         12
     1  C   -0.005076   0.001721   0.001999  -0.000662  -0.000196  -0.004735
     2  C    0.002473   0.002522   0.003301   0.000576   0.000048   0.002814
     3  C   -0.000042  -0.000100  -0.000010   0.000235   0.000224   0.001307
     4  C    0.001952  -0.000179  -0.000003  -0.000029  -0.000040  -0.001887
     5  C   -0.008588   0.000669   0.000047   0.000010   0.000022   0.001008
     6  C    0.061594  -0.013016  -0.000273  -0.000020  -0.000037  -0.001777
     7  C    0.037846  -0.045636   0.000145  -0.000002   0.000134  -0.001392
     8  O   -0.045636   0.476495  -0.003211  -0.000034  -0.000093   0.001131
     9  H    0.000145  -0.003211   0.012440   0.000237   0.000479   0.000849
    10  H   -0.000002  -0.000034   0.000237  -0.003623   0.000206   0.000180
    11  H    0.000134  -0.000093   0.000479   0.000206  -0.003594   0.000019
    12  H   -0.001392   0.001131   0.000849   0.000180   0.000019   0.005972
    13  H    0.000090   0.000005   0.000042   0.000117   0.000064   0.000719
    14  H   -0.000011   0.000005   0.000023  -0.000000  -0.000055  -0.000049
    15  H   -0.000051   0.000004   0.000001   0.000002   0.000003   0.000134
    16  H    0.000164  -0.000008  -0.000002  -0.000002  -0.000000  -0.000161
    17  H   -0.000051   0.000014   0.000000  -0.000000   0.000001   0.000007
    18  H    0.000651  -0.000069  -0.000001  -0.000000  -0.000001  -0.000106
    19  H   -0.004947   0.003349   0.000040   0.000003   0.000003   0.000745
    20  H    0.000112   0.000899   0.000004   0.000000   0.000001   0.000057
    21  H    0.008574  -0.003647   0.000818   0.000041   0.000271   0.000725
    22  H    0.000058   0.001668   0.000034  -0.000000   0.000003   0.000029
              13         14         15         16         17         18
     1  C   -0.002328   0.000104  -0.000111   0.000048  -0.000021   0.000033
     2  C    0.001144   0.000184   0.000351  -0.000285   0.000100  -0.000301
     3  C    0.002034   0.000758  -0.003612   0.000486  -0.000357   0.000837
     4  C   -0.002016  -0.000061   0.004515   0.001381   0.000040  -0.002806
     5  C    0.000442  -0.000076   0.001279  -0.000356   0.002339   0.005077
     6  C   -0.000361   0.000226  -0.000757   0.000164  -0.000513  -0.000618
     7  C    0.000090  -0.000011  -0.000051   0.000164  -0.000051   0.000651
     8  O    0.000005   0.000005   0.000004  -0.000008   0.000014  -0.000069
     9  H    0.000042   0.000023   0.000001  -0.000002   0.000000  -0.000001
    10  H    0.000117  -0.000000   0.000002  -0.000002  -0.000000  -0.000000
    11  H    0.000064  -0.000055   0.000003  -0.000000   0.000001  -0.000001
    12  H    0.000719  -0.000049   0.000134  -0.000161   0.000007  -0.000106
    13  H    0.006058   0.000176   0.000676  -0.000161   0.000012  -0.000046
    14  H    0.000176  -0.002409   0.000060  -0.000016  -0.000012  -0.000014
    15  H    0.000676   0.000060   0.020140  -0.000580   0.000302  -0.002196
    16  H   -0.000161  -0.000016  -0.000580  -0.001553  -0.000067   0.000368
    17  H    0.000012  -0.000012   0.000302  -0.000067  -0.002393  -0.001316
    18  H   -0.000046  -0.000014  -0.002196   0.000368  -0.001316   0.061656
    19  H    0.000049  -0.000004   0.000169  -0.000224   0.000024  -0.002391
    20  H    0.000003  -0.000000   0.000023  -0.000014   0.000130  -0.000838
    21  H    0.000174  -0.000084   0.000143  -0.000026   0.000243  -0.000445
    22  H   -0.000000  -0.000000   0.000000  -0.000000   0.000001  -0.000003
              19         20         21         22
     1  C   -0.000277  -0.000037  -0.004884  -0.000068
     2  C    0.001104   0.000012   0.001282  -0.000089
     3  C   -0.000286  -0.000062  -0.000156   0.000016
     4  C   -0.000958  -0.000121  -0.001307  -0.000002
     5  C    0.004580   0.001909   0.004720   0.000029
     6  C   -0.003240  -0.002072  -0.010751  -0.000328
     7  C   -0.004947   0.000112   0.008574   0.000058
     8  O    0.003349   0.000899  -0.003647   0.001668
     9  H    0.000040   0.000004   0.000818   0.000034
    10  H    0.000003   0.000000   0.000041  -0.000000
    11  H    0.000003   0.000001   0.000271   0.000003
    12  H    0.000745   0.000057   0.000725   0.000029
    13  H    0.000049   0.000003   0.000174  -0.000000
    14  H   -0.000004  -0.000000  -0.000084  -0.000000
    15  H    0.000169   0.000023   0.000143   0.000000
    16  H   -0.000224  -0.000014  -0.000026  -0.000000
    17  H    0.000024   0.000130   0.000243   0.000001
    18  H   -0.002391  -0.000838  -0.000445  -0.000003
    19  H    0.003653   0.001600   0.000831   0.000120
    20  H    0.001600  -0.005007   0.000797  -0.000020
    21  H    0.000831   0.000797   0.069088   0.000364
    22  H    0.000120  -0.000020   0.000364  -0.012218
 Mulliken charges and spin densities:
               1          2
     1  C    0.074689   0.078942
     2  C   -0.148460   0.030137
     3  C    0.017368   0.048324
     4  C    0.026100   0.043762
     5  C   -0.011153   0.036401
     6  C    0.034081   0.135780
     7  C    0.048534   0.047999
     8  O   -0.065842   0.422488
     9  H    0.065239   0.016960
    10  H    0.068213  -0.002766
    11  H    0.042698  -0.002539
    12  H    0.046814   0.005587
    13  H    0.064035   0.006891
    14  H    0.032279  -0.001255
    15  H    0.072373   0.020496
    16  H    0.039960  -0.000846
    17  H    0.046640  -0.001517
    18  H    0.098074   0.057472
    19  H    0.069413   0.003943
    20  H    0.063080  -0.002625
    21  H    0.086704   0.066773
    22  H    0.229163  -0.010406
 Sum of Mulliken charges =   1.00000   1.00000
 Mulliken charges and spin densities with hydrogens summed into heavy atoms:
               1          2
     1  C    0.250839   0.090596
     2  C   -0.101646   0.035725
     3  C    0.113682   0.053960
     4  C    0.138433   0.063413
     5  C    0.133561   0.092355
     6  C    0.166574   0.137097
     7  C    0.135238   0.114772
     8  O    0.163320   0.412082
 Electronic spatial extent (au):  <R**2>=           1026.1999
 Charge=              1.0000 electrons
 Dipole moment (field-independent basis, Debye):
    X=             -0.1595    Y=              2.5401    Z=              0.9482  Tot=              2.7160
 Quadrupole moment (field-independent basis, Debye-Ang):
   XX=            -36.0199   YY=            -32.9323   ZZ=            -46.4123
   XY=              1.7376   XZ=              1.5423   YZ=              1.9652
 Traceless Quadrupole moment (field-independent basis, Debye-Ang):
   XX=              2.4349   YY=              5.5226   ZZ=             -7.9575
   XY=              1.7376   XZ=              1.5423   YZ=              1.9652
 Octapole moment (field-independent basis, Debye-Ang**2):
  XXX=             -2.1085  YYY=             28.2608  ZZZ=              0.5958  XYY=             13.6541
  XXY=              5.6608  XXZ=              2.0334  XZZ=              1.8945  YZZ=              3.0018
  YYZ=              1.8420  XYZ=              3.1746
 Hexadecapole moment (field-independent basis, Debye-Ang**3):
 XXXX=           -622.5294 YYYY=           -399.4697 ZZZZ=           -104.8307 XXXY=              9.0709
 XXXZ=              0.8451 YYYX=             42.6279 YYYZ=             12.0036 ZZZX=              1.4654
 ZZZY=             -1.0721 XXYY=           -159.6415 XXZZ=           -134.1914 YYZZ=            -99.2489
 XXYZ=              3.5969 YYXZ=              4.0541 ZZXY=              3.1167
 N-N= 4.132388187941D+02 E-N=-1.625302347570D+03  KE= 3.459062195037D+02
                          Isotropic Fermi Contact Couplings
        Atom                 a.u.       MegaHertz       Gauss      10(-4) cm-1
     1  C(13)              0.02010      22.59621       8.06289       7.53729
     2  C(13)             -0.00640      -7.19799      -2.56842      -2.40099
     3  C(13)              0.00220       2.46972       0.88126       0.82381
     4  C(13)              0.00116       1.30600       0.46601       0.43564
     5  C(13)             -0.00328      -3.68343      -1.31434      -1.22866
     6  C(13)              0.02834      31.86468      11.37011      10.62891
     7  C(13)             -0.01493     -16.78140      -5.98802      -5.59767
     8  O(17)              0.15612     -94.64105     -33.77028     -31.56886
     9  H(1)               0.01003      44.84241      16.00089      14.95782
    10  H(1)              -0.00105      -4.69743      -1.67616      -1.56689
    11  H(1)              -0.00099      -4.43048      -1.58090      -1.47785
    12  H(1)               0.00179       7.99656       2.85337       2.66737
    13  H(1)               0.00330      14.76767       5.26947       4.92596
    14  H(1)              -0.00034      -1.51135      -0.53929      -0.50413
    15  H(1)               0.00952      42.55299      15.18397      14.19415
    16  H(1)              -0.00013      -0.59970      -0.21399      -0.20004
    17  H(1)              -0.00058      -2.60049      -0.92792      -0.86743
    18  H(1)               0.02618     117.03249      41.76010      39.03783
    19  H(1)               0.00039       1.75002       0.62445       0.58374
    20  H(1)              -0.00130      -5.79601      -2.06816      -1.93334
    21  H(1)               0.03008     134.43214      47.96873      44.84173
    22  H(1)              -0.00560     -25.01293      -8.92523      -8.34341
 --------------------------------------------------------
       Center         ----  Spin Dipole Couplings  ----
                      3XX-RR        3YY-RR        3ZZ-RR
 --------------------------------------------------------
     1   Atom        0.117212     -0.054585     -0.062626
     2   Atom        0.072517     -0.029307     -0.043210
     3   Atom        0.080928     -0.035316     -0.045612
     4   Atom        0.074616     -0.030783     -0.043833
     5   Atom        0.090526     -0.041376     -0.049149
     6   Atom        0.228892     -0.110200     -0.118692
     7   Atom        0.062813     -0.047167     -0.015646
     8   Atom        0.343184     -0.650545      0.307361
     9   Atom        0.000009      0.009540     -0.009550
    10   Atom       -0.001612      0.008684     -0.007072
    11   Atom       -0.002514     -0.003466      0.005979
    12   Atom       -0.004298     -0.000736      0.005034
    13   Atom       -0.003133      0.009637     -0.006504
    14   Atom       -0.002013     -0.002069      0.004082
    15   Atom        0.000552      0.006221     -0.006774
    16   Atom       -0.001014     -0.004203      0.005216
    17   Atom        0.001428     -0.006772      0.005344
    18   Atom        0.008017     -0.003264     -0.004753
    19   Atom        0.000314     -0.014577      0.014264
    20   Atom       -0.000652      0.011965     -0.011313
    21   Atom       -0.010967     -0.013260      0.024227
    22   Atom       -0.039219      0.059492     -0.020273
 --------------------------------------------------------
                        XY            XZ            YZ
 --------------------------------------------------------
     1   Atom       -0.018741      0.007967     -0.000081
     2   Atom       -0.020736      0.022087     -0.001472
     3   Atom       -0.032445     -0.020952      0.005112
     4   Atom       -0.038573     -0.020651      0.008560
     5   Atom       -0.024097     -0.009090      0.002466
     6   Atom       -0.082428      0.070350     -0.015773
     7   Atom       -0.079177      0.114525     -0.074849
     8   Atom       -0.478749      1.191781     -0.483501
     9   Atom        0.003472     -0.004794     -0.005492
    10   Atom       -0.003282     -0.000660      0.005446
    11   Atom       -0.002813      0.003433     -0.004986
    12   Atom        0.001573     -0.001850      0.003199
    13   Atom        0.003831      0.001183      0.004612
    14   Atom        0.000738      0.002049     -0.004786
    15   Atom        0.009064     -0.002338     -0.003786
    16   Atom        0.000308      0.004953      0.000215
    17   Atom       -0.000020     -0.002816     -0.001845
    18   Atom       -0.009026      0.008348     -0.005886
    19   Atom       -0.002087      0.002477     -0.006147
    20   Atom       -0.006271     -0.000052      0.010606
    21   Atom        0.001964     -0.008663      0.001641
    22   Atom       -0.009074      0.013711      0.043164
 --------------------------------------------------------


 ---------------------------------------------------------------------------------
              Anisotropic Spin Dipole Couplings in Principal Axis System
 ---------------------------------------------------------------------------------

       Atom             a.u.   MegaHertz   Gauss  10(-4) cm-1        Axes

              Baa    -0.0631    -8.463    -3.020    -2.823 -0.0556 -0.1136  0.9920
     1 C(13)  Bbb    -0.0565    -7.584    -2.706    -2.530  0.1011  0.9878  0.1188
              Bcc     0.1196    16.046     5.726     5.352  0.9933 -0.1069  0.0435
 
              Baa    -0.0476    -6.393    -2.281    -2.132 -0.2042 -0.1533  0.9669
     2 C(13)  Bbb    -0.0328    -4.406    -1.572    -1.470  0.1521  0.9707  0.1860
              Bcc     0.0805    10.799     3.854     3.602  0.9671 -0.1850  0.1749
 
              Baa    -0.0490    -6.574    -2.346    -2.193  0.1643  0.0212  0.9862
     3 C(13)  Bbb    -0.0437    -5.869    -2.094    -1.958  0.2418  0.9684 -0.0611
              Bcc     0.0927    12.444     4.440     4.151  0.9563 -0.2485 -0.1540
 
              Baa    -0.0481    -6.458    -2.304    -2.154  0.0405 -0.3682  0.9288
     4 C(13)  Bbb    -0.0428    -5.741    -2.049    -1.915  0.3467  0.8770  0.3326
              Bcc     0.0909    12.200     4.353     4.069  0.9371 -0.3085 -0.1632
 
              Baa    -0.0499    -6.699    -2.390    -2.235  0.0288 -0.2012  0.9791
     5 C(13)  Bbb    -0.0455    -6.102    -2.177    -2.036  0.1837  0.9639  0.1927
              Bcc     0.0954    12.802     4.568     4.270  0.9826 -0.1743 -0.0648
 
              Baa    -0.1324   -17.768    -6.340    -5.927 -0.2079 -0.0793  0.9749
     6 C(13)  Bbb    -0.1291   -17.327    -6.183    -5.780  0.1999  0.9722  0.1217
              Bcc     0.2615    35.096    12.523    11.707  0.9575 -0.2202  0.1863
 
              Baa    -0.1102   -14.791    -5.278    -4.934 -0.2093  0.6275  0.7500
     7 C(13)  Bbb    -0.0830   -11.142    -3.976    -3.716  0.6512  0.6616 -0.3718
              Bcc     0.1933    25.933     9.253     8.650  0.7295 -0.4106  0.5470
 
              Baa    -0.8695    62.917    22.450    20.987 -0.5971  0.3194  0.7359
     8 O(17)  Bbb    -0.8435    61.037    21.779    20.360  0.4192  0.9063 -0.0533
              Bcc     1.7130  -123.954   -44.230   -41.347  0.6840 -0.2766  0.6750
 
              Baa    -0.0122    -6.534    -2.332    -2.180  0.3120  0.1852  0.9319
     9 H(1)   Bbb    -0.0005    -0.265    -0.095    -0.088  0.8820 -0.4209 -0.2117
              Bcc     0.0127     6.799     2.426     2.268  0.3530  0.8880 -0.2947
 
              Baa    -0.0088    -4.689    -1.673    -1.564 -0.0525 -0.3061  0.9505
    10 H(1)   Bbb    -0.0025    -1.311    -0.468    -0.437  0.9666  0.2234  0.1254
              Bcc     0.0112     6.000     2.141     2.001 -0.2508  0.9254  0.2842
 
              Baa    -0.0062    -3.322    -1.185    -1.108  0.4446  0.8660  0.2287
    11 H(1)   Bbb    -0.0034    -1.818    -0.649    -0.607  0.8313 -0.3038 -0.4654
              Bcc     0.0096     5.141     1.834     1.715  0.3336 -0.3971  0.8550
 
              Baa    -0.0057    -3.057    -1.091    -1.020  0.8503 -0.4464  0.2788
    12 H(1)   Bbb    -0.0008    -0.445    -0.159    -0.148  0.5165  0.8097 -0.2786
              Bcc     0.0066     3.502     1.250     1.168 -0.1014  0.3809  0.9190
 
              Baa    -0.0077    -4.127    -1.473    -1.377 -0.0428 -0.2476  0.9679
    13 H(1)   Bbb    -0.0042    -2.237    -0.798    -0.746  0.9654 -0.2595 -0.0237
              Bcc     0.0119     6.364     2.271     2.123  0.2571  0.9335  0.2501
 
              Baa    -0.0055    -2.928    -1.045    -0.977 -0.4419  0.7609  0.4752
    14 H(1)   Bbb    -0.0014    -0.772    -0.276    -0.258  0.8821  0.4650  0.0757
              Bcc     0.0069     3.700     1.320     1.234  0.1634 -0.4526  0.8766
 
              Baa    -0.0078    -4.162    -1.485    -1.388 -0.0418  0.2855  0.9575
    15 H(1)   Bbb    -0.0060    -3.221    -1.149    -1.075  0.8164 -0.5427  0.1974
              Bcc     0.0138     7.383     2.635     2.463  0.5759  0.7899 -0.2104
 
              Baa    -0.0043    -2.276    -0.812    -0.759 -0.2809  0.9516  0.1252
    16 H(1)   Bbb    -0.0037    -1.972    -0.704    -0.658  0.8290  0.3062 -0.4680
              Bcc     0.0080     4.248     1.516     1.417  0.4837  0.0277  0.8748
 
              Baa    -0.0071    -3.773    -1.346    -1.258  0.0550  0.9858  0.1590
    17 H(1)   Bbb     0.0001     0.033     0.012     0.011  0.8929 -0.1198  0.4341
              Bcc     0.0070     3.740     1.334     1.247 -0.4470 -0.1181  0.8867
 
              Baa    -0.0100    -5.313    -1.896    -1.772 -0.0558  0.6158  0.7859
    18 H(1)   Bbb    -0.0077    -4.097    -1.462    -1.366  0.6137  0.6420 -0.4596
              Bcc     0.0176     9.410     3.358     3.139  0.7876 -0.4567  0.4137
 
              Baa    -0.0160    -8.527    -3.043    -2.844  0.0961  0.9769  0.1907
    19 H(1)   Bbb    -0.0001    -0.029    -0.010    -0.010  0.9792 -0.0584 -0.1945
              Bcc     0.0160     8.556     3.053     2.854  0.1788 -0.2054  0.9622
 
              Baa    -0.0158    -8.414    -3.002    -2.807 -0.1559 -0.3834  0.9104
    20 H(1)   Bbb    -0.0022    -1.157    -0.413    -0.386  0.9401  0.2252  0.2558
              Bcc     0.0179     9.571     3.415     3.193 -0.3031  0.8957  0.3253
 
              Baa    -0.0154    -8.232    -2.937    -2.746 -0.6604  0.7303 -0.1745
    21 H(1)   Bbb    -0.0108    -5.789    -2.066    -1.931  0.7164  0.6825  0.1450
              Bcc     0.0263    14.020     5.003     4.677 -0.2250  0.0293  0.9739
 
              Baa    -0.0554   -29.568   -10.551    -9.863  0.7083  0.2966 -0.6406
    22 H(1)   Bbb    -0.0230   -12.287    -4.384    -4.099  0.7055 -0.2660  0.6569
              Bcc     0.0784    41.855    14.935    13.961 -0.0244  0.9172  0.3977
 

 ---------------------------------------------------------------------------------

 ******************************Gaussian NBO Version 3.1******************************
             N A T U R A L   A T O M I C   O R B I T A L   A N D
          N A T U R A L   B O N D   O R B I T A L   A N A L Y S I S
 ******************************Gaussian NBO Version 3.1******************************
       /RESON  / : Allow strongly delocalized NBO set

 Analyzing the SCF density

 Job title: 17                                                              

 Storage needed:    101028 in NPA,    133540 in NBO ( 939521456 available)
 GSVD:  LWork=       19020 too small for GESVD, short by        8450 words or        8450 for optimal perf.


 NATURAL POPULATIONS:  Natural atomic orbital occupancies 
                                                          
   NAO  Atom  No  lang   Type(AO)    Occupancy
 --------------------------------------------
     1    C    1  S      Cor( 1S)     1.99918
     2    C    1  S      Val( 2S)     1.09250
     3    C    1  S      Ryd( 3S)     0.00066
     4    C    1  px     Val( 2p)     1.04359
     5    C    1  px     Ryd( 3p)     0.00255
     6    C    1  py     Val( 2p)     1.22500
     7    C    1  py     Ryd( 3p)     0.00431
     8    C    1  pz     Val( 2p)     1.22861
     9    C    1  pz     Ryd( 3p)     0.00240
    10    C    1  dxy    Ryd( 3d)     0.00060
    11    C    1  dxz    Ryd( 3d)     0.00027
    12    C    1  dyz    Ryd( 3d)     0.00034
    13    C    1  dx2y2  Ryd( 3d)     0.00049
    14    C    1  dz2    Ryd( 3d)     0.00079

    15    C    2  S      Cor( 1S)     1.99894
    16    C    2  S      Val( 2S)     0.95512
    17    C    2  S      Ryd( 3S)     0.00223
    18    C    2  px     Val( 2p)     1.04562
    19    C    2  px     Ryd( 3p)     0.00437
    20    C    2  py     Val( 2p)     1.03412
    21    C    2  py     Ryd( 3p)     0.00354
    22    C    2  pz     Val( 2p)     1.20922
    23    C    2  pz     Ryd( 3p)     0.00317
    24    C    2  dxy    Ryd( 3d)     0.00067
    25    C    2  dxz    Ryd( 3d)     0.00059
    26    C    2  dyz    Ryd( 3d)     0.00061
    27    C    2  dx2y2  Ryd( 3d)     0.00097
    28    C    2  dz2    Ryd( 3d)     0.00102

    29    C    3  S      Cor( 1S)     1.99908
    30    C    3  S      Val( 2S)     1.01579
    31    C    3  S      Ryd( 3S)     0.00157
    32    C    3  px     Val( 2p)     0.98447
    33    C    3  px     Ryd( 3p)     0.00267
    34    C    3  py     Val( 2p)     1.18281
    35    C    3  py     Ryd( 3p)     0.00474
    36    C    3  pz     Val( 2p)     1.22199
    37    C    3  pz     Ryd( 3p)     0.00378
    38    C    3  dxy    Ryd( 3d)     0.00071
    39    C    3  dxz    Ryd( 3d)     0.00043
    40    C    3  dyz    Ryd( 3d)     0.00041
    41    C    3  dx2y2  Ryd( 3d)     0.00069
    42    C    3  dz2    Ryd( 3d)     0.00095

    43    C    4  S      Cor( 1S)     1.99909
    44    C    4  S      Val( 2S)     1.02159
    45    C    4  S      Ryd( 3S)     0.00081
    46    C    4  px     Val( 2p)     1.09482
    47    C    4  px     Ryd( 3p)     0.00388
    48    C    4  py     Val( 2p)     1.07979
    49    C    4  py     Ryd( 3p)     0.00330
    50    C    4  pz     Val( 2p)     1.20851
    51    C    4  pz     Ryd( 3p)     0.00289
    52    C    4  dxy    Ryd( 3d)     0.00073
    53    C    4  dxz    Ryd( 3d)     0.00038
    54    C    4  dyz    Ryd( 3d)     0.00048
    55    C    4  dx2y2  Ryd( 3d)     0.00064
    56    C    4  dz2    Ryd( 3d)     0.00096

    57    C    5  S      Cor( 1S)     1.99907
    58    C    5  S      Val( 2S)     1.02622
    59    C    5  S      Ryd( 3S)     0.00089
    60    C    5  px     Val( 2p)     1.09028
    61    C    5  px     Ryd( 3p)     0.00387
    62    C    5  py     Val( 2p)     1.07087
    63    C    5  py     Ryd( 3p)     0.00269
    64    C    5  pz     Val( 2p)     1.21472
    65    C    5  pz     Ryd( 3p)     0.00283
    66    C    5  dxy    Ryd( 3d)     0.00078
    67    C    5  dxz    Ryd( 3d)     0.00033
    68    C    5  dyz    Ryd( 3d)     0.00052
    69    C    5  dx2y2  Ryd( 3d)     0.00055
    70    C    5  dz2    Ryd( 3d)     0.00099

    71    C    6  S      Cor( 1S)     1.99904
    72    C    6  S      Val( 2S)     1.03856
    73    C    6  S      Ryd( 3S)     0.00116
    74    C    6  px     Val( 2p)     0.94705
    75    C    6  px     Ryd( 3p)     0.00285
    76    C    6  py     Val( 2p)     1.18608
    77    C    6  py     Ryd( 3p)     0.00488
    78    C    6  pz     Val( 2p)     1.23655
    79    C    6  pz     Ryd( 3p)     0.00341
    80    C    6  dxy    Ryd( 3d)     0.00058
    81    C    6  dxz    Ryd( 3d)     0.00052
    82    C    6  dyz    Ryd( 3d)     0.00050
    83    C    6  dx2y2  Ryd( 3d)     0.00078
    84    C    6  dz2    Ryd( 3d)     0.00092

    85    C    7  S      Cor( 1S)     1.99876
    86    C    7  S      Val( 2S)     0.94038
    87    C    7  S      Ryd( 3S)     0.00334
    88    C    7  px     Val( 2p)     0.80797
    89    C    7  px     Ryd( 3p)     0.00581
    90    C    7  py     Val( 2p)     0.96073
    91    C    7  py     Ryd( 3p)     0.00263
    92    C    7  pz     Val( 2p)     1.13836
    93    C    7  pz     Ryd( 3p)     0.00268
    94    C    7  dxy    Ryd( 3d)     0.00204
    95    C    7  dxz    Ryd( 3d)     0.00114
    96    C    7  dyz    Ryd( 3d)     0.00111
    97    C    7  dx2y2  Ryd( 3d)     0.00146
    98    C    7  dz2    Ryd( 3d)     0.00152

    99    O    8  S      Cor( 1S)     1.99973
   100    O    8  S      Val( 2S)     1.68323
   101    O    8  S      Ryd( 3S)     0.00124
   102    O    8  px     Val( 2p)     1.55967
   103    O    8  px     Ryd( 3p)     0.00140
   104    O    8  py     Val( 2p)     1.49711
   105    O    8  py     Ryd( 3p)     0.00209
   106    O    8  pz     Val( 2p)     1.68860
   107    O    8  pz     Ryd( 3p)     0.00140
   108    O    8  dxy    Ryd( 3d)     0.00074
   109    O    8  dxz    Ryd( 3d)     0.00108
   110    O    8  dyz    Ryd( 3d)     0.00078
   111    O    8  dx2y2  Ryd( 3d)     0.00099
   112    O    8  dz2    Ryd( 3d)     0.00082

   113    H    9  S      Val( 1S)     0.74007
   114    H    9  S      Ryd( 2S)     0.00158
   115    H    9  px     Ryd( 2p)     0.00054
   116    H    9  py     Ryd( 2p)     0.00031
   117    H    9  pz     Ryd( 2p)     0.00024

   118    H   10  S      Val( 1S)     0.74460
   119    H   10  S      Ryd( 2S)     0.00102
   120    H   10  px     Ryd( 2p)     0.00014
   121    H   10  py     Ryd( 2p)     0.00063
   122    H   10  pz     Ryd( 2p)     0.00026

   123    H   11  S      Val( 1S)     0.76840
   124    H   11  S      Ryd( 2S)     0.00144
   125    H   11  px     Ryd( 2p)     0.00015
   126    H   11  py     Ryd( 2p)     0.00020
   127    H   11  pz     Ryd( 2p)     0.00070

   128    H   12  S      Val( 1S)     0.73836
   129    H   12  S      Ryd( 2S)     0.00387
   130    H   12  px     Ryd( 2p)     0.00009
   131    H   12  py     Ryd( 2p)     0.00012
   132    H   12  pz     Ryd( 2p)     0.00077

   133    H   13  S      Val( 1S)     0.72719
   134    H   13  S      Ryd( 2S)     0.00182
   135    H   13  px     Ryd( 2p)     0.00010
   136    H   13  py     Ryd( 2p)     0.00067
   137    H   13  pz     Ryd( 2p)     0.00025

   138    H   14  S      Val( 1S)     0.76426
   139    H   14  S      Ryd( 2S)     0.00262
   140    H   14  px     Ryd( 2p)     0.00011
   141    H   14  py     Ryd( 2p)     0.00021
   142    H   14  pz     Ryd( 2p)     0.00071

   143    H   15  S      Val( 1S)     0.72073
   144    H   15  S      Ryd( 2S)     0.00171
   145    H   15  px     Ryd( 2p)     0.00050
   146    H   15  py     Ryd( 2p)     0.00033
   147    H   15  pz     Ryd( 2p)     0.00020

   148    H   16  S      Val( 1S)     0.76082
   149    H   16  S      Ryd( 2S)     0.00248
   150    H   16  px     Ryd( 2p)     0.00016
   151    H   16  py     Ryd( 2p)     0.00014
   152    H   16  pz     Ryd( 2p)     0.00074

   153    H   17  S      Val( 1S)     0.75913
   154    H   17  S      Ryd( 2S)     0.00251
   155    H   17  px     Ryd( 2p)     0.00016
   156    H   17  py     Ryd( 2p)     0.00012
   157    H   17  pz     Ryd( 2p)     0.00074

   158    H   18  S      Val( 1S)     0.69436
   159    H   18  S      Ryd( 2S)     0.00157
   160    H   18  px     Ryd( 2p)     0.00064
   161    H   18  py     Ryd( 2p)     0.00023
   162    H   18  pz     Ryd( 2p)     0.00021

   163    H   19  S      Val( 1S)     0.73461
   164    H   19  S      Ryd( 2S)     0.00308
   165    H   19  px     Ryd( 2p)     0.00010
   166    H   19  py     Ryd( 2p)     0.00017
   167    H   19  pz     Ryd( 2p)     0.00075

   168    H   20  S      Val( 1S)     0.73857
   169    H   20  S      Ryd( 2S)     0.00241
   170    H   20  px     Ryd( 2p)     0.00013
   171    H   20  py     Ryd( 2p)     0.00067
   172    H   20  pz     Ryd( 2p)     0.00025

   173    H   21  S      Val( 1S)     0.72108
   174    H   21  S      Ryd( 2S)     0.00363
   175    H   21  px     Ryd( 2p)     0.00012
   176    H   21  py     Ryd( 2p)     0.00014
   177    H   21  pz     Ryd( 2p)     0.00085

   178    H   22  S      Val( 1S)     0.49480
   179    H   22  S      Ryd( 2S)     0.00125
   180    H   22  px     Ryd( 2p)     0.00103
   181    H   22  py     Ryd( 2p)     0.00239
   182    H   22  pz     Ryd( 2p)     0.00129

 WARNING:  1 low occupancy (<1.9990e) core orbital  found on  C    2
           1 low occupancy (<1.9990e) core orbital  found on  C    7


 Summary of Natural Population Analysis:                  
                                                          
                                       Natural Population 
                Natural  -----------------------------------------------
    Atom  No    Charge         Core      Valence    Rydberg      Total
 -----------------------------------------------------------------------
      C    1   -0.60131      1.99918     4.58970    0.01242     6.60131
      C    2   -0.26018      1.99894     4.24408    0.01717     6.26018
      C    3   -0.42009      1.99908     4.40506    0.01595     6.42009
      C    4   -0.41787      1.99909     4.40471    0.01406     6.41787
      C    5   -0.41462      1.99907     4.40210    0.01345     6.41462
      C    6   -0.42288      1.99904     4.40824    0.01560     6.42288
      C    7    0.13207      1.99876     3.84744    0.02173     5.86793
      O    8   -0.43889      1.99973     6.42861    0.01054     8.43889
      H    9    0.25725      0.00000     0.74007    0.00267     0.74275
      H   10    0.25335      0.00000     0.74460    0.00205     0.74665
      H   11    0.22910      0.00000     0.76840    0.00250     0.77090
      H   12    0.25679      0.00000     0.73836    0.00485     0.74321
      H   13    0.26998      0.00000     0.72719    0.00283     0.73002
      H   14    0.23208      0.00000     0.76426    0.00366     0.76792
      H   15    0.27653      0.00000     0.72073    0.00274     0.72347
      H   16    0.23567      0.00000     0.76082    0.00351     0.76433
      H   17    0.23733      0.00000     0.75913    0.00353     0.76267
      H   18    0.30299      0.00000     0.69436    0.00265     0.69701
      H   19    0.26129      0.00000     0.73461    0.00410     0.73871
      H   20    0.25797      0.00000     0.73857    0.00346     0.74203
      H   21    0.27420      0.00000     0.72108    0.00472     0.72580
      H   22    0.49924      0.00000     0.49480    0.00596     0.50076
 =======================================================================
   * Total *    1.00000     15.99290    46.83693    0.17017    63.00000

                                 Natural Population      
 --------------------------------------------------------
   Core                      15.99290 ( 99.9556% of  16)
   Valence                   46.83693 ( 99.6530% of  47)
   Natural Minimal Basis     62.82983 ( 99.7299% of  63)
   Natural Rydberg Basis      0.17017 (  0.2701% of  63)
 --------------------------------------------------------

    Atom  No          Natural Electron Configuration
 ----------------------------------------------------------------------------
      C    1      [core]2S( 1.09)2p( 3.50)3p( 0.01)
      C    2      [core]2S( 0.96)2p( 3.29)3p( 0.01)
      C    3      [core]2S( 1.02)2p( 3.39)3p( 0.01)
      C    4      [core]2S( 1.02)2p( 3.38)3p( 0.01)
      C    5      [core]2S( 1.03)2p( 3.38)3p( 0.01)
      C    6      [core]2S( 1.04)2p( 3.37)3p( 0.01)
      C    7      [core]2S( 0.94)2p( 2.91)3p( 0.01)3d( 0.01)
      O    8      [core]2S( 1.68)2p( 4.75)
      H    9            1S( 0.74)
      H   10            1S( 0.74)
      H   11            1S( 0.77)
      H   12            1S( 0.74)
      H   13            1S( 0.73)
      H   14            1S( 0.76)
      H   15            1S( 0.72)
      H   16            1S( 0.76)
      H   17            1S( 0.76)
      H   18            1S( 0.69)
      H   19            1S( 0.73)
      H   20            1S( 0.74)
      H   21            1S( 0.72)
      H   22            1S( 0.49)


 ***************************************************
 *******         Alpha spin orbitals         *******
 ***************************************************


 NATURAL POPULATIONS:  Natural atomic orbital occupancies 
                                                          
   NAO  Atom  No  lang   Type(AO)    Occupancy      Energy
 ----------------------------------------------------------
     1    C    1  S      Cor( 1S)     0.99960     -10.22827
     2    C    1  S      Val( 2S)     0.54717      -0.39697
     3    C    1  S      Ryd( 3S)     0.00041       0.74234
     4    C    1  px     Val( 2p)     0.55749      -0.23436
     5    C    1  px     Ryd( 3p)     0.00132       0.41121
     6    C    1  py     Val( 2p)     0.61271      -0.23989
     7    C    1  py     Ryd( 3p)     0.00216       0.49192
     8    C    1  pz     Val( 2p)     0.61495      -0.23866
     9    C    1  pz     Ryd( 3p)     0.00129       0.45530
    10    C    1  dxy    Ryd( 3d)     0.00033       2.14414
    11    C    1  dxz    Ryd( 3d)     0.00015       1.97749
    12    C    1  dyz    Ryd( 3d)     0.00017       2.07741
    13    C    1  dx2y2  Ryd( 3d)     0.00025       2.11314
    14    C    1  dz2    Ryd( 3d)     0.00040       2.26666

    15    C    2  S      Cor( 1S)     0.99947     -10.24720
    16    C    2  S      Val( 2S)     0.47715      -0.37555
    17    C    2  S      Ryd( 3S)     0.00120       0.78900
    18    C    2  px     Val( 2p)     0.54177      -0.26818
    19    C    2  px     Ryd( 3p)     0.00229       0.59906
    20    C    2  py     Val( 2p)     0.51628      -0.26761
    21    C    2  py     Ryd( 3p)     0.00184       0.51440
    22    C    2  pz     Val( 2p)     0.60482      -0.26442
    23    C    2  pz     Ryd( 3p)     0.00159       0.62850
    24    C    2  dxy    Ryd( 3d)     0.00039       2.04991
    25    C    2  dxz    Ryd( 3d)     0.00031       1.89991
    26    C    2  dyz    Ryd( 3d)     0.00031       1.93527
    27    C    2  dx2y2  Ryd( 3d)     0.00049       2.03100
    28    C    2  dz2    Ryd( 3d)     0.00052       2.27819

    29    C    3  S      Cor( 1S)     0.99954     -10.23285
    30    C    3  S      Val( 2S)     0.50801      -0.37673
    31    C    3  S      Ryd( 3S)     0.00078       0.81393
    32    C    3  px     Val( 2p)     0.51481      -0.24080
    33    C    3  px     Ryd( 3p)     0.00142       0.48426
    34    C    3  py     Val( 2p)     0.59246      -0.24639
    35    C    3  py     Ryd( 3p)     0.00240       0.54199
    36    C    3  pz     Val( 2p)     0.61186      -0.24847
    37    C    3  pz     Ryd( 3p)     0.00191       0.58021
    38    C    3  dxy    Ryd( 3d)     0.00038       2.05173
    39    C    3  dxz    Ryd( 3d)     0.00024       1.91943
    40    C    3  dyz    Ryd( 3d)     0.00021       2.05406
    41    C    3  dx2y2  Ryd( 3d)     0.00036       2.10128
    42    C    3  dz2    Ryd( 3d)     0.00048       2.25773

    43    C    4  S      Cor( 1S)     0.99955     -10.23287
    44    C    4  S      Val( 2S)     0.51082      -0.37766
    45    C    4  S      Ryd( 3S)     0.00041       0.82353
    46    C    4  px     Val( 2p)     0.56945      -0.24241
    47    C    4  px     Ryd( 3p)     0.00202       0.51182
    48    C    4  py     Val( 2p)     0.54045      -0.23808
    49    C    4  py     Ryd( 3p)     0.00175       0.48050
    50    C    4  pz     Val( 2p)     0.60534      -0.24251
    51    C    4  pz     Ryd( 3p)     0.00147       0.53460
    52    C    4  dxy    Ryd( 3d)     0.00040       2.12961
    53    C    4  dxz    Ryd( 3d)     0.00020       1.96263
    54    C    4  dyz    Ryd( 3d)     0.00024       1.97304
    55    C    4  dx2y2  Ryd( 3d)     0.00033       2.02478
    56    C    4  dz2    Ryd( 3d)     0.00048       2.28313

    57    C    5  S      Cor( 1S)     0.99954     -10.24886
    58    C    5  S      Val( 2S)     0.51246      -0.39531
    59    C    5  S      Ryd( 3S)     0.00047       0.79991
    60    C    5  px     Val( 2p)     0.57174      -0.26022
    61    C    5  px     Ryd( 3p)     0.00218       0.52061
    62    C    5  py     Val( 2p)     0.53469      -0.25176
    63    C    5  py     Ryd( 3p)     0.00147       0.44010
    64    C    5  pz     Val( 2p)     0.60697      -0.25664
    65    C    5  pz     Ryd( 3p)     0.00150       0.51953
    66    C    5  dxy    Ryd( 3d)     0.00045       2.09312
    67    C    5  dxz    Ryd( 3d)     0.00017       1.95675
    68    C    5  dyz    Ryd( 3d)     0.00026       1.94866
    69    C    5  dx2y2  Ryd( 3d)     0.00030       2.03162
    70    C    5  dz2    Ryd( 3d)     0.00050       2.27032

    71    C    6  S      Cor( 1S)     0.99952     -10.27617
    72    C    6  S      Val( 2S)     0.52065      -0.42854
    73    C    6  S      Ryd( 3S)     0.00056       0.79232
    74    C    6  px     Val( 2p)     0.52748      -0.29482
    75    C    6  px     Ryd( 3p)     0.00170       0.39045
    76    C    6  py     Val( 2p)     0.59798      -0.28603
    77    C    6  py     Ryd( 3p)     0.00243       0.51697
    78    C    6  pz     Val( 2p)     0.62236      -0.28913
    79    C    6  pz     Ryd( 3p)     0.00172       0.55178
    80    C    6  dxy    Ryd( 3d)     0.00037       2.00541
    81    C    6  dxz    Ryd( 3d)     0.00028       1.87581
    82    C    6  dyz    Ryd( 3d)     0.00025       2.01336
    83    C    6  dx2y2  Ryd( 3d)     0.00043       2.05549
    84    C    6  dz2    Ryd( 3d)     0.00049       2.22110

    85    C    7  S      Cor( 1S)     0.99938     -10.34621
    86    C    7  S      Val( 2S)     0.46821      -0.41961
    87    C    7  S      Ryd( 3S)     0.00164       0.69550
    88    C    7  px     Val( 2p)     0.41791      -0.29357
    89    C    7  px     Ryd( 3p)     0.00271       0.51351
    90    C    7  py     Val( 2p)     0.48615      -0.30458
    91    C    7  py     Ryd( 3p)     0.00138       0.46678
    92    C    7  pz     Val( 2p)     0.58248      -0.31389
    93    C    7  pz     Ryd( 3p)     0.00130       0.58404
    94    C    7  dxy    Ryd( 3d)     0.00109       2.00376
    95    C    7  dxz    Ryd( 3d)     0.00062       1.86169
    96    C    7  dyz    Ryd( 3d)     0.00054       1.87441
    97    C    7  dx2y2  Ryd( 3d)     0.00079       1.95539
    98    C    7  dz2    Ryd( 3d)     0.00088       2.20555

    99    O    8  S      Cor( 1S)     0.99987     -19.22938
   100    O    8  S      Val( 2S)     0.84577      -1.14848
   101    O    8  S      Ryd( 3S)     0.00063       1.20059
   102    O    8  px     Val( 2p)     0.87609      -0.58003
   103    O    8  px     Ryd( 3p)     0.00075       0.85836
   104    O    8  py     Val( 2p)     0.76826      -0.54270
   105    O    8  py     Ryd( 3p)     0.00107       1.02030
   106    O    8  pz     Val( 2p)     0.94007      -0.57589
   107    O    8  pz     Ryd( 3p)     0.00074       0.86967
   108    O    8  dxy    Ryd( 3d)     0.00037       2.72762
   109    O    8  dxz    Ryd( 3d)     0.00055       2.57883
   110    O    8  dyz    Ryd( 3d)     0.00039       2.77131
   111    O    8  dx2y2  Ryd( 3d)     0.00047       2.83535
   112    O    8  dz2    Ryd( 3d)     0.00045       2.58655

   113    H    9  S      Val( 1S)     0.37637      -0.07022
   114    H    9  S      Ryd( 2S)     0.00074       0.23178
   115    H    9  px     Ryd( 2p)     0.00026       1.98666
   116    H    9  py     Ryd( 2p)     0.00018       1.81292
   117    H    9  pz     Ryd( 2p)     0.00012       1.68227

   118    H   10  S      Val( 1S)     0.37114      -0.06005
   119    H   10  S      Ryd( 2S)     0.00051       0.23224
   120    H   10  px     Ryd( 2p)     0.00007       1.63172
   121    H   10  py     Ryd( 2p)     0.00031       2.13270
   122    H   10  pz     Ryd( 2p)     0.00013       1.74320

   123    H   11  S      Val( 1S)     0.38310      -0.07835
   124    H   11  S      Ryd( 2S)     0.00072       0.23911
   125    H   11  px     Ryd( 2p)     0.00008       1.62470
   126    H   11  py     Ryd( 2p)     0.00010       1.66645
   127    H   11  pz     Ryd( 2p)     0.00035       2.21399

   128    H   12  S      Val( 1S)     0.37134      -0.07595
   129    H   12  S      Ryd( 2S)     0.00200       0.22857
   130    H   12  px     Ryd( 2p)     0.00005       1.77981
   131    H   12  py     Ryd( 2p)     0.00006       1.70152
   132    H   12  pz     Ryd( 2p)     0.00039       2.20586

   133    H   13  S      Val( 1S)     0.36630      -0.05848
   134    H   13  S      Ryd( 2S)     0.00093       0.22522
   135    H   13  px     Ryd( 2p)     0.00005       1.69539
   136    H   13  py     Ryd( 2p)     0.00034       2.13217
   137    H   13  pz     Ryd( 2p)     0.00012       1.78690

   138    H   14  S      Val( 1S)     0.38150      -0.08154
   139    H   14  S      Ryd( 2S)     0.00131       0.24073
   140    H   14  px     Ryd( 2p)     0.00006       1.66399
   141    H   14  py     Ryd( 2p)     0.00010       1.73095
   142    H   14  pz     Ryd( 2p)     0.00035       2.20929

   143    H   15  S      Val( 1S)     0.36817      -0.05900
   144    H   15  S      Ryd( 2S)     0.00089       0.21376
   145    H   15  px     Ryd( 2p)     0.00025       1.98607
   146    H   15  py     Ryd( 2p)     0.00018       1.83487
   147    H   15  pz     Ryd( 2p)     0.00010       1.73922

   148    H   16  S      Val( 1S)     0.38004      -0.07353
   149    H   16  S      Ryd( 2S)     0.00124       0.23356
   150    H   16  px     Ryd( 2p)     0.00008       1.69382
   151    H   16  py     Ryd( 2p)     0.00007       1.66117
   152    H   16  pz     Ryd( 2p)     0.00037       2.21675

   153    H   17  S      Val( 1S)     0.37898      -0.08535
   154    H   17  S      Ryd( 2S)     0.00127       0.22433
   155    H   17  px     Ryd( 2p)     0.00009       1.69454
   156    H   17  py     Ryd( 2p)     0.00006       1.63392
   157    H   17  pz     Ryd( 2p)     0.00037       2.20486

   158    H   18  S      Val( 1S)     0.36885      -0.07928
   159    H   18  S      Ryd( 2S)     0.00094       0.19790
   160    H   18  px     Ryd( 2p)     0.00033       2.04711
   161    H   18  py     Ryd( 2p)     0.00013       1.73461
   162    H   18  pz     Ryd( 2p)     0.00012       1.71731

   163    H   19  S      Val( 1S)     0.36845      -0.09646
   164    H   19  S      Ryd( 2S)     0.00158       0.20889
   165    H   19  px     Ryd( 2p)     0.00005       1.63163
   166    H   19  py     Ryd( 2p)     0.00008       1.70240
   167    H   19  pz     Ryd( 2p)     0.00037       2.18440

   168    H   20  S      Val( 1S)     0.36811      -0.09809
   169    H   20  S      Ryd( 2S)     0.00122       0.19060
   170    H   20  px     Ryd( 2p)     0.00007       1.64249
   171    H   20  py     Ryd( 2p)     0.00033       2.09657
   172    H   20  pz     Ryd( 2p)     0.00012       1.75121

   173    H   21  S      Val( 1S)     0.38580      -0.13748
   174    H   21  S      Ryd( 2S)     0.00185       0.19065
   175    H   21  px     Ryd( 2p)     0.00005       1.74870
   176    H   21  py     Ryd( 2p)     0.00007       1.64807
   177    H   21  pz     Ryd( 2p)     0.00046       2.14134

   178    H   22  S      Val( 1S)     0.24269      -0.10037
   179    H   22  S      Ryd( 2S)     0.00061       0.22958
   180    H   22  px     Ryd( 2p)     0.00056       1.52827
   181    H   22  py     Ryd( 2p)     0.00117       2.14833
   182    H   22  pz     Ryd( 2p)     0.00070       1.58993


 Summary of Natural Population Analysis:                  
                                                          
                                       Natural Population 
                Natural  -----------------------------------------------
    Atom  No    Charge         Core      Valence    Rydberg      Total
 -----------------------------------------------------------------------
      C    1   -0.33840      0.99960     2.33233    0.00647     3.33840
      C    2   -0.14843      0.99947     2.14002    0.00894     3.14843
      C    3   -0.23485      0.99954     2.22714    0.00817     3.23485
      C    4   -0.23292      0.99955     2.22606    0.00731     3.23292
      C    5   -0.23268      0.99954     2.22585    0.00730     3.23268
      C    6   -0.27621      0.99952     2.26847    0.00822     3.27621
      C    7    0.03492      0.99938     1.95476    0.01094     2.96508
      O    8   -0.43549      0.99987     3.43019    0.00543     4.43549
      H    9    0.12233      0.00000     0.37637    0.00130     0.37767
      H   10    0.12784      0.00000     0.37114    0.00102     0.37216
      H   11    0.11566      0.00000     0.38310    0.00125     0.38434
      H   12    0.12616      0.00000     0.37134    0.00249     0.37384
      H   13    0.13226      0.00000     0.36630    0.00144     0.36774
      H   14    0.11667      0.00000     0.38150    0.00183     0.38333
      H   15    0.13041      0.00000     0.36817    0.00142     0.36959
      H   16    0.11820      0.00000     0.38004    0.00176     0.38180
      H   17    0.11923      0.00000     0.37898    0.00179     0.38077
      H   18    0.12964      0.00000     0.36885    0.00152     0.37036
      H   19    0.12946      0.00000     0.36845    0.00209     0.37054
      H   20    0.13016      0.00000     0.36811    0.00174     0.36984
      H   21    0.11177      0.00000     0.38580    0.00243     0.38823
      H   22    0.25426      0.00000     0.24269    0.00305     0.24574
 =======================================================================
   * Total *   -0.00000      7.99645    23.91565    0.08790    32.00000

                                 Natural Population      
 --------------------------------------------------------
   Core                       7.99645 ( 99.9557% of   8)
   Valence                   23.91565 ( 99.6485% of  24)
   Natural Minimal Basis     31.91210 ( 99.7253% of  32)
   Natural Rydberg Basis      0.08790 (  0.2747% of  32)
 --------------------------------------------------------

    Atom  No          Natural Electron Configuration
 ----------------------------------------------------------------------------
      C    1      [core]2S( 0.55)2p( 1.79)
      C    2      [core]2S( 0.48)2p( 1.66)3p( 0.01)
      C    3      [core]2S( 0.51)2p( 1.72)3p( 0.01)
      C    4      [core]2S( 0.51)2p( 1.72)3p( 0.01)
      C    5      [core]2S( 0.51)2p( 1.71)3p( 0.01)
      C    6      [core]2S( 0.52)2p( 1.75)3p( 0.01)
      C    7      [core]2S( 0.47)2p( 1.49)3p( 0.01)
      O    8      [core]2S( 0.85)2p( 2.58)
      H    9            1S( 0.38)
      H   10            1S( 0.37)
      H   11            1S( 0.38)
      H   12            1S( 0.37)
      H   13            1S( 0.37)
      H   14            1S( 0.38)
      H   15            1S( 0.37)
      H   16            1S( 0.38)
      H   17            1S( 0.38)
      H   18            1S( 0.37)
      H   19            1S( 0.37)
      H   20            1S( 0.37)
      H   21            1S( 0.39)
      H   22            1S( 0.24)


 NATURAL BOND ORBITAL ANALYSIS, alpha spin orbitals:

                       Occupancies       Lewis Structure    Low   High
           Occ.    -------------------  -----------------   occ   occ
  Cycle   Thresh.   Lewis   Non-Lewis     CR  BD  3C  LP    (L)   (NL)   Dev
 =============================================================================
   1(1)    0.90    31.74655   0.25345      8  22   0   2     0      0    0.01
 -----------------------------------------------------------------------------

 Structure accepted: No low occupancy Lewis orbitals

 --------------------------------------------------------
   Core                      7.99646 ( 99.956% of   8)
   Valence Lewis            23.75009 ( 98.959% of  24)
  ==================       ============================
   Total Lewis              31.74655 ( 99.208% of  32)
  -----------------------------------------------------
   Valence non-Lewis         0.19244 (  0.601% of  32)
   Rydberg non-Lewis         0.06101 (  0.191% of  32)
  ==================       ============================
   Total non-Lewis           0.25345 (  0.792% of  32)
 --------------------------------------------------------


       (Occupancy)   Bond orbital/ Coefficients/ Hybrids
 ---------------------------------------------------------------------------------
     1. (0.98963) BD ( 1) C   1 - C   2  
                ( 47.78%)   0.6912* C   1 s( 29.27%)p 2.41( 70.67%)d 0.00(  0.06%)
                                            0.0004  0.5410  0.0024 -0.7260 -0.0027
                                            0.3582 -0.0014 -0.2260 -0.0156 -0.0157
                                            0.0087 -0.0043  0.0116 -0.0101
                ( 52.22%)   0.7226* C   2 s( 27.28%)p 2.66( 72.67%)d 0.00(  0.05%)
                                            0.0001  0.5221  0.0139  0.7369  0.0010
                                           -0.3578 -0.0060  0.2350 -0.0196 -0.0124
                                            0.0115 -0.0047  0.0116 -0.0083
     2. (0.99377) BD ( 1) C   1 - H   9  
                ( 62.26%)   0.7891* C   1 s( 23.80%)p 3.20( 76.16%)d 0.00(  0.04%)
                                            0.0000  0.4878  0.0020  0.6801  0.0116
                                            0.4905 -0.0173 -0.2409  0.0040  0.0161
                                           -0.0075 -0.0059  0.0028 -0.0079
                ( 37.74%)   0.6143* H   9 s( 99.91%)p 0.00(  0.09%)
                                            0.9995 -0.0041 -0.0246 -0.0157  0.0089
     3. (0.99268) BD ( 1) C   1 - H  10  
                ( 62.73%)   0.7920* C   1 s( 23.96%)p 3.17( 76.01%)d 0.00(  0.04%)
                                            0.0000 -0.4895 -0.0027 -0.0885 -0.0177
                                            0.7876 -0.0053  0.3625 -0.0085  0.0007
                                            0.0007 -0.0132  0.0131  0.0042
                ( 37.27%)   0.6105* H  10 s( 99.91%)p 0.00(  0.09%)
                                           -0.9996  0.0013  0.0058 -0.0267 -0.0113
     4. (0.99403) BD ( 1) C   1 - H  11  
                ( 61.68%)   0.7853* C   1 s( 22.91%)p 3.36( 77.05%)d 0.00(  0.04%)
                                           -0.0000  0.4786 -0.0053  0.0363  0.0219
                                           -0.0992 -0.0133  0.8710 -0.0009  0.0002
                                           -0.0011 -0.0022  0.0001  0.0202
                ( 38.32%)   0.6191* H  11 s( 99.91%)p 0.00(  0.09%)
                                            0.9996 -0.0022 -0.0048  0.0062 -0.0284
     5. (0.98485) BD ( 1) C   2 - C   3  
                ( 51.46%)   0.7174* C   2 s( 26.92%)p 2.71( 73.04%)d 0.00(  0.05%)
                                            0.0001  0.5188 -0.0001 -0.6717  0.0125
                                           -0.4761 -0.0192  0.2277 -0.0107  0.0141
                                           -0.0101 -0.0052  0.0080 -0.0078
                ( 48.54%)   0.6967* C   3 s( 27.50%)p 2.63( 72.44%)d 0.00(  0.05%)
                                            0.0003  0.5244 -0.0023  0.6665  0.0111
                                            0.4783 -0.0170 -0.2257 -0.0113  0.0175
                                           -0.0078 -0.0060  0.0035 -0.0094
     6. (0.98429) BD ( 1) C   2 - C   7  
                ( 48.37%)   0.6955* C   2 s( 25.05%)p 2.99( 74.90%)d 0.00(  0.05%)
                                            0.0003  0.5005  0.0046 -0.0699  0.0182
                                            0.7990  0.0097  0.3245 -0.0009 -0.0032
                                           -0.0013  0.0145 -0.0167 -0.0069
                ( 51.63%)   0.7185* C   7 s( 29.55%)p 2.38( 70.42%)d 0.00(  0.04%)
                                            0.0001  0.5436 -0.0038  0.0973  0.0144
                                           -0.7692  0.0205 -0.3201 -0.0022 -0.0039
                                           -0.0006  0.0128 -0.0130 -0.0042
     7. (0.98211) BD ( 1) C   2 - H  12  
                ( 62.99%)   0.7937* C   2 s( 20.70%)p 3.83( 79.26%)d 0.00(  0.04%)
                                            0.0003 -0.4548  0.0121  0.0025 -0.0115
                                           -0.0754  0.0149  0.8869 -0.0042 -0.0003
                                           -0.0013  0.0061  0.0004 -0.0201
                ( 37.01%)   0.6083* H  12 s( 99.90%)p 0.00(  0.10%)
                                           -0.9995  0.0066  0.0023  0.0003 -0.0309
     8. (0.99094) BD ( 1) C   3 - C   4  
                ( 50.39%)   0.7098* C   3 s( 27.84%)p 2.59( 72.10%)d 0.00(  0.05%)
                                            0.0002  0.5276  0.0064 -0.7409 -0.0172
                                            0.3483 -0.0285 -0.2229 -0.0037 -0.0160
                                            0.0088 -0.0051  0.0096 -0.0096
                ( 49.61%)   0.7044* C   4 s( 27.63%)p 2.62( 72.31%)d 0.00(  0.05%)
                                            0.0002  0.5256  0.0022  0.7372 -0.0082
                                           -0.3603 -0.0332  0.2208  0.0014 -0.0126
                                            0.0101 -0.0036  0.0137 -0.0094
     9. (0.98808) BD ( 1) C   3 - H  13  
                ( 63.26%)   0.7954* C   3 s( 22.95%)p 3.36( 77.01%)d 0.00(  0.04%)
                                            0.0001 -0.4790 -0.0068 -0.0743  0.0083
                                            0.7971 -0.0029  0.3589 -0.0176  0.0032
                                            0.0017 -0.0134  0.0132  0.0039
                ( 36.74%)   0.6061* H  13 s( 99.91%)p 0.00(  0.09%)
                                           -0.9995  0.0026  0.0012 -0.0287 -0.0103
    10. (0.98889) BD ( 1) C   3 - H  14  
                ( 61.94%)   0.7870* C   3 s( 21.58%)p 3.63( 78.38%)d 0.00(  0.04%)
                                           -0.0002  0.4645 -0.0081  0.0137 -0.0050
                                           -0.1150 -0.0274  0.8773 -0.0035 -0.0003
                                            0.0006 -0.0017  0.0000  0.0209
                ( 38.06%)   0.6170* H  14 s( 99.91%)p 0.00(  0.09%)
                                            0.9995 -0.0050 -0.0001  0.0090 -0.0287
    11. (0.99088) BD ( 1) C   4 - C   5  
                ( 49.23%)   0.7016* C   4 s( 27.07%)p 2.69( 72.88%)d 0.00(  0.05%)
                                            0.0002  0.5203  0.0017 -0.0802 -0.0333
                                            0.7885  0.0024  0.3155  0.0041 -0.0003
                                            0.0000  0.0137 -0.0158 -0.0067
                ( 50.77%)   0.7126* C   5 s( 27.95%)p 2.58( 72.00%)d 0.00(  0.04%)
                                            0.0002  0.5287 -0.0014  0.0587 -0.0320
                                           -0.7845 -0.0037 -0.3164 -0.0009 -0.0054
                                           -0.0027  0.0131 -0.0135 -0.0061
    12. (0.98836) BD ( 1) C   4 - H  15  
                ( 63.06%)   0.7941* C   4 s( 23.25%)p 3.30( 76.71%)d 0.00(  0.04%)
                                            0.0001 -0.4822 -0.0067  0.6677 -0.0051
                                            0.4955 -0.0041 -0.2744  0.0188 -0.0144
                                            0.0094  0.0068 -0.0047  0.0061
                ( 36.94%)   0.6078* H  15 s( 99.90%)p 0.00(  0.10%)
                                           -0.9995  0.0022 -0.0236 -0.0190  0.0072
    13. (0.98881) BD ( 1) C   4 - H  16  
                ( 62.05%)   0.7877* C   4 s( 21.92%)p 3.56( 78.04%)d 0.00(  0.04%)
                                            0.0002 -0.4681  0.0086  0.0523  0.0218
                                           -0.0375  0.0167  0.8806 -0.0036 -0.0001
                                            0.0007  0.0031 -0.0000 -0.0206
                ( 37.95%)   0.6160* H  16 s( 99.91%)p 0.00(  0.09%)
                                           -0.9995  0.0045 -0.0060 -0.0018 -0.0297
    14. (0.98854) BD ( 1) C   5 - C   6  
                ( 47.96%)   0.6925* C   5 s( 26.60%)p 2.76( 73.35%)d 0.00(  0.06%)
                                            0.0002  0.5157  0.0048  0.6651 -0.0117
                                            0.4886  0.0324 -0.2262 -0.0033  0.0170
                                           -0.0090 -0.0061  0.0081 -0.0096
                ( 52.04%)   0.7214* C   6 s( 28.79%)p 2.47( 71.17%)d 0.00(  0.04%)
                                            0.0001  0.5366  0.0016 -0.6634 -0.0189
                                           -0.4666  0.0248  0.2302  0.0033  0.0147
                                           -0.0070 -0.0079  0.0016 -0.0079
    15. (0.98910) BD ( 1) C   5 - H  17  
                ( 62.17%)   0.7885* C   5 s( 21.95%)p 3.55( 78.01%)d 0.00(  0.04%)
                                           -0.0001  0.4684 -0.0089 -0.0335 -0.0253
                                           -0.0414  0.0085  0.8812 -0.0050 -0.0004
                                            0.0015 -0.0013  0.0007  0.0207
                ( 37.83%)   0.6150* H  17 s( 99.91%)p 0.00(  0.09%)
                                            0.9995 -0.0045  0.0063  0.0010 -0.0297
    16. (0.98908) BD ( 1) C   5 - H  18  
                ( 63.02%)   0.7939* C   5 s( 23.38%)p 3.28( 76.57%)d 0.00(  0.04%)
                                            0.0001 -0.4835 -0.0080  0.7426 -0.0039
                                           -0.3777  0.0056  0.2670 -0.0179  0.0140
                                           -0.0096  0.0059 -0.0089  0.0069
                ( 36.98%)   0.6081* H  18 s( 99.90%)p 0.00(  0.10%)
                                           -0.9995  0.0000 -0.0281  0.0132 -0.0085
    17. (0.99089) BD ( 1) C   6 - C   7  
                ( 49.51%)   0.7037* C   6 s( 27.01%)p 2.70( 72.90%)d 0.00(  0.09%)
                                            0.0003  0.5197  0.0069  0.7445  0.0274
                                           -0.3490  0.0206  0.2274  0.0099 -0.0173
                                            0.0115 -0.0051  0.0157 -0.0123
                ( 50.49%)   0.7105* C   7 s( 29.01%)p 2.44( 70.90%)d 0.00(  0.08%)
                                            0.0002  0.5386  0.0033 -0.7111  0.0095
                                            0.3870  0.0215 -0.2301  0.0040 -0.0200
                                            0.0127 -0.0067  0.0108 -0.0110
    18. (0.98824) BD ( 1) C   6 - H  19  
                ( 63.24%)   0.7952* C   6 s( 21.83%)p 3.58( 78.13%)d 0.00(  0.04%)
                                            0.0002 -0.4672  0.0069  0.0051  0.0098
                                           -0.1137 -0.0236  0.8762 -0.0028 -0.0005
                                            0.0039  0.0019 -0.0009 -0.0200
                ( 36.76%)   0.6063* H  19 s( 99.90%)p 0.00(  0.10%)
                                           -0.9995  0.0048 -0.0011  0.0071 -0.0301
    19. (0.98869) BD ( 1) C   6 - H  20  
                ( 63.15%)   0.7947* C   6 s( 22.26%)p 3.49( 77.70%)d 0.00(  0.04%)
                                           -0.0001  0.4718  0.0041 -0.0602 -0.0125
                                            0.8038 -0.0049  0.3560 -0.0184  0.0012
                                            0.0011  0.0146 -0.0131 -0.0041
                ( 36.85%)   0.6071* H  20 s( 99.91%)p 0.00(  0.09%)
                                            0.9995 -0.0039  0.0052 -0.0284 -0.0101
    20. (0.99686) BD ( 1) C   7 - O   8  
                ( 30.10%)   0.5487* C   7 s( 18.69%)p 4.33( 80.99%)d 0.02(  0.32%)
                                           -0.0000  0.4304  0.0406  0.6906  0.0316
                                            0.5062  0.0127 -0.2751 -0.0034  0.0426
                                           -0.0222 -0.0187  0.0109 -0.0197
                ( 69.90%)   0.8360* O   8 s( 34.36%)p 1.91( 65.58%)d 0.00(  0.06%)
                                           -0.0001  0.5862  0.0032 -0.6235  0.0061
                                           -0.4262  0.0002  0.2920 -0.0024  0.0104
                                           -0.0161 -0.0057  0.0134 -0.0050
    21. (0.98926) BD ( 1) C   7 - H  21  
                ( 62.10%)   0.7880* C   7 s( 22.70%)p 3.40( 77.24%)d 0.00(  0.06%)
                                           -0.0003  0.4763 -0.0122  0.0669  0.0098
                                           -0.0191  0.0092  0.8760 -0.0018 -0.0009
                                            0.0021 -0.0003 -0.0005  0.0236
                ( 37.90%)   0.6157* H  21 s( 99.89%)p 0.00(  0.11%)
                                            0.9994 -0.0081 -0.0009  0.0020 -0.0331
    22. (0.99489) BD ( 1) O   8 - H  22  
                ( 75.75%)   0.8704* O   8 s( 19.80%)p 4.05( 80.11%)d 0.00(  0.08%)
                                            0.0002  0.4447 -0.0164 -0.0122  0.0183
                                            0.8396  0.0284  0.3080 -0.0014 -0.0135
                                           -0.0041  0.0202 -0.0149 -0.0033
                ( 24.25%)   0.4924* H  22 s( 99.50%)p 0.01(  0.50%)
                                            0.9975 -0.0059 -0.0021 -0.0667 -0.0232
    23. (0.99960) CR ( 1) C   1           s(100.00%)p 0.00(  0.00%)
                                            1.0000 -0.0002 -0.0000  0.0003  0.0000
                                           -0.0002  0.0000  0.0001  0.0000  0.0000
                                           -0.0000  0.0000 -0.0000  0.0000
    24. (0.99947) CR ( 1) C   2           s(100.00%)p 0.00(  0.00%)
                                            1.0000 -0.0001 -0.0000 -0.0000 -0.0000
                                           -0.0001 -0.0000 -0.0004  0.0000  0.0000
                                            0.0000 -0.0000  0.0000  0.0000
    25. (0.99954) CR ( 1) C   3           s(100.00%)p 0.00(  0.00%)
                                            1.0000 -0.0001 -0.0000 -0.0001 -0.0000
                                           -0.0004  0.0000  0.0002  0.0000 -0.0000
                                            0.0000  0.0000 -0.0000  0.0000
    26. (0.99955) CR ( 1) C   4           s(100.00%)p 0.00(  0.00%)
                                            1.0000 -0.0001 -0.0000 -0.0002  0.0000
                                           -0.0001  0.0000 -0.0002 -0.0000  0.0000
                                           -0.0000 -0.0000  0.0000  0.0000
    27. (0.99954) CR ( 1) C   5           s(100.00%)p 0.00(  0.00%)
                                            1.0000 -0.0001 -0.0000 -0.0003  0.0000
                                            0.0001 -0.0000  0.0002  0.0000 -0.0000
                                            0.0000 -0.0000  0.0000  0.0000
    28. (0.99952) CR ( 1) C   6           s(100.00%)p 0.00(  0.00%)
                                            1.0000 -0.0001 -0.0000 -0.0001 -0.0000
                                            0.0003 -0.0000 -0.0002 -0.0000  0.0000
                                           -0.0000  0.0000 -0.0000  0.0000
    29. (0.99938) CR ( 1) C   7           s(100.00%)p 0.00(  0.00%)
                                            1.0000 -0.0000 -0.0000  0.0002  0.0000
                                            0.0000 -0.0000  0.0003 -0.0000  0.0000
                                           -0.0000 -0.0000 -0.0000  0.0000
    30. (0.99987) CR ( 1) O   8           s(100.00%)p 0.00(  0.00%)
                                            1.0000 -0.0001  0.0000 -0.0001 -0.0000
                                           -0.0001 -0.0000 -0.0000 -0.0000  0.0000
                                           -0.0000 -0.0000  0.0000  0.0000
    31. (0.99151) LP ( 1) O   8           s( 45.82%)p 1.18( 54.13%)d 0.00(  0.05%)
                                            0.0001  0.6769  0.0042  0.5519 -0.0022
                                           -0.1853  0.0044 -0.4498  0.0035  0.0069
                                            0.0175 -0.0062 -0.0076 -0.0025
    32. (0.98572) LP ( 2) O   8           s(  0.01%)p 1.00( 99.94%)d 0.00(  0.05%)
                                           -0.0000  0.0048  0.0057 -0.5529  0.0044
                                            0.2775 -0.0015 -0.7853  0.0052 -0.0089
                                            0.0045 -0.0025  0.0067 -0.0196
    33. (0.00223) RY*( 1) C   1           s(  1.35%)p69.80( 94.22%)d 3.28(  4.43%)
                                           -0.0000  0.0062  0.1160  0.0051  0.2664
                                            0.0187  0.9146  0.0072  0.1851 -0.1307
                                           -0.0427  0.0178 -0.1570 -0.0193
    34. (0.00171) RY*( 2) C   1           s(  8.88%)p 9.47( 84.07%)d 0.79(  7.06%)
                                           -0.0000  0.0136  0.2976 -0.0065 -0.5343
                                            0.0003 -0.0271  0.0122  0.7445  0.0398
                                           -0.1651  0.1014  0.0772 -0.1596
    35. (0.00037) RY*( 3) C   1           s( 42.67%)p 1.23( 52.49%)d 0.11(  4.84%)
                                            0.0000  0.0114  0.6531  0.0151 -0.4679
                                           -0.0091  0.1779  0.0067 -0.5235  0.0738
                                            0.1283 -0.0814 -0.0151  0.1400
    36. (0.00011) RY*( 4) C   1           s( 35.43%)p 1.41( 49.78%)d 0.42( 14.79%)
                                           -0.0000 -0.0164  0.5950 -0.0158  0.5806
                                            0.0066 -0.2782 -0.0107  0.2880  0.1287
                                            0.2049 -0.1261 -0.0668  0.2627
    37. (0.00001) RY*( 5) C   1           s(  1.89%)p 1.27(  2.41%)d50.60( 95.70%)
    38. (0.00001) RY*( 6) C   1           s(  3.06%)p 1.82(  5.57%)d29.83( 91.37%)
    39. (0.00000) RY*( 7) C   1           s(  1.06%)p 1.70(  1.81%)d91.40( 97.13%)
    40. (0.00001) RY*( 8) C   1           s(  0.21%)p15.07(  3.20%)d99.99( 96.59%)
    41. (0.00001) RY*( 9) C   1           s(  5.52%)p 1.19(  6.56%)d15.94( 87.92%)
    42. (0.00298) RY*( 1) C   2           s( 24.72%)p 2.85( 70.47%)d 0.19(  4.80%)
                                            0.0000  0.0034  0.4972 -0.0182 -0.3497
                                            0.0046  0.4759 -0.0243 -0.5959 -0.0700
                                            0.0275 -0.0143  0.0689 -0.1935
    43. (0.00206) RY*( 2) C   2           s(  0.27%)p99.99( 96.01%)d13.77(  3.72%)
                                            0.0000 -0.0153  0.0497  0.0068  0.8798
                                           -0.0138  0.3974 -0.0069 -0.1671  0.1363
                                           -0.0611 -0.0390 -0.0982 -0.0609
    44. (0.00090) RY*( 3) C   2           s( 10.24%)p 7.44( 76.24%)d 1.32( 13.51%)
                                            0.0000 -0.0231  0.3192  0.0040  0.2165
                                            0.0125 -0.7419 -0.0087 -0.4060  0.0864
                                           -0.0236  0.2785 -0.0486 -0.2172
    45. (0.00036) RY*( 4) C   2           s( 55.25%)p 0.47( 26.18%)d 0.34( 18.57%)
                                            0.0000  0.0023  0.7433 -0.0003  0.0872
                                            0.0030 -0.0215  0.0000  0.5037  0.0919
                                           -0.1501 -0.0602  0.3245  0.2141
    46. (0.00029) RY*( 5) C   2           s(  6.82%)p 0.39(  2.67%)d13.27( 90.51%)
                                           -0.0000  0.0020  0.2611 -0.0053  0.0015
                                           -0.0191 -0.0176 -0.0020  0.1613 -0.5025
                                           -0.1237 -0.0911 -0.7929  0.0167
    47. (0.00022) RY*( 6) C   2           s(  2.65%)p 0.16(  0.43%)d36.54( 96.92%)
                                           -0.0000  0.0017  0.1629 -0.0048 -0.0356
                                           -0.0048  0.0074  0.0038  0.0541  0.4202
                                            0.8090 -0.0327 -0.3203  0.1855
    48. (0.00010) RY*( 7) C   2           s(  0.01%)p99.99( 15.81%)d99.99( 84.18%)
    49. (0.00007) RY*( 8) C   2           s(  0.01%)p 1.00(  4.24%)d22.58( 95.75%)
    50. (0.00005) RY*( 9) C   2           s(  0.08%)p99.06(  8.08%)d99.99( 91.84%)
    51. (0.00276) RY*( 1) C   3           s(  6.64%)p13.28( 88.15%)d 0.78(  5.21%)
                                           -0.0000  0.0209  0.2568 -0.0011 -0.0325
                                            0.0286  0.5981  0.0205  0.7222 -0.0299
                                           -0.0127  0.1117 -0.1146 -0.1594
    52. (0.00180) RY*( 2) C   3           s( 14.80%)p 5.25( 77.64%)d 0.51(  7.56%)
                                            0.0000 -0.0094  0.3846 -0.0033  0.7143
                                           -0.0088 -0.4396  0.0010  0.2699 -0.0326
                                            0.0787  0.0594  0.2396 -0.0860
    53. (0.00058) RY*( 3) C   3           s(  4.87%)p15.06( 73.30%)d 4.49( 21.84%)
                                            0.0000 -0.0240  0.2193  0.0140 -0.6280
                                           -0.0028 -0.4955  0.0007  0.3046  0.1762
                                           -0.2559  0.0806  0.2944 -0.1693
    54. (0.00032) RY*( 4) C   3           s( 69.11%)p 0.31( 21.67%)d 0.13(  9.23%)
                                            0.0000  0.0042  0.8313  0.0042 -0.1174
                                           -0.0010  0.1950  0.0039 -0.4060 -0.0971
                                           -0.1400 -0.1407 -0.0273  0.2067
    55. (0.00014) RY*( 5) C   3           s(  2.59%)p 1.02(  2.63%)d36.63( 94.78%)
                                            0.0000 -0.0017  0.1609  0.0032 -0.1615
                                           -0.0010 -0.0154 -0.0017 -0.0003  0.4720
                                            0.8469  0.0207  0.0070  0.0858
    56. (0.00007) RY*( 6) C   3           s(  0.08%)p99.99( 20.68%)d99.99( 79.24%)
    57. (0.00003) RY*( 7) C   3           s(  0.15%)p62.90(  9.17%)d99.99( 90.69%)
    58. (0.00001) RY*( 8) C   3           s(  1.90%)p 3.55(  6.73%)d48.18( 91.37%)
    59. (0.00001) RY*( 9) C   3           s(  0.00%)p 1.00(  0.10%)d99.99( 99.90%)
    60. (0.00260) RY*( 1) C   4           s(  5.95%)p14.89( 88.53%)d 0.93(  5.52%)
                                           -0.0000  0.0230  0.2428  0.0267  0.5424
                                            0.0195  0.4720 -0.0196 -0.6057  0.1354
                                           -0.0634 -0.0319  0.0475 -0.1720
    61. (0.00087) RY*( 2) C   4           s(  6.14%)p10.66( 65.50%)d 4.62( 28.36%)
                                            0.0000 -0.0236  0.2467 -0.0065 -0.5226
                                           -0.0065 -0.2416 -0.0057 -0.5686 -0.4055
                                           -0.1478 -0.0370 -0.1585 -0.2662
    62. (0.00070) RY*( 3) C   4           s(  0.07%)p99.99( 94.03%)d88.34(  5.91%)
                                            0.0000 -0.0021  0.0258 -0.0141  0.5425
                                            0.0214 -0.7947  0.0008 -0.1174  0.0093
                                           -0.1494  0.1875 -0.0390 -0.0033
    63. (0.00018) RY*( 4) C   4           s( 66.17%)p 0.17( 11.39%)d 0.34( 22.44%)
                                            0.0000  0.0042  0.8135 -0.0049  0.1237
                                           -0.0006 -0.0225 -0.0029  0.3131 -0.1411
                                            0.2385 -0.2272 -0.2759  0.1407
    64. (0.00013) RY*( 5) C   4           s( 10.28%)p 0.59(  6.02%)d 8.14( 83.70%)
                                            0.0000  0.0024  0.3206  0.0034 -0.0570
                                           -0.0089  0.1756 -0.0015  0.1614 -0.1888
                                           -0.4782  0.6647  0.3150  0.1780
    65. (0.00006) RY*( 6) C   4           s(  0.40%)p 4.60(  1.82%)d99.99( 97.78%)
    66. (0.00003) RY*( 7) C   4           s(  0.70%)p30.50( 21.46%)d99.99( 77.84%)
    67. (0.00001) RY*( 8) C   4           s(  0.01%)p42.68(  0.63%)d99.99( 99.36%)
    68. (0.00000) RY*( 9) C   4           s( 10.41%)p 1.03( 10.68%)d 7.58( 78.91%)
    69. (0.00264) RY*( 1) C   5           s(  7.14%)p12.24( 87.39%)d 0.77(  5.47%)
                                           -0.0000  0.0222  0.2663  0.0292  0.6088
                                           -0.0149 -0.3439  0.0195  0.6193 -0.1160
                                            0.0617 -0.0219  0.0758 -0.1765
    70. (0.00092) RY*( 2) C   5           s(  3.54%)p20.87( 73.81%)d 6.41( 22.65%)
                                            0.0000 -0.0204  0.1869 -0.0151 -0.2508
                                           -0.0065  0.6315  0.0067  0.5254  0.2817
                                            0.1784  0.0824 -0.2502 -0.2144
    71. (0.00065) RY*( 3) C   5           s(  2.35%)p35.55( 83.60%)d 5.97( 14.04%)
                                            0.0000 -0.0110  0.1530  0.0070 -0.6210
                                            0.0190 -0.6405  0.0016  0.1991  0.2268
                                           -0.0078 -0.2078 -0.1472 -0.1554
    72. (0.00019) RY*( 4) C   5           s( 71.84%)p 0.24( 17.50%)d 0.15( 10.66%)
                                            0.0000  0.0046  0.8476 -0.0097  0.1477
                                           -0.0096  0.0735  0.0046 -0.3842  0.2117
                                           -0.1113 -0.1687 -0.1114  0.0924
    73. (0.00014) RY*( 5) C   5           s(  2.56%)p 1.46(  3.74%)d36.60( 93.70%)
                                           -0.0000  0.0005  0.1600  0.0027 -0.0756
                                            0.0084 -0.1777 -0.0050  0.0009  0.2824
                                            0.3259  0.7594  0.2985  0.2919
    74. (0.00007) RY*( 6) C   5           s(  2.96%)p 0.93(  2.75%)d31.85( 94.29%)
    75. (0.00003) RY*( 7) C   5           s(  0.18%)p98.71( 17.35%)d99.99( 82.47%)
    76. (0.00001) RY*( 8) C   5           s(  0.01%)p 1.00(  0.34%)d99.99( 99.65%)
    77. (0.00001) RY*( 9) C   5           s(  9.55%)p 1.42( 13.58%)d 8.05( 76.87%)
    78. (0.00286) RY*( 1) C   6           s(  3.44%)p26.30( 90.52%)d 1.75(  6.04%)
                                           -0.0000  0.0213  0.1843  0.0062 -0.0800
                                           -0.0307 -0.6889 -0.0178 -0.6503 -0.0227
                                           -0.0110  0.1083 -0.1539 -0.1560
    79. (0.00131) RY*( 2) C   6           s(  5.25%)p17.07( 89.57%)d 0.99(  5.18%)
                                            0.0000 -0.0078  0.2289 -0.0258  0.7932
                                            0.0109  0.3446 -0.0080 -0.3833  0.0077
                                           -0.0903  0.0811  0.1359 -0.1362
    80. (0.00059) RY*( 3) C   6           s( 30.89%)p 1.45( 44.71%)d 0.79( 24.40%)
                                            0.0000 -0.0192  0.5555  0.0090 -0.5120
                                            0.0032  0.3731 -0.0036 -0.2137  0.0029
                                            0.2024  0.1305  0.4005 -0.1598
    81. (0.00031) RY*( 4) C   6           s( 51.62%)p 0.77( 39.79%)d 0.17(  8.59%)
                                           -0.0000  0.0113  0.7184 -0.0084  0.2242
                                            0.0050 -0.3422 -0.0045  0.4800  0.1928
                                            0.0271 -0.0866 -0.0427  0.1967
    82. (0.00017) RY*( 5) C   6           s(  1.90%)p 1.07(  2.03%)d50.51( 96.07%)
                                           -0.0000 -0.0011  0.1379  0.0072 -0.1402
                                            0.0021  0.0075  0.0077 -0.0211 -0.3301
                                           -0.8864 -0.1408  0.1631  0.1401
    83. (0.00010) RY*( 6) C   6           s(  1.37%)p16.00( 21.89%)d56.08( 76.74%)
    84. (0.00006) RY*( 7) C   6           s(  3.00%)p 1.00(  3.01%)d31.32( 93.99%)
    85. (0.00001) RY*( 8) C   6           s(  0.39%)p 8.82(  3.47%)d99.99( 96.13%)
    86. (0.00001) RY*( 9) C   6           s(  2.24%)p 2.29(  5.11%)d41.45( 92.66%)
    87. (0.00253) RY*( 1) C   7           s(  8.85%)p 9.80( 86.75%)d 0.50(  4.40%)
                                            0.0000 -0.0281  0.2961 -0.0198  0.8905
                                           -0.0115 -0.0881  0.0113 -0.2571 -0.0877
                                            0.0700 -0.0742 -0.1599 -0.0194
    88. (0.00227) RY*( 2) C   7           s( 29.93%)p 1.97( 58.88%)d 0.37( 11.19%)
                                           -0.0000  0.0080  0.5470 -0.0162 -0.0429
                                           -0.0209 -0.4421  0.0193  0.6249  0.0792
                                           -0.0069 -0.0253  0.0210 -0.3232
    89. (0.00079) RY*( 3) C   7           s(  2.03%)p14.30( 29.01%)d34.00( 68.96%)
                                           -0.0000  0.0116  0.1420 -0.0184 -0.2297
                                           -0.0013 -0.2370  0.0039 -0.4252  0.5925
                                            0.4369  0.0786 -0.3569 -0.1190
    90. (0.00071) RY*( 4) C   7           s(  0.46%)p 9.89(  4.54%)d99.99( 95.00%)
                                            0.0000 -0.0089  0.0672  0.0068  0.0785
                                           -0.0082  0.1245  0.0121 -0.1533  0.0080
                                            0.3256  0.4622  0.7087 -0.3579
    91. (0.00049) RY*( 5) C   7           s( 31.13%)p 1.58( 49.12%)d 0.63( 19.75%)
                                            0.0000 -0.0276  0.5572 -0.0288 -0.0929
                                           -0.0155  0.6915  0.0203 -0.0539  0.2507
                                           -0.3451  0.0791 -0.0898 -0.0351
    92. (0.00040) RY*( 6) C   7           s(  0.09%)p89.28(  7.85%)d99.99( 92.06%)
                                           -0.0000 -0.0007  0.0296 -0.0339  0.0746
                                           -0.0284 -0.2310 -0.0026 -0.1328  0.5097
                                           -0.3085 -0.4074  0.5552  0.3024
    93. (0.00025) RY*( 7) C   7           s( 20.02%)p 1.58( 31.59%)d 2.42( 48.39%)
                                           -0.0000  0.0194  0.4471  0.0094 -0.2682
                                            0.0078 -0.3406 -0.0111 -0.3574 -0.4149
                                           -0.1322  0.2978  0.0678  0.4482
    94. (0.00015) RY*( 8) C   7           s(  7.30%)p 1.25(  9.10%)d11.45( 83.59%)
                                            0.0000 -0.0070  0.2701  0.0194 -0.1279
                                           -0.0102  0.2623 -0.0037  0.0733 -0.2159
                                            0.6381 -0.5490  0.1478  0.2425
    95. (0.00011) RY*( 9) C   7           s(  0.24%)p99.19( 23.60%)d99.99( 76.16%)
                                            0.0000  0.0033  0.0487  0.0007 -0.2059
                                           -0.0132 -0.0874  0.0180 -0.4306 -0.3021
                                           -0.2420 -0.4594  0.0350 -0.6320
    96. (0.00103) RY*( 1) O   8           s(  4.93%)p18.01( 88.68%)d 1.30(  6.40%)
                                           -0.0000 -0.0022  0.2219  0.0034  0.5247
                                           -0.0005 -0.1279  0.0027  0.7714 -0.0247
                                           -0.1256 -0.1224 -0.0999  0.1504
    97. (0.00086) RY*( 2) O   8           s( 23.90%)p 2.72( 65.12%)d 0.46( 10.98%)
                                            0.0000 -0.0028  0.4889  0.0018 -0.4004
                                            0.0004  0.6588  0.0018  0.2384 -0.1271
                                           -0.1010 -0.0165  0.2774  0.0787
    98. (0.00019) RY*( 3) O   8           s( 59.87%)p 0.52( 31.07%)d 0.15(  9.06%)
                                           -0.0000 -0.0026  0.7738  0.0033  0.3559
                                            0.0050 -0.0866  0.0074 -0.4200  0.1031
                                            0.1127  0.0992 -0.1327 -0.1996
    99. (0.00003) RY*( 4) O   8           s(  8.89%)p 8.39( 74.63%)d 1.85( 16.48%)
   100. (0.00001) RY*( 5) O   8           s(  1.33%)p 8.64( 11.50%)d65.50( 87.17%)
   101. (0.00000) RY*( 6) O   8           s(  0.24%)p34.85(  8.49%)d99.99( 91.27%)
   102. (0.00000) RY*( 7) O   8           s(  0.00%)p 1.00(  4.07%)d23.58( 95.93%)
   103. (0.00000) RY*( 8) O   8           s(  0.16%)p69.24( 11.13%)d99.99( 88.71%)
   104. (0.00000) RY*( 9) O   8           s(  0.68%)p 8.17(  5.56%)d99.99( 93.76%)
   105. (0.00075) RY*( 1) H   9           s( 98.95%)p 0.01(  1.05%)
                                            0.0068  0.9947  0.0607  0.0826  0.0032
   106. (0.00010) RY*( 2) H   9           s(  0.18%)p99.99( 99.82%)
   107. (0.00008) RY*( 3) H   9           s(  0.19%)p99.99( 99.81%)
   108. (0.00002) RY*( 4) H   9           s(  0.77%)p99.99( 99.23%)
   109. (0.00052) RY*( 1) H  10           s( 98.25%)p 0.02(  1.75%)
                                            0.0051  0.9912  0.0171 -0.1294 -0.0212
   110. (0.00009) RY*( 2) H  10           s(  0.09%)p99.99( 99.91%)
   111. (0.00006) RY*( 3) H  10           s(  0.05%)p99.99( 99.95%)
   112. (0.00002) RY*( 4) H  10           s(  1.70%)p57.74( 98.30%)
   113. (0.00073) RY*( 1) H  11           s( 98.64%)p 0.01(  1.36%)
                                            0.0056  0.9932  0.0266 -0.0226  0.1113
   114. (0.00010) RY*( 2) H  11           s(  0.00%)p 1.00(100.00%)
   115. (0.00007) RY*( 3) H  11           s(  0.01%)p99.99( 99.99%)
   116. (0.00002) RY*( 4) H  11           s(  1.43%)p68.78( 98.57%)
   117. (0.00202) RY*( 1) H  12           s( 99.90%)p 0.00(  0.10%)
                                            0.0073  0.9995 -0.0202  0.0080 -0.0236
   118. (0.00006) RY*( 2) H  12           s(  0.01%)p 1.00( 99.99%)
   119. (0.00004) RY*( 3) H  12           s(  0.04%)p99.99( 99.96%)
   120. (0.00002) RY*( 4) H  12           s(  0.15%)p99.99( 99.85%)
   121. (0.00093) RY*( 1) H  13           s( 99.75%)p 0.00(  0.25%)
                                            0.0040  0.9987  0.0190 -0.0459 -0.0040
   122. (0.00008) RY*( 2) H  13           s(  0.00%)p 1.00(100.00%)
   123. (0.00005) RY*( 3) H  13           s(  0.02%)p99.99( 99.98%)
   124. (0.00002) RY*( 4) H  13           s(  0.32%)p99.99( 99.68%)
   125. (0.00133) RY*( 1) H  14           s( 99.67%)p 0.00(  0.33%)
                                            0.0065  0.9983  0.0228  0.0024  0.0529
   126. (0.00008) RY*( 2) H  14           s(  0.05%)p99.99( 99.95%)
   127. (0.00006) RY*( 3) H  14           s(  0.04%)p99.99( 99.96%)
   128. (0.00002) RY*( 4) H  14           s(  0.34%)p99.99( 99.66%)
   129. (0.00089) RY*( 1) H  15           s( 99.67%)p 0.00(  0.33%)
                                            0.0039  0.9984 -0.0507 -0.0262  0.0053
   130. (0.00008) RY*( 2) H  15           s(  0.00%)p 1.00(100.00%)
   131. (0.00006) RY*( 3) H  15           s(  0.01%)p 1.00( 99.99%)
   132. (0.00002) RY*( 4) H  15           s(  0.42%)p99.99( 99.58%)
   133. (0.00125) RY*( 1) H  16           s( 99.70%)p 0.00(  0.30%)
                                            0.0061  0.9985 -0.0034  0.0076 -0.0543
   134. (0.00007) RY*( 2) H  16           s(  0.02%)p99.99( 99.98%)
   135. (0.00007) RY*( 3) H  16           s(  0.02%)p99.99( 99.98%)
   136. (0.00002) RY*( 4) H  16           s(  0.36%)p99.99( 99.64%)
   137. (0.00129) RY*( 1) H  17           s( 99.66%)p 0.00(  0.34%)
                                            0.0061  0.9983  0.0146  0.0126  0.0551
   138. (0.00008) RY*( 2) H  17           s(  0.07%)p99.99( 99.93%)
   139. (0.00006) RY*( 3) H  17           s(  0.04%)p99.99( 99.96%)
   140. (0.00002) RY*( 4) H  17           s(  0.33%)p99.99( 99.67%)
   141. (0.00094) RY*( 1) H  18           s( 99.63%)p 0.00(  0.37%)
                                            0.0018  0.9981 -0.0389  0.0467 -0.0002
   142. (0.00009) RY*( 2) H  18           s(  0.00%)p 1.00(100.00%)
   143. (0.00006) RY*( 3) H  18           s(  0.07%)p99.99( 99.93%)
   144. (0.00002) RY*( 4) H  18           s(  0.40%)p99.99( 99.60%)
   145. (0.00159) RY*( 1) H  19           s( 99.91%)p 0.00(  0.09%)
                                            0.0057  0.9995 -0.0022  0.0025 -0.0297
   146. (0.00008) RY*( 2) H  19           s(  0.01%)p 1.00( 99.99%)
   147. (0.00005) RY*( 3) H  19           s(  0.00%)p 1.00(100.00%)
   148. (0.00002) RY*( 4) H  19           s(  0.18%)p99.99( 99.82%)
   149. (0.00122) RY*( 1) H  20           s( 99.84%)p 0.00(  0.16%)
                                            0.0051  0.9992 -0.0087  0.0376  0.0085
   150. (0.00008) RY*( 2) H  20           s(  0.00%)p 1.00(100.00%)
   151. (0.00006) RY*( 3) H  20           s(  0.00%)p 1.00(100.00%)
   152. (0.00002) RY*( 4) H  20           s(  0.25%)p99.99( 99.75%)
   153. (0.00188) RY*( 1) H  21           s( 99.70%)p 0.00(  0.30%)
                                            0.0086  0.9985  0.0043  0.0516  0.0178
   154. (0.00009) RY*( 2) H  21           s(  0.15%)p99.99( 99.85%)
   155. (0.00004) RY*( 3) H  21           s(  0.18%)p99.99( 99.82%)
   156. (0.00002) RY*( 4) H  21           s(  0.08%)p99.99( 99.92%)
   157. (0.00072) RY*( 1) H  22           s( 39.66%)p 1.52( 60.34%)
                                            0.0127  0.6296 -0.0401  0.3718 -0.6809
   158. (0.00068) RY*( 2) H  22           s( 31.11%)p 2.21( 68.89%)
                                            0.0104  0.5577  0.7021 -0.0680  0.4374
   159. (0.00044) RY*( 3) H  22           s( 26.57%)p 2.76( 73.43%)
                                            0.0065  0.5154 -0.7110 -0.0889  0.4701
   160. (0.00001) RY*( 4) H  22           s(  3.16%)p30.63( 96.84%)
   161. (0.00662) BD*( 1) C   1 - C   2  
                ( 52.22%)   0.7226* C   1 s( 29.27%)p 2.41( 70.67%)d 0.00(  0.06%)
                                            0.0004  0.5410  0.0024 -0.7260 -0.0027
                                            0.3582 -0.0014 -0.2260 -0.0156 -0.0157
                                            0.0087 -0.0043  0.0116 -0.0101
                ( 47.78%)  -0.6912* C   2 s( 27.28%)p 2.66( 72.67%)d 0.00(  0.05%)
                                            0.0001  0.5221  0.0139  0.7369  0.0010
                                           -0.3578 -0.0060  0.2350 -0.0196 -0.0124
                                            0.0115 -0.0047  0.0116 -0.0083
   162. (0.00273) BD*( 1) C   1 - H   9  
                ( 37.74%)   0.6143* C   1 s( 23.80%)p 3.20( 76.16%)d 0.00(  0.04%)
                                           -0.0000 -0.4878 -0.0020 -0.6801 -0.0116
                                           -0.4905  0.0173  0.2409 -0.0040 -0.0161
                                            0.0075  0.0059 -0.0028  0.0079
                ( 62.26%)  -0.7891* H   9 s( 99.91%)p 0.00(  0.09%)
                                           -0.9995  0.0041  0.0246  0.0157 -0.0089
   163. (0.00245) BD*( 1) C   1 - H  10  
                ( 37.27%)   0.6105* C   1 s( 23.96%)p 3.17( 76.01%)d 0.00(  0.04%)
                                           -0.0000  0.4895  0.0027  0.0885  0.0177
                                           -0.7876  0.0053 -0.3625  0.0085 -0.0007
                                           -0.0007  0.0132 -0.0131 -0.0042
                ( 62.73%)  -0.7920* H  10 s( 99.91%)p 0.00(  0.09%)
                                            0.9996 -0.0013 -0.0058  0.0267  0.0113
   164. (0.00403) BD*( 1) C   1 - H  11  
                ( 38.32%)   0.6191* C   1 s( 22.91%)p 3.36( 77.05%)d 0.00(  0.04%)
                                            0.0000 -0.4786  0.0053 -0.0363 -0.0219
                                            0.0992  0.0133 -0.8710  0.0009 -0.0002
                                            0.0011  0.0022 -0.0001 -0.0202
                ( 61.68%)  -0.7853* H  11 s( 99.91%)p 0.00(  0.09%)
                                           -0.9996  0.0022  0.0048 -0.0062  0.0284
   165. (0.01149) BD*( 1) C   2 - C   3  
                ( 48.54%)   0.6967* C   2 s( 26.92%)p 2.71( 73.04%)d 0.00(  0.05%)
                                           -0.0001 -0.5188  0.0001  0.6717 -0.0125
                                            0.4761  0.0192 -0.2277  0.0107 -0.0141
                                            0.0101  0.0052 -0.0080  0.0078
                ( 51.46%)  -0.7174* C   3 s( 27.50%)p 2.63( 72.44%)d 0.00(  0.05%)
                                           -0.0003 -0.5244  0.0023 -0.6665 -0.0111
                                           -0.4783  0.0170  0.2257  0.0113 -0.0175
                                            0.0078  0.0060 -0.0035  0.0094
   166. (0.01919) BD*( 1) C   2 - C   7  
                ( 51.63%)   0.7185* C   2 s( 25.05%)p 2.99( 74.90%)d 0.00(  0.05%)
                                            0.0003  0.5005  0.0046 -0.0699  0.0182
                                            0.7990  0.0097  0.3245 -0.0009 -0.0032
                                           -0.0013  0.0145 -0.0167 -0.0069
                ( 48.37%)  -0.6955* C   7 s( 29.55%)p 2.38( 70.42%)d 0.00(  0.04%)
                                            0.0001  0.5436 -0.0038  0.0973  0.0144
                                           -0.7692  0.0205 -0.3201 -0.0022 -0.0039
                                           -0.0006  0.0128 -0.0130 -0.0042
   167. (0.01310) BD*( 1) C   2 - H  12  
                ( 37.01%)   0.6083* C   2 s( 20.70%)p 3.83( 79.26%)d 0.00(  0.04%)
                                           -0.0003  0.4548 -0.0121 -0.0025  0.0115
                                            0.0754 -0.0149 -0.8869  0.0042  0.0003
                                            0.0013 -0.0061 -0.0004  0.0201
                ( 62.99%)  -0.7937* H  12 s( 99.90%)p 0.00(  0.10%)
                                            0.9995 -0.0066 -0.0023 -0.0003  0.0309
   168. (0.00688) BD*( 1) C   3 - C   4  
                ( 49.61%)   0.7044* C   3 s( 27.84%)p 2.59( 72.10%)d 0.00(  0.05%)
                                           -0.0002 -0.5276 -0.0064  0.7409  0.0172
                                           -0.3483  0.0285  0.2229  0.0037  0.0160
                                           -0.0088  0.0051 -0.0096  0.0096
                ( 50.39%)  -0.7098* C   4 s( 27.63%)p 2.62( 72.31%)d 0.00(  0.05%)
                                           -0.0002 -0.5256 -0.0022 -0.7372  0.0082
                                            0.3603  0.0332 -0.2208 -0.0014  0.0126
                                           -0.0101  0.0036 -0.0137  0.0094
   169. (0.00571) BD*( 1) C   3 - H  13  
                ( 36.74%)   0.6061* C   3 s( 22.95%)p 3.36( 77.01%)d 0.00(  0.04%)
                                           -0.0001  0.4790  0.0068  0.0743 -0.0083
                                           -0.7971  0.0029 -0.3589  0.0176 -0.0032
                                           -0.0017  0.0134 -0.0132 -0.0039
                ( 63.26%)  -0.7954* H  13 s( 99.91%)p 0.00(  0.09%)
                                            0.9995 -0.0026 -0.0012  0.0287  0.0103
   170. (0.00879) BD*( 1) C   3 - H  14  
                ( 38.06%)   0.6170* C   3 s( 21.58%)p 3.63( 78.38%)d 0.00(  0.04%)
                                            0.0002 -0.4645  0.0081 -0.0137  0.0050
                                            0.1150  0.0274 -0.8773  0.0035  0.0003
                                           -0.0006  0.0017 -0.0000 -0.0209
                ( 61.94%)  -0.7870* H  14 s( 99.91%)p 0.00(  0.09%)
                                           -0.9995  0.0050  0.0001 -0.0090  0.0287
   171. (0.00771) BD*( 1) C   4 - C   5  
                ( 50.77%)   0.7126* C   4 s( 27.07%)p 2.69( 72.88%)d 0.00(  0.05%)
                                            0.0002  0.5203  0.0017 -0.0802 -0.0333
                                            0.7885  0.0024  0.3155  0.0041 -0.0003
                                            0.0000  0.0137 -0.0158 -0.0067
                ( 49.23%)  -0.7016* C   5 s( 27.95%)p 2.58( 72.00%)d 0.00(  0.04%)
                                            0.0002  0.5287 -0.0014  0.0587 -0.0320
                                           -0.7845 -0.0037 -0.3164 -0.0009 -0.0054
                                           -0.0027  0.0131 -0.0135 -0.0061
   172. (0.00546) BD*( 1) C   4 - H  15  
                ( 36.94%)   0.6078* C   4 s( 23.25%)p 3.30( 76.71%)d 0.00(  0.04%)
                                           -0.0001  0.4822  0.0067 -0.6677  0.0051
                                           -0.4955  0.0041  0.2744 -0.0188  0.0144
                                           -0.0094 -0.0068  0.0047 -0.0061
                ( 63.06%)  -0.7941* H  15 s( 99.90%)p 0.00(  0.10%)
                                            0.9995 -0.0022  0.0236  0.0190 -0.0072
   173. (0.00826) BD*( 1) C   4 - H  16  
                ( 37.95%)   0.6160* C   4 s( 21.92%)p 3.56( 78.04%)d 0.00(  0.04%)
                                           -0.0002  0.4681 -0.0086 -0.0523 -0.0218
                                            0.0375 -0.0167 -0.8806  0.0036  0.0001
                                           -0.0007 -0.0031  0.0000  0.0206
                ( 62.05%)  -0.7877* H  16 s( 99.91%)p 0.00(  0.09%)
                                            0.9995 -0.0045  0.0060  0.0018  0.0297
   174. (0.00777) BD*( 1) C   5 - C   6  
                ( 52.04%)   0.7214* C   5 s( 26.60%)p 2.76( 73.35%)d 0.00(  0.06%)
                                            0.0002  0.5157  0.0048  0.6651 -0.0117
                                            0.4886  0.0324 -0.2262 -0.0033  0.0170
                                           -0.0090 -0.0061  0.0081 -0.0096
                ( 47.96%)  -0.6925* C   6 s( 28.79%)p 2.47( 71.17%)d 0.00(  0.04%)
                                            0.0001  0.5366  0.0016 -0.6634 -0.0189
                                           -0.4666  0.0248  0.2302  0.0033  0.0147
                                           -0.0070 -0.0079  0.0016 -0.0079
   175. (0.00831) BD*( 1) C   5 - H  17  
                ( 37.83%)   0.6150* C   5 s( 21.95%)p 3.55( 78.01%)d 0.00(  0.04%)
                                            0.0001 -0.4684  0.0089  0.0335  0.0253
                                            0.0414 -0.0085 -0.8812  0.0050  0.0004
                                           -0.0015  0.0013 -0.0007 -0.0207
                ( 62.17%)  -0.7885* H  17 s( 99.91%)p 0.00(  0.09%)
                                           -0.9995  0.0045 -0.0063 -0.0010  0.0297
   176. (0.00554) BD*( 1) C   5 - H  18  
                ( 36.98%)   0.6081* C   5 s( 23.38%)p 3.28( 76.57%)d 0.00(  0.04%)
                                           -0.0001  0.4835  0.0080 -0.7426  0.0039
                                            0.3777 -0.0056 -0.2670  0.0179 -0.0140
                                            0.0096 -0.0059  0.0089 -0.0069
                ( 63.02%)  -0.7939* H  18 s( 99.90%)p 0.00(  0.10%)
                                            0.9995 -0.0000  0.0281 -0.0132  0.0085
   177. (0.01502) BD*( 1) C   6 - C   7  
                ( 50.49%)   0.7105* C   6 s( 27.01%)p 2.70( 72.90%)d 0.00(  0.09%)
                                            0.0003  0.5197  0.0069  0.7445  0.0274
                                           -0.3490  0.0206  0.2274  0.0099 -0.0173
                                            0.0115 -0.0051  0.0157 -0.0123
                ( 49.51%)  -0.7037* C   7 s( 29.01%)p 2.44( 70.90%)d 0.00(  0.08%)
                                            0.0002  0.5386  0.0033 -0.7111  0.0095
                                            0.3870  0.0215 -0.2301  0.0040 -0.0200
                                            0.0127 -0.0067  0.0108 -0.0110
   178. (0.00872) BD*( 1) C   6 - H  19  
                ( 36.76%)   0.6063* C   6 s( 21.83%)p 3.58( 78.13%)d 0.00(  0.04%)
                                           -0.0002  0.4672 -0.0069 -0.0051 -0.0098
                                            0.1137  0.0236 -0.8762  0.0028  0.0005
                                           -0.0039 -0.0019  0.0009  0.0200
                ( 63.24%)  -0.7952* H  19 s( 99.90%)p 0.00(  0.10%)
                                            0.9995 -0.0048  0.0011 -0.0071  0.0301
   179. (0.00651) BD*( 1) C   6 - H  20  
                ( 36.85%)   0.6071* C   6 s( 22.26%)p 3.49( 77.70%)d 0.00(  0.04%)
                                            0.0001 -0.4718 -0.0041  0.0602  0.0125
                                           -0.8038  0.0049 -0.3560  0.0184 -0.0012
                                           -0.0011 -0.0146  0.0131  0.0041
                ( 63.15%)  -0.7947* H  20 s( 99.91%)p 0.00(  0.09%)
                                           -0.9995  0.0039 -0.0052  0.0284  0.0101
   180. (0.01659) BD*( 1) C   7 - O   8  
                ( 69.90%)   0.8360* C   7 s( 18.69%)p 4.33( 80.99%)d 0.02(  0.32%)
                                           -0.0000  0.4304  0.0406  0.6906  0.0316
                                            0.5062  0.0127 -0.2751 -0.0034  0.0426
                                           -0.0222 -0.0187  0.0109 -0.0197
                ( 30.10%)  -0.5487* O   8 s( 34.36%)p 1.91( 65.58%)d 0.00(  0.06%)
                                           -0.0001  0.5862  0.0032 -0.6235  0.0061
                                           -0.4262  0.0002  0.2920 -0.0024  0.0104
                                           -0.0161 -0.0057  0.0134 -0.0050
   181. (0.01808) BD*( 1) C   7 - H  21  
                ( 37.90%)   0.6157* C   7 s( 22.70%)p 3.40( 77.24%)d 0.00(  0.06%)
                                            0.0003 -0.4763  0.0122 -0.0669 -0.0098
                                            0.0191 -0.0092 -0.8760  0.0018  0.0009
                                           -0.0021  0.0003  0.0005 -0.0236
                ( 62.10%)  -0.7880* H  21 s( 99.89%)p 0.00(  0.11%)
                                           -0.9994  0.0081  0.0009 -0.0020  0.0331
   182. (0.00348) BD*( 1) O   8 - H  22  
                ( 24.25%)   0.4924* O   8 s( 19.80%)p 4.05( 80.11%)d 0.00(  0.08%)
                                           -0.0002 -0.4447  0.0164  0.0122 -0.0183
                                           -0.8396 -0.0284 -0.3080  0.0014  0.0135
                                            0.0041 -0.0202  0.0149  0.0033
                ( 75.75%)  -0.8704* H  22 s( 99.50%)p 0.01(  0.50%)
                                           -0.9975  0.0059  0.0021  0.0667  0.0232


 NHO Directionality and "Bond Bending" (deviations from line of nuclear centers)

         [Thresholds for printing:  angular deviation  >  1.0 degree]
                                    hybrid p-character > 25.0%
                                    orbital occupancy  >  0.10e

                                Line of Centers        Hybrid 1              Hybrid 2
                                ---------------  -------------------   ------------------
                NBO               Theta   Phi    Theta   Phi    Dev    Theta   Phi    Dev
 ========================================================================================
     1. BD (   1) C   1 - C   2   105.7  153.9     --     --    --      75.3  333.8   1.1
     2. BD (   1) C   1 - H   9   106.1   36.2   105.8   34.4   1.8      --     --    --
     3. BD (   1) C   1 - H  10   114.5  276.4   114.2  277.7   1.3      --     --    --
     4. BD (   1) C   1 - H  11     7.0  290.0     8.3  297.3   1.6      --     --    --
     5. BD (   1) C   2 - C   3    74.6  215.2    75.3  216.9   1.8    106.1   34.2   1.2
     6. BD (   1) C   2 - C   7    68.4   95.6    68.2   93.7   1.8    113.1  278.5   3.1
     7. BD (   1) C   2 - H  12   174.5   93.4   176.0   81.5   1.8      --     --    --
     8. BD (   1) C   3 - C   4   105.1  154.4   105.4  157.1   2.6     75.0  331.6   2.7
    10. BD (   1) C   3 - H  14     7.8  278.0     9.3  273.5   1.7      --     --    --
    11. BD (   1) C   4 - C   5    68.2   95.0    68.2   98.2   2.9    111.9  271.9   2.9
    13. BD (   1) C   4 - H  16   175.8  146.1   175.0  164.3   1.7      --     --    --
    14. BD (   1) C   5 - C   6   105.6   35.6   105.4   38.6   2.9     74.0  212.9   2.6
    15. BD (   1) C   5 - H  17     3.8  227.8     4.4  209.2   1.4      --     --    --
    17. BD (   1) C   6 - C   7    74.9  334.4    74.2  337.0   2.6    105.6  149.8   4.4
    18. BD (   1) C   6 - H  19   172.7   86.1   171.0   96.2   2.2      --     --    --
    19. BD (   1) C   6 - H  20    66.1   94.1    67.2   95.2   1.5      --     --    --
    20. BD (   1) C   7 - O   8   109.3   34.7   107.4   35.7   2.2     68.9  214.6   1.8
    21. BD (   1) C   7 - H  21     4.3  292.9     5.1  352.7   4.7      --     --    --
    22. BD (   1) O   8 - H  22    67.7   94.7    70.5   89.6   5.5      --     --    --
    31. LP (   1) O   8             --     --    127.6  341.8   --       --     --    --
    32. LP (   2) O   8             --     --    141.8  153.3   --       --     --    --


 Second Order Perturbation Theory Analysis of Fock Matrix in NBO Basis

     Threshold for printing:   0.25 kcal/mol
                                                                              E(2)  E(j)-E(i) F(i,j)
         Donor NBO (i)                     Acceptor NBO (j)                 kcal/mol   a.u.    a.u. 
 ===================================================================================================

 within unit  1
   1. BD (   1) C   1 - C   2        / 52. RY*(   2) C   3                    0.67    1.46    0.040
   1. BD (   1) C   1 - C   2        /165. BD*(   1) C   2 - C   3            0.82    0.99    0.036
   1. BD (   1) C   1 - C   2        /166. BD*(   1) C   2 - C   7            0.57    0.96    0.030
   1. BD (   1) C   1 - C   2        /167. BD*(   1) C   2 - H  12            0.42    1.06    0.027
   1. BD (   1) C   1 - C   2        /168. BD*(   1) C   3 - C   4            1.14    1.01    0.043
   1. BD (   1) C   1 - C   2        /177. BD*(   1) C   6 - C   7            1.27    0.95    0.044
   2. BD (   1) C   1 - H   9        /165. BD*(   1) C   2 - C   3            1.80    0.86    0.050
   3. BD (   1) C   1 - H  10        /166. BD*(   1) C   2 - C   7            2.04    0.82    0.052
   4. BD (   1) C   1 - H  11        / 44. RY*(   3) C   2                    0.28    1.43    0.025
   4. BD (   1) C   1 - H  11        /167. BD*(   1) C   2 - H  12            1.65    0.92    0.049
   5. BD (   1) C   2 - C   3        / 33. RY*(   1) C   1                    0.35    1.36    0.028
   5. BD (   1) C   2 - C   3        / 34. RY*(   2) C   1                    0.37    1.40    0.029
   5. BD (   1) C   2 - C   3        / 60. RY*(   1) C   4                    0.59    1.61    0.039
   5. BD (   1) C   2 - C   3        / 88. RY*(   2) C   7                    0.32    1.72    0.030
   5. BD (   1) C   2 - C   3        /161. BD*(   1) C   1 - C   2            0.67    0.99    0.033
   5. BD (   1) C   2 - C   3        /162. BD*(   1) C   1 - H   9            0.78    1.07    0.037
   5. BD (   1) C   2 - C   3        /166. BD*(   1) C   2 - C   7            0.48    0.95    0.027
   5. BD (   1) C   2 - C   3        /167. BD*(   1) C   2 - H  12            0.39    1.05    0.026
   5. BD (   1) C   2 - C   3        /168. BD*(   1) C   3 - C   4            0.49    1.00    0.028
   5. BD (   1) C   2 - C   3        /169. BD*(   1) C   3 - H  13            0.29    1.07    0.022
   5. BD (   1) C   2 - C   3        /172. BD*(   1) C   4 - H  15            0.81    1.07    0.037
   5. BD (   1) C   2 - C   3        /180. BD*(   1) C   7 - O   8            1.59    0.82    0.046
   6. BD (   1) C   2 - C   7        / 33. RY*(   1) C   1                    0.62    1.39    0.037
   6. BD (   1) C   2 - C   7        / 51. RY*(   1) C   3                    0.68    1.63    0.042
   6. BD (   1) C   2 - C   7        / 78. RY*(   1) C   6                    0.76    1.62    0.045
   6. BD (   1) C   2 - C   7        / 97. RY*(   2) O   8                    0.49    1.98    0.040
   6. BD (   1) C   2 - C   7        /161. BD*(   1) C   1 - C   2            0.52    1.02    0.029
   6. BD (   1) C   2 - C   7        /163. BD*(   1) C   1 - H  10            0.69    1.10    0.035
   6. BD (   1) C   2 - C   7        /165. BD*(   1) C   2 - C   3            0.57    1.01    0.030
   6. BD (   1) C   2 - C   7        /169. BD*(   1) C   3 - H  13            0.80    1.10    0.038
   6. BD (   1) C   2 - C   7        /177. BD*(   1) C   6 - C   7            0.76    0.97    0.034
   6. BD (   1) C   2 - C   7        /179. BD*(   1) C   6 - H  20            0.88    1.06    0.039
   6. BD (   1) C   2 - C   7        /181. BD*(   1) C   7 - H  21            0.35    1.02    0.024
   6. BD (   1) C   2 - C   7        /182. BD*(   1) O   8 - H  22            0.86    1.01    0.037
   7. BD (   1) C   2 - H  12        / 34. RY*(   2) C   1                    0.34    1.28    0.026
   7. BD (   1) C   2 - H  12        /164. BD*(   1) C   1 - H  11            1.48    0.93    0.047
   7. BD (   1) C   2 - H  12        /170. BD*(   1) C   3 - H  14            1.53    0.93    0.048
   7. BD (   1) C   2 - H  12        /180. BD*(   1) C   7 - O   8            0.36    0.70    0.020
   7. BD (   1) C   2 - H  12        /181. BD*(   1) C   7 - H  21            1.75    0.87    0.049
   8. BD (   1) C   3 - C   4        / 42. RY*(   1) C   2                    0.57    1.63    0.039
   8. BD (   1) C   3 - C   4        / 69. RY*(   1) C   5                    0.53    1.59    0.037
   8. BD (   1) C   3 - C   4        /161. BD*(   1) C   1 - C   2            1.13    0.99    0.042
   8. BD (   1) C   3 - C   4        /165. BD*(   1) C   2 - C   3            0.53    0.98    0.029
   8. BD (   1) C   3 - C   4        /169. BD*(   1) C   3 - H  13            0.39    1.07    0.026
   8. BD (   1) C   3 - C   4        /171. BD*(   1) C   4 - C   5            0.45    0.99    0.027
   8. BD (   1) C   3 - C   4        /172. BD*(   1) C   4 - H  15            0.35    1.07    0.024
   8. BD (   1) C   3 - C   4        /176. BD*(   1) C   5 - H  18            0.98    1.05    0.041
   9. BD (   1) C   3 - H  13        / 61. RY*(   2) C   4                    0.32    1.55    0.028
   9. BD (   1) C   3 - H  13        /166. BD*(   1) C   2 - C   7            1.97    0.83    0.051
   9. BD (   1) C   3 - H  13        /171. BD*(   1) C   4 - C   5            1.72    0.86    0.049
  10. BD (   1) C   3 - H  14        / 43. RY*(   2) C   2                    0.28    1.27    0.024
  10. BD (   1) C   3 - H  14        / 62. RY*(   3) C   4                    0.29    1.15    0.023
  10. BD (   1) C   3 - H  14        /167. BD*(   1) C   2 - H  12            1.65    0.92    0.049
  10. BD (   1) C   3 - H  14        /173. BD*(   1) C   4 - H  16            1.53    0.93    0.048
  11. BD (   1) C   4 - C   5        / 51. RY*(   1) C   3                    0.56    1.60    0.038
  11. BD (   1) C   4 - C   5        / 78. RY*(   1) C   6                    0.47    1.59    0.035
  11. BD (   1) C   4 - C   5        /168. BD*(   1) C   3 - C   4            0.44    0.99    0.027
  11. BD (   1) C   4 - C   5        /169. BD*(   1) C   3 - H  13            0.98    1.07    0.041
  11. BD (   1) C   4 - C   5        /172. BD*(   1) C   4 - H  15            0.30    1.07    0.023
  11. BD (   1) C   4 - C   5        /174. BD*(   1) C   5 - C   6            0.41    0.96    0.025
  11. BD (   1) C   4 - C   5        /175. BD*(   1) C   5 - H  17            0.27    1.04    0.021
  11. BD (   1) C   4 - C   5        /176. BD*(   1) C   5 - H  18            0.36    1.05    0.025
  11. BD (   1) C   4 - C   5        /179. BD*(   1) C   6 - H  20            1.07    1.02    0.042
  12. BD (   1) C   4 - H  15        /165. BD*(   1) C   2 - C   3            1.83    0.86    0.050
  12. BD (   1) C   4 - H  15        /174. BD*(   1) C   5 - C   6            1.81    0.84    0.049
  13. BD (   1) C   4 - H  16        /170. BD*(   1) C   3 - H  14            1.63    0.92    0.049
  13. BD (   1) C   4 - H  16        /175. BD*(   1) C   5 - H  17            1.59    0.92    0.048
  14. BD (   1) C   5 - C   6        / 60. RY*(   1) C   4                    0.55    1.64    0.038
  14. BD (   1) C   5 - C   6        / 88. RY*(   2) C   7                    0.49    1.74    0.037
  14. BD (   1) C   5 - C   6        /171. BD*(   1) C   4 - C   5            0.42    1.01    0.026
  14. BD (   1) C   5 - C   6        /172. BD*(   1) C   4 - H  15            0.90    1.09    0.040
  14. BD (   1) C   5 - C   6        /177. BD*(   1) C   6 - C   7            0.48    0.96    0.027
  14. BD (   1) C   5 - C   6        /178. BD*(   1) C   6 - H  19            0.32    1.05    0.023
  14. BD (   1) C   5 - C   6        /179. BD*(   1) C   6 - H  20            0.44    1.05    0.027
  14. BD (   1) C   5 - C   6        /180. BD*(   1) C   7 - O   8            1.78    0.84    0.049
  15. BD (   1) C   5 - H  17        /173. BD*(   1) C   4 - H  16            1.53    0.94    0.048
  15. BD (   1) C   5 - H  17        /178. BD*(   1) C   6 - H  19            1.67    0.91    0.049
  16. BD (   1) C   5 - H  18        / 61. RY*(   2) C   4                    0.32    1.57    0.029
  16. BD (   1) C   5 - H  18        /168. BD*(   1) C   3 - C   4            1.57    0.90    0.047
  16. BD (   1) C   5 - H  18        /177. BD*(   1) C   6 - C   7            1.85    0.84    0.050
  17. BD (   1) C   6 - C   7        / 42. RY*(   1) C   2                    0.55    1.70    0.039
  17. BD (   1) C   6 - C   7        / 43. RY*(   2) C   2                    0.30    1.47    0.027
  17. BD (   1) C   6 - C   7        / 69. RY*(   1) C   5                    0.70    1.67    0.043
  17. BD (   1) C   6 - C   7        / 96. RY*(   1) O   8                    0.44    1.76    0.035
  17. BD (   1) C   6 - C   7        /161. BD*(   1) C   1 - C   2            1.05    1.06    0.042
  17. BD (   1) C   6 - C   7        /166. BD*(   1) C   2 - C   7            0.97    1.02    0.040
  17. BD (   1) C   6 - C   7        /174. BD*(   1) C   5 - C   6            0.61    1.04    0.032
  17. BD (   1) C   6 - C   7        /176. BD*(   1) C   5 - H  18            0.74    1.12    0.037
  17. BD (   1) C   6 - C   7        /181. BD*(   1) C   7 - H  21            0.26    1.06    0.021
  18. BD (   1) C   6 - H  19        / 87. RY*(   1) C   7                    0.34    1.22    0.026
  18. BD (   1) C   6 - H  19        /175. BD*(   1) C   5 - H  17            1.44    0.95    0.047
  18. BD (   1) C   6 - H  19        /180. BD*(   1) C   7 - O   8            0.36    0.73    0.021
  18. BD (   1) C   6 - H  19        /181. BD*(   1) C   7 - H  21            1.71    0.90    0.050
  19. BD (   1) C   6 - H  20        / 70. RY*(   2) C   5                    0.32    1.47    0.027
  19. BD (   1) C   6 - H  20        /166. BD*(   1) C   2 - C   7            1.77    0.86    0.050
  19. BD (   1) C   6 - H  20        /171. BD*(   1) C   4 - C   5            1.55    0.90    0.047
  19. BD (   1) C   6 - H  20        /174. BD*(   1) C   5 - C   6            0.26    0.88    0.019
  19. BD (   1) C   6 - H  20        /180. BD*(   1) C   7 - O   8            0.27    0.73    0.018
  20. BD (   1) C   7 - O   8        /165. BD*(   1) C   2 - C   3            0.76    1.31    0.040
  20. BD (   1) C   7 - O   8        /174. BD*(   1) C   5 - C   6            0.65    1.30    0.037
  21. BD (   1) C   7 - H  21        / 42. RY*(   1) C   2                    0.32    1.58    0.028
  21. BD (   1) C   7 - H  21        / 79. RY*(   2) C   6                    0.32    1.22    0.025
  21. BD (   1) C   7 - H  21        / 96. RY*(   1) O   8                    0.30    1.63    0.028
  21. BD (   1) C   7 - H  21        /166. BD*(   1) C   2 - C   7            0.28    0.90    0.020
  21. BD (   1) C   7 - H  21        /167. BD*(   1) C   2 - H  12            1.42    0.99    0.047
  21. BD (   1) C   7 - H  21        /178. BD*(   1) C   6 - H  19            1.42    0.97    0.047
  22. BD (   1) O   8 - H  22        / 43. RY*(   2) C   2                    0.33    1.59    0.029
  22. BD (   1) O   8 - H  22        / 87. RY*(   1) C   7                    0.40    1.51    0.031
  22. BD (   1) O   8 - H  22        /166. BD*(   1) C   2 - C   7            1.40    1.14    0.051
  23. CR (   1) C   1                /105. RY*(   1) H   9                    0.39   10.50    0.081
  23. CR (   1) C   1                /109. RY*(   1) H  10                    0.37   10.52    0.079
  23. CR (   1) C   1                /113. RY*(   1) H  11                    0.35   10.52    0.076
  24. CR (   1) C   2                / 35. RY*(   3) C   1                    0.47   10.85    0.090
  24. CR (   1) C   2                / 53. RY*(   3) C   3                    0.28   11.06    0.071
  24. CR (   1) C   2                /117. RY*(   1) H  12                    0.36   10.48    0.077
  25. CR (   1) C   3                / 43. RY*(   2) C   2                    0.57   10.87    0.099
  25. CR (   1) C   3                / 62. RY*(   3) C   4                    0.45   10.75    0.088
  25. CR (   1) C   3                /121. RY*(   1) H  13                    0.36   10.47    0.077
  25. CR (   1) C   3                /125. RY*(   1) H  14                    0.33   10.49    0.075
  26. CR (   1) C   4                / 52. RY*(   2) C   3                    0.26   10.92    0.067
  26. CR (   1) C   4                / 71. RY*(   3) C   5                    0.25   10.88    0.066
  26. CR (   1) C   4                /129. RY*(   1) H  15                    0.37   10.46    0.079
  26. CR (   1) C   4                /133. RY*(   1) H  16                    0.34   10.48    0.075
  27. CR (   1) C   5                / 62. RY*(   3) C   4                    0.47   10.76    0.090
  27. CR (   1) C   5                / 79. RY*(   2) C   6                    0.43   10.76    0.086
  27. CR (   1) C   5                /137. RY*(   1) H  17                    0.34   10.49    0.075
  27. CR (   1) C   5                /141. RY*(   1) H  18                    0.41   10.46    0.083
  28. CR (   1) C   6                / 71. RY*(   3) C   5                    0.42   10.92    0.085
  28. CR (   1) C   6                / 72. RY*(   4) C   5                    0.26   11.15    0.068
  28. CR (   1) C   6                / 87. RY*(   1) C   7                    0.31   10.82    0.073
  28. CR (   1) C   6                /145. RY*(   1) H  19                    0.37   10.49    0.079
  28. CR (   1) C   6                /149. RY*(   1) H  20                    0.34   10.48    0.076
  29. CR (   1) C   7                / 44. RY*(   3) C   2                    0.34   11.14    0.078
  29. CR (   1) C   7                / 79. RY*(   2) C   6                    0.31   10.86    0.073
  29. CR (   1) C   7                / 81. RY*(   4) C   6                    0.30   11.09    0.073
  29. CR (   1) C   7                /153. RY*(   1) H  21                    0.40   10.54    0.082
  29. CR (   1) C   7                /166. BD*(   1) C   2 - C   7            0.35   10.53    0.077
  29. CR (   1) C   7                /180. BD*(   1) C   7 - O   8            0.70   10.40    0.109
  30. CR (   1) O   8                / 87. RY*(   1) C   7                    0.92   19.78    0.170
  30. CR (   1) O   8                / 91. RY*(   5) C   7                    0.48   20.07    0.123
  31. LP (   1) O   8                / 87. RY*(   1) C   7                    1.16    1.39    0.051
  31. LP (   1) O   8                /159. RY*(   3) H  22                    0.39    2.11    0.037
  31. LP (   1) O   8                /166. BD*(   1) C   2 - C   7            0.35    1.03    0.024
  31. LP (   1) O   8                /177. BD*(   1) C   6 - C   7            0.65    1.01    0.032
  31. LP (   1) O   8                /181. BD*(   1) C   7 - H  21            0.63    1.06    0.033
  32. LP (   2) O   8                / 90. RY*(   4) C   7                    0.57    2.39    0.047
  32. LP (   2) O   8                /157. RY*(   1) H  22                    0.49    1.59    0.036
  32. LP (   2) O   8                /158. RY*(   2) H  22                    0.64    1.66    0.042
  32. LP (   2) O   8                /174. BD*(   1) C   5 - C   6            0.31    0.80    0.020
  32. LP (   2) O   8                /177. BD*(   1) C   6 - C   7            2.44    0.77    0.055
  32. LP (   2) O   8                /181. BD*(   1) C   7 - H  21            2.81    0.82    0.061


 Natural Bond Orbitals (Summary):

                                                            Principal Delocalizations
           NBO                        Occupancy    Energy   (geminal,vicinal,remote)
 ====================================================================================
 Molecular unit  1  (C7H14O)
     1. BD (   1) C   1 - C   2          0.98963    -0.77288  177(v),168(v),165(g),52(v)
                                                    166(g),167(g)
     2. BD (   1) C   1 - H   9          0.99377    -0.64609  165(v)
     3. BD (   1) C   1 - H  10          0.99268    -0.63769  166(v)
     4. BD (   1) C   1 - H  11          0.99403    -0.63970  167(v),44(v)
     5. BD (   1) C   2 - C   3          0.98485    -0.76276  180(v),172(v),162(v),161(g)
                                                    60(v),168(g),166(g),167(g)
                                                    34(v),33(v),88(v),169(g)
     6. BD (   1) C   2 - C   7          0.98429    -0.79559  179(v),182(v),169(v),78(v)
                                                    177(g),163(v),51(v),33(v)
                                                    165(g),161(g),97(v),181(g)
     7. BD (   1) C   2 - H  12          0.98211    -0.64428  181(v),170(v),164(v),180(v)
                                                    34(v)
     8. BD (   1) C   3 - C   4          0.99094    -0.76248  161(v),176(v),42(v),69(v)
                                                    165(g),171(g),169(g),172(g)
     9. BD (   1) C   3 - H  13          0.98808    -0.63955  166(v),171(v),61(v)
    10. BD (   1) C   3 - H  14          0.98889    -0.63911  167(v),173(v),62(v),43(v)
    11. BD (   1) C   4 - C   5          0.99088    -0.76052  179(v),169(v),51(v),78(v)
                                                    168(g),174(g),176(g),172(g)
                                                    175(g)
    12. BD (   1) C   4 - H  15          0.98836    -0.64093  165(v),174(v)
    13. BD (   1) C   4 - H  16          0.98881    -0.63592  170(v),175(v)
    14. BD (   1) C   5 - C   6          0.98854    -0.78696  180(v),172(v),60(v),88(v)
                                                    177(g),179(g),171(g),178(g)
    15. BD (   1) C   5 - H  17          0.98910    -0.64961  178(v),173(v)
    16. BD (   1) C   5 - H  18          0.98908    -0.66372  177(v),168(v),61(v)
    17. BD (   1) C   6 - C   7          0.99089    -0.83614  161(v),166(g),176(v),69(v)
                                                    174(g),42(v),96(v),43(v)
                                                    181(g)
    18. BD (   1) C   6 - H  19          0.98824    -0.67369  181(v),175(v),180(v),87(v)
    19. BD (   1) C   6 - H  20          0.98869    -0.67707  166(v),171(v),70(v),180(v)
                                                    174(g)
    20. BD (   1) C   7 - O   8          0.99686    -1.09294  165(v),174(v)
    21. BD (   1) C   7 - H  21          0.98926    -0.71070  167(v),178(v),79(v),42(v)
                                                    96(v),166(g)
    22. BD (   1) O   8 - H  22          0.99489    -0.95688  166(v),87(v),43(r)
    23. CR (   1) C   1                  0.99960   -10.22796  105(v),109(v),113(v)
    24. CR (   1) C   2                  0.99947   -10.24702  35(v),117(v),53(v)
    25. CR (   1) C   3                  0.99954   -10.23265  43(v),62(v),121(v),125(v)
    26. CR (   1) C   4                  0.99955   -10.23270  129(v),133(v),52(v),71(v)
    27. CR (   1) C   5                  0.99954   -10.24867  62(v),79(v),141(v),137(v)
    28. CR (   1) C   6                  0.99952   -10.27607  71(v),145(v),149(v),87(v)
                                                    72(v)
    29. CR (   1) C   7                  0.99938   -10.34618  180(g),153(v),166(g),44(v)
                                                    79(v),81(v)
    30. CR (   1) O   8                  0.99987   -19.22971  87(v),91(v)
    31. LP (   1) O   8                  0.99151    -0.83948  87(v),177(v),181(v),159(v)
                                                    166(v)
    32. LP (   2) O   8                  0.98572    -0.59155  181(v),177(v),158(v),90(v)
                                                    157(v),174(r)
    33. RY*(   1) C   1                  0.00223     0.59891   
    34. RY*(   2) C   1                  0.00171     0.63968   
    35. RY*(   3) C   1                  0.00037     0.60623   
    36. RY*(   4) C   1                  0.00011     0.74233   
    37. RY*(   5) C   1                  0.00001     2.07807   
    38. RY*(   6) C   1                  0.00001     1.86943   
    39. RY*(   7) C   1                  0.00000     2.02273   
    40. RY*(   8) C   1                  0.00001     2.06448   
    41. RY*(   9) C   1                  0.00001     2.04225   
    42. RY*(   1) C   2                  0.00298     0.86872   
    43. RY*(   2) C   2                  0.00206     0.63424   
    44. RY*(   3) C   2                  0.00090     0.79179   
    45. RY*(   4) C   2                  0.00036     0.94567   
    46. RY*(   5) C   2                  0.00029     1.88403   
    47. RY*(   6) C   2                  0.00022     1.83905   
    48. RY*(   7) C   2                  0.00010     1.75657   
    49. RY*(   8) C   2                  0.00007     1.98882   
    50. RY*(   9) C   2                  0.00005     2.00238   
    51. RY*(   1) C   3                  0.00276     0.83751   
    52. RY*(   2) C   3                  0.00180     0.68979   
    53. RY*(   3) C   3                  0.00058     0.80871   
    54. RY*(   4) C   3                  0.00032     0.83931   
    55. RY*(   5) C   3                  0.00014     1.80828   
    56. RY*(   6) C   3                  0.00007     1.74508   
    57. RY*(   7) C   3                  0.00003     1.99836   
    58. RY*(   8) C   3                  0.00001     2.05781   
    59. RY*(   9) C   3                  0.00001     2.00588   
    60. RY*(   1) C   4                  0.00260     0.85177   
    61. RY*(   2) C   4                  0.00087     0.91039   
    62. RY*(   3) C   4                  0.00070     0.51582   
    63. RY*(   4) C   4                  0.00018     1.04587   
    64. RY*(   5) C   4                  0.00013     1.68242   
    65. RY*(   6) C   4                  0.00006     2.05266   
    66. RY*(   7) C   4                  0.00003     1.80439   
    67. RY*(   8) C   4                  0.00001     2.01026   
    68. RY*(   9) C   4                  0.00000     1.83499   
    69. RY*(   1) C   5                  0.00264     0.82984   
    70. RY*(   2) C   5                  0.00092     0.79042   
    71. RY*(   3) C   5                  0.00065     0.64545   
    72. RY*(   4) C   5                  0.00019     0.87852   
    73. RY*(   5) C   5                  0.00014     1.79077   
    74. RY*(   6) C   5                  0.00007     1.98649   
    75. RY*(   7) C   5                  0.00003     1.87699   
    76. RY*(   8) C   5                  0.00001     1.99832   
    77. RY*(   9) C   5                  0.00001     1.76930   
    78. RY*(   1) C   6                  0.00286     0.82588   
    79. RY*(   2) C   6                  0.00131     0.51339   
    80. RY*(   3) C   6                  0.00059     0.91658   
    81. RY*(   4) C   6                  0.00031     0.74762   
    82. RY*(   5) C   6                  0.00017     1.79868   
    83. RY*(   6) C   6                  0.00010     1.66818   
    84. RY*(   7) C   6                  0.00006     1.95108   
    85. RY*(   8) C   6                  0.00001     2.04619   
    86. RY*(   9) C   6                  0.00001     1.93747   
    87. RY*(   1) C   7                  0.00253     0.54869   
    88. RY*(   2) C   7                  0.00227     0.95420   
    89. RY*(   3) C   7                  0.00079     1.42115   
    90. RY*(   4) C   7                  0.00071     1.80156   
    91. RY*(   5) C   7                  0.00049     0.84412   
    92. RY*(   6) C   7                  0.00040     1.95947   
    93. RY*(   7) C   7                  0.00025     1.28581   
    94. RY*(   8) C   7                  0.00015     1.69659   
    95. RY*(   9) C   7                  0.00011     1.62929   
    96. RY*(   1) O   8                  0.00103     0.92199   
    97. RY*(   2) O   8                  0.00086     1.18671   
    98. RY*(   3) O   8                  0.00019     1.42247   
    99. RY*(   4) O   8                  0.00003     1.11597   
   100. RY*(   5) O   8                  0.00001     2.54377   
   101. RY*(   6) O   8                  0.00000     2.46578   
   102. RY*(   7) O   8                  0.00000     2.69923   
   103. RY*(   8) O   8                  0.00000     2.61617   
   104. RY*(   9) O   8                  0.00000     2.47484   
   105. RY*(   1) H   9                  0.00075     0.26944   
   106. RY*(   2) H   9                  0.00010     1.64960   
   107. RY*(   3) H   9                  0.00008     1.63654   
   108. RY*(   4) H   9                  0.00002     2.14873   
   109. RY*(   1) H  10                  0.00052     0.29307   
   110. RY*(   2) H  10                  0.00009     1.66308   
   111. RY*(   3) H  10                  0.00006     1.65326   
   112. RY*(   4) H  10                  0.00002     2.12257   
   113. RY*(   1) H  11                  0.00073     0.28914   
   114. RY*(   2) H  11                  0.00010     1.66563   
   115. RY*(   3) H  11                  0.00007     1.66167   
   116. RY*(   4) H  11                  0.00002     2.11988   
   117. RY*(   1) H  12                  0.00202     0.23271   
   118. RY*(   2) H  12                  0.00006     1.69983   
   119. RY*(   3) H  12                  0.00004     1.77964   
   120. RY*(   4) H  12                  0.00002     2.19351   
   121. RY*(   1) H  13                  0.00093     0.23878   
   122. RY*(   2) H  13                  0.00008     1.71612   
   123. RY*(   3) H  13                  0.00005     1.69905   
   124. RY*(   4) H  13                  0.00002     2.17697   
   125. RY*(   1) H  14                  0.00133     0.25612   
   126. RY*(   2) H  14                  0.00008     1.75867   
   127. RY*(   3) H  14                  0.00006     1.66448   
   128. RY*(   4) H  14                  0.00002     2.15647   
   129. RY*(   1) H  15                  0.00089     0.23138   
   130. RY*(   2) H  15                  0.00008     1.71379   
   131. RY*(   3) H  15                  0.00006     1.65110   
   132. RY*(   4) H  15                  0.00002     2.16882   
   133. RY*(   1) H  16                  0.00125     0.24937   
   134. RY*(   2) H  16                  0.00007     1.71974   
   135. RY*(   3) H  16                  0.00007     1.67239   
   136. RY*(   4) H  16                  0.00002     2.15462   
   137. RY*(   1) H  17                  0.00129     0.24017   
   138. RY*(   2) H  17                  0.00008     1.74858   
   139. RY*(   3) H  17                  0.00006     1.61204   
   140. RY*(   4) H  17                  0.00002     2.14770   
   141. RY*(   1) H  18                  0.00094     0.21594   
   142. RY*(   2) H  18                  0.00009     1.68970   
   143. RY*(   3) H  18                  0.00006     1.63044   
   144. RY*(   4) H  18                  0.00002     2.15252   
   145. RY*(   1) H  19                  0.00159     0.21474   
   146. RY*(   2) H  19                  0.00008     1.71368   
   147. RY*(   3) H  19                  0.00005     1.64969   
   148. RY*(   4) H  19                  0.00002     2.13977   
   149. RY*(   1) H  20                  0.00122     0.20043   
   150. RY*(   2) H  20                  0.00008     1.67942   
   151. RY*(   3) H  20                  0.00006     1.65028   
   152. RY*(   4) H  20                  0.00002     2.14167   
   153. RY*(   1) H  21                  0.00188     0.19543   
   154. RY*(   2) H  21                  0.00009     1.65557   
   155. RY*(   3) H  21                  0.00004     1.85260   
   156. RY*(   4) H  21                  0.00002     2.01417   
   157. RY*(   1) H  22                  0.00072     0.99573   
   158. RY*(   2) H  22                  0.00068     1.07095   
   159. RY*(   3) H  22                  0.00044     1.27119   
   160. RY*(   4) H  22                  0.00001     2.12557   
   161. BD*(   1) C   1 - C   2          0.00662     0.22768   
   162. BD*(   1) C   1 - H   9          0.00273     0.30297   
   163. BD*(   1) C   1 - H  10          0.00245     0.30564   
   164. BD*(   1) C   1 - H  11          0.00403     0.28952   
   165. BD*(   1) C   2 - C   3          0.01149     0.21840   
   166. BD*(   1) C   2 - C   7          0.01919     0.18633   
   167. BD*(   1) C   2 - H  12          0.01310     0.28244   
   168. BD*(   1) C   3 - C   4          0.00688     0.23319   
   169. BD*(   1) C   3 - H  13          0.00571     0.30498   
   170. BD*(   1) C   3 - H  14          0.00879     0.28242   
   171. BD*(   1) C   4 - C   5          0.00771     0.22426   
   172. BD*(   1) C   4 - H  15          0.00546     0.30718   
   173. BD*(   1) C   4 - H  16          0.00826     0.29215   
   174. BD*(   1) C   5 - C   6          0.00777     0.20403   
   175. BD*(   1) C   5 - H  17          0.00831     0.27946   
   176. BD*(   1) C   5 - H  18          0.00554     0.28795   
   177. BD*(   1) C   6 - C   7          0.01502     0.17377   
   178. BD*(   1) C   6 - H  19          0.00872     0.26113   
   179. BD*(   1) C   6 - H  20          0.00651     0.26390   
   180. BD*(   1) C   7 - O   8          0.01659     0.05782   
   181. BD*(   1) C   7 - H  21          0.01808     0.22480   
   182. BD*(   1) O   8 - H  22          0.00348     0.21421   
       -------------------------------
              Total Lewis   31.74655  ( 99.2080%)
        Valence non-Lewis    0.19244  (  0.6014%)
        Rydberg non-Lewis    0.06101  (  0.1907%)
       -------------------------------
            Total unit  1   32.00000  (100.0000%)
           Charge unit  1    0.00000


 ***************************************************
 *******         Beta  spin orbitals         *******
 ***************************************************


 NATURAL POPULATIONS:  Natural atomic orbital occupancies 
                                                          
   NAO  Atom  No  lang   Type(AO)    Occupancy      Energy
 ----------------------------------------------------------
     1    C    1  S      Cor( 1S)     0.99958     -10.22699
     2    C    1  S      Val( 2S)     0.54533      -0.39071
     3    C    1  S      Ryd( 3S)     0.00025       0.74332
     4    C    1  px     Val( 2p)     0.48610      -0.21672
     5    C    1  px     Ryd( 3p)     0.00124       0.41476
     6    C    1  py     Val( 2p)     0.61229      -0.23776
     7    C    1  py     Ryd( 3p)     0.00216       0.49264
     8    C    1  pz     Val( 2p)     0.61366      -0.23635
     9    C    1  pz     Ryd( 3p)     0.00111       0.45612
    10    C    1  dxy    Ryd( 3d)     0.00027       2.15073
    11    C    1  dxz    Ryd( 3d)     0.00012       1.98411
    12    C    1  dyz    Ryd( 3d)     0.00017       2.07857
    13    C    1  dx2y2  Ryd( 3d)     0.00024       2.11964
    14    C    1  dz2    Ryd( 3d)     0.00039       2.26968

    15    C    2  S      Cor( 1S)     0.99947     -10.24662
    16    C    2  S      Val( 2S)     0.47797      -0.37266
    17    C    2  S      Ryd( 3S)     0.00103       0.79001
    18    C    2  px     Val( 2p)     0.50385      -0.25820
    19    C    2  px     Ryd( 3p)     0.00208       0.60126
    20    C    2  py     Val( 2p)     0.51785      -0.26699
    21    C    2  py     Ryd( 3p)     0.00170       0.51522
    22    C    2  pz     Val( 2p)     0.60440      -0.26336
    23    C    2  pz     Ryd( 3p)     0.00158       0.62941
    24    C    2  dxy    Ryd( 3d)     0.00028       2.05370
    25    C    2  dxz    Ryd( 3d)     0.00028       1.90351
    26    C    2  dyz    Ryd( 3d)     0.00030       1.93563
    27    C    2  dx2y2  Ryd( 3d)     0.00047       2.03426
    28    C    2  dz2    Ryd( 3d)     0.00049       2.27949

    29    C    3  S      Cor( 1S)     0.99954     -10.23202
    30    C    3  S      Val( 2S)     0.50778      -0.37270
    31    C    3  S      Ryd( 3S)     0.00079       0.81469
    32    C    3  px     Val( 2p)     0.46966      -0.22902
    33    C    3  px     Ryd( 3p)     0.00125       0.48634
    34    C    3  py     Val( 2p)     0.59035      -0.24462
    35    C    3  py     Ryd( 3p)     0.00234       0.54258
    36    C    3  pz     Val( 2p)     0.61013      -0.24672
    37    C    3  pz     Ryd( 3p)     0.00187       0.58086
    38    C    3  dxy    Ryd( 3d)     0.00033       2.05631
    39    C    3  dxz    Ryd( 3d)     0.00019       1.92411
    40    C    3  dyz    Ryd( 3d)     0.00020       2.05489
    41    C    3  dx2y2  Ryd( 3d)     0.00033       2.10554
    42    C    3  dz2    Ryd( 3d)     0.00047       2.25965

    43    C    4  S      Cor( 1S)     0.99955     -10.23209
    44    C    4  S      Val( 2S)     0.51077      -0.37380
    45    C    4  S      Ryd( 3S)     0.00040       0.82458
    46    C    4  px     Val( 2p)     0.52537      -0.23132
    47    C    4  px     Ryd( 3p)     0.00186       0.51417
    48    C    4  py     Val( 2p)     0.53934      -0.23628
    49    C    4  py     Ryd( 3p)     0.00155       0.48117
    50    C    4  pz     Val( 2p)     0.60317      -0.24083
    51    C    4  pz     Ryd( 3p)     0.00142       0.53538
    52    C    4  dxy    Ryd( 3d)     0.00033       2.13389
    53    C    4  dxz    Ryd( 3d)     0.00018       1.96682
    54    C    4  dyz    Ryd( 3d)     0.00024       1.97396
    55    C    4  dx2y2  Ryd( 3d)     0.00031       2.02909
    56    C    4  dz2    Ryd( 3d)     0.00047       2.28497

    57    C    5  S      Cor( 1S)     0.99953     -10.24820
    58    C    5  S      Val( 2S)     0.51376      -0.39179
    59    C    5  S      Ryd( 3S)     0.00042       0.80164
    60    C    5  px     Val( 2p)     0.51854      -0.24830
    61    C    5  px     Ryd( 3p)     0.00170       0.52386
    62    C    5  py     Val( 2p)     0.53619      -0.25091
    63    C    5  py     Ryd( 3p)     0.00122       0.44132
    64    C    5  pz     Val( 2p)     0.60776      -0.25560
    65    C    5  pz     Ryd( 3p)     0.00133       0.52061
    66    C    5  dxy    Ryd( 3d)     0.00033       2.09746
    67    C    5  dxz    Ryd( 3d)     0.00016       1.96084
    68    C    5  dyz    Ryd( 3d)     0.00026       1.94894
    69    C    5  dx2y2  Ryd( 3d)     0.00025       2.03571
    70    C    5  dz2    Ryd( 3d)     0.00049       2.27175

    71    C    6  S      Cor( 1S)     0.99951     -10.27355
    72    C    6  S      Val( 2S)     0.51791      -0.41638
    73    C    6  S      Ryd( 3S)     0.00060       0.79366
    74    C    6  px     Val( 2p)     0.41957      -0.26284
    75    C    6  px     Ryd( 3p)     0.00115       0.39617
    76    C    6  py     Val( 2p)     0.58810      -0.28022
    77    C    6  py     Ryd( 3p)     0.00245       0.51853
    78    C    6  pz     Val( 2p)     0.61419      -0.28385
    79    C    6  pz     Ryd( 3p)     0.00169       0.55300
    80    C    6  dxy    Ryd( 3d)     0.00022       2.01858
    81    C    6  dxz    Ryd( 3d)     0.00023       1.88834
    82    C    6  dyz    Ryd( 3d)     0.00025       2.01602
    83    C    6  dx2y2  Ryd( 3d)     0.00036       2.06802
    84    C    6  dz2    Ryd( 3d)     0.00043       2.22722

    85    C    7  S      Cor( 1S)     0.99939     -10.34495
    86    C    7  S      Val( 2S)     0.47217      -0.41384
    87    C    7  S      Ryd( 3S)     0.00170       0.69858
    88    C    7  px     Val( 2p)     0.39007      -0.28249
    89    C    7  px     Ryd( 3p)     0.00310       0.51807
    90    C    7  py     Val( 2p)     0.47457      -0.29989
    91    C    7  py     Ryd( 3p)     0.00125       0.46897
    92    C    7  pz     Val( 2p)     0.55587      -0.30607
    93    C    7  pz     Ryd( 3p)     0.00138       0.58863
    94    C    7  dxy    Ryd( 3d)     0.00095       2.00941
    95    C    7  dxz    Ryd( 3d)     0.00052       1.86810
    96    C    7  dyz    Ryd( 3d)     0.00057       1.87754
    97    C    7  dx2y2  Ryd( 3d)     0.00068       1.96023
    98    C    7  dz2    Ryd( 3d)     0.00064       2.21071

    99    O    8  S      Cor( 1S)     0.99987     -19.21893
   100    O    8  S      Val( 2S)     0.83746      -1.10929
   101    O    8  S      Ryd( 3S)     0.00061       1.21200
   102    O    8  px     Val( 2p)     0.68358      -0.52259
   103    O    8  px     Ryd( 3p)     0.00065       0.87861
   104    O    8  py     Val( 2p)     0.72885      -0.52005
   105    O    8  py     Ryd( 3p)     0.00103       1.02834
   106    O    8  pz     Val( 2p)     0.74853      -0.51992
   107    O    8  pz     Ryd( 3p)     0.00066       0.88974
   108    O    8  dxy    Ryd( 3d)     0.00037       2.75003
   109    O    8  dxz    Ryd( 3d)     0.00052       2.61162
   110    O    8  dyz    Ryd( 3d)     0.00039       2.79297
   111    O    8  dx2y2  Ryd( 3d)     0.00052       2.85687
   112    O    8  dz2    Ryd( 3d)     0.00037       2.61508

   113    H    9  S      Val( 1S)     0.36371      -0.06300
   114    H    9  S      Ryd( 2S)     0.00084       0.23302
   115    H    9  px     Ryd( 2p)     0.00028       1.99006
   116    H    9  py     Ryd( 2p)     0.00013       1.81723
   117    H    9  pz     Ryd( 2p)     0.00011       1.68611

   118    H   10  S      Val( 1S)     0.37346      -0.06069
   119    H   10  S      Ryd( 2S)     0.00051       0.23214
   120    H   10  px     Ryd( 2p)     0.00007       1.63180
   121    H   10  py     Ryd( 2p)     0.00032       2.13266
   122    H   10  pz     Ryd( 2p)     0.00013       1.74295

   123    H   11  S      Val( 1S)     0.38531      -0.07898
   124    H   11  S      Ryd( 2S)     0.00072       0.23896
   125    H   11  px     Ryd( 2p)     0.00008       1.62476
   126    H   11  py     Ryd( 2p)     0.00010       1.66615
   127    H   11  pz     Ryd( 2p)     0.00035       2.21400

   128    H   12  S      Val( 1S)     0.36701      -0.07444
   129    H   12  S      Ryd( 2S)     0.00187       0.22888
   130    H   12  px     Ryd( 2p)     0.00004       1.78065
   131    H   12  py     Ryd( 2p)     0.00006       1.70228
   132    H   12  pz     Ryd( 2p)     0.00038       2.20675

   133    H   13  S      Val( 1S)     0.36089      -0.05589
   134    H   13  S      Ryd( 2S)     0.00089       0.22563
   135    H   13  px     Ryd( 2p)     0.00005       1.69675
   136    H   13  py     Ryd( 2p)     0.00033       2.13373
   137    H   13  pz     Ryd( 2p)     0.00012       1.78819

   138    H   14  S      Val( 1S)     0.38276      -0.08178
   139    H   14  S      Ryd( 2S)     0.00131       0.24067
   140    H   14  px     Ryd( 2p)     0.00006       1.66409
   141    H   14  py     Ryd( 2p)     0.00010       1.73085
   142    H   14  pz     Ryd( 2p)     0.00036       2.20938

   143    H   15  S      Val( 1S)     0.35256      -0.05172
   144    H   15  S      Ryd( 2S)     0.00082       0.21482
   145    H   15  px     Ryd( 2p)     0.00026       1.98941
   146    H   15  py     Ryd( 2p)     0.00015       1.83897
   147    H   15  pz     Ryd( 2p)     0.00010       1.74282

   148    H   16  S      Val( 1S)     0.38078      -0.07360
   149    H   16  S      Ryd( 2S)     0.00124       0.23355
   150    H   16  px     Ryd( 2p)     0.00008       1.69405
   151    H   16  py     Ryd( 2p)     0.00007       1.66117
   152    H   16  pz     Ryd( 2p)     0.00037       2.21692

   153    H   17  S      Val( 1S)     0.38015      -0.08567
   154    H   17  S      Ryd( 2S)     0.00123       0.22426
   155    H   17  px     Ryd( 2p)     0.00008       1.69479
   156    H   17  py     Ryd( 2p)     0.00006       1.63379
   157    H   17  pz     Ryd( 2p)     0.00037       2.20489

   158    H   18  S      Val( 1S)     0.32551      -0.05941
   159    H   18  S      Ryd( 2S)     0.00063       0.20080
   160    H   18  px     Ryd( 2p)     0.00031       2.05678
   161    H   18  py     Ryd( 2p)     0.00010       1.74428
   162    H   18  pz     Ryd( 2p)     0.00009       1.72732

   163    H   19  S      Val( 1S)     0.36616      -0.09547
   164    H   19  S      Ryd( 2S)     0.00149       0.20911
   165    H   19  px     Ryd( 2p)     0.00005       1.63266
   166    H   19  py     Ryd( 2p)     0.00009       1.70288
   167    H   19  pz     Ryd( 2p)     0.00038       2.18548

   168    H   20  S      Val( 1S)     0.37046      -0.09859
   169    H   20  S      Ryd( 2S)     0.00120       0.19060
   170    H   20  px     Ryd( 2p)     0.00006       1.64274
   171    H   20  py     Ryd( 2p)     0.00034       2.09679
   172    H   20  pz     Ryd( 2p)     0.00012       1.75124

   173    H   21  S      Val( 1S)     0.33528      -0.11475
   174    H   21  S      Ryd( 2S)     0.00178       0.19429
   175    H   21  px     Ryd( 2p)     0.00006       1.75913
   176    H   21  py     Ryd( 2p)     0.00007       1.65890
   177    H   21  pz     Ryd( 2p)     0.00038       2.15309

   178    H   22  S      Val( 1S)     0.25211      -0.10326
   179    H   22  S      Ryd( 2S)     0.00064       0.22957
   180    H   22  px     Ryd( 2p)     0.00047       1.52818
   181    H   22  py     Ryd( 2p)     0.00121       2.14822
   182    H   22  pz     Ryd( 2p)     0.00059       1.59043


 Summary of Natural Population Analysis:                  
                                                          
                                       Natural Population 
                Natural  -----------------------------------------------
    Atom  No    Charge         Core      Valence    Rydberg      Total
 -----------------------------------------------------------------------
      C    1   -0.26291      0.99958     2.25737    0.00596     3.26291
      C    2   -0.11176      0.99947     2.10406    0.00822     3.11176
      C    3   -0.18524      0.99954     2.17792    0.00778     3.18524
      C    4   -0.18495      0.99955     2.17865    0.00675     3.18495
      C    5   -0.18194      0.99953     2.17625    0.00615     3.18194
      C    6   -0.14667      0.99951     2.13977    0.00738     3.14667
      C    7    0.09714      0.99939     1.89268    0.01079     2.90286
      O    8   -0.00340      0.99987     2.99842    0.00512     4.00340
      H    9    0.13492      0.00000     0.36371    0.00137     0.36508
      H   10    0.12551      0.00000     0.37346    0.00103     0.37449
      H   11    0.11344      0.00000     0.38531    0.00125     0.38656
      H   12    0.13063      0.00000     0.36701    0.00236     0.36937
      H   13    0.13771      0.00000     0.36089    0.00139     0.36229
      H   14    0.11541      0.00000     0.38276    0.00183     0.38459
      H   15    0.14612      0.00000     0.35256    0.00132     0.35388
      H   16    0.11746      0.00000     0.38078    0.00175     0.38254
      H   17    0.11810      0.00000     0.38015    0.00174     0.38190
      H   18    0.17335      0.00000     0.32551    0.00113     0.32665
      H   19    0.13183      0.00000     0.36616    0.00201     0.36817
      H   20    0.12781      0.00000     0.37046    0.00173     0.37219
      H   21    0.16243      0.00000     0.33528    0.00229     0.33757
      H   22    0.24498      0.00000     0.25211    0.00291     0.25502
 =======================================================================
   * Total *    1.00000      7.99644    22.92128    0.08228    31.00000

                                 Natural Population      
 --------------------------------------------------------
   Core                       7.99644 ( 99.9555% of   8)
   Valence                   22.92128 ( 99.6577% of  23)
   Natural Minimal Basis     30.91772 ( 99.7346% of  31)
   Natural Rydberg Basis      0.08228 (  0.2654% of  31)
 --------------------------------------------------------

    Atom  No          Natural Electron Configuration
 ----------------------------------------------------------------------------
      C    1      [core]2S( 0.55)2p( 1.71)
      C    2      [core]2S( 0.48)2p( 1.63)3p( 0.01)
      C    3      [core]2S( 0.51)2p( 1.67)3p( 0.01)
      C    4      [core]2S( 0.51)2p( 1.67)
      C    5      [core]2S( 0.51)2p( 1.66)
      C    6      [core]2S( 0.52)2p( 1.62)3p( 0.01)
      C    7      [core]2S( 0.47)2p( 1.42)3p( 0.01)
      O    8      [core]2S( 0.84)2p( 2.16)
      H    9            1S( 0.36)
      H   10            1S( 0.37)
      H   11            1S( 0.39)
      H   12            1S( 0.37)
      H   13            1S( 0.36)
      H   14            1S( 0.38)
      H   15            1S( 0.35)
      H   16            1S( 0.38)
      H   17            1S( 0.38)
      H   18            1S( 0.33)
      H   19            1S( 0.37)
      H   20            1S( 0.37)
      H   21            1S( 0.34)
      H   22            1S( 0.25)


 NATURAL BOND ORBITAL ANALYSIS, beta spin orbitals:

                       Occupancies       Lewis Structure    Low   High
           Occ.    -------------------  -----------------   occ   occ
  Cycle   Thresh.   Lewis   Non-Lewis     CR  BD  3C  LP    (L)   (NL)   Dev
 =============================================================================
   1(1)    0.90    29.91381   1.08619      8  21   0   2     1      0    0.19
   2(2)    0.90    29.91381   1.08619      8  21   0   2     1      0    0.19
   3(1)    0.80    29.85924   1.14076      8  22   0   1     2      1    0.19
   4(2)    0.80    29.85924   1.14076      8  22   0   1     2      1    0.19
   5(1)    0.70    29.59820   1.40180      8  21   0   2     0      1    0.19
   6(2)    0.70    29.59820   1.40180      8  21   0   2     0      1    0.19
   7(1)    0.60    24.58847   6.41153      8   9   0  14     1      0    0.24
   8(2)    0.60    24.82031   6.17969      8   9   0  14     1      0    0.29
   9(3)    0.60    25.26227   5.73773      8  10   0  13     0      1    0.23

    The hybrids on atom  1 are linearly dependent.  An eigenvalue (  0.000045)
    of the hybrid overlap matrix is too small (<0.00010).

    PRJTHR will be raised from  0.200 to 0.250 and the NBO search repeated.


    The hybrids on atom  1 are linearly dependent.  An eigenvalue (  0.000045)
    of the hybrid overlap matrix is too small (<0.00010).

    PRJTHR will be raised from  0.250 to 0.300 and the NBO search repeated.


    The hybrids on atom  1 are linearly dependent.  An eigenvalue (  0.000045)
    of the hybrid overlap matrix is too small (<0.00010).

    PRJTHR will be raised from  0.300 to 0.350 and the NBO search repeated.


    The hybrids on atom  1 are linearly dependent.  An eigenvalue (  0.000045)
    of the hybrid overlap matrix is too small (<0.00010).

    PRJTHR will be raised from  0.350 to 0.400 and the NBO search repeated.


    The hybrids on atom  1 are linearly dependent.  An eigenvalue (  0.000045)
    of the hybrid overlap matrix is too small (<0.00010).

    PRJTHR will be raised from  0.400 to 0.450 and the NBO search repeated.


    The hybrids on atom  1 are linearly dependent.  An eigenvalue (  0.000045)
    of the hybrid overlap matrix is too small (<0.00010).

    PRJTHR will be raised from  0.450 to 0.500 and the NBO search repeated.


    The hybrids on atom  1 are linearly dependent.  An eigenvalue (  0.000045)
    of the hybrid overlap matrix is too small (<0.00010).

    PRJTHR will be raised from  0.500 to 0.550 and the NBO search repeated.


    The hybrids on atom  1 are linearly dependent.  An eigenvalue (  0.000045)
    of the hybrid overlap matrix is too small (<0.00010).

    PRJTHR will be raised from  0.550 to 0.600 and the NBO search repeated.

  10(4)    0.60    25.18701   5.81299      8   9   0  14     0      0    0.23
  11(5)    0.60    25.18963   5.81037      8   9   0  14     0      0    0.23
  12(6)    0.60    25.18701   5.81299      8   9   0  14     0      0    0.23
  13(7)    0.60    25.18963   5.81037      8   9   0  14     0      0    0.23
  14(8)    0.60    25.18701   5.81299      8   9   0  14     0      0    0.23
  15(9)    0.60    25.18963   5.81037      8   9   0  14     0      0    0.23
  16(1)    0.50    23.52923   7.47077      8   4   0  19     0      2    0.29
  17(2)    0.50    23.52923   7.47077      8   4   0  19     0      2    0.29
  18(1)    0.90    29.91381   1.08619      8  21   0   2     1      0    0.19
 -----------------------------------------------------------------------------

 Structure accepted: RESONANCE keyword permits strongly delocalized structure

 --------------------------------------------------------
   Core                      7.99643 ( 99.955% of   8)
   Valence Lewis            21.91737 ( 95.293% of  23)
  ==================       ============================
   Total Lewis              29.91381 ( 96.496% of  31)
  -----------------------------------------------------
   Valence non-Lewis         1.02882 (  3.319% of  31)
   Rydberg non-Lewis         0.05737 (  0.185% of  31)
  ==================       ============================
   Total non-Lewis           1.08619 (  3.504% of  31)
 --------------------------------------------------------


       (Occupancy)   Bond orbital/ Coefficients/ Hybrids
 ---------------------------------------------------------------------------------
     1. (0.92240) BD ( 1) C   1 - C   2  
                ( 46.37%)   0.6809* C   1 s( 30.92%)p 2.23( 69.03%)d 0.00(  0.04%)
                                            0.0013  0.5560  0.0086 -0.7024 -0.0016
                                            0.3712  0.0006 -0.2430 -0.0110 -0.0132
                                            0.0075 -0.0041  0.0101 -0.0089
                ( 53.63%)   0.7323* C   2 s( 27.48%)p 2.64( 72.49%)d 0.00(  0.03%)
                                           -0.0002  0.5242  0.0087  0.7388 -0.0001
                                           -0.3565 -0.0062  0.2268 -0.0208 -0.0080
                                            0.0099 -0.0026  0.0104 -0.0062
     2. (0.95631) BD ( 1) C   1 - H   9  
                ( 62.15%)   0.7884* C   1 s( 21.70%)p 3.61( 78.26%)d 0.00(  0.04%)
                                           -0.0007  0.4658 -0.0037  0.7037  0.0124
                                            0.4826 -0.0217 -0.2321  0.0030  0.0164
                                           -0.0075 -0.0063  0.0011 -0.0072
                ( 37.85%)   0.6152* H   9 s( 99.91%)p 0.00(  0.09%)
                                            0.9995  0.0006 -0.0265 -0.0124  0.0081
     3. (0.99191) BD ( 1) C   1 - H  10  
                ( 62.47%)   0.7904* C   1 s( 23.91%)p 3.18( 76.05%)d 0.00(  0.04%)
                                            0.0001 -0.4890 -0.0020 -0.0963 -0.0182
                                            0.7869 -0.0049  0.3626 -0.0084  0.0010
                                            0.0010 -0.0131  0.0140  0.0039
                ( 37.53%)   0.6126* H  10 s( 99.91%)p 0.00(  0.09%)
                                           -0.9996  0.0001  0.0061 -0.0268 -0.0115
     4. (0.99398) BD ( 1) C   1 - H  11  
                ( 61.45%)   0.7839* C   1 s( 23.40%)p 3.27( 76.56%)d 0.00(  0.04%)
                                           -0.0000  0.4837 -0.0053  0.0313  0.0220
                                           -0.0957 -0.0134  0.8688 -0.0015  0.0001
                                           -0.0004 -0.0023 -0.0005  0.0205
                ( 38.55%)   0.6209* H  11 s( 99.91%)p 0.00(  0.09%)
                                            0.9996 -0.0013 -0.0047  0.0062 -0.0285
     5. (0.96001) BD ( 1) C   2 - C   3  
                ( 51.57%)   0.7181* C   2 s( 26.95%)p 2.71( 73.01%)d 0.00(  0.04%)
                                            0.0002  0.5191  0.0016 -0.6700  0.0111
                                           -0.4753 -0.0161  0.2342 -0.0117  0.0118
                                           -0.0103 -0.0062  0.0084 -0.0083
                ( 48.43%)   0.6959* C   3 s( 27.61%)p 2.62( 72.34%)d 0.00(  0.05%)
                                            0.0002  0.5254 -0.0018  0.6633  0.0138
                                            0.4853 -0.0193 -0.2175 -0.0096  0.0172
                                           -0.0060 -0.0061  0.0042 -0.0093
     6. (0.98026) BD ( 1) C   2 - C   7  
                ( 48.58%)   0.6970* C   2 s( 25.07%)p 2.99( 74.87%)d 0.00(  0.06%)
                                            0.0003  0.5007  0.0057 -0.0676  0.0170
                                            0.8002  0.0112  0.3215 -0.0021 -0.0039
                                           -0.0011  0.0139 -0.0170 -0.0074
                ( 51.42%)   0.7171* C   7 s( 29.28%)p 2.41( 70.68%)d 0.00(  0.04%)
                                           -0.0000  0.5411 -0.0039  0.1000  0.0138
                                           -0.7745  0.0206 -0.3102 -0.0036 -0.0048
                                           -0.0013  0.0144 -0.0120 -0.0051
     7. (0.97585) BD ( 1) C   2 - H  12  
                ( 63.19%)   0.7949* C   2 s( 20.44%)p 3.89( 79.51%)d 0.00(  0.04%)
                                            0.0003 -0.4520  0.0111  0.0123 -0.0105
                                           -0.0734  0.0142  0.8884 -0.0043  0.0004
                                           -0.0007  0.0066  0.0005 -0.0198
                ( 36.81%)   0.6067* H  12 s( 99.90%)p 0.00(  0.10%)
                                           -0.9995  0.0083  0.0012  0.0005 -0.0309
     8. (0.93623) BD ( 1) C   3 - C   4  
                ( 50.28%)   0.7091* C   3 s( 27.94%)p 2.58( 72.02%)d 0.00(  0.04%)
                                            0.0002  0.5286  0.0052 -0.7425 -0.0178
                                            0.3396 -0.0282 -0.2288 -0.0018 -0.0143
                                            0.0068 -0.0045  0.0073 -0.0090
                ( 49.72%)   0.7051* C   4 s( 28.52%)p 2.51( 71.44%)d 0.00(  0.04%)
                                            0.0004  0.5340  0.0018  0.7243 -0.0077
                                           -0.3676 -0.0290  0.2320 -0.0025 -0.0091
                                            0.0089 -0.0028  0.0126 -0.0091
     9. (0.97665) BD ( 1) C   3 - H  13  
                ( 63.38%)   0.7961* C   3 s( 22.91%)p 3.36( 77.06%)d 0.00(  0.04%)
                                            0.0002 -0.4786 -0.0069 -0.0868  0.0064
                                            0.7964 -0.0031  0.3584 -0.0181  0.0026
                                            0.0009 -0.0132  0.0132  0.0037
                ( 36.62%)   0.6051* H  13 s( 99.91%)p 0.00(  0.09%)
                                           -0.9995  0.0029  0.0030 -0.0286 -0.0103
    10. (0.98811) BD ( 1) C   3 - H  14  
                ( 61.79%)   0.7860* C   3 s( 21.42%)p 3.67( 78.54%)d 0.00(  0.05%)
                                           -0.0002  0.4627 -0.0082  0.0063 -0.0057
                                           -0.1167 -0.0272  0.8780 -0.0039 -0.0002
                                            0.0011 -0.0018 -0.0005  0.0211
                ( 38.21%)   0.6182* H  14 s( 99.91%)p 0.00(  0.09%)
                                            0.9995 -0.0041  0.0004  0.0089 -0.0288
    11. (0.98217) BD ( 1) C   4 - C   5  
                ( 49.12%)   0.7009* C   4 s( 27.07%)p 2.69( 72.88%)d 0.00(  0.05%)
                                            0.0001  0.5203  0.0015 -0.0836 -0.0347
                                            0.7890  0.0013  0.3133  0.0042 -0.0012
                                            0.0004  0.0133 -0.0163 -0.0066
                ( 50.88%)   0.7133* C   5 s( 28.35%)p 2.53( 71.61%)d 0.00(  0.04%)
                                            0.0004  0.5324 -0.0009  0.0526 -0.0290
                                           -0.7815 -0.0037 -0.3189  0.0006 -0.0061
                                           -0.0024  0.0135 -0.0127 -0.0059
    12. (0.95839) BD ( 1) C   4 - H  15  
                ( 63.55%)   0.7972* C   4 s( 22.16%)p 3.51( 77.80%)d 0.00(  0.04%)
                                            0.0003 -0.4708 -0.0058  0.6818 -0.0042
                                            0.4896 -0.0047 -0.2703  0.0183 -0.0135
                                            0.0089  0.0074 -0.0035  0.0055
                ( 36.45%)   0.6037* H  15 s( 99.90%)p 0.00(  0.10%)
                                           -0.9995  0.0030 -0.0250 -0.0169  0.0069
    13. (0.98736) BD ( 1) C   4 - H  16  
                ( 61.92%)   0.7869* C   4 s( 22.12%)p 3.52( 77.83%)d 0.00(  0.04%)
                                            0.0001 -0.4703  0.0085  0.0486  0.0212
                                           -0.0334  0.0166  0.8798 -0.0038 -0.0006
                                            0.0002  0.0034  0.0002 -0.0207
                ( 38.08%)   0.6171* H  16 s( 99.91%)p 0.00(  0.09%)
                                           -0.9995  0.0040 -0.0053 -0.0019 -0.0298
    14. (0.95897) BD ( 1) C   5 - C   6  
                ( 47.88%)   0.6920* C   5 s( 26.95%)p 2.71( 73.00%)d 0.00(  0.05%)
                                            0.0006  0.5191  0.0054  0.6649 -0.0080
                                            0.4883  0.0278 -0.2207  0.0013  0.0146
                                           -0.0081 -0.0050  0.0097 -0.0099
                ( 52.12%)   0.7219* C   6 s( 32.96%)p 2.03( 67.00%)d 0.00(  0.04%)
                                           -0.0004  0.5741  0.0009 -0.5942 -0.0127
                                           -0.5008  0.0312  0.2548  0.0025  0.0130
                                           -0.0066 -0.0079  0.0025 -0.0086
    15. (0.98905) BD ( 1) C   5 - H  17  
                ( 62.05%)   0.7877* C   5 s( 22.02%)p 3.54( 77.94%)d 0.00(  0.04%)
                                           -0.0001  0.4692 -0.0085 -0.0436 -0.0247
                                           -0.0418  0.0083  0.8804 -0.0047 -0.0003
                                            0.0014 -0.0013  0.0003  0.0209
                ( 37.95%)   0.6160* H  17 s( 99.91%)p 0.00(  0.09%)
                                            0.9995 -0.0041  0.0060  0.0010 -0.0298
    16. (0.91543) BD ( 1) C   5 - H  18  
                ( 64.73%)   0.8046* C   5 s( 22.58%)p 3.43( 77.39%)d 0.00(  0.03%)
                                            0.0007 -0.4752 -0.0040  0.7431 -0.0011
                                           -0.3844  0.0055  0.2715 -0.0162  0.0109
                                           -0.0095  0.0072 -0.0051  0.0055
                ( 35.27%)   0.5938* H  18 s( 99.90%)p 0.00(  0.10%)
                                           -0.9995  0.0057 -0.0293  0.0115 -0.0056
    17. (0.98057) BD ( 1) C   6 - H  19  
                ( 63.14%)   0.7946* C   6 s( 24.86%)p 3.02( 75.09%)d 0.00(  0.04%)
                                            0.0004 -0.4986  0.0074 -0.0394  0.0075
                                           -0.0885 -0.0267  0.8607 -0.0036  0.0002
                                            0.0032  0.0021 -0.0006 -0.0200
                ( 36.86%)   0.6071* H  19 s( 99.90%)p 0.00(  0.10%)
                                           -0.9995  0.0057 -0.0030  0.0077 -0.0305
    18. (0.98482) BD ( 1) C   6 - H  20  
                ( 62.76%)   0.7922* C   6 s( 24.28%)p 3.12( 75.67%)d 0.00(  0.04%)
                                           -0.0003  0.4928  0.0037 -0.0324 -0.0109
                                            0.7887 -0.0034  0.3648 -0.0189  0.0002
                                            0.0006  0.0145 -0.0138 -0.0043
                ( 37.24%)   0.6103* H  20 s( 99.90%)p 0.00(  0.10%)
                                            0.9995 -0.0029  0.0065 -0.0288 -0.0098
    19. (0.99683) BD ( 1) C   7 - O   8  
                ( 30.86%)   0.5555* C   7 s( 18.36%)p 4.43( 81.31%)d 0.02(  0.33%)
                                           -0.0000  0.4266  0.0399  0.7104  0.0280
                                            0.4922  0.0136 -0.2555 -0.0037  0.0436
                                           -0.0207 -0.0165  0.0143 -0.0218
                ( 69.14%)   0.8315* O   8 s( 35.25%)p 1.84( 64.68%)d 0.00(  0.07%)
                                           -0.0001  0.5937  0.0033 -0.5432  0.0061
                                           -0.4621  0.0016  0.3716 -0.0035  0.0135
                                           -0.0205 -0.0041  0.0106 -0.0037
    20. (0.92619) BD ( 1) C   7 - H  21  
                ( 64.81%)   0.8051* C   7 s( 29.87%)p 2.35( 70.09%)d 0.00(  0.04%)
                                           -0.0009  0.5463 -0.0146 -0.0551  0.0094
                                            0.0409  0.0106  0.8342 -0.0056 -0.0056
                                            0.0052  0.0030  0.0042  0.0182
                ( 35.19%)   0.5932* H  21 s( 99.89%)p 0.00(  0.11%)
                                            0.9994 -0.0106 -0.0038  0.0060 -0.0322
    21. (0.99486) BD ( 1) O   8 - H  22  
                ( 74.80%)   0.8649* O   8 s( 20.36%)p 3.91( 79.55%)d 0.00(  0.09%)
                                            0.0002  0.4509 -0.0168  0.0174  0.0174
                                            0.8265  0.0278  0.3332 -0.0019 -0.0118
                                           -0.0072  0.0213 -0.0164 -0.0032
                ( 25.20%)   0.5020* H  22 s( 99.50%)p 0.01(  0.50%)
                                            0.9975 -0.0030 -0.0002 -0.0673 -0.0212
    22. (0.99958) CR ( 1) C   1           s(100.00%)p 0.00(  0.00%)
                                            1.0000 -0.0004 -0.0000  0.0014  0.0000
                                           -0.0003 -0.0000  0.0002  0.0000  0.0000
                                           -0.0000  0.0000 -0.0000  0.0000
    23. (0.99947) CR ( 1) C   2           s(100.00%)p 0.00(  0.00%)
                                            1.0000 -0.0000 -0.0000  0.0003 -0.0000
                                           -0.0002 -0.0000 -0.0003 -0.0000 -0.0000
                                            0.0000 -0.0000  0.0000  0.0000
    24. (0.99954) CR ( 1) C   3           s(100.00%)p 0.00(  0.00%)
                                            1.0000 -0.0001 -0.0000  0.0000 -0.0000
                                           -0.0003  0.0000  0.0002  0.0000 -0.0000
                                            0.0000  0.0000 -0.0000  0.0000
    25. (0.99955) CR ( 1) C   4           s(100.00%)p 0.00(  0.00%)
                                            1.0000 -0.0001 -0.0000 -0.0005  0.0000
                                           -0.0001  0.0000 -0.0001 -0.0000  0.0000
                                           -0.0000 -0.0000 -0.0000  0.0000
    26. (0.99953) CR ( 1) C   5           s(100.00%)p 0.00(  0.00%)
                                            1.0000 -0.0001 -0.0000 -0.0010  0.0000
                                            0.0003 -0.0000  0.0002  0.0000 -0.0000
                                            0.0000 -0.0000  0.0000  0.0000
    27. (0.99951) CR ( 1) C   6           s(100.00%)p 0.00(  0.00%)
                                            1.0000  0.0005 -0.0000 -0.0002 -0.0000
                                            0.0001  0.0000 -0.0002 -0.0000  0.0000
                                           -0.0000  0.0000 -0.0000  0.0000
    28. (0.99938) CR ( 1) C   7           s(100.00%)p 0.00(  0.00%)
                                            1.0000  0.0005 -0.0000 -0.0000  0.0000
                                            0.0000  0.0000  0.0007 -0.0000 -0.0000
                                            0.0000  0.0000  0.0000  0.0000
    29. (0.99987) CR ( 1) O   8           s(100.00%)p 0.00(  0.00%)
                                            1.0000 -0.0001  0.0000 -0.0001 -0.0000
                                           -0.0002 -0.0000  0.0000 -0.0000  0.0000
                                           -0.0000 -0.0000  0.0000  0.0000
    30. (0.39523) LP*( 1) C   6           s( 17.77%)p 4.63( 82.20%)d 0.00(  0.04%)
                                            0.0000  0.4215  0.0033  0.8021  0.0114
                                           -0.3434  0.0097  0.2456  0.0109 -0.0127
                                            0.0094 -0.0062  0.0071 -0.0068
    31. (0.45445) LP*( 1) C   7           s( 22.45%)p 3.45( 77.53%)d 0.00(  0.03%)
                                           -0.0000  0.4738 -0.0002 -0.6924  0.0221
                                            0.3925  0.0133 -0.3755  0.0107 -0.0093
                                            0.0018 -0.0118 -0.0016 -0.0046
    32. (0.99096) LP ( 1) O   8           s( 44.36%)p 1.25( 55.60%)d 0.00(  0.04%)
                                            0.0001  0.6660  0.0067  0.4799 -0.0052
                                           -0.1514  0.0049 -0.5502  0.0080  0.0079
                                            0.0126 -0.0044 -0.0089 -0.0059
    33. (0.57008) LP ( 2) O   8           s(  0.01%)p 1.00( 99.92%)d 0.00(  0.08%)
                                           -0.0000  0.0071  0.0018 -0.6879  0.0134
                                            0.2802 -0.0048 -0.6687  0.0105 -0.0085
                                            0.0027  0.0014  0.0132 -0.0224
    34. (0.00217) RY*( 1) C   1           s(  0.27%)p99.99( 94.82%)d18.30(  4.92%)
                                            0.0000  0.0038  0.0517  0.0109  0.3502
                                            0.0193  0.9054  0.0051  0.0729 -0.1411
                                           -0.0236  0.0050 -0.1693 -0.0007
    35. (0.00144) RY*( 2) C   1           s(  4.11%)p21.17( 86.92%)d 2.18(  8.97%)
                                           -0.0000  0.0130  0.2022 -0.0013 -0.4450
                                            0.0036  0.0966  0.0134  0.8134 -0.0005
                                           -0.1926  0.1163  0.0406 -0.1936
    36. (0.00027) RY*( 3) C   1           s( 32.57%)p 2.04( 66.48%)d 0.03(  0.95%)
                                            0.0000  0.0170  0.5704  0.0209 -0.6158
                                           -0.0080  0.2403  0.0098 -0.4767  0.0273
                                            0.0497 -0.0453 -0.0497  0.0425
    37. (0.00009) RY*( 4) C   1           s( 53.85%)p 0.61( 32.88%)d 0.25( 13.27%)
    38. (0.00001) RY*( 5) C   1           s(  0.48%)p 4.86(  2.33%)d99.99( 97.19%)
    39. (0.00001) RY*( 6) C   1           s(  2.59%)p 2.41(  6.22%)d35.25( 91.19%)
    40. (0.00000) RY*( 7) C   1           s(  1.30%)p 1.60(  2.07%)d74.56( 96.63%)
    41. (0.00001) RY*( 8) C   1           s(  2.65%)p 1.23(  3.26%)d35.52( 94.09%)
    42. (0.00000) RY*( 9) C   1           s(  2.26%)p 2.26(  5.12%)d40.92( 92.61%)
    43. (0.00263) RY*( 1) C   2           s( 23.78%)p 3.02( 71.70%)d 0.19(  4.52%)
                                            0.0000 -0.0045  0.4876 -0.0112 -0.0870
                                            0.0002  0.5284 -0.0255 -0.6554 -0.0067
                                            0.0115 -0.0009  0.0372 -0.2088
    44. (0.00202) RY*( 2) C   2           s(  0.99%)p96.59( 95.28%)d 3.79(  3.73%)
                                           -0.0000  0.0130  0.0985 -0.0103 -0.9290
                                            0.0151 -0.2970 -0.0001 -0.0334 -0.1254
                                            0.0616  0.0602  0.1192 -0.0012
    45. (0.00086) RY*( 3) C   2           s(  7.91%)p10.06( 79.51%)d 1.59( 12.58%)
                                            0.0000 -0.0220  0.2803  0.0041  0.2833
                                            0.0111 -0.7575 -0.0070 -0.3753  0.0735
                                           -0.0349  0.2636 -0.0545 -0.2162
    46. (0.00038) RY*( 4) C   2           s( 55.19%)p 0.46( 25.50%)d 0.35( 19.30%)
                                            0.0000  0.0041  0.7429  0.0033  0.0753
                                            0.0022 -0.0055 -0.0000  0.4993  0.1565
                                           -0.1346 -0.0245  0.3469  0.1717
    47. (0.00028) RY*( 5) C   2           s( 10.37%)p 0.37(  3.87%)d 8.27( 85.76%)
                                           -0.0000  0.0035  0.3220 -0.0024 -0.0319
                                           -0.0210  0.0016 -0.0017  0.1930 -0.4177
                                           -0.0762 -0.0680 -0.8197  0.0275
    48. (0.00021) RY*( 6) C   2           s(  1.38%)p 0.13(  0.18%)d71.55( 98.45%)
                                           -0.0000  0.0015  0.1173 -0.0059 -0.0224
                                           -0.0032 -0.0063  0.0031  0.0343  0.4414
                                            0.8418 -0.0096 -0.2424  0.1485
    49. (0.00010) RY*( 7) C   2           s(  0.16%)p84.31( 13.62%)d99.99( 86.21%)
                                            0.0000 -0.0078  0.0394  0.0012  0.0296
                                            0.0195 -0.2323  0.0145 -0.2843  0.0195
                                           -0.0752 -0.8404  0.0261  0.3863
    50. (0.00007) RY*( 8) C   2           s(  0.15%)p31.84(  4.89%)d99.99( 94.96%)
    51. (0.00004) RY*( 9) C   2           s(  0.13%)p42.68(  5.56%)d99.99( 94.31%)
    52. (0.00275) RY*( 1) C   3           s(  7.54%)p11.58( 87.36%)d 0.68(  5.10%)
                                           -0.0000  0.0200  0.2739 -0.0007 -0.0068
                                            0.0280  0.5885  0.0213  0.7252 -0.0313
                                           -0.0067  0.1134 -0.1032 -0.1627
    53. (0.00157) RY*( 2) C   3           s( 17.38%)p 4.25( 73.88%)d 0.50(  8.74%)
                                            0.0000 -0.0126  0.4167 -0.0062  0.6776
                                           -0.0104 -0.4715  0.0024  0.2391 -0.0235
                                            0.0523  0.0686  0.2673 -0.0891
    54. (0.00056) RY*( 3) C   3           s(  4.29%)p17.54( 75.19%)d 4.79( 20.53%)
                                            0.0000 -0.0227  0.2058  0.0155 -0.6703
                                           -0.0032 -0.4662  0.0005  0.2915  0.1740
                                           -0.2475  0.0741  0.2834 -0.1670
    55. (0.00033) RY*( 4) C   3           s( 65.97%)p 0.37( 24.64%)d 0.14(  9.39%)
                                           -0.0000  0.0064  0.8122  0.0043 -0.1395
                                           -0.0001  0.2162  0.0030 -0.4244 -0.1024
                                           -0.1389 -0.1475 -0.0269  0.2041
    56. (0.00013) RY*( 5) C   3           s(  2.60%)p 0.81(  2.12%)d36.59( 95.28%)
                                            0.0000 -0.0020  0.1613  0.0009 -0.1449
                                           -0.0006 -0.0104 -0.0019 -0.0074  0.4918
                                            0.8378  0.0261  0.0070  0.0913
    57. (0.00007) RY*( 6) C   3           s(  0.19%)p99.99( 20.94%)d99.99( 78.87%)
    58. (0.00001) RY*( 7) C   3           s(  0.23%)p14.27(  3.25%)d99.99( 96.52%)
    59. (0.00002) RY*( 8) C   3           s(  1.09%)p 6.46(  7.05%)d84.28( 91.86%)
    60. (0.00002) RY*( 9) C   3           s(  0.83%)p 6.77(  5.63%)d99.99( 93.54%)
    61. (0.00240) RY*( 1) C   4           s(  6.90%)p12.66( 87.41%)d 0.82(  5.69%)
                                           -0.0000  0.0207  0.2619  0.0219  0.5078
                                            0.0213  0.4648 -0.0199 -0.6315  0.1101
                                           -0.0633 -0.0448  0.0456 -0.1915
    62. (0.00081) RY*( 2) C   4           s(  5.20%)p12.71( 66.05%)d 5.53( 28.76%)
                                            0.0000 -0.0241  0.2267 -0.0102 -0.3713
                                           -0.0028 -0.4743 -0.0050 -0.5455 -0.4013
                                           -0.1905  0.0245 -0.1720 -0.2451
    63. (0.00067) RY*( 3) C   4           s(  0.10%)p99.99( 93.26%)d66.75(  6.65%)
                                           -0.0000 -0.0065  0.0309  0.0105 -0.6777
                                           -0.0225  0.6870 -0.0030 -0.0262 -0.1328
                                            0.0925 -0.1859 -0.0235 -0.0718
    64. (0.00018) RY*( 4) C   4           s( 73.95%)p 0.18( 13.38%)d 0.17( 12.67%)
                                            0.0000  0.0056  0.8599 -0.0026  0.1061
                                           -0.0038  0.0170 -0.0025  0.3496 -0.1838
                                            0.1203 -0.0782 -0.2087  0.1695
    65. (0.00014) RY*( 5) C   4           s(  1.87%)p 2.44(  4.57%)d50.01( 93.56%)
                                           -0.0000  0.0027  0.1368  0.0023 -0.0652
                                           -0.0066  0.1765 -0.0015  0.1011 -0.1776
                                           -0.5095  0.6738  0.4203  0.1177
    66. (0.00006) RY*( 6) C   4           s(  0.15%)p12.81(  1.86%)d99.99( 97.99%)
    67. (0.00003) RY*( 7) C   4           s(  1.02%)p21.02( 21.43%)d76.05( 77.55%)
    68. (0.00001) RY*( 8) C   4           s(  0.00%)p 1.00(  0.67%)d99.99( 99.32%)
    69. (0.00000) RY*( 9) C   4           s( 10.93%)p 1.05( 11.43%)d 7.10( 77.64%)
    70. (0.00206) RY*( 1) C   5           s(  8.99%)p 9.42( 84.72%)d 0.70(  6.29%)
                                           -0.0000  0.0157  0.2994  0.0185  0.5355
                                           -0.0144 -0.2900  0.0213  0.6895 -0.0618
                                            0.0784 -0.0494  0.0216 -0.2236
    71. (0.00086) RY*( 2) C   5           s(  1.77%)p44.77( 79.19%)d10.76( 19.04%)
                                            0.0000 -0.0197  0.1315 -0.0168 -0.2215
                                           -0.0065  0.7601  0.0032  0.4059  0.2628
                                            0.1774  0.1500 -0.2087 -0.1542
    72. (0.00057) RY*( 3) C   5           s(  1.42%)p57.88( 82.08%)d11.64( 16.50%)
                                            0.0000 -0.0162  0.1180  0.0048 -0.7111
                                            0.0170 -0.5046  0.0011  0.2453  0.2602
                                            0.0145 -0.1752 -0.1828 -0.1817
    73. (0.00020) RY*( 4) C   5           s( 76.07%)p 0.19( 14.81%)d 0.12(  9.12%)
                                            0.0000  0.0051  0.8721 -0.0093  0.0879
                                           -0.0059  0.0161  0.0025 -0.3742  0.2692
                                           -0.0440 -0.0399 -0.0282  0.1202
    74. (0.00013) RY*( 5) C   5           s(  0.04%)p99.99(  5.37%)d99.99( 94.58%)
                                            0.0000 -0.0008  0.0201 -0.0024  0.0555
                                           -0.0068  0.2168  0.0042 -0.0601 -0.2869
                                           -0.3459 -0.7352 -0.3916 -0.2236
    75. (0.00008) RY*( 6) C   5           s(  3.60%)p 0.81(  2.92%)d26.00( 93.49%)
    76. (0.00003) RY*( 7) C   5           s(  0.33%)p54.45( 17.94%)d99.99( 81.73%)
    77. (0.00001) RY*( 8) C   5           s(  0.01%)p26.54(  0.29%)d99.99( 99.69%)
    78. (0.00001) RY*( 9) C   5           s(  7.88%)p 1.61( 12.72%)d10.07( 79.39%)
    79. (0.00285) RY*( 1) C   6           s(  4.09%)p22.05( 90.09%)d 1.43(  5.83%)
                                            0.0000  0.0208  0.2010  0.0003 -0.0834
                                           -0.0298 -0.6799 -0.0200 -0.6560 -0.0213
                                           -0.0072  0.1149 -0.1306 -0.1660
    80. (0.00116) RY*( 2) C   6           s(  2.91%)p32.63( 94.79%)d 0.79(  2.30%)
                                           -0.0000 -0.0012  0.1704 -0.0068  0.8517
                                            0.0047  0.3106 -0.0027 -0.3551  0.0361
                                           -0.1126  0.0474  0.0257 -0.0782
    81. (0.00060) RY*( 3) C   6           s( 54.93%)p 0.33( 18.08%)d 0.49( 26.99%)
                                           -0.0000 -0.0122  0.7411  0.0048 -0.3030
                                            0.0070  0.2889 -0.0049 -0.0741  0.0567
                                            0.1312  0.1221  0.4646 -0.1366
    82. (0.00030) RY*( 4) C   6           s( 24.71%)p 2.77( 68.37%)d 0.28(  6.92%)
                                            0.0000  0.0210  0.4967 -0.0134  0.3324
                                            0.0036 -0.4981 -0.0033  0.5700  0.0746
                                           -0.0818 -0.1142 -0.0724  0.1965
    83. (0.00017) RY*( 5) C   6           s(  0.00%)p 1.00(  1.44%)d68.55( 98.56%)
                                            0.0000  0.0008  0.0025 -0.0054  0.1132
                                           -0.0031  0.0134 -0.0056  0.0362  0.3084
                                            0.8991  0.0946 -0.2651 -0.0548
    84. (0.00009) RY*( 6) C   6           s( 10.49%)p 1.72( 18.08%)d 6.81( 71.43%)
    85. (0.00006) RY*( 7) C   6           s(  0.60%)p 1.16(  0.70%)d99.99( 98.70%)
    86. (0.00001) RY*( 8) C   6           s(  0.13%)p14.78(  1.90%)d99.99( 97.98%)
    87. (0.00001) RY*( 9) C   6           s(  2.26%)p 2.91(  6.59%)d40.27( 91.14%)
    88. (0.00281) RY*( 1) C   7           s(  8.96%)p 9.41( 84.36%)d 0.75(  6.68%)
                                           -0.0000 -0.0290  0.2979 -0.0085  0.8975
                                           -0.0140 -0.1277  0.0155 -0.1456 -0.1115
                                            0.0289 -0.1073 -0.2051 -0.0022
    89. (0.00221) RY*( 2) C   7           s( 29.01%)p 2.10( 60.84%)d 0.35( 10.16%)
                                            0.0000  0.0116  0.5385 -0.0161 -0.1334
                                           -0.0211 -0.4193  0.0205  0.6431  0.1016
                                           -0.0388 -0.0652 -0.0183 -0.2918
    90. (0.00101) RY*( 3) C   7           s( 10.96%)p 2.97( 32.53%)d 5.16( 56.51%)
                                            0.0000  0.0040  0.3310 -0.0275 -0.1422
                                           -0.0057 -0.1335  0.0066 -0.5352  0.4787
                                            0.4475  0.2607 -0.0078 -0.2601
    91. (0.00062) RY*( 4) C   7           s( 16.30%)p 1.59( 25.87%)d 3.55( 57.84%)
                                           -0.0000 -0.0237  0.4030 -0.0261  0.1193
                                           -0.0179  0.4930  0.0138 -0.0128  0.0115
                                           -0.2957  0.1961  0.6669 -0.0870
    92. (0.00040) RY*( 5) C   7           s(  6.86%)p 5.66( 38.89%)d 7.90( 54.25%)
                                            0.0000 -0.0132  0.2617  0.0014 -0.1244
                                            0.0143  0.6018  0.0122  0.1045 -0.1001
                                           -0.0421  0.2261 -0.6797 -0.1327
    93. (0.00027) RY*( 6) C   7           s(  5.21%)p 3.39( 17.66%)d14.81( 77.13%)
                                           -0.0000  0.0222  0.2271  0.0225 -0.1696
                                            0.0249 -0.3321 -0.0163 -0.1902 -0.6868
                                            0.0051  0.5103  0.0273  0.1959
    94. (0.00019) RY*( 7) C   7           s( 20.70%)p 0.52( 10.69%)d 3.31( 68.61%)
                                           -0.0000  0.0045  0.4550 -0.0133 -0.2395
                                           -0.0141 -0.0117 -0.0040 -0.2213  0.1368
                                           -0.1971 -0.4316 -0.1055  0.6566
    95. (0.00012) RY*( 8) C   7           s(  1.31%)p 9.81( 12.82%)d65.72( 85.87%)
                                           -0.0000 -0.0013  0.1143  0.0219 -0.0049
                                            0.0025  0.2707 -0.0085  0.2331 -0.2712
                                            0.8111 -0.2417  0.1955  0.1753
    96. (0.00009) RY*( 9) C   7           s(  0.74%)p22.76( 16.75%)d99.99( 82.52%)
    97. (0.00088) RY*( 1) O   8           s( 27.85%)p 2.20( 61.16%)d 0.39( 10.99%)
                                           -0.0000 -0.0055  0.5277 -0.0008 -0.2495
                                            0.0025  0.5957  0.0028  0.4410 -0.1273
                                           -0.1336 -0.0486  0.2455  0.1148
    98. (0.00061) RY*( 2) O   8           s(  0.00%)p 1.00( 93.04%)d 0.07(  6.96%)
                                            0.0000 -0.0013  0.0042  0.0075  0.5552
                                           -0.0022 -0.3085  0.0077  0.7258 -0.0009
                                           -0.1064 -0.1262 -0.1495  0.1414
    99. (0.00018) RY*( 3) O   8           s( 61.34%)p 0.49( 30.15%)d 0.14(  8.51%)
                                           -0.0000 -0.0027  0.7832  0.0049  0.4144
                                            0.0058 -0.1241  0.0061 -0.3380  0.1075
                                            0.0833  0.0925 -0.1443 -0.1930
   100. (0.00003) RY*( 4) O   8           s(  7.99%)p 9.19( 73.46%)d 2.32( 18.55%)
   101. (0.00001) RY*( 5) O   8           s(  1.50%)p 8.85( 13.24%)d57.00( 85.27%)
   102. (0.00000) RY*( 6) O   8           s(  0.34%)p15.99(  5.45%)d99.99( 94.21%)
   103. (0.00000) RY*( 7) O   8           s(  0.00%)p 1.00(  5.10%)d18.62( 94.90%)
   104. (0.00000) RY*( 8) O   8           s(  0.36%)p32.92( 11.89%)d99.99( 87.75%)
   105. (0.00000) RY*( 9) O   8           s(  0.64%)p10.52(  6.77%)d99.99( 92.58%)
   106. (0.00085) RY*( 1) H   9           s( 98.84%)p 0.01(  1.16%)
                                            0.0021  0.9942  0.0716  0.0786  0.0167
   107. (0.00009) RY*( 2) H   9           s(  0.24%)p99.99( 99.76%)
   108. (0.00007) RY*( 3) H   9           s(  0.16%)p99.99( 99.84%)
   109. (0.00002) RY*( 4) H   9           s(  0.84%)p99.99( 99.16%)
   110. (0.00052) RY*( 1) H  10           s( 98.08%)p 0.02(  1.92%)
                                            0.0042  0.9903  0.0344 -0.1315 -0.0274
   111. (0.00009) RY*( 2) H  10           s(  0.04%)p99.99( 99.96%)
   112. (0.00006) RY*( 3) H  10           s(  0.02%)p99.99( 99.98%)
   113. (0.00002) RY*( 4) H  10           s(  1.95%)p50.32( 98.05%)
   114. (0.00073) RY*( 1) H  11           s( 98.43%)p 0.02(  1.57%)
                                            0.0049  0.9921  0.0373 -0.0181  0.1183
   115. (0.00009) RY*( 2) H  11           s(  0.01%)p99.99( 99.99%)
   116. (0.00007) RY*( 3) H  11           s(  0.01%)p 1.00( 99.99%)
   117. (0.00002) RY*( 4) H  11           s(  1.64%)p59.93( 98.36%)
   118. (0.00189) RY*( 1) H  12           s( 99.92%)p 0.00(  0.08%)
                                            0.0091  0.9995 -0.0079  0.0033 -0.0276
   119. (0.00006) RY*( 2) H  12           s(  0.00%)p 1.00(100.00%)
   120. (0.00004) RY*( 3) H  12           s(  0.01%)p99.99( 99.99%)
   121. (0.00002) RY*( 4) H  12           s(  0.16%)p99.99( 99.84%)
   122. (0.00090) RY*( 1) H  13           s( 99.75%)p 0.00(  0.25%)
                                            0.0043  0.9987  0.0079 -0.0493 -0.0054
   123. (0.00008) RY*( 2) H  13           s(  0.00%)p 1.00(100.00%)
   124. (0.00005) RY*( 3) H  13           s(  0.00%)p 1.00(100.00%)
   125. (0.00002) RY*( 4) H  13           s(  0.34%)p99.99( 99.66%)
   126. (0.00132) RY*( 1) H  14           s( 99.67%)p 0.00(  0.33%)
                                            0.0056  0.9983  0.0135  0.0062  0.0558
   127. (0.00009) RY*( 2) H  14           s(  0.07%)p99.99( 99.93%)
   128. (0.00006) RY*( 3) H  14           s(  0.01%)p99.99( 99.99%)
   129. (0.00002) RY*( 4) H  14           s(  0.34%)p99.99( 99.66%)
   130. (0.00082) RY*( 1) H  15           s( 99.63%)p 0.00(  0.37%)
                                            0.0049  0.9982 -0.0432 -0.0409  0.0115
   131. (0.00008) RY*( 2) H  15           s(  0.01%)p 1.00( 99.99%)
   132. (0.00006) RY*( 3) H  15           s(  0.00%)p 1.00(100.00%)
   133. (0.00002) RY*( 4) H  15           s(  0.45%)p99.99( 99.55%)
   134. (0.00125) RY*( 1) H  16           s( 99.67%)p 0.00(  0.33%)
                                            0.0057  0.9983 -0.0029  0.0069 -0.0569
   135. (0.00007) RY*( 2) H  16           s(  0.02%)p99.99( 99.98%)
   136. (0.00007) RY*( 3) H  16           s(  0.02%)p99.99( 99.98%)
   137. (0.00002) RY*( 4) H  16           s(  0.38%)p99.99( 99.62%)
   138. (0.00125) RY*( 1) H  17           s( 99.63%)p 0.00(  0.37%)
                                            0.0058  0.9981 -0.0056  0.0226  0.0564
   139. (0.00007) RY*( 2) H  17           s(  0.02%)p99.99( 99.98%)
   140. (0.00006) RY*( 3) H  17           s(  0.03%)p99.99( 99.97%)
   141. (0.00002) RY*( 4) H  17           s(  0.41%)p99.99( 99.59%)
   142. (0.00063) RY*( 1) H  18           s( 98.94%)p 0.01(  1.06%)
                                            0.0077  0.9946 -0.0266  0.0915 -0.0393
   143. (0.00008) RY*( 2) H  18           s(  0.15%)p99.99( 99.85%)
   144. (0.00006) RY*( 3) H  18           s(  0.42%)p99.99( 99.58%)
   145. (0.00002) RY*( 4) H  18           s(  0.60%)p99.99( 99.40%)
   146. (0.00151) RY*( 1) H  19           s( 99.80%)p 0.00(  0.20%)
                                            0.0067  0.9990  0.0226 -0.0053 -0.0386
   147. (0.00008) RY*( 2) H  19           s(  0.07%)p99.99( 99.93%)
   148. (0.00004) RY*( 3) H  19           s(  0.04%)p99.99( 99.96%)
   149. (0.00002) RY*( 4) H  19           s(  0.20%)p99.99( 99.80%)
   150. (0.00120) RY*( 1) H  20           s( 99.79%)p 0.00(  0.21%)
                                            0.0042  0.9989  0.0086  0.0406  0.0190
   151. (0.00009) RY*( 2) H  20           s(  0.01%)p 1.00( 99.99%)
   152. (0.00005) RY*( 3) H  20           s(  0.04%)p99.99( 99.96%)
   153. (0.00002) RY*( 4) H  20           s(  0.26%)p99.99( 99.74%)
   154. (0.00181) RY*( 1) H  21           s( 99.72%)p 0.00(  0.28%)
                                            0.0108  0.9986 -0.0011  0.0507  0.0144
   155. (0.00008) RY*( 2) H  21           s(  0.13%)p99.99( 99.87%)
   156. (0.00004) RY*( 3) H  21           s(  0.18%)p99.99( 99.82%)
   157. (0.00002) RY*( 4) H  21           s(  0.08%)p99.99( 99.92%)
   158. (0.00075) RY*( 1) H  22           s( 70.52%)p 0.42( 29.48%)
                                            0.0131  0.8397  0.4872  0.1985 -0.1342
   159. (0.00052) RY*( 2) H  22           s(  5.83%)p16.14( 94.17%)
                                           -0.0005  0.2415 -0.0376 -0.3077  0.9196
   160. (0.00039) RY*( 3) H  22           s( 20.19%)p 3.95( 79.81%)
                                            0.0108  0.4492 -0.8713  0.1725 -0.0959
   161. (0.00001) RY*( 4) H  22           s(  3.95%)p24.34( 96.05%)
   162. (0.00557) BD*( 1) C   1 - C   2  
                ( 53.63%)   0.7323* C   1 s( 30.92%)p 2.23( 69.03%)d 0.00(  0.04%)
                                            0.0013  0.5560  0.0086 -0.7024 -0.0016
                                            0.3712  0.0006 -0.2430 -0.0110 -0.0132
                                            0.0075 -0.0041  0.0101 -0.0089
                ( 46.37%)  -0.6809* C   2 s( 27.48%)p 2.64( 72.49%)d 0.00(  0.03%)
                                           -0.0002  0.5242  0.0087  0.7388 -0.0001
                                           -0.3565 -0.0062  0.2268 -0.0208 -0.0080
                                            0.0099 -0.0026  0.0104 -0.0062
   163. (0.00340) BD*( 1) C   1 - H   9  
                ( 37.85%)   0.6152* C   1 s( 21.70%)p 3.61( 78.26%)d 0.00(  0.04%)
                                            0.0007 -0.4658  0.0037 -0.7037 -0.0124
                                           -0.4826  0.0217  0.2321 -0.0030 -0.0164
                                            0.0075  0.0063 -0.0011  0.0072
                ( 62.15%)  -0.7884* H   9 s( 99.91%)p 0.00(  0.09%)
                                           -0.9995 -0.0006  0.0265  0.0124 -0.0081
   164. (0.00253) BD*( 1) C   1 - H  10  
                ( 37.53%)   0.6126* C   1 s( 23.91%)p 3.18( 76.05%)d 0.00(  0.04%)
                                           -0.0001  0.4890  0.0020  0.0963  0.0182
                                           -0.7869  0.0049 -0.3626  0.0084 -0.0010
                                           -0.0010  0.0131 -0.0140 -0.0039
                ( 62.47%)  -0.7904* H  10 s( 99.91%)p 0.00(  0.09%)
                                            0.9996 -0.0001 -0.0061  0.0268  0.0115
   165. (0.00400) BD*( 1) C   1 - H  11  
                ( 38.55%)   0.6209* C   1 s( 23.40%)p 3.27( 76.56%)d 0.00(  0.04%)
                                            0.0000 -0.4837  0.0053 -0.0313 -0.0220
                                            0.0957  0.0134 -0.8688  0.0015 -0.0001
                                            0.0004  0.0023  0.0005 -0.0205
                ( 61.45%)  -0.7839* H  11 s( 99.91%)p 0.00(  0.09%)
                                           -0.9996  0.0013  0.0047 -0.0062  0.0285
   166. (0.01179) BD*( 1) C   2 - C   3  
                ( 48.43%)   0.6959* C   2 s( 26.95%)p 2.71( 73.01%)d 0.00(  0.04%)
                                           -0.0002 -0.5191 -0.0016  0.6700 -0.0111
                                            0.4753  0.0161 -0.2342  0.0117 -0.0118
                                            0.0103  0.0062 -0.0084  0.0083
                ( 51.57%)  -0.7181* C   3 s( 27.61%)p 2.62( 72.34%)d 0.00(  0.05%)
                                           -0.0002 -0.5254  0.0018 -0.6633 -0.0138
                                           -0.4853  0.0193  0.2175  0.0096 -0.0172
                                            0.0060  0.0061 -0.0042  0.0093
   167. (0.01958) BD*( 1) C   2 - C   7  
                ( 51.42%)   0.7171* C   2 s( 25.07%)p 2.99( 74.87%)d 0.00(  0.06%)
                                            0.0003  0.5007  0.0057 -0.0676  0.0170
                                            0.8002  0.0112  0.3215 -0.0021 -0.0039
                                           -0.0011  0.0139 -0.0170 -0.0074
                ( 48.58%)  -0.6970* C   7 s( 29.28%)p 2.41( 70.68%)d 0.00(  0.04%)
                                           -0.0000  0.5411 -0.0039  0.1000  0.0138
                                           -0.7745  0.0206 -0.3102 -0.0036 -0.0048
                                           -0.0013  0.0144 -0.0120 -0.0051
   168. (0.01289) BD*( 1) C   2 - H  12  
                ( 36.81%)   0.6067* C   2 s( 20.44%)p 3.89( 79.51%)d 0.00(  0.04%)
                                           -0.0003  0.4520 -0.0111 -0.0123  0.0105
                                            0.0734 -0.0142 -0.8884  0.0043 -0.0004
                                            0.0007 -0.0066 -0.0005  0.0198
                ( 63.19%)  -0.7949* H  12 s( 99.90%)p 0.00(  0.10%)
                                            0.9995 -0.0083 -0.0012 -0.0005  0.0309
   169. (0.00704) BD*( 1) C   3 - C   4  
                ( 49.72%)   0.7051* C   3 s( 27.94%)p 2.58( 72.02%)d 0.00(  0.04%)
                                           -0.0002 -0.5286 -0.0052  0.7425  0.0178
                                           -0.3396  0.0282  0.2288  0.0018  0.0143
                                           -0.0068  0.0045 -0.0073  0.0090
                ( 50.28%)  -0.7091* C   4 s( 28.52%)p 2.51( 71.44%)d 0.00(  0.04%)
                                           -0.0004 -0.5340 -0.0018 -0.7243  0.0077
                                            0.3676  0.0290 -0.2320  0.0025  0.0091
                                           -0.0089  0.0028 -0.0126  0.0091
   170. (0.00566) BD*( 1) C   3 - H  13  
                ( 36.62%)   0.6051* C   3 s( 22.91%)p 3.36( 77.06%)d 0.00(  0.04%)
                                           -0.0002  0.4786  0.0069  0.0868 -0.0064
                                           -0.7964  0.0031 -0.3584  0.0181 -0.0026
                                           -0.0009  0.0132 -0.0132 -0.0037
                ( 63.38%)  -0.7961* H  13 s( 99.91%)p 0.00(  0.09%)
                                            0.9995 -0.0029 -0.0030  0.0286  0.0103
   171. (0.00891) BD*( 1) C   3 - H  14  
                ( 38.21%)   0.6182* C   3 s( 21.42%)p 3.67( 78.54%)d 0.00(  0.05%)
                                            0.0002 -0.4627  0.0082 -0.0063  0.0057
                                            0.1167  0.0272 -0.8780  0.0039  0.0002
                                           -0.0011  0.0018  0.0005 -0.0211
                ( 61.79%)  -0.7860* H  14 s( 99.91%)p 0.00(  0.09%)
                                           -0.9995  0.0041 -0.0004 -0.0089  0.0288
   172. (0.00771) BD*( 1) C   4 - C   5  
                ( 50.88%)   0.7133* C   4 s( 27.07%)p 2.69( 72.88%)d 0.00(  0.05%)
                                            0.0001  0.5203  0.0015 -0.0836 -0.0347
                                            0.7890  0.0013  0.3133  0.0042 -0.0012
                                            0.0004  0.0133 -0.0163 -0.0066
                ( 49.12%)  -0.7009* C   5 s( 28.35%)p 2.53( 71.61%)d 0.00(  0.04%)
                                            0.0004  0.5324 -0.0009  0.0526 -0.0290
                                           -0.7815 -0.0037 -0.3189  0.0006 -0.0061
                                           -0.0024  0.0135 -0.0127 -0.0059
   173. (0.00564) BD*( 1) C   4 - H  15  
                ( 36.45%)   0.6037* C   4 s( 22.16%)p 3.51( 77.80%)d 0.00(  0.04%)
                                           -0.0003  0.4708  0.0058 -0.6818  0.0042
                                           -0.4896  0.0047  0.2703 -0.0183  0.0135
                                           -0.0089 -0.0074  0.0035 -0.0055
                ( 63.55%)  -0.7972* H  15 s( 99.90%)p 0.00(  0.10%)
                                            0.9995 -0.0030  0.0250  0.0169 -0.0069
   174. (0.00829) BD*( 1) C   4 - H  16  
                ( 38.08%)   0.6171* C   4 s( 22.12%)p 3.52( 77.83%)d 0.00(  0.04%)
                                           -0.0001  0.4703 -0.0085 -0.0486 -0.0212
                                            0.0334 -0.0166 -0.8798  0.0038  0.0006
                                           -0.0002 -0.0034 -0.0002  0.0207
                ( 61.92%)  -0.7869* H  16 s( 99.91%)p 0.00(  0.09%)
                                            0.9995 -0.0040  0.0053  0.0019  0.0298
   175. (0.00906) BD*( 1) C   5 - C   6  
                ( 52.12%)   0.7219* C   5 s( 26.95%)p 2.71( 73.00%)d 0.00(  0.05%)
                                            0.0006  0.5191  0.0054  0.6649 -0.0080
                                            0.4883  0.0278 -0.2207  0.0013  0.0146
                                           -0.0081 -0.0050  0.0097 -0.0099
                ( 47.88%)  -0.6920* C   6 s( 32.96%)p 2.03( 67.00%)d 0.00(  0.04%)
                                           -0.0004  0.5741  0.0009 -0.5942 -0.0127
                                           -0.5008  0.0312  0.2548  0.0025  0.0130
                                           -0.0066 -0.0079  0.0025 -0.0086
   176. (0.00830) BD*( 1) C   5 - H  17  
                ( 37.95%)   0.6160* C   5 s( 22.02%)p 3.54( 77.94%)d 0.00(  0.04%)
                                            0.0001 -0.4692  0.0085  0.0436  0.0247
                                            0.0418 -0.0083 -0.8804  0.0047  0.0003
                                           -0.0014  0.0013 -0.0003 -0.0209
                ( 62.05%)  -0.7877* H  17 s( 99.91%)p 0.00(  0.09%)
                                           -0.9995  0.0041 -0.0060 -0.0010  0.0298
   177. (0.00467) BD*( 1) C   5 - H  18  
                ( 35.27%)   0.5938* C   5 s( 22.58%)p 3.43( 77.39%)d 0.00(  0.03%)
                                           -0.0007  0.4752  0.0040 -0.7431  0.0011
                                            0.3844 -0.0055 -0.2715  0.0162 -0.0109
                                            0.0095 -0.0072  0.0051 -0.0055
                ( 64.73%)  -0.8046* H  18 s( 99.90%)p 0.00(  0.10%)
                                            0.9995 -0.0057  0.0293 -0.0115  0.0056
   178. (0.00803) BD*( 1) C   6 - H  19  
                ( 36.86%)   0.6071* C   6 s( 24.86%)p 3.02( 75.09%)d 0.00(  0.04%)
                                           -0.0004  0.4986 -0.0074  0.0394 -0.0075
                                            0.0885  0.0267 -0.8607  0.0036 -0.0002
                                           -0.0032 -0.0021  0.0006  0.0200
                ( 63.14%)  -0.7946* H  19 s( 99.90%)p 0.00(  0.10%)
                                            0.9995 -0.0057  0.0030 -0.0077  0.0305
   179. (0.00648) BD*( 1) C   6 - H  20  
                ( 37.24%)   0.6103* C   6 s( 24.28%)p 3.12( 75.67%)d 0.00(  0.04%)
                                            0.0003 -0.4928 -0.0037  0.0324  0.0109
                                           -0.7887  0.0034 -0.3648  0.0189 -0.0002
                                           -0.0006 -0.0145  0.0138  0.0043
                ( 62.76%)  -0.7922* H  20 s( 99.90%)p 0.00(  0.10%)
                                           -0.9995  0.0029 -0.0065  0.0288  0.0098
   180. (0.02109) BD*( 1) C   7 - O   8  
                ( 69.14%)   0.8315* C   7 s( 18.36%)p 4.43( 81.31%)d 0.02(  0.33%)
                                           -0.0000  0.4266  0.0399  0.7104  0.0280
                                            0.4922  0.0136 -0.2555 -0.0037  0.0436
                                           -0.0207 -0.0165  0.0143 -0.0218
                ( 30.86%)  -0.5555* O   8 s( 35.25%)p 1.84( 64.68%)d 0.00(  0.07%)
                                           -0.0001  0.5937  0.0033 -0.5432  0.0061
                                           -0.4621  0.0016  0.3716 -0.0035  0.0135
                                           -0.0205 -0.0041  0.0106 -0.0037
   181. (0.01500) BD*( 1) C   7 - H  21  
                ( 35.19%)   0.5932* C   7 s( 29.87%)p 2.35( 70.09%)d 0.00(  0.04%)
                                            0.0009 -0.5463  0.0146  0.0551 -0.0094
                                           -0.0409 -0.0106 -0.8342  0.0056  0.0056
                                           -0.0052 -0.0030 -0.0042 -0.0182
                ( 64.81%)  -0.8051* H  21 s( 99.89%)p 0.00(  0.11%)
                                           -0.9994  0.0106  0.0038 -0.0060  0.0322
   182. (0.00350) BD*( 1) O   8 - H  22  
                ( 25.20%)   0.5020* O   8 s( 20.36%)p 3.91( 79.55%)d 0.00(  0.09%)
                                           -0.0002 -0.4509  0.0168 -0.0174 -0.0174
                                           -0.8265 -0.0278 -0.3332  0.0019  0.0118
                                            0.0072 -0.0213  0.0164  0.0032
                ( 74.80%)  -0.8649* H  22 s( 99.50%)p 0.01(  0.50%)
                                           -0.9975  0.0030  0.0002  0.0673  0.0212


 NHO Directionality and "Bond Bending" (deviations from line of nuclear centers)

         [Thresholds for printing:  angular deviation  >  1.0 degree]
                                    hybrid p-character > 25.0%
                                    orbital occupancy  >  0.10e

                                Line of Centers        Hybrid 1              Hybrid 2
                                ---------------  -------------------   ------------------
                NBO               Theta   Phi    Theta   Phi    Dev    Theta   Phi    Dev
 ========================================================================================
     1. BD (   1) C   1 - C   2   105.7  153.9   107.7  152.2   2.6     75.9  333.8   1.7
     2. BD (   1) C   1 - H   9   106.1   36.2   105.1   32.8   3.5      --     --    --
     3. BD (   1) C   1 - H  10   114.5  276.4   114.1  278.3   1.8      --     --    --
     4. BD (   1) C   1 - H  11     7.0  290.0     8.0  296.1   1.2      --     --    --
     5. BD (   1) C   2 - C   3    74.6  215.2    74.9  216.7   1.5      --     --    --
     6. BD (   1) C   2 - C   7    68.4   95.6    68.5   93.6   1.9    112.4  278.6   2.9
     7. BD (   1) C   2 - H  12   174.5   93.4   176.2   91.7   1.7      --     --    --
     8. BD (   1) C   3 - C   4   105.1  154.4   105.7  157.7   3.2     74.4  331.0   3.3
    10. BD (   1) C   3 - H  14     7.8  278.0     9.4  270.3   2.0      --     --    --
    11. BD (   1) C   4 - C   5    68.2   95.0    68.3   98.5   3.2    112.1  271.7   3.1
    12. BD (   1) C   4 - H  15    72.1  216.7    73.2  215.6   1.5      --     --    --
    13. BD (   1) C   4 - H  16   175.8  146.1   175.3  166.5   1.6      --     --    --
    14. BD (   1) C   5 - C   6   105.6   35.6   104.7   38.2   2.6     71.5  217.7   3.5
    15. BD (   1) C   5 - H  17     3.8  227.8     5.0  206.1   2.0      --     --    --
    17. BD (   1) C   6 - H  19   172.7   86.1   172.1   74.5   1.7      --     --    --
    19. BD (   1) C   7 - O   8   109.3   34.7   106.2   34.4   3.2     62.5  220.6   9.8
    20. BD (   1) C   7 - H  21     4.3  292.9     4.7  131.6   9.0      --     --    --
    21. BD (   1) O   8 - H  22    67.7   94.7    68.8   87.7   6.6      --     --    --
    30. LP*(   1) C   6             --     --     73.7  337.7   --       --     --    --
    31. LP*(   1) C   7             --     --    115.0  148.8   --       --     --    --
    32. LP (   1) O   8             --     --    137.5  342.8   --       --     --    --
    33. LP (   2) O   8             --     --    132.1  157.8   --       --     --    --


 Second Order Perturbation Theory Analysis of Fock Matrix in NBO Basis

     Threshold for printing:   0.25 kcal/mol
                                                                              E(2)  E(j)-E(i) F(i,j)
         Donor NBO (i)                     Acceptor NBO (j)                 kcal/mol   a.u.    a.u. 
 ===================================================================================================

 within unit  1
   1. BD (   1) C   1 - C   2        / 31. LP*(   1) C   7                    2.26    0.45    0.051
   1. BD (   1) C   1 - C   2        / 53. RY*(   2) C   3                    0.58    1.48    0.039
   1. BD (   1) C   1 - C   2        / 88. RY*(   1) C   7                    0.33    1.34    0.028
   1. BD (   1) C   1 - C   2        /163. BD*(   1) C   1 - H   9            0.61    1.07    0.033
   1. BD (   1) C   1 - C   2        /164. BD*(   1) C   1 - H  10            0.27    1.07    0.022
   1. BD (   1) C   1 - C   2        /166. BD*(   1) C   2 - C   3            0.74    0.98    0.035
   1. BD (   1) C   1 - C   2        /167. BD*(   1) C   2 - C   7            0.54    0.95    0.030
   1. BD (   1) C   1 - C   2        /168. BD*(   1) C   2 - H  12            0.54    1.05    0.031
   1. BD (   1) C   1 - C   2        /169. BD*(   1) C   3 - C   4            1.14    1.00    0.044
   2. BD (   1) C   1 - H   9        /166. BD*(   1) C   2 - C   3            1.75    0.85    0.050
   3. BD (   1) C   1 - H  10        /167. BD*(   1) C   2 - C   7            1.99    0.83    0.051
   4. BD (   1) C   1 - H  11        / 45. RY*(   3) C   2                    0.30    1.41    0.026
   4. BD (   1) C   1 - H  11        /168. BD*(   1) C   2 - H  12            1.65    0.92    0.050
   5. BD (   1) C   2 - C   3        / 34. RY*(   1) C   1                    0.47    1.36    0.032
   5. BD (   1) C   2 - C   3        / 61. RY*(   1) C   4                    0.56    1.62    0.039
   5. BD (   1) C   2 - C   3        / 89. RY*(   2) C   7                    0.38    1.70    0.033
   5. BD (   1) C   2 - C   3        /162. BD*(   1) C   1 - C   2            0.68    0.99    0.033
   5. BD (   1) C   2 - C   3        /163. BD*(   1) C   1 - H   9            0.88    1.06    0.039
   5. BD (   1) C   2 - C   3        /167. BD*(   1) C   2 - C   7            0.54    0.95    0.029
   5. BD (   1) C   2 - C   3        /168. BD*(   1) C   2 - H  12            0.34    1.04    0.024
   5. BD (   1) C   2 - C   3        /169. BD*(   1) C   3 - C   4            0.45    1.00    0.027
   5. BD (   1) C   2 - C   3        /171. BD*(   1) C   3 - H  14            0.27    1.04    0.021
   5. BD (   1) C   2 - C   3        /173. BD*(   1) C   4 - H  15            0.84    1.07    0.039
   5. BD (   1) C   2 - C   3        /180. BD*(   1) C   7 - O   8            1.57    0.82    0.046
   6. BD (   1) C   2 - C   7        / 30. LP*(   1) C   6                    8.78    0.51    0.107
   6. BD (   1) C   2 - C   7        / 31. LP*(   1) C   7                    2.24    0.48    0.055
   6. BD (   1) C   2 - C   7        / 34. RY*(   1) C   1                    0.51    1.40    0.034
   6. BD (   1) C   2 - C   7        / 52. RY*(   1) C   3                    0.66    1.63    0.042
   6. BD (   1) C   2 - C   7        / 79. RY*(   1) C   6                    0.75    1.62    0.044
   6. BD (   1) C   2 - C   7        / 97. RY*(   1) O   8                    0.53    2.00    0.042
   6. BD (   1) C   2 - C   7        /162. BD*(   1) C   1 - C   2            0.58    1.03    0.031
   6. BD (   1) C   2 - C   7        /164. BD*(   1) C   1 - H  10            0.72    1.10    0.036
   6. BD (   1) C   2 - C   7        /166. BD*(   1) C   2 - C   3            0.55    1.02    0.030
   6. BD (   1) C   2 - C   7        /168. BD*(   1) C   2 - H  12            0.28    1.08    0.022
   6. BD (   1) C   2 - C   7        /170. BD*(   1) C   3 - H  13            0.78    1.10    0.037
   6. BD (   1) C   2 - C   7        /179. BD*(   1) C   6 - H  20            0.75    1.06    0.036
   6. BD (   1) C   2 - C   7        /181. BD*(   1) C   7 - H  21            0.41    1.03    0.026
   6. BD (   1) C   2 - C   7        /182. BD*(   1) O   8 - H  22            0.87    1.01    0.038
   7. BD (   1) C   2 - H  12        / 31. LP*(   1) C   7                    0.67    0.33    0.025
   7. BD (   1) C   2 - H  12        / 35. RY*(   2) C   1                    0.38    1.30    0.028
   7. BD (   1) C   2 - H  12        /165. BD*(   1) C   1 - H  11            1.44    0.93    0.047
   7. BD (   1) C   2 - H  12        /166. BD*(   1) C   2 - C   3            0.27    0.86    0.019
   7. BD (   1) C   2 - H  12        /171. BD*(   1) C   3 - H  14            1.56    0.92    0.048
   7. BD (   1) C   2 - H  12        /180. BD*(   1) C   7 - O   8            0.30    0.71    0.018
   7. BD (   1) C   2 - H  12        /181. BD*(   1) C   7 - H  21            1.57    0.88    0.047
   8. BD (   1) C   3 - C   4        / 43. RY*(   1) C   2                    0.47    1.59    0.036
   8. BD (   1) C   3 - C   4        / 70. RY*(   1) C   5                    0.45    1.60    0.035
   8. BD (   1) C   3 - C   4        /162. BD*(   1) C   1 - C   2            1.08    0.99    0.043
   8. BD (   1) C   3 - C   4        /166. BD*(   1) C   2 - C   3            0.42    0.97    0.026
   8. BD (   1) C   3 - C   4        /170. BD*(   1) C   3 - H  13            0.50    1.06    0.030
   8. BD (   1) C   3 - C   4        /172. BD*(   1) C   4 - C   5            0.46    0.98    0.027
   8. BD (   1) C   3 - C   4        /173. BD*(   1) C   4 - H  15            0.62    1.06    0.033
   8. BD (   1) C   3 - C   4        /177. BD*(   1) C   5 - H  18            0.95    1.05    0.041
   9. BD (   1) C   3 - H  13        / 62. RY*(   2) C   4                    0.32    1.55    0.029
   9. BD (   1) C   3 - H  13        /166. BD*(   1) C   2 - C   3            0.39    0.86    0.023
   9. BD (   1) C   3 - H  13        /167. BD*(   1) C   2 - C   7            2.00    0.82    0.051
   9. BD (   1) C   3 - H  13        /172. BD*(   1) C   4 - C   5            1.71    0.86    0.049
  10. BD (   1) C   3 - H  14        / 44. RY*(   2) C   2                    0.36    1.30    0.027
  10. BD (   1) C   3 - H  14        /168. BD*(   1) C   2 - H  12            1.63    0.92    0.049
  10. BD (   1) C   3 - H  14        /174. BD*(   1) C   4 - H  16            1.51    0.93    0.047
  11. BD (   1) C   4 - C   5        / 52. RY*(   1) C   3                    0.57    1.60    0.038
  11. BD (   1) C   4 - C   5        / 79. RY*(   1) C   6                    0.46    1.59    0.034
  11. BD (   1) C   4 - C   5        /169. BD*(   1) C   3 - C   4            0.35    1.00    0.024
  11. BD (   1) C   4 - C   5        /170. BD*(   1) C   3 - H  13            0.98    1.07    0.041
  11. BD (   1) C   4 - C   5        /173. BD*(   1) C   4 - H  15            0.37    1.07    0.025
  11. BD (   1) C   4 - C   5        /175. BD*(   1) C   5 - C   6            0.48    0.97    0.027
  11. BD (   1) C   4 - C   5        /176. BD*(   1) C   5 - H  17            0.26    1.04    0.021
  11. BD (   1) C   4 - C   5        /177. BD*(   1) C   5 - H  18            0.53    1.06    0.030
  11. BD (   1) C   4 - C   5        /179. BD*(   1) C   6 - H  20            1.04    1.03    0.041
  12. BD (   1) C   4 - H  15        /166. BD*(   1) C   2 - C   3            1.80    0.85    0.050
  12. BD (   1) C   4 - H  15        /175. BD*(   1) C   5 - C   6            1.82    0.84    0.050
  13. BD (   1) C   4 - H  16        /171. BD*(   1) C   3 - H  14            1.61    0.92    0.049
  13. BD (   1) C   4 - H  16        /176. BD*(   1) C   5 - H  17            1.58    0.92    0.048
  14. BD (   1) C   5 - C   6        / 30. LP*(   1) C   6                    0.84    0.50    0.032
  14. BD (   1) C   5 - C   6        / 31. LP*(   1) C   7                   13.13    0.47    0.130
  14. BD (   1) C   5 - C   6        / 61. RY*(   1) C   4                    0.50    1.64    0.037
  14. BD (   1) C   5 - C   6        / 89. RY*(   2) C   7                    0.49    1.73    0.038
  14. BD (   1) C   5 - C   6        /172. BD*(   1) C   4 - C   5            0.40    1.01    0.026
  14. BD (   1) C   5 - C   6        /173. BD*(   1) C   4 - H  15            0.91    1.10    0.041
  14. BD (   1) C   5 - C   6        /177. BD*(   1) C   5 - H  18            0.38    1.08    0.026
  14. BD (   1) C   5 - C   6        /179. BD*(   1) C   6 - H  20            0.38    1.05    0.026
  14. BD (   1) C   5 - C   6        /180. BD*(   1) C   7 - O   8            2.02    0.85    0.053
  15. BD (   1) C   5 - H  17        /174. BD*(   1) C   4 - H  16            1.53    0.94    0.048
  15. BD (   1) C   5 - H  17        /178. BD*(   1) C   6 - H  19            1.60    0.91    0.048
  16. BD (   1) C   5 - H  18        / 30. LP*(   1) C   6                    5.81    0.36    0.070
  16. BD (   1) C   5 - H  18        / 31. LP*(   1) C   7                    0.26    0.33    0.015
  16. BD (   1) C   5 - H  18        / 62. RY*(   2) C   4                    0.27    1.56    0.027
  16. BD (   1) C   5 - H  18        /169. BD*(   1) C   3 - C   4            1.56    0.88    0.049
  17. BD (   1) C   6 - H  19        / 30. LP*(   1) C   6                    1.83    0.40    0.043
  17. BD (   1) C   6 - H  19        / 31. LP*(   1) C   7                   12.44    0.36    0.113
  17. BD (   1) C   6 - H  19        /176. BD*(   1) C   5 - H  17            1.38    0.96    0.046
  17. BD (   1) C   6 - H  19        /181. BD*(   1) C   7 - H  21            1.05    0.91    0.039
  18. BD (   1) C   6 - H  20        / 30. LP*(   1) C   6                    2.13    0.40    0.047
  18. BD (   1) C   6 - H  20        / 31. LP*(   1) C   7                    8.41    0.37    0.094
  18. BD (   1) C   6 - H  20        / 71. RY*(   2) C   5                    0.26    1.41    0.024
  18. BD (   1) C   6 - H  20        /167. BD*(   1) C   2 - C   7            1.84    0.87    0.050
  18. BD (   1) C   6 - H  20        /172. BD*(   1) C   4 - C   5            1.49    0.90    0.047
  19. BD (   1) C   7 - O   8        / 30. LP*(   1) C   6                    2.87    0.80    0.078
  19. BD (   1) C   7 - O   8        / 31. LP*(   1) C   7                    1.51    0.77    0.058
  19. BD (   1) C   7 - O   8        /166. BD*(   1) C   2 - C   3            0.79    1.30    0.041
  19. BD (   1) C   7 - O   8        /175. BD*(   1) C   5 - C   6            0.42    1.29    0.029
  20. BD (   1) C   7 - H  21        / 30. LP*(   1) C   6                   21.62    0.42    0.146
  20. BD (   1) C   7 - H  21        / 31. LP*(   1) C   7                    0.59    0.39    0.024
  20. BD (   1) C   7 - H  21        / 43. RY*(   1) C   2                    0.31    1.54    0.029
  20. BD (   1) C   7 - H  21        /167. BD*(   1) C   2 - C   7            0.34    0.89    0.023
  20. BD (   1) C   7 - H  21        /168. BD*(   1) C   2 - H  12            1.22    0.99    0.045
  20. BD (   1) C   7 - H  21        /178. BD*(   1) C   6 - H  19            1.15    0.97    0.044
  21. BD (   1) O   8 - H  22        / 88. RY*(   1) C   7                    0.34    1.52    0.029
  21. BD (   1) O   8 - H  22        / 91. RY*(   4) C   7                    0.35    2.22    0.035
  21. BD (   1) O   8 - H  22        /167. BD*(   1) C   2 - C   7            1.42    1.14    0.051
  22. CR (   1) C   1                / 45. RY*(   3) C   2                    0.27   11.00    0.069
  22. CR (   1) C   1                /106. RY*(   1) H   9                    0.38   10.50    0.080
  22. CR (   1) C   1                /110. RY*(   1) H  10                    0.37   10.52    0.078
  22. CR (   1) C   1                /114. RY*(   1) H  11                    0.34   10.52    0.076
  23. CR (   1) C   2                / 36. RY*(   3) C   1                    0.60   10.75    0.101
  23. CR (   1) C   2                / 54. RY*(   3) C   3                    0.31   11.04    0.074
  23. CR (   1) C   2                /118. RY*(   1) H  12                    0.36   10.48    0.078
  24. CR (   1) C   3                / 44. RY*(   2) C   2                    0.56   10.89    0.099
  24. CR (   1) C   3                / 63. RY*(   3) C   4                    0.49   10.76    0.092
  24. CR (   1) C   3                /122. RY*(   1) H  13                    0.36   10.47    0.077
  24. CR (   1) C   3                /126. RY*(   1) H  14                    0.33   10.49    0.074
  25. CR (   1) C   4                / 71. RY*(   2) C   5                    0.32   10.96    0.075
  25. CR (   1) C   4                /130. RY*(   1) H  15                    0.37   10.47    0.079
  25. CR (   1) C   4                /134. RY*(   1) H  16                    0.34   10.48    0.075
  26. CR (   1) C   5                / 63. RY*(   3) C   4                    0.40   10.77    0.083
  26. CR (   1) C   5                / 80. RY*(   2) C   6                    0.46   10.71    0.088
  26. CR (   1) C   5                /138. RY*(   1) H  17                    0.33   10.49    0.075
  26. CR (   1) C   5                /142. RY*(   1) H  18                    0.43   10.48    0.085
  27. CR (   1) C   6                / 30. LP*(   1) C   6                    3.73    9.99    0.313
  27. CR (   1) C   6                / 31. LP*(   1) C   7                    6.25    9.96    0.426
  27. CR (   1) C   6                / 72. RY*(   3) C   5                    0.41   10.96    0.084
  27. CR (   1) C   6                / 88. RY*(   1) C   7                    0.32   10.85    0.074
  27. CR (   1) C   6                /146. RY*(   1) H  19                    0.37   10.49    0.079
  27. CR (   1) C   6                /150. RY*(   1) H  20                    0.34   10.48    0.075
  28. CR (   1) C   7                / 30. LP*(   1) C   6                    6.91   10.07    0.428
  28. CR (   1) C   7                / 31. LP*(   1) C   7                    3.40   10.03    0.316
  28. CR (   1) C   7                / 45. RY*(   3) C   2                    0.37   11.12    0.081
  28. CR (   1) C   7                / 80. RY*(   2) C   6                    0.26   10.81    0.067
  28. CR (   1) C   7                / 82. RY*(   4) C   6                    0.39   10.96    0.083
  28. CR (   1) C   7                /154. RY*(   1) H  21                    0.40   10.54    0.082
  28. CR (   1) C   7                /167. BD*(   1) C   2 - C   7            0.36   10.53    0.078
  28. CR (   1) C   7                /180. BD*(   1) C   7 - O   8            0.65   10.41    0.105
  29. CR (   1) O   8                / 88. RY*(   1) C   7                    0.80   19.80    0.159
  29. CR (   1) O   8                / 91. RY*(   4) C   7                    0.45   20.49    0.121
  30. LP*(   1) C   6                / 80. RY*(   2) C   6                    1.64    0.74    0.070
  30. LP*(   1) C   6                / 82. RY*(   4) C   6                    2.23    0.90    0.090
  30. LP*(   1) C   6                / 84. RY*(   6) C   6                    0.40    1.89    0.055
  30. LP*(   1) C   6                / 85. RY*(   7) C   6                    0.53    2.32    0.070
  30. LP*(   1) C   6                / 88. RY*(   1) C   7                    0.52    0.86    0.042
  30. LP*(   1) C   6                / 91. RY*(   4) C   7                    0.43    1.55    0.052
  30. LP*(   1) C   6                / 95. RY*(   8) C   7                    0.47    2.03    0.062
  30. LP*(   1) C   6                / 96. RY*(   9) C   7                    0.73    1.98    0.076
  30. LP*(   1) C   6                /167. BD*(   1) C   2 - C   7            0.50    0.47    0.030
  30. LP*(   1) C   6                /177. BD*(   1) C   5 - H  18            1.02    0.58    0.049
  30. LP*(   1) C   6                /181. BD*(   1) C   7 - H  21            0.43    0.52    0.029
  31. LP*(   1) C   7                / 30. LP*(   1) C   6                 3599.01    0.03    0.461
  31. LP*(   1) C   7                / 80. RY*(   2) C   6                    1.53    0.77    0.064
  31. LP*(   1) C   7                / 81. RY*(   3) C   6                    0.38    1.38    0.043
  31. LP*(   1) C   7                / 82. RY*(   4) C   6                    1.63    0.93    0.073
  31. LP*(   1) C   7                / 84. RY*(   6) C   6                    0.57    1.92    0.062
  31. LP*(   1) C   7                / 85. RY*(   7) C   6                    0.51    2.35    0.065
  31. LP*(   1) C   7                / 88. RY*(   1) C   7                    0.47    0.89    0.038
  31. LP*(   1) C   7                / 91. RY*(   4) C   7                    0.30    1.59    0.041
  31. LP*(   1) C   7                / 95. RY*(   8) C   7                    0.26    2.06    0.043
  31. LP*(   1) C   7                / 96. RY*(   9) C   7                    0.75    2.02    0.073
  31. LP*(   1) C   7                / 98. RY*(   2) O   8                    0.51    1.25    0.047
  31. LP*(   1) C   7                /162. BD*(   1) C   1 - C   2            1.36    0.55    0.051
  31. LP*(   1) C   7                /167. BD*(   1) C   2 - C   7            0.52    0.50    0.029
  31. LP*(   1) C   7                /168. BD*(   1) C   2 - H  12            0.38    0.60    0.028
  31. LP*(   1) C   7                /181. BD*(   1) C   7 - H  21            0.58    0.55    0.033
  32. LP (   1) O   8                / 88. RY*(   1) C   7                    0.98    1.38    0.047
  32. LP (   1) O   8                / 90. RY*(   3) C   7                    0.33    2.07    0.033
  32. LP (   1) O   8                /159. RY*(   2) H  22                    0.25    2.24    0.030
  32. LP (   1) O   8                /167. BD*(   1) C   2 - C   7            0.38    1.00    0.025
  32. LP (   1) O   8                /181. BD*(   1) C   7 - H  21            1.07    1.04    0.042
  33. LP (   2) O   8                / 31. LP*(   1) C   7                   38.15    0.17    0.104
  33. LP (   2) O   8                /159. RY*(   2) H  22                    0.29    1.92    0.039
  33. LP (   2) O   8                /160. RY*(   3) H  22                    0.26    1.79    0.036
  33. LP (   2) O   8                /175. BD*(   1) C   5 - C   6            0.30    0.69    0.024
  33. LP (   2) O   8                /180. BD*(   1) C   7 - O   8            1.08    0.55    0.040
  33. LP (   2) O   8                /181. BD*(   1) C   7 - H  21            1.21    0.72    0.049


 Natural Bond Orbitals (Summary):

                                                            Principal Delocalizations
           NBO                        Occupancy    Energy   (geminal,vicinal,remote)
 ====================================================================================
 Molecular unit  1  (C7H14O)
     1. BD (   1) C   1 - C   2          0.92240    -0.76108  31(v),169(v),166(g),163(g)
                                                    53(v),167(g),168(g),88(v)
                                                    164(g)
     2. BD (   1) C   1 - H   9          0.95631    -0.63212  166(v)
     3. BD (   1) C   1 - H  10          0.99191    -0.63637  167(v),31(r)
     4. BD (   1) C   1 - H  11          0.99398    -0.63950  168(v),45(v)
     5. BD (   1) C   2 - C   3          0.96001    -0.75731  180(v),163(v),173(v),162(g)
                                                    61(v),167(g),34(v),169(g)
                                                    89(v),168(g),30(r),171(g)
     6. BD (   1) C   2 - C   7          0.98026    -0.79328  30(r),31(g),182(v),170(v)
                                                    79(r),179(r),164(v),52(v)
                                                    162(g),166(g),97(v),34(v)
                                                    181(g),168(g)
     7. BD (   1) C   2 - H  12          0.97585    -0.64191  171(v),181(v),165(v),31(v)
                                                    35(v),180(v),166(g)
     8. BD (   1) C   3 - C   4          0.93623    -0.75167  162(v),177(v),173(g),170(g)
                                                    43(v),172(g),70(v),166(g)
     9. BD (   1) C   3 - H  13          0.97665    -0.63610  167(v),172(v),166(g),62(v)
    10. BD (   1) C   3 - H  14          0.98811    -0.63783  168(v),174(v),44(v)
    11. BD (   1) C   4 - C   5          0.98217    -0.75861  179(v),170(v),52(v),177(g)
                                                    175(g),79(v),173(g),169(g)
                                                    176(g)
    12. BD (   1) C   4 - H  15          0.95839    -0.63141  175(v),166(v)
    13. BD (   1) C   4 - H  16          0.98736    -0.63527  171(v),176(v)
    14. BD (   1) C   5 - C   6          0.95897    -0.78439  31(r),180(r),30(g),173(v)
                                                    61(v),89(r),172(g),179(g)
                                                    177(g)
    15. BD (   1) C   5 - H  17          0.98905    -0.64901  178(v),174(v)
    16. BD (   1) C   5 - H  18          0.91543    -0.64442  30(v),169(v),31(r),62(v)
    17. BD (   1) C   6 - H  19          0.98057    -0.67576  31(r),30(g),176(v),181(r)
    18. BD (   1) C   6 - H  20          0.98482    -0.67827  31(r),30(g),167(r),172(v)
                                                    71(v)
    19. BD (   1) C   7 - O   8          0.99683    -1.08104  30(r),31(g),166(v),175(r)
    20. BD (   1) C   7 - H  21          0.92619    -0.70219  30(r),168(v),178(r),31(g)
                                                    167(g),43(v)
    21. BD (   1) O   8 - H  22          0.99486    -0.94734  167(v),91(v),88(v)
    22. CR (   1) C   1                  0.99958   -10.22647  106(v),110(v),114(v),45(v)
    23. CR (   1) C   2                  0.99947   -10.24657  36(v),118(v),54(v)
    24. CR (   1) C   3                  0.99954   -10.23189  44(v),63(v),122(v),126(v)
    25. CR (   1) C   4                  0.99955   -10.23196  130(v),134(v),71(v)
    26. CR (   1) C   5                  0.99953   -10.24804  80(v),142(v),63(v),138(v)
                                                    30(v)
    27. CR (   1) C   6                  0.99951   -10.27436  31(r),30(g),72(v),146(v)
                                                    150(v),88(r)
    28. CR (   1) C   7                  0.99938   -10.34563  30(r),31(g),180(g),154(v)
                                                    82(r),45(v),167(g),80(r)
    29. CR (   1) O   8                  0.99987   -19.21921  88(v),91(v)
    30. LP*(   1) C   6                  0.39523    -0.28049  31(r),82(g),80(g),177(v)
                                                    96(r),85(g),88(r),167(r)
                                                    95(r),91(r),181(r),84(g)
    31. LP*(   1) C   7                  0.45445    -0.31202  30(r),82(r),80(r),162(v)
                                                    96(g),84(r),181(g),85(r)
                                                    98(v),167(g),88(g),81(r)
                                                    168(v),91(g),95(g)
    32. LP (   1) O   8                  0.99096    -0.80815  181(v),88(v),167(v),90(v)
                                                    31(v),159(v)
    33. LP (   2) O   8                  0.57008    -0.48670  31(v),181(v),180(g),175(r)
                                                    159(v),160(v)
    34. RY*(   1) C   1                  0.00217     0.60681   
    35. RY*(   2) C   1                  0.00144     0.65587   
    36. RY*(   3) C   1                  0.00027     0.49942   
    37. RY*(   4) C   1                  0.00009     0.78012   
    38. RY*(   5) C   1                  0.00001     2.10725   
    39. RY*(   6) C   1                  0.00001     1.86599   
    40. RY*(   7) C   1                  0.00000     2.02458   
    41. RY*(   8) C   1                  0.00001     2.04491   
    42. RY*(   9) C   1                  0.00000     2.10807   
    43. RY*(   1) C   2                  0.00263     0.84077   
    44. RY*(   2) C   2                  0.00202     0.65882   
    45. RY*(   3) C   2                  0.00086     0.77416   
    46. RY*(   4) C   2                  0.00038     0.95163   
    47. RY*(   5) C   2                  0.00028     1.83661   
    48. RY*(   6) C   2                  0.00021     1.84358   
    49. RY*(   7) C   2                  0.00010     1.79501   
    50. RY*(   8) C   2                  0.00007     2.00401   
    51. RY*(   9) C   2                  0.00004     2.02508   
    52. RY*(   1) C   3                  0.00275     0.83803   
    53. RY*(   2) C   3                  0.00157     0.71730   
    54. RY*(   3) C   3                  0.00056     0.78965   
    55. RY*(   4) C   3                  0.00033     0.83188   
    56. RY*(   5) C   3                  0.00013     1.82053   
    57. RY*(   6) C   3                  0.00007     1.74509   
    58. RY*(   7) C   3                  0.00001     2.01951   
    59. RY*(   8) C   3                  0.00002     1.98359   
    60. RY*(   9) C   3                  0.00002     2.06588   
    61. RY*(   1) C   4                  0.00240     0.85996   
    62. RY*(   2) C   4                  0.00081     0.91460   
    63. RY*(   3) C   4                  0.00067     0.52634   
    64. RY*(   4) C   4                  0.00018     0.94632   
    65. RY*(   5) C   4                  0.00014     1.78246   
    66. RY*(   6) C   4                  0.00006     2.06618   
    67. RY*(   7) C   4                  0.00003     1.80325   
    68. RY*(   8) C   4                  0.00001     2.01376   
    69. RY*(   9) C   4                  0.00000     1.81735   
    70. RY*(   1) C   5                  0.00206     0.84792   
    71. RY*(   2) C   5                  0.00086     0.72722   
    72. RY*(   3) C   5                  0.00057     0.68652   
    73. RY*(   4) C   5                  0.00020     0.87805   
    74. RY*(   5) C   5                  0.00013     1.77687   
    75. RY*(   6) C   5                  0.00008     1.99025   
    76. RY*(   7) C   5                  0.00003     1.86224   
    77. RY*(   8) C   5                  0.00001     2.00381   
    78. RY*(   9) C   5                  0.00001     1.81561   
    79. RY*(   1) C   6                  0.00285     0.82760   
    80. RY*(   2) C   6                  0.00116     0.46191   
    81. RY*(   3) C   6                  0.00060     1.06761   
    82. RY*(   4) C   6                  0.00030     0.61767   
    83. RY*(   5) C   6                  0.00017     1.83472   
    84. RY*(   6) C   6                  0.00009     1.61062   
    85. RY*(   7) C   6                  0.00006     2.03952   
    86. RY*(   8) C   6                  0.00001     2.03221   
    87. RY*(   9) C   6                  0.00001     1.97553   
    88. RY*(   1) C   7                  0.00281     0.57668   
    89. RY*(   2) C   7                  0.00221     0.94430   
    90. RY*(   3) C   7                  0.00101     1.25697   
    91. RY*(   4) C   7                  0.00062     1.27424   
    92. RY*(   5) C   7                  0.00040     1.34641   
    93. RY*(   6) C   7                  0.00027     1.65716   
    94. RY*(   7) C   7                  0.00019     1.68283   
    95. RY*(   8) C   7                  0.00012     1.74522   
    96. RY*(   9) C   7                  0.00009     1.70348   
    97. RY*(   1) O   8                  0.00088     1.20906   
    98. RY*(   2) O   8                  0.00061     0.94086   
    99. RY*(   3) O   8                  0.00018     1.44104   
   100. RY*(   4) O   8                  0.00003     1.16750   
   101. RY*(   5) O   8                  0.00001     2.51899   
   102. RY*(   6) O   8                  0.00000     2.54829   
   103. RY*(   7) O   8                  0.00000     2.67897   
   104. RY*(   8) O   8                  0.00000     2.64882   
   105. RY*(   9) O   8                  0.00000     2.48074   
   106. RY*(   1) H   9                  0.00085     0.27512   
   107. RY*(   2) H   9                  0.00009     1.64916   
   108. RY*(   3) H   9                  0.00007     1.66382   
   109. RY*(   4) H   9                  0.00002     2.13103   
   110. RY*(   1) H  10                  0.00052     0.29815   
   111. RY*(   2) H  10                  0.00009     1.66275   
   112. RY*(   3) H  10                  0.00006     1.66224   
   113. RY*(   4) H  10                  0.00002     2.10894   
   114. RY*(   1) H  11                  0.00073     0.29480   
   115. RY*(   2) H  11                  0.00009     1.66537   
   116. RY*(   3) H  11                  0.00007     1.66714   
   117. RY*(   4) H  11                  0.00002     2.10896   
   118. RY*(   1) H  12                  0.00189     0.23294   
   119. RY*(   2) H  12                  0.00006     1.70168   
   120. RY*(   3) H  12                  0.00004     1.78864   
   121. RY*(   4) H  12                  0.00002     2.18454   
   122. RY*(   1) H  13                  0.00090     0.23986   
   123. RY*(   2) H  13                  0.00008     1.71800   
   124. RY*(   3) H  13                  0.00005     1.69683   
   125. RY*(   4) H  13                  0.00002     2.18072   
   126. RY*(   1) H  14                  0.00132     0.25701   
   127. RY*(   2) H  14                  0.00009     1.75835   
   128. RY*(   3) H  14                  0.00006     1.66275   
   129. RY*(   4) H  14                  0.00002     2.15802   
   130. RY*(   1) H  15                  0.00082     0.23399   
   131. RY*(   2) H  15                  0.00008     1.71699   
   132. RY*(   3) H  15                  0.00006     1.65410   
   133. RY*(   4) H  15                  0.00002     2.17177   
   134. RY*(   1) H  16                  0.00125     0.25069   
   135. RY*(   2) H  16                  0.00007     1.72387   
   136. RY*(   3) H  16                  0.00007     1.67211   
   137. RY*(   4) H  16                  0.00002     2.15005   
   138. RY*(   1) H  17                  0.00125     0.24173   
   139. RY*(   2) H  17                  0.00007     1.75577   
   140. RY*(   3) H  17                  0.00006     1.63361   
   141. RY*(   4) H  17                  0.00002     2.11763   
   142. RY*(   1) H  18                  0.00063     0.23234   
   143. RY*(   2) H  18                  0.00008     1.69146   
   144. RY*(   3) H  18                  0.00006     1.63520   
   145. RY*(   4) H  18                  0.00002     2.15959   
   146. RY*(   1) H  19                  0.00151     0.21799   
   147. RY*(   2) H  19                  0.00008     1.71435   
   148. RY*(   3) H  19                  0.00004     1.64290   
   149. RY*(   4) H  19                  0.00002     2.14494   
   150. RY*(   1) H  20                  0.00120     0.20315   
   151. RY*(   2) H  20                  0.00009     1.68614   
   152. RY*(   3) H  20                  0.00005     1.65609   
   153. RY*(   4) H  20                  0.00002     2.12718   
   154. RY*(   1) H  21                  0.00181     0.19705   
   155. RY*(   2) H  21                  0.00008     1.68086   
   156. RY*(   3) H  21                  0.00004     1.82578   
   157. RY*(   4) H  21                  0.00002     2.04973   
   158. RY*(   1) H  22                  0.00075     0.63021   
   159. RY*(   2) H  22                  0.00052     1.42997   
   160. RY*(   3) H  22                  0.00039     1.30475   
   161. RY*(   4) H  22                  0.00001     2.10009   
   162. BD*(   1) C   1 - C   2          0.00557     0.23424   
   163. BD*(   1) C   1 - H   9          0.00340     0.30571   
   164. BD*(   1) C   1 - H  10          0.00253     0.30683   
   165. BD*(   1) C   1 - H  11          0.00400     0.29072   
   166. BD*(   1) C   2 - C   3          0.01179     0.22174   
   167. BD*(   1) C   2 - C   7          0.01958     0.18876   
   168. BD*(   1) C   2 - H  12          0.01289     0.28409   
   169. BD*(   1) C   3 - C   4          0.00704     0.23793   
   170. BD*(   1) C   3 - H  13          0.00566     0.30728   
   171. BD*(   1) C   3 - H  14          0.00891     0.28303   
   172. BD*(   1) C   4 - C   5          0.00771     0.22663   
   173. BD*(   1) C   4 - H  15          0.00564     0.31120   
   174. BD*(   1) C   4 - H  16          0.00829     0.29304   
   175. BD*(   1) C   5 - C   6          0.00906     0.20814   
   176. BD*(   1) C   5 - H  17          0.00830     0.28026   
   177. BD*(   1) C   5 - H  18          0.00467     0.29951   
   178. BD*(   1) C   6 - H  19          0.00803     0.26583   
   179. BD*(   1) C   6 - H  20          0.00648     0.26748   
   180. BD*(   1) C   7 - O   8          0.02109     0.06354   
   181. BD*(   1) C   7 - H  21          0.01500     0.23525   
   182. BD*(   1) O   8 - H  22          0.00350     0.21970   
       -------------------------------
              Total Lewis   29.91381  ( 96.4962%)
        Valence non-Lewis    1.02882  (  3.3188%)
        Rydberg non-Lewis    0.05737  (  0.1851%)
       -------------------------------
            Total unit  1   31.00000  (100.0000%)
           Charge unit  1    1.00000
 Unable to Open any file for archive entry.
 1\1\GINC-COMPUTE-0-14\SP\UB3LYP\def2SVP\C7H14O1(1+,2)\ZAHRT2\08-Jan-20
 21\0\\# b3lyp/def2svp geom=NewRedundant pop=NBO\\17\\1,2\C,0,-2.259963
 5525,0.20092879,0.8527543134\C,0,-0.979416741,0.2423114379,0.019615376
 1\C,0,-0.022966359,1.3489315249,0.4896436919\C,0,1.2701065118,1.399196
 8983,-0.3282251623\C,0,1.9766101877,0.0404255285,-0.3257169623\C,0,1.0
 313350872,-1.0639076457,-0.8047447982\C,0,-0.2613152569,-1.1122779984,
 0.0148003709\O,0,-1.1628324364,-2.0785442985,-0.4997651551\H,0,-2.9309
 055807,-0.5926987191,0.4967872783\H,0,-2.7945587319,1.1630227691,0.802
 9189093\H,0,-2.0290911444,0.000826705,1.9133079752\H,0,-1.2542027129,0
 .4469410863,-1.032475192\H,0,-0.5425474669,2.3207467025,0.4492310402\H
 ,0,0.2246955451,1.177028472,1.5540654375\H,0,1.9405674989,2.1823620933
 ,0.0626411896\H,0,1.0311576872,1.6813044831,-1.3695859403\H,0,2.318224
 6176,-0.1893651852,0.7001614052\H,0,2.8809696381,0.0691082256,-0.95525
 71573\H,0,0.7539071708,-0.8962314789,-1.8602598817\H,0,1.5312893539,-2
 .0483544531,-0.7600964129\H,0,0.0006708548,-1.3544976439,1.0689710791\
 H,0,-0.7217341705,-2.9372572936,-0.4887714042\\Version=ES64L-G16RevC.0
 1\State=2-A\HF=-349.807085\S2=0.752869\S2-1=0.\S2A=0.750006\RMSD=5.171
 e-09\Dipole=0.4673698,-0.960732,-0.0196459\Quadrupole=0.3445405,4.8486
 069,-5.1931474,0.5307755,-2.4271661,1.10263\PG=C01 [X(C7H14O1)]\\@
 The archive entry for this job was punched.


 READER, WHETHER YOU BE DILETTANTE OR PROFESSOR ... SHOW YOURSELF TO BE
 MORE HUMAN THAN CRITICAL, AND THEN YOUR PLEASURE WILL INCREASE.
                                           -- DOMENICO SCARLATTI (1738)
 File lengths (MBytes):  RWF=     37 Int=      0 D2E=      0 Chk=      3 Scr=      1
 Normal termination of Gaussian 16
