# Supplementary material for: Machine-Learning-Guided Discovery of Electrochemical Reactions
Source: J Am Chem Soc. 2022 Dec 2;144(49):22599–610. doi: 10.1021/jacs.2c08997 (PMC9756344; doi:10.1021/jacs.2c08997)
Supplement: Supplementary file 3 — ja2c08997_si_003.zip [file ja2c08997_si_003.zip › Oxidation Site Selectivity/Ologs_notimes/39.log]

 Entering Gaussian System, Link 0=g16
 Input=39.com
 Output=39.log
 Initial command:
  
 Copyright (c) 1988-2019, Gaussian, Inc.  All Rights Reserved.
  
 This is part of the Gaussian(R) 16 program.  It is based on
 the Gaussian(R) 09 system (copyright 2009, Gaussian, Inc.),
 the Gaussian(R) 03 system (copyright 2003, Gaussian, Inc.),
 the Gaussian(R) 98 system (copyright 1998, Gaussian, Inc.),
 the Gaussian(R) 94 system (copyright 1995, Gaussian, Inc.),
 the Gaussian 92(TM) system (copyright 1992, Gaussian, Inc.),
 the Gaussian 90(TM) system (copyright 1990, Gaussian, Inc.),
 the Gaussian 88(TM) system (copyright 1988, Gaussian, Inc.),
 the Gaussian 86(TM) system (copyright 1986, Carnegie Mellon
 University), and the Gaussian 82(TM) system (copyright 1983,
 Carnegie Mellon University). Gaussian is a federally registered
 trademark of Gaussian, Inc.
  
 This software contains proprietary and confidential information,
 including trade secrets, belonging to Gaussian, Inc.
  
 This software is provided under written license and may be
 used, copied, transmitted, or stored only in accord with that
 written license.
  
 The following legend is applicable only to US Government
 contracts under FAR:
  
                    RESTRICTED RIGHTS LEGEND
  
 Use, reproduction and disclosure by the US Government is
 subject to restrictions as set forth in subparagraphs (a)
 and (c) of the Commercial Computer Software - Restricted
 Rights clause in FAR 52.227-19.
  
 Gaussian, Inc.
 340 Quinnipiac St., Bldg. 40, Wallingford CT 06492
  
  
 ---------------------------------------------------------------
 Warning -- This program may not be used in any manner that
 competes with the business of Gaussian, Inc. or will provide
 assistance to any competitor of Gaussian, Inc.  The licensee
 of this program is prohibited from giving any competitor of
 Gaussian, Inc. access to this program.  By using this program,
 the user acknowledges that Gaussian, Inc. is engaged in the
 business of creating and licensing software in the field of
 computational chemistry and represents and warrants to the
 licensee that it is not a competitor of Gaussian, Inc. and that
 it will not use this program in any manner prohibited above.
 ---------------------------------------------------------------
  

 Cite this work as:
 Gaussian 16, Revision C.01,
 M. J. Frisch, G. W. Trucks, H. B. Schlegel, G. E. Scuseria, 
 M. A. Robb, J. R. Cheeseman, G. Scalmani, V. Barone, 
 G. A. Petersson, H. Nakatsuji, X. Li, M. Caricato, A. V. Marenich, 
 J. Bloino, B. G. Janesko, R. Gomperts, B. Mennucci, H. P. Hratchian, 
 J. V. Ortiz, A. F. Izmaylov, J. L. Sonnenberg, D. Williams-Young, 
 F. Ding, F. Lipparini, F. Egidi, J. Goings, B. Peng, A. Petrone, 
 T. Henderson, D. Ranasinghe, V. G. Zakrzewski, J. Gao, N. Rega, 
 G. Zheng, W. Liang, M. Hada, M. Ehara, K. Toyota, R. Fukuda, 
 J. Hasegawa, M. Ishida, T. Nakajima, Y. Honda, O. Kitao, H. Nakai, 
 T. Vreven, K. Throssell, J. A. Montgomery, Jr., J. E. Peralta, 
 F. Ogliaro, M. J. Bearpark, J. J. Heyd, E. N. Brothers, K. N. Kudin, 
 V. N. Staroverov, T. A. Keith, R. Kobayashi, J. Normand, 
 K. Raghavachari, A. P. Rendell, J. C. Burant, S. S. Iyengar, 
 J. Tomasi, M. Cossi, J. M. Millam, M. Klene, C. Adamo, R. Cammi, 
 J. W. Ochterski, R. L. Martin, K. Morokuma, O. Farkas, 
 J. B. Foresman, and D. J. Fox, Gaussian, Inc., Wallingford CT, 2019.
 
 ******************************************
 Gaussian 16:  ES64L-G16RevC.01  3-Jul-2019
                 8-Jan-2021 
 ******************************************
 %nprocshared=16
 Will use up to   16 processors via shared memory.
 %mem=7GB
 -----------------------------------------
 # b3lyp/def2svp geom=NewRedundant pop=NBO
 -----------------------------------------
 1/29=4000,38=1,172=1/1;
 2/12=2,17=6,18=5,40=1/2;
 3/5=43,7=101,11=2,25=1,30=1,74=-5/1,2,3;
 4//1;
 5/5=2,38=5/2;
 6/7=2,8=2,9=2,10=2,28=1,40=1/1,7;
 99/5=1,9=1/99;
 --
 39
 --
 Symbolic Z-matrix:
 Charge =  1 Multiplicity = 2
 O                     2.05007  -0.1443   -0.8774 
 C                     1.16789  -0.56714   0.13631 
 C                    -0.23942  -0.35182  -0.35342 
 C                    -1.40191  -0.22561   0.61115 
 C                    -0.96065   0.95507  -0.19866 
 Br                   -0.11063   2.43595   0.71074 
 Br                   -2.09122   1.52916  -1.65907 
 H                     2.95443  -0.22415  -0.55078 
 H                     1.28766  -1.64629   0.36766 
 H                     1.31822  -0.01006   1.08042 
 H                    -0.44314  -0.86018  -1.3013 
 H                    -2.35465  -0.69396   0.35317 
 H                    -1.17664  -0.19668   1.68119 
 
                          Input orientation:                          
 ---------------------------------------------------------------------
 Center     Atomic      Atomic             Coordinates (Angstroms)
 Number     Number       Type             X           Y           Z
 ---------------------------------------------------------------------
      1          8           0        2.050065   -0.144296   -0.877404
      2          6           0        1.167891   -0.567138    0.136312
      3          6           0       -0.239422   -0.351823   -0.353421
      4          6           0       -1.401913   -0.225611    0.611147
      5          6           0       -0.960655    0.955065   -0.198664
      6         35           0       -0.110629    2.435951    0.710742
      7         35           0       -2.091217    1.529161   -1.659071
      8          1           0        2.954430   -0.224145   -0.550777
      9          1           0        1.287662   -1.646287    0.367663
     10          1           0        1.318216   -0.010059    1.080417
     11          1           0       -0.443139   -0.860176   -1.301300
     12          1           0       -2.354646   -0.693960    0.353165
     13          1           0       -1.176643   -0.196682    1.681190
 ---------------------------------------------------------------------
                    Distance matrix (angstroms):
                    1          2          3          4          5
     1  O    0.000000
     2  C    1.408775   0.000000
     3  C    2.357833   1.505566   0.000000
     4  C    3.760126   2.635526   1.515818   0.000000
     5  C    3.276235   2.638184   1.500694   1.498165   0.000000
     6  Br   3.721354   3.314079   2.986756   2.959940   1.934576
     7  Br   4.534499   4.270791   2.944821   2.950976   1.934049
     8  H    0.964851   1.944597   3.202490   4.508635   4.103951
     9  H    2.094619   1.110150   2.127813   3.051461   3.484636
    10  H    2.094441   1.106466   2.144512   2.768713   2.785814
    11  H    2.628353   2.178995   1.094714   2.231451   2.186031
    12  H    4.606290   3.531483   2.256212   1.092523   2.228679
    13  H    4.118348   2.832088   2.245461   1.093881   2.215180
                    6          7          8          9         10
     6  Br   0.000000
     7  Br   3.218852   0.000000
     8  H    4.249956   5.455360   0.000000
     9  H    4.328693   5.060430   2.375739   0.000000
    10  H    2.856785   4.636618   2.320307   1.784992   0.000000
    11  H    3.875994   2.924568   3.537131   2.529641   3.081825
    12  H    3.867792   3.010109   5.405934   3.764777   3.806117
    13  H    3.001485   3.869409   4.695551   3.146348   2.572951
                   11         12         13
    11  H    0.000000
    12  H    2.533524   0.000000
    13  H    3.142213   1.843536   0.000000
 Stoichiometry    C4H6Br2O(1+,2)
 Framework group  C1[X(C4H6Br2O)]
 Deg. of freedom    33
 Full point group                 C1      NOp   1
 Largest Abelian subgroup         C1      NOp   1
 Largest concise Abelian subgroup C1      NOp   1
                         Standard orientation:                         
 ---------------------------------------------------------------------
 Center     Atomic      Atomic             Coordinates (Angstroms)
 Number     Number       Type             X           Y           Z
 ---------------------------------------------------------------------
      1          8           0        2.423388   -1.388220   -1.239420
      2          6           0        2.265041   -1.237000    0.152235
      3          6           0        0.796379   -1.341957    0.466475
      4          6           0        0.215684   -0.755304    1.737828
      5          6           0       -0.131872   -0.164356    0.405730
      6         35           0        0.549172    1.592175   -0.034000
      7         35           0       -1.912722   -0.466162   -0.285670
      8          1           0        3.355018   -1.264707   -1.457932
      9          1           0        2.793285   -2.031942    0.719208
     10          1           0        2.650049   -0.264634    0.513538
     11          1           0        0.350175   -2.276016    0.110337
     12          1           0       -0.561470   -1.310710    2.268075
     13          1           0        0.878681   -0.164964    2.376975
 ---------------------------------------------------------------------
 Rotational constants (GHZ):           1.3010741           0.8543083           0.6249375
 Standard basis: def2SVP (5D, 7F)
 There are   175 symmetry adapted cartesian basis functions of A   symmetry.
 There are   164 symmetry adapted basis functions of A   symmetry.
   164 basis functions,   327 primitive gaussians,   175 cartesian basis functions
    54 alpha electrons       53 beta electrons
       nuclear repulsion energy       818.6278698927 Hartrees.
 NAtoms=   13 NActive=   13 NUniq=   13 SFac= 1.00D+00 NAtFMM=   60 NAOKFM=F Big=F
 Integral buffers will be    131072 words long.
 Raffenetti 2 integral format.
 Two-electron integral symmetry is turned on.
 One-electron integrals computed using PRISM.
   1 Symmetry operations used in ECPInt.
 ECPInt:  NShTT=    2628 NPrTT=   11488 LenC2=    2558 LenP2D=    8419.
 LDataN:  DoStor=T MaxTD1= 4 Len=   56
 NBasis=   164 RedAO= T EigKep=  1.46D-03  NBF=   164
 NBsUse=   164 1.00D-06 EigRej= -1.00D+00 NBFU=   164
 ExpMin= 1.22D-01 ExpMax= 1.13D+05 ExpMxC= 1.70D+04 IAcc=3 IRadAn=         5 AccDes= 0.00D+00
 Harris functional with IExCor=  402 and IRadAn=       5 diagonalized for initial guess.
 HarFok:  IExCor=  402 AccDes= 0.00D+00 IRadAn=         5 IDoV= 1 UseB2=F ITyADJ=14
 ICtDFT=  3500011 ScaDFX=  1.000000  1.000000  1.000000  1.000000
 FoFCou: FMM=F IPFlag=           0 FMFlag=      100000 FMFlg1=           0
         NFxFlg=           0 DoJE=T BraDBF=F KetDBF=T FulRan=T
         wScrn=  0.000000 ICntrl=       500 IOpCl=  0 I1Cent=   200000004 NGrid=           0
         NMat0=    1 NMatS0=      1 NMatT0=    0 NMatD0=    1 NMtDS0=    0 NMtDT0=    0
 Petite list used in FoFCou.
 Initial guess <Sx>= 0.0000 <Sy>= 0.0000 <Sz>= 0.5000 <S**2>= 0.7500 S= 0.5000
 Requested convergence on RMS density matrix=1.00D-08 within 128 cycles.
 Requested convergence on MAX density matrix=1.00D-06.
 Requested convergence on             energy=1.00D-06.
 No special actions if energy rises.
 Integral accuracy reduced to 1.0D-05 until final iterations.
 Initial convergence to 1.0D-05 achieved.  Increase integral accuracy.
 SCF Done:  E(UB3LYP) =  -5378.44109996     A.U. after   26 cycles
            NFock= 26  Conv=0.62D-08     -V/T= 2.0015
 <Sx>= 0.0000 <Sy>= 0.0000 <Sz>= 0.5000 <S**2>= 0.7514 S= 0.5007
 <L.S>= 0.000000000000E+00
 Annihilation of the first spin contaminant:
 S**2 before annihilation     0.7514,   after     0.7500

 **********************************************************************

            Population analysis using the SCF Density.

 **********************************************************************

 Orbital symmetries:
 Alpha Orbitals:
       Occupied  (A) (A) (A) (A) (A) (A) (A) (A) (A) (A) (A) (A)
                 (A) (A) (A) (A) (A) (A) (A) (A) (A) (A) (A) (A)
                 (A) (A) (A) (A) (A) (A) (A) (A) (A) (A) (A) (A)
                 (A) (A) (A) (A) (A) (A) (A) (A) (A) (A) (A) (A)
                 (A) (A) (A) (A) (A) (A)
       Virtual   (A) (A) (A) (A) (A) (A) (A) (A) (A) (A) (A) (A)
                 (A) (A) (A) (A) (A) (A) (A) (A) (A) (A) (A) (A)
                 (A) (A) (A) (A) (A) (A) (A) (A) (A) (A) (A) (A)
                 (A) (A) (A) (A) (A) (A) (A) (A) (A) (A) (A) (A)
                 (A) (A) (A) (A) (A) (A) (A) (A) (A) (A) (A) (A)
                 (A) (A) (A) (A) (A) (A) (A) (A) (A) (A) (A) (A)
                 (A) (A) (A) (A) (A) (A) (A) (A) (A) (A) (A) (A)
                 (A) (A) (A) (A) (A) (A) (A) (A) (A) (A) (A) (A)
                 (A) (A) (A) (A) (A) (A) (A) (A) (A) (A) (A) (A)
                 (A) (A)
 Beta  Orbitals:
       Occupied  (A) (A) (A) (A) (A) (A) (A) (A) (A) (A) (A) (A)
                 (A) (A) (A) (A) (A) (A) (A) (A) (A) (A) (A) (A)
                 (A) (A) (A) (A) (A) (A) (A) (A) (A) (A) (A) (A)
                 (A) (A) (A) (A) (A) (A) (A) (A) (A) (A) (A) (A)
                 (A) (A) (A) (A) (A)
       Virtual   (A) (A) (A) (A) (A) (A) (A) (A) (A) (A) (A) (A)
                 (A) (A) (A) (A) (A) (A) (A) (A) (A) (A) (A) (A)
                 (A) (A) (A) (A) (A) (A) (A) (A) (A) (A) (A) (A)
                 (A) (A) (A) (A) (A) (A) (A) (A) (A) (A) (A) (A)
                 (A) (A) (A) (A) (A) (A) (A) (A) (A) (A) (A) (A)
                 (A) (A) (A) (A) (A) (A) (A) (A) (A) (A) (A) (A)
                 (A) (A) (A) (A) (A) (A) (A) (A) (A) (A) (A) (A)
                 (A) (A) (A) (A) (A) (A) (A) (A) (A) (A) (A) (A)
                 (A) (A) (A) (A) (A) (A) (A) (A) (A) (A) (A) (A)
                 (A) (A) (A)
 The electronic state is 2-A.
 Alpha  occ. eigenvalues -- -483.00632-483.00491 -62.68769 -62.68638 -56.51994
 Alpha  occ. eigenvalues --  -56.51858 -56.51760 -56.51641 -56.51575 -56.51433
 Alpha  occ. eigenvalues --  -19.34371 -10.50501 -10.43769 -10.42184 -10.41495
 Alpha  occ. eigenvalues --   -8.90628  -8.90506  -6.73907  -6.73778  -6.72969
 Alpha  occ. eigenvalues --   -6.72886  -6.72451  -6.72299  -2.85381  -2.85264
 Alpha  occ. eigenvalues --   -2.85185  -2.85086  -2.84811  -2.84660  -2.84038
 Alpha  occ. eigenvalues --   -2.84002  -2.83921  -2.83875  -1.21706  -1.11534
 Alpha  occ. eigenvalues --   -0.99731  -0.98100  -0.90216  -0.79686  -0.75355
 Alpha  occ. eigenvalues --   -0.72082  -0.69668  -0.67341  -0.64534  -0.59531
 Alpha  occ. eigenvalues --   -0.57842  -0.57471  -0.54601  -0.53609  -0.49694
 Alpha  occ. eigenvalues --   -0.49253  -0.48755  -0.47283  -0.47200
 Alpha virt. eigenvalues --   -0.22600  -0.19894  -0.11810  -0.08917  -0.08322
 Alpha virt. eigenvalues --   -0.05670  -0.04483  -0.02740  -0.01157   0.00696
 Alpha virt. eigenvalues --    0.01712   0.03793   0.06603   0.13047   0.15151
 Alpha virt. eigenvalues --    0.16327   0.22826   0.23798   0.24727   0.25656
 Alpha virt. eigenvalues --    0.29460   0.29654   0.30854   0.32208   0.32739
 Alpha virt. eigenvalues --    0.33289   0.34120   0.35409   0.36797   0.36864
 Alpha virt. eigenvalues --    0.39620   0.40034   0.40768   0.43781   0.44841
 Alpha virt. eigenvalues --    0.45418   0.46434   0.47069   0.48965   0.50504
 Alpha virt. eigenvalues --    0.51723   0.52271   0.53583   0.60601   0.65412
 Alpha virt. eigenvalues --    0.65983   0.68418   0.70129   0.74081   0.75633
 Alpha virt. eigenvalues --    0.76465   0.82301   0.83182   0.88174   0.91033
 Alpha virt. eigenvalues --    1.01544   1.14301   1.17141   1.24693   1.27668
 Alpha virt. eigenvalues --    1.30184   1.35835   1.38283   1.43483   1.46906
 Alpha virt. eigenvalues --    1.49451   1.51616   1.55530   1.56858   1.59103
 Alpha virt. eigenvalues --    1.63136   1.67039   1.69287   1.70545   1.73757
 Alpha virt. eigenvalues --    1.80061   1.83707   1.87681   1.91687   1.96165
 Alpha virt. eigenvalues --    1.97661   2.03788   2.06643   2.16526   2.18759
 Alpha virt. eigenvalues --    2.24203   2.31518   2.37235   2.40219   2.51573
 Alpha virt. eigenvalues --    2.57146   2.63874   2.65719   2.70112   2.78370
 Alpha virt. eigenvalues --    2.83540   2.90312   2.95085   3.13056   3.19817
 Alpha virt. eigenvalues --    3.21315   3.21798   3.25136   3.28765   3.33480
 Alpha virt. eigenvalues --    3.35843   3.42244   3.56328   3.57384   3.63871
  Beta  occ. eigenvalues -- -483.00562-483.00415 -62.68732 -62.68597 -56.51967
  Beta  occ. eigenvalues --  -56.51830 -56.51610 -56.51548 -56.51478 -56.51404
  Beta  occ. eigenvalues --  -19.33915 -10.50275 -10.43745 -10.42054 -10.41367
  Beta  occ. eigenvalues --   -8.90525  -8.90394  -6.73861  -6.73729  -6.72685
  Beta  occ. eigenvalues --   -6.72576  -6.72404  -6.72248  -2.85291  -2.85164
  Beta  occ. eigenvalues --   -2.85030  -2.84917  -2.84784  -2.84633  -2.83882
  Beta  occ. eigenvalues --   -2.83867  -2.83751  -2.83731  -1.20782  -1.10769
  Beta  occ. eigenvalues --   -0.98971  -0.97173  -0.89661  -0.78936  -0.74763
  Beta  occ. eigenvalues --   -0.71716  -0.69088  -0.66973  -0.63477  -0.58854
  Beta  occ. eigenvalues --   -0.57471  -0.56063  -0.54114  -0.53103  -0.48729
  Beta  occ. eigenvalues --   -0.47168  -0.46968  -0.45454
  Beta virt. eigenvalues --   -0.41058  -0.22113  -0.19511  -0.11508  -0.08749
  Beta virt. eigenvalues --   -0.07695  -0.05408  -0.04247  -0.02515  -0.01017
  Beta virt. eigenvalues --    0.00948   0.01950   0.04121   0.06852   0.13389
  Beta virt. eigenvalues --    0.15495   0.16596   0.23503   0.24505   0.25286
  Beta virt. eigenvalues --    0.25948   0.29934   0.30355   0.31530   0.32593
  Beta virt. eigenvalues --    0.33463   0.34126   0.35003   0.35861   0.37243
  Beta virt. eigenvalues --    0.37702   0.40083   0.40352   0.41346   0.44366
  Beta virt. eigenvalues --    0.45139   0.45785   0.46840   0.47600   0.49307
  Beta virt. eigenvalues --    0.50680   0.51972   0.52695   0.53845   0.60925
  Beta virt. eigenvalues --    0.65866   0.66489   0.68626   0.70453   0.74512
  Beta virt. eigenvalues --    0.76059   0.76934   0.82726   0.83501   0.88400
  Beta virt. eigenvalues --    0.92058   1.01714   1.14683   1.17390   1.24958
  Beta virt. eigenvalues --    1.27983   1.30607   1.36293   1.38665   1.44004
  Beta virt. eigenvalues --    1.47186   1.50015   1.51920   1.55830   1.57196
  Beta virt. eigenvalues --    1.59646   1.63473   1.67369   1.69734   1.70804
  Beta virt. eigenvalues --    1.74162   1.80422   1.83927   1.88184   1.92498
  Beta virt. eigenvalues --    1.96578   1.98055   2.04162   2.06914   2.16831
  Beta virt. eigenvalues --    2.19210   2.24617   2.31855   2.37638   2.40585
  Beta virt. eigenvalues --    2.52107   2.57770   2.64204   2.66376   2.70562
  Beta virt. eigenvalues --    2.79008   2.84193   2.90975   2.95677   3.13676
  Beta virt. eigenvalues --    3.20408   3.21782   3.22328   3.25665   3.29271
  Beta virt. eigenvalues --    3.33641   3.36319   3.42359   3.56561   3.57656
  Beta virt. eigenvalues --    3.64116
          Condensed to atoms (all electrons):
               1          2          3          4          5          6
     1  O    7.648071   0.354754  -0.078570   0.005288  -0.000633   0.003107
     2  C    0.354754   4.378730   0.341994  -0.000706  -0.025013  -0.006317
     3  C   -0.078570   0.341994   5.366966   0.223959  -0.052089  -0.046234
     4  C    0.005288  -0.000706   0.223959   4.872591   0.122241  -0.035056
     5  C   -0.000633  -0.025013  -0.052089   0.122241   5.759035   0.271184
     6  Br   0.003107  -0.006317  -0.046234  -0.035056   0.271184  34.607575
     7  Br   0.000062   0.001704  -0.034278  -0.041310   0.266833  -0.061174
     8  H    0.320644  -0.013427   0.008121  -0.000622   0.000652  -0.000021
     9  H   -0.021148   0.368142  -0.019498  -0.001002   0.010329   0.000519
    10  H   -0.025842   0.363002  -0.000463  -0.000143  -0.025210   0.012139
    11  H    0.003201  -0.011237   0.381357  -0.012677  -0.017101   0.001915
    12  H   -0.000064   0.000973  -0.002552   0.373682   0.002537   0.001810
    13  H   -0.000011  -0.008908  -0.006163   0.382773  -0.005341  -0.003184
               7          8          9         10         11         12
     1  O    0.000062   0.320644  -0.021148  -0.025842   0.003201  -0.000064
     2  C    0.001704  -0.013427   0.368142   0.363002  -0.011237   0.000973
     3  C   -0.034278   0.008121  -0.019498  -0.000463   0.381357  -0.002552
     4  C   -0.041310  -0.000622  -0.001002  -0.000143  -0.012677   0.373682
     5  C    0.266833   0.000652   0.010329  -0.025210  -0.017101   0.002537
     6  Br  -0.061174  -0.000021   0.000519   0.012139   0.001915   0.001810
     7  Br  34.589265  -0.000001  -0.000111   0.000175  -0.002113  -0.001409
     8  H   -0.000001   0.479244  -0.002268  -0.005106  -0.000115   0.000007
     9  H   -0.000111  -0.002268   0.605246  -0.033378  -0.006804  -0.000050
    10  H    0.000175  -0.005106  -0.033378   0.656986   0.006695  -0.000145
    11  H   -0.002113  -0.000115  -0.006804   0.006695   0.547295  -0.006403
    12  H   -0.001409   0.000007  -0.000050  -0.000145  -0.006403   0.529933
    13  H    0.002123  -0.000000  -0.000430   0.005460   0.002653  -0.015294
              13
     1  O   -0.000011
     2  C   -0.008908
     3  C   -0.006163
     4  C    0.382773
     5  C   -0.005341
     6  Br  -0.003184
     7  Br   0.002123
     8  H   -0.000000
     9  H   -0.000430
    10  H    0.005460
    11  H    0.002653
    12  H   -0.015294
    13  H    0.538244
          Atomic-Atomic Spin Densities.
               1          2          3          4          5          6
     1  O    0.186500  -0.014128   0.005359  -0.000607   0.001892  -0.002497
     2  C   -0.014128  -0.003235  -0.003155   0.006701  -0.010834   0.001875
     3  C    0.005359  -0.003155   0.056761  -0.043101   0.069182  -0.003423
     4  C   -0.000607   0.006701  -0.043101   0.109197   0.007791  -0.007313
     5  C    0.001892  -0.010834   0.069182   0.007791   0.082050  -0.028788
     6  Br  -0.002497   0.001875  -0.003423  -0.007313  -0.028788   0.275257
     7  Br  -0.000146   0.000541  -0.008699  -0.004087  -0.030506   0.006889
     8  H    0.000545   0.000291  -0.000117   0.000034  -0.000066   0.000048
     9  H   -0.004289   0.006325   0.002147  -0.002550   0.001123  -0.000226
    10  H   -0.002569   0.012587  -0.008496   0.004397  -0.001651   0.001273
    11  H    0.000436   0.004043  -0.011822   0.008395  -0.006738   0.000486
    12  H    0.000004  -0.000251   0.002763  -0.005167   0.000667   0.000247
    13  H    0.000043  -0.000554   0.002498  -0.006173   0.000648   0.002037
               7          8          9         10         11         12
     1  O   -0.000146   0.000545  -0.004289  -0.002569   0.000436   0.000004
     2  C    0.000541   0.000291   0.006325   0.012587   0.004043  -0.000251
     3  C   -0.008699  -0.000117   0.002147  -0.008496  -0.011822   0.002763
     4  C   -0.004087   0.000034  -0.002550   0.004397   0.008395  -0.005167
     5  C   -0.030506  -0.000066   0.001123  -0.001651  -0.006738   0.000667
     6  Br   0.006889   0.000048  -0.000226   0.001273   0.000486   0.000247
     7  Br   0.301317   0.000003  -0.000074   0.000076   0.004045   0.001057
     8  H    0.000003  -0.004905  -0.000450   0.000358   0.000047  -0.000001
     9  H   -0.000074  -0.000450   0.067042  -0.007242  -0.002968   0.000254
    10  H    0.000076   0.000358  -0.007242   0.026795   0.000821  -0.000166
    11  H    0.004045   0.000047  -0.002968   0.000821   0.015986  -0.001183
    12  H    0.001057  -0.000001   0.000254  -0.000166  -0.001183   0.004640
    13  H    0.000194  -0.000003   0.000827  -0.001485  -0.000562   0.001559
              13
     1  O    0.000043
     2  C   -0.000554
     3  C    0.002498
     4  C   -0.006173
     5  C    0.000648
     6  Br   0.002037
     7  Br   0.000194
     8  H   -0.000003
     9  H    0.000827
    10  H   -0.001485
    11  H   -0.000562
    12  H    0.001559
    13  H    0.005755
 Mulliken charges and spin densities:
               1          2
     1  O   -0.208858   0.170543
     2  C    0.256311   0.000205
     3  C   -0.082549   0.059897
     4  C    0.110983   0.067517
     5  C   -0.307424   0.084769
     6  Br   0.253737   0.245866
     7  Br   0.280234   0.270611
     8  H    0.212892  -0.004215
     9  H    0.100453   0.059919
    10  H    0.045833   0.024699
    11  H    0.113334   0.010985
    12  H    0.116977   0.004422
    13  H    0.108079   0.004783
 Sum of Mulliken charges =   1.00000   1.00000
 Mulliken charges and spin densities with hydrogens summed into heavy atoms:
               1          2
     1  O    0.004034   0.166328
     2  C    0.402596   0.084823
     3  C    0.030785   0.070881
     4  C    0.336038   0.076722
     5  C   -0.307424   0.084769
     6  Br   0.253737   0.245866
     7  Br   0.280234   0.270611
 Electronic spatial extent (au):  <R**2>=           1701.0574
 Charge=              1.0000 electrons
 Dipole moment (field-independent basis, Debye):
    X=              4.0438    Y=             -2.3774    Z=              2.0536  Tot=              5.1207
 Quadrupole moment (field-independent basis, Debye-Ang):
   XX=            -37.7734   YY=            -53.6743   ZZ=            -57.4574
   XY=             -3.6290   XZ=             -0.5810   YZ=             -2.4397
 Traceless Quadrupole moment (field-independent basis, Debye-Ang):
   XX=             11.8616   YY=             -4.0393   ZZ=             -7.8224
   XY=             -3.6290   XZ=             -0.5810   YZ=             -2.4397
 Octapole moment (field-independent basis, Debye-Ang**2):
  XXX=             21.8223  YYY=             29.5055  ZZZ=             -4.5928  XYY=              2.9742
  XXY=            -17.4389  XXZ=            -21.7631  XZZ=             -3.8501  YZZ=              5.4406
  YYZ=             -2.6804  XYZ=              0.6921
 Hexadecapole moment (field-independent basis, Debye-Ang**3):
 XXXX=           -624.5019 YYYY=           -516.0910 ZZZZ=           -239.7153 XXXY=            -37.3285
 XXXZ=            -49.3496 YYYX=             35.7412 YYYZ=             -1.1911 ZZZX=             -4.3321
 ZZZY=              1.8265 XXYY=           -209.0796 XXZZ=           -162.1682 YYZZ=           -136.3687
 XXYZ=             18.8754 YYXZ=              0.4237 ZZXY=             10.6683
 N-N= 8.186278698927D+02 E-N=-1.445721266488D+04  KE= 5.370152320079D+03
                          Isotropic Fermi Contact Couplings
        Atom                 a.u.       MegaHertz       Gauss      10(-4) cm-1
     1  O(17)              0.06326     -38.34496     -13.68243     -12.79050
     2  C(13)             -0.01334     -14.99551      -5.35077      -5.00197
     3  C(13)              0.01007      11.32503       4.04105       3.77762
     4  C(13)              0.02236      25.13560       8.96901       8.38433
     5  C(13)              0.00856       9.61967       3.43254       3.20878
     6  Br(79)             0.04009      45.05193      16.07565      15.02770
     7  Br(79)             0.04156      46.70844      16.66673      15.58026
     8  H(1)              -0.00215      -9.62903      -3.43588      -3.21190
     9  H(1)               0.02700     120.70597      43.07089      40.26318
    10  H(1)               0.01177      52.59598      18.76755      17.54413
    11  H(1)               0.00323      14.43705       5.15150       4.81568
    12  H(1)               0.00164       7.33533       2.61743       2.44680
    13  H(1)               0.00164       7.31429       2.60992       2.43978
 --------------------------------------------------------
       Center         ----  Spin Dipole Couplings  ----
                      3XX-RR        3YY-RR        3ZZ-RR
 --------------------------------------------------------
     1   Atom       -0.281650      0.586283     -0.304634
     2   Atom        0.000113      0.024480     -0.024593
     3   Atom        0.002236      0.039936     -0.042171
     4   Atom       -0.031415     -0.002800      0.034215
     5   Atom       -0.052397     -0.052220      0.104617
     6   Atom       -1.303959     -0.927988      2.231947
     7   Atom       -0.857645     -0.434533      1.292178
     8   Atom        0.028179     -0.009450     -0.018729
     9   Atom       -0.003175      0.001610      0.001565
    10   Atom        0.003265      0.000622     -0.003887
    11   Atom        0.000366      0.006540     -0.006906
    12   Atom        0.002802     -0.003687      0.000885
    13   Atom       -0.002479     -0.000367      0.002845
 --------------------------------------------------------
                        XY            XZ            YZ
 --------------------------------------------------------
     1   Atom       -0.240950      0.041319     -0.185371
     2   Atom       -0.046282      0.004430     -0.006087
     3   Atom       -0.084548      0.036753     -0.048745
     4   Atom       -0.038860      0.048021     -0.071375
     5   Atom       -0.060672     -0.109962      0.108705
     6   Atom       -0.238566     -0.617827      1.372714
     7   Atom       -0.872434     -1.411424      1.759029
     8   Atom        0.005395     -0.013625     -0.004357
     9   Atom       -0.006624      0.004746     -0.008978
    10   Atom        0.005714      0.004206      0.004340
    11   Atom        0.003036      0.002967      0.003359
    12   Atom        0.004320     -0.003071     -0.006436
    13   Atom        0.004078      0.006065      0.001691
 --------------------------------------------------------


 ---------------------------------------------------------------------------------
              Anisotropic Spin Dipole Couplings in Principal Axis System
 ---------------------------------------------------------------------------------

       Atom             a.u.   MegaHertz   Gauss  10(-4) cm-1        Axes

              Baa    -0.3491    25.259     9.013     8.426  0.7304  0.3089  0.6092
     1 O(17)  Bbb    -0.3360    24.313     8.676     8.110 -0.6375 -0.0117  0.7703
              Bcc     0.6851   -49.573   -17.689   -16.536 -0.2451  0.9510 -0.1884
 
              Baa    -0.0356    -4.773    -1.703    -1.592  0.7909  0.6116  0.0200
     2 C(13)  Bbb    -0.0253    -3.389    -1.209    -1.130 -0.0695  0.0573  0.9959
              Bcc     0.0608     8.161     2.912     2.722 -0.6080  0.7891 -0.0878
 
              Baa    -0.0666    -8.938    -3.189    -2.981  0.5524  0.6671  0.4999
     3 C(13)  Bbb    -0.0628    -8.428    -3.007    -2.811 -0.5920 -0.1082  0.7986
              Bcc     0.1294    17.366     6.197     5.793 -0.5869  0.7371 -0.3351
 
              Baa    -0.0590    -7.916    -2.825    -2.641  0.5657  0.7691  0.2974
     4 C(13)  Bbb    -0.0564    -7.572    -2.702    -2.526  0.7277 -0.2961 -0.6187
              Bcc     0.1154    15.488     5.527     5.166  0.3877 -0.5665  0.7272
 
              Baa    -0.1130   -15.167    -5.412    -5.059  0.7489  0.6609  0.0482
     5 C(13)  Bbb    -0.1054   -14.144    -5.047    -4.718 -0.5121  0.6234 -0.5908
              Bcc     0.2184    29.311    10.459     9.777 -0.4206  0.4177  0.8054
 
              Baa    -1.4425  -193.498   -69.045   -64.544  0.2073  0.9273 -0.3116
     6 Br(79) Bbb    -1.4080  -188.866   -67.392   -62.999  0.9655 -0.1427  0.2177
              Bcc     2.8505   382.364   136.437   127.543 -0.1574  0.3460  0.9249
 
              Baa    -1.5569  -208.837   -74.518   -69.661  0.9019  0.0252  0.4313
     7 Br(79) Bbb    -1.5295  -205.162   -73.207   -68.435  0.1904  0.8730 -0.4490
              Bcc     3.0864   413.999   147.725   138.095 -0.3878  0.4871  0.7826
 
              Baa    -0.0230   -12.278    -4.381    -4.096  0.2302  0.2135  0.9494
     8 H(1)   Bbb    -0.0098    -5.225    -1.864    -1.743 -0.1979  0.9655 -0.1691
              Bcc     0.0328    17.503     6.246     5.838  0.9528  0.1489 -0.2645
 
              Baa    -0.0084    -4.464    -1.593    -1.489  0.5774  0.7236  0.3781
     9 H(1)   Bbb    -0.0059    -3.158    -1.127    -1.053  0.7003 -0.2008 -0.6850
              Bcc     0.0143     7.622     2.720     2.542 -0.4198  0.6604 -0.6227
 
              Baa    -0.0066    -3.524    -1.258    -1.176 -0.1290 -0.4335  0.8919
    10 H(1)   Bbb    -0.0037    -1.993    -0.711    -0.665  0.6947 -0.6813 -0.2307
              Bcc     0.0103     5.517     1.969     1.840  0.7076  0.5898  0.3891
 
              Baa    -0.0083    -4.434    -1.582    -1.479 -0.2688 -0.1599  0.9498
    11 H(1)   Bbb    -0.0006    -0.330    -0.118    -0.110  0.8754 -0.4518  0.1717
              Bcc     0.0089     4.764     1.700     1.589  0.4017  0.8777  0.2614
 
              Baa    -0.0086    -4.564    -1.629    -1.522 -0.1803  0.8390  0.5134
    12 H(1)   Bbb    -0.0008    -0.426    -0.152    -0.142  0.7668 -0.2070  0.6076
              Bcc     0.0094     4.990     1.781     1.664  0.6161  0.5032 -0.6060
 
              Baa    -0.0074    -3.974    -1.418    -1.326  0.8247 -0.3736 -0.4246
    13 H(1)   Bbb    -0.0010    -0.507    -0.181    -0.169  0.1028  0.8373 -0.5371
              Bcc     0.0084     4.482     1.599     1.495  0.5561  0.3993  0.7289
 

 ---------------------------------------------------------------------------------

 ******************************Gaussian NBO Version 3.1******************************
             N A T U R A L   A T O M I C   O R B I T A L   A N D
          N A T U R A L   B O N D   O R B I T A L   A N A L Y S I S
 ******************************Gaussian NBO Version 3.1******************************
       /RESON  / : Allow strongly delocalized NBO set

 Analyzing the SCF density

 Job title: 39                                                              

 Storage needed:     81464 in NPA,    108277 in NBO ( 939523121 available)
 GSVD:  LWork=       17382 too small for GESVD, short by        1043 words or        1043 for optimal perf.


 NATURAL POPULATIONS:  Natural atomic orbital occupancies 
                                                          
   NAO  Atom  No  lang   Type(AO)    Occupancy
 --------------------------------------------
     1    O    1  S      Cor( 1S)     1.99974
     2    O    1  S      Val( 2S)     1.68226
     3    O    1  S      Ryd( 3S)     0.00128
     4    O    1  px     Val( 2p)     1.60875
     5    O    1  px     Ryd( 3p)     0.00180
     6    O    1  py     Val( 2p)     1.80456
     7    O    1  py     Ryd( 3p)     0.00201
     8    O    1  pz     Val( 2p)     1.51165
     9    O    1  pz     Ryd( 3p)     0.00116
    10    O    1  dxy    Ryd( 3d)     0.00056
    11    O    1  dxz    Ryd( 3d)     0.00090
    12    O    1  dyz    Ryd( 3d)     0.00066
    13    O    1  dx2y2  Ryd( 3d)     0.00097
    14    O    1  dz2    Ryd( 3d)     0.00126

    15    C    2  S      Cor( 1S)     1.99899
    16    C    2  S      Val( 2S)     1.00404
    17    C    2  S      Ryd( 3S)     0.00282
    18    C    2  px     Val( 2p)     1.05950
    19    C    2  px     Ryd( 3p)     0.00209
    20    C    2  py     Val( 2p)     1.20696
    21    C    2  py     Ryd( 3p)     0.00426
    22    C    2  pz     Val( 2p)     0.77161
    23    C    2  pz     Ryd( 3p)     0.00397
    24    C    2  dxy    Ryd( 3d)     0.00053
    25    C    2  dxz    Ryd( 3d)     0.00147
    26    C    2  dyz    Ryd( 3d)     0.00177
    27    C    2  dx2y2  Ryd( 3d)     0.00072
    28    C    2  dz2    Ryd( 3d)     0.00228

    29    C    3  S      Cor( 1S)     1.99874
    30    C    3  S      Val( 2S)     0.95072
    31    C    3  S      Ryd( 3S)     0.00373
    32    C    3  px     Val( 2p)     1.06773
    33    C    3  px     Ryd( 3p)     0.00446
    34    C    3  py     Val( 2p)     1.10774
    35    C    3  py     Ryd( 3p)     0.00430
    36    C    3  pz     Val( 2p)     1.08480
    37    C    3  pz     Ryd( 3p)     0.00541
    38    C    3  dxy    Ryd( 3d)     0.00113
    39    C    3  dxz    Ryd( 3d)     0.00068
    40    C    3  dyz    Ryd( 3d)     0.00081
    41    C    3  dx2y2  Ryd( 3d)     0.00049
    42    C    3  dz2    Ryd( 3d)     0.00094

    43    C    4  S      Cor( 1S)     1.99885
    44    C    4  S      Val( 2S)     1.02515
    45    C    4  S      Ryd( 3S)     0.00177
    46    C    4  px     Val( 2p)     1.18535
    47    C    4  px     Ryd( 3p)     0.00535
    48    C    4  py     Val( 2p)     1.12118
    49    C    4  py     Ryd( 3p)     0.00321
    50    C    4  pz     Val( 2p)     1.01203
    51    C    4  pz     Ryd( 3p)     0.00436
    52    C    4  dxy    Ryd( 3d)     0.00054
    53    C    4  dxz    Ryd( 3d)     0.00072
    54    C    4  dyz    Ryd( 3d)     0.00094
    55    C    4  dx2y2  Ryd( 3d)     0.00016
    56    C    4  dz2    Ryd( 3d)     0.00109

    57    C    5  S      Cor( 1S)     1.99854
    58    C    5  S      Val( 2S)     1.04019
    59    C    5  S      Ryd( 3S)     0.00450
    60    C    5  px     Val( 2p)     1.03341
    61    C    5  px     Ryd( 3p)     0.00898
    62    C    5  py     Val( 2p)     1.03235
    63    C    5  py     Ryd( 3p)     0.01010
    64    C    5  pz     Val( 2p)     1.12700
    65    C    5  pz     Ryd( 3p)     0.00911
    66    C    5  dxy    Ryd( 3d)     0.00194
    67    C    5  dxz    Ryd( 3d)     0.00165
    68    C    5  dyz    Ryd( 3d)     0.00151
    69    C    5  dx2y2  Ryd( 3d)     0.00218
    70    C    5  dz2    Ryd( 3d)     0.00162

    71   Br    6  S      Cor( 1S)     2.00000
    72   Br    6  S      Cor( 2S)     2.00000
    73   Br    6  S      Cor( 3S)     1.99977
    74   Br    6  S      Val( 4S)     1.86636
    75   Br    6  S      Ryd( 5S)     0.00369
    76   Br    6  px     Cor( 2p)     2.00000
    77   Br    6  px     Cor( 3p)     1.99996
    78   Br    6  px     Val( 4p)     1.83236
    79   Br    6  px     Ryd( 5p)     0.00176
    80   Br    6  py     Cor( 2p)     2.00000
    81   Br    6  py     Cor( 3p)     1.99981
    82   Br    6  py     Val( 4p)     1.22665
    83   Br    6  py     Ryd( 5p)     0.00284
    84   Br    6  pz     Cor( 2p)     2.00000
    85   Br    6  pz     Cor( 3p)     1.99988
    86   Br    6  pz     Val( 4p)     1.71359
    87   Br    6  pz     Ryd( 5p)     0.00144
    88   Br    6  dxy    Cor( 3d)     1.99990
    89   Br    6  dxy    Ryd( 4d)     0.00201
    90   Br    6  dxy    Ryd( 5d)     0.00003
    91   Br    6  dxz    Cor( 3d)     1.99998
    92   Br    6  dxz    Ryd( 4d)     0.00043
    93   Br    6  dxz    Ryd( 5d)     0.00001
    94   Br    6  dyz    Cor( 3d)     1.99993
    95   Br    6  dyz    Ryd( 4d)     0.00176
    96   Br    6  dyz    Ryd( 5d)     0.00004
    97   Br    6  dx2y2  Cor( 3d)     1.99990
    98   Br    6  dx2y2  Ryd( 4d)     0.00224
    99   Br    6  dx2y2  Ryd( 5d)     0.00003
   100   Br    6  dz2    Cor( 3d)     1.99995
   101   Br    6  dz2    Ryd( 4d)     0.00131
   102   Br    6  dz2    Ryd( 5d)     0.00002

   103   Br    7  S      Cor( 1S)     2.00000
   104   Br    7  S      Cor( 2S)     2.00000
   105   Br    7  S      Cor( 3S)     1.99978
   106   Br    7  S      Val( 4S)     1.86718
   107   Br    7  S      Ryd( 5S)     0.00402
   108   Br    7  px     Cor( 2p)     2.00000
   109   Br    7  px     Cor( 3p)     1.99980
   110   Br    7  px     Val( 4p)     1.18471
   111   Br    7  px     Ryd( 5p)     0.00298
   112   Br    7  py     Cor( 2p)     2.00000
   113   Br    7  py     Cor( 3p)     1.99995
   114   Br    7  py     Val( 4p)     1.86505
   115   Br    7  py     Ryd( 5p)     0.00151
   116   Br    7  pz     Cor( 2p)     2.00000
   117   Br    7  pz     Cor( 3p)     1.99989
   118   Br    7  pz     Val( 4p)     1.69181
   119   Br    7  pz     Ryd( 5p)     0.00161
   120   Br    7  dxy    Cor( 3d)     1.99994
   121   Br    7  dxy    Ryd( 4d)     0.00125
   122   Br    7  dxy    Ryd( 5d)     0.00002
   123   Br    7  dxz    Cor( 3d)     1.99990
   124   Br    7  dxz    Ryd( 4d)     0.00225
   125   Br    7  dxz    Ryd( 5d)     0.00003
   126   Br    7  dyz    Cor( 3d)     1.99999
   127   Br    7  dyz    Ryd( 4d)     0.00031
   128   Br    7  dyz    Ryd( 5d)     0.00001
   129   Br    7  dx2y2  Cor( 3d)     1.99988
   130   Br    7  dx2y2  Ryd( 4d)     0.00260
   131   Br    7  dx2y2  Ryd( 5d)     0.00004
   132   Br    7  dz2    Cor( 3d)     1.99996
   133   Br    7  dz2    Ryd( 4d)     0.00124
   134   Br    7  dz2    Ryd( 5d)     0.00002

   135    H    8  S      Val( 1S)     0.50256
   136    H    8  S      Ryd( 2S)     0.00086
   137    H    8  px     Ryd( 2p)     0.00217
   138    H    8  py     Ryd( 2p)     0.00136
   139    H    8  pz     Ryd( 2p)     0.00125

   140    H    9  S      Val( 1S)     0.72912
   141    H    9  S      Ryd( 2S)     0.00189
   142    H    9  px     Ryd( 2p)     0.00040
   143    H    9  py     Ryd( 2p)     0.00054
   144    H    9  pz     Ryd( 2p)     0.00028

   145    H   10  S      Val( 1S)     0.77221
   146    H   10  S      Ryd( 2S)     0.00266
   147    H   10  px     Ryd( 2p)     0.00034
   148    H   10  py     Ryd( 2p)     0.00070
   149    H   10  pz     Ryd( 2p)     0.00014

   150    H   11  S      Val( 1S)     0.70390
   151    H   11  S      Ryd( 2S)     0.00294
   152    H   11  px     Ryd( 2p)     0.00022
   153    H   11  py     Ryd( 2p)     0.00062
   154    H   11  pz     Ryd( 2p)     0.00019

   155    H   12  S      Val( 1S)     0.71731
   156    H   12  S      Ryd( 2S)     0.00138
   157    H   12  px     Ryd( 2p)     0.00046
   158    H   12  py     Ryd( 2p)     0.00032
   159    H   12  pz     Ryd( 2p)     0.00026

   160    H   13  S      Val( 1S)     0.72790
   161    H   13  S      Ryd( 2S)     0.00151
   162    H   13  px     Ryd( 2p)     0.00036
   163    H   13  py     Ryd( 2p)     0.00033
   164    H   13  pz     Ryd( 2p)     0.00036

 WARNING:  1 low occupancy (<1.9990e) core orbital  found on  C    2
           1 low occupancy (<1.9990e) core orbital  found on  C    3
           1 low occupancy (<1.9990e) core orbital  found on  C    4
           1 low occupancy (<1.9990e) core orbital  found on  C    5


 Summary of Natural Population Analysis:                  
                                                          
                                       Natural Population 
                Natural  -----------------------------------------------
    Atom  No    Charge         Core      Valence    Rydberg      Total
 -----------------------------------------------------------------------
      O    1   -0.61758      1.99974     6.60723    0.01061     8.61758
      C    2   -0.06102      1.99899     4.04212    0.01991     6.06102
      C    3   -0.23168      1.99874     4.21099    0.02195     6.23168
      C    4   -0.36071      1.99885     4.34370    0.01815     6.36071
      C    5   -0.27309      1.99854     4.23295    0.04159     6.27309
     Br    6    0.34435     27.99908     6.63896    0.01760    34.65565
     Br    7    0.37426     27.99908     6.60875    0.01792    34.62574
      H    8    0.49180      0.00000     0.50256    0.00563     0.50820
      H    9    0.26776      0.00000     0.72912    0.00312     0.73224
      H   10    0.22395      0.00000     0.77221    0.00383     0.77605
      H   11    0.29213      0.00000     0.70390    0.00397     0.70787
      H   12    0.28028      0.00000     0.71731    0.00242     0.71972
      H   13    0.26954      0.00000     0.72790    0.00256     0.73046
 =======================================================================
   * Total *    1.00000     65.99303    40.83770    0.16927   107.00000

                                 Natural Population      
 --------------------------------------------------------
   Core                      65.99303 ( 99.9894% of  66)
   Valence                   40.83770 ( 99.6041% of  41)
   Natural Minimal Basis    106.83073 ( 99.8418% of 107)
   Natural Rydberg Basis      0.16927 (  0.1582% of 107)
 --------------------------------------------------------

    Atom  No          Natural Electron Configuration
 ----------------------------------------------------------------------------
      O    1      [core]2S( 1.68)2p( 4.92)
      C    2      [core]2S( 1.00)2p( 3.04)3p( 0.01)3d( 0.01)
      C    3      [core]2S( 0.95)2p( 3.26)3p( 0.01)
      C    4      [core]2S( 1.03)2p( 3.32)3p( 0.01)
      C    5      [core]2S( 1.04)2p( 3.19)3p( 0.03)3d( 0.01)
     Br    6      [core]4S( 1.87)4p( 4.77)4d( 0.01)5p( 0.01)
     Br    7      [core]4S( 1.87)4p( 4.74)4d( 0.01)5p( 0.01)
      H    8            1S( 0.50)
      H    9            1S( 0.73)
      H   10            1S( 0.77)
      H   11            1S( 0.70)
      H   12            1S( 0.72)
      H   13            1S( 0.73)


 ***************************************************
 *******         Alpha spin orbitals         *******
 ***************************************************


 NATURAL POPULATIONS:  Natural atomic orbital occupancies 
                                                          
   NAO  Atom  No  lang   Type(AO)    Occupancy      Energy
 ----------------------------------------------------------
     1    O    1  S      Cor( 1S)     0.99987     -19.16258
     2    O    1  S      Val( 2S)     0.84285      -1.06316
     3    O    1  S      Ryd( 3S)     0.00063       1.21569
     4    O    1  px     Val( 2p)     0.81023      -0.48079
     5    O    1  px     Ryd( 3p)     0.00089       1.04442
     6    O    1  py     Val( 2p)     0.97591      -0.50437
     7    O    1  py     Ryd( 3p)     0.00089       0.88127
     8    O    1  pz     Val( 2p)     0.76008      -0.49001
     9    O    1  pz     Ryd( 3p)     0.00058       0.91571
    10    O    1  dxy    Ryd( 3d)     0.00030       2.60881
    11    O    1  dxz    Ryd( 3d)     0.00045       2.72294
    12    O    1  dyz    Ryd( 3d)     0.00033       2.58354
    13    O    1  dx2y2  Ryd( 3d)     0.00048       2.95090
    14    O    1  dz2    Ryd( 3d)     0.00063       2.96346

    15    C    2  S      Cor( 1S)     0.99950     -10.32967
    16    C    2  S      Val( 2S)     0.50065      -0.41665
    17    C    2  S      Ryd( 3S)     0.00138       0.57609
    18    C    2  px     Val( 2p)     0.53343      -0.27775
    19    C    2  px     Ryd( 3p)     0.00104       0.33307
    20    C    2  py     Val( 2p)     0.61299      -0.29086
    21    C    2  py     Ryd( 3p)     0.00216       0.52465
    22    C    2  pz     Val( 2p)     0.38353      -0.25690
    23    C    2  pz     Ryd( 3p)     0.00201       0.39358
    24    C    2  dxy    Ryd( 3d)     0.00028       2.02692
    25    C    2  dxz    Ryd( 3d)     0.00076       1.92015
    26    C    2  dyz    Ryd( 3d)     0.00096       2.02955
    27    C    2  dx2y2  Ryd( 3d)     0.00036       2.06693
    28    C    2  dz2    Ryd( 3d)     0.00114       2.07252

    29    C    3  S      Cor( 1S)     0.99937     -10.29422
    30    C    3  S      Val( 2S)     0.47632      -0.40922
    31    C    3  S      Ryd( 3S)     0.00188       0.54346
    32    C    3  px     Val( 2p)     0.54255      -0.30408
    33    C    3  px     Ryd( 3p)     0.00218       0.44430
    34    C    3  py     Val( 2p)     0.57178      -0.30715
    35    C    3  py     Ryd( 3p)     0.00216       0.51020
    36    C    3  pz     Val( 2p)     0.54584      -0.30266
    37    C    3  pz     Ryd( 3p)     0.00281       0.44378
    38    C    3  dxy    Ryd( 3d)     0.00064       2.13516
    39    C    3  dxz    Ryd( 3d)     0.00035       1.90713
    40    C    3  dyz    Ryd( 3d)     0.00044       1.90894
    41    C    3  dx2y2  Ryd( 3d)     0.00025       2.06573
    42    C    3  dz2    Ryd( 3d)     0.00047       1.98652

    43    C    4  S      Cor( 1S)     0.99942     -10.28935
    44    C    4  S      Val( 2S)     0.51406      -0.42932
    45    C    4  S      Ryd( 3S)     0.00094       0.52711
    46    C    4  px     Val( 2p)     0.59688      -0.29367
    47    C    4  px     Ryd( 3p)     0.00268       0.47980
    48    C    4  py     Val( 2p)     0.56985      -0.29675
    49    C    4  py     Ryd( 3p)     0.00163       0.41705
    50    C    4  pz     Val( 2p)     0.52293      -0.28485
    51    C    4  pz     Ryd( 3p)     0.00234       0.29180
    52    C    4  dxy    Ryd( 3d)     0.00029       2.03627
    53    C    4  dxz    Ryd( 3d)     0.00038       2.17757
    54    C    4  dyz    Ryd( 3d)     0.00051       2.12711
    55    C    4  dx2y2  Ryd( 3d)     0.00008       1.85359
    56    C    4  dz2    Ryd( 3d)     0.00053       1.98425

    57    C    5  S      Cor( 1S)     0.99927     -10.40590
    58    C    5  S      Val( 2S)     0.52087      -0.55879
    59    C    5  S      Ryd( 3S)     0.00224       0.50226
    60    C    5  px     Val( 2p)     0.52298      -0.44300
    61    C    5  px     Ryd( 3p)     0.00452       0.48601
    62    C    5  py     Val( 2p)     0.52161      -0.43641
    63    C    5  py     Ryd( 3p)     0.00527       0.44852
    64    C    5  pz     Val( 2p)     0.58765      -0.40179
    65    C    5  pz     Ryd( 3p)     0.00540       0.36135
    66    C    5  dxy    Ryd( 3d)     0.00105       1.90188
    67    C    5  dxz    Ryd( 3d)     0.00082       1.71461
    68    C    5  dyz    Ryd( 3d)     0.00077       1.75763
    69    C    5  dx2y2  Ryd( 3d)     0.00107       1.75970
    70    C    5  dz2    Ryd( 3d)     0.00096       1.86962

    71   Br    6  S      Cor( 1S)     1.00000    -401.27472
    72   Br    6  S      Cor( 2S)     1.00000    -141.25502
    73   Br    6  S      Cor( 3S)     0.99989     -11.63888
    74   Br    6  S      Val( 4S)     0.93390      -1.28086
    75   Br    6  S      Ryd( 5S)     0.00185       0.25509
    76   Br    6  px     Cor( 2p)     1.00000     -56.33249
    77   Br    6  px     Cor( 3p)     0.99998      -6.90510
    78   Br    6  px     Val( 4p)     0.92003      -0.48308
    79   Br    6  px     Ryd( 5p)     0.00087       0.48212
    80   Br    6  py     Cor( 2p)     1.00000     -56.33543
    81   Br    6  py     Cor( 3p)     0.99991      -6.91319
    82   Br    6  py     Val( 4p)     0.62795      -0.44843
    83   Br    6  py     Ryd( 5p)     0.00144       0.46594
    84   Br    6  pz     Cor( 2p)     1.00000     -56.33369
    85   Br    6  pz     Cor( 3p)     0.99999      -6.90855
    86   Br    6  pz     Val( 4p)     0.96387      -0.49594
    87   Br    6  pz     Ryd( 5p)     0.00073       0.46586
    88   Br    6  dxy    Cor( 3d)     0.99995      -2.84790
    89   Br    6  dxy    Ryd( 4d)     0.00100       0.62925
    90   Br    6  dxy    Ryd( 5d)     0.00002       3.34533
    91   Br    6  dxz    Cor( 3d)     0.99999      -2.84192
    92   Br    6  dxz    Ryd( 4d)     0.00020       0.47229
    93   Br    6  dxz    Ryd( 5d)     0.00001       3.15222
    94   Br    6  dyz    Cor( 3d)     0.99997      -2.85016
    95   Br    6  dyz    Ryd( 4d)     0.00083       0.59735
    96   Br    6  dyz    Ryd( 5d)     0.00002       3.29594
    97   Br    6  dx2y2  Cor( 3d)     0.99995      -2.84788
    98   Br    6  dx2y2  Ryd( 4d)     0.00109       0.68625
    99   Br    6  dx2y2  Ryd( 5d)     0.00002       3.38601
   100   Br    6  dz2    Cor( 3d)     0.99998      -2.84542
   101   Br    6  dz2    Ryd( 4d)     0.00064       0.53266
   102   Br    6  dz2    Ryd( 5d)     0.00001       3.22917

   103   Br    7  S      Cor( 1S)     1.00000    -400.93833
   104   Br    7  S      Cor( 2S)     1.00000    -141.59076
   105   Br    7  S      Cor( 3S)     0.99989     -11.63445
   106   Br    7  S      Val( 4S)     0.93436      -1.28062
   107   Br    7  S      Ryd( 5S)     0.00202       0.24026
   108   Br    7  px     Cor( 2p)     1.00000     -56.33072
   109   Br    7  px     Cor( 3p)     0.99991      -6.91612
   110   Br    7  px     Val( 4p)     0.61334      -0.44461
   111   Br    7  px     Ryd( 5p)     0.00154       0.44621
   112   Br    7  py     Cor( 2p)     1.00000     -56.32760
   113   Br    7  py     Cor( 3p)     0.99999      -6.90763
   114   Br    7  py     Val( 4p)     0.96518      -0.48867
   115   Br    7  py     Ryd( 5p)     0.00076       0.47074
   116   Br    7  pz     Cor( 2p)     1.00000     -56.32869
   117   Br    7  pz     Cor( 3p)     0.99998      -6.91064
   118   Br    7  pz     Val( 4p)     0.93169      -0.48743
   119   Br    7  pz     Ryd( 5p)     0.00087       0.46603
   120   Br    7  dxy    Cor( 3d)     0.99997      -2.84676
   121   Br    7  dxy    Ryd( 4d)     0.00061       0.60519
   122   Br    7  dxy    Ryd( 5d)     0.00001       3.29924
   123   Br    7  dxz    Cor( 3d)     0.99995      -2.84926
   124   Br    7  dxz    Ryd( 4d)     0.00109       0.64586
   125   Br    7  dxz    Ryd( 5d)     0.00002       3.35071
   126   Br    7  dyz    Cor( 3d)     0.99999      -2.84030
   127   Br    7  dyz    Ryd( 4d)     0.00016       0.47696
   128   Br    7  dyz    Ryd( 5d)     0.00001       3.15495
   129   Br    7  dx2y2  Cor( 3d)     0.99994      -2.84671
   130   Br    7  dx2y2  Ryd( 4d)     0.00126       0.67021
   131   Br    7  dx2y2  Ryd( 5d)     0.00002       3.37596
   132   Br    7  dz2    Cor( 3d)     0.99998      -2.84414
   133   Br    7  dz2    Ryd( 4d)     0.00059       0.52324
   134   Br    7  dz2    Ryd( 5d)     0.00001       3.21562

   135    H    8  S      Val( 1S)     0.24940      -0.05456
   136    H    8  S      Ryd( 2S)     0.00042       0.25131
   137    H    8  px     Ryd( 2p)     0.00107       2.23291
   138    H    8  py     Ryd( 2p)     0.00072       1.47414
   139    H    8  pz     Ryd( 2p)     0.00063       1.63581

   140    H    9  S      Val( 1S)     0.38767      -0.12393
   141    H    9  S      Ryd( 2S)     0.00106       0.17801
   142    H    9  px     Ryd( 2p)     0.00020       1.70084
   143    H    9  py     Ryd( 2p)     0.00029       1.89177
   144    H    9  pz     Ryd( 2p)     0.00015       1.78927

   145    H   10  S      Val( 1S)     0.39550      -0.13323
   146    H   10  S      Ryd( 2S)     0.00132       0.20205
   147    H   10  px     Ryd( 2p)     0.00019       1.63478
   148    H   10  py     Ryd( 2p)     0.00035       2.03774
   149    H   10  pz     Ryd( 2p)     0.00007       1.68192

   150    H   11  S      Val( 1S)     0.35521      -0.08114
   151    H   11  S      Ryd( 2S)     0.00158       0.17518
   152    H   11  px     Ryd( 2p)     0.00012       1.80673
   153    H   11  py     Ryd( 2p)     0.00030       2.03845
   154    H   11  pz     Ryd( 2p)     0.00010       1.67162

   155    H   12  S      Val( 1S)     0.36014      -0.08698
   156    H   12  S      Ryd( 2S)     0.00070       0.17183
   157    H   12  px     Ryd( 2p)     0.00024       1.87163
   158    H   12  py     Ryd( 2p)     0.00015       1.70583
   159    H   12  pz     Ryd( 2p)     0.00013       1.79392

   160    H   13  S      Val( 1S)     0.36549      -0.09985
   161    H   13  S      Ryd( 2S)     0.00077       0.17963
   162    H   13  px     Ryd( 2p)     0.00018       1.79007
   163    H   13  py     Ryd( 2p)     0.00017       1.70921
   164    H   13  pz     Ryd( 2p)     0.00017       1.84473


 Summary of Natural Population Analysis:                  
                                                          
                                       Natural Population 
                Natural  -----------------------------------------------
    Atom  No    Charge         Core      Valence    Rydberg      Total
 -----------------------------------------------------------------------
      O    1   -0.39412      0.99987     3.38907    0.00518     4.39412
      C    2   -0.04016      0.99950     2.03059    0.01007     3.04016
      C    3   -0.14704      0.99937     2.13649    0.01119     3.14704
      C    4   -0.21253      0.99942     2.20371    0.00939     3.21253
      C    5   -0.17447      0.99927     2.15310    0.02210     3.17447
     Br    6    0.04594     13.99960     3.44575    0.00872    17.45406
     Br    7    0.04687     13.99960     3.44457    0.00896    17.45313
      H    8    0.24775      0.00000     0.24940    0.00284     0.25225
      H    9    0.11062      0.00000     0.38767    0.00171     0.38938
      H   10    0.10257      0.00000     0.39550    0.00192     0.39743
      H   11    0.14269      0.00000     0.35521    0.00210     0.35731
      H   12    0.13865      0.00000     0.36014    0.00121     0.36135
      H   13    0.13323      0.00000     0.36549    0.00129     0.36677
 =======================================================================
   * Total *   -0.00000     32.99664    20.91669    0.08667    54.00000

                                 Natural Population      
 --------------------------------------------------------
   Core                      32.99664 ( 99.9898% of  33)
   Valence                   20.91669 ( 99.6033% of  21)
   Natural Minimal Basis     53.91333 ( 99.8395% of  54)
   Natural Rydberg Basis      0.08667 (  0.1605% of  54)
 --------------------------------------------------------

    Atom  No          Natural Electron Configuration
 ----------------------------------------------------------------------------
      O    1      [core]2S( 0.84)2p( 2.55)
      C    2      [core]2S( 0.50)2p( 1.53)3p( 0.01)
      C    3      [core]2S( 0.48)2p( 1.66)3p( 0.01)
      C    4      [core]2S( 0.51)2p( 1.69)3p( 0.01)
      C    5      [core]2S( 0.52)2p( 1.63)3p( 0.02)
     Br    6      [core]4S( 0.93)4p( 2.51)
     Br    7      [core]4S( 0.93)4p( 2.51)
      H    8            1S( 0.25)
      H    9            1S( 0.39)
      H   10            1S( 0.40)
      H   11            1S( 0.36)
      H   12            1S( 0.36)
      H   13            1S( 0.37)


 NATURAL BOND ORBITAL ANALYSIS, alpha spin orbitals:

                       Occupancies       Lewis Structure    Low   High
           Occ.    -------------------  -----------------   occ   occ
  Cycle   Thresh.   Lewis   Non-Lewis     CR  BD  3C  LP    (L)   (NL)   Dev
 =============================================================================
   1(1)    0.90    53.72243   0.27757     33  13   0   8     0      0    0.02
 -----------------------------------------------------------------------------

 Structure accepted: No low occupancy Lewis orbitals

 --------------------------------------------------------
   Core                     32.99664 ( 99.990% of  33)
   Valence Lewis            20.72579 ( 98.694% of  21)
  ==================       ============================
   Total Lewis              53.72243 ( 99.486% of  54)
  -----------------------------------------------------
   Valence non-Lewis         0.22307 (  0.413% of  54)
   Rydberg non-Lewis         0.05450 (  0.101% of  54)
  ==================       ============================
   Total non-Lewis           0.27757 (  0.514% of  54)
 --------------------------------------------------------


       (Occupancy)   Bond orbital/ Coefficients/ Hybrids
 ---------------------------------------------------------------------------------
     1. (0.99701) BD ( 1) O   1 - C   2  
                ( 67.45%)   0.8213* O   1 s( 31.49%)p 2.17( 68.44%)d 0.00(  0.07%)
                                           -0.0001  0.5612  0.0032 -0.0626 -0.0020
                                            0.0926 -0.0014  0.8197  0.0003  0.0013
                                            0.0065  0.0070  0.0019  0.0244
                ( 32.55%)   0.5705* C   2 s( 21.27%)p 3.69( 78.45%)d 0.01(  0.28%)
                                            0.0000  0.4593  0.0408  0.1425  0.0088
                                           -0.0906 -0.0036 -0.8685 -0.0405 -0.0012
                                           -0.0127  0.0090  0.0006  0.0510
     2. (0.99349) BD ( 1) O   1 - H   8  
                ( 74.96%)   0.8658* O   1 s( 20.45%)p 3.89( 79.47%)d 0.00(  0.08%)
                                            0.0002  0.4518  0.0191  0.8469  0.0221
                                            0.1038  0.0004 -0.2560 -0.0269  0.0080
                                            0.0029 -0.0001  0.0226 -0.0159
                ( 25.04%)   0.5004* H   8 s( 99.54%)p 0.00(  0.46%)
                                            0.9977 -0.0032 -0.0628 -0.0070  0.0245
     3. (0.98857) BD ( 1) C   2 - C   3  
                ( 47.56%)   0.6896* C   2 s( 29.42%)p 2.40( 70.52%)d 0.00(  0.05%)
                                            0.0003  0.5424  0.0081 -0.8233  0.0074
                                           -0.0507 -0.0099  0.1571 -0.0013  0.0019
                                           -0.0061 -0.0006  0.0190 -0.0119
                ( 52.44%)   0.7242* C   3 s( 31.13%)p 2.21( 68.84%)d 0.00(  0.03%)
                                            0.0000  0.5579  0.0067  0.8088  0.0014
                                            0.0712 -0.0323 -0.1673 -0.0105  0.0070
                                           -0.0069 -0.0003  0.0117 -0.0096
     4. (0.99034) BD ( 1) C   2 - H   9  
                ( 61.64%)   0.7851* C   2 s( 24.52%)p 3.08( 75.42%)d 0.00(  0.05%)
                                           -0.0001  0.4951 -0.0092  0.4410  0.0044
                                           -0.6324  0.0136  0.3995 -0.0067 -0.0120
                                            0.0090 -0.0156 -0.0067 -0.0049
                ( 38.36%)   0.6194* H   9 s( 99.89%)p 0.00(  0.11%)
                                            0.9995 -0.0026 -0.0156  0.0225 -0.0178
     5. (0.99337) BD ( 1) C   2 - H  10  
                ( 60.99%)   0.7810* C   2 s( 24.88%)p 3.02( 75.07%)d 0.00(  0.05%)
                                           -0.0001  0.4985 -0.0157  0.3262  0.0170
                                            0.7668 -0.0148  0.2361 -0.0011  0.0096
                                            0.0041  0.0112 -0.0133 -0.0098
                ( 39.01%)   0.6246* H  10 s( 99.90%)p 0.00(  0.10%)
                                            0.9995 -0.0058 -0.0142 -0.0263 -0.0104
     6. (0.96536) BD ( 1) C   3 - C   4  
                ( 51.08%)   0.7147* C   3 s( 20.85%)p 3.79( 79.08%)d 0.00(  0.08%)
                                           -0.0002  0.4566 -0.0032 -0.1408  0.0053
                                            0.0667 -0.0282  0.8750 -0.0033 -0.0062
                                           -0.0135  0.0179  0.0002  0.0151
                ( 48.92%)   0.6994* C   4 s( 21.79%)p 3.59( 78.13%)d 0.00(  0.09%)
                                            0.0001  0.4668 -0.0032  0.4824 -0.0054
                                           -0.5584 -0.0128 -0.4859  0.0215 -0.0050
                                           -0.0166  0.0168  0.0014  0.0164
     7. (0.97951) BD ( 1) C   3 - C   5  
                ( 46.93%)   0.6851* C   3 s( 21.78%)p 3.59( 78.12%)d 0.00(  0.09%)
                                            0.0002  0.4666  0.0087 -0.4568 -0.0055
                                            0.6606 -0.0107 -0.3674 -0.0334 -0.0241
                                            0.0055 -0.0088 -0.0088 -0.0130
                ( 53.07%)   0.7285* C   5 s( 28.87%)p 2.46( 71.05%)d 0.00(  0.08%)
                                            0.0003  0.5373  0.0020  0.5107  0.0066
                                           -0.5792 -0.0147 -0.3359 -0.0349 -0.0242
                                           -0.0031  0.0038 -0.0041 -0.0120
     8. (0.98269) BD ( 1) C   3 - H  11  
                ( 64.54%)   0.8034* C   3 s( 26.07%)p 2.84( 73.91%)d 0.00(  0.03%)
                                            0.0004 -0.5105  0.0112  0.3414 -0.0216
                                            0.7430 -0.0018  0.2647 -0.0042 -0.0118
                                           -0.0050 -0.0073  0.0023  0.0058
                ( 35.46%)   0.5955* H  11 s( 99.90%)p 0.00(  0.10%)
                                           -0.9995  0.0046 -0.0132 -0.0271 -0.0101
     9. (0.98173) BD ( 1) C   4 - C   5  
                ( 46.09%)   0.6789* C   4 s( 21.90%)p 3.56( 78.00%)d 0.00(  0.09%)
                                            0.0003  0.4679  0.0112 -0.3901 -0.0237
                                            0.5496  0.0231 -0.5697  0.0161 -0.0073
                                            0.0136 -0.0210 -0.0037  0.0155
                ( 53.91%)   0.7342* C   5 s( 27.29%)p 2.66( 72.64%)d 0.00(  0.07%)
                                            0.0002  0.5224  0.0043 -0.0454 -0.0188
                                           -0.0505  0.0180  0.8485  0.0341 -0.0037
                                            0.0063 -0.0130 -0.0019  0.0222
    10. (0.98861) BD ( 1) C   4 - H  12  
                ( 63.93%)   0.7996* C   4 s( 28.35%)p 2.53( 71.63%)d 0.00(  0.03%)
                                            0.0003 -0.5324  0.0008  0.5902 -0.0222
                                            0.4331 -0.0122 -0.4235 -0.0224 -0.0117
                                            0.0052  0.0040 -0.0062  0.0059
                ( 36.07%)   0.6006* H  12 s( 99.90%)p 0.00(  0.10%)
                                           -0.9995  0.0025 -0.0215 -0.0156  0.0171
    11. (0.98804) BD ( 1) C   4 - H  13  
                ( 63.38%)   0.7961* C   4 s( 27.76%)p 2.60( 72.21%)d 0.00(  0.03%)
                                           -0.0003  0.5268 -0.0067  0.5147 -0.0227
                                            0.4437 -0.0178  0.5087  0.0263  0.0130
                                            0.0070  0.0065 -0.0003 -0.0051
                ( 36.62%)   0.6051* H  13 s( 99.90%)p 0.00(  0.10%)
                                            0.9995 -0.0025 -0.0172 -0.0161 -0.0206
    12. (0.99311) BD ( 1) C   5 -Br   6  
                ( 52.44%)   0.7241* C   5 s( 21.93%)p 3.55( 77.92%)d 0.01(  0.14%)
                                            0.0001 -0.4683  0.0053 -0.2751  0.0257
                                           -0.8075  0.0061  0.2253  0.0072 -0.0231
                                            0.0052  0.0127  0.0206  0.0168
                ( 47.56%)   0.6896*Br   6 s( 12.67%)p 6.86( 86.90%)d 0.03(  0.42%)
                                            0.0000  0.0000 -0.0001 -0.3512  0.0581
                                            0.0000 -0.0000  0.3370  0.0237 -0.0000
                                           -0.0001  0.8431  0.0493  0.0000  0.0000
                                           -0.2036 -0.0116 -0.0000 -0.0370 -0.0024
                                            0.0000  0.0080  0.0014 -0.0000  0.0217
                                            0.0018  0.0000  0.0385  0.0035  0.0000
                                            0.0283  0.0014
    13. (0.99247) BD ( 1) C   5 -Br   7  
                ( 52.62%)   0.7254* C   5 s( 21.86%)p 3.57( 78.00%)d 0.01(  0.14%)
                                            0.0000 -0.4675  0.0047  0.8115 -0.0134
                                            0.0876 -0.0231  0.3361  0.0039 -0.0120
                                           -0.0209 -0.0039 -0.0262  0.0127
                ( 47.38%)   0.6883*Br   7 s( 12.55%)p 6.93( 87.03%)d 0.03(  0.42%)
                                            0.0000  0.0000 -0.0001 -0.3488  0.0618
                                            0.0000  0.0001 -0.8574 -0.0516 -0.0000
                                            0.0000 -0.1643 -0.0117  0.0000  0.0001
                                           -0.3240 -0.0193 -0.0000 -0.0195 -0.0002
                                            0.0000 -0.0357 -0.0029 -0.0000 -0.0073
                                           -0.0008 -0.0000 -0.0453 -0.0040  0.0000
                                            0.0211  0.0009
    14. (0.99987) CR ( 1) O   1           s(100.00%)p 0.00(  0.00%)
                                            1.0000 -0.0000 -0.0000 -0.0001 -0.0000
                                           -0.0000 -0.0000  0.0001  0.0000 -0.0000
                                            0.0000  0.0000 -0.0000  0.0000
    15. (0.99950) CR ( 1) C   2           s(100.00%)p 0.00(  0.00%)
                                            1.0000 -0.0001 -0.0000  0.0003 -0.0000
                                            0.0000  0.0000  0.0000  0.0000 -0.0000
                                            0.0000 -0.0000 -0.0000  0.0000
    16. (0.99937) CR ( 1) C   3           s(100.00%)p 0.00(  0.00%)
                                            1.0000  0.0002 -0.0000 -0.0001  0.0000
                                           -0.0005 -0.0000  0.0002  0.0000  0.0000
                                           -0.0000  0.0000  0.0000  0.0000
    17. (0.99943) CR ( 1) C   4           s(100.00%)p 0.00(  0.00%)
                                            1.0000  0.0001 -0.0000  0.0001  0.0000
                                           -0.0001 -0.0000  0.0005  0.0000  0.0000
                                           -0.0000  0.0000  0.0000 -0.0000
    18. (0.99928) CR ( 1) C   5           s(100.00%)p 0.00(  0.00%)
                                            1.0000 -0.0002 -0.0000 -0.0001 -0.0000
                                            0.0002  0.0000 -0.0001  0.0000  0.0000
                                           -0.0000  0.0000  0.0000 -0.0000
    19. (1.00000) CR ( 1)Br   6           s(100.00%)
                                            1.0000 -0.0000  0.0000  0.0000 -0.0000
                                           -0.0000  0.0000 -0.0000 -0.0000  0.0000
                                            0.0000 -0.0000 -0.0000 -0.0000  0.0000
                                            0.0000  0.0000  0.0000  0.0000  0.0000
                                            0.0000 -0.0000 -0.0000  0.0000 -0.0000
                                           -0.0000 -0.0000 -0.0000 -0.0000 -0.0000
                                           -0.0000 -0.0000
    20. (1.00000) CR ( 2)Br   6           s(100.00%)
                                           -0.0000  1.0000  0.0000  0.0000 -0.0000
                                           -0.0000  0.0000 -0.0000 -0.0000  0.0000
                                            0.0000 -0.0000 -0.0000 -0.0000 -0.0000
                                            0.0000  0.0000 -0.0000  0.0000  0.0000
                                            0.0000 -0.0000 -0.0000  0.0000 -0.0000
                                           -0.0000 -0.0000 -0.0000 -0.0000 -0.0000
                                           -0.0000 -0.0000
    21. (0.99989) CR ( 3)Br   6           s(100.00%)p 0.00(  0.00%)
                                            0.0000  0.0000  1.0000  0.0002  0.0000
                                            0.0000 -0.0000  0.0001  0.0000 -0.0000
                                           -0.0000  0.0002  0.0000  0.0000  0.0000
                                           -0.0000 -0.0000 -0.0000 -0.0000 -0.0000
                                            0.0000  0.0000  0.0000  0.0000  0.0000
                                            0.0000  0.0000  0.0000  0.0000  0.0000
                                            0.0000  0.0000
    22. (1.00000) CR ( 4)Br   6           s(  0.00%)p 1.00(100.00%)
                                           -0.0000 -0.0000  0.0000 -0.0000 -0.0000
                                            1.0000 -0.0000 -0.0000  0.0000  0.0000
                                            0.0000  0.0000 -0.0000 -0.0000 -0.0000
                                            0.0000  0.0000 -0.0000  0.0000 -0.0000
                                            0.0000 -0.0000  0.0000 -0.0000 -0.0000
                                           -0.0000 -0.0000 -0.0000 -0.0000  0.0000
                                           -0.0000 -0.0000
    23. (0.99998) CR ( 5)Br   6           s(  0.00%)p 1.00(100.00%)
                                            0.0000  0.0000 -0.0000  0.0001  0.0000
                                           -0.0000  1.0000 -0.0001  0.0000  0.0000
                                           -0.0000  0.0001  0.0000  0.0000  0.0000
                                           -0.0000 -0.0000 -0.0000 -0.0000 -0.0000
                                            0.0000 -0.0000  0.0000 -0.0000  0.0000
                                            0.0000 -0.0000  0.0000  0.0000  0.0000
                                            0.0000  0.0000
    24. (1.00000) CR ( 6)Br   6           s(  0.00%)p 1.00(100.00%)
                                            0.0000  0.0000 -0.0000 -0.0000  0.0000
                                            0.0000  0.0000  0.0000  0.0000  1.0000
                                           -0.0000  0.0000  0.0000  0.0000 -0.0000
                                           -0.0000 -0.0000  0.0000 -0.0000 -0.0000
                                           -0.0000  0.0000  0.0000 -0.0000  0.0000
                                            0.0000  0.0000  0.0000  0.0000  0.0000
                                            0.0000  0.0000
    25. (0.99991) CR ( 7)Br   6           s(  0.00%)p 1.00(100.00%)
                                            0.0000  0.0000 -0.0000  0.0002  0.0000
                                            0.0000 -0.0000  0.0002  0.0000 -0.0000
                                            1.0000  0.0001  0.0000  0.0000  0.0000
                                           -0.0000 -0.0000  0.0000 -0.0000 -0.0000
                                           -0.0000  0.0000  0.0000  0.0000  0.0000
                                            0.0000  0.0000  0.0000  0.0000  0.0000
                                            0.0000  0.0000
    26. (1.00000) CR ( 8)Br   6           s(  0.00%)p 1.00(100.00%)
                                           -0.0000 -0.0000  0.0000  0.0000 -0.0000
                                           -0.0000  0.0000 -0.0000 -0.0000  0.0000
                                            0.0000 -0.0000 -0.0000  1.0000 -0.0000
                                           -0.0000  0.0000 -0.0000  0.0000  0.0000
                                           -0.0000 -0.0000 -0.0000 -0.0000  0.0000
                                           -0.0000  0.0000 -0.0000 -0.0000  0.0000
                                           -0.0000  0.0000
    27. (0.99999) CR ( 9)Br   6           s(  0.00%)p 1.00(100.00%)
                                            0.0000 -0.0000  0.0000 -0.0000 -0.0000
                                           -0.0000  0.0000 -0.0000 -0.0000 -0.0000
                                            0.0000 -0.0001 -0.0000 -0.0000  1.0000
                                           -0.0001  0.0000 -0.0000  0.0000  0.0000
                                           -0.0000  0.0000 -0.0000 -0.0000  0.0000
                                           -0.0000 -0.0000 -0.0000 -0.0000  0.0000
                                           -0.0000  0.0000
    28. (0.99995) CR (10)Br   6           s(  0.00%)p 0.00(  0.00%)d 1.00(100.00%)
                                            0.0000 -0.0000 -0.0000  0.0000 -0.0000
                                           -0.0000 -0.0000 -0.0002  0.0000  0.0000
                                            0.0000  0.0001  0.0000 -0.0000 -0.0000
                                           -0.0001  0.0000  1.0000  0.0000 -0.0000
                                            0.0000 -0.0000  0.0000 -0.0000  0.0000
                                           -0.0000 -0.0000  0.0000 -0.0000  0.0000
                                            0.0000 -0.0000
    29. (0.99999) CR (11)Br   6           s(  0.00%)p 0.00(  0.00%)d 1.00(100.00%)
                                            0.0000  0.0000  0.0000 -0.0000 -0.0000
                                            0.0000  0.0000  0.0001 -0.0000 -0.0000
                                           -0.0000 -0.0001  0.0000 -0.0000 -0.0000
                                           -0.0001  0.0000  0.0000 -0.0000  0.0000
                                            1.0000  0.0000 -0.0000 -0.0000  0.0000
                                           -0.0000  0.0000 -0.0000  0.0000  0.0000
                                           -0.0000  0.0000
    30. (0.99997) CR (12)Br   6           s(  0.00%)p 0.00(  0.00%)d 1.00(100.00%)
                                            0.0000  0.0000  0.0000 -0.0000 -0.0000
                                           -0.0000 -0.0000 -0.0001  0.0000 -0.0000
                                            0.0000 -0.0000  0.0000 -0.0000 -0.0000
                                           -0.0003  0.0000 -0.0000  0.0000 -0.0000
                                           -0.0000  0.0000  0.0000  1.0000  0.0000
                                           -0.0000 -0.0000  0.0000  0.0000  0.0000
                                           -0.0000  0.0000
    31. (0.99995) CR (13)Br   6           s(  0.00%)p 0.00(  0.00%)d 1.00(100.00%)
                                           -0.0000 -0.0000  0.0000 -0.0000 -0.0000
                                           -0.0000 -0.0000 -0.0002  0.0000  0.0000
                                            0.0000  0.0001 -0.0000  0.0000 -0.0000
                                            0.0000 -0.0000 -0.0000  0.0000 -0.0000
                                            0.0000 -0.0000  0.0000 -0.0000  0.0000
                                            0.0000  1.0000  0.0000 -0.0000 -0.0000
                                            0.0000 -0.0000
    32. (0.99998) CR (14)Br   6           s(  0.00%)p 0.00(  0.00%)d 1.00(100.00%)
                                           -0.0000 -0.0000  0.0000 -0.0000 -0.0000
                                            0.0000  0.0000  0.0000 -0.0000  0.0000
                                            0.0000 -0.0000 -0.0000  0.0000  0.0000
                                            0.0001 -0.0000  0.0000  0.0000  0.0000
                                            0.0000 -0.0000 -0.0000  0.0000 -0.0000
                                            0.0000 -0.0000 -0.0000 -0.0000  1.0000
                                            0.0000 -0.0000
    33. (1.00000) CR ( 1)Br   7           s(100.00%)
                                            1.0000 -0.0000  0.0000  0.0000 -0.0000
                                           -0.0000 -0.0000  0.0000  0.0000 -0.0000
                                           -0.0000 -0.0000  0.0000 -0.0000  0.0000
                                            0.0000  0.0000  0.0000  0.0000  0.0000
                                           -0.0000  0.0000  0.0000  0.0000  0.0000
                                            0.0000 -0.0000  0.0000  0.0000 -0.0000
                                           -0.0000 -0.0000
    34. (1.00000) CR ( 2)Br   7           s(100.00%)
                                           -0.0000  1.0000  0.0000  0.0000 -0.0000
                                           -0.0000 -0.0000  0.0000  0.0000  0.0000
                                           -0.0000 -0.0000  0.0000 -0.0000 -0.0000
                                            0.0000  0.0000  0.0000  0.0000  0.0000
                                           -0.0000  0.0000  0.0000  0.0000  0.0000
                                            0.0000 -0.0000  0.0000  0.0000 -0.0000
                                           -0.0000 -0.0000
    35. (0.99989) CR ( 3)Br   7           s(100.00%)p 0.00(  0.00%)
                                            0.0000  0.0000  1.0000  0.0002  0.0000
                                            0.0000  0.0000 -0.0002 -0.0000 -0.0000
                                            0.0000 -0.0001 -0.0000  0.0000  0.0000
                                           -0.0001 -0.0000  0.0000 -0.0000 -0.0000
                                           -0.0000 -0.0000 -0.0000  0.0000  0.0000
                                           -0.0000 -0.0000 -0.0000 -0.0000  0.0000
                                            0.0000  0.0000
    36. (1.00000) CR ( 4)Br   7           s(  0.00%)p 1.00(100.00%)
                                           -0.0000 -0.0000  0.0000  0.0000 -0.0000
                                            1.0000 -0.0000  0.0000  0.0000  0.0000
                                           -0.0000 -0.0000  0.0000 -0.0000  0.0000
                                            0.0000  0.0000  0.0000  0.0000  0.0000
                                           -0.0000  0.0000  0.0000  0.0000  0.0000
                                            0.0000  0.0000  0.0000  0.0000 -0.0000
                                           -0.0000 -0.0000
    37. (0.99991) CR ( 5)Br   7           s(  0.00%)p 1.00(100.00%)
                                            0.0000  0.0000 -0.0000  0.0002  0.0000
                                            0.0000 -1.0000 -0.0002 -0.0000 -0.0000
                                            0.0000 -0.0001 -0.0000  0.0000  0.0000
                                           -0.0001 -0.0000  0.0000 -0.0000  0.0000
                                           -0.0000 -0.0000 -0.0000  0.0000 -0.0000
                                           -0.0000 -0.0000 -0.0000 -0.0000  0.0000
                                            0.0000  0.0000
    38. (1.00000) CR ( 6)Br   7           s(  0.00%)p 1.00(100.00%)
                                           -0.0000  0.0000 -0.0000  0.0000  0.0000
                                            0.0000  0.0000 -0.0000 -0.0000  1.0000
                                           -0.0000 -0.0000  0.0000  0.0000  0.0000
                                           -0.0000 -0.0000  0.0000 -0.0000  0.0000
                                           -0.0000 -0.0000 -0.0000  0.0000 -0.0000
                                            0.0000 -0.0000 -0.0000 -0.0000 -0.0000
                                            0.0000  0.0000
    39. (0.99999) CR ( 7)Br   7           s(  0.00%)p 1.00(100.00%)
                                           -0.0000 -0.0000  0.0000 -0.0000 -0.0000
                                           -0.0000 -0.0000  0.0000  0.0000 -0.0000
                                            1.0000 -0.0001  0.0000 -0.0000 -0.0000
                                            0.0000  0.0000  0.0000 -0.0000  0.0000
                                           -0.0000  0.0000  0.0000  0.0000 -0.0000
                                            0.0000 -0.0000  0.0000  0.0000 -0.0000
                                           -0.0000  0.0000
    40. (1.00000) CR ( 8)Br   7           s(  0.00%)p 1.00(100.00%)
                                           -0.0000 -0.0000  0.0000  0.0000 -0.0000
                                           -0.0000 -0.0000  0.0000  0.0000  0.0000
                                           -0.0000 -0.0000  0.0000  1.0000 -0.0000
                                           -0.0000  0.0000 -0.0000  0.0000  0.0000
                                            0.0000  0.0000  0.0000  0.0000  0.0000
                                            0.0000 -0.0000  0.0000  0.0000  0.0000
                                           -0.0000  0.0000
    41. (0.99998) CR ( 9)Br   7           s(  0.00%)p 1.00(100.00%)
                                            0.0000 -0.0000  0.0000 -0.0001 -0.0000
                                            0.0000 -0.0000  0.0001  0.0000  0.0000
                                           -0.0000  0.0001  0.0000 -0.0000  1.0000
                                           -0.0001  0.0000 -0.0000  0.0000 -0.0000
                                            0.0000  0.0000  0.0000  0.0000  0.0000
                                            0.0000 -0.0000  0.0000  0.0000  0.0000
                                           -0.0000  0.0000
    42. (0.99997) CR (10)Br   7           s(  0.00%)p 0.00(  0.00%)d 1.00(100.00%)
                                            0.0000  0.0000  0.0000 -0.0000  0.0000
                                            0.0000 -0.0000 -0.0001 -0.0000  0.0000
                                            0.0000  0.0003 -0.0000 -0.0000 -0.0000
                                           -0.0001  0.0000  1.0000  0.0000 -0.0000
                                            0.0000 -0.0000  0.0000 -0.0000  0.0000
                                           -0.0000  0.0000 -0.0000 -0.0000  0.0000
                                            0.0000  0.0000
    43. (0.99995) CR (11)Br   7           s(  0.00%)p 0.00(  0.00%)d 1.00(100.00%)
                                           -0.0000 -0.0000 -0.0000  0.0001  0.0000
                                           -0.0000  0.0000 -0.0001  0.0000 -0.0000
                                           -0.0000 -0.0001  0.0000  0.0000  0.0000
                                            0.0002 -0.0000  0.0000 -0.0000  0.0000
                                            1.0000  0.0000 -0.0000  0.0000 -0.0000
                                            0.0000  0.0000 -0.0000  0.0000 -0.0000
                                            0.0000 -0.0000
    44. (0.99999) CR (12)Br   7           s(  0.00%)p 0.00(  0.00%)d 1.00(100.00%)
                                            0.0000  0.0000  0.0000 -0.0000  0.0000
                                            0.0000 -0.0000 -0.0000 -0.0000  0.0000
                                            0.0000  0.0001 -0.0000  0.0000  0.0000
                                            0.0000 -0.0000 -0.0000  0.0000 -0.0000
                                            0.0000 -0.0000 -0.0000  1.0000  0.0000
                                           -0.0000  0.0000 -0.0000 -0.0000 -0.0000
                                            0.0000 -0.0000
    45. (0.99994) CR (13)Br   7           s(  0.00%)p 0.00(  0.00%)d 1.00(100.00%)
                                           -0.0000 -0.0000 -0.0000  0.0000  0.0000
                                            0.0000  0.0000  0.0000 -0.0000 -0.0000
                                           -0.0000 -0.0001  0.0000 -0.0000 -0.0000
                                           -0.0001  0.0000  0.0000 -0.0000  0.0000
                                            0.0000 -0.0000  0.0000  0.0000 -0.0000
                                            0.0000  1.0000  0.0000 -0.0000  0.0000
                                           -0.0000  0.0000
    46. (0.99998) CR (14)Br   7           s(  0.00%)p 0.00(  0.00%)d 1.00(100.00%)
                                           -0.0000 -0.0000  0.0000 -0.0000 -0.0000
                                           -0.0000 -0.0000 -0.0000  0.0000 -0.0000
                                           -0.0000 -0.0000  0.0000  0.0000  0.0000
                                            0.0001 -0.0000  0.0000 -0.0000  0.0000
                                           -0.0000  0.0000 -0.0000 -0.0000 -0.0000
                                            0.0000  0.0000 -0.0000  0.0000  1.0000
                                            0.0000 -0.0000
    47. (0.99078) LP ( 1) O   1           s( 48.04%)p 1.08( 51.92%)d 0.00(  0.04%)
                                            0.0000  0.6930 -0.0103 -0.5050  0.0080
                                           -0.1246  0.0013 -0.4986  0.0004 -0.0046
                                           -0.0181 -0.0048 -0.0057 -0.0032
    48. (0.98158) LP ( 2) O   1           s(  0.02%)p99.99( 99.93%)d 3.29(  0.05%)
                                           -0.0000  0.0128  0.0009  0.1478 -0.0018
                                           -0.9821  0.0113  0.1135 -0.0009 -0.0152
                                            0.0042 -0.0149  0.0076  0.0036
    49. (0.99618) LP ( 1)Br   6           s( 86.78%)p 0.15( 13.21%)d 0.00(  0.01%)
                                            0.0000  0.0000 -0.0003  0.9315  0.0101
                                            0.0000 -0.0001  0.0456  0.0046  0.0000
                                           -0.0002  0.3369  0.0085 -0.0000  0.0001
                                           -0.1283 -0.0018 -0.0001 -0.0019 -0.0010
                                            0.0000 -0.0010  0.0004  0.0000  0.0060
                                            0.0003  0.0000  0.0032  0.0009  0.0000
                                            0.0067  0.0003
    50. (0.98618) LP ( 2)Br   6           s(  0.04%)p99.99( 99.94%)d 0.66(  0.02%)
                                           -0.0000 -0.0000 -0.0000  0.0191 -0.0004
                                           -0.0000 -0.0000 -0.2497  0.0038  0.0000
                                            0.0000  0.3277 -0.0044  0.0000  0.0001
                                            0.9107 -0.0114 -0.0000  0.0024 -0.0006
                                            0.0001 -0.0041  0.0006  0.0002 -0.0116
                                            0.0022 -0.0001  0.0055 -0.0011 -0.0001
                                            0.0067 -0.0014
    51. (0.97607) LP ( 3)Br   6           s(  0.82%)p99.99( 99.16%)d 0.04(  0.03%)
                                            0.0000  0.0000 -0.0001  0.0900  0.0068
                                            0.0000  0.0001  0.9055 -0.0132 -0.0000
                                           -0.0001 -0.2443  0.0048  0.0000  0.0001
                                            0.3343 -0.0046  0.0003 -0.0134  0.0016
                                           -0.0000  0.0041 -0.0008  0.0002 -0.0067
                                            0.0008  0.0002 -0.0064  0.0004 -0.0000
                                            0.0009  0.0003
    52. (0.99616) LP ( 1)Br   7           s( 86.83%)p 0.15( 13.16%)d 0.00(  0.01%)
                                            0.0000  0.0000 -0.0003  0.9318  0.0110
                                           -0.0000  0.0003 -0.3218 -0.0091 -0.0000
                                            0.0001  0.0342 -0.0030 -0.0000  0.0001
                                           -0.1637 -0.0029 -0.0000 -0.0022 -0.0003
                                           -0.0000 -0.0069 -0.0006 -0.0000  0.0049
                                           -0.0006 -0.0000 -0.0037 -0.0012  0.0000
                                            0.0037  0.0003
    53. (0.98680) LP ( 2)Br   7           s(  0.00%)p 1.00( 99.98%)d 0.00(  0.02%)
                                            0.0000  0.0000 -0.0000  0.0009  0.0003
                                            0.0000  0.0001  0.3894 -0.0056 -0.0000
                                           -0.0000 -0.3789  0.0049 -0.0000 -0.0001
                                           -0.8393  0.0119  0.0001 -0.0042  0.0009
                                            0.0002 -0.0093  0.0018  0.0001 -0.0038
                                            0.0006 -0.0001  0.0061 -0.0011  0.0001
                                           -0.0081  0.0017
    54. (0.97773) LP ( 3)Br   7           s(  0.96%)p99.99( 99.01%)d 0.03(  0.03%)
                                           -0.0000 -0.0000 -0.0001  0.0982  0.0037
                                           -0.0000  0.0001 -0.0173 -0.0001 -0.0000
                                           -0.0001 -0.9096  0.0134  0.0000  0.0001
                                            0.4027 -0.0067  0.0003 -0.0138  0.0015
                                           -0.0002  0.0061 -0.0008  0.0001 -0.0056
                                            0.0009 -0.0001  0.0001  0.0003 -0.0001
                                            0.0036 -0.0003
    55. (0.00089) RY*( 1) O   1           s(  8.07%)p10.52( 84.95%)d 0.86(  6.98%)
                                            0.0000  0.0029  0.2841 -0.0029 -0.4444
                                            0.0061  0.8003 -0.0021 -0.1072 -0.0112
                                           -0.1450  0.2057  0.0258 -0.0755
    56. (0.00068) RY*( 2) O   1           s( 23.70%)p 2.73( 64.82%)d 0.48( 11.48%)
                                           -0.0000  0.0047  0.4868 -0.0011 -0.6108
                                           -0.0025 -0.5245 -0.0028 -0.0079 -0.0086
                                           -0.2625 -0.1716  0.1207 -0.0420
    57. (0.00005) RY*( 3) O   1           s( 40.40%)p 1.16( 47.01%)d 0.31( 12.59%)
    58. (0.00002) RY*( 4) O   1           s( 26.54%)p 2.47( 65.67%)d 0.29(  7.79%)
    59. (0.00000) RY*( 5) O   1           s(  0.15%)p 2.22(  0.32%)d99.99( 99.53%)
    60. (0.00000) RY*( 6) O   1           s(  0.28%)p65.99( 18.60%)d99.99( 81.12%)
    61. (0.00000) RY*( 7) O   1           s(  0.02%)p99.99(  7.24%)d99.99( 92.74%)
    62. (0.00000) RY*( 8) O   1           s(  0.06%)p41.09(  2.56%)d99.99( 97.38%)
    63. (0.00001) RY*( 9) O   1           s(  0.77%)p11.76(  9.09%)d99.99( 90.13%)
    64. (0.00231) RY*( 1) C   2           s( 14.57%)p 5.50( 80.09%)d 0.37(  5.34%)
                                           -0.0000  0.0072  0.3816 -0.0001 -0.4177
                                            0.0255  0.7828  0.0151 -0.1129 -0.1696
                                           -0.1213  0.0217  0.0686 -0.0691
    65. (0.00162) RY*( 2) C   2           s(  6.76%)p13.07( 88.37%)d 0.72(  4.87%)
                                            0.0000 -0.0147  0.2596  0.0065 -0.3880
                                            0.0024 -0.4664  0.0295 -0.7174  0.0370
                                           -0.1274 -0.0731  0.0767 -0.1409
    66. (0.00133) RY*( 3) C   2           s( 14.43%)p 3.04( 43.92%)d 2.89( 41.65%)
                                            0.0000  0.0087  0.3797  0.0191 -0.1797
                                           -0.0037 -0.2989  0.0066  0.5632  0.0320
                                           -0.6351 -0.0643  0.0875 -0.0189
    67. (0.00082) RY*( 4) C   2           s(  0.08%)p 7.53(  0.59%)d99.99( 99.34%)
                                            0.0000 -0.0020  0.0278  0.0024  0.0283
                                           -0.0195 -0.0637  0.0051 -0.0241 -0.0636
                                           -0.0920  0.9684 -0.0989 -0.1823
    68. (0.00030) RY*( 5) C   2           s( 11.44%)p 3.90( 44.63%)d 3.84( 43.93%)
                                           -0.0000 -0.0273  0.3371 -0.0074  0.5716
                                            0.0048  0.1135  0.0580 -0.3212  0.0654
                                           -0.3299  0.0409 -0.1015  0.5605
    69. (0.00017) RY*( 6) C   2           s( 11.64%)p 1.70( 19.84%)d 5.89( 68.52%)
                                           -0.0000  0.0014  0.3411 -0.0102 -0.3358
                                            0.0056 -0.2138  0.0287  0.1973 -0.2058
                                            0.4975  0.0975 -0.2944  0.5470
    70. (0.00006) RY*( 7) C   2           s(  7.06%)p 0.21(  1.50%)d12.95( 91.44%)
    71. (0.00004) RY*( 8) C   2           s( 33.11%)p 0.63( 20.70%)d 1.39( 46.19%)
    72. (0.00001) RY*( 9) C   2           s(  0.82%)p 1.10(  0.90%)d99.99( 98.28%)
    73. (0.00327) RY*( 1) C   3           s(  2.98%)p30.87( 91.94%)d 1.71(  5.08%)
                                           -0.0000  0.0325  0.1695  0.0006 -0.3226
                                            0.0175  0.4222  0.0007  0.7980 -0.0292
                                           -0.0230  0.1360 -0.0002 -0.1759
    74. (0.00236) RY*( 2) C   3           s( 36.05%)p 1.58( 56.78%)d 0.20(  7.17%)
                                            0.0000 -0.0115  0.6003 -0.0127 -0.6346
                                           -0.0344 -0.3342 -0.0014 -0.2282 -0.1332
                                           -0.1661 -0.0086  0.1490 -0.0639
    75. (0.00154) RY*( 3) C   3           s( 50.20%)p 0.89( 44.92%)d 0.10(  4.87%)
                                           -0.0000 -0.0002  0.7086  0.0058  0.5577
                                            0.0022  0.3409  0.0057 -0.1481 -0.0118
                                           -0.0924  0.1890 -0.0572 -0.0328
    76. (0.00068) RY*( 4) C   3           s(  2.76%)p32.55( 89.96%)d 2.63(  7.27%)
                                           -0.0000 -0.0186  0.1652 -0.0137  0.4030
                                            0.0046 -0.6936 -0.0134  0.5057 -0.1925
                                            0.0563 -0.1008  0.1493 -0.0074
    77. (0.00023) RY*( 5) C   3           s(  0.24%)p11.64(  2.74%)d99.99( 97.02%)
                                           -0.0000 -0.0002  0.0485 -0.0205  0.0332
                                            0.0222 -0.1189 -0.0079  0.1058  0.8733
                                           -0.4115 -0.0675  0.1796  0.0391
    78. (0.00012) RY*( 6) C   3           s(  6.88%)p 0.19(  1.32%)d13.35( 91.80%)
                                            0.0000  0.0137  0.2619  0.0009 -0.0924
                                            0.0032  0.0559  0.0114  0.0374  0.3178
                                            0.7796 -0.3201  0.0109  0.3265
    79. (0.00011) RY*( 7) C   3           s(  0.08%)p99.99(  8.40%)d99.99( 91.52%)
                                           -0.0000 -0.0071  0.0277  0.0032 -0.0967
                                            0.0054 -0.2632 -0.0201  0.0701  0.1469
                                            0.0569  0.6158 -0.6319  0.3344
    80. (0.00008) RY*( 8) C   3           s(  0.31%)p10.88(  3.32%)d99.99( 96.37%)
    81. (0.00003) RY*( 9) C   3           s(  0.68%)p 0.99(  0.67%)d99.99( 98.66%)
    82. (0.00281) RY*( 1) C   4           s(  3.23%)p28.51( 92.01%)d 1.48(  4.77%)
                                           -0.0000  0.0152  0.1790  0.0341  0.8097
                                            0.0217  0.4938 -0.0034 -0.1377  0.0368
                                           -0.1504 -0.1172  0.0928  0.0365
    83. (0.00199) RY*( 2) C   4           s( 14.43%)p 5.13( 73.99%)d 0.80( 11.58%)
                                           -0.0000  0.0308  0.3787 -0.0043 -0.0777
                                           -0.0026 -0.2750  0.0066 -0.8113  0.1823
                                           -0.0046  0.0203  0.0386  0.2839
    84. (0.00056) RY*( 3) C   4           s( 75.96%)p 0.28( 20.97%)d 0.04(  3.07%)
                                            0.0000 -0.0159  0.8714  0.0078 -0.2531
                                           -0.0129  0.2231  0.0081  0.3091  0.0301
                                            0.0317  0.0722 -0.0071 -0.1535
    85. (0.00036) RY*( 4) C   4           s(  4.16%)p22.08( 91.84%)d 0.96(  4.00%)
                                           -0.0000 -0.0059  0.2039 -0.0189  0.4882
                                            0.0228 -0.7598 -0.0172  0.3187  0.0712
                                           -0.0406  0.1807  0.0082 -0.0232
    86. (0.00006) RY*( 5) C   4           s(  0.29%)p18.84(  5.42%)d99.99( 94.29%)
    87. (0.00003) RY*( 6) C   4           s(  0.43%)p25.88( 11.15%)d99.99( 88.42%)
    88. (0.00003) RY*( 7) C   4           s(  0.05%)p10.73(  0.53%)d99.99( 99.42%)
    89. (0.00001) RY*( 8) C   4           s(  0.69%)p 3.50(  2.40%)d99.99( 96.91%)
    90. (0.00001) RY*( 9) C   4           s(  0.97%)p 1.77(  1.72%)d99.99( 97.32%)
    91. (0.00777) RY*( 1) C   5           s(  8.29%)p10.31( 85.44%)d 0.76(  6.27%)
                                           -0.0000  0.0134  0.2876 -0.0057  0.4264
                                            0.0103 -0.6194 -0.0126  0.5373 -0.1943
                                            0.0818 -0.1288 -0.0272  0.0300
    92. (0.00355) RY*( 2) C   5           s(  4.89%)p18.55( 90.74%)d 0.89(  4.37%)
                                            0.0000  0.0040  0.2211  0.0075  0.7787
                                            0.0315  0.2189  0.0358 -0.5008 -0.1161
                                            0.0087  0.0609  0.0674 -0.1478
    93. (0.00309) RY*( 3) C   5           s(  0.51%)p99.99( 93.44%)d11.88(  6.05%)
                                           -0.0000 -0.0011  0.0713  0.0399  0.2186
                                           -0.0052  0.7166 -0.0383  0.6083  0.1147
                                            0.1087 -0.1056  0.0526  0.1470
    94. (0.00190) RY*( 4) C   5           s( 68.35%)p 0.21( 14.61%)d 0.25( 17.04%)
                                            0.0000 -0.0110  0.8267 -0.0042 -0.3481
                                           -0.0091  0.0920 -0.0032 -0.1280  0.0627
                                            0.2197 -0.2774 -0.0398 -0.1991
    95. (0.00088) RY*( 5) C   5           s(  0.00%)p 1.00(  1.27%)d77.56( 98.72%)
                                           -0.0000 -0.0010  0.0069  0.0291 -0.0918
                                            0.0218 -0.0531  0.0022 -0.0123 -0.1355
                                            0.5288  0.3219  0.7570  0.1119
    96. (0.00048) RY*( 6) C   5           s(  1.21%)p 0.28(  0.34%)d81.13( 98.45%)
                                            0.0000  0.0028  0.1101 -0.0085 -0.0263
                                            0.0060  0.0485 -0.0066 -0.0128 -0.1665
                                            0.4220  0.5821 -0.6110  0.2578
    97. (0.00045) RY*( 7) C   5           s(  7.21%)p 0.38(  2.71%)d12.50( 90.08%)
                                            0.0000  0.0087  0.2684 -0.0137 -0.1115
                                            0.0197  0.0886 -0.0218 -0.0757 -0.4858
                                           -0.4964  0.0276  0.1440  0.6300
    98. (0.00009) RY*( 8) C   5           s(  0.22%)p43.65(  9.44%)d99.99( 90.34%)
    99. (0.00004) RY*( 9) C   5           s(  9.36%)p 0.26(  2.39%)d 9.43( 88.25%)
   100. (0.00122) RY*( 1)Br   6           s(  0.09%)p99.99( 41.76%)d99.99( 58.15%)
                                            0.0000 -0.0000  0.0000  0.0011  0.0301
                                            0.0000 -0.0000 -0.0004 -0.2067  0.0000
                                           -0.0000 -0.0048  0.2407  0.0000  0.0000
                                           -0.0020  0.5630 -0.0000  0.1664 -0.0140
                                           -0.0000 -0.2617  0.0049  0.0000 -0.5261
                                            0.0138 -0.0000  0.3362 -0.0095  0.0000
                                            0.3079 -0.0138
   101. (0.00069) RY*( 2)Br   6           s( 11.19%)p 5.52( 61.80%)d 2.41( 27.01%)
                                            0.0000  0.0000  0.0000  0.0106  0.3344
                                            0.0000  0.0000 -0.0181  0.7286 -0.0000
                                           -0.0000 -0.0474  0.1760  0.0000  0.0000
                                            0.0127  0.2310 -0.0000 -0.4233 -0.0919
                                           -0.0000 -0.0749  0.0456  0.0000 -0.0838
                                           -0.0389 -0.0000 -0.2090  0.0087  0.0000
                                            0.1448  0.0390
   102. (0.00062) RY*( 3)Br   6           s( 36.88%)p 1.48( 54.61%)d 0.23(  8.51%)
                                            0.0000  0.0000  0.0000  0.0132  0.6071
                                            0.0000  0.0000 -0.0328 -0.2147 -0.0000
                                           -0.0000 -0.0630  0.6126  0.0000  0.0000
                                            0.0141 -0.3457 -0.0000  0.0646 -0.0285
                                           -0.0000 -0.0180  0.0250  0.0000  0.1494
                                            0.0753 -0.0000  0.1814  0.1121  0.0000
                                           -0.0429  0.0621
   103. (0.00012) RY*( 4)Br   6           s(  0.33%)p 4.43(  1.45%)d99.99( 98.23%)
                                           -0.0000 -0.0000 -0.0000 -0.0130  0.0556
                                           -0.0000 -0.0000  0.0147 -0.0909  0.0000
                                            0.0000  0.0345  0.0639 -0.0000 -0.0000
                                           -0.0059  0.0259  0.0000  0.4313 -0.1255
                                            0.0000 -0.4591  0.1022 -0.0000  0.0460
                                           -0.0269  0.0000 -0.7349  0.0896 -0.0000
                                            0.0909 -0.0070
   104. (0.00005) RY*( 5)Br   6           s(  1.29%)p20.77( 26.74%)d55.89( 71.97%)
   105. (0.00006) RY*( 6)Br   6           s(  0.67%)p 7.56(  5.08%)d99.99( 94.25%)
   106. (0.00002) RY*( 7)Br   6           s(  0.11%)p99.99( 28.04%)d99.99( 71.85%)
   107. (0.00001) RY*( 8)Br   6           s(  1.17%)p22.69( 26.54%)d61.79( 72.29%)
   108. (0.00001) RY*( 9)Br   6           s( 46.65%)p 0.99( 46.11%)d 0.16(  7.24%)
   109. (0.00000) RY*(10)Br   6           s(  0.03%)p72.96(  2.26%)d99.99( 97.71%)
   110. (0.00000) RY*(11)Br   6           s(  0.23%)p16.19(  3.75%)d99.99( 96.02%)
   111. (0.00000) RY*(12)Br   6           s(  0.63%)p 3.02(  1.90%)d99.99( 97.47%)
   112. (0.00000) RY*(13)Br   6           s(  0.10%)p 1.63(  0.17%)d99.99( 99.72%)
   113. (0.00000) RY*(14)Br   6           s(  0.31%)p 1.85(  0.58%)d99.99( 99.11%)
   114. (0.00127) RY*( 1)Br   7           s(  0.00%)p 1.00( 43.95%)d 1.28( 56.05%)
                                           -0.0000  0.0000  0.0000  0.0004  0.0052
                                           -0.0000 -0.0000  0.0015 -0.2678  0.0000
                                            0.0000 -0.0008  0.2428 -0.0000  0.0000
                                           -0.0012  0.5557 -0.0000  0.2356 -0.0120
                                           -0.0000  0.4606 -0.0119 -0.0000  0.1535
                                            0.0024  0.0000 -0.2981  0.0048 -0.0000
                                            0.4241 -0.0159
   115. (0.00070) RY*( 2)Br   7           s(  0.52%)p99.99( 72.47%)d51.86( 27.01%)
                                           -0.0000 -0.0000 -0.0000 -0.0006  0.0722
                                            0.0000  0.0000 -0.0017 -0.0137  0.0000
                                            0.0000  0.0045  0.7770 -0.0000 -0.0000
                                           -0.0030 -0.3475  0.0000  0.4444  0.0737
                                            0.0000 -0.1218 -0.0609  0.0000  0.0495
                                            0.0494 -0.0000 -0.0842 -0.0178 -0.0000
                                           -0.1905 -0.0053
   116. (0.00056) RY*( 3)Br   7           s( 46.07%)p 1.04( 47.70%)d 0.14(  6.23%)
                                           -0.0000  0.0000 -0.0000  0.0148  0.6786
                                           -0.0000 -0.0000  0.0784 -0.6443 -0.0000
                                           -0.0000  0.0167 -0.1133  0.0000  0.0000
                                            0.0306 -0.2041 -0.0000 -0.0907 -0.0475
                                           -0.0000 -0.0906 -0.0652 -0.0000  0.0861
                                           -0.0440  0.0000  0.0430 -0.1443  0.0000
                                            0.0655  0.0547
   117. (0.00010) RY*( 4)Br   7           s(  0.15%)p10.61(  1.64%)d99.99( 98.21%)
                                            0.0000 -0.0000 -0.0000 -0.0162  0.0358
                                           -0.0000  0.0000 -0.0547  0.0442  0.0000
                                            0.0000 -0.0090  0.0825 -0.0000 -0.0000
                                           -0.0193  0.0647  0.0000  0.0523 -0.0174
                                            0.0000  0.4457 -0.0436  0.0000  0.3336
                                           -0.0457 -0.0000  0.7817 -0.1256 -0.0000
                                           -0.1868  0.0586
   118. (0.00008) RY*( 5)Br   7           s(  0.09%)p99.99( 16.09%)d99.99( 83.83%)
   119. (0.00001) RY*( 6)Br   7           s(  0.76%)p 9.66(  7.30%)d99.99( 91.94%)
   120. (0.00002) RY*( 7)Br   7           s(  6.71%)p 3.93( 26.38%)d 9.98( 66.91%)
   121. (0.00000) RY*( 8)Br   7           s(  0.24%)p 8.21(  2.00%)d99.99( 97.76%)
   122. (0.00000) RY*( 9)Br   7           s(  0.33%)p11.29(  3.69%)d99.99( 95.98%)
   123. (0.00000) RY*(10)Br   7           s(  0.01%)p 1.00(  0.67%)d99.99( 99.32%)
   124. (0.00001) RY*(11)Br   7           s( 40.13%)p 1.18( 47.35%)d 0.31( 12.52%)
   125. (0.00000) RY*(12)Br   7           s(  1.30%)p 0.75(  0.98%)d74.89( 97.71%)
   126. (0.00001) RY*(13)Br   7           s(  3.22%)p 9.27( 29.86%)d20.77( 66.92%)
   127. (0.00000) RY*(14)Br   7           s(  0.12%)p 5.86(  0.73%)d99.99( 99.15%)
   128. (0.00073) RY*( 1) H   8           s(  1.91%)p51.23( 98.09%)
                                            0.0021  0.1384 -0.1586  0.9573 -0.1984
   129. (0.00061) RY*( 2) H   8           s( 28.92%)p 2.46( 71.08%)
                                            0.0109  0.5377 -0.1326 -0.2634 -0.7898
   130. (0.00036) RY*( 3) H   8           s( 64.81%)p 0.54( 35.19%)
                                            0.0134  0.8049  0.3525  0.0406  0.4754
   131. (0.00001) RY*( 4) H   8           s(  4.82%)p19.76( 95.18%)
   132. (0.00108) RY*( 1) H   9           s( 99.28%)p 0.01(  0.72%)
                                            0.0037  0.9964  0.0844  0.0087  0.0018
   133. (0.00013) RY*( 2) H   9           s(  0.49%)p99.99( 99.51%)
                                            0.0024  0.0698 -0.7571 -0.6489 -0.0300
   134. (0.00006) RY*( 3) H   9           s(  0.18%)p99.99( 99.82%)
   135. (0.00002) RY*( 4) H   9           s(  0.16%)p99.99( 99.84%)
   136. (0.00134) RY*( 1) H  10           s( 99.49%)p 0.01(  0.51%)
                                            0.0077  0.9974 -0.0054  0.0632  0.0332
   137. (0.00012) RY*( 2) H  10           s(  0.09%)p99.99( 99.91%)
                                            0.0004  0.0305  0.8259 -0.5220  0.2109
   138. (0.00006) RY*( 3) H  10           s(  0.05%)p99.99( 99.95%)
   139. (0.00001) RY*( 4) H  10           s(  0.47%)p99.99( 99.53%)
   140. (0.00160) RY*( 1) H  11           s( 99.83%)p 0.00(  0.17%)
                                            0.0052  0.9992 -0.0068 -0.0298  0.0268
   141. (0.00008) RY*( 2) H  11           s(  0.08%)p99.99( 99.92%)
   142. (0.00004) RY*( 3) H  11           s(  0.10%)p99.99( 99.90%)
   143. (0.00002) RY*( 4) H  11           s(  0.08%)p99.99( 99.92%)
   144. (0.00070) RY*( 1) H  12           s( 99.53%)p 0.00(  0.47%)
                                            0.0045  0.9976 -0.0525 -0.0422  0.0145
   145. (0.00006) RY*( 2) H  12           s(  0.22%)p99.99( 99.78%)
   146. (0.00006) RY*( 3) H  12           s(  0.13%)p99.99( 99.87%)
   147. (0.00001) RY*( 4) H  12           s(  0.22%)p99.99( 99.78%)
   148. (0.00077) RY*( 1) H  13           s( 99.29%)p 0.01(  0.71%)
                                            0.0047  0.9964  0.0674  0.0479  0.0175
   149. (0.00008) RY*( 2) H  13           s(  0.01%)p99.99( 99.99%)
   150. (0.00006) RY*( 3) H  13           s(  0.55%)p99.99( 99.45%)
   151. (0.00001) RY*( 4) H  13           s(  0.24%)p99.99( 99.76%)
   152. (0.00735) BD*( 1) O   1 - C   2  
                ( 32.55%)   0.5705* O   1 s( 31.49%)p 2.17( 68.44%)d 0.00(  0.07%)
                                            0.0001 -0.5612 -0.0032  0.0626  0.0020
                                           -0.0926  0.0014 -0.8197 -0.0003 -0.0013
                                           -0.0065 -0.0070 -0.0019 -0.0244
                ( 67.45%)  -0.8213* C   2 s( 21.27%)p 3.69( 78.45%)d 0.01(  0.28%)
                                           -0.0000 -0.4593 -0.0408 -0.1425 -0.0088
                                            0.0906  0.0036  0.8685  0.0405  0.0012
                                            0.0127 -0.0090 -0.0006 -0.0510
   153. (0.00238) BD*( 1) O   1 - H   8  
                ( 25.04%)   0.5004* O   1 s( 20.45%)p 3.89( 79.47%)d 0.00(  0.08%)
                                           -0.0002 -0.4518 -0.0191 -0.8469 -0.0221
                                           -0.1038 -0.0004  0.2560  0.0269 -0.0080
                                           -0.0029  0.0001 -0.0226  0.0159
                ( 74.96%)  -0.8658* H   8 s( 99.54%)p 0.00(  0.46%)
                                           -0.9977  0.0032  0.0628  0.0070 -0.0245
   154. (0.01442) BD*( 1) C   2 - C   3  
                ( 52.44%)   0.7242* C   2 s( 29.42%)p 2.40( 70.52%)d 0.00(  0.05%)
                                            0.0003  0.5424  0.0081 -0.8233  0.0074
                                           -0.0507 -0.0099  0.1571 -0.0013  0.0019
                                           -0.0061 -0.0006  0.0190 -0.0119
                ( 47.56%)  -0.6896* C   3 s( 31.13%)p 2.21( 68.84%)d 0.00(  0.03%)
                                            0.0000  0.5579  0.0067  0.8088  0.0014
                                            0.0712 -0.0323 -0.1673 -0.0105  0.0070
                                           -0.0069 -0.0003  0.0117 -0.0096
   155. (0.01329) BD*( 1) C   2 - H   9  
                ( 38.36%)   0.6194* C   2 s( 24.52%)p 3.08( 75.42%)d 0.00(  0.05%)
                                            0.0001 -0.4951  0.0092 -0.4410 -0.0044
                                            0.6324 -0.0136 -0.3995  0.0067  0.0120
                                           -0.0090  0.0156  0.0067  0.0049
                ( 61.64%)  -0.7851* H   9 s( 99.89%)p 0.00(  0.11%)
                                           -0.9995  0.0026  0.0156 -0.0225  0.0178
   156. (0.01378) BD*( 1) C   2 - H  10  
                ( 39.01%)   0.6246* C   2 s( 24.88%)p 3.02( 75.07%)d 0.00(  0.05%)
                                            0.0001 -0.4985  0.0157 -0.3262 -0.0170
                                           -0.7668  0.0148 -0.2361  0.0011 -0.0096
                                           -0.0041 -0.0112  0.0133  0.0098
                ( 60.99%)  -0.7810* H  10 s( 99.90%)p 0.00(  0.10%)
                                           -0.9995  0.0058  0.0142  0.0263  0.0104
   157. (0.01054) BD*( 1) C   3 - C   4  
                ( 48.92%)   0.6994* C   3 s( 20.85%)p 3.79( 79.08%)d 0.00(  0.08%)
                                            0.0002 -0.4566  0.0032  0.1408 -0.0053
                                           -0.0667  0.0282 -0.8750  0.0033  0.0062
                                            0.0135 -0.0179 -0.0002 -0.0151
                ( 51.08%)  -0.7147* C   4 s( 21.79%)p 3.59( 78.13%)d 0.00(  0.09%)
                                           -0.0001 -0.4668  0.0032 -0.4824  0.0054
                                            0.5584  0.0128  0.4859 -0.0215  0.0050
                                            0.0166 -0.0168 -0.0014 -0.0164
   158. (0.03379) BD*( 1) C   3 - C   5  
                ( 53.07%)   0.7285* C   3 s( 21.78%)p 3.59( 78.12%)d 0.00(  0.09%)
                                            0.0002  0.4666  0.0087 -0.4568 -0.0055
                                            0.6606 -0.0107 -0.3674 -0.0334 -0.0241
                                            0.0055 -0.0088 -0.0088 -0.0130
                ( 46.93%)  -0.6851* C   5 s( 28.87%)p 2.46( 71.05%)d 0.00(  0.08%)
                                            0.0003  0.5373  0.0020  0.5107  0.0066
                                           -0.5792 -0.0147 -0.3359 -0.0349 -0.0242
                                           -0.0031  0.0038 -0.0041 -0.0120
   159. (0.01099) BD*( 1) C   3 - H  11  
                ( 35.46%)   0.5955* C   3 s( 26.07%)p 2.84( 73.91%)d 0.00(  0.03%)
                                           -0.0004  0.5105 -0.0112 -0.3414  0.0216
                                           -0.7430  0.0018 -0.2647  0.0042  0.0118
                                            0.0050  0.0073 -0.0023 -0.0058
                ( 64.54%)  -0.8034* H  11 s( 99.90%)p 0.00(  0.10%)
                                            0.9995 -0.0046  0.0132  0.0271  0.0101
   160. (0.02646) BD*( 1) C   4 - C   5  
                ( 53.91%)   0.7342* C   4 s( 21.90%)p 3.56( 78.00%)d 0.00(  0.09%)
                                            0.0003  0.4679  0.0112 -0.3901 -0.0237
                                            0.5496  0.0231 -0.5697  0.0161 -0.0073
                                            0.0136 -0.0210 -0.0037  0.0155
                ( 46.09%)  -0.6789* C   5 s( 27.29%)p 2.66( 72.64%)d 0.00(  0.07%)
                                            0.0002  0.5224  0.0043 -0.0454 -0.0188
                                           -0.0505  0.0180  0.8485  0.0341 -0.0037
                                            0.0063 -0.0130 -0.0019  0.0222
   161. (0.00614) BD*( 1) C   4 - H  12  
                ( 36.07%)   0.6006* C   4 s( 28.35%)p 2.53( 71.63%)d 0.00(  0.03%)
                                           -0.0003  0.5324 -0.0008 -0.5902  0.0222
                                           -0.4331  0.0122  0.4235  0.0224  0.0117
                                           -0.0052 -0.0040  0.0062 -0.0059
                ( 63.93%)  -0.7996* H  12 s( 99.90%)p 0.00(  0.10%)
                                            0.9995 -0.0025  0.0215  0.0156 -0.0171
   162. (0.00643) BD*( 1) C   4 - H  13  
                ( 36.62%)   0.6051* C   4 s( 27.76%)p 2.60( 72.21%)d 0.00(  0.03%)
                                            0.0003 -0.5268  0.0067 -0.5147  0.0227
                                           -0.4437  0.0178 -0.5087 -0.0263 -0.0130
                                           -0.0070 -0.0065  0.0003  0.0051
                ( 63.38%)  -0.7961* H  13 s( 99.90%)p 0.00(  0.10%)
                                           -0.9995  0.0025  0.0172  0.0161  0.0206
   163. (0.03983) BD*( 1) C   5 -Br   6  
                ( 47.56%)   0.6896* C   5 s( 21.93%)p 3.55( 77.92%)d 0.01(  0.14%)
                                           -0.0001  0.4683 -0.0053  0.2751 -0.0257
                                            0.8075 -0.0061 -0.2253 -0.0072  0.0231
                                           -0.0052 -0.0127 -0.0206 -0.0168
                ( 52.44%)  -0.7241*Br   6 s( 12.67%)p 6.86( 86.90%)d 0.03(  0.42%)
                                           -0.0000 -0.0000  0.0001  0.3512 -0.0581
                                           -0.0000  0.0000 -0.3370 -0.0237  0.0000
                                            0.0001 -0.8431 -0.0493 -0.0000 -0.0000
                                            0.2036  0.0116  0.0000  0.0370  0.0024
                                           -0.0000 -0.0080 -0.0014  0.0000 -0.0217
                                           -0.0018 -0.0000 -0.0385 -0.0035 -0.0000
                                           -0.0283 -0.0014
   164. (0.03767) BD*( 1) C   5 -Br   7  
                ( 47.38%)   0.6883* C   5 s( 21.86%)p 3.57( 78.00%)d 0.01(  0.14%)
                                           -0.0000  0.4675 -0.0047 -0.8115  0.0134
                                           -0.0876  0.0231 -0.3361 -0.0039  0.0120
                                            0.0209  0.0039  0.0262 -0.0127
                ( 52.62%)  -0.7254*Br   7 s( 12.55%)p 6.93( 87.03%)d 0.03(  0.42%)
                                           -0.0000 -0.0000  0.0001  0.3488 -0.0618
                                           -0.0000 -0.0001  0.8574  0.0516  0.0000
                                           -0.0000  0.1643  0.0117 -0.0000 -0.0001
                                            0.3240  0.0193  0.0000  0.0195  0.0002
                                           -0.0000  0.0357  0.0029  0.0000  0.0073
                                            0.0008  0.0000  0.0453  0.0040 -0.0000
                                           -0.0211 -0.0009


 NHO Directionality and "Bond Bending" (deviations from line of nuclear centers)

         [Thresholds for printing:  angular deviation  >  1.0 degree]
                                    hybrid p-character > 25.0%
                                    orbital occupancy  >  0.10e

                                Line of Centers        Hybrid 1              Hybrid 2
                                ---------------  -------------------   ------------------
                NBO               Theta   Phi    Theta   Phi    Dev    Theta   Phi    Dev
 ========================================================================================
     1. BD (   1) O   1 - C   2     8.9  136.3     7.8  125.3   2.0    168.9  328.1   3.0
     2. BD (   1) O   1 - H   8   103.1    7.6   107.9    6.8   4.9      --     --    --
     3. BD (   1) C   2 - C   3    78.0  184.1    79.2  184.3   1.3    102.4    2.8   1.3
     4. BD (   1) C   2 - H   9    59.3  303.6    62.7  305.7   3.9      --     --    --
     5. BD (   1) C   2 - H  10    70.9   68.4    74.1   65.5   4.2      --     --    --
     6. BD (   1) C   3 - C   4    33.0  134.7     9.2  164.2  25.4    122.0  309.9  25.3
     7. BD (   1) C   3 - C   5    92.3  128.2   116.7  125.4  24.5    115.2  311.1  27.7
     8. BD (   1) C   3 - H  11   109.0  244.5   107.9  246.7   2.4      --     --    --
     9. BD (   1) C   4 - C   5   152.8  120.5   128.1  125.9  24.9      4.7  206.9  27.9
    10. BD (   1) C   4 - H  12    61.0  215.6    57.8  216.5   3.3      --     --    --
    11. BD (   1) C   4 - H  13    54.2   41.7    50.6   40.9   3.7      --     --    --
    12. BD (   1) C   5 -Br   6   103.1   68.8   105.5   72.7   4.5      --     --    --
    13. BD (   1) C   5 -Br   7   110.9  189.6   113.0  184.6   5.1     69.7   11.0   1.4
    47. LP (   1) O   1             --     --    134.2  193.9   --       --     --    --
    48. LP (   2) O   1             --     --     83.5  278.6   --       --     --    --
    50. LP (   2)Br   6             --     --     24.3  127.3   --       --     --    --
    51. LP (   3)Br   6             --     --     70.4  345.0   --       --     --    --
    53. LP (   2)Br   7             --     --    147.1  315.7   --       --     --    --
    54. LP (   3)Br   7             --     --     66.2  268.9   --       --     --    --


 Second Order Perturbation Theory Analysis of Fock Matrix in NBO Basis

     Threshold for printing:   0.25 kcal/mol
                                                                              E(2)  E(j)-E(i) F(i,j)
         Donor NBO (i)                     Acceptor NBO (j)                 kcal/mol   a.u.    a.u. 
 ===================================================================================================

 within unit  1
   1. BD (   1) O   1 - C   2        /129. RY*(   2) H   8                    0.26    2.21    0.030
   1. BD (   1) O   1 - C   2        /157. BD*(   1) C   3 - C   4            1.23    1.16    0.048
   2. BD (   1) O   1 - H   8        / 66. RY*(   3) C   2                    0.39    1.99    0.035
   2. BD (   1) O   1 - H   8        /154. BD*(   1) C   2 - C   3            1.59    1.11    0.053
   3. BD (   1) C   2 - C   3        / 56. RY*(   2) O   1                    0.36    2.02    0.034
   3. BD (   1) C   2 - C   3        / 82. RY*(   1) C   4                    0.31    1.51    0.027
   3. BD (   1) C   2 - C   3        / 91. RY*(   1) C   5                    0.32    1.26    0.025
   3. BD (   1) C   2 - C   3        /153. BD*(   1) O   1 - H   8            0.86    1.10    0.039
   3. BD (   1) C   2 - C   3        /157. BD*(   1) C   3 - C   4            0.48    0.97    0.027
   3. BD (   1) C   2 - C   3        /158. BD*(   1) C   3 - C   5            0.64    0.95    0.031
   3. BD (   1) C   2 - C   3        /159. BD*(   1) C   3 - H  11            0.39    1.12    0.026
   3. BD (   1) C   2 - C   3        /161. BD*(   1) C   4 - H  12            0.44    1.12    0.028
   3. BD (   1) C   2 - C   3        /164. BD*(   1) C   5 -Br   7            1.03    0.69    0.034
   4. BD (   1) C   2 - H   9        / 55. RY*(   1) O   1                    0.38    1.69    0.032
   4. BD (   1) C   2 - H   9        / 76. RY*(   4) C   3                    0.28    1.22    0.023
   4. BD (   1) C   2 - H   9        /154. BD*(   1) C   2 - C   3            0.28    0.91    0.020
   4. BD (   1) C   2 - H   9        /158. BD*(   1) C   3 - C   5            2.80    0.81    0.061
   5. BD (   1) C   2 - H  10        / 73. RY*(   1) C   3                    0.29    1.25    0.024
   5. BD (   1) C   2 - H  10        /159. BD*(   1) C   3 - H  11            1.79    0.98    0.053
   6. BD (   1) C   3 - C   4        / 65. RY*(   2) C   2                    0.48    1.18    0.031
   6. BD (   1) C   3 - C   4        / 91. RY*(   1) C   5                    0.26    1.16    0.022
   6. BD (   1) C   3 - C   4        / 94. RY*(   4) C   5                    0.96    1.38    0.047
   6. BD (   1) C   3 - C   4        /152. BD*(   1) O   1 - C   2            1.36    0.85    0.043
   6. BD (   1) C   3 - C   4        /154. BD*(   1) C   2 - C   3            0.45    0.95    0.026
   6. BD (   1) C   3 - C   4        /158. BD*(   1) C   3 - C   5            2.15    0.85    0.054
   6. BD (   1) C   3 - C   4        /159. BD*(   1) C   3 - H  11            0.31    1.02    0.023
   6. BD (   1) C   3 - C   4        /160. BD*(   1) C   4 - C   5            2.20    0.85    0.055
   6. BD (   1) C   3 - C   4        /163. BD*(   1) C   5 -Br   6            3.69    0.59    0.059
   6. BD (   1) C   3 - C   4        /164. BD*(   1) C   5 -Br   7            3.07    0.60    0.054
   7. BD (   1) C   3 - C   5        / 64. RY*(   1) C   2                    0.70    1.42    0.040
   7. BD (   1) C   3 - C   5        / 83. RY*(   2) C   4                    1.01    1.31    0.046
   7. BD (   1) C   3 - C   5        /114. RY*(   1)Br   7                    0.27    1.23    0.023
   7. BD (   1) C   3 - C   5        /154. BD*(   1) C   2 - C   3            0.84    1.03    0.037
   7. BD (   1) C   3 - C   5        /155. BD*(   1) C   2 - H   9            0.59    1.06    0.032
   7. BD (   1) C   3 - C   5        /157. BD*(   1) C   3 - C   4            2.03    0.95    0.056
   7. BD (   1) C   3 - C   5        /159. BD*(   1) C   3 - H  11            0.38    1.10    0.026
   7. BD (   1) C   3 - C   5        /160. BD*(   1) C   4 - C   5            3.92    0.93    0.076
   7. BD (   1) C   3 - C   5        /161. BD*(   1) C   4 - H  12            1.66    1.10    0.054
   7. BD (   1) C   3 - C   5        /162. BD*(   1) C   4 - H  13            1.31    1.09    0.048
   8. BD (   1) C   3 - H  11        / 91. RY*(   1) C   5                    0.49    1.13    0.030
   8. BD (   1) C   3 - H  11        /152. BD*(   1) O   1 - C   2            0.25    0.81    0.018
   8. BD (   1) C   3 - H  11        /156. BD*(   1) C   2 - H  10            1.21    0.94    0.043
   8. BD (   1) C   3 - H  11        /162. BD*(   1) C   4 - H  13            0.80    0.97    0.035
   8. BD (   1) C   3 - H  11        /163. BD*(   1) C   5 -Br   6            2.01    0.56    0.043
   8. BD (   1) C   3 - H  11        /164. BD*(   1) C   5 -Br   7            0.27    0.56    0.016
   9. BD (   1) C   4 - C   5        / 73. RY*(   1) C   3                    0.57    1.36    0.035
   9. BD (   1) C   4 - C   5        / 74. RY*(   2) C   3                    0.34    1.47    0.028
   9. BD (   1) C   4 - C   5        / 75. RY*(   3) C   3                    0.42    1.40    0.031
   9. BD (   1) C   4 - C   5        /100. RY*(   1)Br   6                    0.29    1.22    0.024
   9. BD (   1) C   4 - C   5        /114. RY*(   1)Br   7                    0.28    1.22    0.023
   9. BD (   1) C   4 - C   5        /154. BD*(   1) C   2 - C   3            2.53    1.02    0.064
   9. BD (   1) C   4 - C   5        /157. BD*(   1) C   3 - C   4            2.25    0.94    0.058
   9. BD (   1) C   4 - C   5        /158. BD*(   1) C   3 - C   5            4.04    0.92    0.078
   9. BD (   1) C   4 - C   5        /159. BD*(   1) C   3 - H  11            1.40    1.09    0.049
   9. BD (   1) C   4 - C   5        /161. BD*(   1) C   4 - H  12            0.30    1.09    0.023
  10. BD (   1) C   4 - H  12        / 73. RY*(   1) C   3                    0.26    1.26    0.023
  10. BD (   1) C   4 - H  12        / 91. RY*(   1) C   5                    0.62    1.13    0.033
  10. BD (   1) C   4 - H  12        /154. BD*(   1) C   2 - C   3            0.81    0.92    0.035
  10. BD (   1) C   4 - H  12        /163. BD*(   1) C   5 -Br   6            1.54    0.56    0.038
  11. BD (   1) C   4 - H  13        / 73. RY*(   1) C   3                    0.32    1.26    0.025
  11. BD (   1) C   4 - H  13        / 91. RY*(   1) C   5                    0.62    1.14    0.034
  11. BD (   1) C   4 - H  13        /159. BD*(   1) C   3 - H  11            0.90    0.99    0.038
  11. BD (   1) C   4 - H  13        /164. BD*(   1) C   5 -Br   7            1.68    0.57    0.039
  12. BD (   1) C   5 -Br   6        / 82. RY*(   1) C   4                    0.27    1.54    0.026
  12. BD (   1) C   5 -Br   6        /159. BD*(   1) C   3 - H  11            0.50    1.15    0.030
  12. BD (   1) C   5 -Br   6        /161. BD*(   1) C   4 - H  12            0.46    1.15    0.029
  12. BD (   1) C   5 -Br   6        /164. BD*(   1) C   5 -Br   7            0.31    0.72    0.019
  13. BD (   1) C   5 -Br   7        / 82. RY*(   1) C   4                    0.44    1.54    0.033
  13. BD (   1) C   5 -Br   7        /154. BD*(   1) C   2 - C   3            0.69    1.07    0.034
  13. BD (   1) C   5 -Br   7        /162. BD*(   1) C   4 - H  13            0.51    1.13    0.030
  13. BD (   1) C   5 -Br   7        /163. BD*(   1) C   5 -Br   6            0.29    0.72    0.018
  14. CR (   1) O   1                / 65. RY*(   2) C   2                    0.68   19.61    0.145
  14. CR (   1) O   1                / 68. RY*(   5) C   2                    0.53   20.27    0.131
  15. CR (   1) C   2                / 75. RY*(   3) C   3                    0.56   10.92    0.098
  15. CR (   1) C   2                /132. RY*(   1) H   9                    0.38   10.52    0.080
  15. CR (   1) C   2                /136. RY*(   1) H  10                    0.38   10.55    0.080
  15. CR (   1) C   2                /152. BD*(   1) O   1 - C   2            0.52   10.44    0.093
  16. CR (   1) C   3                / 83. RY*(   2) C   4                    0.42   10.79    0.085
  16. CR (   1) C   3                / 91. RY*(   1) C   5                    0.90   10.72    0.124
  16. CR (   1) C   3                / 92. RY*(   2) C   5                    0.28   10.83    0.069
  16. CR (   1) C   3                / 93. RY*(   3) C   5                    0.29   10.83    0.071
  16. CR (   1) C   3                /140. RY*(   1) H  11                    0.44   10.47    0.086
  16. CR (   1) C   3                /158. BD*(   1) C   3 - C   5            0.26   10.41    0.067
  16. CR (   1) C   3                /163. BD*(   1) C   5 -Br   6            0.40   10.15    0.082
  16. CR (   1) C   3                /164. BD*(   1) C   5 -Br   7            0.31   10.15    0.072
  17. CR (   1) C   4                / 73. RY*(   1) C   3                    0.57   10.84    0.099
  17. CR (   1) C   4                / 91. RY*(   1) C   5                    1.01   10.72    0.132
  17. CR (   1) C   4                / 93. RY*(   3) C   5                    0.26   10.82    0.067
  17. CR (   1) C   4                /144. RY*(   1) H  12                    0.45   10.48    0.087
  17. CR (   1) C   4                /148. RY*(   1) H  13                    0.44   10.50    0.086
  17. CR (   1) C   4                /163. BD*(   1) C   5 -Br   6            0.35   10.15    0.077
  17. CR (   1) C   4                /164. BD*(   1) C   5 -Br   7            0.34   10.15    0.076
  18. CR (   1) C   5                / 76. RY*(   4) C   3                    0.46   10.93    0.089
  18. CR (   1) C   5                / 83. RY*(   2) C   4                    0.36   10.90    0.079
  18. CR (   1) C   5                / 85. RY*(   4) C   4                    0.38   10.79    0.081
  18. CR (   1) C   5                /154. BD*(   1) C   2 - C   3            0.31   10.62    0.073
  18. CR (   1) C   5                /158. BD*(   1) C   3 - C   5            0.56   10.52    0.099
  18. CR (   1) C   5                /160. BD*(   1) C   4 - C   5            0.47   10.52    0.089
  18. CR (   1) C   5                /163. BD*(   1) C   5 -Br   6            0.58   10.26    0.099
  18. CR (   1) C   5                /164. BD*(   1) C   5 -Br   7            0.57   10.27    0.098
  21. CR (   3)Br   6                / 91. RY*(   1) C   5                    0.46   12.07    0.095
  21. CR (   3)Br   6                / 92. RY*(   2) C   5                    0.49   12.17    0.097
  21. CR (   3)Br   6                / 93. RY*(   3) C   5                    0.48   12.17    0.096
  35. CR (   3)Br   7                / 91. RY*(   1) C   5                    0.38   12.06    0.085
  35. CR (   3)Br   7                / 92. RY*(   2) C   5                    0.30   12.17    0.077
  35. CR (   3)Br   7                / 93. RY*(   3) C   5                    0.29   12.17    0.076
  35. CR (   3)Br   7                / 94. RY*(   4) C   5                    0.49   12.28    0.098
  47. LP (   1) O   1                / 65. RY*(   2) C   2                    0.80    1.22    0.040
  47. LP (   1) O   1                /129. RY*(   2) H   8                    0.29    1.96    0.030
  47. LP (   1) O   1                /130. RY*(   3) H   8                    0.28    1.60    0.027
  47. LP (   1) O   1                /154. BD*(   1) C   2 - C   3            0.45    0.99    0.027
  47. LP (   1) O   1                /155. BD*(   1) C   2 - H   9            0.56    1.02    0.030
  47. LP (   1) O   1                /156. BD*(   1) C   2 - H  10            0.75    1.02    0.035
  47. LP (   1) O   1                /157. BD*(   1) C   3 - C   4            0.32    0.91    0.021
  48. LP (   2) O   1                / 67. RY*(   4) C   2                    0.67    2.52    0.052
  48. LP (   2) O   1                /128. RY*(   1) H   8                    1.00    1.94    0.056
  48. LP (   2) O   1                /155. BD*(   1) C   2 - H   9            3.45    0.75    0.065
  48. LP (   2) O   1                /156. BD*(   1) C   2 - H  10            2.91    0.75    0.059
  49. LP (   1)Br   6                / 91. RY*(   1) C   5                    0.65    1.65    0.042
  49. LP (   1)Br   6                / 92. RY*(   2) C   5                    0.77    1.75    0.046
  49. LP (   1)Br   6                / 93. RY*(   3) C   5                    0.71    1.75    0.045
  49. LP (   1)Br   6                /158. BD*(   1) C   3 - C   5            0.39    1.33    0.029
  49. LP (   1)Br   6                /160. BD*(   1) C   4 - C   5            0.33    1.33    0.027
  49. LP (   1)Br   6                /164. BD*(   1) C   5 -Br   7            0.27    1.08    0.022
  50. LP (   2)Br   6                /158. BD*(   1) C   3 - C   5            1.22    0.62    0.035
  50. LP (   2)Br   6                /160. BD*(   1) C   4 - C   5            1.71    0.61    0.041
  51. LP (   3)Br   6                / 91. RY*(   1) C   5                    0.40    0.93    0.025
  51. LP (   3)Br   6                /156. BD*(   1) C   2 - H  10            0.31    0.74    0.019
  51. LP (   3)Br   6                /158. BD*(   1) C   3 - C   5            0.98    0.61    0.031
  51. LP (   3)Br   6                /160. BD*(   1) C   4 - C   5            0.26    0.61    0.016
  51. LP (   3)Br   6                /164. BD*(   1) C   5 -Br   7            3.35    0.36    0.044
  52. LP (   1)Br   7                / 91. RY*(   1) C   5                    0.52    1.65    0.037
  52. LP (   1)Br   7                / 92. RY*(   2) C   5                    0.46    1.75    0.036
  52. LP (   1)Br   7                / 93. RY*(   3) C   5                    0.46    1.75    0.036
  52. LP (   1)Br   7                / 94. RY*(   4) C   5                    0.79    1.87    0.048
  52. LP (   1)Br   7                /158. BD*(   1) C   3 - C   5            0.34    1.33    0.027
  52. LP (   1)Br   7                /160. BD*(   1) C   4 - C   5            0.33    1.33    0.027
  52. LP (   1)Br   7                /163. BD*(   1) C   5 -Br   6            0.30    1.07    0.023
  53. LP (   2)Br   7                /158. BD*(   1) C   3 - C   5            1.33    0.61    0.036
  53. LP (   2)Br   7                /160. BD*(   1) C   4 - C   5            1.45    0.61    0.038
  54. LP (   3)Br   7                / 91. RY*(   1) C   5                    0.52    0.92    0.028
  54. LP (   3)Br   7                /158. BD*(   1) C   3 - C   5            0.50    0.61    0.022
  54. LP (   3)Br   7                /160. BD*(   1) C   4 - C   5            0.53    0.61    0.023
  54. LP (   3)Br   7                /163. BD*(   1) C   5 -Br   6            3.47    0.35    0.045


 Natural Bond Orbitals (Summary):

                                                            Principal Delocalizations
           NBO                        Occupancy    Energy   (geminal,vicinal,remote)
 ====================================================================================
 Molecular unit  1  (C4H6OBr2)
     1. BD (   1) O   1 - C   2          0.99701    -1.02472  157(v),129(v)
     2. BD (   1) O   1 - H   8          0.99349    -0.89286  154(v),66(v)
     3. BD (   1) C   2 - C   3          0.98857    -0.83247  164(v),153(v),158(g),157(g)
                                                    161(v),159(g),56(v),91(v)
                                                    82(v)
     4. BD (   1) C   2 - H   9          0.99034    -0.69579  158(v),55(v),154(g),76(v)
     5. BD (   1) C   2 - H  10          0.99337    -0.69979  159(v),73(v)
     6. BD (   1) C   3 - C   4          0.96536    -0.73585  163(v),164(v),160(g),158(g)
                                                    152(v),94(v),65(v),154(g)
                                                    159(g),91(v)
     7. BD (   1) C   3 - C   5          0.97951    -0.81738  160(g),157(g),161(v),162(v)
                                                    83(v),154(g),64(v),155(v)
                                                    159(g),114(v)
     8. BD (   1) C   3 - H  11          0.98269    -0.69867  163(v),156(v),162(v),91(v)
                                                    164(v),152(v)
     9. BD (   1) C   4 - C   5          0.98173    -0.80518  158(g),154(v),157(g),159(v)
                                                    73(v),75(v),74(v),161(g)
                                                    100(v),114(v)
    10. BD (   1) C   4 - H  12          0.98861    -0.70439  163(v),154(v),91(v),73(v)
    11. BD (   1) C   4 - H  13          0.98804    -0.70662  164(v),159(v),91(v),73(v)
    12. BD (   1) C   5 -Br   6          0.99311    -0.86480  159(v),161(v),164(g),82(v)
    13. BD (   1) C   5 -Br   7          0.99247    -0.86086  154(v),162(v),82(v),163(g)
    14. CR (   1) O   1                  0.99987   -19.16273  65(v),68(v)
    15. CR (   1) C   2                  0.99950   -10.32958  75(v),152(g),136(v),132(v)
    16. CR (   1) C   3                  0.99937   -10.29445  91(v),140(v),83(v),163(v)
                                                    164(v),93(v),92(v),158(g)
    17. CR (   1) C   4                  0.99943   -10.28961  91(v),73(v),144(v),148(v)
                                                    163(v),164(v),93(v)
    18. CR (   1) C   5                  0.99928   -10.40570  163(g),164(g),158(g),160(g)
                                                    76(v),85(v),83(v),154(v)
    19. CR (   1)Br   6                  1.00000  -401.27472   
    20. CR (   2)Br   6                  1.00000  -141.25502   
    21. CR (   3)Br   6                  0.99989   -11.63982  92(v),93(v),91(v)
    22. CR (   4)Br   6                  1.00000   -56.33249   
    23. CR (   5)Br   6                  0.99998    -6.90513   
    24. CR (   6)Br   6                  1.00000   -56.33543   
    25. CR (   7)Br   6                  0.99991    -6.91314   
    26. CR (   8)Br   6                  1.00000   -56.33369   
    27. CR (   9)Br   6                  0.99999    -6.90859   
    28. CR (  10)Br   6                  0.99995    -2.84790   
    29. CR (  11)Br   6                  0.99999    -2.84192   
    30. CR (  12)Br   6                  0.99997    -2.85016   
    31. CR (  13)Br   6                  0.99995    -2.84788   
    32. CR (  14)Br   6                  0.99998    -2.84542   
    33. CR (   1)Br   7                  1.00000  -400.93833   
    34. CR (   2)Br   7                  1.00000  -141.59077   
    35. CR (   3)Br   7                  0.99989   -11.63539  94(v),91(v),92(v),93(v)
    36. CR (   4)Br   7                  1.00000   -56.33072   
    37. CR (   5)Br   7                  0.99991    -6.91607   
    38. CR (   6)Br   7                  1.00000   -56.32760   
    39. CR (   7)Br   7                  0.99999    -6.90767   
    40. CR (   8)Br   7                  1.00000   -56.32869   
    41. CR (   9)Br   7                  0.99998    -6.91067   
    42. CR (  10)Br   7                  0.99997    -2.84676   
    43. CR (  11)Br   7                  0.99995    -2.84926   
    44. CR (  12)Br   7                  0.99999    -2.84030   
    45. CR (  13)Br   7                  0.99994    -2.84671   
    46. CR (  14)Br   7                  0.99998    -2.84414   
    47. LP (   1) O   1                  0.99078    -0.77598  65(v),156(v),155(v),154(v)
                                                    157(r),129(v),130(v)
    48. LP (   2) O   1                  0.98158    -0.50629  155(v),156(v),128(v),67(v)
    49. LP (   1)Br   6                  0.99618    -1.21717  92(v),93(v),91(v),158(v)
                                                    160(v),164(v)
    50. LP (   2)Br   6                  0.98618    -0.49995  160(v),158(v)
    51. LP (   3)Br   6                  0.97607    -0.49708  164(v),158(v),91(v),156(r)
                                                    160(v)
    52. LP (   1)Br   7                  0.99616    -1.21702  94(v),91(v),92(v),93(v)
                                                    158(v),160(v),163(v)
    53. LP (   2)Br   7                  0.98680    -0.49855  160(v),158(v)
    54. LP (   3)Br   7                  0.97773    -0.49551  163(v),160(v),91(v),158(v)
    55. RY*(   1) O   1                  0.00089     0.99799   
    56. RY*(   2) O   1                  0.00068     1.18525   
    57. RY*(   3) O   1                  0.00005     1.46939   
    58. RY*(   4) O   1                  0.00002     1.06298   
    59. RY*(   5) O   1                  0.00000     2.60892   
    60. RY*(   6) O   1                  0.00000     2.40846   
    61. RY*(   7) O   1                  0.00000     2.50549   
    62. RY*(   8) O   1                  0.00000     2.83383   
    63. RY*(   9) O   1                  0.00001     2.81156   
    64. RY*(   1) C   2                  0.00231     0.60261   
    65. RY*(   2) C   2                  0.00162     0.44521   
    66. RY*(   3) C   2                  0.00133     1.10078   
    67. RY*(   4) C   2                  0.00082     2.01039   
    68. RY*(   5) C   2                  0.00030     1.10674   
    69. RY*(   6) C   2                  0.00017     1.55117   
    70. RY*(   7) C   2                  0.00006     1.91766   
    71. RY*(   8) C   2                  0.00004     1.19726   
    72. RY*(   9) C   2                  0.00001     1.98254   
    73. RY*(   1) C   3                  0.00327     0.55291   
    74. RY*(   2) C   3                  0.00236     0.66128   
    75. RY*(   3) C   3                  0.00154     0.59538   
    76. RY*(   4) C   3                  0.00068     0.52150   
    77. RY*(   5) C   3                  0.00023     1.96446   
    78. RY*(   6) C   3                  0.00012     1.84187   
    79. RY*(   7) C   3                  0.00011     1.95630   
    80. RY*(   8) C   3                  0.00008     1.90826   
    81. RY*(   9) C   3                  0.00003     1.93060   
    82. RY*(   1) C   4                  0.00281     0.67469   
    83. RY*(   2) C   4                  0.00199     0.49311   
    84. RY*(   3) C   4                  0.00056     0.54144   
    85. RY*(   4) C   4                  0.00036     0.38356   
    86. RY*(   5) C   4                  0.00006     2.10007   
    87. RY*(   6) C   4                  0.00003     1.70928   
    88. RY*(   7) C   4                  0.00003     1.90778   
    89. RY*(   8) C   4                  0.00001     1.95100   
    90. RY*(   9) C   4                  0.00001     2.11803   
    91. RY*(   1) C   5                  0.00777     0.42874   
    92. RY*(   2) C   5                  0.00355     0.53348   
    93. RY*(   3) C   5                  0.00309     0.53056   
    94. RY*(   4) C   5                  0.00190     0.64857   
    95. RY*(   5) C   5                  0.00088     1.74940   
    96. RY*(   6) C   5                  0.00048     1.64150   
    97. RY*(   7) C   5                  0.00045     1.63543   
    98. RY*(   8) C   5                  0.00009     1.82073   
    99. RY*(   9) C   5                  0.00004     1.79645   
   100. RY*(   1)Br   6                  0.00122     0.41287   
   101. RY*(   2)Br   6                  0.00069     0.46510   
   102. RY*(   3)Br   6                  0.00062     0.44500   
   103. RY*(   4)Br   6                  0.00012     0.65425   
   104. RY*(   5)Br   6                  0.00005     0.69295   
   105. RY*(   6)Br   6                  0.00006     0.62950   
   106. RY*(   7)Br   6                  0.00002     0.72536   
   107. RY*(   8)Br   6                  0.00001     0.53477   
   108. RY*(   9)Br   6                  0.00001     0.34161   
   109. RY*(  10)Br   6                  0.00000     3.19330   
   110. RY*(  11)Br   6                  0.00000     3.21294   
   111. RY*(  12)Br   6                  0.00000     3.25346   
   112. RY*(  13)Br   6                  0.00000     3.20705   
   113. RY*(  14)Br   6                  0.00000     3.20916   
   114. RY*(   1)Br   7                  0.00127     0.41697   
   115. RY*(   2)Br   7                  0.00070     0.50541   
   116. RY*(   3)Br   7                  0.00056     0.40512   
   117. RY*(   4)Br   7                  0.00010     0.79879   
   118. RY*(   5)Br   7                  0.00008     0.56644   
   119. RY*(   6)Br   7                  0.00001     0.75649   
   120. RY*(   7)Br   7                  0.00002     0.65657   
   121. RY*(   8)Br   7                  0.00000     3.13412   
   122. RY*(   9)Br   7                  0.00000     3.09406   
   123. RY*(  10)Br   7                  0.00000     3.18698   
   124. RY*(  11)Br   7                  0.00001     0.38594   
   125. RY*(  12)Br   7                  0.00000     3.29383   
   126. RY*(  13)Br   7                  0.00001     0.53220   
   127. RY*(  14)Br   7                  0.00000     3.18977   
   128. RY*(   1) H   8                  0.00073     1.43720   
   129. RY*(   2) H   8                  0.00061     1.18869   
   130. RY*(   3) H   8                  0.00036     0.82519   
   131. RY*(   4) H   8                  0.00001     2.11252   
   132. RY*(   1) H   9                  0.00108     0.19437   
   133. RY*(   2) H   9                  0.00013     1.57179   
   134. RY*(   3) H   9                  0.00006     1.73643   
   135. RY*(   4) H   9                  0.00002     2.04827   
   136. RY*(   1) H  10                  0.00134     0.22269   
   137. RY*(   2) H  10                  0.00012     1.58690   
   138. RY*(   3) H  10                  0.00006     1.73609   
   139. RY*(   4) H  10                  0.00001     2.00098   
   140. RY*(   1) H  11                  0.00160     0.17989   
   141. RY*(   2) H  11                  0.00008     1.58678   
   142. RY*(   3) H  11                  0.00004     1.87466   
   143. RY*(   4) H  11                  0.00002     2.04054   
   144. RY*(   1) H  12                  0.00070     0.19302   
   145. RY*(   2) H  12                  0.00006     1.73504   
   146. RY*(   3) H  12                  0.00006     1.62333   
   147. RY*(   4) H  12                  0.00001     1.98245   
   148. RY*(   1) H  13                  0.00077     0.20679   
   149. RY*(   2) H  13                  0.00008     1.51076   
   150. RY*(   3) H  13                  0.00006     1.80740   
   151. RY*(   4) H  13                  0.00001     1.98965   
   152. BD*(   1) O   1 - C   2          0.00735     0.11141   
   153. BD*(   1) O   1 - H   8          0.00238     0.26622   
   154. BD*(   1) C   2 - C   3          0.01442     0.21273   
   155. BD*(   1) C   2 - H   9          0.01329     0.24706   
   156. BD*(   1) C   2 - H  10          0.01378     0.24465   
   157. BD*(   1) C   3 - C   4          0.01054     0.13279   
   158. BD*(   1) C   3 - C   5          0.03379     0.11545   
   159. BD*(   1) C   3 - H  11          0.01099     0.28490   
   160. BD*(   1) C   4 - C   5          0.02646     0.11309   
   161. BD*(   1) C   4 - H  12          0.00614     0.28469   
   162. BD*(   1) C   4 - H  13          0.00643     0.27357   
   163. BD*(   1) C   5 -Br   6          0.03983    -0.14309   
   164. BD*(   1) C   5 -Br   7          0.03767    -0.14021   
       -------------------------------
              Total Lewis   53.72243  ( 99.4860%)
        Valence non-Lewis    0.22307  (  0.4131%)
        Rydberg non-Lewis    0.05450  (  0.1009%)
       -------------------------------
            Total unit  1   54.00000  (100.0000%)
           Charge unit  1    0.00000


 ***************************************************
 *******         Beta  spin orbitals         *******
 ***************************************************


 NATURAL POPULATIONS:  Natural atomic orbital occupancies 
                                                          
   NAO  Atom  No  lang   Type(AO)    Occupancy      Energy
 ----------------------------------------------------------
     1    O    1  S      Cor( 1S)     0.99987     -19.15844
     2    O    1  S      Val( 2S)     0.83941      -1.04771
     3    O    1  S      Ryd( 3S)     0.00065       1.22056
     4    O    1  px     Val( 2p)     0.79853      -0.47270
     5    O    1  px     Ryd( 3p)     0.00091       1.04759
     6    O    1  py     Val( 2p)     0.82865      -0.46611
     7    O    1  py     Ryd( 3p)     0.00112       0.89468
     8    O    1  pz     Val( 2p)     0.75157      -0.48298
     9    O    1  pz     Ryd( 3p)     0.00058       0.91875
    10    O    1  dxy    Ryd( 3d)     0.00026       2.62240
    11    O    1  dxz    Ryd( 3d)     0.00045       2.72672
    12    O    1  dyz    Ryd( 3d)     0.00033       2.59648
    13    O    1  dx2y2  Ryd( 3d)     0.00049       2.96384
    14    O    1  dz2    Ryd( 3d)     0.00063       2.97023

    15    C    2  S      Cor( 1S)     0.99950     -10.32944
    16    C    2  S      Val( 2S)     0.50340      -0.41540
    17    C    2  S      Ryd( 3S)     0.00144       0.57770
    18    C    2  px     Val( 2p)     0.52608      -0.27568
    19    C    2  px     Ryd( 3p)     0.00106       0.33412
    20    C    2  py     Val( 2p)     0.59397      -0.28641
    21    C    2  py     Ryd( 3p)     0.00210       0.52743
    22    C    2  pz     Val( 2p)     0.38809      -0.25745
    23    C    2  pz     Ryd( 3p)     0.00197       0.39443
    24    C    2  dxy    Ryd( 3d)     0.00025       2.02897
    25    C    2  dxz    Ryd( 3d)     0.00071       1.92050
    26    C    2  dyz    Ryd( 3d)     0.00081       2.03085
    27    C    2  dx2y2  Ryd( 3d)     0.00035       2.06888
    28    C    2  dz2    Ryd( 3d)     0.00115       2.07292

    29    C    3  S      Cor( 1S)     0.99937     -10.29304
    30    C    3  S      Val( 2S)     0.47440      -0.40342
    31    C    3  S      Ryd( 3S)     0.00185       0.54486
    32    C    3  px     Val( 2p)     0.52518      -0.29757
    33    C    3  px     Ryd( 3p)     0.00228       0.44553
    34    C    3  py     Val( 2p)     0.53596      -0.29717
    35    C    3  py     Ryd( 3p)     0.00214       0.51225
    36    C    3  pz     Val( 2p)     0.53896      -0.29922
    37    C    3  pz     Ryd( 3p)     0.00260       0.44513
    38    C    3  dxy    Ryd( 3d)     0.00049       2.14047
    39    C    3  dxz    Ryd( 3d)     0.00032       1.91040
    40    C    3  dyz    Ryd( 3d)     0.00037       1.91357
    41    C    3  dx2y2  Ryd( 3d)     0.00024       2.07095
    42    C    3  dz2    Ryd( 3d)     0.00047       1.98940

    43    C    4  S      Cor( 1S)     0.99942     -10.28818
    44    C    4  S      Val( 2S)     0.51108      -0.42337
    45    C    4  S      Ryd( 3S)     0.00083       0.52812
    46    C    4  px     Val( 2p)     0.58847      -0.28978
    47    C    4  px     Ryd( 3p)     0.00266       0.48099
    48    C    4  py     Val( 2p)     0.55133      -0.29048
    49    C    4  py     Ryd( 3p)     0.00158       0.41869
    50    C    4  pz     Val( 2p)     0.48910      -0.27590
    51    C    4  pz     Ryd( 3p)     0.00203       0.29349
    52    C    4  dxy    Ryd( 3d)     0.00025       2.03997
    53    C    4  dxz    Ryd( 3d)     0.00034       2.18172
    54    C    4  dyz    Ryd( 3d)     0.00044       2.13234
    55    C    4  dx2y2  Ryd( 3d)     0.00008       1.85695
    56    C    4  dz2    Ryd( 3d)     0.00056       1.98851

    57    C    5  S      Cor( 1S)     0.99927     -10.40383
    58    C    5  S      Val( 2S)     0.51932      -0.54976
    59    C    5  S      Ryd( 3S)     0.00226       0.50341
    60    C    5  px     Val( 2p)     0.51043      -0.43700
    61    C    5  px     Ryd( 3p)     0.00446       0.48806
    62    C    5  py     Val( 2p)     0.51074      -0.43036
    63    C    5  py     Ryd( 3p)     0.00483       0.45062
    64    C    5  pz     Val( 2p)     0.53935      -0.38589
    65    C    5  pz     Ryd( 3p)     0.00371       0.36803
    66    C    5  dxy    Ryd( 3d)     0.00090       1.90636
    67    C    5  dxz    Ryd( 3d)     0.00084       1.72271
    68    C    5  dyz    Ryd( 3d)     0.00074       1.76584
    69    C    5  dx2y2  Ryd( 3d)     0.00111       1.76363
    70    C    5  dz2    Ryd( 3d)     0.00066       1.88025

    71   Br    6  S      Cor( 1S)     1.00000    -401.27394
    72   Br    6  S      Cor( 2S)     1.00000    -141.25476
    73   Br    6  S      Cor( 3S)     0.99988     -11.63768
    74   Br    6  S      Val( 4S)     0.93246      -1.27002
    75   Br    6  S      Ryd( 5S)     0.00184       0.25913
    76   Br    6  px     Cor( 2p)     1.00000     -56.33219
    77   Br    6  px     Cor( 3p)     0.99998      -6.90459
    78   Br    6  px     Val( 4p)     0.91233      -0.47852
    79   Br    6  px     Ryd( 5p)     0.00089       0.48414
    80   Br    6  py     Cor( 2p)     1.00000     -56.33502
    81   Br    6  py     Cor( 3p)     0.99990      -6.91247
    82   Br    6  py     Val( 4p)     0.59871      -0.44120
    83   Br    6  py     Ryd( 5p)     0.00140       0.46871
    84   Br    6  pz     Cor( 2p)     1.00000     -56.33234
    85   Br    6  pz     Cor( 3p)     0.99989      -6.90608
    86   Br    6  pz     Val( 4p)     0.74972      -0.46617
    87   Br    6  pz     Ryd( 5p)     0.00070       0.47403
    88   Br    6  dxy    Cor( 3d)     0.99995      -2.84746
    89   Br    6  dxy    Ryd( 4d)     0.00101       0.63217
    90   Br    6  dxy    Ryd( 5d)     0.00002       3.34677
    91   Br    6  dxz    Cor( 3d)     0.99999      -2.84051
    92   Br    6  dxz    Ryd( 4d)     0.00023       0.48199
    93   Br    6  dxz    Ryd( 5d)     0.00001       3.15679
    94   Br    6  dyz    Cor( 3d)     0.99997      -2.84863
    95   Br    6  dyz    Ryd( 4d)     0.00093       0.60719
    96   Br    6  dyz    Ryd( 5d)     0.00002       3.30066
    97   Br    6  dx2y2  Cor( 3d)     0.99995      -2.84744
    98   Br    6  dx2y2  Ryd( 4d)     0.00115       0.68935
    99   Br    6  dx2y2  Ryd( 5d)     0.00002       3.38749
   100   Br    6  dz2    Cor( 3d)     0.99998      -2.84361
   101   Br    6  dz2    Ryd( 4d)     0.00067       0.54450
   102   Br    6  dz2    Ryd( 5d)     0.00001       3.23477

   103   Br    7  S      Cor( 1S)     1.00000    -400.93749
   104   Br    7  S      Cor( 2S)     1.00000    -141.59049
   105   Br    7  S      Cor( 3S)     0.99989     -11.63314
   106   Br    7  S      Val( 4S)     0.93282      -1.26879
   107   Br    7  S      Ryd( 5S)     0.00201       0.24455
   108   Br    7  px     Cor( 2p)     1.00000     -56.33022
   109   Br    7  px     Cor( 3p)     0.99989      -6.91526
   110   Br    7  px     Val( 4p)     0.57137      -0.43557
   111   Br    7  px     Ryd( 5p)     0.00144       0.44951
   112   Br    7  py     Cor( 2p)     1.00000     -56.32699
   113   Br    7  py     Cor( 3p)     0.99996      -6.90653
   114   Br    7  py     Val( 4p)     0.89987      -0.47670
   115   Br    7  py     Ryd( 5p)     0.00075       0.47462
   116   Br    7  pz     Cor( 2p)     1.00000     -56.32756
   117   Br    7  pz     Cor( 3p)     0.99991      -6.90859
   118   Br    7  pz     Val( 4p)     0.76012      -0.46278
   119   Br    7  pz     Ryd( 5p)     0.00074       0.47297
   120   Br    7  dxy    Cor( 3d)     0.99997      -2.84594
   121   Br    7  dxy    Ryd( 4d)     0.00064       0.61072
   122   Br    7  dxy    Ryd( 5d)     0.00001       3.30190
   123   Br    7  dxz    Cor( 3d)     0.99995      -2.84790
   124   Br    7  dxz    Ryd( 4d)     0.00116       0.65458
   125   Br    7  dxz    Ryd( 5d)     0.00002       3.35493
   126   Br    7  dyz    Cor( 3d)     0.99999      -2.83881
   127   Br    7  dyz    Ryd( 4d)     0.00015       0.48735
   128   Br    7  dyz    Ryd( 5d)     0.00001       3.15984
   129   Br    7  dx2y2  Cor( 3d)     0.99994      -2.84588
   130   Br    7  dx2y2  Ryd( 4d)     0.00134       0.67576
   131   Br    7  dx2y2  Ryd( 5d)     0.00002       3.37863
   132   Br    7  dz2    Cor( 3d)     0.99998      -2.84252
   133   Br    7  dz2    Ryd( 4d)     0.00065       0.53406
   134   Br    7  dz2    Ryd( 5d)     0.00001       3.22074

   135    H    8  S      Val( 1S)     0.25316      -0.05568
   136    H    8  S      Ryd( 2S)     0.00043       0.25130
   137    H    8  px     Ryd( 2p)     0.00109       2.23286
   138    H    8  py     Ryd( 2p)     0.00064       1.47480
   139    H    8  pz     Ryd( 2p)     0.00063       1.63529

   140    H    9  S      Val( 1S)     0.34145      -0.10357
   141    H    9  S      Ryd( 2S)     0.00082       0.18104
   142    H    9  px     Ryd( 2p)     0.00020       1.71060
   143    H    9  py     Ryd( 2p)     0.00025       1.90180
   144    H    9  pz     Ryd( 2p)     0.00013       1.79905

   145    H   10  S      Val( 1S)     0.37671      -0.12481
   146    H   10  S      Ryd( 2S)     0.00134       0.20347
   147    H   10  px     Ryd( 2p)     0.00015       1.63924
   148    H   10  py     Ryd( 2p)     0.00035       2.04175
   149    H   10  pz     Ryd( 2p)     0.00007       1.68597

   150    H   11  S      Val( 1S)     0.34869      -0.07829
   151    H   11  S      Ryd( 2S)     0.00136       0.17562
   152    H   11  px     Ryd( 2p)     0.00010       1.80841
   153    H   11  py     Ryd( 2p)     0.00032       2.03985
   154    H   11  pz     Ryd( 2p)     0.00009       1.67307

   155    H   12  S      Val( 1S)     0.35717      -0.08540
   156    H   12  S      Ryd( 2S)     0.00068       0.17202
   157    H   12  px     Ryd( 2p)     0.00022       1.87299
   158    H   12  py     Ryd( 2p)     0.00016       1.70653
   159    H   12  pz     Ryd( 2p)     0.00014       1.79475

   160    H   13  S      Val( 1S)     0.36241      -0.09831
   161    H   13  S      Ryd( 2S)     0.00074       0.17985
   162    H   13  px     Ryd( 2p)     0.00018       1.79079
   163    H   13  py     Ryd( 2p)     0.00016       1.71048
   164    H   13  pz     Ryd( 2p)     0.00018       1.84554


 Summary of Natural Population Analysis:                  
                                                          
                                       Natural Population 
                Natural  -----------------------------------------------
    Atom  No    Charge         Core      Valence    Rydberg      Total
 -----------------------------------------------------------------------
      O    1   -0.22346      0.99987     3.21816    0.00543     4.22346
      C    2   -0.02086      0.99950     2.01153    0.00983     3.02086
      C    3   -0.08464      0.99937     2.07450    0.01077     3.08464
      C    4   -0.14818      0.99942     2.13999    0.00877     3.14818
      C    5   -0.09862      0.99927     2.07985    0.01950     3.09862
     Br    6    0.29842     13.99948     3.19321    0.00889    17.20158
     Br    7    0.32739     13.99948     3.16418    0.00895    17.17261
      H    8    0.24405      0.00000     0.25316    0.00279     0.25595
      H    9    0.15714      0.00000     0.34145    0.00141     0.34286
      H   10    0.12138      0.00000     0.37671    0.00191     0.37862
      H   11    0.14944      0.00000     0.34869    0.00187     0.35056
      H   12    0.14163      0.00000     0.35717    0.00120     0.35837
      H   13    0.13631      0.00000     0.36241    0.00127     0.36369
 =======================================================================
   * Total *    1.00000     32.99639    19.92101    0.08260    53.00000

                                 Natural Population      
 --------------------------------------------------------
   Core                      32.99639 ( 99.9891% of  33)
   Valence                   19.92101 ( 99.6050% of  20)
   Natural Minimal Basis     52.91740 ( 99.8442% of  53)
   Natural Rydberg Basis      0.08260 (  0.1558% of  53)
 --------------------------------------------------------

    Atom  No          Natural Electron Configuration
 ----------------------------------------------------------------------------
      O    1      [core]2S( 0.84)2p( 2.38)
      C    2      [core]2S( 0.50)2p( 1.51)3p( 0.01)
      C    3      [core]2S( 0.47)2p( 1.60)3p( 0.01)
      C    4      [core]2S( 0.51)2p( 1.63)3p( 0.01)
      C    5      [core]2S( 0.52)2p( 1.56)3p( 0.01)
     Br    6      [core]4S( 0.93)4p( 2.26)
     Br    7      [core]4S( 0.93)4p( 2.23)
      H    8            1S( 0.25)
      H    9            1S( 0.34)
      H   10            1S( 0.38)
      H   11            1S( 0.35)
      H   12            1S( 0.36)
      H   13            1S( 0.36)


 NATURAL BOND ORBITAL ANALYSIS, beta spin orbitals:

                       Occupancies       Lewis Structure    Low   High
           Occ.    -------------------  -----------------   occ   occ
  Cycle   Thresh.   Lewis   Non-Lewis     CR  BD  3C  LP    (L)   (NL)   Dev
 =============================================================================
   1(1)    0.90    51.51239   1.48761     33  13   0   7     3      0    0.21
   2(2)    0.90    51.51239   1.48761     33  13   0   7     3      0    0.21
   3(1)    0.80    51.83726   1.16274     33  14   0   6     3      1    0.09
   4(2)    0.80    52.28433   0.71567     33  14   0   6     0      0    0.04
 -----------------------------------------------------------------------------

 Structure accepted: No low occupancy Lewis orbitals

           --- Apparent excited state configuration ---
 The following "inverted" NBO labels reflect the actual hybrid overlap:

                 NBO  14 has been relabelled BD*

                 NBO 164 has been relabelled BD 

 --------------------------------------------------------
   Core                     32.99640 ( 99.989% of  33)
   Valence Lewis            18.73571 ( 93.679% of  20)
  ==================       ============================
   Total Lewis              51.73210 ( 97.608% of  53)
  -----------------------------------------------------
   Valence non-Lewis         1.21655 (  2.295% of  53)
   Rydberg non-Lewis         0.05135 (  0.097% of  53)
  ==================       ============================
   Total non-Lewis           1.26790 (  2.392% of  53)
 --------------------------------------------------------


       (Occupancy)   Bond orbital/ Coefficients/ Hybrids
 ---------------------------------------------------------------------------------
     1. (0.99658) BD ( 1) O   1 - C   2  
                ( 66.99%)   0.8185* O   1 s( 31.32%)p 2.19( 68.60%)d 0.00(  0.08%)
                                           -0.0001  0.5597  0.0031 -0.0568 -0.0020
                                            0.0586 -0.0008  0.8242 -0.0004  0.0015
                                            0.0066  0.0068  0.0035  0.0256
                ( 33.01%)   0.5745* C   2 s( 21.18%)p 3.71( 78.53%)d 0.01(  0.29%)
                                            0.0001  0.4584  0.0408  0.1467  0.0086
                                           -0.1019 -0.0025 -0.8670 -0.0408 -0.0016
                                           -0.0128  0.0099  0.0005  0.0511
     2. (0.99104) BD ( 1) O   1 - H   8  
                ( 74.62%)   0.8638* O   1 s( 19.94%)p 4.01( 79.97%)d 0.00(  0.09%)
                                            0.0002  0.4461  0.0193  0.8587  0.0214
                                            0.0304  0.0021 -0.2456 -0.0269  0.0074
                                            0.0033 -0.0009  0.0241 -0.0148
                ( 25.38%)   0.5038* H   8 s( 99.54%)p 0.00(  0.46%)
                                            0.9977 -0.0021 -0.0624 -0.0085  0.0246
     3. (0.98070) BD ( 1) C   2 - C   3  
                ( 47.46%)   0.6889* C   2 s( 29.58%)p 2.38( 70.37%)d 0.00(  0.05%)
                                            0.0003  0.5438  0.0084 -0.8233  0.0076
                                           -0.0456 -0.0083  0.1536 -0.0030  0.0016
                                           -0.0047 -0.0022  0.0193 -0.0114
                ( 52.54%)   0.7249* C   3 s( 30.99%)p 2.23( 68.98%)d 0.00(  0.03%)
                                           -0.0001  0.5566  0.0047  0.8082  0.0011
                                            0.0726 -0.0336 -0.1734 -0.0115  0.0066
                                           -0.0065 -0.0007  0.0121 -0.0091
     4. (0.93129) BD ( 1) C   2 - H   9  
                ( 64.02%)   0.8001* C   2 s( 24.33%)p 3.11( 75.64%)d 0.00(  0.03%)
                                           -0.0006  0.4931 -0.0125  0.4364  0.0035
                                           -0.6320  0.0135  0.4078 -0.0048 -0.0097
                                            0.0065 -0.0111 -0.0074 -0.0057
                ( 35.98%)   0.5999* H   9 s( 99.90%)p 0.00(  0.10%)
                                            0.9994 -0.0086 -0.0161  0.0222 -0.0170
     5. (0.97252) BD ( 1) C   2 - H  10  
                ( 62.02%)   0.7875* C   2 s( 25.01%)p 3.00( 74.95%)d 0.00(  0.04%)
                                            0.0001  0.4999 -0.0154  0.3305  0.0156
                                            0.7663 -0.0145  0.2293 -0.0035  0.0093
                                            0.0055  0.0085 -0.0120 -0.0086
                ( 37.98%)   0.6163* H  10 s( 99.90%)p 0.00(  0.10%)
                                            0.9995 -0.0067 -0.0115 -0.0274 -0.0097
     6. (0.96630) BD ( 1) C   3 - C   4  
                ( 51.01%)   0.7142* C   3 s( 21.16%)p 3.72( 78.76%)d 0.00(  0.08%)
                                           -0.0002  0.4600 -0.0034 -0.1352  0.0050
                                            0.0566 -0.0275  0.8748 -0.0033 -0.0052
                                           -0.0138  0.0182  0.0004  0.0156
                ( 48.99%)   0.7000* C   4 s( 22.28%)p 3.48( 77.63%)d 0.00(  0.09%)
                                            0.0002  0.4720 -0.0023  0.4833 -0.0052
                                           -0.5606 -0.0122 -0.4775  0.0199 -0.0047
                                           -0.0171  0.0175  0.0015  0.0160
     7. (0.87802) BD ( 1) C   3 - C   5  
                ( 45.86%)   0.6772* C   3 s( 22.71%)p 3.40( 77.22%)d 0.00(  0.07%)
                                            0.0010  0.4761  0.0221 -0.4652 -0.0041
                                            0.6499 -0.0088 -0.3644 -0.0241 -0.0188
                                           -0.0000 -0.0010 -0.0078 -0.0155
                ( 54.14%)   0.7358* C   5 s( 29.11%)p 2.43( 70.85%)d 0.00(  0.04%)
                                           -0.0001  0.5395  0.0046  0.5051 -0.0031
                                           -0.5794  0.0007 -0.3428 -0.0135 -0.0176
                                            0.0015 -0.0025 -0.0047 -0.0081
     8. (0.97405) BD ( 1) C   3 - H  11  
                ( 64.85%)   0.8053* C   3 s( 25.02%)p 3.00( 74.96%)d 0.00(  0.03%)
                                            0.0006 -0.5000  0.0142  0.3336 -0.0222
                                            0.7531 -0.0014  0.2657 -0.0038 -0.0122
                                           -0.0053 -0.0067  0.0021  0.0049
                ( 35.15%)   0.5928* H  11 s( 99.90%)p 0.00(  0.10%)
                                           -0.9995  0.0069 -0.0122 -0.0282 -0.0091
     9. (0.89412) BD ( 1) C   4 - C   5  
                ( 44.26%)   0.6653* C   4 s( 23.38%)p 3.27( 76.53%)d 0.00(  0.08%)
                                            0.0013  0.4830  0.0238 -0.3892 -0.0180
                                            0.5475  0.0193 -0.5598  0.0062 -0.0014
                                            0.0106 -0.0178 -0.0020  0.0199
                ( 55.74%)   0.7466* C   5 s( 27.70%)p 2.61( 72.26%)d 0.00(  0.04%)
                                           -0.0008  0.5263 -0.0005 -0.0443 -0.0137
                                           -0.0499  0.0093  0.8472  0.0111 -0.0058
                                            0.0068 -0.0119 -0.0016  0.0142
    10. (0.98163) BD ( 1) C   4 - H  12  
                ( 63.98%)   0.7999* C   4 s( 27.39%)p 2.65( 72.58%)d 0.00(  0.03%)
                                           -0.0005  0.5233 -0.0035 -0.5885  0.0227
                                           -0.4360  0.0118  0.4338  0.0245  0.0117
                                           -0.0056 -0.0034  0.0060 -0.0072
                ( 36.02%)   0.6001* H  12 s( 99.90%)p 0.00(  0.10%)
                                            0.9995 -0.0029  0.0206  0.0165 -0.0179
    11. (0.98133) BD ( 1) C   4 - H  13  
                ( 63.45%)   0.7965* C   4 s( 26.82%)p 2.73( 73.15%)d 0.00(  0.03%)
                                           -0.0005  0.5178 -0.0094  0.5163 -0.0228
                                            0.4408 -0.0187  0.5186  0.0284  0.0128
                                            0.0069  0.0072 -0.0001 -0.0063
                ( 36.55%)   0.6046* H  13 s( 99.90%)p 0.00(  0.10%)
                                            0.9995 -0.0031 -0.0177 -0.0150 -0.0213
    12. (0.99305) BD ( 1) C   5 -Br   6  
                ( 52.53%)   0.7248* C   5 s( 21.70%)p 3.60( 78.15%)d 0.01(  0.15%)
                                           -0.0001  0.4658 -0.0058  0.2752 -0.0256
                                            0.8082 -0.0076 -0.2274 -0.0078  0.0234
                                           -0.0045 -0.0130 -0.0214 -0.0177
                ( 47.47%)   0.6890*Br   6 s( 12.92%)p 6.71( 86.65%)d 0.03(  0.44%)
                                           -0.0000 -0.0000  0.0001  0.3546 -0.0586
                                           -0.0000  0.0000 -0.3378 -0.0239  0.0000
                                            0.0001 -0.8407 -0.0491 -0.0000 -0.0000
                                            0.2063  0.0119  0.0000  0.0373  0.0024
                                           -0.0000 -0.0081 -0.0013  0.0000 -0.0222
                                           -0.0019 -0.0000 -0.0389 -0.0034 -0.0000
                                           -0.0293 -0.0015
    13. (0.99241) BD ( 1) C   5 -Br   7  
                ( 52.74%)   0.7262* C   5 s( 21.42%)p 3.66( 78.43%)d 0.01(  0.15%)
                                           -0.0000  0.4627 -0.0051 -0.8153  0.0145
                                           -0.0823  0.0228 -0.3347 -0.0033  0.0121
                                            0.0216  0.0033  0.0269 -0.0133
                ( 47.26%)   0.6875*Br   7 s( 12.79%)p 6.79( 86.78%)d 0.03(  0.44%)
                                           -0.0000 -0.0000  0.0001  0.3521 -0.0623
                                           -0.0000 -0.0001  0.8469  0.0518  0.0000
                                           -0.0000  0.1758  0.0115 -0.0000 -0.0001
                                            0.3413  0.0189  0.0000  0.0202  0.0002
                                           -0.0000  0.0368  0.0028  0.0000  0.0069
                                            0.0007  0.0000  0.0456  0.0040 -0.0000
                                           -0.0213 -0.0010
    14. (0.99779) BD*( 1)Br   6 -Br   7  
                ( 52.48%)   0.7244*Br   6 s(  0.03%)p99.99( 99.91%)d 2.06(  0.06%)
                                           -0.0000 -0.0000  0.0001  0.0174  0.0016
                                           -0.0000  0.0000 -0.1828  0.0047  0.0000
                                            0.0000  0.3092 -0.0050  0.0000 -0.0000
                                            0.9325 -0.0194  0.0000  0.0038 -0.0014
                                            0.0000 -0.0046  0.0011  0.0000 -0.0181
                                            0.0041  0.0000  0.0076 -0.0018 -0.0000
                                            0.0132 -0.0026
                ( 47.52%)  -0.6893*Br   7 s(  0.00%)p 1.00( 99.93%)d 0.00(  0.07%)
                                           -0.0000 -0.0000 -0.0001 -0.0065 -0.0014
                                           -0.0000  0.0001 -0.4093  0.0098  0.0000
                                            0.0000  0.4806 -0.0097  0.0000  0.0000
                                            0.7748 -0.0172 -0.0000  0.0117 -0.0020
                                            0.0000  0.0117 -0.0029 -0.0000  0.0032
                                           -0.0006 -0.0000 -0.0113  0.0026  0.0000
                                            0.0146 -0.0035
    15. (0.99987) CR ( 1) O   1           s(100.00%)p 0.00(  0.00%)
                                            1.0000 -0.0000 -0.0000 -0.0002 -0.0000
                                            0.0002 -0.0000  0.0001  0.0000  0.0000
                                           -0.0000  0.0000 -0.0000  0.0000
    16. (0.99950) CR ( 1) C   2           s(100.00%)p 0.00(  0.00%)
                                            1.0000  0.0000 -0.0000  0.0005 -0.0000
                                           -0.0004  0.0000  0.0002  0.0000 -0.0000
                                            0.0000 -0.0000 -0.0000 -0.0000
    17. (0.99938) CR ( 1) C   3           s(100.00%)p 0.00(  0.00%)
                                            1.0000 -0.0000 -0.0000  0.0004  0.0000
                                           -0.0011  0.0000  0.0003  0.0000  0.0000
                                            0.0000  0.0000  0.0000  0.0000
    18. (0.99943) CR ( 1) C   4           s(100.00%)p 0.00(  0.00%)
                                            1.0000 -0.0002 -0.0000  0.0004  0.0000
                                           -0.0006 -0.0000  0.0013  0.0000  0.0000
                                           -0.0000  0.0000  0.0000 -0.0000
    19. (0.99926) CR ( 1) C   5           s(100.00%)p 0.00(  0.00%)
                                            1.0000  0.0005 -0.0000  0.0000 -0.0000
                                           -0.0000  0.0000  0.0006  0.0000 -0.0000
                                            0.0000 -0.0000 -0.0000  0.0000
    20. (1.00000) CR ( 1)Br   6           s(100.00%)
                                            1.0000 -0.0000  0.0000  0.0000 -0.0000
                                           -0.0000  0.0000 -0.0000 -0.0000  0.0000
                                            0.0000 -0.0000 -0.0000 -0.0000 -0.0000
                                            0.0000  0.0000  0.0000  0.0000  0.0000
                                           -0.0000 -0.0000 -0.0000  0.0000 -0.0000
                                           -0.0000 -0.0000 -0.0000 -0.0000 -0.0000
                                           -0.0000 -0.0000
    21. (1.00000) CR ( 2)Br   6           s(100.00%)
                                           -0.0000  1.0000  0.0000  0.0000 -0.0000
                                           -0.0000  0.0000 -0.0000 -0.0000  0.0000
                                            0.0000 -0.0000 -0.0000 -0.0000 -0.0000
                                            0.0000  0.0000 -0.0000  0.0000  0.0000
                                            0.0000 -0.0000 -0.0000 -0.0000 -0.0000
                                           -0.0000 -0.0000 -0.0000 -0.0000 -0.0000
                                           -0.0000 -0.0000
    22. (0.99988) CR ( 3)Br   6           s(100.00%)p 0.00(  0.00%)
                                            0.0000  0.0000  1.0000  0.0002  0.0000
                                            0.0000 -0.0000  0.0001  0.0000 -0.0000
                                           -0.0000  0.0002  0.0000 -0.0000  0.0000
                                           -0.0001 -0.0000 -0.0000 -0.0000 -0.0000
                                            0.0000  0.0000  0.0000  0.0000  0.0000
                                            0.0000  0.0000  0.0000  0.0000  0.0000
                                            0.0000  0.0000
    23. (1.00000) CR ( 4)Br   6           s(  0.00%)p 1.00(100.00%)
                                           -0.0000 -0.0000  0.0000 -0.0000 -0.0000
                                            1.0000 -0.0000 -0.0000  0.0000  0.0000
                                            0.0000  0.0000 -0.0000 -0.0000 -0.0000
                                           -0.0000  0.0000 -0.0000  0.0000 -0.0000
                                            0.0000 -0.0000  0.0000 -0.0000 -0.0000
                                           -0.0000 -0.0000 -0.0000 -0.0000  0.0000
                                           -0.0000 -0.0000
    24. (0.99998) CR ( 5)Br   6           s(  0.00%)p 1.00(100.00%)
                                            0.0000  0.0000 -0.0000  0.0001  0.0000
                                           -0.0000  1.0000 -0.0001  0.0000  0.0000
                                           -0.0000  0.0001  0.0000 -0.0000  0.0000
                                           -0.0001  0.0000 -0.0000 -0.0000 -0.0000
                                            0.0000  0.0000  0.0000 -0.0000  0.0000
                                           -0.0000 -0.0000  0.0000  0.0000  0.0000
                                            0.0000  0.0000
    25. (1.00000) CR ( 6)Br   6           s(  0.00%)p 1.00(100.00%)
                                            0.0000  0.0000 -0.0000 -0.0000  0.0000
                                            0.0000  0.0000  0.0000  0.0000  1.0000
                                           -0.0000  0.0000  0.0000  0.0000  0.0000
                                           -0.0000 -0.0000  0.0000 -0.0000 -0.0000
                                           -0.0000  0.0000  0.0000  0.0000  0.0000
                                            0.0000  0.0000  0.0000  0.0000 -0.0000
                                            0.0000  0.0000
    26. (0.99990) CR ( 7)Br   6           s(  0.00%)p 1.00(100.00%)
                                            0.0000  0.0000 -0.0000  0.0002  0.0000
                                            0.0000 -0.0000  0.0002  0.0000 -0.0000
                                            1.0000  0.0001  0.0000  0.0000  0.0000
                                           -0.0001 -0.0000  0.0000 -0.0000 -0.0000
                                           -0.0000  0.0000 -0.0000  0.0000  0.0000
                                            0.0000  0.0000  0.0000  0.0000  0.0000
                                            0.0000  0.0000
    27. (1.00000) CR ( 8)Br   6           s(  0.00%)p 1.00(100.00%)
                                           -0.0000 -0.0000 -0.0000  0.0000 -0.0000
                                           -0.0000 -0.0000 -0.0000 -0.0000  0.0000
                                            0.0000 -0.0000 -0.0000  1.0000 -0.0000
                                           -0.0000  0.0000 -0.0000  0.0000  0.0000
                                            0.0000 -0.0000 -0.0000 -0.0000  0.0000
                                           -0.0000 -0.0000 -0.0000 -0.0000  0.0000
                                           -0.0000  0.0000
    28. (0.99989) CR ( 9)Br   6           s(  0.00%)p 1.00(100.00%)
                                           -0.0000 -0.0000  0.0000 -0.0000 -0.0000
                                           -0.0000  0.0000 -0.0001  0.0000  0.0000
                                            0.0000 -0.0000 -0.0000 -0.0000  1.0000
                                           -0.0000  0.0000 -0.0000  0.0000 -0.0000
                                            0.0000 -0.0000  0.0000 -0.0000 -0.0000
                                           -0.0000 -0.0000 -0.0000 -0.0000 -0.0000
                                           -0.0000 -0.0000
    29. (0.99995) CR (10)Br   6           s(  0.00%)p 0.00(  0.00%)d 1.00(100.00%)
                                            0.0000 -0.0000 -0.0000  0.0000 -0.0000
                                           -0.0000 -0.0000 -0.0002  0.0000  0.0000
                                            0.0000  0.0001  0.0000 -0.0000 -0.0000
                                           -0.0001  0.0000  1.0000  0.0000 -0.0000
                                            0.0000 -0.0000  0.0000 -0.0000  0.0000
                                           -0.0000 -0.0000  0.0000  0.0000  0.0000
                                            0.0000  0.0000
    30. (0.99999) CR (11)Br   6           s(  0.00%)p 0.00(  0.00%)d 1.00(100.00%)
                                           -0.0000  0.0000  0.0000 -0.0000 -0.0000
                                            0.0000  0.0000  0.0000 -0.0000 -0.0000
                                           -0.0000 -0.0000 -0.0000  0.0000  0.0000
                                            0.0000 -0.0000  0.0000 -0.0000  0.0000
                                            1.0000  0.0000 -0.0000  0.0000 -0.0000
                                            0.0000  0.0000 -0.0000 -0.0000 -0.0000
                                           -0.0000  0.0000
    31. (0.99997) CR (12)Br   6           s(  0.00%)p 0.00(  0.00%)d 1.00(100.00%)
                                            0.0000 -0.0000  0.0000 -0.0000 -0.0000
                                           -0.0000 -0.0000 -0.0001  0.0000  0.0000
                                            0.0000  0.0000 -0.0000 -0.0000 -0.0000
                                           -0.0001  0.0000 -0.0000  0.0000 -0.0000
                                            0.0000 -0.0000  0.0000  1.0000  0.0000
                                           -0.0000 -0.0000  0.0000  0.0000  0.0000
                                           -0.0000  0.0000
    32. (0.99995) CR (13)Br   6           s(  0.00%)p 0.00(  0.00%)d 1.00(100.00%)
                                           -0.0000 -0.0000  0.0000 -0.0000 -0.0000
                                           -0.0000 -0.0000 -0.0002  0.0000  0.0000
                                            0.0000  0.0000 -0.0000 -0.0000 -0.0000
                                           -0.0001  0.0000 -0.0000  0.0000 -0.0000
                                            0.0000 -0.0000  0.0000 -0.0000  0.0000
                                           -0.0000  1.0000  0.0000 -0.0000  0.0000
                                           -0.0000 -0.0000
    33. (0.99998) CR (14)Br   6           s(  0.00%)p 0.00(  0.00%)d 1.00(100.00%)
                                           -0.0000 -0.0000  0.0000 -0.0000 -0.0000
                                            0.0000  0.0000  0.0000 -0.0000 -0.0000
                                            0.0000 -0.0000 -0.0000  0.0000 -0.0000
                                            0.0000 -0.0000  0.0000 -0.0000  0.0000
                                           -0.0000 -0.0000 -0.0000  0.0000 -0.0000
                                            0.0000  0.0000 -0.0000 -0.0000  1.0000
                                            0.0000 -0.0000
    34. (1.00000) CR ( 1)Br   7           s(100.00%)
                                            1.0000 -0.0000  0.0000  0.0000 -0.0000
                                           -0.0000 -0.0000  0.0000  0.0000 -0.0000
                                           -0.0000 -0.0000  0.0000 -0.0000  0.0000
                                            0.0000  0.0000  0.0000  0.0000  0.0000
                                           -0.0000  0.0000  0.0000  0.0000  0.0000
                                            0.0000 -0.0000  0.0000  0.0000 -0.0000
                                           -0.0000 -0.0000
    35. (1.00000) CR ( 2)Br   7           s(100.00%)
                                           -0.0000  1.0000  0.0000  0.0000 -0.0000
                                           -0.0000 -0.0000  0.0000  0.0000  0.0000
                                           -0.0000  0.0000  0.0000 -0.0000 -0.0000
                                            0.0000  0.0000  0.0000  0.0000  0.0000
                                           -0.0000  0.0000  0.0000  0.0000  0.0000
                                            0.0000 -0.0000  0.0000  0.0000 -0.0000
                                           -0.0000 -0.0000
    36. (0.99988) CR ( 3)Br   7           s(100.00%)p 0.00(  0.00%)
                                            0.0000  0.0000  1.0000  0.0002  0.0000
                                           -0.0000  0.0000 -0.0002 -0.0000 -0.0000
                                            0.0000 -0.0000 -0.0000  0.0000  0.0000
                                            0.0000 -0.0000  0.0000 -0.0000 -0.0000
                                           -0.0000 -0.0000 -0.0000  0.0000 -0.0000
                                           -0.0000 -0.0000 -0.0000 -0.0000  0.0000
                                            0.0000 -0.0000
    37. (1.00000) CR ( 4)Br   7           s(  0.00%)p 1.00(100.00%)
                                           -0.0000 -0.0000 -0.0000  0.0000 -0.0000
                                            1.0000  0.0000  0.0000  0.0000 -0.0000
                                           -0.0000 -0.0000  0.0000 -0.0000  0.0000
                                            0.0000  0.0000  0.0000  0.0000  0.0000
                                           -0.0000  0.0000  0.0000  0.0000  0.0000
                                            0.0000 -0.0000  0.0000  0.0000 -0.0000
                                           -0.0000 -0.0000
    38. (0.99989) CR ( 5)Br   7           s(  0.00%)p 1.00(100.00%)
                                            0.0000  0.0000 -0.0000  0.0002  0.0000
                                           -0.0000 -1.0000 -0.0002 -0.0000 -0.0000
                                            0.0000 -0.0001 -0.0000  0.0000  0.0000
                                            0.0000 -0.0000  0.0000 -0.0000 -0.0000
                                           -0.0000 -0.0000 -0.0000  0.0000 -0.0000
                                            0.0000 -0.0000 -0.0000 -0.0000 -0.0000
                                            0.0000 -0.0000
    39. (1.00000) CR ( 6)Br   7           s(  0.00%)p 1.00(100.00%)
                                           -0.0000  0.0000 -0.0000  0.0000  0.0000
                                           -0.0000  0.0000 -0.0000 -0.0000  1.0000
                                           -0.0000 -0.0000  0.0000  0.0000  0.0000
                                            0.0000 -0.0000  0.0000 -0.0000  0.0000
                                           -0.0000 -0.0000 -0.0000  0.0000 -0.0000
                                            0.0000 -0.0000 -0.0000 -0.0000 -0.0000
                                            0.0000  0.0000
    40. (0.99996) CR ( 7)Br   7           s(  0.00%)p 1.00(100.00%)
                                           -0.0000 -0.0000  0.0000 -0.0000 -0.0000
                                           -0.0000 -0.0000  0.0000  0.0000 -0.0000
                                            1.0000 -0.0001  0.0000  0.0000  0.0000
                                            0.0001 -0.0000  0.0000 -0.0000  0.0000
                                           -0.0000  0.0000  0.0000  0.0000 -0.0000
                                            0.0000 -0.0000  0.0000  0.0000 -0.0000
                                           -0.0000 -0.0000
    41. (1.00000) CR ( 8)Br   7           s(  0.00%)p 1.00(100.00%)
                                           -0.0000 -0.0000  0.0000  0.0000 -0.0000
                                           -0.0000 -0.0000  0.0000  0.0000  0.0000
                                            0.0000  0.0000  0.0000  1.0000 -0.0000
                                           -0.0000  0.0000 -0.0000  0.0000 -0.0000
                                            0.0000  0.0000  0.0000 -0.0000  0.0000
                                            0.0000  0.0000  0.0000  0.0000  0.0000
                                           -0.0000  0.0000
    42. (0.99991) CR ( 9)Br   7           s(  0.00%)p 1.00(100.00%)
                                            0.0000 -0.0000  0.0000 -0.0001 -0.0000
                                            0.0000 -0.0000  0.0001  0.0000  0.0000
                                            0.0000  0.0001 -0.0000 -0.0000  1.0000
                                           -0.0000  0.0000 -0.0000  0.0000 -0.0000
                                            0.0000  0.0000  0.0000 -0.0000  0.0000
                                           -0.0000  0.0000  0.0000  0.0000  0.0000
                                           -0.0000 -0.0000
    43. (0.99997) CR (10)Br   7           s(  0.00%)p 0.00(  0.00%)d 1.00(100.00%)
                                            0.0000  0.0000  0.0000 -0.0000  0.0000
                                            0.0000 -0.0000 -0.0000 -0.0000  0.0000
                                            0.0000  0.0003 -0.0000 -0.0000 -0.0000
                                           -0.0001  0.0000  1.0000  0.0000 -0.0000
                                            0.0000 -0.0000  0.0000 -0.0000  0.0000
                                           -0.0000  0.0000 -0.0000 -0.0000  0.0000
                                           -0.0000  0.0000
    44. (0.99995) CR (11)Br   7           s(  0.00%)p 0.00(  0.00%)d 1.00(100.00%)
                                           -0.0000 -0.0000 -0.0000  0.0000  0.0000
                                           -0.0000  0.0000 -0.0000 -0.0000 -0.0000
                                           -0.0000 -0.0002  0.0000  0.0000  0.0000
                                            0.0001 -0.0000  0.0000 -0.0000  0.0000
                                            1.0000  0.0000 -0.0000  0.0000 -0.0000
                                            0.0000 -0.0000 -0.0000  0.0000 -0.0000
                                            0.0000 -0.0000
    45. (0.99999) CR (12)Br   7           s(  0.00%)p 0.00(  0.00%)d 1.00(100.00%)
                                            0.0000  0.0000  0.0000 -0.0000  0.0000
                                            0.0000 -0.0000 -0.0000 -0.0000  0.0000
                                            0.0000  0.0001 -0.0000 -0.0000 -0.0000
                                           -0.0000  0.0000 -0.0000  0.0000 -0.0000
                                            0.0000 -0.0000  0.0000  1.0000  0.0000
                                           -0.0000  0.0000 -0.0000 -0.0000  0.0000
                                            0.0000  0.0000
    46. (0.99994) CR (13)Br   7           s(  0.00%)p 0.00(  0.00%)d 1.00(100.00%)
                                           -0.0000 -0.0000 -0.0000  0.0000  0.0000
                                           -0.0000  0.0000 -0.0000 -0.0000 -0.0000
                                           -0.0000 -0.0001  0.0000  0.0000  0.0000
                                            0.0000 -0.0000  0.0000 -0.0000  0.0000
                                           -0.0000 -0.0000 -0.0000  0.0000 -0.0000
                                            0.0000  1.0000 -0.0000 -0.0000 -0.0000
                                            0.0000 -0.0000
    47. (0.99998) CR (14)Br   7           s(  0.00%)p 0.00(  0.00%)d 1.00(100.00%)
                                           -0.0000 -0.0000  0.0000 -0.0000 -0.0000
                                           -0.0000  0.0000  0.0000  0.0000 -0.0000
                                           -0.0000 -0.0001  0.0000  0.0000  0.0000
                                            0.0000 -0.0000  0.0000 -0.0000  0.0000
                                           -0.0000  0.0000 -0.0000  0.0000 -0.0000
                                            0.0000 -0.0000  0.0000  0.0000  1.0000
                                            0.0000 -0.0000
    48. (0.99051) LP ( 1) O   1           s( 47.36%)p 1.11( 52.60%)d 0.00(  0.04%)
                                            0.0000  0.6881 -0.0111 -0.4875  0.0091
                                           -0.2324  0.0031 -0.4840  0.0018 -0.0051
                                           -0.0177 -0.0055 -0.0030 -0.0017
    49. (0.82077) LP ( 2) O   1           s(  1.37%)p72.05( 98.57%)d 0.04(  0.06%)
                                           -0.0002  0.1170 -0.0007 -0.1403  0.0060
                                            0.9699 -0.0198 -0.1580  0.0013  0.0154
                                           -0.0063  0.0160 -0.0061 -0.0043
    50. (0.99618) LP ( 1)Br   6           s( 86.52%)p 0.16( 13.48%)d 0.00(  0.00%)
                                            0.0000  0.0000 -0.0003  0.9301  0.0088
                                            0.0000 -0.0001  0.0438  0.0042  0.0000
                                           -0.0002  0.3432  0.0068 -0.0000  0.0001
                                           -0.1226 -0.0013 -0.0001 -0.0015 -0.0008
                                            0.0000  0.0014  0.0000  0.0000  0.0016
                                            0.0006  0.0000  0.0047  0.0005  0.0000
                                            0.0006  0.0008
    51. (0.97592) LP ( 2)Br   6           s(  0.82%)p99.99( 99.15%)d 0.04(  0.03%)
                                            0.0000  0.0000 -0.0000  0.0904  0.0069
                                            0.0000  0.0001  0.9211 -0.0143 -0.0000
                                           -0.0001 -0.2670  0.0053  0.0000  0.0001
                                            0.2674 -0.0041  0.0003 -0.0137  0.0017
                                           -0.0000  0.0048 -0.0010  0.0001 -0.0061
                                            0.0007  0.0002 -0.0067  0.0005 -0.0000
                                           -0.0000  0.0004
    52. (0.99615) LP ( 1)Br   7           s( 86.55%)p 0.16( 13.44%)d 0.00(  0.00%)
                                            0.0000  0.0000 -0.0003  0.9303  0.0097
                                           -0.0000  0.0003 -0.3193 -0.0074 -0.0000
                                            0.0001  0.0277 -0.0028 -0.0000  0.0001
                                           -0.1779 -0.0020 -0.0000  0.0006 -0.0005
                                           -0.0000 -0.0027 -0.0008 -0.0000 -0.0014
                                            0.0002 -0.0000 -0.0039 -0.0008  0.0000
                                            0.0000  0.0006
    53. (0.97759) LP ( 2)Br   7           s(  0.98%)p99.99( 98.99%)d 0.03(  0.03%)
                                           -0.0000 -0.0000 -0.0001  0.0991  0.0037
                                           -0.0000  0.0001 -0.0639  0.0007 -0.0000
                                           -0.0001 -0.8581  0.0136  0.0000  0.0001
                                            0.4993 -0.0086  0.0003 -0.0131  0.0014
                                           -0.0002  0.0076 -0.0010  0.0001 -0.0058
                                            0.0009 -0.0001 -0.0007  0.0005 -0.0001
                                            0.0045 -0.0005
    54. (0.00091) RY*( 1) O   1           s(  6.92%)p12.49( 86.40%)d 0.96(  6.68%)
                                            0.0000  0.0030  0.2630 -0.0054 -0.4085
                                            0.0139  0.8266 -0.0031 -0.1172 -0.0131
                                           -0.1324  0.2077  0.0233 -0.0733
    55. (0.00070) RY*( 2) O   1           s( 25.57%)p 2.47( 63.10%)d 0.44( 11.33%)
                                           -0.0000  0.0057  0.5056 -0.0017 -0.6295
                                           -0.0055 -0.4844 -0.0031 -0.0096 -0.0084
                                           -0.2680 -0.1573  0.1202 -0.0467
    56. (0.00005) RY*( 3) O   1           s( 41.67%)p 1.12( 46.81%)d 0.28( 11.52%)
    57. (0.00002) RY*( 4) O   1           s( 24.23%)p 2.76( 66.89%)d 0.37(  8.88%)
    58. (0.00000) RY*( 5) O   1           s(  0.06%)p 6.23(  0.36%)d99.99( 99.58%)
    59. (0.00000) RY*( 6) O   1           s(  0.08%)p99.99( 18.14%)d99.99( 81.78%)
    60. (0.00000) RY*( 7) O   1           s(  0.02%)p99.99(  6.82%)d99.99( 93.16%)
    61. (0.00000) RY*( 8) O   1           s(  0.01%)p99.99(  2.99%)d99.99( 97.00%)
    62. (0.00001) RY*( 9) O   1           s(  1.43%)p 6.09(  8.74%)d62.60( 89.82%)
    63. (0.00241) RY*( 1) C   2           s( 15.00%)p 4.92( 73.77%)d 0.75( 11.24%)
                                           -0.0000  0.0071  0.3872  0.0022 -0.4274
                                            0.0209  0.7420  0.0152 -0.0620 -0.1724
                                           -0.1748  0.1921  0.0579 -0.1087
    64. (0.00164) RY*( 2) C   2           s(  8.19%)p10.44( 85.50%)d 0.77(  6.31%)
                                            0.0000 -0.0143  0.2858  0.0077 -0.4012
                                            0.0003 -0.4701  0.0299 -0.6871  0.0416
                                           -0.1634 -0.0920  0.0817 -0.1399
    65. (0.00130) RY*( 3) C   2           s( 12.38%)p 3.49( 43.16%)d 3.59( 44.46%)
                                            0.0000  0.0106  0.3517  0.0163 -0.1405
                                            0.0020 -0.2565  0.0038  0.5880  0.0411
                                           -0.5688 -0.3266  0.1022  0.0474
    66. (0.00059) RY*( 4) C   2           s(  1.09%)p10.10( 11.00%)d80.77( 87.92%)
                                            0.0000 -0.0035  0.1043  0.0043  0.1362
                                           -0.0177 -0.2795  0.0094  0.1135 -0.0385
                                           -0.2612  0.8886 -0.0678 -0.1235
    67. (0.00031) RY*( 5) C   2           s( 11.07%)p 3.98( 44.08%)d 4.05( 44.85%)
                                           -0.0000 -0.0265  0.3316 -0.0077  0.5434
                                            0.0066  0.1639  0.0585 -0.3394  0.0829
                                           -0.2973 -0.0392 -0.1119  0.5824
    68. (0.00017) RY*( 6) C   2           s( 12.28%)p 1.62( 19.88%)d 5.53( 67.84%)
                                           -0.0000  0.0021  0.3504 -0.0095 -0.3368
                                            0.0036 -0.2128  0.0284  0.1980 -0.1913
                                            0.5130  0.1109 -0.2992  0.5261
    69. (0.00006) RY*( 7) C   2           s(  9.57%)p 0.14(  1.35%)d 9.30( 89.07%)
    70. (0.00004) RY*( 8) C   2           s( 28.88%)p 0.71( 20.51%)d 1.75( 50.60%)
    71. (0.00001) RY*( 9) C   2           s(  1.44%)p 0.88(  1.27%)d67.47( 97.29%)
    72. (0.00312) RY*( 1) C   3           s(  0.20%)p99.99( 95.83%)d19.48(  3.96%)
                                           -0.0000  0.0302  0.0335  0.0066 -0.3293
                                            0.0119  0.4082  0.0030  0.8265 -0.0525
                                            0.0145  0.1032 -0.0072 -0.1611
    73. (0.00242) RY*( 2) C   3           s( 28.35%)p 2.27( 64.38%)d 0.26(  7.26%)
                                            0.0000 -0.0098  0.5324 -0.0103 -0.7169
                                           -0.0382 -0.3160 -0.0001 -0.1685 -0.1574
                                           -0.1496 -0.0179  0.1405 -0.0737
    74. (0.00143) RY*( 3) C   3           s( 58.70%)p 0.61( 35.65%)d 0.10(  5.66%)
                                            0.0000 -0.0002  0.7661  0.0132  0.4656
                                           -0.0110  0.3672  0.0103 -0.0665 -0.1516
                                           -0.0611  0.1618 -0.0262 -0.0548
    75. (0.00068) RY*( 4) C   3           s(  2.46%)p37.48( 92.16%)d 2.19(  5.38%)
                                           -0.0000 -0.0215  0.1553 -0.0137  0.3798
                                            0.0024 -0.7243 -0.0121  0.5024 -0.1417
                                            0.0190 -0.0810  0.1626 -0.0179
    76. (0.00018) RY*( 5) C   3           s(  1.94%)p 0.71(  1.39%)d49.80( 96.67%)
                                           -0.0000  0.0025  0.1393 -0.0144  0.0469
                                            0.0132  0.0462 -0.0014  0.0957  0.7612
                                           -0.4934 -0.2657  0.2620  0.0674
    77. (0.00013) RY*( 6) C   3           s(  4.71%)p 0.33(  1.56%)d19.92( 93.74%)
                                            0.0000  0.0165  0.2163 -0.0010 -0.0652
                                            0.0026  0.1025  0.0139  0.0243  0.1857
                                            0.7529 -0.4846  0.1907  0.2547
    78. (0.00011) RY*( 7) C   3           s(  2.92%)p 2.01(  5.85%)d31.30( 91.24%)
                                           -0.0000 -0.0015  0.1707  0.0036 -0.0963
                                            0.0050 -0.1875 -0.0164  0.1173  0.3311
                                            0.0998  0.3685 -0.6187  0.5236
    79. (0.00008) RY*( 8) C   3           s(  0.18%)p16.07(  2.84%)d99.99( 96.99%)
    80. (0.00003) RY*( 9) C   3           s(  0.67%)p 0.64(  0.43%)d99.99( 98.90%)
    81. (0.00284) RY*( 1) C   4           s(  0.80%)p99.99( 95.13%)d 5.05(  4.06%)
                                           -0.0000  0.0081  0.0893  0.0359  0.8171
                                            0.0204  0.5310 -0.0016  0.0077  0.0012
                                           -0.1379 -0.1161  0.0896 -0.0077
    82. (0.00136) RY*( 2) C   4           s(  4.13%)p19.43( 80.20%)d 3.80( 15.68%)
                                           -0.0000  0.0292  0.2010  0.0049  0.1363
                                           -0.0034 -0.2558  0.0164 -0.8471  0.1796
                                           -0.0352 -0.0373  0.0658  0.3429
    83. (0.00047) RY*( 3) C   4           s( 90.18%)p 0.10(  8.81%)d 0.01(  1.01%)
                                            0.0000 -0.0120  0.9495  0.0117 -0.2035
                                           -0.0165  0.1590  0.0171  0.1440  0.0788
                                            0.0245  0.0290  0.0257 -0.0422
    84. (0.00034) RY*( 4) C   4           s(  2.97%)p31.20( 92.78%)d 1.43(  4.25%)
                                           -0.0000 -0.0088  0.1722 -0.0170  0.4910
                                            0.0200 -0.7588 -0.0159  0.3315  0.0472
                                           -0.0443  0.1895 -0.0056 -0.0487
    85. (0.00007) RY*( 5) C   4           s(  0.06%)p81.83(  4.74%)d99.99( 95.21%)
    86. (0.00004) RY*( 6) C   4           s(  1.20%)p10.23( 12.32%)d71.79( 86.47%)
    87. (0.00003) RY*( 7) C   4           s(  0.06%)p17.06(  0.96%)d99.99( 98.98%)
    88. (0.00001) RY*( 8) C   4           s(  0.26%)p 9.92(  2.54%)d99.99( 97.21%)
    89. (0.00001) RY*( 9) C   4           s(  0.47%)p 5.54(  2.62%)d99.99( 96.91%)
    90. (0.00787) RY*( 1) C   5           s(  8.20%)p10.43( 85.45%)d 0.78(  6.36%)
                                            0.0000  0.0165  0.2858 -0.0049  0.4331
                                            0.0089 -0.6273 -0.0070  0.5228 -0.1963
                                            0.0793 -0.1327 -0.0243  0.0238
    91. (0.00356) RY*( 2) C   5           s(  7.61%)p11.88( 90.47%)d 0.25(  1.91%)
                                            0.0000  0.0034  0.2759  0.0245  0.7871
                                            0.0244  0.4567  0.0130 -0.2744 -0.0622
                                            0.0447  0.0130  0.0780 -0.0837
    92. (0.00227) RY*( 3) C   5           s( 32.86%)p 1.89( 62.08%)d 0.15(  5.05%)
                                           -0.0000 -0.0041  0.5733 -0.0217 -0.2158
                                           -0.0046 -0.3962  0.0124 -0.6455 -0.0534
                                            0.0328 -0.0669 -0.0561 -0.1974
    93. (0.00154) RY*( 4) C   5           s( 33.10%)p 1.44( 47.56%)d 0.58( 19.34%)
                                            0.0000 -0.0144  0.5752  0.0078 -0.3279
                                           -0.0036  0.4412 -0.0100  0.4162  0.1117
                                            0.2866 -0.2954  0.0165 -0.1060
    94. (0.00088) RY*( 5) C   5           s(  0.00%)p 1.00(  1.42%)d69.36( 98.57%)
                                           -0.0000 -0.0001  0.0064 -0.0294  0.0757
                                           -0.0222  0.0750 -0.0017  0.0388  0.1426
                                           -0.5212 -0.3510 -0.7437 -0.1326
    95. (0.00053) RY*( 6) C   5           s(  0.12%)p 0.77(  0.09%)d99.99( 99.79%)
                                           -0.0000  0.0007  0.0344 -0.0057  0.0110
                                           -0.0001  0.0242 -0.0006  0.0133 -0.0298
                                            0.5289  0.5425 -0.6439  0.0915
    96. (0.00041) RY*( 7) C   5           s(  7.23%)p 0.64(  4.66%)d12.19( 88.11%)
                                            0.0000  0.0124  0.2685 -0.0150 -0.1397
                                            0.0209  0.1610 -0.0212  0.0062 -0.5643
                                           -0.3521  0.1375 -0.0370  0.6469
    97. (0.00008) RY*( 8) C   5           s(  0.67%)p 9.44(  6.37%)d99.99( 92.96%)
    98. (0.00002) RY*( 9) C   5           s( 10.28%)p 0.21(  2.21%)d 8.51( 87.51%)
    99. (0.00104) RY*( 1)Br   6           s(  0.22%)p99.99( 48.92%)d99.99( 50.86%)
                                            0.0000  0.0000 -0.0000  0.0006  0.0464
                                           -0.0000 -0.0000 -0.0002 -0.2504 -0.0000
                                           -0.0000 -0.0033  0.2452 -0.0000  0.0000
                                           -0.0015  0.6053 -0.0000  0.1666 -0.0045
                                            0.0000 -0.3086  0.0115 -0.0000 -0.4617
                                           -0.0074 -0.0000  0.3152 -0.0034  0.0000
                                            0.2699 -0.0092
   100. (0.00070) RY*( 2)Br   6           s(  7.62%)p 8.43( 64.26%)d 3.69( 28.12%)
                                           -0.0000  0.0000 -0.0000  0.0109  0.2759
                                           -0.0000 -0.0000 -0.0138  0.7397 -0.0000
                                           -0.0000 -0.0393  0.1139 -0.0000 -0.0000
                                            0.0116  0.2838 -0.0000 -0.4156 -0.0890
                                            0.0000 -0.0798  0.0430 -0.0000 -0.1082
                                           -0.0467 -0.0000 -0.2348 -0.0020 -0.0000
                                            0.1495  0.0317
   101. (0.00060) RY*( 3)Br   6           s( 39.69%)p 1.33( 52.78%)d 0.19(  7.53%)
                                           -0.0000  0.0000 -0.0000  0.0170  0.6298
                                           -0.0000 -0.0000 -0.0348 -0.1337 -0.0000
                                           -0.0000 -0.0682  0.6302 -0.0000 -0.0000
                                            0.0136 -0.3268 -0.0000  0.0061 -0.0353
                                           -0.0000 -0.0220  0.0307  0.0000  0.1541
                                            0.0693  0.0000  0.1655  0.1084 -0.0000
                                           -0.0277  0.0640
   102. (0.00013) RY*( 4)Br   6           s(  0.46%)p 3.49(  1.61%)d99.99( 97.93%)
                                            0.0000 -0.0000  0.0000 -0.0092  0.0673
                                            0.0000  0.0000  0.0150 -0.0556  0.0000
                                            0.0000  0.0298  0.0232  0.0000  0.0000
                                           -0.0105 -0.1061  0.0000  0.4690 -0.1428
                                           -0.0000 -0.4092  0.1176 -0.0000  0.0106
                                            0.0233  0.0000 -0.7054  0.0591  0.0000
                                            0.2308 -0.0515
   103. (0.00006) RY*( 5)Br   6           s(  0.37%)p11.02(  4.07%)d99.99( 95.56%)
   104. (0.00003) RY*( 6)Br   6           s(  0.90%)p15.31( 13.78%)d94.84( 85.32%)
   105. (0.00002) RY*( 7)Br   6           s(  9.09%)p 2.23( 20.23%)d 7.78( 70.68%)
   106. (0.00000) RY*( 8)Br   6           s(  0.14%)p 1.13(  0.16%)d99.99( 99.70%)
   107. (0.00001) RY*( 9)Br   6           s( 38.86%)p 1.26( 48.83%)d 0.32( 12.31%)
   108. (0.00000) RY*(10)Br   6           s(  0.13%)p16.97(  2.21%)d99.99( 97.66%)
   109. (0.00000) RY*(11)Br   6           s(  1.80%)p 0.92(  1.66%)d53.63( 96.54%)
   110. (0.00000) RY*(12)Br   6           s(  0.08%)p34.51(  2.65%)d99.99( 97.27%)
   111. (0.00001) RY*(13)Br   6           s(  0.00%)p 1.00( 39.14%)d 1.55( 60.85%)
   112. (0.00000) RY*(14)Br   6           s(  0.36%)p 1.43(  0.51%)d99.99( 99.13%)
   113. (0.00098) RY*( 1)Br   7           s(  0.09%)p99.99( 46.82%)d99.99( 53.08%)
                                            0.0000  0.0000 -0.0000  0.0002  0.0304
                                           -0.0000 -0.0000  0.0009  0.2558 -0.0000
                                           -0.0000  0.0022 -0.1524 -0.0000  0.0000
                                            0.0022 -0.6161  0.0000 -0.1351  0.0146
                                            0.0000 -0.4713 -0.0087 -0.0000 -0.1931
                                            0.0086 -0.0000  0.2753 -0.0004 -0.0000
                                           -0.4208  0.0039
   114. (0.00071) RY*( 2)Br   7           s(  0.23%)p99.99( 71.68%)d99.99( 28.09%)
                                            0.0000 -0.0000 -0.0000  0.0041  0.0474
                                           -0.0000  0.0000  0.0119 -0.0453 -0.0000
                                           -0.0000 -0.0017 -0.8124 -0.0000  0.0000
                                            0.0091  0.2335 -0.0000 -0.4716 -0.0774
                                            0.0000  0.0585  0.0474 -0.0000 -0.0676
                                           -0.0527 -0.0000  0.1449 -0.0065  0.0000
                                            0.1354  0.0145
   115. (0.00058) RY*( 3)Br   7           s( 45.09%)p 1.10( 49.53%)d 0.12(  5.38%)
                                            0.0000 -0.0000 -0.0000  0.0179  0.6713
                                           -0.0000  0.0000  0.0727 -0.6654 -0.0000
                                           -0.0000  0.0201  0.0342 -0.0000  0.0000
                                            0.0334 -0.2110 -0.0000 -0.0370 -0.0251
                                            0.0000 -0.0818 -0.0632 -0.0000  0.1079
                                           -0.0312 -0.0000  0.0280 -0.1524 -0.0000
                                            0.0137  0.0659
   116. (0.00011) RY*( 4)Br   7           s(  0.19%)p16.61(  3.13%)d99.99( 96.68%)
                                           -0.0000  0.0000  0.0000 -0.0177  0.0396
                                            0.0000 -0.0000 -0.0593  0.0662  0.0000
                                            0.0000 -0.0065  0.1104  0.0000 -0.0000
                                           -0.0155  0.1046  0.0000  0.0224  0.0052
                                           -0.0000  0.4349 -0.0259  0.0000  0.3065
                                           -0.0326  0.0000  0.7592 -0.1262  0.0000
                                           -0.2876  0.0800
   117. (0.00008) RY*( 5)Br   7           s(  0.00%)p 1.00( 16.10%)d 5.21( 83.90%)
   118. (0.00003) RY*( 6)Br   7           s(  5.97%)p 3.65( 21.78%)d12.10( 72.25%)
   119. (0.00001) RY*( 7)Br   7           s(  5.28%)p 4.63( 24.45%)d13.32( 70.27%)
   120. (0.00001) RY*( 8)Br   7           s(  2.15%)p 5.77( 12.39%)d39.76( 85.46%)
   121. (0.00000) RY*( 9)Br   7           s(  0.50%)p 8.56(  4.28%)d99.99( 95.22%)
   122. (0.00000) RY*(10)Br   7           s(  0.00%)p 1.00(  0.90%)d99.99( 99.09%)
   123. (0.00000) RY*(11)Br   7           s( 38.25%)p 1.18( 45.09%)d 0.44( 16.67%)
   124. (0.00000) RY*(12)Br   7           s(  1.54%)p 0.95(  1.46%)d63.09( 97.00%)
   125. (0.00000) RY*(13)Br   7           s(  0.08%)p24.96(  1.97%)d99.99( 97.95%)
   126. (0.00000) RY*(14)Br   7           s(  0.31%)p 4.15(  1.28%)d99.99( 98.41%)
   127. (0.00068) RY*( 1) H   8           s( 20.65%)p 3.84( 79.35%)
                                            0.0081  0.4544 -0.1764  0.7245 -0.4873
   128. (0.00060) RY*( 2) H   8           s( 12.49%)p 7.01( 87.51%)
                                            0.0068  0.3534 -0.0667 -0.6728 -0.6465
   129. (0.00036) RY*( 3) H   8           s( 61.82%)p 0.62( 38.18%)
                                            0.0137  0.7862  0.3893 -0.0802  0.4731
   130. (0.00001) RY*( 4) H   8           s(  5.49%)p17.21( 94.51%)
   131. (0.00084) RY*( 1) H   9           s( 99.21%)p 0.01(  0.79%)
                                            0.0100  0.9960  0.0882  0.0076  0.0096
   132. (0.00013) RY*( 2) H   9           s(  0.56%)p99.99( 99.44%)
                                            0.0016  0.0747 -0.7946 -0.6018  0.0274
   133. (0.00007) RY*( 3) H   9           s(  0.12%)p99.99( 99.88%)
   134. (0.00002) RY*( 4) H   9           s(  0.22%)p99.99( 99.78%)
   135. (0.00137) RY*( 1) H  10           s( 99.49%)p 0.01(  0.51%)
                                            0.0087  0.9974  0.0002  0.0558  0.0448
   136. (0.00011) RY*( 2) H  10           s(  0.06%)p99.99( 99.94%)
                                           -0.0047  0.0231  0.7845 -0.5830  0.2098
   137. (0.00007) RY*( 3) H  10           s(  0.03%)p99.99( 99.97%)
   138. (0.00001) RY*( 4) H  10           s(  0.53%)p99.99( 99.47%)
   139. (0.00137) RY*( 1) H  11           s( 99.88%)p 0.00(  0.12%)
                                            0.0078  0.9994 -0.0236 -0.0236  0.0090
   140. (0.00008) RY*( 2) H  11           s(  0.01%)p 1.00( 99.99%)
   141. (0.00004) RY*( 3) H  11           s(  0.14%)p99.99( 99.86%)
   142. (0.00002) RY*( 4) H  11           s(  0.08%)p99.99( 99.92%)
   143. (0.00069) RY*( 1) H  12           s( 99.48%)p 0.01(  0.52%)
                                            0.0051  0.9974 -0.0617 -0.0311  0.0204
   144. (0.00007) RY*( 2) H  12           s(  0.27%)p99.99( 99.73%)
   145. (0.00007) RY*( 3) H  12           s(  0.06%)p99.99( 99.94%)
   146. (0.00002) RY*( 4) H  12           s(  0.28%)p99.99( 99.72%)
   147. (0.00075) RY*( 1) H  13           s( 99.19%)p 0.01(  0.81%)
                                            0.0056  0.9959  0.0592  0.0640  0.0231
   148. (0.00008) RY*( 2) H  13           s(  0.06%)p99.99( 99.94%)
   149. (0.00006) RY*( 3) H  13           s(  0.53%)p99.99( 99.47%)
   150. (0.00001) RY*( 4) H  13           s(  0.32%)p99.99( 99.68%)
   151. (0.00759) BD*( 1) O   1 - C   2  
                ( 33.01%)   0.5745* O   1 s( 31.32%)p 2.19( 68.60%)d 0.00(  0.08%)
                                            0.0001 -0.5597 -0.0031  0.0568  0.0020
                                           -0.0586  0.0008 -0.8242  0.0004 -0.0015
                                           -0.0066 -0.0068 -0.0035 -0.0256
                ( 66.99%)  -0.8185* C   2 s( 21.18%)p 3.71( 78.53%)d 0.01(  0.29%)
                                           -0.0001 -0.4584 -0.0408 -0.1467 -0.0086
                                            0.1019  0.0025  0.8670  0.0408  0.0016
                                            0.0128 -0.0099 -0.0005 -0.0511
   152. (0.00374) BD*( 1) O   1 - H   8  
                ( 25.38%)   0.5038* O   1 s( 19.94%)p 4.01( 79.97%)d 0.00(  0.09%)
                                           -0.0002 -0.4461 -0.0193 -0.8587 -0.0214
                                           -0.0304 -0.0021  0.2456  0.0269 -0.0074
                                           -0.0033  0.0009 -0.0241  0.0148
                ( 74.62%)  -0.8638* H   8 s( 99.54%)p 0.00(  0.46%)
                                           -0.9977  0.0021  0.0624  0.0085 -0.0246
   153. (0.01452) BD*( 1) C   2 - C   3  
                ( 52.54%)   0.7249* C   2 s( 29.58%)p 2.38( 70.37%)d 0.00(  0.05%)
                                            0.0003  0.5438  0.0084 -0.8233  0.0076
                                           -0.0456 -0.0083  0.1536 -0.0030  0.0016
                                           -0.0047 -0.0022  0.0193 -0.0114
                ( 47.46%)  -0.6889* C   3 s( 30.99%)p 2.23( 68.98%)d 0.00(  0.03%)
                                           -0.0001  0.5566  0.0047  0.8082  0.0011
                                            0.0726 -0.0336 -0.1734 -0.0115  0.0066
                                           -0.0065 -0.0007  0.0121 -0.0091
   154. (0.01046) BD*( 1) C   2 - H   9  
                ( 35.98%)   0.5999* C   2 s( 24.33%)p 3.11( 75.64%)d 0.00(  0.03%)
                                            0.0006 -0.4931  0.0125 -0.4364 -0.0035
                                            0.6320 -0.0135 -0.4078  0.0048  0.0097
                                           -0.0065  0.0111  0.0074  0.0057
                ( 64.02%)  -0.8001* H   9 s( 99.90%)p 0.00(  0.10%)
                                           -0.9994  0.0086  0.0161 -0.0222  0.0170
   155. (0.01238) BD*( 1) C   2 - H  10  
                ( 37.98%)   0.6163* C   2 s( 25.01%)p 3.00( 74.95%)d 0.00(  0.04%)
                                           -0.0001 -0.4999  0.0154 -0.3305 -0.0156
                                           -0.7663  0.0145 -0.2293  0.0035 -0.0093
                                           -0.0055 -0.0085  0.0120  0.0086
                ( 62.02%)  -0.7875* H  10 s( 99.90%)p 0.00(  0.10%)
                                           -0.9995  0.0067  0.0115  0.0274  0.0097
   156. (0.01051) BD*( 1) C   3 - C   4  
                ( 48.99%)   0.7000* C   3 s( 21.16%)p 3.72( 78.76%)d 0.00(  0.08%)
                                            0.0002 -0.4600  0.0034  0.1352 -0.0050
                                           -0.0566  0.0275 -0.8748  0.0033  0.0052
                                            0.0138 -0.0182 -0.0004 -0.0156
                ( 51.01%)  -0.7142* C   4 s( 22.28%)p 3.48( 77.63%)d 0.00(  0.09%)
                                           -0.0002 -0.4720  0.0023 -0.4833  0.0052
                                            0.5606  0.0122  0.4775 -0.0199  0.0047
                                            0.0171 -0.0175 -0.0015 -0.0160
   157. (0.03493) BD*( 1) C   3 - C   5  
                ( 54.14%)   0.7358* C   3 s( 22.71%)p 3.40( 77.22%)d 0.00(  0.07%)
                                            0.0010  0.4761  0.0221 -0.4652 -0.0041
                                            0.6499 -0.0088 -0.3644 -0.0241 -0.0188
                                           -0.0000 -0.0010 -0.0078 -0.0155
                ( 45.86%)  -0.6772* C   5 s( 29.11%)p 2.43( 70.85%)d 0.00(  0.04%)
                                           -0.0001  0.5395  0.0046  0.5051 -0.0031
                                           -0.5794  0.0007 -0.3428 -0.0135 -0.0176
                                            0.0015 -0.0025 -0.0047 -0.0081
   158. (0.01035) BD*( 1) C   3 - H  11  
                ( 35.15%)   0.5928* C   3 s( 25.02%)p 3.00( 74.96%)d 0.00(  0.03%)
                                           -0.0006  0.5000 -0.0142 -0.3336  0.0222
                                           -0.7531  0.0014 -0.2657  0.0038  0.0122
                                            0.0053  0.0067 -0.0021 -0.0049
                ( 64.85%)  -0.8053* H  11 s( 99.90%)p 0.00(  0.10%)
                                            0.9995 -0.0069  0.0122  0.0282  0.0091
   159. (0.02469) BD*( 1) C   4 - C   5  
                ( 55.74%)   0.7466* C   4 s( 23.38%)p 3.27( 76.53%)d 0.00(  0.08%)
                                            0.0013  0.4830  0.0238 -0.3892 -0.0180
                                            0.5475  0.0193 -0.5598  0.0062 -0.0014
                                            0.0106 -0.0178 -0.0020  0.0199
                ( 44.26%)  -0.6653* C   5 s( 27.70%)p 2.61( 72.26%)d 0.00(  0.04%)
                                           -0.0008  0.5263 -0.0005 -0.0443 -0.0137
                                           -0.0499  0.0093  0.8472  0.0111 -0.0058
                                            0.0068 -0.0119 -0.0016  0.0142
   160. (0.00624) BD*( 1) C   4 - H  12  
                ( 36.02%)   0.6001* C   4 s( 27.39%)p 2.65( 72.58%)d 0.00(  0.03%)
                                            0.0005 -0.5233  0.0035  0.5885 -0.0227
                                            0.4360 -0.0118 -0.4338 -0.0245 -0.0117
                                            0.0056  0.0034 -0.0060  0.0072
                ( 63.98%)  -0.7999* H  12 s( 99.90%)p 0.00(  0.10%)
                                           -0.9995  0.0029 -0.0206 -0.0165  0.0179
   161. (0.00640) BD*( 1) C   4 - H  13  
                ( 36.55%)   0.6046* C   4 s( 26.82%)p 2.73( 73.15%)d 0.00(  0.03%)
                                            0.0005 -0.5178  0.0094 -0.5163  0.0228
                                           -0.4408  0.0187 -0.5186 -0.0284 -0.0128
                                           -0.0069 -0.0072  0.0001  0.0063
                ( 63.45%)  -0.7965* H  13 s( 99.90%)p 0.00(  0.10%)
                                           -0.9995  0.0031  0.0177  0.0150  0.0213
   162. (0.03929) BD*( 1) C   5 -Br   6  
                ( 47.47%)   0.6890* C   5 s( 21.70%)p 3.60( 78.15%)d 0.01(  0.15%)
                                            0.0001 -0.4658  0.0058 -0.2752  0.0256
                                           -0.8082  0.0076  0.2274  0.0078 -0.0234
                                            0.0045  0.0130  0.0214  0.0177
                ( 52.53%)  -0.7248*Br   6 s( 12.92%)p 6.71( 86.65%)d 0.03(  0.44%)
                                            0.0000  0.0000 -0.0001 -0.3546  0.0586
                                            0.0000 -0.0000  0.3378  0.0239 -0.0000
                                           -0.0001  0.8407  0.0491  0.0000  0.0000
                                           -0.2063 -0.0119 -0.0000 -0.0373 -0.0024
                                            0.0000  0.0081  0.0013 -0.0000  0.0222
                                            0.0019  0.0000  0.0389  0.0034  0.0000
                                            0.0293  0.0015
   163. (0.03768) BD*( 1) C   5 -Br   7  
                ( 47.26%)   0.6875* C   5 s( 21.42%)p 3.66( 78.43%)d 0.01(  0.15%)
                                            0.0000 -0.4627  0.0051  0.8153 -0.0145
                                            0.0823 -0.0228  0.3347  0.0033 -0.0121
                                           -0.0216 -0.0033 -0.0269  0.0133
                ( 52.74%)  -0.7262*Br   7 s( 12.79%)p 6.79( 86.78%)d 0.03(  0.44%)
                                            0.0000  0.0000 -0.0001 -0.3521  0.0623
                                            0.0000  0.0001 -0.8469 -0.0518 -0.0000
                                            0.0000 -0.1758 -0.0115  0.0000  0.0001
                                           -0.3413 -0.0189 -0.0000 -0.0202 -0.0002
                                            0.0000 -0.0368 -0.0028 -0.0000 -0.0069
                                           -0.0007 -0.0000 -0.0456 -0.0040  0.0000
                                            0.0213  0.0010
   164. (0.44556) BD ( 1)Br   6 -Br   7  
                ( 47.52%)   0.6893*Br   6 s(  0.03%)p99.99( 99.91%)d 2.06(  0.06%)
                                            0.0000  0.0000 -0.0001 -0.0174 -0.0016
                                            0.0000 -0.0000  0.1828 -0.0047 -0.0000
                                           -0.0000 -0.3092  0.0050 -0.0000  0.0000
                                           -0.9325  0.0194 -0.0000 -0.0038  0.0014
                                           -0.0000  0.0046 -0.0011 -0.0000  0.0181
                                           -0.0041 -0.0000 -0.0076  0.0018  0.0000
                                           -0.0132  0.0026
                ( 52.48%)   0.7244*Br   7 s(  0.00%)p 1.00( 99.93%)d 0.00(  0.07%)
                                            0.0000  0.0000  0.0001  0.0065  0.0014
                                            0.0000 -0.0001  0.4093 -0.0098 -0.0000
                                           -0.0000 -0.4806  0.0097 -0.0000 -0.0000
                                           -0.7748  0.0172  0.0000 -0.0117  0.0020
                                           -0.0000 -0.0117  0.0029  0.0000 -0.0032
                                            0.0006  0.0000  0.0113 -0.0026 -0.0000
                                           -0.0146  0.0035


 NHO Directionality and "Bond Bending" (deviations from line of nuclear centers)

         [Thresholds for printing:  angular deviation  >  1.0 degree]
                                    hybrid p-character > 25.0%
                                    orbital occupancy  >  0.10e

                                Line of Centers        Hybrid 1              Hybrid 2
                                ---------------  -------------------   ------------------
                NBO               Theta   Phi    Theta   Phi    Dev    Theta   Phi    Dev
 ========================================================================================
     1. BD (   1) O   1 - C   2     8.9  136.3     5.7  135.5   3.2    168.4  326.1   3.2
     2. BD (   1) O   1 - H   8   103.1    7.6   107.2    2.1   6.7      --     --    --
     3. BD (   1) C   2 - C   3    78.0  184.1    79.6  183.8   1.6    102.9    2.8   1.5
     4. BD (   1) C   2 - H   9    59.3  303.6    62.0  305.4   3.2      --     --    --
     5. BD (   1) C   2 - H  10    70.9   68.4    74.7   65.3   4.8      --     --    --
     6. BD (   1) C   3 - C   4    33.0  134.7     8.7  167.4  26.1    121.5  309.9  25.7
     7. BD (   1) C   3 - C   5    92.3  128.2   116.1  126.2  23.8    114.9  310.9  27.4
     8. BD (   1) C   3 - H  11   109.0  244.5   107.8  247.5   3.1      --     --    --
     9. BD (   1) C   4 - C   5   152.8  120.5   128.4  125.7  24.6      4.7  214.9  27.2
    10. BD (   1) C   4 - H  12    61.0  215.6    57.1  216.9   4.1      --     --    --
    11. BD (   1) C   4 - H  13    54.2   41.7    49.9   40.5   4.4      --     --    --
    12. BD (   1) C   5 -Br   6   103.1   68.8   105.7   72.7   4.5      --     --    --
    13. BD (   1) C   5 -Br   7   110.9  189.6   112.8  184.3   5.3     68.6   11.8   2.1
    14. BD*(   1)Br   6 -Br   7    94.5  219.9    21.1  120.3  97.6    140.8  310.3  93.2
    48. LP (   1) O   1             --     --    132.3  205.6   --       --     --    --
    49. LP (   2) O   1             --     --     99.3   98.0   --       --     --    --
    51. LP (   2)Br   6             --     --     74.4  343.9   --       --     --    --
    53. LP (   2)Br   7             --     --     59.9  265.7   --       --     --    --
   164. BD (   1)Br   6 -Br   7    94.5  219.9    21.1  120.3  97.6    140.8  310.3  93.2


 Second Order Perturbation Theory Analysis of Fock Matrix in NBO Basis

     Threshold for printing:   0.25 kcal/mol
                                                                              E(2)  E(j)-E(i) F(i,j)
         Donor NBO (i)                     Acceptor NBO (j)                 kcal/mol   a.u.    a.u. 
 ===================================================================================================

 within unit  1
   1. BD (   1) O   1 - C   2        /156. BD*(   1) C   3 - C   4            1.23    1.15    0.048
   2. BD (   1) O   1 - H   8        / 65. RY*(   3) C   2                    0.37    2.01    0.034
   2. BD (   1) O   1 - H   8        / 72. RY*(   1) C   3                    0.28    1.42    0.025
   2. BD (   1) O   1 - H   8        /153. BD*(   1) C   2 - C   3            1.62    1.10    0.053
   3. BD (   1) C   2 - C   3        / 55. RY*(   2) O   1                    0.37    2.03    0.035
   3. BD (   1) C   2 - C   3        / 81. RY*(   1) C   4                    0.36    1.51    0.030
   3. BD (   1) C   2 - C   3        / 90. RY*(   1) C   5                    0.31    1.26    0.025
   3. BD (   1) C   2 - C   3        / 91. RY*(   2) C   5                    0.34    1.40    0.028
   3. BD (   1) C   2 - C   3        /152. BD*(   1) O   1 - H   8            0.89    1.10    0.040
   3. BD (   1) C   2 - C   3        /154. BD*(   1) C   2 - H   9            0.28    1.09    0.022
   3. BD (   1) C   2 - C   3        /155. BD*(   1) C   2 - H  10            0.26    1.08    0.021
   3. BD (   1) C   2 - C   3        /156. BD*(   1) C   3 - C   4            0.40    0.96    0.025
   3. BD (   1) C   2 - C   3        /157. BD*(   1) C   3 - C   5            0.53    0.95    0.029
   3. BD (   1) C   2 - C   3        /158. BD*(   1) C   3 - H  11            0.44    1.12    0.028
   3. BD (   1) C   2 - C   3        /160. BD*(   1) C   4 - H  12            0.44    1.12    0.028
   3. BD (   1) C   2 - C   3        /163. BD*(   1) C   5 -Br   7            1.06    0.69    0.035
   4. BD (   1) C   2 - H   9        / 54. RY*(   1) O   1                    0.43    1.68    0.035
   4. BD (   1) C   2 - H   9        / 75. RY*(   4) C   3                    0.27    1.17    0.023
   4. BD (   1) C   2 - H   9        /153. BD*(   1) C   2 - C   3            0.28    0.89    0.020
   4. BD (   1) C   2 - H   9        /157. BD*(   1) C   3 - C   5            3.10    0.80    0.064
   5. BD (   1) C   2 - H  10        / 72. RY*(   1) C   3                    0.30    1.23    0.025
   5. BD (   1) C   2 - H  10        /158. BD*(   1) C   3 - H  11            1.78    0.98    0.053
   6. BD (   1) C   3 - C   4        / 64. RY*(   2) C   2                    0.42    1.21    0.029
   6. BD (   1) C   3 - C   4        / 90. RY*(   1) C   5                    0.27    1.17    0.023
   6. BD (   1) C   3 - C   4        / 92. RY*(   3) C   5                    0.29    1.25    0.025
   6. BD (   1) C   3 - C   4        / 93. RY*(   4) C   5                    0.66    1.36    0.038
   6. BD (   1) C   3 - C   4        /151. BD*(   1) O   1 - C   2            1.35    0.85    0.043
   6. BD (   1) C   3 - C   4        /153. BD*(   1) C   2 - C   3            0.54    0.95    0.029
   6. BD (   1) C   3 - C   4        /157. BD*(   1) C   3 - C   5            1.63    0.86    0.047
   6. BD (   1) C   3 - C   4        /158. BD*(   1) C   3 - H  11            0.44    1.02    0.027
   6. BD (   1) C   3 - C   4        /159. BD*(   1) C   4 - C   5            1.71    0.86    0.049
   6. BD (   1) C   3 - C   4        /160. BD*(   1) C   4 - H  12            0.30    1.02    0.022
   6. BD (   1) C   3 - C   4        /162. BD*(   1) C   5 -Br   6            3.70    0.60    0.059
   6. BD (   1) C   3 - C   4        /163. BD*(   1) C   5 -Br   7            3.15    0.60    0.055
   7. BD (   1) C   3 - C   5        / 63. RY*(   1) C   2                    0.52    1.45    0.037
   7. BD (   1) C   3 - C   5        / 82. RY*(   2) C   4                    0.76    1.32    0.043
   7. BD (   1) C   3 - C   5        / 83. RY*(   3) C   4                    0.26    1.31    0.025
   7. BD (   1) C   3 - C   5        / 99. RY*(   1)Br   6                    0.26    1.22    0.024
   7. BD (   1) C   3 - C   5        /113. RY*(   1)Br   7                    0.27    1.23    0.024
   7. BD (   1) C   3 - C   5        /153. BD*(   1) C   2 - C   3            0.78    1.01    0.037
   7. BD (   1) C   3 - C   5        /154. BD*(   1) C   2 - H   9            0.50    1.05    0.031
   7. BD (   1) C   3 - C   5        /156. BD*(   1) C   3 - C   4            2.14    0.93    0.060
   7. BD (   1) C   3 - C   5        /158. BD*(   1) C   3 - H  11            0.62    1.08    0.035
   7. BD (   1) C   3 - C   5        /159. BD*(   1) C   4 - C   5            4.08    0.92    0.081
   7. BD (   1) C   3 - C   5        /160. BD*(   1) C   4 - H  12            1.61    1.08    0.056
   7. BD (   1) C   3 - C   5        /161. BD*(   1) C   4 - H  13            1.37    1.07    0.051
   7. BD (   1) C   3 - C   5        /164. BD (   1)Br   6 -Br   7            2.43    0.34    0.044
   8. BD (   1) C   3 - H  11        / 90. RY*(   1) C   5                    0.52    1.13    0.031
   8. BD (   1) C   3 - H  11        /151. BD*(   1) O   1 - C   2            0.26    0.81    0.019
   8. BD (   1) C   3 - H  11        /155. BD*(   1) C   2 - H  10            1.20    0.94    0.043
   8. BD (   1) C   3 - H  11        /161. BD*(   1) C   4 - H  13            0.77    0.97    0.035
   8. BD (   1) C   3 - H  11        /162. BD*(   1) C   5 -Br   6            1.98    0.56    0.042
   8. BD (   1) C   3 - H  11        /163. BD*(   1) C   5 -Br   7            0.28    0.56    0.016
   9. BD (   1) C   4 - C   5        / 72. RY*(   1) C   3                    0.30    1.32    0.026
   9. BD (   1) C   4 - C   5        / 73. RY*(   2) C   3                    0.29    1.45    0.027
   9. BD (   1) C   4 - C   5        / 74. RY*(   3) C   3                    0.48    1.40    0.035
   9. BD (   1) C   4 - C   5        / 99. RY*(   1)Br   6                    0.31    1.21    0.026
   9. BD (   1) C   4 - C   5        /113. RY*(   1)Br   7                    0.35    1.22    0.028
   9. BD (   1) C   4 - C   5        /153. BD*(   1) C   2 - C   3            2.42    1.00    0.065
   9. BD (   1) C   4 - C   5        /156. BD*(   1) C   3 - C   4            2.22    0.92    0.060
   9. BD (   1) C   4 - C   5        /157. BD*(   1) C   3 - C   5            4.46    0.91    0.083
   9. BD (   1) C   4 - C   5        /158. BD*(   1) C   3 - H  11            1.44    1.07    0.052
   9. BD (   1) C   4 - C   5        /160. BD*(   1) C   4 - H  12            0.47    1.07    0.030
   9. BD (   1) C   4 - C   5        /161. BD*(   1) C   4 - H  13            0.39    1.06    0.027
   9. BD (   1) C   4 - C   5        /164. BD (   1)Br   6 -Br   7            2.40    0.34    0.044
  10. BD (   1) C   4 - H  12        / 72. RY*(   1) C   3                    0.26    1.23    0.023
  10. BD (   1) C   4 - H  12        / 90. RY*(   1) C   5                    0.61    1.13    0.033
  10. BD (   1) C   4 - H  12        /153. BD*(   1) C   2 - C   3            0.80    0.91    0.034
  10. BD (   1) C   4 - H  12        /162. BD*(   1) C   5 -Br   6            1.52    0.56    0.037
  11. BD (   1) C   4 - H  13        / 72. RY*(   1) C   3                    0.32    1.24    0.025
  11. BD (   1) C   4 - H  13        / 90. RY*(   1) C   5                    0.62    1.13    0.034
  11. BD (   1) C   4 - H  13        /158. BD*(   1) C   3 - H  11            0.88    0.99    0.037
  11. BD (   1) C   4 - H  13        /163. BD*(   1) C   5 -Br   7            1.64    0.57    0.039
  12. BD (   1) C   5 -Br   6        / 73. RY*(   2) C   3                    0.30    1.52    0.027
  12. BD (   1) C   5 -Br   6        / 81. RY*(   1) C   4                    0.34    1.54    0.029
  12. BD (   1) C   5 -Br   6        /158. BD*(   1) C   3 - H  11            0.50    1.15    0.030
  12. BD (   1) C   5 -Br   6        /160. BD*(   1) C   4 - H  12            0.46    1.15    0.029
  12. BD (   1) C   5 -Br   6        /163. BD*(   1) C   5 -Br   7            0.30    0.73    0.019
  13. BD (   1) C   5 -Br   7        / 81. RY*(   1) C   4                    0.40    1.54    0.032
  13. BD (   1) C   5 -Br   7        /153. BD*(   1) C   2 - C   3            0.66    1.07    0.034
  13. BD (   1) C   5 -Br   7        /161. BD*(   1) C   4 - H  13            0.51    1.14    0.030
  13. BD (   1) C   5 -Br   7        /162. BD*(   1) C   5 -Br   6            0.27    0.72    0.018
  14. BD*(   1)Br   6 -Br   7        / 95. RY*(   6) C   5                    0.37    2.13    0.035
  15. CR (   1) O   1                / 64. RY*(   2) C   2                    0.65   19.63    0.142
  15. CR (   1) O   1                / 67. RY*(   5) C   2                    0.54   20.28    0.132
  16. CR (   1) C   2                / 74. RY*(   3) C   3                    0.43   10.94    0.086
  16. CR (   1) C   2                /131. RY*(   1) H   9                    0.40   10.53    0.082
  16. CR (   1) C   2                /135. RY*(   1) H  10                    0.39   10.55    0.081
  16. CR (   1) C   2                /151. BD*(   1) O   1 - C   2            0.49   10.44    0.091
  17. CR (   1) C   3                / 82. RY*(   2) C   4                    0.47   10.82    0.090
  17. CR (   1) C   3                / 90. RY*(   1) C   5                    0.90   10.73    0.125
  17. CR (   1) C   3                / 92. RY*(   3) C   5                    0.26   10.81    0.067
  17. CR (   1) C   3                /139. RY*(   1) H  11                    0.45   10.47    0.086
  17. CR (   1) C   3                /162. BD*(   1) C   5 -Br   6            0.40   10.15    0.082
  17. CR (   1) C   3                /163. BD*(   1) C   5 -Br   7            0.33   10.16    0.074
  18. CR (   1) C   4                / 72. RY*(   1) C   3                    0.54   10.82    0.097
  18. CR (   1) C   4                / 90. RY*(   1) C   5                    0.94   10.72    0.127
  18. CR (   1) C   4                /143. RY*(   1) H  12                    0.46   10.48    0.087
  18. CR (   1) C   4                /147. RY*(   1) H  13                    0.44   10.50    0.086
  18. CR (   1) C   4                /162. BD*(   1) C   5 -Br   6            0.36   10.15    0.077
  18. CR (   1) C   4                /163. BD*(   1) C   5 -Br   7            0.35   10.15    0.077
  19. CR (   1) C   5                / 73. RY*(   2) C   3                    0.27   11.06    0.069
  19. CR (   1) C   5                / 75. RY*(   4) C   3                    0.47   10.90    0.090
  19. CR (   1) C   5                / 82. RY*(   2) C   4                    0.31   10.93    0.073
  19. CR (   1) C   5                / 84. RY*(   4) C   4                    0.40   10.79    0.082
  19. CR (   1) C   5                /153. BD*(   1) C   2 - C   3            0.31   10.62    0.073
  19. CR (   1) C   5                /157. BD*(   1) C   3 - C   5            0.65   10.53    0.106
  19. CR (   1) C   5                /159. BD*(   1) C   4 - C   5            0.61   10.53    0.103
  19. CR (   1) C   5                /162. BD*(   1) C   5 -Br   6            0.56   10.27    0.098
  19. CR (   1) C   5                /163. BD*(   1) C   5 -Br   7            0.54   10.27    0.096
  22. CR (   3)Br   6                / 90. RY*(   1) C   5                    0.46   12.07    0.094
  22. CR (   3)Br   6                / 91. RY*(   2) C   5                    0.82   12.20    0.126
  28. CR (   9)Br   6                /164. BD (   1)Br   6 -Br   7            0.60    6.46    0.105
  36. CR (   3)Br   7                / 90. RY*(   1) C   5                    0.37   12.07    0.085
  36. CR (   3)Br   7                / 91. RY*(   2) C   5                    0.43   12.20    0.092
  36. CR (   3)Br   7                / 92. RY*(   3) C   5                    0.54   12.15    0.102
  42. CR (   9)Br   7                /164. BD (   1)Br   6 -Br   7            0.44    6.46    0.091
  48. LP (   1) O   1                / 64. RY*(   2) C   2                    0.84    1.23    0.041
  48. LP (   1) O   1                /128. RY*(   2) H   8                    0.27    2.13    0.031
  48. LP (   1) O   1                /129. RY*(   3) H   8                    0.25    1.63    0.026
  48. LP (   1) O   1                /153. BD*(   1) C   2 - C   3            0.46    0.98    0.027
  48. LP (   1) O   1                /154. BD*(   1) C   2 - H   9            0.33    1.02    0.023
  48. LP (   1) O   1                /155. BD*(   1) C   2 - H  10            1.00    1.01    0.040
  48. LP (   1) O   1                /156. BD*(   1) C   3 - C   4            0.32    0.90    0.021
  49. LP (   2) O   1                / 66. RY*(   4) C   2                    0.46    2.36    0.046
  49. LP (   2) O   1                /127. RY*(   1) H   8                    0.52    1.71    0.041
  49. LP (   2) O   1                /128. RY*(   2) H   8                    0.34    1.84    0.035
  49. LP (   2) O   1                /152. BD*(   1) O   1 - H   8            0.57    0.74    0.028
  49. LP (   2) O   1                /154. BD*(   1) C   2 - H   9            3.16    0.73    0.067
  49. LP (   2) O   1                /155. BD*(   1) C   2 - H  10            2.35    0.72    0.057
  49. LP (   2) O   1                /164. BD (   1)Br   6 -Br   7            1.58    0.02    0.009
  50. LP (   1)Br   6                / 90. RY*(   1) C   5                    0.64    1.64    0.041
  50. LP (   1)Br   6                / 91. RY*(   2) C   5                    1.29    1.77    0.060
  50. LP (   1)Br   6                / 93. RY*(   4) C   5                    0.31    1.83    0.030
  50. LP (   1)Br   6                /157. BD*(   1) C   3 - C   5            0.40    1.33    0.030
  50. LP (   1)Br   6                /159. BD*(   1) C   4 - C   5            0.31    1.33    0.026
  50. LP (   1)Br   6                /163. BD*(   1) C   5 -Br   7            0.26    1.07    0.021
  51. LP (   2)Br   6                / 90. RY*(   1) C   5                    0.40    0.93    0.025
  51. LP (   2)Br   6                /155. BD*(   1) C   2 - H  10            0.31    0.74    0.019
  51. LP (   2)Br   6                /157. BD*(   1) C   3 - C   5            1.13    0.62    0.033
  51. LP (   2)Br   6                /163. BD*(   1) C   5 -Br   7            3.29    0.36    0.044
  52. LP (   1)Br   7                / 90. RY*(   1) C   5                    0.50    1.64    0.036
  52. LP (   1)Br   7                / 91. RY*(   2) C   5                    0.66    1.77    0.043
  52. LP (   1)Br   7                / 92. RY*(   3) C   5                    0.95    1.72    0.051
  52. LP (   1)Br   7                /157. BD*(   1) C   3 - C   5            0.29    1.33    0.025
  52. LP (   1)Br   7                /159. BD*(   1) C   4 - C   5            0.34    1.33    0.027
  52. LP (   1)Br   7                /162. BD*(   1) C   5 -Br   6            0.30    1.07    0.023
  53. LP (   2)Br   7                / 90. RY*(   1) C   5                    0.53    0.92    0.028
  53. LP (   2)Br   7                /157. BD*(   1) C   3 - C   5            0.32    0.62    0.018
  53. LP (   2)Br   7                /159. BD*(   1) C   4 - C   5            0.75    0.61    0.027
  53. LP (   2)Br   7                /162. BD*(   1) C   5 -Br   6            3.46    0.35    0.044
 157. BD*(   1) C   3 - C   5        / 73. RY*(   2) C   3                    0.40    0.54    0.096
 157. BD*(   1) C   3 - C   5        / 74. RY*(   3) C   3                    0.45    0.49    0.099
 157. BD*(   1) C   3 - C   5        / 75. RY*(   4) C   3                    0.59    0.37    0.099
 157. BD*(   1) C   3 - C   5        / 90. RY*(   1) C   5                    0.81    0.31    0.097
 157. BD*(   1) C   3 - C   5        / 92. RY*(   3) C   5                    0.65    0.39    0.105
 157. BD*(   1) C   3 - C   5        /154. BD*(   1) C   2 - H   9            0.27    0.13    0.035
 157. BD*(   1) C   3 - C   5        /155. BD*(   1) C   2 - H  10            0.29    0.12    0.035
 157. BD*(   1) C   3 - C   5        /156. BD*(   1) C   3 - C   4            9.19    0.01    0.058
 162. BD*(   1) C   5 -Br   6        /101. RY*(   3)Br   6                    0.88    0.57    0.141
 163. BD*(   1) C   5 -Br   7        /115. RY*(   3)Br   7                    0.91    0.56    0.146
 163. BD*(   1) C   5 -Br   7        /116. RY*(   4)Br   7                    0.29    0.93    0.106
 164. BD (   1)Br   6 -Br   7        /157. BD*(   1) C   3 - C   5            1.46    0.57    0.053
 164. BD (   1)Br   6 -Br   7        /159. BD*(   1) C   4 - C   5            1.58    0.57    0.055


 Natural Bond Orbitals (Summary):

                                                            Principal Delocalizations
           NBO                        Occupancy    Energy   (geminal,vicinal,remote)
 ====================================================================================
 Molecular unit  1  (C4H6OBr2)
     1. BD (   1) O   1 - C   2          0.99658    -1.01860  156(v)
     2. BD (   1) O   1 - H   8          0.99104    -0.88340  153(v),65(v),72(r)
     3. BD (   1) C   2 - C   3          0.98070    -0.82976  163(v),152(v),157(g),160(v)
                                                    158(g),156(g),55(v),81(v)
                                                    91(v),90(v),154(g),155(g)
     4. BD (   1) C   2 - H   9          0.93129    -0.68023  157(v),54(v),153(g),75(v)
     5. BD (   1) C   2 - H  10          0.97252    -0.69391  158(v),72(v)
     6. BD (   1) C   3 - C   4          0.96630    -0.73508  162(v),163(v),159(g),157(g)
                                                    151(v),93(v),153(g),158(g)
                                                    64(v),160(g),92(v),90(v)
     7. BD (   1) C   3 - C   5          0.87802    -0.79347  159(g),164(v),156(g),160(v)
                                                    161(v),153(g),82(v),158(g)
                                                    63(v),154(v),113(v),83(v)
                                                    99(v)
     8. BD (   1) C   3 - H  11          0.97405    -0.69377  162(v),155(v),161(v),90(v)
                                                    163(v),151(v)
     9. BD (   1) C   4 - C   5          0.89412    -0.78626  157(g),164(v),153(v),156(g)
                                                    158(v),74(v),160(g),161(g)
                                                    113(v),99(v),72(v),73(v)
    10. BD (   1) C   4 - H  12          0.98163    -0.70015  162(v),153(v),90(v),72(v)
    11. BD (   1) C   4 - H  13          0.98133    -0.70244  163(v),158(v),90(v),72(v)
    12. BD (   1) C   5 -Br   6          0.99305    -0.86379  158(v),160(v),81(v),163(g)
                                                    73(v)
    13. BD (   1) C   5 -Br   7          0.99241    -0.85944  153(v),161(v),81(v),162(g)
    14. BD*(   1)Br   6 -Br   7          0.99779    -0.47618  95(v)
    15. CR (   1) O   1                  0.99987   -19.15855  64(v),67(v)
    16. CR (   1) C   2                  0.99950   -10.32950  151(g),74(v),131(v),135(v)
    17. CR (   1) C   3                  0.99938   -10.29306  90(v),82(v),139(v),162(v)
                                                    163(v),92(v)
    18. CR (   1) C   4                  0.99943   -10.28805  90(v),72(v),143(v),147(v)
                                                    162(v),163(v)
    19. CR (   1) C   5                  0.99926   -10.40438  157(g),159(g),162(g),163(g)
                                                    75(v),84(v),153(v),82(v)
                                                    73(v)
    20. CR (   1)Br   6                  1.00000  -401.27395   
    21. CR (   2)Br   6                  1.00000  -141.25477   
    22. CR (   3)Br   6                  0.99988   -11.63859  91(v),90(v)
    23. CR (   4)Br   6                  1.00000   -56.33219   
    24. CR (   5)Br   6                  0.99998    -6.90461   
    25. CR (   6)Br   6                  1.00000   -56.33502   
    26. CR (   7)Br   6                  0.99990    -6.91243   
    27. CR (   8)Br   6                  1.00000   -56.33234   
    28. CR (   9)Br   6                  0.99989    -6.90608  14(g),164(g)
    29. CR (  10)Br   6                  0.99995    -2.84746   
    30. CR (  11)Br   6                  0.99999    -2.84051   
    31. CR (  12)Br   6                  0.99997    -2.84863   
    32. CR (  13)Br   6                  0.99995    -2.84744   
    33. CR (  14)Br   6                  0.99998    -2.84361   
    34. CR (   1)Br   7                  1.00000  -400.93749   
    35. CR (   2)Br   7                  1.00000  -141.59049   
    36. CR (   3)Br   7                  0.99988   -11.63405  92(v),91(v),90(v)
    37. CR (   4)Br   7                  1.00000   -56.33022   
    38. CR (   5)Br   7                  0.99989    -6.91519   
    39. CR (   6)Br   7                  1.00000   -56.32698   
    40. CR (   7)Br   7                  0.99996    -6.90656  164(g),14(g)
    41. CR (   8)Br   7                  1.00000   -56.32756   
    42. CR (   9)Br   7                  0.99991    -6.90859  164(g),14(g)
    43. CR (  10)Br   7                  0.99997    -2.84594   
    44. CR (  11)Br   7                  0.99995    -2.84790   
    45. CR (  12)Br   7                  0.99999    -2.83881   
    46. CR (  13)Br   7                  0.99994    -2.84588   
    47. CR (  14)Br   7                  0.99998    -2.84252   
    48. LP (   1) O   1                  0.99051    -0.76278  155(v),64(v),153(v),154(v)
                                                    156(r),128(v),129(v)
    49. LP (   2) O   1                  0.82077    -0.47373  154(v),155(v),164(r),14(r)
                                                    152(g),127(v),66(v),128(v)
    50. LP (   1)Br   6                  0.99618    -1.20530  91(v),90(v),157(v),159(v)
                                                    93(v),163(v)
    51. LP (   2)Br   6                  0.97592    -0.49331  163(v),157(v),90(v),155(r)
    52. LP (   1)Br   7                  0.99615    -1.20408  92(v),91(v),90(v),159(v)
                                                    162(v),157(v)
    53. LP (   2)Br   7                  0.97759    -0.49138  162(v),159(v),90(v),157(v)
                                                    14(g)
    54. RY*(   1) O   1                  0.00091     0.99815   
    55. RY*(   2) O   1                  0.00070     1.19678   
    56. RY*(   3) O   1                  0.00005     1.46799   
    57. RY*(   4) O   1                  0.00002     1.08291   
    58. RY*(   5) O   1                  0.00000     2.61874   
    59. RY*(   6) O   1                  0.00000     2.41902   
    60. RY*(   7) O   1                  0.00000     2.52408   
    61. RY*(   8) O   1                  0.00000     2.85007   
    62. RY*(   9) O   1                  0.00001     2.80101   
    63. RY*(   1) C   2                  0.00241     0.65745   
    64. RY*(   2) C   2                  0.00164     0.47064   
    65. RY*(   3) C   2                  0.00130     1.12176   
    66. RY*(   4) C   2                  0.00059     1.89119   
    67. RY*(   5) C   2                  0.00031     1.11857   
    68. RY*(   6) C   2                  0.00017     1.53861   
    69. RY*(   7) C   2                  0.00006     1.89071   
    70. RY*(   8) C   2                  0.00004     1.26778   
    71. RY*(   9) C   2                  0.00001     1.97157   
    72. RY*(   1) C   3                  0.00312     0.53385   
    73. RY*(   2) C   3                  0.00242     0.65991   
    74. RY*(   3) C   3                  0.00143     0.61416   
    75. RY*(   4) C   3                  0.00068     0.49175   
    76. RY*(   5) C   3                  0.00018     1.93952   
    77. RY*(   6) C   3                  0.00013     1.83924   
    78. RY*(   7) C   3                  0.00011     1.97337   
    79. RY*(   8) C   3                  0.00008     1.97784   
    80. RY*(   9) C   3                  0.00003     1.92951   
    81. RY*(   1) C   4                  0.00284     0.67850   
    82. RY*(   2) C   4                  0.00136     0.53043   
    83. RY*(   3) C   4                  0.00047     0.51773   
    84. RY*(   4) C   4                  0.00034     0.38927   
    85. RY*(   5) C   4                  0.00007     2.14417   
    86. RY*(   6) C   4                  0.00004     1.68986   
    87. RY*(   7) C   4                  0.00003     1.86130   
    88. RY*(   8) C   4                  0.00001     1.97845   
    89. RY*(   9) C   4                  0.00001     2.11200   
    90. RY*(   1) C   5                  0.00787     0.43215   
    91. RY*(   2) C   5                  0.00356     0.56614   
    92. RY*(   3) C   5                  0.00227     0.51766   
    93. RY*(   4) C   5                  0.00154     0.62626   
    94. RY*(   5) C   5                  0.00088     1.74737   
    95. RY*(   6) C   5                  0.00053     1.65543   
    96. RY*(   7) C   5                  0.00041     1.63996   
    97. RY*(   8) C   5                  0.00008     1.86919   
    98. RY*(   9) C   5                  0.00002     1.78449   
    99. RY*(   1)Br   6                  0.00104     0.42618   
   100. RY*(   2)Br   6                  0.00070     0.48297   
   101. RY*(   3)Br   6                  0.00060     0.42888   
   102. RY*(   4)Br   6                  0.00013     0.64250   
   103. RY*(   5)Br   6                  0.00006     0.77309   
   104. RY*(   6)Br   6                  0.00003     0.62969   
   105. RY*(   7)Br   6                  0.00002     0.61009   
   106. RY*(   8)Br   6                  0.00000     3.16926   
   107. RY*(   9)Br   6                  0.00001     0.39346   
   108. RY*(  10)Br   6                  0.00000     3.20968   
   109. RY*(  11)Br   6                  0.00000     3.24878   
   110. RY*(  12)Br   6                  0.00000     3.25107   
   111. RY*(  13)Br   6                  0.00001     0.56398   
   112. RY*(  14)Br   6                  0.00000     3.21986   
   113. RY*(   1)Br   7                  0.00098     0.43665   
   114. RY*(   2)Br   7                  0.00071     0.50516   
   115. RY*(   3)Br   7                  0.00058     0.42190   
   116. RY*(   4)Br   7                  0.00011     0.79654   
   117. RY*(   5)Br   7                  0.00008     0.61606   
   118. RY*(   6)Br   7                  0.00003     0.77001   
   119. RY*(   7)Br   7                  0.00001     0.56065   
   120. RY*(   8)Br   7                  0.00001     0.61996   
   121. RY*(   9)Br   7                  0.00000     3.08585   
   122. RY*(  10)Br   7                  0.00000     3.17456   
   123. RY*(  11)Br   7                  0.00000     0.40481   
   124. RY*(  12)Br   7                  0.00000     3.26549   
   125. RY*(  13)Br   7                  0.00000     3.12858   
   126. RY*(  14)Br   7                  0.00000     3.21535   
   127. RY*(   1) H   8                  0.00068     1.23212   
   128. RY*(   2) H   8                  0.00060     1.36893   
   129. RY*(   3) H   8                  0.00036     0.87058   
   130. RY*(   4) H   8                  0.00001     2.09261   
   131. RY*(   1) H   9                  0.00084     0.19785   
   132. RY*(   2) H   9                  0.00013     1.57349   
   133. RY*(   3) H   9                  0.00007     1.74314   
   134. RY*(   4) H   9                  0.00002     2.06659   
   135. RY*(   1) H  10                  0.00137     0.22372   
   136. RY*(   2) H  10                  0.00011     1.60315   
   137. RY*(   3) H  10                  0.00007     1.71416   
   138. RY*(   4) H  10                  0.00001     2.01923   
   139. RY*(   1) H  11                  0.00137     0.18031   
   140. RY*(   2) H  11                  0.00008     1.56699   
   141. RY*(   3) H  11                  0.00004     1.90714   
   142. RY*(   4) H  11                  0.00002     2.03135   
   143. RY*(   1) H  12                  0.00069     0.19486   
   144. RY*(   2) H  12                  0.00007     1.72442   
   145. RY*(   3) H  12                  0.00007     1.63066   
   146. RY*(   4) H  12                  0.00002     1.98677   
   147. RY*(   1) H  13                  0.00075     0.21025   
   148. RY*(   2) H  13                  0.00008     1.50261   
   149. RY*(   3) H  13                  0.00006     1.81179   
   150. RY*(   4) H  13                  0.00001     1.99262   
   151. BD*(   1) O   1 - C   2          0.00759     0.11463   
   152. BD*(   1) O   1 - H   8          0.00374     0.26746   
   153. BD*(   1) C   2 - C   3          0.01452     0.21474   
   154. BD*(   1) C   2 - H   9          0.01046     0.25826   
   155. BD*(   1) C   2 - H  10          0.01238     0.24864   
   156. BD*(   1) C   3 - C   4          0.01051     0.13418   
   157. BD*(   1) C   3 - C   5          0.03493     0.12371   
   158. BD*(   1) C   3 - H  11          0.01035     0.28835   
   159. BD*(   1) C   4 - C   5          0.02469     0.12231   
   160. BD*(   1) C   4 - H  12          0.00624     0.28725   
   161. BD*(   1) C   4 - H  13          0.00640     0.27628   
   162. BD*(   1) C   5 -Br   6          0.03929    -0.13863   
   163. BD*(   1) C   5 -Br   7          0.03768    -0.13569   
   164. BD (   1)Br   6 -Br   7          0.44556    -0.45089  159(v),157(v)
       -------------------------------
              Total Lewis   51.73210  ( 97.6077%)
        Valence non-Lewis    1.21655  (  2.2954%)
        Rydberg non-Lewis    0.05135  (  0.0969%)
       -------------------------------
            Total unit  1   53.00000  (100.0000%)
           Charge unit  1    1.00000
 Unable to Open any file for archive entry.
 1\1\GINC-COMPUTE-1-7\SP\UB3LYP\def2SVP\C4H6Br2O1(1+,2)\ZAHRT2\08-Jan-2
 021\0\\# b3lyp/def2svp geom=NewRedundant pop=NBO\\39\\1,2\O,0,2.050065
 081,-0.1442957975,-0.8774035088\C,0,1.1678907025,-0.5671375366,0.13631
 2172\C,0,-0.2394221622,-0.3518231233,-0.3534212059\C,0,-1.4019125152,-
 0.2256109087,0.6111472472\C,0,-0.9606549419,0.9550652001,-0.198663639\
 Br,0,-0.1106289053,2.4359506219,0.7107416952\Br,0,-2.0912170972,1.5291
 612246,-1.6590712513\H,0,2.9544299726,-0.2241453461,-0.5507766283\H,0,
 1.2876619432,-1.6462873566,0.3676630911\H,0,1.318215662,-0.010058795,1
 .0804168183\H,0,-0.4431388861,-0.8601761877,-1.3013003104\H,0,-2.35464
 58337,-0.6939599267,0.3531652295\H,0,-1.1766430196,-0.1966820685,1.681
 1902904\\Version=ES64L-G16RevC.01\State=2-A\HF=-5378.4411\S2=0.751408\
 S2-1=0.\S2A=0.750002\RMSD=6.225e-09\Dipole=0.8800113,-1.6207725,0.8108
 66\Quadrupole=4.8696093,0.1310924,-5.0007017,-4.6072785,4.6901923,-1.8
 626064\PG=C01 [X(C4H6Br2O1)]\\@
 The archive entry for this job was punched.


 SILVERMAN'S PARADOX - IF MURPHY'S LAW CAN GO WRONG, IT WILL.
 File lengths (MBytes):  RWF=     31 Int=      0 D2E=      0 Chk=      3 Scr=      1
 Normal termination of Gaussian 16
