# Supplementary material for: Machine-Learning-Guided Discovery of Electrochemical Reactions
Source: J Am Chem Soc. 2022 Dec 2;144(49):22599–610. doi: 10.1021/jacs.2c08997 (PMC9756344; doi:10.1021/jacs.2c08997)
Supplement: Supplementary file 3 — ja2c08997_si_003.zip [file ja2c08997_si_003.zip › Oxidation Site Selectivity/Ologs_notimes/65.log]

 Entering Gaussian System, Link 0=g16
 Input=65.com
 Output=65.log
 Initial command:
  
 Copyright (c) 1988-2019, Gaussian, Inc.  All Rights Reserved.
  
 This is part of the Gaussian(R) 16 program.  It is based on
 the Gaussian(R) 09 system (copyright 2009, Gaussian, Inc.),
 the Gaussian(R) 03 system (copyright 2003, Gaussian, Inc.),
 the Gaussian(R) 98 system (copyright 1998, Gaussian, Inc.),
 the Gaussian(R) 94 system (copyright 1995, Gaussian, Inc.),
 the Gaussian 92(TM) system (copyright 1992, Gaussian, Inc.),
 the Gaussian 90(TM) system (copyright 1990, Gaussian, Inc.),
 the Gaussian 88(TM) system (copyright 1988, Gaussian, Inc.),
 the Gaussian 86(TM) system (copyright 1986, Carnegie Mellon
 University), and the Gaussian 82(TM) system (copyright 1983,
 Carnegie Mellon University). Gaussian is a federally registered
 trademark of Gaussian, Inc.
  
 This software contains proprietary and confidential information,
 including trade secrets, belonging to Gaussian, Inc.
  
 This software is provided under written license and may be
 used, copied, transmitted, or stored only in accord with that
 written license.
  
 The following legend is applicable only to US Government
 contracts under FAR:
  
                    RESTRICTED RIGHTS LEGEND
  
 Use, reproduction and disclosure by the US Government is
 subject to restrictions as set forth in subparagraphs (a)
 and (c) of the Commercial Computer Software - Restricted
 Rights clause in FAR 52.227-19.
  
 Gaussian, Inc.
 340 Quinnipiac St., Bldg. 40, Wallingford CT 06492
  
  
 ---------------------------------------------------------------
 Warning -- This program may not be used in any manner that
 competes with the business of Gaussian, Inc. or will provide
 assistance to any competitor of Gaussian, Inc.  The licensee
 of this program is prohibited from giving any competitor of
 Gaussian, Inc. access to this program.  By using this program,
 the user acknowledges that Gaussian, Inc. is engaged in the
 business of creating and licensing software in the field of
 computational chemistry and represents and warrants to the
 licensee that it is not a competitor of Gaussian, Inc. and that
 it will not use this program in any manner prohibited above.
 ---------------------------------------------------------------
  

 Cite this work as:
 Gaussian 16, Revision C.01,
 M. J. Frisch, G. W. Trucks, H. B. Schlegel, G. E. Scuseria, 
 M. A. Robb, J. R. Cheeseman, G. Scalmani, V. Barone, 
 G. A. Petersson, H. Nakatsuji, X. Li, M. Caricato, A. V. Marenich, 
 J. Bloino, B. G. Janesko, R. Gomperts, B. Mennucci, H. P. Hratchian, 
 J. V. Ortiz, A. F. Izmaylov, J. L. Sonnenberg, D. Williams-Young, 
 F. Ding, F. Lipparini, F. Egidi, J. Goings, B. Peng, A. Petrone, 
 T. Henderson, D. Ranasinghe, V. G. Zakrzewski, J. Gao, N. Rega, 
 G. Zheng, W. Liang, M. Hada, M. Ehara, K. Toyota, R. Fukuda, 
 J. Hasegawa, M. Ishida, T. Nakajima, Y. Honda, O. Kitao, H. Nakai, 
 T. Vreven, K. Throssell, J. A. Montgomery, Jr., J. E. Peralta, 
 F. Ogliaro, M. J. Bearpark, J. J. Heyd, E. N. Brothers, K. N. Kudin, 
 V. N. Staroverov, T. A. Keith, R. Kobayashi, J. Normand, 
 K. Raghavachari, A. P. Rendell, J. C. Burant, S. S. Iyengar, 
 J. Tomasi, M. Cossi, J. M. Millam, M. Klene, C. Adamo, R. Cammi, 
 J. W. Ochterski, R. L. Martin, K. Morokuma, O. Farkas, 
 J. B. Foresman, and D. J. Fox, Gaussian, Inc., Wallingford CT, 2019.
 
 ******************************************
 Gaussian 16:  ES64L-G16RevC.01  3-Jul-2019
                 8-Jan-2021 
 ******************************************
 %nprocshared=16
 Will use up to   16 processors via shared memory.
 %mem=7GB
 -----------------------------------------
 # b3lyp/def2svp geom=NewRedundant pop=NBO
 -----------------------------------------
 1/29=4000,38=1,172=1/1;
 2/12=2,17=6,18=5,40=1/2;
 3/5=43,7=101,11=2,25=1,30=1,74=-5/1,2,3;
 4//1;
 5/5=2,38=5/2;
 6/7=2,8=2,9=2,10=2,28=1,40=1/1,7;
 99/5=1,9=1/99;
 --
 65
 --
 Symbolic Z-matrix:
 Charge =  1 Multiplicity = 2
 O                     2.99617  -0.72874   0.3507 
 C                     2.23464   0.27997  -0.28345 
 C                     0.78283   0.15719   0.15902 
 C                    -0.07122   1.30571  -0.39485 
 C                    -1.53487   1.19065   0.04473 
 C                    -2.13098  -0.17057  -0.32999 
 C                    -1.28201  -1.32045   0.22263 
 C                     0.17842  -1.20153  -0.22228 
 H                     3.89603  -0.69771   0.00531 
 H                     2.60996   1.29177  -0.02443 
 H                     2.28373   0.1905   -1.38953 
 H                     0.78037   0.22929   1.26346 
 H                    -0.02165   1.28846  -1.50013 
 H                     0.3468    2.27695  -0.07908 
 H                    -1.59202   1.32064   1.14092 
 H                    -2.13043   2.00672  -0.39726 
 H                    -3.16955  -0.24684   0.03301 
 H                    -2.17792  -0.25334  -1.43168 
 H                    -1.69903  -2.29174  -0.09158 
 H                    -1.32642  -1.3054    1.32713 
 H                     0.79199  -2.00634   0.20885 
 H                     0.23518  -1.31519  -1.32199 
 
                          Input orientation:                          
 ---------------------------------------------------------------------
 Center     Atomic      Atomic             Coordinates (Angstroms)
 Number     Number       Type             X           Y           Z
 ---------------------------------------------------------------------
      1          8           0        2.996167   -0.728735    0.350697
      2          6           0        2.234645    0.279973   -0.283452
      3          6           0        0.782827    0.157186    0.159019
      4          6           0       -0.071222    1.305709   -0.394849
      5          6           0       -1.534867    1.190653    0.044731
      6          6           0       -2.130983   -0.170573   -0.329991
      7          6           0       -1.282015   -1.320448    0.222627
      8          6           0        0.178417   -1.201534   -0.222280
      9          1           0        3.896029   -0.697708    0.005310
     10          1           0        2.609961    1.291766   -0.024425
     11          1           0        2.283725    0.190502   -1.389528
     12          1           0        0.780373    0.229291    1.263462
     13          1           0       -0.021653    1.288462   -1.500130
     14          1           0        0.346805    2.276951   -0.079084
     15          1           0       -1.592020    1.320636    1.140924
     16          1           0       -2.130434    2.006718   -0.397256
     17          1           0       -3.169554   -0.246835    0.033007
     18          1           0       -2.177923   -0.253336   -1.431678
     19          1           0       -1.699026   -2.291740   -0.091584
     20          1           0       -1.326419   -1.305403    1.327132
     21          1           0        0.791986   -2.006344    0.208852
     22          1           0        0.235179   -1.315192   -1.321991
 ---------------------------------------------------------------------
                    Distance matrix (angstroms):
                    1          2          3          4          5
     1  O    0.000000
     2  C    1.414056   0.000000
     3  C    2.391751   1.522706   0.000000
     4  C    3.755487   2.526176   1.534691   0.000000
     5  C    4.930307   3.891819   2.540240   1.532555   0.000000
     6  C    5.202168   4.389062   2.972684   2.535001   1.532549
     7  C    4.320806   3.896712   2.539886   2.957025   2.530061
     8  C    2.914028   2.535090   1.535194   2.525543   2.954520
     9  H    0.964369   1.949216   3.232104   4.462386   5.749964
    10  H    2.091004   1.109812   2.158551   2.706686   4.146637
    11  H    2.093073   1.110774   2.156804   2.789059   4.199886
    12  H    2.580833   2.123775   1.106797   2.152647   2.787447
    13  H    4.074541   2.754675   2.163273   1.106526   2.164712
    14  H    4.029638   2.755653   2.177202   1.103524   2.176249
    15  H    5.086830   4.213691   2.820931   2.161400   1.105351
    16  H    5.858684   4.695584   3.495325   2.175264   1.102731
    17  H    6.192678   5.439029   3.974975   3.491864   2.176858
    18  H    5.493093   4.590599   3.385984   2.818479   2.162963
    19  H    4.968243   4.703647   3.495660   3.960222   3.488924
    20  H    4.468862   4.217651   2.820031   3.370260   2.813947
    21  H    2.551630   2.747885   2.164123   3.475526   3.957520
    22  H    3.280986   2.760612   2.158983   2.796890   3.358608
                    6          7          8          9         10
     6  C    0.000000
     7  C    1.532432   0.000000
     8  C    2.531365   1.531321   0.000000
     9  H    6.059305   5.219882   3.758495   0.000000
    10  H    4.970750   4.693844   3.488280   2.369148   0.000000
    11  H    4.554409   4.194820   2.780748   2.309549   1.784018
    12  H    3.342900   2.781811   2.148730   3.485626   2.476873
    13  H    2.819093   3.370878   2.805889   4.643216   3.017136
    14  H    3.491813   3.960475   3.485501   4.631707   2.468897
    15  H    2.162817   2.813308   3.369586   5.956678   4.360678
    16  H    2.178329   3.489141   3.956550   6.617722   4.808483
    17  H    1.102820   2.179771   3.490777   7.080008   5.981085
    18  H    1.105788   2.162893   2.813194   6.257419   5.224130
    19  H    2.177792   1.102740   2.174954   5.818503   5.604766
    20  H    2.163613   1.105499   2.162406   5.421299   4.905822
    21  H    3.493445   2.184519   1.100028   3.374765   3.773192
    22  H    2.809438   2.165122   1.107025   3.942694   3.757592
                   11         12         13         14         15
    11  H    0.000000
    12  H    3.049579   0.000000
    13  H    2.555879   3.066355   0.000000
    14  H    3.134038   2.486629   1.769814   0.000000
    15  H    4.764640   2.614249   3.072826   2.482337   0.000000
    16  H    4.875248   3.793419   2.485796   2.512165   1.768218
    17  H    5.652709   4.164449   3.823209   4.329762   2.484565
    18  H    4.483868   4.030909   2.651665   3.821794   3.072288
    19  H    4.869137   3.786709   4.197075   5.005848   3.818349
    20  H    4.759319   2.607281   4.052650   4.196473   2.645997
    21  H    3.099393   2.471922   3.799786   4.315983   4.197742
    22  H    2.543269   3.060593   2.622348   3.802732   4.043785
                   16         17         18         19         20
    16  H    0.000000
    17  H    2.518610   0.000000
    18  H    2.485987   1.768807   0.000000
    19  H    4.330853   2.521827   2.486018   0.000000
    20  H    3.819699   2.488468   3.072937   1.767612   0.000000
    21  H    5.001257   4.338270   3.818996   2.525244   2.495899
    22  H    4.181668   3.817016   2.638679   2.491726   3.075149
                   21         22
    21  H    0.000000
    22  H    1.769521   0.000000
 Stoichiometry    C7H14O(1+,2)
 Framework group  C1[X(C7H14O)]
 Deg. of freedom    60
 Full point group                 C1      NOp   1
 Largest Abelian subgroup         C1      NOp   1
 Largest concise Abelian subgroup C1      NOp   1
                         Standard orientation:                         
 ---------------------------------------------------------------------
 Center     Atomic      Atomic             Coordinates (Angstroms)
 Number     Number       Type             X           Y           Z
 ---------------------------------------------------------------------
      1          8           0       -2.870978   -0.454105   -0.269767
      2          6           0       -2.003394    0.545356    0.228156
      3          6           0       -0.583928    0.244882   -0.233868
      4          6           0        0.385093    1.365647    0.166331
      5          6           0        1.817103    1.072079   -0.293982
      6          6           0        2.305805   -0.288026    0.215909
      7          6           0        1.341769   -1.410451   -0.183023
      8          6           0       -0.086523   -1.112770    0.282070
      9          1           0       -3.752217   -0.304707    0.092319
     10          1           0       -2.298486    1.552357   -0.133162
     11          1           0       -2.021535    0.582204    1.338171
     12          1           0       -0.613656    0.195213   -1.339150
     13          1           0        0.372689    1.473949    1.267475
     14          1           0        0.041991    2.330138   -0.245741
     15          1           0        1.847134    1.075691   -1.398920
     16          1           0        2.496096    1.874734    0.038778
     17          1           0        3.320617   -0.496599   -0.162065
     18          1           0        2.383692   -0.253650    1.318415
     19          1           0        1.683801   -2.375070    0.227536
     20          1           0        1.348867   -1.520383   -1.283020
     21          1           0       -0.782087   -1.901477   -0.040719
     22          1           0       -0.114629   -1.099871    1.388663
 ---------------------------------------------------------------------
 Rotational constants (GHZ):           3.8777500           1.3114013           1.0554005
 Standard basis: def2SVP (5D, 7F)
 There are   190 symmetry adapted cartesian basis functions of A   symmetry.
 There are   182 symmetry adapted basis functions of A   symmetry.
   182 basis functions,   298 primitive gaussians,   190 cartesian basis functions
    32 alpha electrons       31 beta electrons
       nuclear repulsion energy       404.9859881683 Hartrees.
 NAtoms=   22 NActive=   22 NUniq=   22 SFac= 1.00D+00 NAtFMM=   60 NAOKFM=F Big=F
 Integral buffers will be    131072 words long.
 Raffenetti 2 integral format.
 Two-electron integral symmetry is turned on.
 One-electron integrals computed using PRISM.
   1 Symmetry operations used in ECPInt.
 ECPInt:  NShTT=    4095 NPrTT=   14007 LenC2=    4062 LenP2D=   11474.
 LDataN:  DoStor=T MaxTD1= 4 Len=   56
 NBasis=   182 RedAO= T EigKep=  1.32D-03  NBF=   182
 NBsUse=   182 1.00D-06 EigRej= -1.00D+00 NBFU=   182
 ExpMin= 1.22D-01 ExpMax= 2.27D+03 ExpMxC= 3.41D+02 IAcc=3 IRadAn=         5 AccDes= 0.00D+00
 Harris functional with IExCor=  402 and IRadAn=       5 diagonalized for initial guess.
 HarFok:  IExCor=  402 AccDes= 0.00D+00 IRadAn=         5 IDoV= 1 UseB2=F ITyADJ=14
 ICtDFT=  3500011 ScaDFX=  1.000000  1.000000  1.000000  1.000000
 FoFCou: FMM=F IPFlag=           0 FMFlag=      100000 FMFlg1=           0
         NFxFlg=           0 DoJE=T BraDBF=F KetDBF=T FulRan=T
         wScrn=  0.000000 ICntrl=       500 IOpCl=  0 I1Cent=   200000004 NGrid=           0
         NMat0=    1 NMatS0=      1 NMatT0=    0 NMatD0=    1 NMtDS0=    0 NMtDT0=    0
 Petite list used in FoFCou.
 Initial guess <Sx>= 0.0000 <Sy>= 0.0000 <Sz>= 0.5000 <S**2>= 0.7500 S= 0.5000
 Requested convergence on RMS density matrix=1.00D-08 within 128 cycles.
 Requested convergence on MAX density matrix=1.00D-06.
 Requested convergence on             energy=1.00D-06.
 No special actions if energy rises.
 Integral accuracy reduced to 1.0D-05 until final iterations.
 Initial convergence to 1.0D-05 achieved.  Increase integral accuracy.
 SCF Done:  E(UB3LYP) =  -349.799476392     A.U. after   27 cycles
            NFock= 27  Conv=0.78D-08     -V/T= 2.0113
 <Sx>= 0.0000 <Sy>= 0.0000 <Sz>= 0.5000 <S**2>= 0.7524 S= 0.5012
 <L.S>= 0.000000000000E+00
 Annihilation of the first spin contaminant:
 S**2 before annihilation     0.7524,   after     0.7500

 **********************************************************************

            Population analysis using the SCF Density.

 **********************************************************************

 Orbital symmetries:
 Alpha Orbitals:
       Occupied  (A) (A) (A) (A) (A) (A) (A) (A) (A) (A) (A) (A)
                 (A) (A) (A) (A) (A) (A) (A) (A) (A) (A) (A) (A)
                 (A) (A) (A) (A) (A) (A) (A) (A)
       Virtual   (A) (A) (A) (A) (A) (A) (A) (A) (A) (A) (A) (A)
                 (A) (A) (A) (A) (A) (A) (A) (A) (A) (A) (A) (A)
                 (A) (A) (A) (A) (A) (A) (A) (A) (A) (A) (A) (A)
                 (A) (A) (A) (A) (A) (A) (A) (A) (A) (A) (A) (A)
                 (A) (A) (A) (A) (A) (A) (A) (A) (A) (A) (A) (A)
                 (A) (A) (A) (A) (A) (A) (A) (A) (A) (A) (A) (A)
                 (A) (A) (A) (A) (A) (A) (A) (A) (A) (A) (A) (A)
                 (A) (A) (A) (A) (A) (A) (A) (A) (A) (A) (A) (A)
                 (A) (A) (A) (A) (A) (A) (A) (A) (A) (A) (A) (A)
                 (A) (A) (A) (A) (A) (A) (A) (A) (A) (A) (A) (A)
                 (A) (A) (A) (A) (A) (A) (A) (A) (A) (A) (A) (A)
                 (A) (A) (A) (A) (A) (A) (A) (A) (A) (A) (A) (A)
                 (A) (A) (A) (A) (A) (A)
 Beta  Orbitals:
       Occupied  (A) (A) (A) (A) (A) (A) (A) (A) (A) (A) (A) (A)
                 (A) (A) (A) (A) (A) (A) (A) (A) (A) (A) (A) (A)
                 (A) (A) (A) (A) (A) (A) (A)
       Virtual   (A) (A) (A) (A) (A) (A) (A) (A) (A) (A) (A) (A)
                 (A) (A) (A) (A) (A) (A) (A) (A) (A) (A) (A) (A)
                 (A) (A) (A) (A) (A) (A) (A) (A) (A) (A) (A) (A)
                 (A) (A) (A) (A) (A) (A) (A) (A) (A) (A) (A) (A)
                 (A) (A) (A) (A) (A) (A) (A) (A) (A) (A) (A) (A)
                 (A) (A) (A) (A) (A) (A) (A) (A) (A) (A) (A) (A)
                 (A) (A) (A) (A) (A) (A) (A) (A) (A) (A) (A) (A)
                 (A) (A) (A) (A) (A) (A) (A) (A) (A) (A) (A) (A)
                 (A) (A) (A) (A) (A) (A) (A) (A) (A) (A) (A) (A)
                 (A) (A) (A) (A) (A) (A) (A) (A) (A) (A) (A) (A)
                 (A) (A) (A) (A) (A) (A) (A) (A) (A) (A) (A) (A)
                 (A) (A) (A) (A) (A) (A) (A) (A) (A) (A) (A) (A)
                 (A) (A) (A) (A) (A) (A) (A)
 The electronic state is 2-A.
 Alpha  occ. eigenvalues --  -19.39622 -10.44245 -10.38494 -10.37071 -10.36049
 Alpha  occ. eigenvalues --  -10.35674 -10.35063 -10.34886  -1.25697  -1.01665
 Alpha  occ. eigenvalues --   -0.94404  -0.91227  -0.86165  -0.78690  -0.76359
 Alpha  occ. eigenvalues --   -0.74325  -0.71776  -0.67521  -0.66135  -0.62422
 Alpha  occ. eigenvalues --   -0.60785  -0.60552  -0.59112  -0.56177  -0.55501
 Alpha  occ. eigenvalues --   -0.54899  -0.52591  -0.51213  -0.51086  -0.48435
 Alpha  occ. eigenvalues --   -0.48279  -0.48147
 Alpha virt. eigenvalues --   -0.12782  -0.09899  -0.08940  -0.07769  -0.05588
 Alpha virt. eigenvalues --   -0.04138  -0.02902  -0.02288  -0.02041  -0.00658
 Alpha virt. eigenvalues --   -0.00600  -0.00102   0.00674   0.01045   0.01974
 Alpha virt. eigenvalues --    0.03105   0.06191   0.06801   0.07656   0.07797
 Alpha virt. eigenvalues --    0.10076   0.11470   0.23563   0.24968   0.25856
 Alpha virt. eigenvalues --    0.26571   0.28160   0.28709   0.29523   0.36448
 Alpha virt. eigenvalues --    0.37976   0.38964   0.40795   0.41787   0.44156
 Alpha virt. eigenvalues --    0.45467   0.45808   0.46373   0.46790   0.47227
 Alpha virt. eigenvalues --    0.48961   0.49909   0.50547   0.51387   0.51751
 Alpha virt. eigenvalues --    0.52611   0.53287   0.53995   0.54502   0.55144
 Alpha virt. eigenvalues --    0.55316   0.55620   0.56220   0.56905   0.59322
 Alpha virt. eigenvalues --    0.66550   0.71613   0.76680   0.79270   0.84170
 Alpha virt. eigenvalues --    0.85734   0.87399   0.92845   0.93884   0.94772
 Alpha virt. eigenvalues --    0.96314   1.02774   1.08152   1.08678   1.12226
 Alpha virt. eigenvalues --    1.13092   1.16827   1.18597   1.21308   1.23065
 Alpha virt. eigenvalues --    1.26332   1.31841   1.37224   1.41955   1.46795
 Alpha virt. eigenvalues --    1.49219   1.50719   1.52877   1.56554   1.56977
 Alpha virt. eigenvalues --    1.57449   1.57993   1.59090   1.59654   1.61695
 Alpha virt. eigenvalues --    1.63198   1.64851   1.66398   1.67486   1.68635
 Alpha virt. eigenvalues --    1.68892   1.70096   1.70994   1.72261   1.72514
 Alpha virt. eigenvalues --    1.72866   1.74205   1.75986   1.78233   1.80687
 Alpha virt. eigenvalues --    1.81875   1.83790   1.85924   1.87853   1.88201
 Alpha virt. eigenvalues --    1.92179   1.95763   2.01920   2.05410   2.07226
 Alpha virt. eigenvalues --    2.08412   2.09713   2.12496   2.18058   2.24389
 Alpha virt. eigenvalues --    2.26133   2.27399   2.28192   2.30227   2.32101
 Alpha virt. eigenvalues --    2.37314   2.38931   2.42769   2.44137   2.44657
 Alpha virt. eigenvalues --    2.47278   2.51297   2.60962   2.63840   2.65459
 Alpha virt. eigenvalues --    2.69367   2.71290   2.73268   2.75187   2.75329
 Alpha virt. eigenvalues --    2.77693   2.83224   2.85397   2.86793   2.89225
 Alpha virt. eigenvalues --    2.93470   2.94611   2.98015   3.11696   3.53896
  Beta  occ. eigenvalues --  -19.38694 -10.44227 -10.38335 -10.36902 -10.35992
  Beta  occ. eigenvalues --  -10.35564 -10.34978 -10.34745  -1.23754  -1.01073
  Beta  occ. eigenvalues --   -0.93770  -0.90690  -0.85399  -0.77861  -0.75732
  Beta  occ. eigenvalues --   -0.73620  -0.71304  -0.65647  -0.65240  -0.61704
  Beta  occ. eigenvalues --   -0.60465  -0.59780  -0.57817  -0.54979  -0.54599
  Beta  occ. eigenvalues --   -0.53878  -0.51146  -0.51008  -0.48160  -0.47922
  Beta  occ. eigenvalues --   -0.46631
  Beta virt. eigenvalues --   -0.42583  -0.12505  -0.09659  -0.08813  -0.07496
  Beta virt. eigenvalues --   -0.05377  -0.03769  -0.02732  -0.02037  -0.01853
  Beta virt. eigenvalues --   -0.00516  -0.00365   0.00109   0.00924   0.01392
  Beta virt. eigenvalues --    0.02228   0.03333   0.06429   0.07156   0.07991
  Beta virt. eigenvalues --    0.08209   0.10457   0.11798   0.23877   0.25273
  Beta virt. eigenvalues --    0.26428   0.27002   0.28419   0.29045   0.29847
  Beta virt. eigenvalues --    0.36712   0.38351   0.39351   0.41464   0.42305
  Beta virt. eigenvalues --    0.44467   0.46131   0.46145   0.46966   0.47372
  Beta virt. eigenvalues --    0.47710   0.49125   0.50286   0.50723   0.51854
  Beta virt. eigenvalues --    0.51938   0.52925   0.53535   0.54404   0.54758
  Beta virt. eigenvalues --    0.55442   0.55541   0.55808   0.56435   0.57129
  Beta virt. eigenvalues --    0.59728   0.67151   0.71878   0.77111   0.79930
  Beta virt. eigenvalues --    0.85156   0.86606   0.88197   0.93233   0.94174
  Beta virt. eigenvalues --    0.95041   0.96906   1.03191   1.08495   1.08963
  Beta virt. eigenvalues --    1.12525   1.13485   1.17106   1.18964   1.21633
  Beta virt. eigenvalues --    1.23604   1.26962   1.32363   1.37710   1.42543
  Beta virt. eigenvalues --    1.47478   1.49693   1.51588   1.53429   1.56965
  Beta virt. eigenvalues --    1.57390   1.57921   1.58491   1.59520   1.59874
  Beta virt. eigenvalues --    1.62066   1.63549   1.65123   1.67234   1.67839
  Beta virt. eigenvalues --    1.68963   1.69092   1.70492   1.71424   1.72601
  Beta virt. eigenvalues --    1.72811   1.73303   1.74460   1.76261   1.78571
  Beta virt. eigenvalues --    1.81107   1.82367   1.84163   1.86387   1.88092
  Beta virt. eigenvalues --    1.88685   1.92744   1.96294   2.02464   2.06007
  Beta virt. eigenvalues --    2.07608   2.08804   2.10192   2.12800   2.18579
  Beta virt. eigenvalues --    2.24676   2.26465   2.27803   2.28602   2.30545
  Beta virt. eigenvalues --    2.32462   2.37780   2.39284   2.43444   2.44526
  Beta virt. eigenvalues --    2.45153   2.48111   2.51602   2.61954   2.64498
  Beta virt. eigenvalues --    2.66080   2.70037   2.71672   2.74395   2.75777
  Beta virt. eigenvalues --    2.76447   2.78637   2.83937   2.86011   2.87271
  Beta virt. eigenvalues --    2.89547   2.94102   2.95330   2.98333   3.13026
  Beta virt. eigenvalues --    3.54535
          Condensed to atoms (all electrons):
               1          2          3          4          5          6
     1  O    7.565784   0.329049  -0.078591   0.003665  -0.000094  -0.000008
     2  C    0.329049   4.538918   0.316411  -0.018033   0.005532   0.000438
     3  C   -0.078591   0.316411   5.177105   0.305104  -0.034777  -0.019409
     4  C    0.003665  -0.018033   0.305104   4.727397   0.415207  -0.047495
     5  C   -0.000094   0.005532  -0.034777   0.415207   4.580046   0.429713
     6  C   -0.000008   0.000438  -0.019409  -0.047495   0.429713   4.592207
     7  C    0.000194   0.008004  -0.049850  -0.023298  -0.045929   0.412107
     8  C    0.001304  -0.039363   0.325396  -0.039574  -0.025632  -0.047424
     9  H    0.317241  -0.010989   0.007715  -0.000456   0.000014   0.000001
    10  H   -0.013791   0.363184  -0.018023   0.002229   0.000205  -0.000025
    11  H   -0.021052   0.366435  -0.018363  -0.003235  -0.000092  -0.000136
    12  H    0.002895  -0.023182   0.351209  -0.019729  -0.003747  -0.005244
    13  H   -0.000070  -0.007800  -0.021386   0.368100  -0.019979  -0.003919
    14  H    0.000106  -0.008529  -0.008207   0.354547  -0.005113   0.006241
    15  H   -0.000000   0.000251  -0.007543  -0.015428   0.364965  -0.021767
    16  H    0.000001  -0.000234   0.006158  -0.012800   0.356332  -0.006182
    17  H   -0.000000   0.000029   0.001061   0.007241  -0.012564   0.367656
    18  H    0.000001   0.000007  -0.006656  -0.004171  -0.023997   0.370664
    19  H   -0.000023  -0.000305   0.007734   0.000880   0.006279  -0.002696
    20  H   -0.000023   0.000245  -0.008167  -0.006506  -0.004337  -0.019830
    21  H    0.017298  -0.006921  -0.024331   0.009188   0.000622   0.005507
    22  H   -0.000972  -0.003551  -0.024927  -0.008117  -0.004941  -0.004097
               7          8          9         10         11         12
     1  O    0.000194   0.001304   0.317241  -0.013791  -0.021052   0.002895
     2  C    0.008004  -0.039363  -0.010989   0.363184   0.366435  -0.023182
     3  C   -0.049850   0.325396   0.007715  -0.018023  -0.018363   0.351209
     4  C   -0.023298  -0.039574  -0.000456   0.002229  -0.003235  -0.019729
     5  C   -0.045929  -0.025632   0.000014   0.000205  -0.000092  -0.003747
     6  C    0.412107  -0.047424   0.000001  -0.000025  -0.000136  -0.005244
     7  C    4.582953   0.438562   0.000003  -0.000117   0.000088  -0.004290
     8  C    0.438562   4.712345   0.000254   0.007299  -0.013409  -0.029447
     9  H    0.000003   0.000254   0.467323  -0.002730  -0.004991  -0.000224
    10  H   -0.000117   0.007299  -0.002730   0.576238  -0.022052  -0.007788
    11  H    0.000088  -0.013409  -0.004991  -0.022052   0.614515   0.008651
    12  H   -0.004290  -0.029447  -0.000224  -0.007788   0.008651   0.662287
    13  H   -0.004808  -0.010458   0.000017  -0.002117   0.007226   0.008582
    14  H    0.001089   0.006949   0.000001   0.002860  -0.000419  -0.006627
    15  H   -0.002910  -0.007365   0.000000  -0.000081   0.000023   0.006508
    16  H    0.006380   0.001548  -0.000000   0.000052  -0.000034  -0.000304
    17  H   -0.013097   0.007339   0.000000  -0.000002   0.000001  -0.000047
    18  H   -0.021219  -0.005432  -0.000000  -0.000002  -0.000001   0.000484
    19  H    0.353415  -0.011820  -0.000001   0.000001   0.000036   0.000056
    20  H    0.368056  -0.015855  -0.000000  -0.000003   0.000014   0.006382
    21  H   -0.005435   0.351410  -0.000697   0.000869  -0.001835  -0.008763
    22  H   -0.021328   0.365435  -0.000078  -0.000147   0.007393   0.008664
              13         14         15         16         17         18
     1  O   -0.000070   0.000106  -0.000000   0.000001  -0.000000   0.000001
     2  C   -0.007800  -0.008529   0.000251  -0.000234   0.000029   0.000007
     3  C   -0.021386  -0.008207  -0.007543   0.006158   0.001061  -0.006656
     4  C    0.368100   0.354547  -0.015428  -0.012800   0.007241  -0.004171
     5  C   -0.019979  -0.005113   0.364965   0.356332  -0.012564  -0.023997
     6  C   -0.003919   0.006241  -0.021767  -0.006182   0.367656   0.370664
     7  C   -0.004808   0.001089  -0.002910   0.006380  -0.013097  -0.021219
     8  C   -0.010458   0.006949  -0.007365   0.001548   0.007339  -0.005432
     9  H    0.000017   0.000001   0.000000  -0.000000   0.000000  -0.000000
    10  H   -0.002117   0.002860  -0.000081   0.000052  -0.000002  -0.000002
    11  H    0.007226  -0.000419   0.000023  -0.000034   0.000001  -0.000001
    12  H    0.008582  -0.006627   0.006508  -0.000304  -0.000047   0.000484
    13  H    0.667282  -0.026113   0.007944  -0.008117  -0.000083   0.005758
    14  H   -0.026113   0.630440  -0.008605  -0.001425  -0.000295  -0.000116
    15  H    0.007944  -0.008605   0.659628  -0.021564  -0.007459   0.007894
    16  H   -0.008117  -0.001425  -0.021564   0.611238  -0.004165  -0.006871
    17  H   -0.000083  -0.000295  -0.007459  -0.004165   0.627649  -0.022588
    18  H    0.005758  -0.000116   0.007894  -0.006871  -0.022588   0.661481
    19  H   -0.000022   0.000005  -0.000173  -0.000197  -0.004008  -0.008343
    20  H    0.000429  -0.000025   0.005493  -0.000061  -0.007366   0.007853
    21  H   -0.000156  -0.000241   0.000028   0.000020  -0.000291   0.000055
    22  H    0.006551  -0.000107   0.000454  -0.000066  -0.000083   0.005920
              19         20         21         22
     1  O   -0.000023  -0.000023   0.017298  -0.000972
     2  C   -0.000305   0.000245  -0.006921  -0.003551
     3  C    0.007734  -0.008167  -0.024331  -0.024927
     4  C    0.000880  -0.006506   0.009188  -0.008117
     5  C    0.006279  -0.004337   0.000622  -0.004941
     6  C   -0.002696  -0.019830   0.005507  -0.004097
     7  C    0.353415   0.368056  -0.005435  -0.021328
     8  C   -0.011820  -0.015855   0.351410   0.365435
     9  H   -0.000001  -0.000000  -0.000697  -0.000078
    10  H    0.000001  -0.000003   0.000869  -0.000147
    11  H    0.000036   0.000014  -0.001835   0.007393
    12  H    0.000056   0.006382  -0.008763   0.008664
    13  H   -0.000022   0.000429  -0.000156   0.006551
    14  H    0.000005  -0.000025  -0.000241  -0.000107
    15  H   -0.000173   0.005493   0.000028   0.000454
    16  H   -0.000197  -0.000061   0.000020  -0.000066
    17  H   -0.004008  -0.007366  -0.000291  -0.000083
    18  H   -0.008343   0.007853   0.000055   0.005920
    19  H    0.606479  -0.024669  -0.001693  -0.007318
    20  H   -0.024669   0.654047  -0.007196   0.007868
    21  H   -0.001693  -0.007196   0.617349  -0.025189
    22  H   -0.007318   0.007868  -0.025189   0.663056
          Atomic-Atomic Spin Densities.
               1          2          3          4          5          6
     1  O    0.376201  -0.022906   0.003730  -0.000130   0.000002  -0.000002
     2  C   -0.022906  -0.022989   0.005148  -0.001650  -0.000023   0.000023
     3  C    0.003730   0.005148   0.040825   0.019882  -0.001920   0.000821
     4  C   -0.000130  -0.001650   0.019882   0.009883  -0.006293   0.001425
     5  C    0.000002  -0.000023  -0.001920  -0.006293   0.033402   0.004569
     6  C   -0.000002   0.000023   0.000821   0.001425   0.004569   0.062179
     7  C   -0.000031  -0.000267   0.004808   0.002039  -0.006854   0.018681
     8  C    0.001097  -0.002067   0.013708  -0.007417   0.006696  -0.002210
     9  H    0.001160   0.000541  -0.000064   0.000014  -0.000000  -0.000000
    10  H   -0.009855   0.020877  -0.010703  -0.000351   0.000080  -0.000001
    11  H   -0.003424   0.011456   0.004173   0.000856  -0.000104   0.000018
    12  H    0.000716  -0.000545   0.002455   0.001959  -0.001148   0.000209
    13  H    0.000007   0.000121   0.000549   0.000976  -0.000002  -0.000220
    14  H   -0.000110   0.001393  -0.010068   0.005737  -0.001449   0.000307
    15  H   -0.000001   0.000010  -0.000443  -0.000345   0.002651   0.000368
    16  H    0.000000  -0.000031   0.001079  -0.001663   0.009751  -0.004489
    17  H   -0.000000  -0.000000  -0.000026  -0.000010   0.000056   0.000576
    18  H    0.000001  -0.000004  -0.000129  -0.000241   0.001265  -0.000153
    19  H    0.000018   0.000017  -0.000526  -0.000160   0.000940  -0.007722
    20  H    0.000004  -0.000003   0.000024  -0.000091   0.000365  -0.000510
    21  H   -0.004711  -0.000330   0.004240  -0.000061  -0.000310   0.000702
    22  H   -0.000020   0.000079  -0.000891   0.000235  -0.000094   0.000199
               7          8          9         10         11         12
     1  O   -0.000031   0.001097   0.001160  -0.009855  -0.003424   0.000716
     2  C   -0.000267  -0.002067   0.000541   0.020877   0.011456  -0.000545
     3  C    0.004808   0.013708  -0.000064  -0.010703   0.004173   0.002455
     4  C    0.002039  -0.007417   0.000014  -0.000351   0.000856   0.001959
     5  C   -0.006854   0.006696  -0.000000   0.000080  -0.000104  -0.001148
     6  C    0.018681  -0.002210  -0.000000  -0.000001   0.000018   0.000209
     7  C    0.041608  -0.020575   0.000000  -0.000105   0.000180   0.001217
     8  C   -0.020575   0.098202  -0.000030   0.002356  -0.004281  -0.003180
     9  H    0.000000  -0.000030  -0.010464   0.000067  -0.000028  -0.000001
    10  H   -0.000105   0.002356   0.000067   0.103951  -0.011743  -0.002015
    11  H    0.000180  -0.004281  -0.000028  -0.011743   0.053524   0.000513
    12  H    0.001217  -0.003180  -0.000001  -0.002015   0.000513   0.001343
    13  H    0.000174  -0.000112  -0.000001  -0.000047   0.000001  -0.000042
    14  H   -0.000476   0.002272   0.000001   0.004854  -0.001287  -0.001742
    15  H   -0.000786   0.000537   0.000000   0.000038  -0.000011  -0.000357
    16  H    0.000899  -0.000839  -0.000000  -0.000063   0.000042   0.000214
    17  H    0.000302  -0.000048   0.000000  -0.000000   0.000000   0.000004
    18  H   -0.000547   0.000693   0.000000   0.000006  -0.000021  -0.000031
    19  H    0.012989  -0.003572   0.000000   0.000010  -0.000044  -0.000223
    20  H    0.000935   0.000119   0.000000   0.000007  -0.000008  -0.000216
    21  H   -0.002909   0.007969  -0.000005  -0.000462   0.001316   0.001657
    22  H    0.000389   0.001892   0.000001  -0.000030   0.000062  -0.000055
              13         14         15         16         17         18
     1  O    0.000007  -0.000110  -0.000001   0.000000  -0.000000   0.000001
     2  C    0.000121   0.001393   0.000010  -0.000031  -0.000000  -0.000004
     3  C    0.000549  -0.010068  -0.000443   0.001079  -0.000026  -0.000129
     4  C    0.000976   0.005737  -0.000345  -0.001663  -0.000010  -0.000241
     5  C   -0.000002  -0.001449   0.002651   0.009751   0.000056   0.001265
     6  C   -0.000220   0.000307   0.000368  -0.004489   0.000576  -0.000153
     7  C    0.000174  -0.000476  -0.000786   0.000899   0.000302  -0.000547
     8  C   -0.000112   0.002272   0.000537  -0.000839  -0.000048   0.000693
     9  H   -0.000001   0.000001   0.000000  -0.000000   0.000000   0.000000
    10  H   -0.000047   0.004854   0.000038  -0.000063  -0.000000   0.000006
    11  H    0.000001  -0.001287  -0.000011   0.000042   0.000000  -0.000021
    12  H   -0.000042  -0.001742  -0.000357   0.000214   0.000004  -0.000031
    13  H   -0.002269  -0.000773  -0.000074   0.000358   0.000002  -0.000053
    14  H   -0.000773   0.038106   0.000757  -0.002894  -0.000003   0.000083
    15  H   -0.000074   0.000757   0.000673  -0.001876   0.000000   0.000047
    16  H    0.000358  -0.002894  -0.001876   0.045447  -0.000007  -0.000717
    17  H    0.000002  -0.000003   0.000000  -0.000007  -0.003913   0.000081
    18  H   -0.000053   0.000083   0.000047  -0.000717   0.000081  -0.001714
    19  H   -0.000021   0.000027   0.000068  -0.000093  -0.000109   0.000623
    20  H   -0.000004   0.000022   0.000086  -0.000041  -0.000003   0.000001
    21  H    0.000049  -0.000076  -0.000026   0.000015   0.000004  -0.000063
    22  H   -0.000039  -0.000042  -0.000008   0.000023  -0.000002  -0.000081
              19         20         21         22
     1  O    0.000018   0.000004  -0.004711  -0.000020
     2  C    0.000017  -0.000003  -0.000330   0.000079
     3  C   -0.000526   0.000024   0.004240  -0.000891
     4  C   -0.000160  -0.000091  -0.000061   0.000235
     5  C    0.000940   0.000365  -0.000310  -0.000094
     6  C   -0.007722  -0.000510   0.000702   0.000199
     7  C    0.012989   0.000935  -0.002909   0.000389
     8  C   -0.003572   0.000119   0.007969   0.001892
     9  H    0.000000   0.000000  -0.000005   0.000001
    10  H    0.000010   0.000007  -0.000462  -0.000030
    11  H   -0.000044  -0.000008   0.001316   0.000062
    12  H   -0.000223  -0.000216   0.001657  -0.000055
    13  H   -0.000021  -0.000004   0.000049  -0.000039
    14  H    0.000027   0.000022  -0.000076  -0.000042
    15  H    0.000068   0.000086  -0.000026  -0.000008
    16  H   -0.000093  -0.000041   0.000015   0.000023
    17  H   -0.000109  -0.000003   0.000004  -0.000002
    18  H    0.000623   0.000001  -0.000063  -0.000081
    19  H    0.050699   0.000628  -0.001978  -0.000346
    20  H    0.000628  -0.002754  -0.000264  -0.000095
    21  H   -0.001978  -0.000264   0.041503   0.000747
    22  H   -0.000346  -0.000095   0.000747  -0.005039
 Mulliken charges and spin densities:
               1          2
     1  O   -0.122914   0.341745
     2  C    0.190403  -0.011149
     3  C   -0.177663   0.076673
     4  C    0.005285   0.024594
     5  C    0.022287   0.041581
     6  C   -0.006302   0.074771
     7  C    0.021428   0.051671
     8  C    0.027937   0.091211
     9  H    0.227596  -0.008807
    10  H    0.113940   0.096872
    11  H    0.081239   0.051191
    12  H    0.053672   0.000732
    13  H    0.033141  -0.001420
    14  H    0.063584   0.034638
    15  H    0.039708   0.001307
    16  H    0.080290   0.045115
    17  H    0.061073  -0.003096
    18  H    0.039279  -0.000954
    19  H    0.086382   0.051225
    20  H    0.043652  -0.001796
    21  H    0.080404   0.047008
    22  H    0.035579  -0.003112
 Sum of Mulliken charges =   1.00000   1.00000
 Mulliken charges and spin densities with hydrogens summed into heavy atoms:
               1          2
     1  O    0.104682   0.332938
     2  C    0.385582   0.136914
     3  C   -0.123991   0.077406
     4  C    0.102010   0.057811
     5  C    0.142285   0.088003
     6  C    0.094050   0.070721
     7  C    0.151462   0.101100
     8  C    0.143920   0.135107
 Electronic spatial extent (au):  <R**2>=           1138.5331
 Charge=              1.0000 electrons
 Dipole moment (field-independent basis, Debye):
    X=             -3.1891    Y=              0.9394    Z=              0.9562  Tot=              3.4594
 Quadrupole moment (field-independent basis, Debye-Ang):
   XX=            -19.2844   YY=            -40.5398   ZZ=            -46.9524
   XY=             -2.8541   XZ=             -3.0598   YZ=             -0.5653
 Traceless Quadrupole moment (field-independent basis, Debye-Ang):
   XX=             16.3078   YY=             -4.9476   ZZ=            -11.3602
   XY=             -2.8541   XZ=             -3.0598   YZ=             -0.5653
 Octapole moment (field-independent basis, Debye-Ang**2):
  XXX=            -79.3164  YYY=             -1.4087  ZZZ=              0.2689  XYY=             -0.8446
  XXY=              4.0435  XXZ=              8.0394  XZZ=             -4.7147  YZZ=             -0.1078
  YYZ=             -0.3834  XYZ=              1.1053
 Hexadecapole moment (field-independent basis, Debye-Ang**3):
 XXXX=           -570.9017 YYYY=           -329.9856 ZZZZ=           -108.3916 XXXY=              6.3539
 XXXZ=            -25.8793 YYYX=             -3.1894 YYYZ=             -3.0428 ZZZX=             -1.2975
 ZZZY=              1.0959 XXYY=           -194.6170 XXZZ=           -174.5049 YYZZ=            -80.3486
 XXYZ=             -3.2377 YYXZ=              2.7080 ZZXY=             -0.0750
 N-N= 4.049859881683D+02 E-N=-1.609376456781D+03  KE= 3.458815728121D+02
                          Isotropic Fermi Contact Couplings
        Atom                 a.u.       MegaHertz       Gauss      10(-4) cm-1
     1  O(17)              0.12662     -76.75630     -27.38856     -25.60315
     2  C(13)             -0.02770     -31.14214     -11.11229     -10.38790
     3  C(13)              0.00251       2.82733       1.00886       0.94310
     4  C(13)             -0.00095      -1.06473      -0.37992      -0.35516
     5  C(13)             -0.00063      -0.70599      -0.25192      -0.23549
     6  C(13)              0.00597       6.70906       2.39396       2.23790
     7  C(13)              0.00067       0.75256       0.26853       0.25103
     8  C(13)              0.00616       6.92703       2.47174       2.31061
     9  H(1)              -0.00476     -21.26115      -7.58651      -7.09195
    10  H(1)               0.04297     192.09305      68.54358      64.07534
    11  H(1)               0.02389     106.79655      38.10767      35.62350
    12  H(1)               0.00012       0.52235       0.18639       0.17424
    13  H(1)              -0.00049      -2.19806      -0.78432      -0.73319
    14  H(1)               0.01360      60.77830      21.68721      20.27346
    15  H(1)               0.00085       3.79398       1.35379       1.26554
    16  H(1)               0.02089      93.39037      33.32401      31.15167
    17  H(1)              -0.00110      -4.93044      -1.75930      -1.64462
    18  H(1)              -0.00037      -1.64438      -0.58676      -0.54851
    19  H(1)               0.02355     105.24455      37.55387      35.10580
    20  H(1)              -0.00076      -3.41578      -1.21883      -1.13938
    21  H(1)               0.02506     111.99603      39.96297      37.35785
    22  H(1)              -0.00108      -4.81547      -1.71828      -1.60627
 --------------------------------------------------------
       Center         ----  Spin Dipole Couplings  ----
                      3XX-RR        3YY-RR        3ZZ-RR
 --------------------------------------------------------
     1   Atom       -0.606917      0.204558      0.402360
     2   Atom       -0.031604      0.009682      0.021921
     3   Atom       -0.071875      0.148849     -0.076974
     4   Atom       -0.019494      0.057940     -0.038445
     5   Atom       -0.044775      0.091277     -0.046502
     6   Atom       -0.049098      0.115768     -0.066670
     7   Atom       -0.049495      0.114505     -0.065010
     8   Atom       -0.080726      0.168959     -0.088234
     9   Atom        0.048582     -0.031303     -0.017279
    10   Atom       -0.006925      0.020460     -0.013535
    11   Atom       -0.006352     -0.008850      0.015203
    12   Atom       -0.004010     -0.005137      0.009146
    13   Atom       -0.001666     -0.001410      0.003077
    14   Atom        0.000915      0.003224     -0.004140
    15   Atom       -0.004493     -0.002183      0.006676
    16   Atom        0.007228     -0.000673     -0.006555
    17   Atom        0.010623     -0.002370     -0.008253
    18   Atom       -0.005132     -0.003217      0.008350
    19   Atom       -0.002282      0.005458     -0.003176
    20   Atom       -0.005362     -0.002499      0.007860
    21   Atom        0.014025     -0.002856     -0.011169
    22   Atom       -0.007102     -0.004143      0.011244
 --------------------------------------------------------
                        XY            XZ            YZ
 --------------------------------------------------------
     1   Atom       -0.251204      0.286448     -0.997054
     2   Atom       -0.011475      0.031756     -0.056992
     3   Atom        0.002795     -0.001306     -0.037368
     4   Atom        0.033496      0.002185      0.011060
     5   Atom        0.012576      0.000711      0.019464
     6   Atom        0.051575      0.005845      0.018849
     7   Atom        0.037334     -0.000307      0.008764
     8   Atom        0.004161     -0.001296      0.001221
     9   Atom       -0.017408     -0.033043     -0.007502
    10   Atom       -0.005984      0.001655     -0.004242
    11   Atom        0.000878     -0.003755      0.008543
    12   Atom        0.000857      0.000090      0.001719
    13   Atom        0.002179      0.001778      0.002106
    14   Atom       -0.003001      0.003437     -0.005691
    15   Atom        0.001087     -0.000778     -0.004722
    16   Atom        0.010895      0.006194      0.004103
    17   Atom       -0.000935     -0.004016      0.000787
    18   Atom        0.001444      0.004095     -0.001242
    19   Atom       -0.010837      0.006792     -0.010517
    20   Atom       -0.000077     -0.000248      0.001441
    21   Atom        0.011007      0.011410      0.006605
    22   Atom       -0.001071      0.001952     -0.004296
 --------------------------------------------------------


 ---------------------------------------------------------------------------------
              Anisotropic Spin Dipole Couplings in Principal Axis System
 ---------------------------------------------------------------------------------

       Atom             a.u.   MegaHertz   Gauss  10(-4) cm-1        Axes

              Baa    -0.7003    50.671    18.081    16.902 -0.2788  0.6752  0.6829
     1 O(17)  Bbb    -0.6782    49.077    17.512    16.370  0.9417  0.3318  0.0565
              Bcc     1.3785   -99.747   -35.592   -33.272  0.1884 -0.6589  0.7283
 
              Baa    -0.0532    -7.135    -2.546    -2.380  0.6671 -0.4299 -0.6084
     2 C(13)  Bbb    -0.0287    -3.849    -1.373    -1.284  0.6948  0.6536  0.3001
              Bcc     0.0819    10.984     3.919     3.664  0.2686 -0.6229  0.7347
 
              Baa    -0.0831   -11.146    -3.977    -3.718  0.0756  0.1577  0.9846
     3 C(13)  Bbb    -0.0718    -9.642    -3.440    -3.216  0.9971 -0.0249 -0.0725
              Bcc     0.1549    20.788     7.418     6.934  0.0131  0.9872 -0.1592
 
              Baa    -0.0400    -5.365    -1.914    -1.789  0.1719 -0.1685  0.9706
     4 C(13)  Bbb    -0.0316    -4.236    -1.511    -1.413  0.9225 -0.3182 -0.2186
              Bcc     0.0715     9.601     3.426     3.202  0.3457  0.9329  0.1007
 
              Baa    -0.0495    -6.641    -2.370    -2.215  0.2719 -0.1556  0.9497
     5 C(13)  Bbb    -0.0456    -6.121    -2.184    -2.042  0.9582 -0.0479 -0.2822
              Bcc     0.0951    12.762     4.554     4.257  0.0894  0.9867  0.1361
 
              Baa    -0.0687    -9.214    -3.288    -3.073 -0.1107 -0.0704  0.9914
     6 C(13)  Bbb    -0.0639    -8.570    -3.058    -2.859  0.9551 -0.2833  0.0866
              Bcc     0.1325    17.784     6.346     5.932  0.2748  0.9564  0.0986
 
              Baa    -0.0660    -8.850    -3.158    -2.952  0.2349 -0.0956  0.9673
     7 C(13)  Bbb    -0.0570    -7.654    -2.731    -2.553  0.9488 -0.1937 -0.2495
              Bcc     0.1230    16.504     5.889     5.505  0.2113  0.9764  0.0452
 
              Baa    -0.0885   -11.871    -4.236    -3.960  0.1690 -0.0074  0.9856
     8 C(13)  Bbb    -0.0806   -10.812    -3.858    -3.606  0.9855 -0.0156 -0.1691
              Bcc     0.1690    22.683     8.094     7.566  0.0166  0.9999  0.0047
 
              Baa    -0.0456   -24.328    -8.681    -8.115  0.3427  0.7286  0.5930
     9 H(1)   Bbb    -0.0186    -9.907    -3.535    -3.305  0.1803 -0.6705  0.7197
              Bcc     0.0642    34.235    12.216    11.420  0.9220 -0.1397 -0.3612
 
              Baa    -0.0142    -7.571    -2.702    -2.526 -0.1458  0.0954  0.9847
    10 H(1)   Bbb    -0.0081    -4.313    -1.539    -1.439  0.9676  0.2210  0.1219
              Bcc     0.0223    11.884     4.241     3.964 -0.2060  0.9706 -0.1245
 
              Baa    -0.0123    -6.551    -2.338    -2.185 -0.3347  0.8859 -0.3211
    11 H(1)   Bbb    -0.0061    -3.252    -1.160    -1.085  0.9329  0.3597  0.0202
              Bcc     0.0184     9.804     3.498     3.270 -0.1334  0.2928  0.9468
 
              Baa    -0.0057    -3.067    -1.094    -1.023 -0.4359  0.8944 -0.1006
    12 H(1)   Bbb    -0.0036    -1.924    -0.686    -0.642  0.8999  0.4313 -0.0645
              Bcc     0.0094     4.990     1.781     1.665  0.0143  0.1186  0.9928
 
              Baa    -0.0037    -1.988    -0.709    -0.663  0.7142 -0.6993  0.0299
    13 H(1)   Bbb    -0.0011    -0.611    -0.218    -0.204  0.5981  0.5876 -0.5450
              Bcc     0.0049     2.599     0.927     0.867  0.3635  0.4071  0.8379
 
              Baa    -0.0076    -4.047    -1.444    -1.350 -0.2149  0.4076  0.8875
    14 H(1)   Bbb    -0.0011    -0.603    -0.215    -0.201  0.8460  0.5317 -0.0393
              Bcc     0.0087     4.650     1.659     1.551 -0.4879  0.7424 -0.4591
 
              Baa    -0.0051    -2.731    -0.975    -0.911  0.7899 -0.5855 -0.1823
    15 H(1)   Bbb    -0.0037    -1.975    -0.705    -0.659  0.6072  0.7050  0.3664
              Bcc     0.0088     4.706     1.679     1.570 -0.0860 -0.4001  0.9124
 
              Baa    -0.0089    -4.767    -1.701    -1.590 -0.3988  0.0718  0.9142
    16 H(1)   Bbb    -0.0083    -4.404    -1.572    -1.469 -0.4777  0.8347 -0.2740
              Bcc     0.0172     9.172     3.273     3.059  0.7828  0.5460  0.2985
 
              Baa    -0.0091    -4.867    -1.737    -1.624  0.1946 -0.0869  0.9770
    17 H(1)   Bbb    -0.0024    -1.282    -0.457    -0.428  0.0928  0.9932  0.0699
              Bcc     0.0115     6.149     2.194     2.051  0.9765 -0.0771 -0.2013
 
              Baa    -0.0071    -3.767    -1.344    -1.257  0.8714 -0.4129 -0.2649
    18 H(1)   Bbb    -0.0025    -1.327    -0.473    -0.443  0.4145  0.9085 -0.0525
              Bcc     0.0095     5.094     1.818     1.699  0.2623 -0.0640  0.9629
 
              Baa    -0.0104    -5.542    -1.978    -1.849  0.3686  0.6757  0.6384
    19 H(1)   Bbb    -0.0095    -5.067    -1.808    -1.690  0.7839  0.1432 -0.6042
              Bcc     0.0199    10.609     3.785     3.539 -0.4997  0.7231 -0.4769
 
              Baa    -0.0054    -2.864    -1.022    -0.955  0.9997  0.0186  0.0167
    20 H(1)   Bbb    -0.0027    -1.438    -0.513    -0.480 -0.0161  0.9906 -0.1356
              Bcc     0.0081     4.301     1.535     1.435 -0.0191  0.1353  0.9906
 
              Baa    -0.0161    -8.606    -3.071    -2.871 -0.2632 -0.2459  0.9329
    21 H(1)   Bbb    -0.0082    -4.377    -1.562    -1.460 -0.4803  0.8720  0.0944
              Bcc     0.0243    12.983     4.633     4.331  0.8367  0.4232  0.3476
 
              Baa    -0.0075    -3.986    -1.422    -1.330  0.9656  0.2568 -0.0418
    22 H(1)   Bbb    -0.0051    -2.736    -0.976    -0.913 -0.2362  0.9326  0.2728
              Bcc     0.0126     6.722     2.399     2.242  0.1090 -0.2536  0.9611
 

 ---------------------------------------------------------------------------------

 ******************************Gaussian NBO Version 3.1******************************
             N A T U R A L   A T O M I C   O R B I T A L   A N D
          N A T U R A L   B O N D   O R B I T A L   A N A L Y S I S
 ******************************Gaussian NBO Version 3.1******************************
       /RESON  / : Allow strongly delocalized NBO set

 Analyzing the SCF density

 Job title: 65                                                              

 Storage needed:    101028 in NPA,    133540 in NBO ( 939521456 available)
 GSVD:  LWork=       19020 too small for GESVD, short by        8450 words or        8450 for optimal perf.


 NATURAL POPULATIONS:  Natural atomic orbital occupancies 
                                                          
   NAO  Atom  No  lang   Type(AO)    Occupancy
 --------------------------------------------
     1    O    1  S      Cor( 1S)     1.99975
     2    O    1  S      Val( 2S)     1.68847
     3    O    1  S      Ryd( 3S)     0.00114
     4    O    1  px     Val( 2p)     1.48326
     5    O    1  px     Ryd( 3p)     0.00218
     6    O    1  py     Val( 2p)     1.62294
     7    O    1  py     Ryd( 3p)     0.00108
     8    O    1  pz     Val( 2p)     1.69710
     9    O    1  pz     Ryd( 3p)     0.00124
    10    O    1  dxy    Ryd( 3d)     0.00080
    11    O    1  dxz    Ryd( 3d)     0.00075
    12    O    1  dyz    Ryd( 3d)     0.00112
    13    O    1  dx2y2  Ryd( 3d)     0.00088
    14    O    1  dz2    Ryd( 3d)     0.00083

    15    C    2  S      Cor( 1S)     1.99896
    16    C    2  S      Val( 2S)     1.01143
    17    C    2  S      Ryd( 3S)     0.00299
    18    C    2  px     Val( 2p)     0.93028
    19    C    2  px     Ryd( 3p)     0.00235
    20    C    2  py     Val( 2p)     0.96187
    21    C    2  py     Ryd( 3p)     0.00418
    22    C    2  pz     Val( 2p)     1.13120
    23    C    2  pz     Ryd( 3p)     0.00266
    24    C    2  dxy    Ryd( 3d)     0.00179
    25    C    2  dxz    Ryd( 3d)     0.00112
    26    C    2  dyz    Ryd( 3d)     0.00090
    27    C    2  dx2y2  Ryd( 3d)     0.00133
    28    C    2  dz2    Ryd( 3d)     0.00134

    29    C    3  S      Cor( 1S)     1.99896
    30    C    3  S      Val( 2S)     0.96152
    31    C    3  S      Ryd( 3S)     0.00234
    32    C    3  px     Val( 2p)     1.05308
    33    C    3  px     Ryd( 3p)     0.00412
    34    C    3  py     Val( 2p)     1.00370
    35    C    3  py     Ryd( 3p)     0.00296
    36    C    3  pz     Val( 2p)     1.21858
    37    C    3  pz     Ryd( 3p)     0.00297
    38    C    3  dxy    Ryd( 3d)     0.00072
    39    C    3  dxz    Ryd( 3d)     0.00055
    40    C    3  dyz    Ryd( 3d)     0.00058
    41    C    3  dx2y2  Ryd( 3d)     0.00095
    42    C    3  dz2    Ryd( 3d)     0.00110

    43    C    4  S      Cor( 1S)     1.99907
    44    C    4  S      Val( 2S)     1.01447
    45    C    4  S      Ryd( 3S)     0.00123
    46    C    4  px     Val( 2p)     1.06588
    47    C    4  px     Ryd( 3p)     0.00278
    48    C    4  py     Val( 2p)     1.11543
    49    C    4  py     Ryd( 3p)     0.00408
    50    C    4  pz     Val( 2p)     1.21831
    51    C    4  pz     Ryd( 3p)     0.00335
    52    C    4  dxy    Ryd( 3d)     0.00074
    53    C    4  dxz    Ryd( 3d)     0.00048
    54    C    4  dyz    Ryd( 3d)     0.00037
    55    C    4  dx2y2  Ryd( 3d)     0.00058
    56    C    4  dz2    Ryd( 3d)     0.00096

    57    C    5  S      Cor( 1S)     1.99909
    58    C    5  S      Val( 2S)     1.02306
    59    C    5  S      Ryd( 3S)     0.00082
    60    C    5  px     Val( 2p)     1.08758
    61    C    5  px     Ryd( 3p)     0.00310
    62    C    5  py     Val( 2p)     1.07764
    63    C    5  py     Ryd( 3p)     0.00381
    64    C    5  pz     Val( 2p)     1.20893
    65    C    5  pz     Ryd( 3p)     0.00287
    66    C    5  dxy    Ryd( 3d)     0.00075
    67    C    5  dxz    Ryd( 3d)     0.00042
    68    C    5  dyz    Ryd( 3d)     0.00042
    69    C    5  dx2y2  Ryd( 3d)     0.00063
    70    C    5  dz2    Ryd( 3d)     0.00098

    71    C    6  S      Cor( 1S)     1.99910
    72    C    6  S      Val( 2S)     1.02588
    73    C    6  S      Ryd( 3S)     0.00091
    74    C    6  px     Val( 2p)     1.18022
    75    C    6  px     Ryd( 3p)     0.00478
    76    C    6  py     Val( 2p)     0.97601
    77    C    6  py     Ryd( 3p)     0.00220
    78    C    6  pz     Val( 2p)     1.21418
    79    C    6  pz     Ryd( 3p)     0.00287
    80    C    6  dxy    Ryd( 3d)     0.00069
    81    C    6  dxz    Ryd( 3d)     0.00039
    82    C    6  dyz    Ryd( 3d)     0.00048
    83    C    6  dx2y2  Ryd( 3d)     0.00075
    84    C    6  dz2    Ryd( 3d)     0.00097

    85    C    7  S      Cor( 1S)     1.99907
    86    C    7  S      Val( 2S)     1.02596
    87    C    7  S      Ryd( 3S)     0.00082
    88    C    7  px     Val( 2p)     1.04195
    89    C    7  px     Ryd( 3p)     0.00225
    90    C    7  py     Val( 2p)     1.10673
    91    C    7  py     Ryd( 3p)     0.00414
    92    C    7  pz     Val( 2p)     1.22142
    93    C    7  pz     Ryd( 3p)     0.00317
    94    C    7  dxy    Ryd( 3d)     0.00062
    95    C    7  dxz    Ryd( 3d)     0.00048
    96    C    7  dyz    Ryd( 3d)     0.00042
    97    C    7  dx2y2  Ryd( 3d)     0.00073
    98    C    7  dz2    Ryd( 3d)     0.00096

    99    C    8  S      Cor( 1S)     1.99905
   100    C    8  S      Val( 2S)     1.02308
   101    C    8  S      Ryd( 3S)     0.00163
   102    C    8  px     Val( 2p)     1.12655
   103    C    8  px     Ryd( 3p)     0.00448
   104    C    8  py     Val( 2p)     1.02771
   105    C    8  py     Ryd( 3p)     0.00364
   106    C    8  pz     Val( 2p)     1.21297
   107    C    8  pz     Ryd( 3p)     0.00301
   108    C    8  dxy    Ryd( 3d)     0.00076
   109    C    8  dxz    Ryd( 3d)     0.00047
   110    C    8  dyz    Ryd( 3d)     0.00040
   111    C    8  dx2y2  Ryd( 3d)     0.00059
   112    C    8  dz2    Ryd( 3d)     0.00100

   113    H    9  S      Val( 1S)     0.49489
   114    H    9  S      Ryd( 2S)     0.00093
   115    H    9  px     Ryd( 2p)     0.00235
   116    H    9  py     Ryd( 2p)     0.00110
   117    H    9  pz     Ryd( 2p)     0.00131

   118    H   10  S      Val( 1S)     0.71167
   119    H   10  S      Ryd( 2S)     0.00156
   120    H   10  px     Ryd( 2p)     0.00019
   121    H   10  py     Ryd( 2p)     0.00070
   122    H   10  pz     Ryd( 2p)     0.00030

   123    H   11  S      Val( 1S)     0.75078
   124    H   11  S      Ryd( 2S)     0.00227
   125    H   11  px     Ryd( 2p)     0.00014
   126    H   11  py     Ryd( 2p)     0.00015
   127    H   11  pz     Ryd( 2p)     0.00084

   128    H   12  S      Val( 1S)     0.73665
   129    H   12  S      Ryd( 2S)     0.00435
   130    H   12  px     Ryd( 2p)     0.00011
   131    H   12  py     Ryd( 2p)     0.00010
   132    H   12  pz     Ryd( 2p)     0.00077

   133    H   13  S      Val( 1S)     0.76509
   134    H   13  S      Ryd( 2S)     0.00277
   135    H   13  px     Ryd( 2p)     0.00012
   136    H   13  py     Ryd( 2p)     0.00017
   137    H   13  pz     Ryd( 2p)     0.00072

   138    H   14  S      Val( 1S)     0.72538
   139    H   14  S      Ryd( 2S)     0.00181
   140    H   14  px     Ryd( 2p)     0.00014
   141    H   14  py     Ryd( 2p)     0.00065
   142    H   14  pz     Ryd( 2p)     0.00024

   143    H   15  S      Val( 1S)     0.76071
   144    H   15  S      Ryd( 2S)     0.00255
   145    H   15  px     Ryd( 2p)     0.00015
   146    H   15  py     Ryd( 2p)     0.00013
   147    H   15  pz     Ryd( 2p)     0.00074

   148    H   16  S      Val( 1S)     0.70876
   149    H   16  S      Ryd( 2S)     0.00170
   150    H   16  px     Ryd( 2p)     0.00039
   151    H   16  py     Ryd( 2p)     0.00047
   152    H   16  pz     Ryd( 2p)     0.00021

   153    H   17  S      Val( 1S)     0.73802
   154    H   17  S      Ryd( 2S)     0.00179
   155    H   17  px     Ryd( 2p)     0.00067
   156    H   17  py     Ryd( 2p)     0.00012
   157    H   17  pz     Ryd( 2p)     0.00021

   158    H   18  S      Val( 1S)     0.76276
   159    H   18  S      Ryd( 2S)     0.00258
   160    H   18  px     Ryd( 2p)     0.00018
   161    H   18  py     Ryd( 2p)     0.00012
   162    H   18  pz     Ryd( 2p)     0.00073

   163    H   19  S      Val( 1S)     0.70287
   164    H   19  S      Ryd( 2S)     0.00170
   165    H   19  px     Ryd( 2p)     0.00021
   166    H   19  py     Ryd( 2p)     0.00063
   167    H   19  pz     Ryd( 2p)     0.00024

   168    H   20  S      Val( 1S)     0.75908
   169    H   20  S      Ryd( 2S)     0.00258
   170    H   20  px     Ryd( 2p)     0.00013
   171    H   20  py     Ryd( 2p)     0.00015
   172    H   20  pz     Ryd( 2p)     0.00073

   173    H   21  S      Val( 1S)     0.70334
   174    H   21  S      Ryd( 2S)     0.00265
   175    H   21  px     Ryd( 2p)     0.00038
   176    H   21  py     Ryd( 2p)     0.00049
   177    H   21  pz     Ryd( 2p)     0.00023

   178    H   22  S      Val( 1S)     0.76222
   179    H   22  S      Ryd( 2S)     0.00275
   180    H   22  px     Ryd( 2p)     0.00012
   181    H   22  py     Ryd( 2p)     0.00014
   182    H   22  pz     Ryd( 2p)     0.00075

 WARNING:  1 low occupancy (<1.9990e) core orbital  found on  C    2
           1 low occupancy (<1.9990e) core orbital  found on  C    3


 Summary of Natural Population Analysis:                  
                                                          
                                       Natural Population 
                Natural  -----------------------------------------------
    Atom  No    Charge         Core      Valence    Rydberg      Total
 -----------------------------------------------------------------------
      O    1   -0.50152      1.99975     6.49177    0.01001     8.50152
      C    2   -0.05239      1.99896     4.03477    0.01866     6.05239
      C    3   -0.25213      1.99896     4.23688    0.01629     6.25213
      C    4   -0.42774      1.99907     4.41408    0.01459     6.42774
      C    5   -0.41008      1.99909     4.39721    0.01379     6.41008
      C    6   -0.40943      1.99910     4.39629    0.01404     6.40943
      C    7   -0.40872      1.99907     4.39606    0.01358     6.40872
      C    8   -0.40533      1.99905     4.39032    0.01596     6.40533
      H    9    0.49942      0.00000     0.49489    0.00569     0.50058
      H   10    0.28558      0.00000     0.71167    0.00274     0.71442
      H   11    0.24582      0.00000     0.75078    0.00340     0.75418
      H   12    0.25803      0.00000     0.73665    0.00533     0.74197
      H   13    0.23113      0.00000     0.76509    0.00377     0.76887
      H   14    0.27178      0.00000     0.72538    0.00284     0.72822
      H   15    0.23571      0.00000     0.76071    0.00358     0.76429
      H   16    0.28847      0.00000     0.70876    0.00277     0.71153
      H   17    0.25918      0.00000     0.73802    0.00280     0.74082
      H   18    0.23362      0.00000     0.76276    0.00361     0.76638
      H   19    0.29435      0.00000     0.70287    0.00278     0.70565
      H   20    0.23733      0.00000     0.75908    0.00359     0.76267
      H   21    0.29290      0.00000     0.70334    0.00376     0.70710
      H   22    0.23402      0.00000     0.76222    0.00375     0.76598
 =======================================================================
   * Total *    1.00000     15.99305    46.83961    0.16735    63.00000

                                 Natural Population      
 --------------------------------------------------------
   Core                      15.99305 ( 99.9565% of  16)
   Valence                   46.83961 ( 99.6587% of  47)
   Natural Minimal Basis     62.83265 ( 99.7344% of  63)
   Natural Rydberg Basis      0.16735 (  0.2656% of  63)
 --------------------------------------------------------

    Atom  No          Natural Electron Configuration
 ----------------------------------------------------------------------------
      O    1      [core]2S( 1.69)2p( 4.80)
      C    2      [core]2S( 1.01)2p( 3.02)3p( 0.01)3d( 0.01)
      C    3      [core]2S( 0.96)2p( 3.28)3p( 0.01)
      C    4      [core]2S( 1.01)2p( 3.40)3p( 0.01)
      C    5      [core]2S( 1.02)2p( 3.37)3p( 0.01)
      C    6      [core]2S( 1.03)2p( 3.37)3p( 0.01)
      C    7      [core]2S( 1.03)2p( 3.37)3p( 0.01)
      C    8      [core]2S( 1.02)2p( 3.37)3p( 0.01)
      H    9            1S( 0.49)
      H   10            1S( 0.71)
      H   11            1S( 0.75)
      H   12            1S( 0.74)
      H   13            1S( 0.77)
      H   14            1S( 0.73)
      H   15            1S( 0.76)
      H   16            1S( 0.71)
      H   17            1S( 0.74)
      H   18            1S( 0.76)
      H   19            1S( 0.70)
      H   20            1S( 0.76)
      H   21            1S( 0.70)
      H   22            1S( 0.76)


 ***************************************************
 *******         Alpha spin orbitals         *******
 ***************************************************


 NATURAL POPULATIONS:  Natural atomic orbital occupancies 
                                                          
   NAO  Atom  No  lang   Type(AO)    Occupancy      Energy
 ----------------------------------------------------------
     1    O    1  S      Cor( 1S)     0.99988     -19.21171
     2    O    1  S      Val( 2S)     0.84758      -1.11766
     3    O    1  S      Ryd( 3S)     0.00055       1.20256
     4    O    1  px     Val( 2p)     0.75091      -0.51489
     5    O    1  px     Ryd( 3p)     0.00109       1.02759
     6    O    1  py     Val( 2p)     0.88258      -0.54978
     7    O    1  py     Ryd( 3p)     0.00046       0.87222
     8    O    1  pz     Val( 2p)     0.93751      -0.55036
     9    O    1  pz     Ryd( 3p)     0.00057       0.86769
    10    O    1  dxy    Ryd( 3d)     0.00040       2.77704
    11    O    1  dxz    Ryd( 3d)     0.00038       2.79203
    12    O    1  dyz    Ryd( 3d)     0.00057       2.59836
    13    O    1  dx2y2  Ryd( 3d)     0.00043       2.82505
    14    O    1  dz2    Ryd( 3d)     0.00044       2.60158

    15    C    2  S      Cor( 1S)     0.99947     -10.33395
    16    C    2  S      Val( 2S)     0.50328      -0.43103
    17    C    2  S      Ryd( 3S)     0.00146       0.62440
    18    C    2  px     Val( 2p)     0.46405      -0.28031
    19    C    2  px     Ryd( 3p)     0.00116       0.36066
    20    C    2  py     Val( 2p)     0.48612      -0.28227
    21    C    2  py     Ryd( 3p)     0.00213       0.46759
    22    C    2  pz     Val( 2p)     0.57675      -0.29221
    23    C    2  pz     Ryd( 3p)     0.00130       0.46220
    24    C    2  dxy    Ryd( 3d)     0.00089       1.99837
    25    C    2  dxz    Ryd( 3d)     0.00054       1.89357
    26    C    2  dyz    Ryd( 3d)     0.00048       1.94207
    27    C    2  dx2y2  Ryd( 3d)     0.00075       2.04476
    28    C    2  dz2    Ryd( 3d)     0.00076       2.19286

    29    C    3  S      Cor( 1S)     0.99948     -10.25616
    30    C    3  S      Val( 2S)     0.48103      -0.38565
    31    C    3  S      Ryd( 3S)     0.00115       0.78732
    32    C    3  px     Val( 2p)     0.52595      -0.27750
    33    C    3  px     Ryd( 3p)     0.00204       0.61486
    34    C    3  py     Val( 2p)     0.53782      -0.27598
    35    C    3  py     Ryd( 3p)     0.00152       0.50765
    36    C    3  pz     Val( 2p)     0.61020      -0.27218
    37    C    3  pz     Ryd( 3p)     0.00148       0.62500
    38    C    3  dxy    Ryd( 3d)     0.00041       2.04288
    39    C    3  dxz    Ryd( 3d)     0.00028       1.91414
    40    C    3  dyz    Ryd( 3d)     0.00034       1.89361
    41    C    3  dx2y2  Ryd( 3d)     0.00049       2.02229
    42    C    3  dz2    Ryd( 3d)     0.00056       2.27909

    43    C    4  S      Cor( 1S)     0.99954     -10.23466
    44    C    4  S      Val( 2S)     0.50683      -0.37895
    45    C    4  S      Ryd( 3S)     0.00062       0.82087
    46    C    4  px     Val( 2p)     0.53253      -0.24606
    47    C    4  px     Ryd( 3p)     0.00145       0.49054
    48    C    4  py     Val( 2p)     0.57624      -0.24828
    49    C    4  py     Ryd( 3p)     0.00220       0.52796
    50    C    4  pz     Val( 2p)     0.60889      -0.24975
    51    C    4  pz     Ryd( 3p)     0.00178       0.57382
    52    C    4  dxy    Ryd( 3d)     0.00042       2.07174
    53    C    4  dxz    Ryd( 3d)     0.00024       1.94133
    54    C    4  dyz    Ryd( 3d)     0.00020       2.01386
    55    C    4  dx2y2  Ryd( 3d)     0.00031       2.08093
    56    C    4  dz2    Ryd( 3d)     0.00048       2.26732

    57    C    5  S      Cor( 1S)     0.99954     -10.22718
    58    C    5  S      Val( 2S)     0.51128      -0.37307
    59    C    5  S      Ryd( 3S)     0.00042       0.82992
    60    C    5  px     Val( 2p)     0.54295      -0.22989
    61    C    5  px     Ryd( 3p)     0.00166       0.48615
    62    C    5  py     Val( 2p)     0.56610      -0.23840
    63    C    5  py     Ryd( 3p)     0.00203       0.51173
    64    C    5  pz     Val( 2p)     0.60502      -0.23590
    65    C    5  pz     Ryd( 3p)     0.00147       0.53717
    66    C    5  dxy    Ryd( 3d)     0.00043       2.13131
    67    C    5  dxz    Ryd( 3d)     0.00021       1.96359
    68    C    5  dyz    Ryd( 3d)     0.00022       1.97641
    69    C    5  dx2y2  Ryd( 3d)     0.00032       2.03756
    70    C    5  dz2    Ryd( 3d)     0.00050       2.29420

    71    C    6  S      Cor( 1S)     0.99955     -10.22587
    72    C    6  S      Val( 2S)     0.51342      -0.37120
    73    C    6  S      Ryd( 3S)     0.00044       0.82382
    74    C    6  px     Val( 2p)     0.59200      -0.23253
    75    C    6  px     Ryd( 3p)     0.00238       0.56042
    76    C    6  py     Val( 2p)     0.51945      -0.23139
    77    C    6  py     Ryd( 3p)     0.00119       0.43346
    78    C    6  pz     Val( 2p)     0.60784      -0.23389
    79    C    6  pz     Ryd( 3p)     0.00146       0.54825
    80    C    6  dxy    Ryd( 3d)     0.00039       2.05883
    81    C    6  dxz    Ryd( 3d)     0.00020       2.01658
    82    C    6  dyz    Ryd( 3d)     0.00026       1.93976
    83    C    6  dx2y2  Ryd( 3d)     0.00038       2.10217
    84    C    6  dz2    Ryd( 3d)     0.00049       2.28566

    85    C    7  S      Cor( 1S)     0.99954     -10.23322
    86    C    7  S      Val( 2S)     0.51259      -0.37990
    87    C    7  S      Ryd( 3S)     0.00042       0.82619
    88    C    7  px     Val( 2p)     0.51955      -0.23333
    89    C    7  px     Ryd( 3p)     0.00122       0.43674
    90    C    7  py     Val( 2p)     0.58804      -0.24735
    91    C    7  py     Ryd( 3p)     0.00226       0.53557
    92    C    7  pz     Val( 2p)     0.61041      -0.24192
    93    C    7  pz     Ryd( 3p)     0.00163       0.55230
    94    C    7  dxy    Ryd( 3d)     0.00038       2.06955
    95    C    7  dxz    Ryd( 3d)     0.00024       1.93930
    96    C    7  dyz    Ryd( 3d)     0.00022       2.01681
    97    C    7  dx2y2  Ryd( 3d)     0.00039       2.07529
    98    C    7  dz2    Ryd( 3d)     0.00048       2.27085

    99    C    8  S      Cor( 1S)     0.99953     -10.24378
   100    C    8  S      Val( 2S)     0.51171      -0.39239
   101    C    8  S      Ryd( 3S)     0.00086       0.80826
   102    C    8  px     Val( 2p)     0.56189      -0.25608
   103    C    8  px     Ryd( 3p)     0.00218       0.53453
   104    C    8  py     Val( 2p)     0.56260      -0.26075
   105    C    8  py     Ryd( 3p)     0.00198       0.49858
   106    C    8  pz     Val( 2p)     0.60670      -0.25693
   107    C    8  pz     Ryd( 3p)     0.00162       0.54223
   108    C    8  dxy    Ryd( 3d)     0.00046       2.12654
   109    C    8  dxz    Ryd( 3d)     0.00023       1.95404
   110    C    8  dyz    Ryd( 3d)     0.00022       1.95278
   111    C    8  dx2y2  Ryd( 3d)     0.00031       2.03079
   112    C    8  dz2    Ryd( 3d)     0.00051       2.27780

   113    H    9  S      Val( 1S)     0.24344      -0.07923
   114    H    9  S      Ryd( 2S)     0.00045       0.23077
   115    H    9  px     Ryd( 2p)     0.00116       2.15856
   116    H    9  py     Ryd( 2p)     0.00059       1.54064
   117    H    9  pz     Ryd( 2p)     0.00069       1.57635

   118    H   10  S      Val( 1S)     0.39277      -0.13998
   119    H   10  S      Ryd( 2S)     0.00097       0.18098
   120    H   10  px     Ryd( 2p)     0.00010       1.61475
   121    H   10  py     Ryd( 2p)     0.00039       2.06242
   122    H   10  pz     Ryd( 2p)     0.00015       1.65548

   123    H   11  S      Val( 1S)     0.39426      -0.13867
   124    H   11  S      Ryd( 2S)     0.00115       0.19326
   125    H   11  px     Ryd( 2p)     0.00007       1.59097
   126    H   11  py     Ryd( 2p)     0.00008       1.66991
   127    H   11  pz     Ryd( 2p)     0.00045       2.15211

   128    H   12  S      Val( 1S)     0.36841      -0.07732
   129    H   12  S      Ryd( 2S)     0.00217       0.22391
   130    H   12  px     Ryd( 2p)     0.00006       1.79573
   131    H   12  py     Ryd( 2p)     0.00005       1.68222
   132    H   12  pz     Ryd( 2p)     0.00038       2.20586

   133    H   13  S      Val( 1S)     0.38203      -0.08382
   134    H   13  S      Ryd( 2S)     0.00139       0.23712
   135    H   13  px     Ryd( 2p)     0.00006       1.67946
   136    H   13  py     Ryd( 2p)     0.00009       1.70988
   137    H   13  pz     Ryd( 2p)     0.00036       2.20920

   138    H   14  S      Val( 1S)     0.37573      -0.07684
   139    H   14  S      Ryd( 2S)     0.00104       0.21632
   140    H   14  px     Ryd( 2p)     0.00008       1.72753
   141    H   14  py     Ryd( 2p)     0.00032       2.07979
   142    H   14  pz     Ryd( 2p)     0.00013       1.75950

   143    H   15  S      Val( 1S)     0.38081      -0.06829
   144    H   15  S      Ryd( 2S)     0.00129       0.24026
   145    H   15  px     Ryd( 2p)     0.00008       1.66890
   146    H   15  py     Ryd( 2p)     0.00007       1.69035
   147    H   15  pz     Ryd( 2p)     0.00037       2.22481

   148    H   16  S      Val( 1S)     0.37164      -0.06159
   149    H   16  S      Ryd( 2S)     0.00092       0.21571
   150    H   16  px     Ryd( 2p)     0.00022       1.86881
   151    H   16  py     Ryd( 2p)     0.00023       1.95349
   152    H   16  pz     Ryd( 2p)     0.00011       1.73162

   153    H   17  S      Val( 1S)     0.36784      -0.04379
   154    H   17  S      Ryd( 2S)     0.00090       0.22466
   155    H   17  px     Ryd( 2p)     0.00033       2.15395
   156    H   17  py     Ryd( 2p)     0.00006       1.68439
   157    H   17  pz     Ryd( 2p)     0.00010       1.76682

   158    H   18  S      Val( 1S)     0.38086      -0.06557
   159    H   18  S      Ryd( 2S)     0.00129       0.24213
   160    H   18  px     Ryd( 2p)     0.00009       1.73120
   161    H   18  py     Ryd( 2p)     0.00006       1.63458
   162    H   18  pz     Ryd( 2p)     0.00036       2.22495

   163    H   19  S      Val( 1S)     0.37121      -0.06627
   164    H   19  S      Ryd( 2S)     0.00095       0.21209
   165    H   19  px     Ryd( 2p)     0.00011       1.70063
   166    H   19  py     Ryd( 2p)     0.00032       2.08271
   167    H   19  pz     Ryd( 2p)     0.00014       1.75272

   168    H   20  S      Val( 1S)     0.37878      -0.06955
   169    H   20  S      Ryd( 2S)     0.00129       0.23816
   170    H   20  px     Ryd( 2p)     0.00007       1.63372
   171    H   20  py     Ryd( 2p)     0.00008       1.72264
   172    H   20  pz     Ryd( 2p)     0.00036       2.21807

   173    H   21  S      Val( 1S)     0.36974      -0.07978
   174    H   21  S      Ryd( 2S)     0.00124       0.21749
   175    H   21  px     Ryd( 2p)     0.00023       1.88961
   176    H   21  py     Ryd( 2p)     0.00024       1.94111
   177    H   21  pz     Ryd( 2p)     0.00013       1.72403

   178    H   22  S      Val( 1S)     0.37983      -0.08848
   179    H   22  S      Ryd( 2S)     0.00137       0.23739
   180    H   22  px     Ryd( 2p)     0.00006       1.70077
   181    H   22  py     Ryd( 2p)     0.00007       1.66876
   182    H   22  pz     Ryd( 2p)     0.00037       2.20751


 Summary of Natural Population Analysis:                  
                                                          
                                       Natural Population 
                Natural  -----------------------------------------------
    Atom  No    Charge         Core      Valence    Rydberg      Total
 -----------------------------------------------------------------------
      O    1   -0.42334      0.99988     3.41858    0.00488     4.42334
      C    2   -0.03916      0.99947     2.03020    0.00949     3.03916
      C    3   -0.16275      0.99948     2.15500    0.00827     3.16275
      C    4   -0.23173      0.99954     2.22448    0.00771     3.23173
      C    5   -0.23215      0.99954     2.22535    0.00726     3.23215
      C    6   -0.23944      0.99955     2.23271    0.00719     3.23944
      C    7   -0.23738      0.99954     2.23060    0.00725     3.23738
      C    8   -0.25081      0.99953     2.24290    0.00838     3.25081
      H    9    0.25367      0.00000     0.24344    0.00289     0.24633
      H   10    0.10562      0.00000     0.39277    0.00162     0.39438
      H   11    0.10399      0.00000     0.39426    0.00175     0.39601
      H   12    0.12894      0.00000     0.36841    0.00266     0.37106
      H   13    0.11608      0.00000     0.38203    0.00189     0.38392
      H   14    0.12270      0.00000     0.37573    0.00157     0.37730
      H   15    0.11739      0.00000     0.38081    0.00180     0.38261
      H   16    0.12687      0.00000     0.37164    0.00149     0.37313
      H   17    0.13077      0.00000     0.36784    0.00140     0.36923
      H   18    0.11733      0.00000     0.38086    0.00181     0.38267
      H   19    0.12727      0.00000     0.37121    0.00152     0.37273
      H   20    0.11942      0.00000     0.37878    0.00180     0.38058
      H   21    0.12842      0.00000     0.36974    0.00184     0.37158
      H   22    0.11830      0.00000     0.37983    0.00187     0.38170
 =======================================================================
   * Total *    0.00000      7.99652    23.91714    0.08634    32.00000

                                 Natural Population      
 --------------------------------------------------------
   Core                       7.99652 ( 99.9565% of   8)
   Valence                   23.91714 ( 99.6548% of  24)
   Natural Minimal Basis     31.91366 ( 99.7302% of  32)
   Natural Rydberg Basis      0.08634 (  0.2698% of  32)
 --------------------------------------------------------

    Atom  No          Natural Electron Configuration
 ----------------------------------------------------------------------------
      O    1      [core]2S( 0.85)2p( 2.57)
      C    2      [core]2S( 0.50)2p( 1.53)
      C    3      [core]2S( 0.48)2p( 1.67)3p( 0.01)
      C    4      [core]2S( 0.51)2p( 1.72)3p( 0.01)
      C    5      [core]2S( 0.51)2p( 1.71)3p( 0.01)
      C    6      [core]2S( 0.51)2p( 1.72)3p( 0.01)
      C    7      [core]2S( 0.51)2p( 1.72)3p( 0.01)
      C    8      [core]2S( 0.51)2p( 1.73)3p( 0.01)
      H    9            1S( 0.24)
      H   10            1S( 0.39)
      H   11            1S( 0.39)
      H   12            1S( 0.37)
      H   13            1S( 0.38)
      H   14            1S( 0.38)
      H   15            1S( 0.38)
      H   16            1S( 0.37)
      H   17            1S( 0.37)
      H   18            1S( 0.38)
      H   19            1S( 0.37)
      H   20            1S( 0.38)
      H   21            1S( 0.37)
      H   22            1S( 0.38)


 NATURAL BOND ORBITAL ANALYSIS, alpha spin orbitals:

                       Occupancies       Lewis Structure    Low   High
           Occ.    -------------------  -----------------   occ   occ
  Cycle   Thresh.   Lewis   Non-Lewis     CR  BD  3C  LP    (L)   (NL)   Dev
 =============================================================================
   1(1)    0.90    31.75267   0.24733      8  22   0   2     0      0    0.01
 -----------------------------------------------------------------------------

 Structure accepted: No low occupancy Lewis orbitals

 --------------------------------------------------------
   Core                      7.99652 ( 99.956% of   8)
   Valence Lewis            23.75616 ( 98.984% of  24)
  ==================       ============================
   Total Lewis              31.75267 ( 99.227% of  32)
  -----------------------------------------------------
   Valence non-Lewis         0.18733 (  0.585% of  32)
   Rydberg non-Lewis         0.05999 (  0.187% of  32)
  ==================       ============================
   Total non-Lewis           0.24733 (  0.773% of  32)
 --------------------------------------------------------


       (Occupancy)   Bond orbital/ Coefficients/ Hybrids
 ---------------------------------------------------------------------------------
     1. (0.99777) BD ( 1) O   1 - C   2  
                ( 69.17%)   0.8317* O   1 s( 32.42%)p 2.08( 67.52%)d 0.00(  0.06%)
                                           -0.0000  0.5694 -0.0000  0.4841 -0.0002
                                            0.5896 -0.0014  0.3053 -0.0026  0.0130
                                            0.0076  0.0169 -0.0105 -0.0043
                ( 30.83%)   0.5552* C   2 s( 20.33%)p 3.90( 79.36%)d 0.02(  0.31%)
                                            0.0000  0.4487  0.0447 -0.5749 -0.0299
                                           -0.6121 -0.0259 -0.2942 -0.0152  0.0432
                                            0.0211  0.0213 -0.0026 -0.0189
     2. (0.99484) BD ( 1) O   1 - H   9  
                ( 75.59%)   0.8694* O   1 s( 20.27%)p 3.93( 79.65%)d 0.00(  0.08%)
                                           -0.0001 -0.4498 -0.0186  0.8333  0.0308
                                           -0.0932  0.0137 -0.3037  0.0007  0.0156
                                            0.0198 -0.0065 -0.0120  0.0029
                ( 24.41%)   0.4940* H   9 s( 99.51%)p 0.00(  0.49%)
                                           -0.9975  0.0043 -0.0666  0.0039  0.0216
     3. (0.98870) BD ( 1) C   2 - C   3  
                ( 49.57%)   0.7041* C   2 s( 31.13%)p 2.21( 68.83%)d 0.00(  0.04%)
                                            0.0003  0.5580 -0.0010  0.7651 -0.0192
                                           -0.1835  0.0042 -0.2621 -0.0081 -0.0087
                                           -0.0103  0.0022  0.0130 -0.0062
                ( 50.43%)   0.7101* C   3 s( 25.72%)p 2.89( 74.23%)d 0.00(  0.05%)
                                            0.0003  0.5069  0.0169 -0.8015 -0.0070
                                            0.1659  0.0028  0.2685 -0.0143 -0.0063
                                           -0.0123  0.0021  0.0159 -0.0080
     4. (0.99393) BD ( 1) C   2 - H  10  
                ( 61.16%)   0.7821* C   2 s( 24.45%)p 3.09( 75.49%)d 0.00(  0.06%)
                                           -0.0001  0.4944 -0.0051 -0.2788 -0.0085
                                            0.7668 -0.0078 -0.2984  0.0103 -0.0128
                                            0.0037 -0.0137 -0.0143 -0.0072
                ( 38.84%)   0.6232* H  10 s( 99.89%)p 0.00(  0.11%)
                                            0.9994 -0.0003  0.0078 -0.0307  0.0098
     5. (0.99386) BD ( 1) C   2 - H  11  
                ( 61.09%)   0.7816* C   2 s( 24.15%)p 3.14( 75.79%)d 0.00(  0.06%)
                                           -0.0001  0.4913 -0.0116 -0.0614 -0.0118
                                           -0.0011  0.0105  0.8683 -0.0041 -0.0016
                                           -0.0026 -0.0008  0.0004  0.0236
                ( 38.91%)   0.6238* H  11 s( 99.90%)p 0.00(  0.10%)
                                            0.9995 -0.0054  0.0002 -0.0031 -0.0322
     6. (0.98552) BD ( 1) C   3 - C   4  
                ( 51.73%)   0.7193* C   3 s( 26.95%)p 2.71( 73.00%)d 0.00(  0.05%)
                                            0.0001  0.5192  0.0009  0.5337 -0.0122
                                            0.6279  0.0137  0.2247 -0.0081  0.0162
                                            0.0070  0.0091 -0.0042 -0.0085
                ( 48.27%)   0.6948* C   4 s( 27.45%)p 2.64( 72.49%)d 0.00(  0.06%)
                                            0.0003  0.5239  0.0003 -0.5455 -0.0111
                                           -0.6145  0.0078 -0.2223 -0.0114  0.0189
                                            0.0066  0.0080 -0.0028 -0.0099
     7. (0.98686) BD ( 1) C   3 - C   8  
                ( 51.03%)   0.7144* C   3 s( 26.66%)p 2.75( 73.28%)d 0.00(  0.06%)
                                            0.0001  0.5164  0.0003  0.2673 -0.0132
                                           -0.7587 -0.0097  0.2922 -0.0042 -0.0103
                                            0.0048 -0.0142 -0.0137 -0.0077
                ( 48.97%)   0.6998* C   8 s( 27.34%)p 2.66( 72.60%)d 0.00(  0.06%)
                                            0.0003  0.5229  0.0001 -0.2810 -0.0133
                                            0.7519 -0.0034 -0.2854 -0.0101 -0.0119
                                            0.0044 -0.0126 -0.0151 -0.0089
     8. (0.98198) BD ( 1) C   3 - H  12  
                ( 63.30%)   0.7956* C   3 s( 20.65%)p 3.84( 79.31%)d 0.00(  0.04%)
                                            0.0003 -0.4542  0.0110  0.0196  0.0047
                                            0.0405 -0.0024  0.8894 -0.0043 -0.0005
                                           -0.0017 -0.0015 -0.0002 -0.0204
                ( 36.70%)   0.6058* H  12 s( 99.90%)p 0.00(  0.10%)
                                           -0.9995  0.0082 -0.0016 -0.0017 -0.0309
     9. (0.99021) BD ( 1) C   4 - C   5  
                ( 51.10%)   0.7149* C   4 s( 28.24%)p 2.54( 71.72%)d 0.00(  0.04%)
                                            0.0002  0.5314  0.0046  0.7913  0.0026
                                           -0.1568  0.0313 -0.2559 -0.0010 -0.0081
                                           -0.0102  0.0033  0.0128 -0.0075
                ( 48.90%)   0.6993* C   5 s( 27.20%)p 2.67( 72.75%)d 0.00(  0.05%)
                                            0.0002  0.5215  0.0034 -0.7952  0.0011
                                            0.1692  0.0330  0.2560  0.0028 -0.0044
                                           -0.0111  0.0017  0.0155 -0.0081
    10. (0.98915) BD ( 1) C   4 - H  13  
                ( 61.90%)   0.7868* C   4 s( 21.61%)p 3.62( 78.34%)d 0.00(  0.04%)
                                           -0.0002  0.4649 -0.0077 -0.0109  0.0025
                                            0.0876  0.0253  0.8803 -0.0023 -0.0001
                                           -0.0018  0.0013 -0.0003  0.0209
                ( 38.10%)   0.6172* H  13 s( 99.91%)p 0.00(  0.09%)
                                            0.9995 -0.0051 -0.0013 -0.0064 -0.0292
    11. (0.98979) BD ( 1) C   4 - H  14  
                ( 62.39%)   0.7899* C   4 s( 22.60%)p 3.42( 77.36%)d 0.00(  0.04%)
                                           -0.0001  0.4753  0.0052 -0.2741  0.0118
                                            0.7674  0.0020 -0.3306  0.0153 -0.0108
                                            0.0051 -0.0121 -0.0112 -0.0055
                ( 37.61%)   0.6133* H  14 s( 99.91%)p 0.00(  0.09%)
                                            0.9995 -0.0001  0.0076 -0.0276  0.0105
    12. (0.99109) BD ( 1) C   5 - C   6  
                ( 50.16%)   0.7083* C   5 s( 27.72%)p 2.61( 72.23%)d 0.00(  0.05%)
                                            0.0002  0.5265  0.0011  0.2773  0.0323
                                           -0.7506  0.0065  0.2846  0.0018 -0.0091
                                            0.0034 -0.0122 -0.0146 -0.0076
                ( 49.84%)   0.7060* C   6 s( 27.46%)p 2.64( 72.49%)d 0.00(  0.05%)
                                            0.0002  0.5240  0.0019 -0.2638  0.0283
                                            0.7574  0.0164 -0.2838 -0.0049 -0.0126
                                            0.0057 -0.0115 -0.0116 -0.0078
    13. (0.98900) BD ( 1) C   5 - H  15  
                ( 61.99%)   0.7873* C   5 s( 21.81%)p 3.58( 78.14%)d 0.00(  0.04%)
                                            0.0001 -0.4670  0.0087 -0.0229 -0.0179
                                           -0.0018 -0.0186  0.8833 -0.0044 -0.0004
                                           -0.0007 -0.0019  0.0004 -0.0209
                ( 38.01%)   0.6165* H  15 s( 99.91%)p 0.00(  0.09%)
                                           -0.9995  0.0045  0.0040  0.0035 -0.0298
    14. (0.98928) BD ( 1) C   5 - H  16  
                ( 62.74%)   0.7921* C   5 s( 23.15%)p 3.32( 76.81%)d 0.00(  0.04%)
                                           -0.0001  0.4811  0.0066  0.5374 -0.0019
                                            0.6376 -0.0060  0.2691 -0.0180  0.0160
                                            0.0072  0.0090 -0.0035 -0.0068
                ( 37.26%)   0.6104* H  16 s( 99.90%)p 0.00(  0.10%)
                                            0.9995 -0.0015 -0.0210 -0.0224 -0.0077
    15. (0.99130) BD ( 1) C   6 - C   7  
                ( 49.56%)   0.7040* C   6 s( 27.39%)p 2.65( 72.55%)d 0.00(  0.06%)
                                            0.0002  0.5233  0.0028 -0.5284  0.0191
                                           -0.6292 -0.0277 -0.2220 -0.0039  0.0194
                                            0.0080  0.0077 -0.0008 -0.0099
                ( 50.44%)   0.7102* C   7 s( 27.83%)p 2.59( 72.11%)d 0.00(  0.06%)
                                            0.0002  0.5276  0.0016  0.5392  0.0282
                                            0.6162 -0.0170  0.2227  0.0029  0.0180
                                            0.0064  0.0088 -0.0053 -0.0096
    16. (0.98869) BD ( 1) C   6 - H  17  
                ( 63.12%)   0.7945* C   6 s( 23.21%)p 3.31( 76.75%)d 0.00(  0.04%)
                                           -0.0001  0.4817  0.0059  0.8037 -0.0058
                                           -0.1672  0.0023 -0.3053  0.0186 -0.0060
                                           -0.0120  0.0029  0.0126 -0.0052
                ( 36.88%)   0.6073* H  17 s( 99.91%)p 0.00(  0.09%)
                                            0.9995 -0.0032 -0.0287  0.0055  0.0080
    17. (0.98890) BD ( 1) C   6 - H  18  
                ( 61.99%)   0.7873* C   6 s( 21.83%)p 3.58( 78.12%)d 0.00(  0.04%)
                                           -0.0002  0.4672 -0.0080  0.0608  0.0264
                                            0.0273 -0.0048  0.8810 -0.0034  0.0002
                                           -0.0010  0.0015 -0.0003  0.0208
                ( 38.01%)   0.6166* H  18 s( 99.91%)p 0.00(  0.09%)
                                            0.9995 -0.0048 -0.0068  0.0001 -0.0293
    18. (0.99051) BD ( 1) C   7 - C   8  
                ( 48.82%)   0.6987* C   7 s( 27.16%)p 2.68( 72.80%)d 0.00(  0.04%)
                                            0.0002  0.5211  0.0031 -0.7970 -0.0107
                                            0.1577 -0.0301  0.2585  0.0057 -0.0083
                                           -0.0108  0.0030  0.0137 -0.0082
                ( 51.18%)   0.7154* C   8 s( 28.16%)p 2.55( 71.80%)d 0.00(  0.04%)
                                            0.0002  0.5306  0.0048  0.7878 -0.0089
                                           -0.1727 -0.0297 -0.2582  0.0015 -0.0038
                                           -0.0111  0.0012  0.0140 -0.0074
    19. (0.98949) BD ( 1) C   7 - H  19  
                ( 62.80%)   0.7925* C   7 s( 23.06%)p 3.33( 76.89%)d 0.00(  0.05%)
                                            0.0001 -0.4802 -0.0068 -0.2692 -0.0005
                                            0.7659 -0.0046 -0.3309  0.0184  0.0094
                                           -0.0043  0.0126  0.0126  0.0053
                ( 37.20%)   0.6099* H  19 s( 99.90%)p 0.00(  0.10%)
                                           -0.9995  0.0012  0.0114 -0.0277  0.0108
    20. (0.98904) BD ( 1) C   7 - H  20  
                ( 62.20%)   0.7887* C   7 s( 21.83%)p 3.58( 78.13%)d 0.00(  0.04%)
                                            0.0001 -0.4672  0.0085 -0.0037 -0.0101
                                            0.0862  0.0227  0.8793 -0.0065  0.0001
                                           -0.0006 -0.0014  0.0007 -0.0206
                ( 37.80%)   0.6148* H  20 s( 99.91%)p 0.00(  0.09%)
                                           -0.9995  0.0049  0.0020 -0.0064 -0.0294
    21. (0.99007) BD ( 1) C   8 - H  21  
                ( 63.02%)   0.7939* C   8 s( 23.02%)p 3.34( 76.93%)d 0.00(  0.05%)
                                            0.0001 -0.4797 -0.0072  0.5469 -0.0072
                                            0.6353  0.0043  0.2577 -0.0150 -0.0169
                                           -0.0077 -0.0081  0.0015  0.0076
                ( 36.98%)   0.6081* H  21 s( 99.89%)p 0.00(  0.11%)
                                           -0.9995  0.0063 -0.0216 -0.0227 -0.0088
    22. (0.98929) BD ( 1) C   8 - H  22  
                ( 62.14%)   0.7883* C   8 s( 21.39%)p 3.67( 78.57%)d 0.00(  0.04%)
                                           -0.0002  0.4624 -0.0083 -0.0203 -0.0064
                                            0.0071 -0.0239  0.8858 -0.0009  0.0001
                                           -0.0015  0.0033 -0.0006  0.0206
                ( 37.86%)   0.6153* H  22 s( 99.91%)p 0.00(  0.09%)
                                            0.9995 -0.0055  0.0007  0.0038 -0.0299
    23. (0.99988) CR ( 1) O   1           s(100.00%)p 0.00(  0.00%)
                                            1.0000 -0.0001 -0.0000  0.0001  0.0000
                                            0.0000  0.0000 -0.0000 -0.0000  0.0000
                                            0.0000  0.0000 -0.0000  0.0000
    24. (0.99948) CR ( 1) C   2           s(100.00%)p 0.00(  0.00%)
                                            1.0000 -0.0001 -0.0000 -0.0003  0.0000
                                            0.0001 -0.0000  0.0001  0.0000  0.0000
                                            0.0000 -0.0000 -0.0000  0.0000
    25. (0.99948) CR ( 1) C   3           s(100.00%)p 0.00(  0.00%)
                                            1.0000 -0.0001 -0.0000  0.0001  0.0000
                                           -0.0001 -0.0000 -0.0004  0.0000  0.0000
                                            0.0000  0.0000 -0.0000  0.0000
    26. (0.99954) CR ( 1) C   4           s(100.00%)p 0.00(  0.00%)
                                            1.0000 -0.0002 -0.0000  0.0000  0.0000
                                            0.0003 -0.0000  0.0002  0.0000 -0.0000
                                           -0.0000 -0.0000 -0.0000  0.0000
    27. (0.99954) CR ( 1) C   5           s(100.00%)p 0.00(  0.00%)
                                            1.0000 -0.0001 -0.0000  0.0002 -0.0000
                                            0.0002 -0.0000 -0.0002 -0.0000  0.0000
                                            0.0000  0.0000 -0.0000  0.0000
    28. (0.99955) CR ( 1) C   6           s(100.00%)p 0.00(  0.00%)
                                            1.0000 -0.0001 -0.0000  0.0003 -0.0000
                                           -0.0000  0.0000  0.0002  0.0000 -0.0000
                                           -0.0000  0.0000  0.0000  0.0000
    29. (0.99954) CR ( 1) C   7           s(100.00%)p 0.00(  0.00%)
                                            1.0000 -0.0001 -0.0000  0.0001 -0.0000
                                           -0.0002  0.0000 -0.0002 -0.0000 -0.0000
                                            0.0000 -0.0000 -0.0000  0.0000
    30. (0.99953) CR ( 1) C   8           s(100.00%)p 0.00(  0.00%)
                                            1.0000 -0.0001 -0.0000 -0.0001  0.0000
                                           -0.0002  0.0000  0.0003  0.0000  0.0000
                                            0.0000  0.0000  0.0000  0.0000
    31. (0.99184) LP ( 1) O   1           s( 47.19%)p 1.12( 52.77%)d 0.00(  0.04%)
                                            0.0000  0.6869 -0.0079  0.1335 -0.0052
                                           -0.5180  0.0028 -0.4914  0.0034  0.0056
                                            0.0045 -0.0174  0.0090 -0.0037
    32. (0.98507) LP ( 2) O   1           s(  0.13%)p99.99( 99.82%)d 0.42(  0.05%)
                                            0.0000  0.0356 -0.0009  0.2265 -0.0024
                                           -0.6120  0.0045  0.7565 -0.0053  0.0076
                                           -0.0013  0.0037  0.0090  0.0195
    33. (0.00075) RY*( 1) O   1           s( 24.89%)p 2.55( 63.58%)d 0.46( 11.53%)
                                            0.0000  0.0050  0.4989  0.0015  0.6331
                                           -0.0015 -0.4778  0.0006 -0.0818  0.0541
                                            0.0061 -0.0752  0.3212 -0.0589
    34. (0.00071) RY*( 2) O   1           s(  2.81%)p30.80( 86.60%)d 3.77( 10.59%)
                                           -0.0000  0.0008  0.1677 -0.0016  0.0281
                                            0.0008  0.3796 -0.0011 -0.8492  0.0785
                                           -0.1633 -0.1626 -0.0539 -0.2091
    35. (0.00005) RY*( 3) O   1           s( 49.01%)p 0.67( 32.70%)d 0.37( 18.30%)
    36. (0.00002) RY*( 4) O   1           s( 19.66%)p 3.59( 70.64%)d 0.49(  9.71%)
    37. (0.00001) RY*( 5) O   1           s(  0.04%)p99.99(  6.16%)d99.99( 93.79%)
    38. (0.00000) RY*( 6) O   1           s(  0.08%)p62.79(  5.04%)d99.99( 94.88%)
    39. (0.00000) RY*( 7) O   1           s(  0.01%)p 1.00(  6.71%)d13.91( 93.29%)
    40. (0.00000) RY*( 8) O   1           s(  1.45%)p14.98( 21.71%)d53.00( 76.84%)
    41. (0.00000) RY*( 9) O   1           s(  2.05%)p 3.47(  7.12%)d44.31( 90.83%)
    42. (0.00200) RY*( 1) C   2           s( 10.28%)p 8.08( 83.14%)d 0.64(  6.58%)
                                           -0.0000 -0.0046  0.3206  0.0218  0.1088
                                            0.0068 -0.8783  0.0257  0.2165 -0.1629
                                            0.0800 -0.0844  0.0294 -0.1578
    43. (0.00149) RY*( 2) C   2           s( 20.79%)p 2.67( 55.58%)d 1.14( 23.63%)
                                           -0.0000  0.0158  0.4557  0.0061  0.4930
                                            0.0059  0.3695  0.0089  0.4196  0.2217
                                            0.1339 -0.1488  0.3004 -0.2383
    44. (0.00128) RY*( 3) C   2           s( 17.93%)p 3.34( 59.87%)d 1.24( 22.20%)
                                            0.0000 -0.0108  0.4233  0.0063  0.0206
                                            0.0350 -0.0608  0.0072 -0.7702  0.1539
                                           -0.0857 -0.0832  0.4214  0.0805
    45. (0.00069) RY*( 4) C   2           s(  0.04%)p25.80(  0.95%)d99.99( 99.02%)
                                            0.0000 -0.0019  0.0191  0.0011 -0.0299
                                           -0.0051  0.0027  0.0127 -0.0915  0.2358
                                           -0.5924 -0.4295 -0.3792 -0.5054
    46. (0.00026) RY*( 5) C   2           s( 27.74%)p 0.12(  3.33%)d 2.48( 68.93%)
                                           -0.0000 -0.0163  0.5264  0.0382 -0.1574
                                            0.0332  0.0530  0.0157 -0.0538  0.3195
                                            0.2329  0.3624 -0.6287  0.0792
    47. (0.00019) RY*( 6) C   2           s(  0.21%)p99.99( 55.80%)d99.99( 43.99%)
                                           -0.0000  0.0278  0.0366 -0.0163  0.7239
                                           -0.0271  0.0309 -0.0176 -0.1782 -0.3867
                                           -0.2618  0.0782 -0.3457  0.3101
    48. (0.00010) RY*( 7) C   2           s( 17.76%)p 1.58( 27.97%)d 3.06( 54.28%)
                                            0.0000 -0.0082  0.4213 -0.0135 -0.3906
                                           -0.0042  0.1222 -0.0092  0.3345 -0.2681
                                           -0.5345 -0.0312  0.1305  0.4089
    49. (0.00001) RY*( 8) C   2           s(  4.70%)p 2.65( 12.44%)d17.63( 82.86%)
    50. (0.00001) RY*( 9) C   2           s(  0.49%)p 3.00(  1.46%)d99.99( 98.05%)
    51. (0.00246) RY*( 1) C   3           s( 30.37%)p 2.09( 63.45%)d 0.20(  6.17%)
                                            0.0000 -0.0096  0.5510  0.0127 -0.0236
                                            0.0004 -0.4067 -0.0219 -0.6840  0.0046
                                           -0.0172  0.0179  0.0361 -0.2445
    52. (0.00214) RY*( 2) C   3           s(  2.65%)p35.07( 93.04%)d 1.62(  4.31%)
                                           -0.0000  0.0138  0.1623  0.0107  0.8966
                                           -0.0066  0.3448 -0.0002 -0.0868 -0.1342
                                           -0.0982 -0.0233  0.1179 -0.0313
    53. (0.00108) RY*( 3) C   3           s(  1.37%)p64.28( 88.37%)d 7.46( 10.25%)
                                            0.0000 -0.0155  0.1162 -0.0046 -0.3439
                                           -0.0098  0.8097 -0.0106 -0.3311 -0.0059
                                            0.0439 -0.1724 -0.2046 -0.1702
    54. (0.00035) RY*( 4) C   3           s( 41.14%)p 0.47( 19.21%)d 0.96( 39.65%)
                                            0.0000 -0.0008  0.6414  0.0094 -0.1567
                                           -0.0019  0.1130 -0.0002  0.3934 -0.1242
                                            0.3522 -0.1195  0.4488  0.2032
    55. (0.00025) RY*( 5) C   3           s( 13.41%)p 0.47(  6.34%)d 5.98( 80.25%)
                                           -0.0000  0.0025  0.3662 -0.0043  0.0596
                                           -0.0051 -0.0050 -0.0002  0.2446  0.6876
                                           -0.3998 -0.2230 -0.3253  0.1199
    56. (0.00021) RY*( 6) C   3           s(  9.18%)p 0.73(  6.74%)d 9.16( 84.07%)
                                           -0.0000  0.0019  0.3030 -0.0086  0.0416
                                            0.0013  0.0056 -0.0033  0.2561 -0.2572
                                            0.1610  0.5746 -0.6365 -0.1152
    57. (0.00012) RY*( 7) C   3           s(  0.09%)p68.45(  6.05%)d99.99( 93.87%)
                                           -0.0000  0.0019  0.0297 -0.0028  0.0503
                                            0.0284 -0.2083 -0.0034  0.1172 -0.4727
                                            0.0238 -0.7422 -0.4023 -0.0434
    58. (0.00008) RY*( 8) C   3           s(  0.80%)p14.09( 11.24%)d99.99( 87.96%)
    59. (0.00005) RY*( 9) C   3           s(  0.99%)p 5.77(  5.73%)d93.88( 93.27%)
    60. (0.00282) RY*( 1) C   4           s(  5.66%)p15.66( 88.68%)d 1.00(  5.65%)
                                           -0.0000  0.0196  0.2372  0.0106  0.2361
                                           -0.0238 -0.6135  0.0170  0.6736 -0.0889
                                            0.0285 -0.0960 -0.1060 -0.1653
    61. (0.00167) RY*( 2) C   4           s( 11.87%)p 6.81( 80.89%)d 0.61(  7.23%)
                                            0.0000 -0.0067  0.3445 -0.0047 -0.7811
                                            0.0083  0.2366  0.0044  0.3778  0.0805
                                           -0.0633 -0.0926  0.2097 -0.0964
    62. (0.00054) RY*( 3) C   4           s(  7.51%)p 9.35( 70.22%)d 2.97( 22.28%)
                                            0.0000 -0.0220  0.2731 -0.0102  0.5158
                                           -0.0032  0.6001  0.0013  0.2755  0.2853
                                            0.2740 -0.0206  0.1767 -0.1862
    63. (0.00025) RY*( 4) C   4           s( 68.30%)p 0.31( 21.27%)d 0.15( 10.43%)
                                            0.0000  0.0054  0.8264  0.0030  0.0408
                                            0.0042 -0.1920  0.0033 -0.4173 -0.0646
                                            0.1594  0.1702  0.0092  0.2138
    64. (0.00014) RY*( 5) C   4           s(  3.64%)p 0.65(  2.36%)d25.80( 94.00%)
                                            0.0000 -0.0019  0.1909 -0.0023  0.1467
                                            0.0016  0.0337 -0.0033 -0.0302  0.4580
                                           -0.7838 -0.2365 -0.2103  0.1255
    65. (0.00009) RY*( 6) C   4           s(  0.59%)p40.12( 23.86%)d99.99( 75.55%)
    66. (0.00004) RY*( 7) C   4           s(  0.50%)p10.98(  5.45%)d99.99( 94.05%)
    67. (0.00001) RY*( 8) C   4           s(  0.12%)p10.84(  1.28%)d99.99( 98.60%)
    68. (0.00001) RY*( 9) C   4           s(  1.91%)p 3.18(  6.08%)d48.20( 92.01%)
    69. (0.00267) RY*( 1) C   5           s(  5.47%)p16.26( 88.98%)d 1.01(  5.54%)
                                           -0.0000  0.0229  0.2328 -0.0215 -0.4450
                                           -0.0243 -0.5673 -0.0187 -0.6071  0.1445
                                            0.0438  0.0490 -0.0231 -0.1723
    70. (0.00089) RY*( 2) C   5           s(  5.80%)p11.95( 69.28%)d 4.30( 24.92%)
                                            0.0000 -0.0203  0.2400  0.0133  0.0360
                                            0.0007  0.6342 -0.0073 -0.5376 -0.3958
                                            0.1619  0.0377  0.0392 -0.2518
    71. (0.00068) RY*( 3) C   5           s(  0.84%)p99.99( 88.64%)d12.47( 10.52%)
                                            0.0000 -0.0109  0.0912 -0.0146  0.8263
                                            0.0163 -0.4046 -0.0026 -0.1984 -0.1900
                                           -0.1159  0.1847  0.0735 -0.1270
    72. (0.00020) RY*( 4) C   5           s( 70.71%)p 0.21( 14.99%)d 0.20( 14.29%)
                                            0.0000  0.0048  0.8409  0.0075 -0.1234
                                           -0.0006 -0.0408 -0.0042  0.3647 -0.2175
                                           -0.2286  0.1681 -0.0378  0.1168
    73. (0.00014) RY*( 5) C   5           s(  5.92%)p 0.63(  3.71%)d15.28( 90.38%)
                                           -0.0000  0.0018  0.2432 -0.0043  0.1108
                                            0.0064 -0.1417  0.0011  0.0683 -0.0364
                                            0.6036 -0.5662  0.4334  0.1724
    74. (0.00007) RY*( 6) C   5           s(  1.08%)p 2.46(  2.67%)d88.71( 96.24%)
    75. (0.00003) RY*( 7) C   5           s(  1.10%)p18.66( 20.61%)d70.87( 78.29%)
    76. (0.00001) RY*( 8) C   5           s(  9.18%)p 1.16( 10.68%)d 8.73( 80.14%)
    77. (0.00001) RY*( 9) C   5           s(  0.00%)p 1.00(  0.50%)d99.99( 99.50%)
    78. (0.00254) RY*( 1) C   6           s(  6.56%)p13.34( 87.53%)d 0.90(  5.92%)
                                           -0.0000  0.0222  0.2551 -0.0309 -0.6792
                                            0.0069  0.1566  0.0200  0.6230 -0.0591
                                           -0.0849  0.0084  0.1378 -0.1714
    79. (0.00083) RY*( 2) C   6           s(  8.78%)p 6.88( 60.37%)d 3.51( 30.85%)
                                            0.0000 -0.0226  0.2954  0.0093  0.5492
                                            0.0000 -0.1402  0.0047  0.5314  0.1631
                                           -0.1595 -0.0238 -0.4321 -0.2630
    80. (0.00067) RY*( 3) C   6           s(  0.01%)p99.99( 93.57%)d99.99(  6.42%)
                                           -0.0000 -0.0010  0.0110 -0.0055  0.2160
                                           -0.0259  0.9425  0.0009 -0.0052  0.0489
                                            0.0357  0.2430 -0.0174 -0.0344
    81. (0.00020) RY*( 4) C   6           s( 76.03%)p 0.20( 15.39%)d 0.11(  8.58%)
                                            0.0000  0.0040  0.8719  0.0057 -0.1179
                                            0.0002  0.0087  0.0024 -0.3740  0.0643
                                            0.0951  0.0159 -0.1599  0.2163
    82. (0.00015) RY*( 5) C   6           s(  0.04%)p99.99(  4.63%)d99.99( 95.33%)
                                           -0.0000  0.0004  0.0197 -0.0018  0.0412
                                           -0.0099  0.2107 -0.0004 -0.0116  0.3447
                                           -0.1799 -0.8740  0.1758  0.0853
    83. (0.00007) RY*( 6) C   6           s(  0.02%)p91.90(  1.88%)d99.99( 98.10%)
    84. (0.00004) RY*( 7) C   6           s(  0.68%)p37.45( 25.39%)d99.99( 73.93%)
    85. (0.00000) RY*( 8) C   6           s(  7.99%)p 1.35( 10.82%)d10.17( 81.20%)
    86. (0.00001) RY*( 9) C   6           s(  0.01%)p47.28(  0.50%)d99.99( 99.49%)
    87. (0.00266) RY*( 1) C   7           s(  5.28%)p16.84( 88.93%)d 1.10(  5.79%)
                                           -0.0000  0.0223  0.2287 -0.0116 -0.2093
                                            0.0284  0.6337 -0.0208 -0.6652 -0.0896
                                            0.0240 -0.0970 -0.1130 -0.1646
    88. (0.00091) RY*( 2) C   7           s(  6.75%)p10.36( 69.92%)d 3.46( 23.33%)
                                            0.0000 -0.0185  0.2591  0.0133 -0.2751
                                           -0.0052 -0.6471 -0.0073 -0.4523  0.2603
                                            0.1095 -0.1049  0.3012 -0.2277
    89. (0.00068) RY*( 3) C   7           s(  1.56%)p54.90( 85.82%)d 8.07( 12.62%)
                                            0.0000 -0.0127  0.1244 -0.0186  0.8948
                                           -0.0106  0.0083 -0.0020 -0.2387  0.0906
                                           -0.1866 -0.1431  0.2222 -0.1152
    90. (0.00020) RY*( 4) C   7           s( 67.91%)p 0.24( 16.62%)d 0.23( 15.47%)
                                            0.0000  0.0054  0.8241  0.0070 -0.1124
                                           -0.0020  0.1295 -0.0041  0.3697  0.1541
                                           -0.3205 -0.0526  0.0876  0.1331
    91. (0.00015) RY*( 5) C   7           s(  7.72%)p 0.47(  3.60%)d11.49( 88.69%)
                                           -0.0000  0.0017  0.2778 -0.0056  0.1464
                                           -0.0040  0.1034  0.0019  0.0616 -0.2142
                                            0.7599  0.3613  0.3414  0.1283
    92. (0.00007) RY*( 6) C   7           s(  1.62%)p 2.18(  3.53%)d58.42( 94.84%)
    93. (0.00003) RY*( 7) C   7           s(  0.81%)p24.97( 20.29%)d97.11( 78.90%)
    94. (0.00001) RY*( 8) C   7           s(  8.35%)p 1.25( 10.45%)d 9.72( 81.20%)
    95. (0.00001) RY*( 9) C   7           s(  0.11%)p 8.06(  0.91%)d99.99( 98.98%)
    96. (0.00287) RY*( 1) C   8           s(  8.09%)p10.67( 86.26%)d 0.70(  5.66%)
                                           -0.0000  0.0187  0.2837  0.0185  0.3747
                                            0.0178  0.5554  0.0156  0.6425  0.1352
                                            0.0418  0.0551 -0.0215 -0.1818
    97. (0.00220) RY*( 2) C   8           s( 14.37%)p 5.63( 80.88%)d 0.33(  4.74%)
                                            0.0000 -0.0067  0.3791 -0.0055 -0.8588
                                           -0.0068  0.1404  0.0059  0.2268 -0.1675
                                           -0.0258  0.0898  0.0822 -0.0623
    98. (0.00059) RY*( 3) C   8           s(  6.34%)p10.87( 68.99%)d 3.89( 24.66%)
                                            0.0000 -0.0218  0.2509 -0.0098  0.1675
                                            0.0056 -0.7055  0.0018  0.4050 -0.3541
                                            0.2632 -0.0761 -0.0376 -0.2115
    99. (0.00031) RY*( 4) C   8           s( 63.90%)p 0.36( 23.07%)d 0.20( 13.04%)
                                           -0.0000  0.0034  0.7993  0.0013  0.1962
                                           -0.0014  0.0398  0.0033 -0.4366  0.0696
                                            0.1309 -0.2068  0.0907  0.2396
   100. (0.00015) RY*( 5) C   8           s(  5.04%)p 0.50(  2.53%)d18.33( 92.43%)
                                            0.0000 -0.0027  0.2245 -0.0030  0.1200
                                           -0.0004 -0.0988 -0.0040 -0.0328 -0.1866
                                           -0.6083  0.4752 -0.5312  0.1073
   101. (0.00009) RY*( 6) C   8           s(  0.25%)p99.99( 26.02%)d99.99( 73.73%)
   102. (0.00005) RY*( 7) C   8           s(  0.31%)p13.86(  4.35%)d99.99( 95.33%)
   103. (0.00001) RY*( 8) C   8           s(  1.79%)p 4.18(  7.50%)d50.58( 90.71%)
   104. (0.00001) RY*( 9) C   8           s(  0.00%)p 1.00(  0.49%)d99.99( 99.51%)
   105. (0.00070) RY*( 1) H   9           s(  0.11%)p99.99( 99.89%)
                                            0.0000  0.0332  0.2201 -0.5838  0.7808
   106. (0.00062) RY*( 2) H   9           s( 34.80%)p 1.87( 65.20%)
                                            0.0120  0.5898 -0.3103 -0.6256 -0.4054
   107. (0.00038) RY*( 3) H   9           s( 61.81%)p 0.62( 38.19%)
                                            0.0122  0.7861  0.0107  0.5118  0.3462
   108. (0.00001) RY*( 4) H   9           s(  3.77%)p25.55( 96.23%)
   109. (0.00098) RY*( 1) H  10           s( 99.02%)p 0.01(  0.98%)
                                            0.0019  0.9951 -0.0780  0.0443  0.0421
   110. (0.00012) RY*( 2) H  10           s(  0.55%)p99.99( 99.45%)
                                            0.0027  0.0742  0.3997 -0.1018 -0.9079
   111. (0.00006) RY*( 3) H  10           s(  0.37%)p99.99( 99.63%)
   112. (0.00002) RY*( 4) H  10           s(  0.17%)p99.99( 99.83%)
   113. (0.00117) RY*( 1) H  11           s( 99.34%)p 0.01(  0.66%)
                                            0.0069  0.9967 -0.0659  0.0189  0.0436
   114. (0.00010) RY*( 2) H  11           s(  0.24%)p99.99( 99.76%)
                                            0.0026  0.0485  0.6118 -0.7749  0.1511
   115. (0.00005) RY*( 3) H  11           s(  0.39%)p99.99( 99.61%)
   116. (0.00001) RY*( 4) H  11           s(  0.14%)p99.99( 99.86%)
   117. (0.00219) RY*( 1) H  12           s( 99.93%)p 0.00(  0.07%)
                                            0.0087  0.9996  0.0079  0.0172 -0.0174
   118. (0.00005) RY*( 2) H  12           s(  0.01%)p 1.00( 99.99%)
   119. (0.00005) RY*( 3) H  12           s(  0.03%)p99.99( 99.97%)
   120. (0.00002) RY*( 4) H  12           s(  0.13%)p99.99( 99.87%)
   121. (0.00140) RY*( 1) H  13           s( 99.65%)p 0.00(  0.35%)
                                            0.0065  0.9982 -0.0340  0.0017  0.0489
   122. (0.00008) RY*( 2) H  13           s(  0.01%)p 1.00( 99.99%)
   123. (0.00005) RY*( 3) H  13           s(  0.11%)p99.99( 99.89%)
   124. (0.00002) RY*( 4) H  13           s(  0.33%)p99.99( 99.67%)
   125. (0.00104) RY*( 1) H  14           s( 99.50%)p 0.00(  0.50%)
                                            0.0017  0.9975 -0.0545  0.0448 -0.0003
   126. (0.00009) RY*( 2) H  14           s(  0.00%)p 1.00(100.00%)
   127. (0.00005) RY*( 3) H  14           s(  0.16%)p99.99( 99.84%)
   128. (0.00002) RY*( 4) H  14           s(  0.42%)p99.99( 99.58%)
   129. (0.00130) RY*( 1) H  15           s( 99.69%)p 0.00(  0.31%)
                                            0.0061  0.9984 -0.0074  0.0065 -0.0547
   130. (0.00007) RY*( 2) H  15           s(  0.03%)p99.99( 99.97%)
   131. (0.00007) RY*( 3) H  15           s(  0.00%)p 1.00(100.00%)
   132. (0.00002) RY*( 4) H  15           s(  0.37%)p99.99( 99.63%)
   133. (0.00093) RY*( 1) H  16           s( 99.64%)p 0.00(  0.36%)
                                            0.0033  0.9982  0.0385  0.0461  0.0005
   134. (0.00009) RY*( 2) H  16           s(  0.00%)p 1.00(100.00%)
   135. (0.00007) RY*( 3) H  16           s(  0.00%)p 1.00(100.00%)
   136. (0.00002) RY*( 4) H  16           s(  0.46%)p99.99( 99.54%)
   137. (0.00090) RY*( 1) H  17           s( 99.72%)p 0.00(  0.28%)
                                            0.0047  0.9986  0.0510 -0.0144 -0.0014
   138. (0.00008) RY*( 2) H  17           s(  0.00%)p 1.00(100.00%)
   139. (0.00005) RY*( 3) H  17           s(  0.00%)p 1.00(100.00%)
   140. (0.00002) RY*( 4) H  17           s(  0.37%)p99.99( 99.63%)
   141. (0.00131) RY*( 1) H  18           s( 99.72%)p 0.00(  0.28%)
                                            0.0064  0.9986  0.0013 -0.0022  0.0526
   142. (0.00008) RY*( 2) H  18           s(  0.03%)p99.99( 99.97%)
   143. (0.00006) RY*( 3) H  18           s(  0.00%)p 1.00(100.00%)
   144. (0.00002) RY*( 4) H  18           s(  0.34%)p99.99( 99.66%)
   145. (0.00095) RY*( 1) H  19           s( 99.66%)p 0.00(  0.34%)
                                            0.0030  0.9983  0.0126 -0.0567  0.0038
   146. (0.00009) RY*( 2) H  19           s(  0.01%)p 1.00( 99.99%)
   147. (0.00007) RY*( 3) H  19           s(  0.00%)p 1.00(100.00%)
   148. (0.00002) RY*( 4) H  19           s(  0.43%)p99.99( 99.57%)
   149. (0.00130) RY*( 1) H  20           s( 99.72%)p 0.00(  0.28%)
                                            0.0064  0.9986 -0.0132 -0.0061 -0.0510
   150. (0.00006) RY*( 2) H  20           s(  0.03%)p99.99( 99.97%)
   151. (0.00007) RY*( 3) H  20           s(  0.02%)p99.99( 99.98%)
   152. (0.00002) RY*( 4) H  20           s(  0.33%)p99.99( 99.67%)
   153. (0.00125) RY*( 1) H  21           s( 99.58%)p 0.00(  0.42%)
                                            0.0076  0.9979 -0.0642  0.0002  0.0076
   154. (0.00010) RY*( 2) H  21           s(  0.00%)p 1.00(100.00%)
   155. (0.00006) RY*( 3) H  21           s(  0.30%)p99.99( 99.70%)
   156. (0.00003) RY*( 4) H  21           s(  0.22%)p99.99( 99.78%)
   157. (0.00139) RY*( 1) H  22           s( 99.72%)p 0.00(  0.28%)
                                            0.0069  0.9986 -0.0195  0.0041  0.0490
   158. (0.00008) RY*( 2) H  22           s(  0.00%)p 1.00(100.00%)
   159. (0.00005) RY*( 3) H  22           s(  0.03%)p99.99( 99.97%)
   160. (0.00002) RY*( 4) H  22           s(  0.34%)p99.99( 99.66%)
   161. (0.00716) BD*( 1) O   1 - C   2  
                ( 30.83%)   0.5552* O   1 s( 32.42%)p 2.08( 67.52%)d 0.00(  0.06%)
                                            0.0000 -0.5694  0.0000 -0.4841  0.0002
                                           -0.5896  0.0014 -0.3053  0.0026 -0.0130
                                           -0.0076 -0.0169  0.0105  0.0043
                ( 69.17%)  -0.8317* C   2 s( 20.33%)p 3.90( 79.36%)d 0.02(  0.31%)
                                           -0.0000 -0.4487 -0.0447  0.5749  0.0299
                                            0.6121  0.0259  0.2942  0.0152 -0.0432
                                           -0.0211 -0.0213  0.0026  0.0189
   162. (0.00239) BD*( 1) O   1 - H   9  
                ( 24.41%)   0.4940* O   1 s( 20.27%)p 3.93( 79.65%)d 0.00(  0.08%)
                                            0.0001  0.4498  0.0186 -0.8333 -0.0308
                                            0.0932 -0.0137  0.3037 -0.0007 -0.0156
                                           -0.0198  0.0065  0.0120 -0.0029
                ( 75.59%)  -0.8694* H   9 s( 99.51%)p 0.00(  0.49%)
                                            0.9975 -0.0043  0.0666 -0.0039 -0.0216
   163. (0.01266) BD*( 1) C   2 - C   3  
                ( 50.43%)   0.7101* C   2 s( 31.13%)p 2.21( 68.83%)d 0.00(  0.04%)
                                            0.0003  0.5580 -0.0010  0.7651 -0.0192
                                           -0.1835  0.0042 -0.2621 -0.0081 -0.0087
                                           -0.0103  0.0022  0.0130 -0.0062
                ( 49.57%)  -0.7041* C   3 s( 25.72%)p 2.89( 74.23%)d 0.00(  0.05%)
                                            0.0003  0.5069  0.0169 -0.8015 -0.0070
                                            0.1659  0.0028  0.2685 -0.0143 -0.0063
                                           -0.0123  0.0021  0.0159 -0.0080
   164. (0.01175) BD*( 1) C   2 - H  10  
                ( 38.84%)   0.6232* C   2 s( 24.45%)p 3.09( 75.49%)d 0.00(  0.06%)
                                            0.0001 -0.4944  0.0051  0.2788  0.0085
                                           -0.7668  0.0078  0.2984 -0.0103  0.0128
                                           -0.0037  0.0137  0.0143  0.0072
                ( 61.16%)  -0.7821* H  10 s( 99.89%)p 0.00(  0.11%)
                                           -0.9994  0.0003 -0.0078  0.0307 -0.0098
   165. (0.01296) BD*( 1) C   2 - H  11  
                ( 38.91%)   0.6238* C   2 s( 24.15%)p 3.14( 75.79%)d 0.00(  0.06%)
                                            0.0001 -0.4913  0.0116  0.0614  0.0118
                                            0.0011 -0.0105 -0.8683  0.0041  0.0016
                                            0.0026  0.0008 -0.0004 -0.0236
                ( 61.09%)  -0.7816* H  11 s( 99.90%)p 0.00(  0.10%)
                                           -0.9995  0.0054 -0.0002  0.0031  0.0322
   166. (0.01109) BD*( 1) C   3 - C   4  
                ( 48.27%)   0.6948* C   3 s( 26.95%)p 2.71( 73.00%)d 0.00(  0.05%)
                                           -0.0001 -0.5192 -0.0009 -0.5337  0.0122
                                           -0.6279 -0.0137 -0.2247  0.0081 -0.0162
                                           -0.0070 -0.0091  0.0042  0.0085
                ( 51.73%)  -0.7193* C   4 s( 27.45%)p 2.64( 72.49%)d 0.00(  0.06%)
                                           -0.0003 -0.5239 -0.0003  0.5455  0.0111
                                            0.6145 -0.0078  0.2223  0.0114 -0.0189
                                           -0.0066 -0.0080  0.0028  0.0099
   167. (0.01302) BD*( 1) C   3 - C   8  
                ( 48.97%)   0.6998* C   3 s( 26.66%)p 2.75( 73.28%)d 0.00(  0.06%)
                                           -0.0001 -0.5164 -0.0003 -0.2673  0.0132
                                            0.7587  0.0097 -0.2922  0.0042  0.0103
                                           -0.0048  0.0142  0.0137  0.0077
                ( 51.03%)  -0.7144* C   8 s( 27.34%)p 2.66( 72.60%)d 0.00(  0.06%)
                                           -0.0003 -0.5229 -0.0001  0.2810  0.0133
                                           -0.7519  0.0034  0.2854  0.0101  0.0119
                                           -0.0044  0.0126  0.0151  0.0089
   168. (0.01328) BD*( 1) C   3 - H  12  
                ( 36.70%)   0.6058* C   3 s( 20.65%)p 3.84( 79.31%)d 0.00(  0.04%)
                                           -0.0003  0.4542 -0.0110 -0.0196 -0.0047
                                           -0.0405  0.0024 -0.8894  0.0043  0.0005
                                            0.0017  0.0015  0.0002  0.0204
                ( 63.30%)  -0.7956* H  12 s( 99.90%)p 0.00(  0.10%)
                                            0.9995 -0.0082  0.0016  0.0017  0.0309
   169. (0.00731) BD*( 1) C   4 - C   5  
                ( 48.90%)   0.6993* C   4 s( 28.24%)p 2.54( 71.72%)d 0.00(  0.04%)
                                           -0.0002 -0.5314 -0.0046 -0.7913 -0.0026
                                            0.1568 -0.0313  0.2559  0.0010  0.0081
                                            0.0102 -0.0033 -0.0128  0.0075
                ( 51.10%)  -0.7149* C   5 s( 27.20%)p 2.67( 72.75%)d 0.00(  0.05%)
                                           -0.0002 -0.5215 -0.0034  0.7952 -0.0011
                                           -0.1692 -0.0330 -0.2560 -0.0028  0.0044
                                            0.0111 -0.0017 -0.0155  0.0081
   170. (0.00897) BD*( 1) C   4 - H  13  
                ( 38.10%)   0.6172* C   4 s( 21.61%)p 3.62( 78.34%)d 0.00(  0.04%)
                                            0.0002 -0.4649  0.0077  0.0109 -0.0025
                                           -0.0876 -0.0253 -0.8803  0.0023  0.0001
                                            0.0018 -0.0013  0.0003 -0.0209
                ( 61.90%)  -0.7868* H  13 s( 99.91%)p 0.00(  0.09%)
                                           -0.9995  0.0051  0.0013  0.0064  0.0292
   171. (0.00614) BD*( 1) C   4 - H  14  
                ( 37.61%)   0.6133* C   4 s( 22.60%)p 3.42( 77.36%)d 0.00(  0.04%)
                                            0.0001 -0.4753 -0.0052  0.2741 -0.0118
                                           -0.7674 -0.0020  0.3306 -0.0153  0.0108
                                           -0.0051  0.0121  0.0112  0.0055
                ( 62.39%)  -0.7899* H  14 s( 99.91%)p 0.00(  0.09%)
                                           -0.9995  0.0001 -0.0076  0.0276 -0.0105
   172. (0.00773) BD*( 1) C   5 - C   6  
                ( 49.84%)   0.7060* C   5 s( 27.72%)p 2.61( 72.23%)d 0.00(  0.05%)
                                           -0.0002 -0.5265 -0.0011 -0.2773 -0.0323
                                            0.7506 -0.0065 -0.2846 -0.0018  0.0091
                                           -0.0034  0.0122  0.0146  0.0076
                ( 50.16%)  -0.7083* C   6 s( 27.46%)p 2.64( 72.49%)d 0.00(  0.05%)
                                           -0.0002 -0.5240 -0.0019  0.2638 -0.0283
                                           -0.7574 -0.0164  0.2838  0.0049  0.0126
                                           -0.0057  0.0115  0.0116  0.0078
   173. (0.00840) BD*( 1) C   5 - H  15  
                ( 38.01%)   0.6165* C   5 s( 21.81%)p 3.58( 78.14%)d 0.00(  0.04%)
                                           -0.0001  0.4670 -0.0087  0.0229  0.0179
                                            0.0018  0.0186 -0.8833  0.0044  0.0004
                                            0.0007  0.0019 -0.0004  0.0209
                ( 61.99%)  -0.7873* H  15 s( 99.91%)p 0.00(  0.09%)
                                            0.9995 -0.0045 -0.0040 -0.0035  0.0298
   174. (0.00550) BD*( 1) C   5 - H  16  
                ( 37.26%)   0.6104* C   5 s( 23.15%)p 3.32( 76.81%)d 0.00(  0.04%)
                                            0.0001 -0.4811 -0.0066 -0.5374  0.0019
                                           -0.6376  0.0060 -0.2691  0.0180 -0.0160
                                           -0.0072 -0.0090  0.0035  0.0068
                ( 62.74%)  -0.7921* H  16 s( 99.90%)p 0.00(  0.10%)
                                           -0.9995  0.0015  0.0210  0.0224  0.0077
   175. (0.00769) BD*( 1) C   6 - C   7  
                ( 50.44%)   0.7102* C   6 s( 27.39%)p 2.65( 72.55%)d 0.00(  0.06%)
                                            0.0002  0.5233  0.0028 -0.5284  0.0191
                                           -0.6292 -0.0277 -0.2220 -0.0039  0.0194
                                            0.0080  0.0077 -0.0008 -0.0099
                ( 49.56%)  -0.7040* C   7 s( 27.83%)p 2.59( 72.11%)d 0.00(  0.06%)
                                            0.0002  0.5276  0.0016  0.5392  0.0282
                                            0.6162 -0.0170  0.2227  0.0029  0.0180
                                            0.0064  0.0088 -0.0053 -0.0096
   176. (0.00565) BD*( 1) C   6 - H  17  
                ( 36.88%)   0.6073* C   6 s( 23.21%)p 3.31( 76.75%)d 0.00(  0.04%)
                                            0.0001 -0.4817 -0.0059 -0.8037  0.0058
                                            0.1672 -0.0023  0.3053 -0.0186  0.0060
                                            0.0120 -0.0029 -0.0126  0.0052
                ( 63.12%)  -0.7945* H  17 s( 99.91%)p 0.00(  0.09%)
                                           -0.9995  0.0032  0.0287 -0.0055 -0.0080
   177. (0.00852) BD*( 1) C   6 - H  18  
                ( 38.01%)   0.6166* C   6 s( 21.83%)p 3.58( 78.12%)d 0.00(  0.04%)
                                            0.0002 -0.4672  0.0080 -0.0608 -0.0264
                                           -0.0273  0.0048 -0.8810  0.0034 -0.0002
                                            0.0010 -0.0015  0.0003 -0.0208
                ( 61.99%)  -0.7873* H  18 s( 99.91%)p 0.00(  0.09%)
                                           -0.9995  0.0048  0.0068 -0.0001  0.0293
   178. (0.00755) BD*( 1) C   7 - C   8  
                ( 51.18%)   0.7154* C   7 s( 27.16%)p 2.68( 72.80%)d 0.00(  0.04%)
                                            0.0002  0.5211  0.0031 -0.7970 -0.0107
                                            0.1577 -0.0301  0.2585  0.0057 -0.0083
                                           -0.0108  0.0030  0.0137 -0.0082
                ( 48.82%)  -0.6987* C   8 s( 28.16%)p 2.55( 71.80%)d 0.00(  0.04%)
                                            0.0002  0.5306  0.0048  0.7878 -0.0089
                                           -0.1727 -0.0297 -0.2582  0.0015 -0.0038
                                           -0.0111  0.0012  0.0140 -0.0074
   179. (0.00566) BD*( 1) C   7 - H  19  
                ( 37.20%)   0.6099* C   7 s( 23.06%)p 3.33( 76.89%)d 0.00(  0.05%)
                                           -0.0001  0.4802  0.0068  0.2692  0.0005
                                           -0.7659  0.0046  0.3309 -0.0184 -0.0094
                                            0.0043 -0.0126 -0.0126 -0.0053
                ( 62.80%)  -0.7925* H  19 s( 99.90%)p 0.00(  0.10%)
                                            0.9995 -0.0012 -0.0114  0.0277 -0.0108
   180. (0.00843) BD*( 1) C   7 - H  20  
                ( 37.80%)   0.6148* C   7 s( 21.83%)p 3.58( 78.13%)d 0.00(  0.04%)
                                           -0.0001  0.4672 -0.0085  0.0037  0.0101
                                           -0.0862 -0.0227 -0.8793  0.0065 -0.0001
                                            0.0006  0.0014 -0.0007  0.0206
                ( 62.20%)  -0.7887* H  20 s( 99.91%)p 0.00(  0.09%)
                                            0.9995 -0.0049 -0.0020  0.0064  0.0294
   181. (0.00639) BD*( 1) C   8 - H  21  
                ( 36.98%)   0.6081* C   8 s( 23.02%)p 3.34( 76.93%)d 0.00(  0.05%)
                                           -0.0001  0.4797  0.0072 -0.5469  0.0072
                                           -0.6353 -0.0043 -0.2577  0.0150  0.0169
                                            0.0077  0.0081 -0.0015 -0.0076
                ( 63.02%)  -0.7939* H  21 s( 99.89%)p 0.00(  0.11%)
                                            0.9995 -0.0063  0.0216  0.0227  0.0088
   182. (0.00910) BD*( 1) C   8 - H  22  
                ( 37.86%)   0.6153* C   8 s( 21.39%)p 3.67( 78.57%)d 0.00(  0.04%)
                                            0.0002 -0.4624  0.0083  0.0203  0.0064
                                           -0.0071  0.0239 -0.8858  0.0009 -0.0001
                                            0.0015 -0.0033  0.0006 -0.0206
                ( 62.14%)  -0.7883* H  22 s( 99.91%)p 0.00(  0.09%)
                                           -0.9995  0.0055 -0.0007 -0.0038  0.0299


 NHO Directionality and "Bond Bending" (deviations from line of nuclear centers)

         [Thresholds for printing:  angular deviation  >  1.0 degree]
                                    hybrid p-character > 25.0%
                                    orbital occupancy  >  0.10e

                                Line of Centers        Hybrid 1              Hybrid 2
                                ---------------  -------------------   ------------------
                NBO               Theta   Phi    Theta   Phi    Dev    Theta   Phi    Dev
 ========================================================================================
     1. BD (   1) O   1 - C   2    69.4   49.0    68.3   50.6   1.8    109.4  226.5   2.7
     2. BD (   1) O   1 - H   9    67.9  170.4    70.7  174.7   5.0      --     --    --
     3. BD (   1) C   2 - C   3   107.7  348.0   109.4  346.5   2.3      --     --    --
     4. BD (   1) C   2 - H  10   109.0  106.3   109.5  110.7   4.2      --     --    --
     5. BD (   1) C   2 - H  11     2.1  116.2     4.9  172.7   4.1      --     --    --
     6. BD (   1) C   3 - C   4    74.9   49.2    75.3   50.9   1.7    105.8  227.5   1.8
     7. BD (   1) C   3 - C   8    70.4  290.1    70.4  288.3   1.7    110.2  111.5   1.4
     9. BD (   1) C   4 - C   5   107.5  348.4   107.7  351.0   2.5     72.5  165.7   2.6
    10. BD (   1) C   4 - H  13     5.7   96.5     7.3   94.3   1.7      --     --    --
    11. BD (   1) C   4 - H  14   111.9  109.6   111.2  108.8   1.0      --     --    --
    12. BD (   1) C   5 - C   6    70.6  289.8    70.4  292.6   2.7    109.6  106.9   2.7
    13. BD (   1) C   5 - H  15   178.4    6.9   177.0   26.6   1.6      --     --    --
    15. BD (   1) C   6 - C   7   105.1  229.3   105.2  232.2   2.8     74.7   46.6   2.7
    17. BD (   1) C   6 - H  18     4.4   23.8     5.9   14.5   1.7      --     --    --
    18. BD (   1) C   7 - C   8    72.3  168.2    72.1  171.0   2.7    107.7  345.4   2.7
    20. BD (   1) C   7 - H  20   174.3  273.7   172.8  277.2   1.5      --     --    --
    21. BD (   1) C   8 - H  21   107.1  228.6   106.2  229.8   1.5      --     --    --
    22. BD (   1) C   8 - H  22     1.6  155.3     2.0  212.0   1.8      --     --    --
    31. LP (   1) O   1             --     --    132.6  284.0   --       --     --    --
    32. LP (   2) O   1             --     --     40.8  290.2   --       --     --    --


 Second Order Perturbation Theory Analysis of Fock Matrix in NBO Basis

     Threshold for printing:   0.25 kcal/mol
                                                                              E(2)  E(j)-E(i) F(i,j)
         Donor NBO (i)                     Acceptor NBO (j)                 kcal/mol   a.u.    a.u. 
 ===================================================================================================

 within unit  1
   1. BD (   1) O   1 - C   2        /166. BD*(   1) C   3 - C   4            0.87    1.27    0.042
   2. BD (   1) O   1 - H   9        / 43. RY*(   2) C   2                    0.30    1.83    0.030
   2. BD (   1) O   1 - H   9        / 46. RY*(   5) C   2                    0.28    2.50    0.033
   2. BD (   1) O   1 - H   9        /163. BD*(   1) C   2 - C   3            1.43    1.14    0.051
   3. BD (   1) C   2 - C   3        / 33. RY*(   1) O   1                    0.39    1.99    0.035
   3. BD (   1) C   2 - C   3        / 61. RY*(   2) C   4                    0.77    1.45    0.042
   3. BD (   1) C   2 - C   3        / 97. RY*(   2) C   8                    0.66    1.42    0.039
   3. BD (   1) C   2 - C   3        /162. BD*(   1) O   1 - H   9            0.79    1.04    0.036
   3. BD (   1) C   2 - C   3        /164. BD*(   1) C   2 - H  10            0.27    1.04    0.021
   3. BD (   1) C   2 - C   3        /165. BD*(   1) C   2 - H  11            0.25    1.04    0.020
   3. BD (   1) C   2 - C   3        /166. BD*(   1) C   3 - C   4            0.61    1.02    0.031
   3. BD (   1) C   2 - C   3        /167. BD*(   1) C   3 - C   8            0.58    1.01    0.031
   3. BD (   1) C   2 - C   3        /168. BD*(   1) C   3 - H  12            0.32    1.08    0.023
   3. BD (   1) C   2 - C   3        /169. BD*(   1) C   4 - C   5            1.04    1.04    0.042
   3. BD (   1) C   2 - C   3        /178. BD*(   1) C   7 - C   8            1.06    1.03    0.042
   4. BD (   1) C   2 - H  10        /163. BD*(   1) C   2 - C   3            0.28    0.92    0.020
   4. BD (   1) C   2 - H  10        /167. BD*(   1) C   3 - C   8            1.75    0.92    0.051
   5. BD (   1) C   2 - H  11        / 34. RY*(   2) O   1                    0.33    1.70    0.030
   5. BD (   1) C   2 - H  11        / 52. RY*(   2) C   3                    0.30    1.42    0.026
   5. BD (   1) C   2 - H  11        / 53. RY*(   3) C   3                    0.28    1.43    0.025
   5. BD (   1) C   2 - H  11        /168. BD*(   1) C   3 - H  12            1.50    0.98    0.049
   6. BD (   1) C   3 - C   4        / 43. RY*(   2) C   2                    0.48    1.67    0.036
   6. BD (   1) C   3 - C   4        / 69. RY*(   1) C   5                    0.62    1.62    0.040
   6. BD (   1) C   3 - C   4        / 96. RY*(   1) C   8                    0.62    1.62    0.040
   6. BD (   1) C   3 - C   4        /161. BD*(   1) O   1 - C   2            1.36    0.85    0.043
   6. BD (   1) C   3 - C   4        /163. BD*(   1) C   2 - C   3            0.45    0.97    0.027
   6. BD (   1) C   3 - C   4        /167. BD*(   1) C   3 - C   8            0.74    0.98    0.034
   6. BD (   1) C   3 - C   4        /168. BD*(   1) C   3 - H  12            0.40    1.05    0.026
   6. BD (   1) C   3 - C   4        /169. BD*(   1) C   4 - C   5            0.52    1.01    0.029
   6. BD (   1) C   3 - C   4        /171. BD*(   1) C   4 - H  14            0.27    1.06    0.022
   6. BD (   1) C   3 - C   4        /174. BD*(   1) C   5 - H  16            0.78    1.08    0.037
   6. BD (   1) C   3 - C   4        /181. BD*(   1) C   8 - H  21            0.94    1.06    0.040
   7. BD (   1) C   3 - C   8        / 42. RY*(   1) C   2                    0.62    1.39    0.037
   7. BD (   1) C   3 - C   8        / 60. RY*(   1) C   4                    0.65    1.63    0.041
   7. BD (   1) C   3 - C   8        / 87. RY*(   1) C   7                    0.63    1.63    0.041
   7. BD (   1) C   3 - C   8        /163. BD*(   1) C   2 - C   3            0.49    0.98    0.028
   7. BD (   1) C   3 - C   8        /164. BD*(   1) C   2 - H  10            0.82    1.01    0.036
   7. BD (   1) C   3 - C   8        /166. BD*(   1) C   3 - C   4            0.76    0.99    0.035
   7. BD (   1) C   3 - C   8        /168. BD*(   1) C   3 - H  12            0.34    1.06    0.024
   7. BD (   1) C   3 - C   8        /171. BD*(   1) C   4 - H  14            0.91    1.07    0.040
   7. BD (   1) C   3 - C   8        /178. BD*(   1) C   7 - C   8            0.54    1.01    0.029
   7. BD (   1) C   3 - C   8        /179. BD*(   1) C   7 - H  19            0.78    1.08    0.037
   7. BD (   1) C   3 - C   8        /181. BD*(   1) C   8 - H  21            0.30    1.07    0.023
   8. BD (   1) C   3 - H  12        /161. BD*(   1) O   1 - C   2            0.38    0.73    0.021
   8. BD (   1) C   3 - H  12        /165. BD*(   1) C   2 - H  11            1.61    0.88    0.048
   8. BD (   1) C   3 - H  12        /170. BD*(   1) C   4 - H  13            1.56    0.93    0.048
   8. BD (   1) C   3 - H  12        /182. BD*(   1) C   8 - H  22            1.57    0.92    0.048
   9. BD (   1) C   4 - C   5        / 51. RY*(   1) C   3                    0.35    1.62    0.030
   9. BD (   1) C   4 - C   5        / 78. RY*(   1) C   6                    0.52    1.61    0.037
   9. BD (   1) C   4 - C   5        /163. BD*(   1) C   2 - C   3            1.27    0.95    0.044
   9. BD (   1) C   4 - C   5        /166. BD*(   1) C   3 - C   4            0.67    0.97    0.032
   9. BD (   1) C   4 - C   5        /170. BD*(   1) C   4 - H  13            0.31    1.03    0.023
   9. BD (   1) C   4 - C   5        /171. BD*(   1) C   4 - H  14            0.38    1.04    0.025
   9. BD (   1) C   4 - C   5        /172. BD*(   1) C   5 - C   6            0.44    0.99    0.026
   9. BD (   1) C   4 - C   5        /174. BD*(   1) C   5 - H  16            0.27    1.06    0.021
   9. BD (   1) C   4 - C   5        /176. BD*(   1) C   6 - H  17            0.91    1.07    0.039
  10. BD (   1) C   4 - H  13        / 52. RY*(   2) C   3                    0.29    1.36    0.025
  10. BD (   1) C   4 - H  13        /168. BD*(   1) C   3 - H  12            1.65    0.92    0.049
  10. BD (   1) C   4 - H  13        /173. BD*(   1) C   5 - H  15            1.45    0.94    0.047
  11. BD (   1) C   4 - H  14        / 70. RY*(   2) C   5                    0.32    1.51    0.028
  11. BD (   1) C   4 - H  14        /167. BD*(   1) C   3 - C   8            1.77    0.86    0.049
  11. BD (   1) C   4 - H  14        /172. BD*(   1) C   5 - C   6            1.60    0.89    0.048
  12. BD (   1) C   5 - C   6        / 60. RY*(   1) C   4                    0.55    1.60    0.038
  12. BD (   1) C   5 - C   6        / 87. RY*(   1) C   7                    0.52    1.60    0.036
  12. BD (   1) C   5 - C   6        /169. BD*(   1) C   4 - C   5            0.47    0.98    0.027
  12. BD (   1) C   5 - C   6        /171. BD*(   1) C   4 - H  14            0.98    1.04    0.040
  12. BD (   1) C   5 - C   6        /174. BD*(   1) C   5 - H  16            0.33    1.06    0.024
  12. BD (   1) C   5 - C   6        /175. BD*(   1) C   6 - C   7            0.44    0.98    0.026
  12. BD (   1) C   5 - C   6        /176. BD*(   1) C   6 - H  17            0.33    1.07    0.024
  12. BD (   1) C   5 - C   6        /179. BD*(   1) C   7 - H  19            0.97    1.05    0.040
  13. BD (   1) C   5 - H  15        / 80. RY*(   3) C   6                    0.26    1.16    0.022
  13. BD (   1) C   5 - H  15        /170. BD*(   1) C   4 - H  13            1.63    0.91    0.049
  13. BD (   1) C   5 - H  15        /177. BD*(   1) C   6 - H  18            1.56    0.93    0.048
  14. BD (   1) C   5 - H  16        / 79. RY*(   2) C   6                    0.30    1.61    0.028
  14. BD (   1) C   5 - H  16        /166. BD*(   1) C   3 - C   4            1.80    0.85    0.050
  14. BD (   1) C   5 - H  16        /175. BD*(   1) C   6 - C   7            1.66    0.87    0.048
  15. BD (   1) C   6 - C   7        / 69. RY*(   1) C   5                    0.53    1.61    0.037
  15. BD (   1) C   6 - C   7        / 96. RY*(   1) C   8                    0.61    1.61    0.040
  15. BD (   1) C   6 - C   7        /172. BD*(   1) C   5 - C   6            0.45    0.99    0.027
  15. BD (   1) C   6 - C   7        /174. BD*(   1) C   5 - H  16            0.94    1.06    0.040
  15. BD (   1) C   6 - C   7        /176. BD*(   1) C   6 - H  17            0.31    1.08    0.023
  15. BD (   1) C   6 - C   7        /178. BD*(   1) C   7 - C   8            0.46    0.99    0.027
  15. BD (   1) C   6 - C   7        /179. BD*(   1) C   7 - H  19            0.34    1.06    0.024
  15. BD (   1) C   6 - C   7        /181. BD*(   1) C   8 - H  21            1.00    1.05    0.041
  16. BD (   1) C   6 - H  17        /169. BD*(   1) C   4 - C   5            1.79    0.86    0.050
  16. BD (   1) C   6 - H  17        /178. BD*(   1) C   7 - C   8            1.81    0.86    0.050
  17. BD (   1) C   6 - H  18        /173. BD*(   1) C   5 - H  15            1.59    0.92    0.048
  17. BD (   1) C   6 - H  18        /180. BD*(   1) C   7 - H  20            1.60    0.92    0.049
  18. BD (   1) C   7 - C   8        / 52. RY*(   2) C   3                    0.43    1.48    0.032
  18. BD (   1) C   7 - C   8        / 78. RY*(   1) C   6                    0.53    1.62    0.037
  18. BD (   1) C   7 - C   8        /163. BD*(   1) C   2 - C   3            1.31    0.96    0.045
  18. BD (   1) C   7 - C   8        /167. BD*(   1) C   3 - C   8            0.63    0.96    0.031
  18. BD (   1) C   7 - C   8        /175. BD*(   1) C   6 - C   7            0.43    0.99    0.026
  18. BD (   1) C   7 - C   8        /176. BD*(   1) C   6 - H  17            0.91    1.08    0.040
  18. BD (   1) C   7 - C   8        /179. BD*(   1) C   7 - H  19            0.26    1.06    0.021
  18. BD (   1) C   7 - C   8        /181. BD*(   1) C   8 - H  21            0.36    1.05    0.025
  18. BD (   1) C   7 - C   8        /182. BD*(   1) C   8 - H  22            0.30    1.03    0.022
  19. BD (   1) C   7 - H  19        / 79. RY*(   2) C   6                    0.31    1.62    0.029
  19. BD (   1) C   7 - H  19        /167. BD*(   1) C   3 - C   8            1.78    0.85    0.049
  19. BD (   1) C   7 - H  19        /172. BD*(   1) C   5 - C   6            1.63    0.88    0.048
  20. BD (   1) C   7 - H  20        /177. BD*(   1) C   6 - H  18            1.56    0.93    0.048
  20. BD (   1) C   7 - H  20        /182. BD*(   1) C   8 - H  22            1.64    0.91    0.049
  21. BD (   1) C   8 - H  21        / 88. RY*(   2) C   7                    0.31    1.50    0.027
  21. BD (   1) C   8 - H  21        /166. BD*(   1) C   3 - C   4            1.74    0.88    0.049
  21. BD (   1) C   8 - H  21        /175. BD*(   1) C   6 - C   7            1.53    0.90    0.047
  22. BD (   1) C   8 - H  22        /168. BD*(   1) C   3 - H  12            1.64    0.93    0.049
  22. BD (   1) C   8 - H  22        /180. BD*(   1) C   7 - H  20            1.46    0.94    0.047
  23. CR (   1) O   1                / 42. RY*(   1) C   2                    0.37   19.82    0.108
  23. CR (   1) O   1                / 44. RY*(   3) C   2                    0.26   20.04    0.092
  23. CR (   1) O   1                / 47. RY*(   6) C   2                    0.27   20.30    0.093
  24. CR (   1) C   2                / 52. RY*(   2) C   3                    0.37   11.05    0.081
  24. CR (   1) C   2                /109. RY*(   1) H  10                    0.41   10.54    0.083
  24. CR (   1) C   2                /113. RY*(   1) H  11                    0.38   10.54    0.080
  24. CR (   1) C   2                /161. BD*(   1) O   1 - C   2            0.67   10.42    0.106
  24. CR (   1) C   2                /163. BD*(   1) C   2 - C   3            0.33   10.54    0.075
  25. CR (   1) C   3                / 47. RY*(   6) C   2                    0.27   11.34    0.069
  25. CR (   1) C   3                /117. RY*(   1) H  12                    0.37   10.48    0.078
  26. CR (   1) C   4                / 52. RY*(   2) C   3                    0.46   10.95    0.090
  26. CR (   1) C   4                / 71. RY*(   3) C   5                    0.46   10.83    0.089
  26. CR (   1) C   4                /121. RY*(   1) H  13                    0.33   10.49    0.074
  26. CR (   1) C   4                /125. RY*(   1) H  14                    0.35   10.47    0.077
  27. CR (   1) C   5                / 61. RY*(   2) C   4                    0.26   10.87    0.067
  27. CR (   1) C   5                / 80. RY*(   3) C   6                    0.45   10.76    0.088
  27. CR (   1) C   5                /129. RY*(   1) H  15                    0.34   10.48    0.075
  27. CR (   1) C   5                /133. RY*(   1) H  16                    0.39   10.46    0.081
  28. CR (   1) C   6                / 71. RY*(   3) C   5                    0.31   10.82    0.073
  28. CR (   1) C   6                / 89. RY*(   3) C   7                    0.28   10.86    0.070
  28. CR (   1) C   6                /137. RY*(   1) H  17                    0.35   10.47    0.076
  28. CR (   1) C   6                /141. RY*(   1) H  18                    0.33   10.48    0.075
  29. CR (   1) C   7                / 80. RY*(   3) C   6                    0.49   10.76    0.092
  29. CR (   1) C   7                / 97. RY*(   2) C   8                    0.29   10.86    0.071
  29. CR (   1) C   7                /145. RY*(   1) H  19                    0.39   10.46    0.081
  29. CR (   1) C   7                /149. RY*(   1) H  20                    0.33   10.49    0.075
  30. CR (   1) C   8                / 53. RY*(   3) C   3                    0.50   10.96    0.093
  30. CR (   1) C   8                / 89. RY*(   3) C   7                    0.43   10.88    0.086
  30. CR (   1) C   8                /153. RY*(   1) H  21                    0.43   10.47    0.085
  30. CR (   1) C   8                /157. RY*(   1) H  22                    0.33   10.49    0.075
  31. LP (   1) O   1                / 42. RY*(   1) C   2                    0.29    1.43    0.026
  31. LP (   1) O   1                / 44. RY*(   3) C   2                    0.50    1.64    0.036
  31. LP (   1) O   1                /106. RY*(   2) H   9                    0.29    1.91    0.030
  31. LP (   1) O   1                /107. RY*(   3) H   9                    0.29    1.64    0.028
  31. LP (   1) O   1                /163. BD*(   1) C   2 - C   3            0.34    1.02    0.024
  31. LP (   1) O   1                /164. BD*(   1) C   2 - H  10            0.37    1.05    0.025
  31. LP (   1) O   1                /165. BD*(   1) C   2 - H  11            0.87    1.05    0.038
  31. LP (   1) O   1                /166. BD*(   1) C   3 - C   4            0.26    1.03    0.021
  32. LP (   2) O   1                / 45. RY*(   4) C   2                    0.58    2.49    0.048
  32. LP (   2) O   1                /105. RY*(   1) H   9                    0.97    2.00    0.056
  32. LP (   2) O   1                /164. BD*(   1) C   2 - H  10            3.23    0.80    0.064
  32. LP (   2) O   1                /165. BD*(   1) C   2 - H  11            2.35    0.80    0.055


 Natural Bond Orbitals (Summary):

                                                            Principal Delocalizations
           NBO                        Occupancy    Energy   (geminal,vicinal,remote)
 ====================================================================================
 Molecular unit  1  (C7H14O)
     1. BD (   1) O   1 - C   2          0.99777    -1.05953  166(v)
     2. BD (   1) O   1 - H   9          0.99484    -0.93428  163(v),43(v),46(v)
     3. BD (   1) C   2 - C   3          0.98870    -0.80152  178(v),169(v),162(v),61(v)
                                                    97(v),166(g),167(g),33(v)
                                                    168(g),164(g)
     4. BD (   1) C   2 - H  10          0.99393    -0.71289  167(v),163(g)
     5. BD (   1) C   2 - H  11          0.99386    -0.70455  168(v),34(v),52(v),53(v)
     6. BD (   1) C   3 - C   4          0.98552    -0.77238  161(v),181(v),174(v),167(g)
                                                    69(v),96(v),169(g),43(v)
                                                    163(g),168(g),171(g)
     7. BD (   1) C   3 - C   8          0.98686    -0.77961  171(v),164(v),179(v),166(g)
                                                    60(v),87(v),42(v),178(g)
                                                    163(g),168(g),181(g)
     8. BD (   1) C   3 - H  12          0.98198    -0.64902  165(v),182(v),170(v),161(v)
     9. BD (   1) C   4 - C   5          0.99021    -0.75163  163(v),176(v),166(g),78(v)
                                                    172(g),171(g),51(v),170(g)
                                                    174(g)
    10. BD (   1) C   4 - H  13          0.98915    -0.64142  168(v),173(v),52(v)
    11. BD (   1) C   4 - H  14          0.98979    -0.65046  167(v),172(v),70(v)
    12. BD (   1) C   5 - C   6          0.99109    -0.75016  171(v),179(v),60(v),87(v)
                                                    169(g),175(g),174(g),176(g)
    13. BD (   1) C   5 - H  15          0.98900    -0.62944  170(v),177(v),80(v)
    14. BD (   1) C   5 - H  16          0.98928    -0.64098  166(v),175(v),79(v)
    15. BD (   1) C   6 - C   7          0.99130    -0.75695  181(v),174(v),96(v),69(v)
                                                    178(g),172(g),179(g),176(g)
    16. BD (   1) C   6 - H  17          0.98869    -0.62651  178(v),169(v)
    17. BD (   1) C   6 - H  18          0.98890    -0.62661  180(v),173(v)
    18. BD (   1) C   7 - C   8          0.99051    -0.75936  163(v),176(v),167(g),78(v)
                                                    52(v),175(g),181(g),182(g)
                                                    179(g)
    19. BD (   1) C   7 - H  19          0.98949    -0.64693  167(v),172(v),79(v)
    20. BD (   1) C   7 - H  20          0.98904    -0.63321  182(v),177(v)
    21. BD (   1) C   8 - H  21          0.99007    -0.66320  166(v),175(v),88(v)
    22. BD (   1) C   8 - H  22          0.98929    -0.64739  168(v),180(v)
    23. CR (   1) O   1                  0.99988   -19.21192  42(v),47(v),44(v)
    24. CR (   1) C   2                  0.99948   -10.33377  161(g),109(v),113(v),52(v)
                                                    163(g)
    25. CR (   1) C   3                  0.99948   -10.25596  117(v),47(v)
    26. CR (   1) C   4                  0.99954   -10.23444  52(v),71(v),125(v),121(v)
    27. CR (   1) C   5                  0.99954   -10.22700  80(v),133(v),129(v),61(v)
    28. CR (   1) C   6                  0.99955   -10.22572  137(v),141(v),71(v),89(v)
    29. CR (   1) C   7                  0.99954   -10.23305  80(v),145(v),149(v),97(v)
    30. CR (   1) C   8                  0.99953   -10.24361  53(v),153(v),89(v),157(v)
    31. LP (   1) O   1                  0.99184    -0.81769  165(v),44(v),164(v),163(v)
                                                    42(v),106(v),107(v),166(r)
    32. LP (   2) O   1                  0.98507    -0.56262  164(v),165(v),105(v),45(v)
    33. RY*(   1) O   1                  0.00075     1.18352   
    34. RY*(   2) O   1                  0.00071     0.99077   
    35. RY*(   3) O   1                  0.00005     1.58222   
    36. RY*(   4) O   1                  0.00002     1.03170   
    37. RY*(   5) O   1                  0.00001     2.71109   
    38. RY*(   6) O   1                  0.00000     2.70661   
    39. RY*(   7) O   1                  0.00000     2.53404   
    40. RY*(   8) O   1                  0.00000     2.38277   
    41. RY*(   9) O   1                  0.00000     2.43911   
    42. RY*(   1) C   2                  0.00200     0.61164   
    43. RY*(   2) C   2                  0.00149     0.89708   
    44. RY*(   3) C   2                  0.00128     0.82614   
    45. RY*(   4) C   2                  0.00069     1.92245   
    46. RY*(   5) C   2                  0.00026     1.56297   
    47. RY*(   6) C   2                  0.00019     1.08653   
    48. RY*(   7) C   2                  0.00010     1.32027   
    49. RY*(   8) C   2                  0.00001     1.76604   
    50. RY*(   9) C   2                  0.00001     1.96803   
    51. RY*(   1) C   3                  0.00246     0.86459   
    52. RY*(   2) C   3                  0.00214     0.71589   
    53. RY*(   3) C   3                  0.00108     0.72046   
    54. RY*(   4) C   3                  0.00035     1.14651   
    55. RY*(   5) C   3                  0.00025     1.67595   
    56. RY*(   6) C   3                  0.00021     1.68396   
    57. RY*(   7) C   3                  0.00012     1.95373   
    58. RY*(   8) C   3                  0.00008     1.91004   
    59. RY*(   9) C   3                  0.00005     2.00128   
    60. RY*(   1) C   4                  0.00282     0.85448   
    61. RY*(   2) C   4                  0.00167     0.64719   
    62. RY*(   3) C   4                  0.00054     0.82384   
    63. RY*(   4) C   4                  0.00025     0.86517   
    64. RY*(   5) C   4                  0.00014     1.80738   
    65. RY*(   6) C   4                  0.00009     1.68314   
    66. RY*(   7) C   4                  0.00004     2.00467   
    67. RY*(   8) C   4                  0.00001     2.05412   
    68. RY*(   9) C   4                  0.00001     2.03504   
    69. RY*(   1) C   5                  0.00267     0.84930   
    70. RY*(   2) C   5                  0.00089     0.86104   
    71. RY*(   3) C   5                  0.00068     0.59847   
    72. RY*(   4) C   5                  0.00020     0.94759   
    73. RY*(   5) C   5                  0.00014     1.77089   
    74. RY*(   6) C   5                  0.00007     2.03395   
    75. RY*(   7) C   5                  0.00003     1.82014   
    76. RY*(   8) C   5                  0.00001     1.85893   
    77. RY*(   9) C   5                  0.00001     2.01301   
    78. RY*(   1) C   6                  0.00254     0.85668   
    79. RY*(   2) C   6                  0.00083     0.97232   
    80. RY*(   3) C   6                  0.00067     0.52920   
    81. RY*(   4) C   6                  0.00020     0.89308   
    82. RY*(   5) C   6                  0.00015     1.79994   
    83. RY*(   6) C   6                  0.00007     2.05804   
    84. RY*(   7) C   6                  0.00004     1.72953   
    85. RY*(   8) C   6                  0.00000     1.89187   
    86. RY*(   9) C   6                  0.00001     2.02236   
    87. RY*(   1) C   7                  0.00266     0.85008   
    88. RY*(   2) C   7                  0.00091     0.83315   
    89. RY*(   3) C   7                  0.00068     0.63212   
    90. RY*(   4) C   7                  0.00020     0.94503   
    91. RY*(   5) C   7                  0.00015     1.75028   
    92. RY*(   6) C   7                  0.00007     2.00632   
    93. RY*(   7) C   7                  0.00003     1.82260   
    94. RY*(   8) C   7                  0.00001     1.84031   
    95. RY*(   9) C   7                  0.00001     2.02774   
    96. RY*(   1) C   8                  0.00287     0.85176   
    97. RY*(   2) C   8                  0.00220     0.62324   
    98. RY*(   3) C   8                  0.00059     0.84385   
    99. RY*(   4) C   8                  0.00031     0.86891   
   100. RY*(   5) C   8                  0.00015     1.79520   
   101. RY*(   6) C   8                  0.00009     1.64186   
   102. RY*(   7) C   8                  0.00005     2.01250   
   103. RY*(   8) C   8                  0.00001     2.05793   
   104. RY*(   9) C   8                  0.00001     2.01662   
   105. RY*(   1) H   9                  0.00070     1.43565   
   106. RY*(   2) H   9                  0.00062     1.09206   
   107. RY*(   3) H   9                  0.00038     0.82434   
   108. RY*(   4) H   9                  0.00001     2.12206   
   109. RY*(   1) H  10                  0.00098     0.20431   
   110. RY*(   2) H  10                  0.00012     1.57358   
   111. RY*(   3) H  10                  0.00006     1.72486   
   112. RY*(   4) H  10                  0.00002     2.00253   
   113. RY*(   1) H  11                  0.00117     0.21066   
   114. RY*(   2) H  11                  0.00010     1.62146   
   115. RY*(   3) H  11                  0.00005     1.74689   
   116. RY*(   4) H  11                  0.00001     2.01733   
   117. RY*(   1) H  12                  0.00219     0.22506   
   118. RY*(   2) H  12                  0.00005     1.79614   
   119. RY*(   3) H  12                  0.00005     1.68630   
   120. RY*(   4) H  12                  0.00002     2.18947   
   121. RY*(   1) H  13                  0.00140     0.25225   
   122. RY*(   2) H  13                  0.00008     1.74659   
   123. RY*(   3) H  13                  0.00005     1.66409   
   124. RY*(   4) H  13                  0.00002     2.16354   
   125. RY*(   1) H  14                  0.00104     0.23766   
   126. RY*(   2) H  14                  0.00009     1.69299   
   127. RY*(   3) H  14                  0.00005     1.67774   
   128. RY*(   4) H  14                  0.00002     2.16704   
   129. RY*(   1) H  15                  0.00130     0.25617   
   130. RY*(   2) H  15                  0.00007     1.68142   
   131. RY*(   3) H  15                  0.00007     1.71120   
   132. RY*(   4) H  15                  0.00002     2.16639   
   133. RY*(   1) H  16                  0.00093     0.23452   
   134. RY*(   2) H  16                  0.00009     1.70232   
   135. RY*(   3) H  16                  0.00007     1.65588   
   136. RY*(   4) H  16                  0.00002     2.16820   
   137. RY*(   1) H  17                  0.00090     0.24003   
   138. RY*(   2) H  17                  0.00008     1.73431   
   139. RY*(   3) H  17                  0.00005     1.66398   
   140. RY*(   4) H  17                  0.00002     2.18256   
   141. RY*(   1) H  18                  0.00131     0.25690   
   142. RY*(   2) H  18                  0.00008     1.77219   
   143. RY*(   3) H  18                  0.00006     1.63032   
   144. RY*(   4) H  18                  0.00002     2.16427   
   145. RY*(   1) H  19                  0.00095     0.22988   
   146. RY*(   2) H  19                  0.00009     1.69789   
   147. RY*(   3) H  19                  0.00007     1.64907   
   148. RY*(   4) H  19                  0.00002     2.16264   
   149. RY*(   1) H  20                  0.00130     0.25255   
   150. RY*(   2) H  20                  0.00006     1.63371   
   151. RY*(   3) H  20                  0.00007     1.75420   
   152. RY*(   4) H  20                  0.00002     2.16286   
   153. RY*(   1) H  21                  0.00125     0.22971   
   154. RY*(   2) H  21                  0.00010     1.68190   
   155. RY*(   3) H  21                  0.00006     1.67663   
   156. RY*(   4) H  21                  0.00003     2.17316   
   157. RY*(   1) H  22                  0.00139     0.25125   
   158. RY*(   2) H  22                  0.00008     1.74231   
   159. RY*(   3) H  22                  0.00005     1.65659   
   160. RY*(   4) H  22                  0.00002     2.15491   
   161. BD*(   1) O   1 - C   2          0.00716     0.08131   
   162. BD*(   1) O   1 - H   9          0.00239     0.23860   
   163. BD*(   1) C   2 - C   3          0.01266     0.20249   
   164. BD*(   1) C   2 - H  10          0.01175     0.23410   
   165. BD*(   1) C   2 - H  11          0.01296     0.23348   
   166. BD*(   1) C   3 - C   4          0.01109     0.21377   
   167. BD*(   1) C   3 - C   8          0.01302     0.20563   
   168. BD*(   1) C   3 - H  12          0.01328     0.27924   
   169. BD*(   1) C   4 - C   5          0.00731     0.23469   
   170. BD*(   1) C   4 - H  13          0.00897     0.28019   
   171. BD*(   1) C   4 - H  14          0.00614     0.29077   
   172. BD*(   1) C   5 - C   6          0.00773     0.23712   
   173. BD*(   1) C   5 - H  15          0.00840     0.29717   
   174. BD*(   1) C   5 - H  16          0.00550     0.30678   
   175. BD*(   1) C   6 - C   7          0.00769     0.23343   
   176. BD*(   1) C   6 - H  17          0.00565     0.32173   
   177. BD*(   1) C   6 - H  18          0.00852     0.29992   
   178. BD*(   1) C   7 - C   8          0.00755     0.22867   
   179. BD*(   1) C   7 - H  19          0.00566     0.30145   
   180. BD*(   1) C   7 - H  20          0.00843     0.29446   
   181. BD*(   1) C   8 - H  21          0.00639     0.28943   
   182. BD*(   1) C   8 - H  22          0.00910     0.27286   
       -------------------------------
              Total Lewis   31.75267  ( 99.2271%)
        Valence non-Lewis    0.18733  (  0.5854%)
        Rydberg non-Lewis    0.05999  (  0.1875%)
       -------------------------------
            Total unit  1   32.00000  (100.0000%)
           Charge unit  1    0.00000


 ***************************************************
 *******         Beta  spin orbitals         *******
 ***************************************************


 NATURAL POPULATIONS:  Natural atomic orbital occupancies 
                                                          
   NAO  Atom  No  lang   Type(AO)    Occupancy      Energy
 ----------------------------------------------------------
     1    O    1  S      Cor( 1S)     0.99987     -19.20330
     2    O    1  S      Val( 2S)     0.84088      -1.08615
     3    O    1  S      Ryd( 3S)     0.00059       1.21235
     4    O    1  px     Val( 2p)     0.73235      -0.49967
     5    O    1  px     Ryd( 3p)     0.00110       1.03310
     6    O    1  py     Val( 2p)     0.74036      -0.50650
     7    O    1  py     Ryd( 3p)     0.00062       0.88773
     8    O    1  pz     Val( 2p)     0.75959      -0.49993
     9    O    1  pz     Ryd( 3p)     0.00067       0.88591
    10    O    1  dxy    Ryd( 3d)     0.00039       2.79335
    11    O    1  dxz    Ryd( 3d)     0.00037       2.81040
    12    O    1  dyz    Ryd( 3d)     0.00055       2.62538
    13    O    1  dx2y2  Ryd( 3d)     0.00045       2.84084
    14    O    1  dz2    Ryd( 3d)     0.00038       2.62626

    15    C    2  S      Cor( 1S)     0.99948     -10.33377
    16    C    2  S      Val( 2S)     0.50815      -0.42970
    17    C    2  S      Ryd( 3S)     0.00153       0.62726
    18    C    2  px     Val( 2p)     0.46623      -0.28053
    19    C    2  px     Ryd( 3p)     0.00119       0.36167
    20    C    2  py     Val( 2p)     0.47574      -0.27954
    21    C    2  py     Ryd( 3p)     0.00205       0.47081
    22    C    2  pz     Val( 2p)     0.55444      -0.28708
    23    C    2  pz     Ryd( 3p)     0.00136       0.46592
    24    C    2  dxy    Ryd( 3d)     0.00090       1.99898
    25    C    2  dxz    Ryd( 3d)     0.00058       1.89460
    26    C    2  dyz    Ryd( 3d)     0.00042       1.94453
    27    C    2  dx2y2  Ryd( 3d)     0.00058       2.04563
    28    C    2  dz2    Ryd( 3d)     0.00058       2.19534

    29    C    3  S      Cor( 1S)     0.99948     -10.25474
    30    C    3  S      Val( 2S)     0.48049      -0.37896
    31    C    3  S      Ryd( 3S)     0.00119       0.78843
    32    C    3  px     Val( 2p)     0.52713      -0.27566
    33    C    3  px     Ryd( 3p)     0.00208       0.61574
    34    C    3  py     Val( 2p)     0.46588      -0.25541
    35    C    3  py     Ryd( 3p)     0.00144       0.51129
    36    C    3  pz     Val( 2p)     0.60838      -0.26948
    37    C    3  pz     Ryd( 3p)     0.00149       0.62627
    38    C    3  dxy    Ryd( 3d)     0.00031       2.05040
    39    C    3  dxz    Ryd( 3d)     0.00027       1.91503
    40    C    3  dyz    Ryd( 3d)     0.00024       1.90167
    41    C    3  dx2y2  Ryd( 3d)     0.00046       2.02957
    42    C    3  dz2    Ryd( 3d)     0.00054       2.28216

    43    C    4  S      Cor( 1S)     0.99953     -10.23414
    44    C    4  S      Val( 2S)     0.50764      -0.37631
    45    C    4  S      Ryd( 3S)     0.00061       0.82185
    46    C    4  px     Val( 2p)     0.53335      -0.24492
    47    C    4  px     Ryd( 3p)     0.00133       0.49131
    48    C    4  py     Val( 2p)     0.53919      -0.24001
    49    C    4  py     Ryd( 3p)     0.00188       0.53010
    50    C    4  pz     Val( 2p)     0.60942      -0.24896
    51    C    4  pz     Ryd( 3p)     0.00157       0.57456
    52    C    4  dxy    Ryd( 3d)     0.00032       2.07497
    53    C    4  dxz    Ryd( 3d)     0.00024       1.94184
    54    C    4  dyz    Ryd( 3d)     0.00018       2.01678
    55    C    4  dx2y2  Ryd( 3d)     0.00027       2.08409
    56    C    4  dz2    Ryd( 3d)     0.00048       2.26842

    57    C    5  S      Cor( 1S)     0.99954     -10.22643
    58    C    5  S      Val( 2S)     0.51178      -0.36919
    59    C    5  S      Ryd( 3S)     0.00040       0.83147
    60    C    5  px     Val( 2p)     0.54463      -0.22911
    61    C    5  px     Ryd( 3p)     0.00144       0.48709
    62    C    5  py     Val( 2p)     0.51154      -0.22555
    63    C    5  py     Ryd( 3p)     0.00178       0.51474
    64    C    5  pz     Val( 2p)     0.60391      -0.23442
    65    C    5  pz     Ryd( 3p)     0.00139       0.53825
    66    C    5  dxy    Ryd( 3d)     0.00032       2.13596
    67    C    5  dxz    Ryd( 3d)     0.00021       1.96395
    68    C    5  dyz    Ryd( 3d)     0.00019       1.98109
    69    C    5  dx2y2  Ryd( 3d)     0.00031       2.04174
    70    C    5  dz2    Ryd( 3d)     0.00048       2.29598

    71    C    6  S      Cor( 1S)     0.99955     -10.22461
    72    C    6  S      Val( 2S)     0.51246      -0.36507
    73    C    6  S      Ryd( 3S)     0.00046       0.82471
    74    C    6  px     Val( 2p)     0.58822      -0.22946
    75    C    6  px     Ryd( 3p)     0.00240       0.56125
    76    C    6  py     Val( 2p)     0.45656      -0.21423
    77    C    6  py     Ryd( 3p)     0.00102       0.43634
    78    C    6  pz     Val( 2p)     0.60634      -0.23156
    79    C    6  pz     Ryd( 3p)     0.00141       0.54900
    80    C    6  dxy    Ryd( 3d)     0.00030       2.06581
    81    C    6  dxz    Ryd( 3d)     0.00019       2.01791
    82    C    6  dyz    Ryd( 3d)     0.00021       1.94653
    83    C    6  dx2y2  Ryd( 3d)     0.00037       2.10868
    84    C    6  dz2    Ryd( 3d)     0.00048       2.28853

    85    C    7  S      Cor( 1S)     0.99953     -10.23223
    86    C    7  S      Val( 2S)     0.51337      -0.37492
    87    C    7  S      Ryd( 3S)     0.00040       0.82801
    88    C    7  px     Val( 2p)     0.52239      -0.23202
    89    C    7  px     Ryd( 3p)     0.00103       0.43785
    90    C    7  py     Val( 2p)     0.51869      -0.23098
    91    C    7  py     Ryd( 3p)     0.00188       0.53951
    92    C    7  pz     Val( 2p)     0.61101      -0.24048
    93    C    7  pz     Ryd( 3p)     0.00153       0.55339
    94    C    7  dxy    Ryd( 3d)     0.00024       2.07541
    95    C    7  dxz    Ryd( 3d)     0.00024       1.93983
    96    C    7  dyz    Ryd( 3d)     0.00020       2.02246
    97    C    7  dx2y2  Ryd( 3d)     0.00034       2.08134
    98    C    7  dz2    Ryd( 3d)     0.00047       2.27298

    99    C    8  S      Cor( 1S)     0.99952     -10.24226
   100    C    8  S      Val( 2S)     0.51137      -0.38485
   101    C    8  S      Ryd( 3S)     0.00077       0.81036
   102    C    8  px     Val( 2p)     0.56466      -0.25442
   103    C    8  px     Ryd( 3p)     0.00230       0.53571
   104    C    8  py     Val( 2p)     0.46511      -0.23660
   105    C    8  py     Ryd( 3p)     0.00166       0.50382
   106    C    8  pz     Val( 2p)     0.60628      -0.25443
   107    C    8  pz     Ryd( 3p)     0.00138       0.54366
   108    C    8  dxy    Ryd( 3d)     0.00029       2.13507
   109    C    8  dxz    Ryd( 3d)     0.00024       1.95475
   110    C    8  dyz    Ryd( 3d)     0.00018       1.96143
   111    C    8  dx2y2  Ryd( 3d)     0.00027       2.03929
   112    C    8  dz2    Ryd( 3d)     0.00049       2.28118

   113    H    9  S      Val( 1S)     0.25145      -0.08176
   114    H    9  S      Ryd( 2S)     0.00048       0.23074
   115    H    9  px     Ryd( 2p)     0.00119       2.15838
   116    H    9  py     Ryd( 2p)     0.00051       1.54055
   117    H    9  pz     Ryd( 2p)     0.00062       1.57664

   118    H   10  S      Val( 1S)     0.31890      -0.10733
   119    H   10  S      Ryd( 2S)     0.00059       0.18593
   120    H   10  px     Ryd( 2p)     0.00009       1.63048
   121    H   10  py     Ryd( 2p)     0.00031       2.07874
   122    H   10  pz     Ryd( 2p)     0.00015       1.67095

   123    H   11  S      Val( 1S)     0.35653      -0.12129
   124    H   11  S      Ryd( 2S)     0.00112       0.19613
   125    H   11  px     Ryd( 2p)     0.00007       1.59961
   126    H   11  py     Ryd( 2p)     0.00007       1.67820
   127    H   11  pz     Ryd( 2p)     0.00039       2.16101

   128    H   12  S      Val( 1S)     0.36824      -0.07709
   129    H   12  S      Ryd( 2S)     0.00218       0.22401
   130    H   12  px     Ryd( 2p)     0.00006       1.79584
   131    H   12  py     Ryd( 2p)     0.00005       1.68259
   132    H   12  pz     Ryd( 2p)     0.00039       2.20629

   133    H   13  S      Val( 1S)     0.38307      -0.08413
   134    H   13  S      Ryd( 2S)     0.00138       0.23708
   135    H   13  px     Ryd( 2p)     0.00006       1.67934
   136    H   13  py     Ryd( 2p)     0.00008       1.70994
   137    H   13  pz     Ryd( 2p)     0.00036       2.20920

   138    H   14  S      Val( 1S)     0.34964      -0.06601
   139    H   14  S      Ryd( 2S)     0.00077       0.21788
   140    H   14  px     Ryd( 2p)     0.00007       1.73282
   141    H   14  py     Ryd( 2p)     0.00032       2.08488
   142    H   14  pz     Ryd( 2p)     0.00011       1.76496

   143    H   15  S      Val( 1S)     0.37990      -0.06763
   144    H   15  S      Ryd( 2S)     0.00126       0.24040
   145    H   15  px     Ryd( 2p)     0.00008       1.66925
   146    H   15  py     Ryd( 2p)     0.00006       1.69098
   147    H   15  pz     Ryd( 2p)     0.00037       2.22538

   148    H   16  S      Val( 1S)     0.33712      -0.04575
   149    H   16  S      Ryd( 2S)     0.00077       0.21803
   150    H   16  px     Ryd( 2p)     0.00017       1.87713
   151    H   16  py     Ryd( 2p)     0.00024       1.96092
   152    H   16  pz     Ryd( 2p)     0.00010       1.73946

   153    H   17  S      Val( 1S)     0.37018      -0.04450
   154    H   17  S      Ryd( 2S)     0.00090       0.22460
   155    H   17  px     Ryd( 2p)     0.00034       2.15393
   156    H   17  py     Ryd( 2p)     0.00006       1.68441
   157    H   17  pz     Ryd( 2p)     0.00011       1.76651

   158    H   18  S      Val( 1S)     0.38190      -0.06571
   159    H   18  S      Ryd( 2S)     0.00129       0.24215
   160    H   18  px     Ryd( 2p)     0.00009       1.73114
   161    H   18  py     Ryd( 2p)     0.00006       1.63478
   162    H   18  pz     Ryd( 2p)     0.00037       2.22521

   163    H   19  S      Val( 1S)     0.33166      -0.04823
   164    H   19  S      Ryd( 2S)     0.00076       0.21473
   165    H   19  px     Ryd( 2p)     0.00009       1.70943
   166    H   19  py     Ryd( 2p)     0.00031       2.09145
   167    H   19  pz     Ryd( 2p)     0.00010       1.76206

   168    H   20  S      Val( 1S)     0.38031      -0.07000
   169    H   20  S      Ryd( 2S)     0.00128       0.23814
   170    H   20  px     Ryd( 2p)     0.00007       1.63346
   171    H   20  py     Ryd( 2p)     0.00007       1.72286
   172    H   20  pz     Ryd( 2p)     0.00037       2.21814

   173    H   21  S      Val( 1S)     0.33360      -0.06157
   174    H   21  S      Ryd( 2S)     0.00141       0.22035
   175    H   21  px     Ryd( 2p)     0.00015       1.89945
   176    H   21  py     Ryd( 2p)     0.00026       1.94967
   177    H   21  pz     Ryd( 2p)     0.00010       1.73343

   178    H   22  S      Val( 1S)     0.38240      -0.08915
   179    H   22  S      Ryd( 2S)     0.00138       0.23731
   180    H   22  px     Ryd( 2p)     0.00006       1.70048
   181    H   22  py     Ryd( 2p)     0.00007       1.66899
   182    H   22  pz     Ryd( 2p)     0.00038       2.20761


 Summary of Natural Population Analysis:                  
                                                          
                                       Natural Population 
                Natural  -----------------------------------------------
    Atom  No    Charge         Core      Valence    Rydberg      Total
 -----------------------------------------------------------------------
      O    1   -0.07818      0.99987     3.07318    0.00513     4.07818
      C    2   -0.01323      0.99948     2.00457    0.00918     3.01323
      C    3   -0.08939      0.99948     2.08188    0.00802     3.08939
      C    4   -0.19601      0.99953     2.18960    0.00688     3.19601
      C    5   -0.17793      0.99954     2.17186    0.00653     3.17793
      C    6   -0.16998      0.99955     2.16358    0.00685     3.16998
      C    7   -0.17134      0.99953     2.16547    0.00633     3.17134
      C    8   -0.15452      0.99952     2.14742    0.00758     3.15452
      H    9    0.24575      0.00000     0.25145    0.00280     0.25425
      H   10    0.17997      0.00000     0.31890    0.00113     0.32003
      H   11    0.14182      0.00000     0.35653    0.00165     0.35818
      H   12    0.12909      0.00000     0.36824    0.00267     0.37091
      H   13    0.11505      0.00000     0.38307    0.00188     0.38495
      H   14    0.14909      0.00000     0.34964    0.00127     0.35091
      H   15    0.11833      0.00000     0.37990    0.00177     0.38167
      H   16    0.16160      0.00000     0.33712    0.00128     0.33840
      H   17    0.12842      0.00000     0.37018    0.00140     0.37158
      H   18    0.11629      0.00000     0.38190    0.00181     0.38371
      H   19    0.16708      0.00000     0.33166    0.00126     0.33292
      H   20    0.11790      0.00000     0.38031    0.00179     0.38210
      H   21    0.16448      0.00000     0.33360    0.00192     0.33552
      H   22    0.11572      0.00000     0.38240    0.00188     0.38428
 =======================================================================
   * Total *    1.00000      7.99653    22.92246    0.08101    31.00000

                                 Natural Population      
 --------------------------------------------------------
   Core                       7.99653 ( 99.9566% of   8)
   Valence                   22.92246 ( 99.6629% of  23)
   Natural Minimal Basis     30.91899 ( 99.7387% of  31)
   Natural Rydberg Basis      0.08101 (  0.2613% of  31)
 --------------------------------------------------------

    Atom  No          Natural Electron Configuration
 ----------------------------------------------------------------------------
      O    1      [core]2S( 0.84)2p( 2.23)
      C    2      [core]2S( 0.51)2p( 1.50)
      C    3      [core]2S( 0.48)2p( 1.60)3p( 0.01)
      C    4      [core]2S( 0.51)2p( 1.68)
      C    5      [core]2S( 0.51)2p( 1.66)
      C    6      [core]2S( 0.51)2p( 1.65)
      C    7      [core]2S( 0.51)2p( 1.65)
      C    8      [core]2S( 0.51)2p( 1.64)3p( 0.01)
      H    9            1S( 0.25)
      H   10            1S( 0.32)
      H   11            1S( 0.36)
      H   12            1S( 0.37)
      H   13            1S( 0.38)
      H   14            1S( 0.35)
      H   15            1S( 0.38)
      H   16            1S( 0.34)
      H   17            1S( 0.37)
      H   18            1S( 0.38)
      H   19            1S( 0.33)
      H   20            1S( 0.38)
      H   21            1S( 0.33)
      H   22            1S( 0.38)


 NATURAL BOND ORBITAL ANALYSIS, beta spin orbitals:

                       Occupancies       Lewis Structure    Low   High
           Occ.    -------------------  -----------------   occ   occ
  Cycle   Thresh.   Lewis   Non-Lewis     CR  BD  3C  LP    (L)   (NL)   Dev
 =============================================================================
   1(1)    0.90    30.10292   0.89708      8  22   0   1     1      1    0.03
   2(2)    0.90    30.10292   0.89708      8  22   0   1     1      1    0.03
   3(1)    0.80    29.79614   1.20386      8  22   0   1     1      1    0.18
   4(2)    0.80    29.79614   1.20386      8  22   0   1     1      1    0.18
   5(1)    0.70    29.58683   1.41317      8  21   0   2     0      1    0.19
   6(2)    0.70    29.58683   1.41317      8  21   0   2     0      1    0.19
   7(1)    0.60    25.53608   5.46392      8  10   0  13     0      2    0.27
   8(2)    0.60    25.07462   5.92538      8   8   0  15     0      1    0.27
   9(3)    0.60    25.07462   5.92538      8   8   0  15     0      1    0.27
  10(4)    0.60    25.07462   5.92538      8   8   0  15     0      1    0.27
  11(5)    0.60    25.07462   5.92538      8   8   0  15     0      1    0.27
  12(6)    0.60    25.07462   5.92538      8   8   0  15     0      1    0.27
  13(7)    0.60    25.07462   5.92538      8   8   0  15     0      1    0.27
  14(8)    0.60    25.07462   5.92538      8   8   0  15     0      1    0.27
  15(9)    0.60    25.07462   5.92538      8   8   0  15     0      1    0.27

    The hybrids on atom  3 are linearly dependent.  An eigenvalue (  0.000009)
    of the hybrid overlap matrix is too small (<0.00010).

    PRJTHR will be raised from  0.200 to 0.250 and the NBO search repeated.

  16(1)    0.50    24.06222   6.93778      8   7   0  16     0      4    0.27
  17(2)    0.50    23.38300   7.61700      8   5   0  18     0      2    0.27
  18(3)    0.50    23.38300   7.61700      8   5   0  18     0      2    0.27
  19(4)    0.50    22.70759   8.29241      8   4   0  19     0      0    0.27
  20(5)    0.50    22.70759   8.29241      8   4   0  19     0      0    0.27

    The hybrids on atom  3 are linearly dependent.  An eigenvalue (  0.000009)
    of the hybrid overlap matrix is too small (<0.00010).

    PRJTHR will be raised from  0.250 to 0.300 and the NBO search repeated.


    The hybrids on atom  3 are linearly dependent.  An eigenvalue (  0.000009)
    of the hybrid overlap matrix is too small (<0.00010).

    PRJTHR will be raised from  0.300 to 0.350 and the NBO search repeated.


    The hybrids on atom  3 are linearly dependent.  An eigenvalue (  0.000009)
    of the hybrid overlap matrix is too small (<0.00010).

    PRJTHR will be raised from  0.350 to 0.400 and the NBO search repeated.


    The hybrids on atom  3 are linearly dependent.  An eigenvalue (  0.000009)
    of the hybrid overlap matrix is too small (<0.00010).

    PRJTHR will be raised from  0.400 to 0.450 and the NBO search repeated.


    The hybrids on atom  3 are linearly dependent.  An eigenvalue (  0.000009)
    of the hybrid overlap matrix is too small (<0.00010).

    PRJTHR will be raised from  0.450 to 0.500 and the NBO search repeated.

  21(6)    0.50    23.61209   7.38791      8   4   0  19     0      1    0.27
  22(7)    0.50    22.91110   8.08890      8   3   0  20     0      0    0.27
  23(8)    0.50    22.91110   8.08890      8   3   0  20     0      0    0.27
  24(9)    0.50    22.49082   8.50918      8   3   0  20     0      0    0.27
  25(1)    0.90    30.10292   0.89708      8  22   0   1     1      1    0.03
 -----------------------------------------------------------------------------

 Structure accepted: RESONANCE keyword permits strongly delocalized structure

 --------------------------------------------------------
   Core                      7.99652 ( 99.957% of   8)
   Valence Lewis            22.10639 ( 96.115% of  23)
  ==================       ============================
   Total Lewis              30.10292 ( 97.106% of  31)
  -----------------------------------------------------
   Valence non-Lewis         0.84065 (  2.712% of  31)
   Rydberg non-Lewis         0.05644 (  0.182% of  31)
  ==================       ============================
   Total non-Lewis           0.89708 (  2.894% of  31)
 --------------------------------------------------------


       (Occupancy)   Bond orbital/ Coefficients/ Hybrids
 ---------------------------------------------------------------------------------
     1. (0.99766) BD ( 1) O   1 - C   2  
                ( 68.39%)   0.8270* O   1 s( 32.80%)p 2.05( 67.12%)d 0.00(  0.08%)
                                           -0.0001  0.5727 -0.0004  0.4999 -0.0013
                                            0.5424 -0.0019  0.3565 -0.0032  0.0145
                                            0.0068  0.0204 -0.0083 -0.0040
                ( 31.61%)   0.5623* C   2 s( 20.16%)p 3.94( 79.52%)d 0.02(  0.32%)
                                            0.0000  0.4469  0.0437 -0.5704 -0.0307
                                           -0.6215 -0.0248 -0.2861 -0.0150  0.0442
                                            0.0199  0.0206 -0.0042 -0.0202
     2. (0.99484) BD ( 1) O   1 - H   9  
                ( 74.79%)   0.8648* O   1 s( 20.61%)p 3.85( 79.30%)d 0.00(  0.09%)
                                           -0.0001 -0.4536 -0.0188  0.8331  0.0300
                                           -0.0927  0.0136 -0.2989  0.0005  0.0149
                                            0.0204 -0.0090 -0.0130  0.0039
                ( 25.21%)   0.5021* H   9 s( 99.51%)p 0.00(  0.49%)
                                           -0.9976  0.0018 -0.0663  0.0038  0.0218
     3. (0.98697) BD ( 1) C   2 - C   3  
                ( 49.75%)   0.7053* C   2 s( 31.44%)p 2.18( 68.52%)d 0.00(  0.04%)
                                            0.0003  0.5607 -0.0017  0.7646 -0.0194
                                           -0.1781  0.0031 -0.2614 -0.0084 -0.0092
                                           -0.0114  0.0024  0.0119 -0.0069
                ( 50.25%)   0.7089* C   3 s( 25.95%)p 2.85( 74.00%)d 0.00(  0.05%)
                                            0.0003  0.5091  0.0176 -0.7995 -0.0075
                                            0.1715  0.0025  0.2666 -0.0144 -0.0067
                                           -0.0118  0.0018  0.0169 -0.0079
     4. (0.90385) BD ( 1) C   2 - H  10  
                ( 65.15%)   0.8072* C   2 s( 25.26%)p 2.96( 74.71%)d 0.00(  0.03%)
                                           -0.0003  0.5025 -0.0066 -0.2904 -0.0050
                                            0.7606 -0.0084 -0.2899  0.0115 -0.0099
                                            0.0073 -0.0093 -0.0077 -0.0027
                ( 34.85%)   0.5903* H  10 s( 99.89%)p 0.00(  0.11%)
                                            0.9994 -0.0083  0.0061 -0.0299  0.0121
     5. (0.94270) BD ( 1) C   2 - H  11  
                ( 62.94%)   0.7933* C   2 s( 23.20%)p 3.31( 76.75%)d 0.00(  0.04%)
                                           -0.0001  0.4815 -0.0140 -0.0560 -0.0118
                                           -0.0063  0.0080  0.8741 -0.0073 -0.0029
                                           -0.0064 -0.0021 -0.0038  0.0193
                ( 37.06%)   0.6088* H  11 s( 99.90%)p 0.00(  0.10%)
                                            0.9995 -0.0068 -0.0027 -0.0001 -0.0319
     6. (0.93838) BD ( 1) C   3 - C   4  
                ( 51.47%)   0.7174* C   3 s( 26.78%)p 2.73( 73.18%)d 0.00(  0.04%)
                                           -0.0000  0.5175  0.0017  0.5401 -0.0147
                                            0.6213  0.0101  0.2317 -0.0074  0.0135
                                            0.0084  0.0075 -0.0033 -0.0084
                ( 48.53%)   0.6967* C   4 s( 28.23%)p 2.54( 71.73%)d 0.00(  0.04%)
                                            0.0007  0.5313 -0.0005 -0.5472 -0.0055
                                           -0.6085  0.0038 -0.2179 -0.0048  0.0157
                                            0.0051  0.0065 -0.0055 -0.0099
     7. (0.89749) BD ( 1) C   3 - C   8  
                ( 51.44%)   0.7172* C   3 s( 26.88%)p 2.72( 73.08%)d 0.00(  0.03%)
                                           -0.0000  0.5185 -0.0032  0.2604 -0.0150
                                           -0.7637 -0.0037  0.2819 -0.0110 -0.0060
                                            0.0022 -0.0101 -0.0125 -0.0063
                ( 48.56%)   0.6968* C   8 s( 29.15%)p 2.43( 70.81%)d 0.00(  0.04%)
                                            0.0010  0.5399  0.0047 -0.3039 -0.0143
                                            0.7203 -0.0020 -0.3111 -0.0022 -0.0060
                                            0.0041 -0.0111 -0.0117 -0.0077
     8. (0.97903) BD ( 1) C   3 - H  12  
                ( 63.22%)   0.7951* C   3 s( 20.36%)p 3.91( 79.60%)d 0.00(  0.04%)
                                            0.0003 -0.4511  0.0107  0.0166  0.0048
                                            0.0287 -0.0024  0.8915 -0.0053 -0.0000
                                           -0.0023 -0.0019 -0.0009 -0.0206
                ( 36.78%)   0.6065* H  12 s( 99.90%)p 0.00(  0.10%)
                                           -0.9995  0.0081 -0.0016 -0.0006 -0.0310
     9. (0.98991) BD ( 1) C   4 - C   5  
                ( 51.16%)   0.7153* C   4 s( 28.53%)p 2.50( 71.43%)d 0.00(  0.04%)
                                            0.0002  0.5341  0.0045  0.7900  0.0027
                                           -0.1521  0.0305 -0.2570 -0.0006 -0.0083
                                           -0.0104  0.0030  0.0131 -0.0074
                ( 48.84%)   0.6988* C   5 s( 27.48%)p 2.64( 72.48%)d 0.00(  0.05%)
                                            0.0002  0.5242  0.0034 -0.7915  0.0010
                                            0.1753  0.0329  0.2579  0.0027 -0.0048
                                           -0.0111  0.0016  0.0161 -0.0079
    10. (0.98873) BD ( 1) C   4 - H  13  
                ( 61.79%)   0.7861* C   4 s( 21.40%)p 3.67( 78.56%)d 0.00(  0.05%)
                                           -0.0002  0.4625 -0.0076 -0.0085  0.0024
                                            0.0958  0.0255  0.8807 -0.0026 -0.0003
                                           -0.0016  0.0013  0.0003  0.0211
                ( 38.21%)   0.6181* H  13 s( 99.91%)p 0.00(  0.09%)
                                            0.9995 -0.0044 -0.0013 -0.0067 -0.0292
    11. (0.95042) BD ( 1) C   4 - H  14  
                ( 63.53%)   0.7971* C   4 s( 21.75%)p 3.60( 78.21%)d 0.00(  0.04%)
                                           -0.0005  0.4663  0.0040 -0.2745  0.0106
                                            0.7724  0.0044 -0.3315  0.0134 -0.0097
                                            0.0059 -0.0119 -0.0087 -0.0047
                ( 36.47%)   0.6039* H  14 s( 99.91%)p 0.00(  0.09%)
                                            0.9995 -0.0049  0.0063 -0.0288  0.0087
    12. (0.94434) BD ( 1) C   5 - C   6  
                ( 50.21%)   0.7086* C   5 s( 28.19%)p 2.55( 71.76%)d 0.00(  0.04%)
                                            0.0005  0.5310  0.0010  0.2823  0.0280
                                           -0.7428  0.0048  0.2923 -0.0020 -0.0057
                                            0.0029 -0.0113 -0.0140 -0.0079
                ( 49.79%)   0.7056* C   6 s( 27.58%)p 2.62( 72.38%)d 0.00(  0.04%)
                                           -0.0000  0.5251  0.0011 -0.2683  0.0290
                                            0.7545  0.0148 -0.2854 -0.0025 -0.0116
                                            0.0057 -0.0097 -0.0105 -0.0080
    13. (0.98544) BD ( 1) C   5 - H  15  
                ( 61.94%)   0.7870* C   5 s( 22.11%)p 3.52( 77.84%)d 0.00(  0.04%)
                                            0.0001 -0.4702  0.0084 -0.0245 -0.0176
                                            0.0010 -0.0175  0.8816 -0.0044 -0.0009
                                           -0.0007 -0.0013  0.0001 -0.0209
                ( 38.06%)   0.6169* H  15 s( 99.91%)p 0.00(  0.09%)
                                           -0.9995  0.0043  0.0038  0.0023 -0.0298
    14. (0.92770) BD ( 1) C   5 - H  16  
                ( 63.98%)   0.7999* C   5 s( 22.11%)p 3.52( 77.86%)d 0.00(  0.03%)
                                           -0.0005  0.4701  0.0044  0.5402 -0.0026
                                            0.6453 -0.0046  0.2646 -0.0174  0.0133
                                            0.0078  0.0082 -0.0019 -0.0054
                ( 36.02%)   0.6002* H  16 s( 99.90%)p 0.00(  0.10%)
                                            0.9995 -0.0043 -0.0187 -0.0242 -0.0068
    15. (0.91919) BD ( 1) C   6 - C   7  
                ( 49.00%)   0.7000* C   6 s( 27.53%)p 2.63( 72.43%)d 0.00(  0.04%)
                                            0.0003  0.5247  0.0028 -0.5256  0.0239
                                           -0.6333 -0.0254 -0.2139 -0.0018  0.0167
                                            0.0070  0.0052 -0.0012 -0.0086
                ( 51.00%)   0.7141* C   7 s( 29.20%)p 2.42( 70.76%)d 0.00(  0.04%)
                                            0.0008  0.5404  0.0002  0.5495  0.0224
                                            0.5922 -0.0147  0.2326 -0.0023  0.0127
                                            0.0061  0.0077 -0.0072 -0.0085
    16. (0.98881) BD ( 1) C   6 - H  17  
                ( 62.89%)   0.7931* C   6 s( 23.26%)p 3.30( 76.70%)d 0.00(  0.04%)
                                           -0.0001  0.4822  0.0059  0.8038 -0.0061
                                           -0.1649  0.0024 -0.3055  0.0186 -0.0062
                                           -0.0119  0.0026  0.0134 -0.0048
                ( 37.11%)   0.6092* H  17 s( 99.91%)p 0.00(  0.09%)
                                            0.9995 -0.0021 -0.0288  0.0056  0.0081
    17. (0.98701) BD ( 1) C   6 - H  18  
                ( 61.81%)   0.7862* C   6 s( 21.50%)p 3.65( 78.45%)d 0.00(  0.05%)
                                           -0.0002  0.4636 -0.0081  0.0645  0.0261
                                            0.0334 -0.0044  0.8824 -0.0038 -0.0002
                                           -0.0009  0.0015  0.0003  0.0212
                ( 38.19%)   0.6179* H  18 s( 99.91%)p 0.00(  0.09%)
                                            0.9995 -0.0041 -0.0069 -0.0007 -0.0294
    18. (0.98902) BD ( 1) C   7 - C   8  
                ( 49.00%)   0.7000* C   7 s( 27.83%)p 2.59( 72.12%)d 0.00(  0.05%)
                                            0.0003  0.5275  0.0026 -0.7930 -0.0104
                                            0.1517 -0.0288  0.2615  0.0050 -0.0088
                                           -0.0110  0.0027  0.0142 -0.0080
                ( 51.00%)   0.7142* C   8 s( 28.60%)p 2.50( 71.36%)d 0.00(  0.04%)
                                            0.0001  0.5347  0.0043  0.7817 -0.0082
                                           -0.1836 -0.0302 -0.2604  0.0013 -0.0047
                                           -0.0111  0.0013  0.0152 -0.0070
    19. (0.91695) BD ( 1) C   7 - H  19  
                ( 64.20%)   0.8012* C   7 s( 20.76%)p 3.82( 79.21%)d 0.00(  0.03%)
                                            0.0008 -0.4556 -0.0050 -0.2603  0.0002
                                            0.7855 -0.0035 -0.3270  0.0172  0.0073
                                           -0.0046  0.0130  0.0088  0.0042
                ( 35.80%)   0.5983* H  19 s( 99.90%)p 0.00(  0.10%)
                                           -0.9995  0.0047  0.0091 -0.0292  0.0077
    20. (0.98829) BD ( 1) C   7 - H  20  
                ( 62.01%)   0.7875* C   7 s( 22.10%)p 3.52( 77.86%)d 0.00(  0.04%)
                                            0.0002 -0.4700  0.0083 -0.0065 -0.0102
                                            0.0909  0.0230  0.8773 -0.0068  0.0001
                                           -0.0009 -0.0015 -0.0001 -0.0210
                ( 37.99%)   0.6163* H  20 s( 99.91%)p 0.00(  0.09%)
                                           -0.9995  0.0041  0.0021 -0.0069 -0.0295
    21. (0.90970) BD ( 1) C   8 - H  21  
                ( 63.84%)   0.7990* C   8 s( 19.99%)p 4.00( 79.97%)d 0.00(  0.04%)
                                            0.0008 -0.4471 -0.0003  0.5431 -0.0146
                                            0.6680  0.0069  0.2411 -0.0127 -0.0136
                                           -0.0084 -0.0081 -0.0004  0.0062
                ( 36.16%)   0.6014* H  21 s( 99.90%)p 0.00(  0.10%)
                                           -0.9995  0.0023 -0.0171 -0.0260 -0.0066
    22. (0.98847) BD ( 1) C   8 - H  22  
                ( 61.85%)   0.7864* C   8 s( 22.16%)p 3.51( 77.80%)d 0.00(  0.04%)
                                           -0.0001  0.4707 -0.0077 -0.0251 -0.0068
                                            0.0174 -0.0234  0.8812 -0.0011  0.0002
                                           -0.0013  0.0025  0.0002  0.0210
                ( 38.15%)   0.6177* H  22 s( 99.91%)p 0.00(  0.09%)
                                            0.9995 -0.0044  0.0006  0.0031 -0.0300
    23. (0.99987) CR ( 1) O   1           s(100.00%)p 0.00(  0.00%)
                                            1.0000 -0.0001 -0.0000  0.0001  0.0000
                                            0.0000  0.0000 -0.0000 -0.0000  0.0000
                                            0.0000  0.0000 -0.0000  0.0000
    24. (0.99948) CR ( 1) C   2           s(100.00%)p 0.00(  0.00%)
                                            1.0000  0.0000 -0.0000 -0.0003  0.0000
                                            0.0003 -0.0000  0.0001  0.0000 -0.0000
                                            0.0000 -0.0000 -0.0000  0.0000
    25. (0.99948) CR ( 1) C   3           s(100.00%)p 0.00(  0.00%)
                                            1.0000  0.0000 -0.0000  0.0002  0.0000
                                           -0.0001  0.0000 -0.0003  0.0000  0.0000
                                            0.0000  0.0000 -0.0000  0.0000
    26. (0.99953) CR ( 1) C   4           s(100.00%)p 0.00(  0.00%)
                                            1.0000 -0.0002 -0.0000  0.0001  0.0000
                                            0.0009 -0.0000  0.0002  0.0000 -0.0000
                                            0.0000 -0.0000 -0.0000  0.0000
    27. (0.99954) CR ( 1) C   5           s(100.00%)p 0.00(  0.00%)
                                            1.0000 -0.0001  0.0000  0.0003 -0.0000
                                            0.0007 -0.0000 -0.0001 -0.0000  0.0000
                                            0.0000  0.0000  0.0000  0.0000
    28. (0.99955) CR ( 1) C   6           s(100.00%)p 0.00(  0.00%)
                                            1.0000 -0.0000 -0.0000  0.0002 -0.0000
                                            0.0002  0.0000  0.0002  0.0000 -0.0000
                                           -0.0000 -0.0000  0.0000  0.0000
    29. (0.99953) CR ( 1) C   7           s(100.00%)p 0.00(  0.00%)
                                            1.0000 -0.0002  0.0000 -0.0000 -0.0000
                                           -0.0012  0.0000 -0.0002 -0.0000 -0.0000
                                            0.0000 -0.0000 -0.0000  0.0000
    30. (0.99952) CR ( 1) C   8           s(100.00%)p 0.00(  0.00%)
                                            1.0000 -0.0001 -0.0000 -0.0002  0.0000
                                           -0.0012 -0.0000  0.0003  0.0000  0.0000
                                            0.0000  0.0000  0.0000  0.0000
    31. (0.99150) LP ( 1) O   1           s( 46.57%)p 1.15( 53.39%)d 0.00(  0.04%)
                                            0.0000  0.6823 -0.0097  0.1364 -0.0058
                                           -0.5219  0.0060 -0.4928  0.0062  0.0067
                                            0.0033 -0.0128  0.0107 -0.0052
    32. (0.65552) LP*( 2) O   1           s(  0.00%)p 1.00( 99.93%)d 0.00(  0.06%)
                                           -0.0000  0.0051  0.0041 -0.1883  0.0084
                                            0.6510 -0.0159 -0.7345  0.0153 -0.0053
                                           -0.0002 -0.0041 -0.0112 -0.0215
    33. (0.00080) RY*( 1) O   1           s( 21.28%)p 3.20( 68.06%)d 0.50( 10.66%)
                                            0.0000  0.0058  0.4613  0.0052  0.6088
                                           -0.0108 -0.5456  0.0082  0.1095  0.0351
                                            0.0393 -0.0407  0.3195 -0.0107
    34. (0.00062) RY*( 2) O   1           s(  6.46%)p12.70( 82.02%)d 1.78( 11.52%)
                                           -0.0000  0.0033  0.2541 -0.0019  0.1527
                                            0.0055  0.2480 -0.0085 -0.8575  0.0889
                                           -0.1599 -0.1771  0.0397 -0.2209
    35. (0.00004) RY*( 3) O   1           s( 52.23%)p 0.58( 30.29%)d 0.33( 17.49%)
    36. (0.00001) RY*( 4) O   1           s(  8.77%)p 7.84( 68.74%)d 2.57( 22.49%)
    37. (0.00001) RY*( 5) O   1           s(  0.61%)p 0.97(  0.59%)d99.99( 98.80%)
    38. (0.00000) RY*( 6) O   1           s(  0.00%)p 1.00(  3.92%)d24.52( 96.08%)
    39. (0.00000) RY*( 7) O   1           s(  0.04%)p99.99(  5.52%)d99.99( 94.44%)
    40. (0.00001) RY*( 8) O   1           s(  8.63%)p 3.85( 33.24%)d 6.73( 58.13%)
    41. (0.00000) RY*( 9) O   1           s(  1.99%)p 3.97(  7.88%)d45.40( 90.13%)
    42. (0.00212) RY*( 1) C   2           s( 15.02%)p 4.80( 72.15%)d 0.85( 12.83%)
                                            0.0000 -0.0002  0.3876  0.0198  0.2280
                                            0.0062 -0.7693  0.0230  0.2771 -0.1670
                                            0.2248 -0.0069  0.2191 -0.0430
    43. (0.00145) RY*( 2) C   2           s(  7.87%)p 9.55( 75.18%)d 2.15( 16.94%)
                                            0.0000  0.0196  0.2799  0.0020  0.4432
                                           -0.0056  0.5163  0.0070  0.5373  0.2144
                                            0.1080 -0.1354  0.1755 -0.2503
    44. (0.00130) RY*( 3) C   2           s( 24.50%)p 1.78( 43.53%)d 1.30( 31.97%)
                                            0.0000 -0.0070  0.4949  0.0074  0.1130
                                            0.0316  0.0080  0.0120 -0.6491  0.2528
                                           -0.2675 -0.2745  0.2758 -0.1811
    45. (0.00039) RY*( 4) C   2           s(  0.37%)p37.43( 13.92%)d99.99( 85.71%)
                                           -0.0000 -0.0115  0.0599  0.0184 -0.2235
                                            0.0089 -0.2226  0.0174  0.1973  0.2289
                                           -0.2378 -0.2526 -0.6080 -0.5610
    46. (0.00025) RY*( 5) C   2           s( 31.11%)p 0.12(  3.58%)d 2.10( 65.30%)
                                            0.0000 -0.0124  0.5577  0.0340 -0.1078
                                            0.0343  0.1158  0.0115 -0.0913  0.2435
                                            0.3345  0.4584 -0.4491  0.2645
    47. (0.00018) RY*( 6) C   2           s(  0.13%)p99.99( 55.12%)d99.99( 44.75%)
                                            0.0000  0.0266 -0.0237 -0.0144  0.7251
                                           -0.0283 -0.0099 -0.0162 -0.1553 -0.3363
                                           -0.2888  0.0089 -0.4767  0.1537
    48. (0.00010) RY*( 7) C   2           s( 15.67%)p 1.51( 23.62%)d 3.87( 60.71%)
    49. (0.00001) RY*( 8) C   2           s(  4.82%)p 2.50( 12.05%)d17.24( 83.13%)
    50. (0.00001) RY*( 9) C   2           s(  0.43%)p 3.18(  1.36%)d99.99( 98.21%)
    51. (0.00246) RY*( 1) C   3           s( 29.99%)p 2.13( 63.86%)d 0.20(  6.14%)
                                           -0.0000 -0.0107  0.5476  0.0121 -0.0418
                                           -0.0001 -0.4272 -0.0227 -0.6736  0.0110
                                           -0.0176  0.0215  0.0325 -0.2439
    52. (0.00215) RY*( 2) C   3           s(  3.20%)p28.96( 92.78%)d 1.25(  4.01%)
                                           -0.0000  0.0150  0.1784  0.0121  0.8942
                                           -0.0046  0.3415 -0.0003 -0.1074 -0.1294
                                           -0.1001 -0.0222  0.1059 -0.0409
    53. (0.00107) RY*( 3) C   3           s(  0.58%)p99.99( 89.54%)d17.07(  9.88%)
                                            0.0000 -0.0178  0.0740 -0.0057 -0.3458
                                           -0.0036  0.7958 -0.0123 -0.3772  0.0125
                                            0.0245 -0.1592 -0.2105 -0.1685
    54. (0.00036) RY*( 4) C   3           s( 56.20%)p 0.46( 25.71%)d 0.32( 18.09%)
                                           -0.0000 -0.0003  0.7497  0.0085 -0.1551
                                           -0.0107  0.1779  0.0001  0.4485  0.0891
                                            0.2150 -0.0421  0.3014  0.1847
    55. (0.00027) RY*( 5) C   3           s(  6.02%)p 1.09(  6.56%)d14.51( 87.42%)
                                            0.0000  0.0055  0.2454 -0.0097  0.1072
                                            0.0000 -0.0529 -0.0019  0.2263  0.4839
                                           -0.3840  0.0291 -0.7000 -0.0413
    56. (0.00022) RY*( 6) C   3           s(  1.46%)p 1.11(  1.61%)d66.40( 96.93%)
                                            0.0000  0.0009  0.1208 -0.0058  0.0001
                                           -0.0007  0.0350 -0.0021  0.1220 -0.4847
                                            0.3305  0.6611 -0.3997 -0.1679
    57. (0.00008) RY*( 7) C   3           s(  1.26%)p 2.12(  2.67%)d76.40( 96.08%)
    58. (0.00008) RY*( 8) C   3           s(  0.77%)p12.68(  9.82%)d99.99( 89.41%)
    59. (0.00004) RY*( 9) C   3           s(  0.53%)p14.24(  7.60%)d99.99( 91.87%)
    60. (0.00238) RY*( 1) C   4           s( 10.12%)p 8.29( 83.88%)d 0.59(  5.99%)
                                           -0.0000  0.0146  0.3179  0.0121  0.1080
                                           -0.0137 -0.5323  0.0190  0.7370 -0.0500
                                            0.0462 -0.1117 -0.0495 -0.2010
    61. (0.00161) RY*( 2) C   4           s(  7.50%)p11.45( 85.87%)d 0.88(  6.63%)
                                            0.0000 -0.0074  0.2737 -0.0085 -0.8339
                                            0.0081  0.3247 -0.0001  0.2404  0.0815
                                           -0.0923 -0.0714  0.2090 -0.0483
    62. (0.00045) RY*( 3) C   4           s(  4.68%)p15.48( 72.47%)d 4.88( 22.85%)
                                            0.0000 -0.0239  0.2151 -0.0106  0.4660
                                           -0.0030  0.6573  0.0002  0.2744  0.2965
                                            0.2627 -0.0287  0.1867 -0.1895
    63. (0.00025) RY*( 4) C   4           s( 72.90%)p 0.25( 18.17%)d 0.12(  8.93%)
                                           -0.0000  0.0047  0.8538  0.0004  0.0701
                                            0.0027 -0.1292  0.0018 -0.4001 -0.0335
                                            0.1312  0.1562 -0.0033  0.2159
    64. (0.00014) RY*( 5) C   4           s(  1.81%)p 1.06(  1.92%)d53.32( 96.28%)
                                            0.0000  0.0001  0.1344  0.0013  0.1275
                                            0.0051 -0.0206 -0.0010 -0.0494  0.5667
                                           -0.7293 -0.2600 -0.2015  0.0395
    65. (0.00008) RY*( 6) C   4           s(  0.78%)p31.41( 24.37%)d96.50( 74.86%)
    66. (0.00004) RY*( 7) C   4           s(  0.56%)p10.58(  5.91%)d99.99( 93.53%)
    67. (0.00001) RY*( 8) C   4           s(  0.14%)p11.23(  1.57%)d99.99( 98.29%)
    68. (0.00001) RY*( 9) C   4           s(  1.61%)p 3.67(  5.92%)d57.31( 92.47%)
    69. (0.00234) RY*( 1) C   5           s(  6.40%)p13.76( 88.06%)d 0.87(  5.54%)
                                           -0.0000  0.0192  0.2523 -0.0211 -0.4301
                                           -0.0183 -0.5249 -0.0193 -0.6472  0.1103
                                            0.0617  0.0458 -0.0193 -0.1923
    70. (0.00081) RY*( 2) C   5           s(  4.71%)p14.57( 68.56%)d 5.68( 26.73%)
                                            0.0000 -0.0224  0.2158  0.0133  0.1404
                                            0.0021  0.6390 -0.0070 -0.5073 -0.4187
                                            0.1460  0.0579  0.0460 -0.2554
    71. (0.00067) RY*( 3) C   5           s(  0.46%)p99.99( 90.57%)d19.35(  8.97%)
                                            0.0000 -0.0075  0.0677 -0.0144  0.8231
                                            0.0152 -0.4522 -0.0008 -0.1525 -0.1511
                                           -0.1399  0.1845  0.0591 -0.0987
    72. (0.00021) RY*( 4) C   5           s( 68.01%)p 0.21( 14.55%)d 0.26( 17.44%)
                                            0.0000  0.0057  0.8246  0.0083 -0.1285
                                           -0.0007 -0.0266 -0.0039  0.3581 -0.2185
                                           -0.2592  0.2054 -0.0986  0.0871
    73. (0.00014) RY*( 5) C   5           s(  9.39%)p 0.41(  3.80%)d 9.24( 86.80%)
                                            0.0000  0.0014  0.3065 -0.0019  0.1100
                                            0.0037 -0.1315  0.0017  0.0928 -0.0503
                                            0.5653 -0.5219  0.4906  0.1814
    74. (0.00007) RY*( 6) C   5           s(  0.94%)p 3.08(  2.88%)d99.99( 96.18%)
    75. (0.00003) RY*( 7) C   5           s(  1.46%)p14.09( 20.56%)d53.45( 77.98%)
    76. (0.00001) RY*( 8) C   5           s(  8.74%)p 1.21( 10.54%)d 9.24( 80.72%)
    77. (0.00001) RY*( 9) C   5           s(  0.01%)p 1.00(  0.54%)d99.99( 99.46%)
    78. (0.00253) RY*( 1) C   6           s(  6.90%)p12.65( 87.26%)d 0.85(  5.84%)
                                           -0.0000  0.0225  0.2617 -0.0317 -0.6789
                                            0.0054  0.1561  0.0202  0.6212 -0.0589
                                           -0.0858  0.0080  0.1333 -0.1725
    79. (0.00081) RY*( 2) C   6           s( 10.85%)p 5.15( 55.91%)d 3.06( 33.24%)
                                            0.0000 -0.0236  0.3285  0.0122  0.5368
                                            0.0010 -0.1391  0.0065  0.5014  0.1706
                                           -0.1651 -0.0181 -0.4529 -0.2657
    80. (0.00065) RY*( 3) C   6           s(  0.06%)p99.99( 94.24%)d95.21(  5.70%)
                                           -0.0000 -0.0016  0.0244 -0.0043  0.2126
                                           -0.0241  0.9468  0.0011 -0.0144  0.0397
                                            0.0323  0.2296 -0.0243 -0.0321
    81. (0.00021) RY*( 4) C   6           s( 72.12%)p 0.27( 19.46%)d 0.12(  8.42%)
                                            0.0000  0.0070  0.8492  0.0046 -0.1533
                                            0.0020 -0.0140  0.0016 -0.4133  0.0627
                                            0.1014  0.0708 -0.1544  0.2028
    82. (0.00014) RY*( 5) C   6           s(  0.43%)p 9.35(  3.99%)d99.99( 95.59%)
                                           -0.0000  0.0001  0.0653 -0.0006  0.0300
                                           -0.0057  0.1951 -0.0003 -0.0294  0.3959
                                           -0.1705 -0.8537  0.1777  0.0989
    83. (0.00006) RY*( 6) C   6           s(  0.06%)p26.39(  1.66%)d99.99( 98.28%)
    84. (0.00003) RY*( 7) C   6           s(  1.22%)p21.06( 25.60%)d60.20( 73.19%)
    85. (0.00000) RY*( 8) C   6           s(  8.49%)p 1.33( 11.31%)d 9.44( 80.19%)
    86. (0.00001) RY*( 9) C   6           s(  0.00%)p 1.00(  0.61%)d99.99( 99.39%)
    87. (0.00232) RY*( 1) C   7           s(  7.38%)p11.74( 86.57%)d 0.82(  6.05%)
                                           -0.0000  0.0181  0.2710 -0.0122 -0.2151
                                            0.0213  0.5589 -0.0227 -0.7113 -0.0484
                                            0.0367 -0.1107 -0.0761 -0.1970
    88. (0.00075) RY*( 2) C   7           s(  2.73%)p26.65( 72.82%)d 8.95( 24.45%)
                                            0.0000 -0.0221  0.1638  0.0128 -0.2008
                                           -0.0062 -0.7182 -0.0045 -0.4146  0.2537
                                            0.1090 -0.0963  0.3349 -0.2163
    89. (0.00064) RY*( 3) C   7           s(  0.70%)p99.99( 88.07%)d15.94( 11.22%)
                                            0.0000 -0.0103  0.0833 -0.0160  0.9123
                                           -0.0074  0.0198  0.0001 -0.2184  0.0755
                                           -0.2092 -0.1338  0.1899 -0.0936
    90. (0.00020) RY*( 4) C   7           s( 66.58%)p 0.20( 13.34%)d 0.30( 20.08%)
                                           -0.0000  0.0050  0.8159  0.0093 -0.1178
                                           -0.0015  0.0640 -0.0034  0.3396  0.1964
                                           -0.3665 -0.0888  0.0984  0.1017
    91. (0.00014) RY*( 5) C   7           s( 11.35%)p 0.35(  4.01%)d 7.46( 84.65%)
                                            0.0000  0.0015  0.3369 -0.0031  0.1556
                                           -0.0026  0.0965  0.0022  0.0807 -0.2505
                                            0.7107  0.3456  0.3773  0.1297
    92. (0.00007) RY*( 6) C   7           s(  1.82%)p 1.95(  3.56%)d51.95( 94.62%)
    93. (0.00003) RY*( 7) C   7           s(  0.86%)p22.88( 19.74%)d92.07( 79.40%)
    94. (0.00001) RY*( 8) C   7           s(  8.69%)p 1.31( 11.37%)d 9.20( 79.94%)
    95. (0.00001) RY*( 9) C   7           s(  0.00%)p 1.00(  0.58%)d99.99( 99.42%)
    96. (0.00261) RY*( 1) C   8           s(  0.38%)p99.99( 93.87%)d15.07(  5.75%)
                                           -0.0000  0.0163  0.0596  0.0201  0.7460
                                            0.0172  0.3864  0.0124  0.4816  0.1662
                                            0.0582  0.0090 -0.0531 -0.1536
    97. (0.00210) RY*( 2) C   8           s( 23.26%)p 3.00( 69.83%)d 0.30(  6.91%)
                                            0.0000  0.0023  0.4823  0.0007 -0.5551
                                           -0.0085  0.3309  0.0123  0.5296 -0.1492
                                            0.0188  0.1122  0.0441 -0.1787
    98. (0.00045) RY*( 3) C   8           s(  8.53%)p 8.18( 69.71%)d 2.55( 21.76%)
                                           -0.0000 -0.0238  0.2910 -0.0093  0.1851
                                            0.0068 -0.7560  0.0007  0.3019 -0.2757
                                            0.3150 -0.1575 -0.0054 -0.1324
    99. (0.00031) RY*( 4) C   8           s( 62.06%)p 0.49( 30.69%)d 0.12(  7.24%)
                                            0.0000  0.0081  0.7878  0.0019  0.2077
                                           -0.0055  0.1577  0.0030 -0.4888  0.0348
                                            0.0585 -0.1295  0.0177  0.2252
   100. (0.00015) RY*( 5) C   8           s(  2.04%)p 2.13(  4.36%)d45.79( 93.60%)
                                            0.0000 -0.0035  0.1429 -0.0031  0.1109
                                           -0.0001 -0.1711 -0.0049  0.0447 -0.2025
                                           -0.5726  0.4482 -0.5970  0.0993
   101. (0.00007) RY*( 6) C   8           s(  1.87%)p 7.21( 13.49%)d45.23( 84.64%)
   102. (0.00004) RY*( 7) C   8           s(  0.03%)p99.99( 10.98%)d99.99( 88.99%)
   103. (0.00001) RY*( 8) C   8           s(  1.92%)p 3.51(  6.73%)d47.65( 91.36%)
   104. (0.00001) RY*( 9) C   8           s(  0.00%)p 1.00(  0.40%)d99.99( 99.60%)
   105. (0.00065) RY*( 1) H   9           s( 39.22%)p 1.55( 60.78%)
                                            0.0107  0.6262 -0.3272 -0.5336 -0.4648
   106. (0.00052) RY*( 2) H   9           s(  5.23%)p18.14( 94.77%)
                                            0.0027  0.2286  0.1935 -0.5372  0.7885
   107. (0.00039) RY*( 3) H   9           s( 51.47%)p 0.94( 48.53%)
                                            0.0116  0.7173 -0.0365  0.6512  0.2447
   108. (0.00001) RY*( 4) H   9           s(  4.58%)p20.85( 95.42%)
   109. (0.00060) RY*( 1) H  10           s( 96.29%)p 0.04(  3.71%)
                                            0.0098  0.9812 -0.1577  0.0591  0.0936
   110. (0.00011) RY*( 2) H  10           s(  1.89%)p51.78( 98.11%)
                                            0.0092  0.1373  0.2676 -0.0598 -0.9518
   111. (0.00006) RY*( 3) H  10           s(  1.58%)p62.39( 98.42%)
   112. (0.00002) RY*( 4) H  10           s(  0.35%)p99.99( 99.65%)
   113. (0.00114) RY*( 1) H  11           s( 99.27%)p 0.01(  0.73%)
                                            0.0079  0.9963 -0.0678  0.0331  0.0400
   114. (0.00009) RY*( 2) H  11           s(  0.21%)p99.99( 99.79%)
   115. (0.00006) RY*( 3) H  11           s(  0.42%)p99.99( 99.58%)
   116. (0.00001) RY*( 4) H  11           s(  0.20%)p99.99( 99.80%)
   117. (0.00220) RY*( 1) H  12           s( 99.95%)p 0.00(  0.05%)
                                            0.0087  0.9997  0.0078  0.0072 -0.0199
   118. (0.00006) RY*( 2) H  12           s(  0.00%)p 1.00(100.00%)
   119. (0.00004) RY*( 3) H  12           s(  0.01%)p 1.00( 99.99%)
   120. (0.00002) RY*( 4) H  12           s(  0.13%)p99.99( 99.87%)
   121. (0.00139) RY*( 1) H  13           s( 99.62%)p 0.00(  0.38%)
                                            0.0059  0.9981 -0.0328  0.0177  0.0491
   122. (0.00008) RY*( 2) H  13           s(  0.01%)p 1.00( 99.99%)
   123. (0.00005) RY*( 3) H  13           s(  0.08%)p99.99( 99.92%)
   124. (0.00002) RY*( 4) H  13           s(  0.38%)p99.99( 99.62%)
   125. (0.00078) RY*( 1) H  14           s( 98.96%)p 0.01(  1.04%)
                                            0.0067  0.9947 -0.0900  0.0336 -0.0346
   126. (0.00008) RY*( 2) H  14           s(  0.08%)p99.99( 99.92%)
   127. (0.00005) RY*( 3) H  14           s(  0.46%)p99.99( 99.54%)
   128. (0.00002) RY*( 4) H  14           s(  0.60%)p99.99( 99.40%)
   129. (0.00127) RY*( 1) H  15           s( 99.65%)p 0.00(  0.35%)
                                            0.0060  0.9982 -0.0043  0.0127 -0.0574
   130. (0.00007) RY*( 2) H  15           s(  0.02%)p99.99( 99.98%)
   131. (0.00007) RY*( 3) H  15           s(  0.00%)p 1.00(100.00%)
   132. (0.00002) RY*( 4) H  15           s(  0.41%)p99.99( 99.59%)
   133. (0.00078) RY*( 1) H  16           s( 99.58%)p 0.00(  0.42%)
                                            0.0062  0.9979  0.0523  0.0368  0.0110
   134. (0.00008) RY*( 2) H  16           s(  0.00%)p 1.00(100.00%)
   135. (0.00006) RY*( 3) H  16           s(  0.02%)p99.99( 99.98%)
   136. (0.00002) RY*( 4) H  16           s(  0.49%)p99.99( 99.51%)
   137. (0.00090) RY*( 1) H  17           s( 99.67%)p 0.00(  0.33%)
                                            0.0038  0.9984  0.0554 -0.0143 -0.0021
   138. (0.00008) RY*( 2) H  17           s(  0.00%)p 1.00(100.00%)
   139. (0.00005) RY*( 3) H  17           s(  0.00%)p 1.00(100.00%)
   140. (0.00002) RY*( 4) H  17           s(  0.41%)p99.99( 99.59%)
   141. (0.00130) RY*( 1) H  18           s( 99.68%)p 0.00(  0.32%)
                                            0.0057  0.9984  0.0016 -0.0030  0.0564
   142. (0.00008) RY*( 2) H  18           s(  0.03%)p99.99( 99.97%)
   143. (0.00006) RY*( 3) H  18           s(  0.00%)p 1.00(100.00%)
   144. (0.00002) RY*( 4) H  18           s(  0.38%)p99.99( 99.62%)
   145. (0.00076) RY*( 1) H  19           s( 99.55%)p 0.00(  0.45%)
                                            0.0066  0.9977  0.0262 -0.0497  0.0364
   146. (0.00008) RY*( 2) H  19           s(  0.05%)p99.99( 99.95%)
   147. (0.00006) RY*( 3) H  19           s(  0.02%)p99.99( 99.98%)
   148. (0.00002) RY*( 4) H  19           s(  0.48%)p99.99( 99.52%)
   149. (0.00130) RY*( 1) H  20           s( 99.68%)p 0.00(  0.32%)
                                            0.0057  0.9984 -0.0125 -0.0111 -0.0537
   150. (0.00007) RY*( 2) H  20           s(  0.03%)p99.99( 99.97%)
   151. (0.00007) RY*( 3) H  20           s(  0.02%)p99.99( 99.98%)
   152. (0.00002) RY*( 4) H  20           s(  0.37%)p99.99( 99.63%)
   153. (0.00142) RY*( 1) H  21           s( 99.40%)p 0.01(  0.60%)
                                            0.0034  0.9970 -0.0763  0.0044  0.0129
   154. (0.00009) RY*( 2) H  21           s(  0.02%)p99.99( 99.98%)
   155. (0.00005) RY*( 3) H  21           s(  0.40%)p99.99( 99.60%)
   156. (0.00002) RY*( 4) H  21           s(  0.29%)p99.99( 99.71%)
   157. (0.00139) RY*( 1) H  22           s( 99.67%)p 0.00(  0.33%)
                                            0.0060  0.9983 -0.0238  0.0013  0.0524
   158. (0.00006) RY*( 2) H  22           s(  0.02%)p99.99( 99.98%)
   159. (0.00007) RY*( 3) H  22           s(  0.02%)p99.99( 99.98%)
   160. (0.00002) RY*( 4) H  22           s(  0.39%)p99.99( 99.61%)
   161. (0.00915) BD*( 1) O   1 - C   2  
                ( 31.61%)   0.5623* O   1 s( 32.80%)p 2.05( 67.12%)d 0.00(  0.08%)
                                            0.0001 -0.5727  0.0004 -0.4999  0.0013
                                           -0.5424  0.0019 -0.3565  0.0032 -0.0145
                                           -0.0068 -0.0204  0.0083  0.0040
                ( 68.39%)  -0.8270* C   2 s( 20.16%)p 3.94( 79.52%)d 0.02(  0.32%)
                                           -0.0000 -0.4469 -0.0437  0.5704  0.0307
                                            0.6215  0.0248  0.2861  0.0150 -0.0442
                                           -0.0199 -0.0206  0.0042  0.0202
   162. (0.00246) BD*( 1) O   1 - H   9  
                ( 25.21%)   0.5021* O   1 s( 20.61%)p 3.85( 79.30%)d 0.00(  0.09%)
                                            0.0001  0.4536  0.0188 -0.8331 -0.0300
                                            0.0927 -0.0136  0.2989 -0.0005 -0.0149
                                           -0.0204  0.0090  0.0130 -0.0039
                ( 74.79%)  -0.8648* H   9 s( 99.51%)p 0.00(  0.49%)
                                            0.9976 -0.0018  0.0663 -0.0038 -0.0218
   163. (0.01281) BD*( 1) C   2 - C   3  
                ( 50.25%)   0.7089* C   2 s( 31.44%)p 2.18( 68.52%)d 0.00(  0.04%)
                                            0.0003  0.5607 -0.0017  0.7646 -0.0194
                                           -0.1781  0.0031 -0.2614 -0.0084 -0.0092
                                           -0.0114  0.0024  0.0119 -0.0069
                ( 49.75%)  -0.7053* C   3 s( 25.95%)p 2.85( 74.00%)d 0.00(  0.05%)
                                            0.0003  0.5091  0.0176 -0.7995 -0.0075
                                            0.1715  0.0025  0.2666 -0.0144 -0.0067
                                           -0.0118  0.0018  0.0169 -0.0079
   164. (0.00657) BD*( 1) C   2 - H  10  
                ( 34.85%)   0.5903* C   2 s( 25.26%)p 2.96( 74.71%)d 0.00(  0.03%)
                                            0.0003 -0.5025  0.0066  0.2904  0.0050
                                           -0.7606  0.0084  0.2899 -0.0115  0.0099
                                           -0.0073  0.0093  0.0077  0.0027
                ( 65.15%)  -0.8072* H  10 s( 99.89%)p 0.00(  0.11%)
                                           -0.9994  0.0083 -0.0061  0.0299 -0.0121
   165. (0.01189) BD*( 1) C   2 - H  11  
                ( 37.06%)   0.6088* C   2 s( 23.20%)p 3.31( 76.75%)d 0.00(  0.04%)
                                            0.0001 -0.4815  0.0140  0.0560  0.0118
                                            0.0063 -0.0080 -0.8741  0.0073  0.0029
                                            0.0064  0.0021  0.0038 -0.0193
                ( 62.94%)  -0.7933* H  11 s( 99.90%)p 0.00(  0.10%)
                                           -0.9995  0.0068  0.0027  0.0001  0.0319
   166. (0.01153) BD*( 1) C   3 - C   4  
                ( 48.53%)   0.6967* C   3 s( 26.78%)p 2.73( 73.18%)d 0.00(  0.04%)
                                            0.0000 -0.5175 -0.0017 -0.5401  0.0147
                                           -0.6213 -0.0101 -0.2317  0.0074 -0.0135
                                           -0.0084 -0.0075  0.0033  0.0084
                ( 51.47%)  -0.7174* C   4 s( 28.23%)p 2.54( 71.73%)d 0.00(  0.04%)
                                           -0.0007 -0.5313  0.0005  0.5472  0.0055
                                            0.6085 -0.0038  0.2179  0.0048 -0.0157
                                           -0.0051 -0.0065  0.0055  0.0099
   167. (0.01392) BD*( 1) C   3 - C   8  
                ( 48.56%)   0.6968* C   3 s( 26.88%)p 2.72( 73.08%)d 0.00(  0.03%)
                                            0.0000 -0.5185  0.0032 -0.2604  0.0150
                                            0.7637  0.0037 -0.2819  0.0110  0.0060
                                           -0.0022  0.0101  0.0125  0.0063
                ( 51.44%)  -0.7172* C   8 s( 29.15%)p 2.43( 70.81%)d 0.00(  0.04%)
                                           -0.0010 -0.5399 -0.0047  0.3039  0.0143
                                           -0.7203  0.0020  0.3111  0.0022  0.0060
                                           -0.0041  0.0111  0.0117  0.0077
   168. (0.01340) BD*( 1) C   3 - H  12  
                ( 36.78%)   0.6065* C   3 s( 20.36%)p 3.91( 79.60%)d 0.00(  0.04%)
                                           -0.0003  0.4511 -0.0107 -0.0166 -0.0048
                                           -0.0287  0.0024 -0.8915  0.0053  0.0000
                                            0.0023  0.0019  0.0009  0.0206
                ( 63.22%)  -0.7951* H  12 s( 99.90%)p 0.00(  0.10%)
                                            0.9995 -0.0081  0.0016  0.0006  0.0310
   169. (0.00711) BD*( 1) C   4 - C   5  
                ( 48.84%)   0.6988* C   4 s( 28.53%)p 2.50( 71.43%)d 0.00(  0.04%)
                                           -0.0002 -0.5341 -0.0045 -0.7900 -0.0027
                                            0.1521 -0.0305  0.2570  0.0006  0.0083
                                            0.0104 -0.0030 -0.0131  0.0074
                ( 51.16%)  -0.7153* C   5 s( 27.48%)p 2.64( 72.48%)d 0.00(  0.05%)
                                           -0.0002 -0.5242 -0.0034  0.7915 -0.0010
                                           -0.1753 -0.0329 -0.2579 -0.0027  0.0048
                                            0.0111 -0.0016 -0.0161  0.0079
   170. (0.00912) BD*( 1) C   4 - H  13  
                ( 38.21%)   0.6181* C   4 s( 21.40%)p 3.67( 78.56%)d 0.00(  0.05%)
                                            0.0002 -0.4625  0.0076  0.0085 -0.0024
                                           -0.0958 -0.0255 -0.8807  0.0026  0.0003
                                            0.0016 -0.0013 -0.0003 -0.0211
                ( 61.79%)  -0.7861* H  13 s( 99.91%)p 0.00(  0.09%)
                                           -0.9995  0.0044  0.0013  0.0067  0.0292
   171. (0.00535) BD*( 1) C   4 - H  14  
                ( 36.47%)   0.6039* C   4 s( 21.75%)p 3.60( 78.21%)d 0.00(  0.04%)
                                            0.0005 -0.4663 -0.0040  0.2745 -0.0106
                                           -0.7724 -0.0044  0.3315 -0.0134  0.0097
                                           -0.0059  0.0119  0.0087  0.0047
                ( 63.53%)  -0.7971* H  14 s( 99.91%)p 0.00(  0.09%)
                                           -0.9995  0.0049 -0.0063  0.0288 -0.0087
   172. (0.00791) BD*( 1) C   5 - C   6  
                ( 49.79%)   0.7056* C   5 s( 28.19%)p 2.55( 71.76%)d 0.00(  0.04%)
                                           -0.0005 -0.5310 -0.0010 -0.2823 -0.0280
                                            0.7428 -0.0048 -0.2923  0.0020  0.0057
                                           -0.0029  0.0113  0.0140  0.0079
                ( 50.21%)  -0.7086* C   6 s( 27.58%)p 2.62( 72.38%)d 0.00(  0.04%)
                                            0.0000 -0.5251 -0.0011  0.2683 -0.0290
                                           -0.7545 -0.0148  0.2854  0.0025  0.0116
                                           -0.0057  0.0097  0.0105  0.0080
   173. (0.00833) BD*( 1) C   5 - H  15  
                ( 38.06%)   0.6169* C   5 s( 22.11%)p 3.52( 77.84%)d 0.00(  0.04%)
                                           -0.0001  0.4702 -0.0084  0.0245  0.0176
                                           -0.0010  0.0175 -0.8816  0.0044  0.0009
                                            0.0007  0.0013 -0.0001  0.0209
                ( 61.94%)  -0.7870* H  15 s( 99.91%)p 0.00(  0.09%)
                                            0.9995 -0.0043 -0.0038 -0.0023  0.0298
   174. (0.00515) BD*( 1) C   5 - H  16  
                ( 36.02%)   0.6002* C   5 s( 22.11%)p 3.52( 77.86%)d 0.00(  0.03%)
                                            0.0005 -0.4701 -0.0044 -0.5402  0.0026
                                           -0.6453  0.0046 -0.2646  0.0174 -0.0133
                                           -0.0078 -0.0082  0.0019  0.0054
                ( 63.98%)  -0.7999* H  16 s( 99.90%)p 0.00(  0.10%)
                                           -0.9995  0.0043  0.0187  0.0242  0.0068
   175. (0.00778) BD*( 1) C   6 - C   7  
                ( 51.00%)   0.7141* C   6 s( 27.53%)p 2.63( 72.43%)d 0.00(  0.04%)
                                            0.0003  0.5247  0.0028 -0.5256  0.0239
                                           -0.6333 -0.0254 -0.2139 -0.0018  0.0167
                                            0.0070  0.0052 -0.0012 -0.0086
                ( 49.00%)  -0.7000* C   7 s( 29.20%)p 2.42( 70.76%)d 0.00(  0.04%)
                                            0.0008  0.5404  0.0002  0.5495  0.0224
                                            0.5922 -0.0147  0.2326 -0.0023  0.0127
                                            0.0061  0.0077 -0.0072 -0.0085
   176. (0.00575) BD*( 1) C   6 - H  17  
                ( 37.11%)   0.6092* C   6 s( 23.26%)p 3.30( 76.70%)d 0.00(  0.04%)
                                            0.0001 -0.4822 -0.0059 -0.8038  0.0061
                                            0.1649 -0.0024  0.3055 -0.0186  0.0062
                                            0.0119 -0.0026 -0.0134  0.0048
                ( 62.89%)  -0.7931* H  17 s( 99.91%)p 0.00(  0.09%)
                                           -0.9995  0.0021  0.0288 -0.0056 -0.0081
   177. (0.00866) BD*( 1) C   6 - H  18  
                ( 38.19%)   0.6179* C   6 s( 21.50%)p 3.65( 78.45%)d 0.00(  0.05%)
                                            0.0002 -0.4636  0.0081 -0.0645 -0.0261
                                           -0.0334  0.0044 -0.8824  0.0038  0.0002
                                            0.0009 -0.0015 -0.0003 -0.0212
                ( 61.81%)  -0.7862* H  18 s( 99.91%)p 0.00(  0.09%)
                                           -0.9995  0.0041  0.0069  0.0007  0.0294
   178. (0.00714) BD*( 1) C   7 - C   8  
                ( 51.00%)   0.7142* C   7 s( 27.83%)p 2.59( 72.12%)d 0.00(  0.05%)
                                            0.0003  0.5275  0.0026 -0.7930 -0.0104
                                            0.1517 -0.0288  0.2615  0.0050 -0.0088
                                           -0.0110  0.0027  0.0142 -0.0080
                ( 49.00%)  -0.7000* C   8 s( 28.60%)p 2.50( 71.36%)d 0.00(  0.04%)
                                            0.0001  0.5347  0.0043  0.7817 -0.0082
                                           -0.1836 -0.0302 -0.2604  0.0013 -0.0047
                                           -0.0111  0.0013  0.0152 -0.0070
   179. (0.00578) BD*( 1) C   7 - H  19  
                ( 35.80%)   0.5983* C   7 s( 20.76%)p 3.82( 79.21%)d 0.00(  0.03%)
                                           -0.0008  0.4556  0.0050  0.2603 -0.0002
                                           -0.7855  0.0035  0.3270 -0.0172 -0.0073
                                            0.0046 -0.0130 -0.0088 -0.0042
                ( 64.20%)  -0.8012* H  19 s( 99.90%)p 0.00(  0.10%)
                                            0.9995 -0.0047 -0.0091  0.0292 -0.0077
   180. (0.00846) BD*( 1) C   7 - H  20  
                ( 37.99%)   0.6163* C   7 s( 22.10%)p 3.52( 77.86%)d 0.00(  0.04%)
                                           -0.0002  0.4700 -0.0083  0.0065  0.0102
                                           -0.0909 -0.0230 -0.8773  0.0068 -0.0001
                                            0.0009  0.0015  0.0001  0.0210
                ( 62.01%)  -0.7875* H  20 s( 99.91%)p 0.00(  0.09%)
                                            0.9995 -0.0041 -0.0021  0.0069  0.0295
   181. (0.00777) BD*( 1) C   8 - H  21  
                ( 36.16%)   0.6014* C   8 s( 19.99%)p 4.00( 79.97%)d 0.00(  0.04%)
                                           -0.0008  0.4471  0.0003 -0.5431  0.0146
                                           -0.6680 -0.0069 -0.2411  0.0127  0.0136
                                            0.0084  0.0081  0.0004 -0.0062
                ( 63.84%)  -0.7990* H  21 s( 99.90%)p 0.00(  0.10%)
                                            0.9995 -0.0023  0.0171  0.0260  0.0066
   182. (0.00909) BD*( 1) C   8 - H  22  
                ( 38.15%)   0.6177* C   8 s( 22.16%)p 3.51( 77.80%)d 0.00(  0.04%)
                                            0.0001 -0.4707  0.0077  0.0251  0.0068
                                           -0.0174  0.0234 -0.8812  0.0011 -0.0002
                                            0.0013 -0.0025 -0.0002 -0.0210
                ( 61.85%)  -0.7864* H  22 s( 99.91%)p 0.00(  0.09%)
                                           -0.9995  0.0044 -0.0006 -0.0031  0.0300


 NHO Directionality and "Bond Bending" (deviations from line of nuclear centers)

         [Thresholds for printing:  angular deviation  >  1.0 degree]
                                    hybrid p-character > 25.0%
                                    orbital occupancy  >  0.10e

                                Line of Centers        Hybrid 1              Hybrid 2
                                ---------------  -------------------   ------------------
                NBO               Theta   Phi    Theta   Phi    Dev    Theta   Phi    Dev
 ========================================================================================
     1. BD (   1) O   1 - C   2    69.4   49.0    64.3   47.3   5.3    108.8  227.1   2.6
     2. BD (   1) O   1 - H   9    67.9  170.4    71.0  174.8   5.1      --     --    --
     3. BD (   1) C   2 - C   3   107.7  348.0   109.4  346.8   2.1      --     --    --
     4. BD (   1) C   2 - H  10   109.0  106.3   109.0  111.4   4.8      --     --    --
     5. BD (   1) C   2 - H  11     2.1  116.2     4.5  178.6   4.0      --     --    --
     6. BD (   1) C   3 - C   4    74.9   49.2    74.7   50.2   1.1    105.2  227.6   1.5
     7. BD (   1) C   3 - C   8    70.4  290.1    71.4  287.7   2.5    111.7  113.9   4.1
     9. BD (   1) C   4 - C   5   107.5  348.4   107.8  351.3   2.8     72.3  165.2   3.0
    10. BD (   1) C   4 - H  13     5.7   96.5     7.9   92.9   2.3      --     --    --
    11. BD (   1) C   4 - H  14   111.9  109.6   111.2  108.8   1.1      --     --    --
    12. BD (   1) C   5 - C   6    70.6  289.8    70.1  292.8   2.9    109.7  107.3   2.4
    13. BD (   1) C   5 - H  15   178.4    6.9   177.1   21.5   1.5      --     --    --
    14. BD (   1) C   5 - H  16    72.4   49.8    73.5   50.0   1.1      --     --    --
    15. BD (   1) C   6 - C   7   105.1  229.3   104.6  232.7   3.3     74.2   45.3   4.0
    17. BD (   1) C   6 - H  18     4.4   23.8     6.2   17.7   1.8      --     --    --
    18. BD (   1) C   7 - C   8    72.3  168.2    71.8  171.3   3.0    107.9  344.5   3.5
    19. BD (   1) C   7 - H  19    68.1  289.5    69.4  288.4   1.6      --     --    --
    20. BD (   1) C   7 - H  20   174.3  273.7   172.5  278.3   1.9      --     --    --
    21. BD (   1) C   8 - H  21   107.1  228.6   104.9  231.9   3.9      --     --    --
    22. BD (   1) C   8 - H  22     1.6  155.3     2.1  190.7   1.2      --     --    --
    31. LP (   1) O   1             --     --    132.4  284.2   --       --     --    --
    32. LP*(   2) O   1             --     --    137.5  105.8   --       --     --    --


 Second Order Perturbation Theory Analysis of Fock Matrix in NBO Basis

     Threshold for printing:   0.25 kcal/mol
                                                                              E(2)  E(j)-E(i) F(i,j)
         Donor NBO (i)                     Acceptor NBO (j)                 kcal/mol   a.u.    a.u. 
 ===================================================================================================

 within unit  1
   1. BD (   1) O   1 - C   2        /105. RY*(   1) H   9                    0.27    2.08    0.030
   1. BD (   1) O   1 - C   2        /166. BD*(   1) C   3 - C   4            0.92    1.27    0.043
   2. BD (   1) O   1 - H   9        / 43. RY*(   2) C   2                    0.37    1.67    0.031
   2. BD (   1) O   1 - H   9        /163. BD*(   1) C   2 - C   3            1.44    1.13    0.051
   3. BD (   1) C   2 - C   3        / 33. RY*(   1) O   1                    0.32    1.95    0.032
   3. BD (   1) C   2 - C   3        / 61. RY*(   2) C   4                    0.74    1.43    0.041
   3. BD (   1) C   2 - C   3        / 97. RY*(   2) C   8                    0.54    1.52    0.036
   3. BD (   1) C   2 - C   3        /162. BD*(   1) O   1 - H   9            0.80    1.04    0.037
   3. BD (   1) C   2 - C   3        /164. BD*(   1) C   2 - H  10            0.45    1.05    0.027
   3. BD (   1) C   2 - C   3        /165. BD*(   1) C   2 - H  11            0.36    1.04    0.025
   3. BD (   1) C   2 - C   3        /166. BD*(   1) C   3 - C   4            0.73    1.02    0.034
   3. BD (   1) C   2 - C   3        /167. BD*(   1) C   3 - C   8            0.56    1.01    0.030
   3. BD (   1) C   2 - C   3        /168. BD*(   1) C   3 - H  12            0.36    1.08    0.025
   3. BD (   1) C   2 - C   3        /169. BD*(   1) C   4 - C   5            1.04    1.04    0.042
   3. BD (   1) C   2 - C   3        /178. BD*(   1) C   7 - C   8            1.04    1.03    0.042
   4. BD (   1) C   2 - H  10        / 32. LP*(   2) O   1                    5.74    0.21    0.067
   4. BD (   1) C   2 - H  10        /163. BD*(   1) C   2 - C   3            0.25    0.90    0.020
   4. BD (   1) C   2 - H  10        /167. BD*(   1) C   3 - C   8            1.74    0.90    0.052
   5. BD (   1) C   2 - H  11        / 32. LP*(   2) O   1                    2.71    0.21    0.048
   5. BD (   1) C   2 - H  11        / 34. RY*(   2) O   1                    0.34    1.75    0.032
   5. BD (   1) C   2 - H  11        / 52. RY*(   2) C   3                    0.28    1.41    0.026
   5. BD (   1) C   2 - H  11        / 53. RY*(   3) C   3                    0.26    1.41    0.025
   5. BD (   1) C   2 - H  11        /168. BD*(   1) C   3 - H  12            1.52    0.97    0.050
   6. BD (   1) C   3 - C   4        / 43. RY*(   2) C   2                    0.54    1.51    0.037
   6. BD (   1) C   3 - C   4        / 69. RY*(   1) C   5                    0.53    1.62    0.038
   6. BD (   1) C   3 - C   4        / 96. RY*(   1) C   8                    0.62    1.56    0.041
   6. BD (   1) C   3 - C   4        /161. BD*(   1) O   1 - C   2            1.30    0.85    0.043
   6. BD (   1) C   3 - C   4        /163. BD*(   1) C   2 - C   3            0.41    0.97    0.026
   6. BD (   1) C   3 - C   4        /167. BD*(   1) C   3 - C   8            0.68    0.98    0.033
   6. BD (   1) C   3 - C   4        /168. BD*(   1) C   3 - H  12            0.33    1.04    0.024
   6. BD (   1) C   3 - C   4        /169. BD*(   1) C   4 - C   5            0.50    1.00    0.029
   6. BD (   1) C   3 - C   4        /170. BD*(   1) C   4 - H  13            0.26    1.04    0.021
   6. BD (   1) C   3 - C   4        /171. BD*(   1) C   4 - H  14            0.43    1.06    0.028
   6. BD (   1) C   3 - C   4        /174. BD*(   1) C   5 - H  16            0.78    1.08    0.038
   6. BD (   1) C   3 - C   4        /181. BD*(   1) C   8 - H  21            1.07    1.06    0.044
   7. BD (   1) C   3 - C   8        / 42. RY*(   1) C   2                    0.49    1.45    0.036
   7. BD (   1) C   3 - C   8        / 60. RY*(   1) C   4                    0.46    1.63    0.037
   7. BD (   1) C   3 - C   8        / 87. RY*(   1) C   7                    0.50    1.63    0.038
   7. BD (   1) C   3 - C   8        /163. BD*(   1) C   2 - C   3            0.47    0.97    0.028
   7. BD (   1) C   3 - C   8        /164. BD*(   1) C   2 - H  10            0.72    1.01    0.036
   7. BD (   1) C   3 - C   8        /166. BD*(   1) C   3 - C   4            0.54    0.98    0.031
   7. BD (   1) C   3 - C   8        /168. BD*(   1) C   3 - H  12            0.43    1.04    0.028
   7. BD (   1) C   3 - C   8        /171. BD*(   1) C   4 - H  14            0.84    1.06    0.040
   7. BD (   1) C   3 - C   8        /178. BD*(   1) C   7 - C   8            0.53    0.99    0.030
   7. BD (   1) C   3 - C   8        /179. BD*(   1) C   7 - H  19            0.76    1.07    0.038
   7. BD (   1) C   3 - C   8        /181. BD*(   1) C   8 - H  21            1.00    1.06    0.043
   8. BD (   1) C   3 - H  12        /161. BD*(   1) O   1 - C   2            0.34    0.73    0.020
   8. BD (   1) C   3 - H  12        /165. BD*(   1) C   2 - H  11            1.58    0.89    0.047
   8. BD (   1) C   3 - H  12        /166. BD*(   1) C   3 - C   4            0.29    0.86    0.020
   8. BD (   1) C   3 - H  12        /170. BD*(   1) C   4 - H  13            1.59    0.93    0.049
   8. BD (   1) C   3 - H  12        /182. BD*(   1) C   8 - H  22            1.51    0.92    0.047
   9. BD (   1) C   4 - C   5        / 51. RY*(   1) C   3                    0.34    1.61    0.030
   9. BD (   1) C   4 - C   5        / 78. RY*(   1) C   6                    0.52    1.61    0.037
   9. BD (   1) C   4 - C   5        /163. BD*(   1) C   2 - C   3            1.23    0.96    0.043
   9. BD (   1) C   4 - C   5        /166. BD*(   1) C   3 - C   4            0.68    0.97    0.032
   9. BD (   1) C   4 - C   5        /170. BD*(   1) C   4 - H  13            0.32    1.03    0.023
   9. BD (   1) C   4 - C   5        /171. BD*(   1) C   4 - H  14            0.52    1.05    0.030
   9. BD (   1) C   4 - C   5        /172. BD*(   1) C   5 - C   6            0.42    0.99    0.026
   9. BD (   1) C   4 - C   5        /174. BD*(   1) C   5 - H  16            0.42    1.07    0.027
   9. BD (   1) C   4 - C   5        /176. BD*(   1) C   6 - H  17            0.89    1.07    0.039
  10. BD (   1) C   4 - H  13        / 52. RY*(   2) C   3                    0.29    1.36    0.025
  10. BD (   1) C   4 - H  13        /168. BD*(   1) C   3 - H  12            1.62    0.92    0.049
  10. BD (   1) C   4 - H  13        /173. BD*(   1) C   5 - H  15            1.45    0.94    0.047
  11. BD (   1) C   4 - H  14        / 70. RY*(   2) C   5                    0.32    1.53    0.029
  11. BD (   1) C   4 - H  14        /167. BD*(   1) C   3 - C   8            1.85    0.85    0.051
  11. BD (   1) C   4 - H  14        /172. BD*(   1) C   5 - C   6            1.61    0.88    0.049
  12. BD (   1) C   5 - C   6        / 60. RY*(   1) C   4                    0.50    1.61    0.037
  12. BD (   1) C   5 - C   6        / 87. RY*(   1) C   7                    0.47    1.60    0.036
  12. BD (   1) C   5 - C   6        /169. BD*(   1) C   4 - C   5            0.46    0.98    0.027
  12. BD (   1) C   5 - C   6        /171. BD*(   1) C   4 - H  14            0.96    1.04    0.041
  12. BD (   1) C   5 - C   6        /174. BD*(   1) C   5 - H  16            0.52    1.06    0.030
  12. BD (   1) C   5 - C   6        /175. BD*(   1) C   6 - C   7            0.36    0.98    0.024
  12. BD (   1) C   5 - C   6        /176. BD*(   1) C   6 - H  17            0.31    1.06    0.024
  12. BD (   1) C   5 - C   6        /179. BD*(   1) C   7 - H  19            1.03    1.05    0.043
  13. BD (   1) C   5 - H  15        / 80. RY*(   3) C   6                    0.25    1.15    0.022
  13. BD (   1) C   5 - H  15        /170. BD*(   1) C   4 - H  13            1.63    0.91    0.049
  13. BD (   1) C   5 - H  15        /177. BD*(   1) C   6 - H  18            1.55    0.93    0.048
  14. BD (   1) C   5 - H  16        / 79. RY*(   2) C   6                    0.28    1.65    0.028
  14. BD (   1) C   5 - H  16        /166. BD*(   1) C   3 - C   4            1.79    0.84    0.051
  14. BD (   1) C   5 - H  16        /175. BD*(   1) C   6 - C   7            1.73    0.86    0.050
  15. BD (   1) C   6 - C   7        / 69. RY*(   1) C   5                    0.45    1.60    0.035
  15. BD (   1) C   6 - C   7        / 96. RY*(   1) C   8                    0.30    1.54    0.028
  15. BD (   1) C   6 - C   7        /172. BD*(   1) C   5 - C   6            0.31    0.98    0.023
  15. BD (   1) C   6 - C   7        /174. BD*(   1) C   5 - H  16            0.90    1.06    0.040
  15. BD (   1) C   6 - C   7        /176. BD*(   1) C   6 - H  17            0.31    1.07    0.024
  15. BD (   1) C   6 - C   7        /177. BD*(   1) C   6 - H  18            0.27    1.04    0.022
  15. BD (   1) C   6 - C   7        /178. BD*(   1) C   7 - C   8            0.41    0.98    0.026
  15. BD (   1) C   6 - C   7        /179. BD*(   1) C   7 - H  19            0.83    1.05    0.039
  15. BD (   1) C   6 - C   7        /181. BD*(   1) C   8 - H  21            1.03    1.04    0.043
  16. BD (   1) C   6 - H  17        / 70. RY*(   2) C   5                    0.27    1.51    0.026
  16. BD (   1) C   6 - H  17        / 88. RY*(   2) C   7                    0.25    1.46    0.024
  16. BD (   1) C   6 - H  17        /169. BD*(   1) C   4 - C   5            1.79    0.86    0.050
  16. BD (   1) C   6 - H  17        /178. BD*(   1) C   7 - C   8            1.77    0.86    0.049
  17. BD (   1) C   6 - H  18        /173. BD*(   1) C   5 - H  15            1.57    0.92    0.048
  17. BD (   1) C   6 - H  18        /180. BD*(   1) C   7 - H  20            1.58    0.92    0.048
  18. BD (   1) C   7 - C   8        / 52. RY*(   2) C   3                    0.45    1.48    0.033
  18. BD (   1) C   7 - C   8        / 78. RY*(   1) C   6                    0.53    1.62    0.037
  18. BD (   1) C   7 - C   8        /163. BD*(   1) C   2 - C   3            1.29    0.96    0.045
  18. BD (   1) C   7 - C   8        /167. BD*(   1) C   3 - C   8            0.49    0.97    0.028
  18. BD (   1) C   7 - C   8        /175. BD*(   1) C   6 - C   7            0.50    1.00    0.028
  18. BD (   1) C   7 - C   8        /176. BD*(   1) C   6 - H  17            0.89    1.08    0.039
  18. BD (   1) C   7 - C   8        /179. BD*(   1) C   7 - H  19            0.47    1.07    0.029
  18. BD (   1) C   7 - C   8        /181. BD*(   1) C   8 - H  21            0.68    1.06    0.034
  18. BD (   1) C   7 - C   8        /182. BD*(   1) C   8 - H  22            0.28    1.03    0.022
  19. BD (   1) C   7 - H  19        / 79. RY*(   2) C   6                    0.28    1.65    0.028
  19. BD (   1) C   7 - H  19        /167. BD*(   1) C   3 - C   8            1.82    0.84    0.051
  19. BD (   1) C   7 - H  19        /172. BD*(   1) C   5 - C   6            1.61    0.87    0.049
  20. BD (   1) C   7 - H  20        /177. BD*(   1) C   6 - H  18            1.56    0.93    0.048
  20. BD (   1) C   7 - H  20        /182. BD*(   1) C   8 - H  22            1.63    0.91    0.049
  21. BD (   1) C   8 - H  21        / 32. LP*(   2) O   1                    0.34    0.16    0.014
  21. BD (   1) C   8 - H  21        / 88. RY*(   2) C   7                    0.31    1.47    0.028
  21. BD (   1) C   8 - H  21        /166. BD*(   1) C   3 - C   4            1.68    0.86    0.050
  21. BD (   1) C   8 - H  21        /175. BD*(   1) C   6 - C   7            1.52    0.88    0.048
  22. BD (   1) C   8 - H  22        /168. BD*(   1) C   3 - H  12            1.67    0.93    0.050
  22. BD (   1) C   8 - H  22        /180. BD*(   1) C   7 - H  20            1.44    0.94    0.047
  23. CR (   1) O   1                / 43. RY*(   2) C   2                    0.40   19.95    0.113
  23. CR (   1) O   1                / 47. RY*(   6) C   2                    0.26   20.29    0.092
  24. CR (   1) C   2                / 52. RY*(   2) C   3                    0.37   11.05    0.081
  24. CR (   1) C   2                / 54. RY*(   4) C   3                    0.26   11.24    0.068
  24. CR (   1) C   2                /109. RY*(   1) H  10                    0.42   10.58    0.084
  24. CR (   1) C   2                /113. RY*(   1) H  11                    0.38   10.55    0.080
  24. CR (   1) C   2                /161. BD*(   1) O   1 - C   2            0.61   10.42    0.101
  24. CR (   1) C   2                /163. BD*(   1) C   2 - C   3            0.33   10.54    0.075
  25. CR (   1) C   3                / 62. RY*(   3) C   4                    0.27   11.08    0.069
  25. CR (   1) C   3                / 98. RY*(   3) C   8                    0.25   11.06    0.067
  25. CR (   1) C   3                /117. RY*(   1) H  12                    0.37   10.48    0.078
  26. CR (   1) C   4                / 52. RY*(   2) C   3                    0.45   10.95    0.089
  26. CR (   1) C   4                / 71. RY*(   3) C   5                    0.48   10.81    0.091
  26. CR (   1) C   4                /121. RY*(   1) H  13                    0.33   10.49    0.074
  26. CR (   1) C   4                /125. RY*(   1) H  14                    0.37   10.48    0.078
  27. CR (   1) C   5                / 61. RY*(   2) C   4                    0.29   10.86    0.071
  27. CR (   1) C   5                / 80. RY*(   3) C   6                    0.46   10.75    0.089
  27. CR (   1) C   5                /129. RY*(   1) H  15                    0.33   10.48    0.075
  27. CR (   1) C   5                /133. RY*(   1) H  16                    0.40   10.46    0.082
  28. CR (   1) C   6                / 71. RY*(   3) C   5                    0.34   10.80    0.076
  28. CR (   1) C   6                / 89. RY*(   3) C   7                    0.27   10.83    0.068
  28. CR (   1) C   6                /137. RY*(   1) H  17                    0.34   10.47    0.076
  28. CR (   1) C   6                /141. RY*(   1) H  18                    0.33   10.48    0.074
  29. CR (   1) C   7                / 80. RY*(   3) C   6                    0.48   10.75    0.090
  29. CR (   1) C   7                /145. RY*(   1) H  19                    0.41   10.47    0.082
  29. CR (   1) C   7                /149. RY*(   1) H  20                    0.33   10.49    0.075
  30. CR (   1) C   8                / 53. RY*(   3) C   3                    0.49   10.96    0.092
  30. CR (   1) C   8                / 89. RY*(   3) C   7                    0.46   10.85    0.089
  30. CR (   1) C   8                /153. RY*(   1) H  21                    0.41   10.48    0.083
  30. CR (   1) C   8                /157. RY*(   1) H  22                    0.33   10.50    0.074
  31. LP (   1) O   1                / 44. RY*(   3) C   2                    0.50    1.73    0.037
  31. LP (   1) O   1                /105. RY*(   1) H   9                    0.27    1.83    0.028
  31. LP (   1) O   1                /107. RY*(   3) H   9                    0.31    1.76    0.029
  31. LP (   1) O   1                /163. BD*(   1) C   2 - C   3            0.36    1.00    0.024
  31. LP (   1) O   1                /164. BD*(   1) C   2 - H  10            0.34    1.05    0.024
  31. LP (   1) O   1                /165. BD*(   1) C   2 - H  11            0.86    1.04    0.038
  31. LP (   1) O   1                /166. BD*(   1) C   3 - C   4            0.27    1.01    0.021
  32. LP*(   2) O   1                / 45. RY*(   4) C   2                    0.27    2.34    0.039
  32. LP*(   2) O   1                /106. RY*(   2) H   9                    0.70    1.86    0.056
  32. LP*(   2) O   1                /161. BD*(   1) O   1 - C   2            0.53    0.56    0.027
  32. LP*(   2) O   1                /164. BD*(   1) C   2 - H  10            2.31    0.73    0.064
  32. LP*(   2) O   1                /165. BD*(   1) C   2 - H  11            1.93    0.72    0.058


 Natural Bond Orbitals (Summary):

                                                            Principal Delocalizations
           NBO                        Occupancy    Energy   (geminal,vicinal,remote)
 ====================================================================================
 Molecular unit  1  (C7H14O)
     1. BD (   1) O   1 - C   2          0.99766    -1.05012  166(v),32(g),105(v)
     2. BD (   1) O   1 - H   9          0.99484    -0.92622  163(v),43(v)
     3. BD (   1) C   2 - C   3          0.98697    -0.80095  178(v),169(v),162(v),61(v)
                                                    166(g),167(g),97(v),164(g)
                                                    165(g),168(g),33(v)
     4. BD (   1) C   2 - H  10          0.90385    -0.69107  32(v),167(v)
     5. BD (   1) C   2 - H  11          0.94270    -0.68895  32(v),168(v),34(v),52(v)
                                                    53(v)
     6. BD (   1) C   3 - C   4          0.93838    -0.76210  161(v),181(v),174(v),167(g)
                                                    96(v),43(v),69(v),169(g)
                                                    171(g),163(g),168(g),170(g)
     7. BD (   1) C   3 - C   8          0.89749    -0.76226  181(g),171(v),179(v),164(v)
                                                    166(g),178(g),87(v),42(v)
                                                    163(g),60(v),168(g)
     8. BD (   1) C   3 - H  12          0.97903    -0.64653  170(v),165(v),182(v),161(v)
                                                    166(g)
     9. BD (   1) C   4 - C   5          0.98991    -0.75196  163(v),176(v),166(g),78(v)
                                                    171(g),174(g),172(g),51(v)
                                                    170(g)
    10. BD (   1) C   4 - H  13          0.98873    -0.64044  168(v),173(v),52(v)
    11. BD (   1) C   4 - H  14          0.95042    -0.63953  167(v),172(v),70(v)
    12. BD (   1) C   5 - C   6          0.94434    -0.74044  179(v),171(v),174(g),60(v)
                                                    87(v),169(g),175(g),176(g)
    13. BD (   1) C   5 - H  15          0.98544    -0.62841  170(v),177(v),80(v)
    14. BD (   1) C   5 - H  16          0.92770    -0.62420  166(v),175(v),79(v)
    15. BD (   1) C   6 - C   7          0.91919    -0.74305  181(v),174(v),179(g),69(v)
                                                    178(g),172(g),176(g),96(v)
                                                    177(g)
    16. BD (   1) C   6 - H  17          0.98881    -0.62544  169(v),178(v),70(v),88(v)
    17. BD (   1) C   6 - H  18          0.98701    -0.62442  180(v),173(v)
    18. BD (   1) C   7 - C   8          0.98902    -0.75971  163(v),176(v),181(g),78(v)
                                                    175(g),167(g),179(g),52(v)
                                                    182(g)
    19. BD (   1) C   7 - H  19          0.91695    -0.62502  167(v),172(v),79(v)
    20. BD (   1) C   7 - H  20          0.98829    -0.63266  182(v),177(v)
    21. BD (   1) C   8 - H  21          0.90970    -0.63705  166(v),175(v),32(r),88(v)
    22. BD (   1) C   8 - H  22          0.98847    -0.64730  168(v),180(v)
    23. CR (   1) O   1                  0.99987   -19.20347  43(v),47(v)
    24. CR (   1) C   2                  0.99948   -10.33380  161(g),109(v),113(v),52(v)
                                                    163(g),54(v)
    25. CR (   1) C   3                  0.99948   -10.25476  117(v),62(v),98(v)
    26. CR (   1) C   4                  0.99953   -10.23391  71(v),52(v),125(v),121(v)
    27. CR (   1) C   5                  0.99954   -10.22625  80(v),133(v),129(v),61(v)
    28. CR (   1) C   6                  0.99955   -10.22460  137(v),71(v),141(v),89(v)
    29. CR (   1) C   7                  0.99953   -10.23202  80(v),145(v),149(v)
    30. CR (   1) C   8                  0.99952   -10.24205  53(v),89(v),153(v),157(v)
    31. LP (   1) O   1                  0.99150    -0.79643  165(v),44(v),163(v),164(v)
                                                    107(v),105(v),166(r)
    32. LP*(   2) O   1                  0.65552    -0.47725  164(v),165(v),106(v),161(g)
                                                    45(v)
    33. RY*(   1) O   1                  0.00080     1.14660   
    34. RY*(   2) O   1                  0.00062     1.06441   
    35. RY*(   3) O   1                  0.00004     1.59491   
    36. RY*(   4) O   1                  0.00001     1.30560   
    37. RY*(   5) O   1                  0.00001     2.79631   
    38. RY*(   6) O   1                  0.00000     2.76159   
    39. RY*(   7) O   1                  0.00000     2.57684   
    40. RY*(   8) O   1                  0.00001     2.01086   
    41. RY*(   9) O   1                  0.00000     2.45657   
    42. RY*(   1) C   2                  0.00212     0.68293   
    43. RY*(   2) C   2                  0.00145     0.74625   
    44. RY*(   3) C   2                  0.00130     0.93558   
    45. RY*(   4) C   2                  0.00039     1.85876   
    46. RY*(   5) C   2                  0.00025     1.53562   
    47. RY*(   6) C   2                  0.00018     1.09004   
    48. RY*(   7) C   2                  0.00010     1.40986   
    49. RY*(   8) C   2                  0.00001     1.75230   
    50. RY*(   9) C   2                  0.00001     1.97088   
    51. RY*(   1) C   3                  0.00246     0.86054   
    52. RY*(   2) C   3                  0.00215     0.71632   
    53. RY*(   3) C   3                  0.00107     0.71635   
    54. RY*(   4) C   3                  0.00036     0.90256   
    55. RY*(   5) C   3                  0.00027     1.77848   
    56. RY*(   6) C   3                  0.00022     1.80578   
    57. RY*(   7) C   3                  0.00008     2.03461   
    58. RY*(   8) C   3                  0.00008     1.91690   
    59. RY*(   9) C   3                  0.00004     1.97750   
    60. RY*(   1) C   4                  0.00238     0.86856   
    61. RY*(   2) C   4                  0.00161     0.63398   
    62. RY*(   3) C   4                  0.00045     0.82047   
    63. RY*(   4) C   4                  0.00025     0.86626   
    64. RY*(   5) C   4                  0.00014     1.83648   
    65. RY*(   6) C   4                  0.00008     1.66725   
    66. RY*(   7) C   4                  0.00004     1.99724   
    67. RY*(   8) C   4                  0.00001     2.06537   
    68. RY*(   9) C   4                  0.00001     2.03611   
    69. RY*(   1) C   5                  0.00234     0.85538   
    70. RY*(   2) C   5                  0.00081     0.88647   
    71. RY*(   3) C   5                  0.00067     0.57188   
    72. RY*(   4) C   5                  0.00021     0.97801   
    73. RY*(   5) C   5                  0.00014     1.73744   
    74. RY*(   6) C   5                  0.00007     2.04101   
    75. RY*(   7) C   5                  0.00003     1.81587   
    76. RY*(   8) C   5                  0.00001     1.87272   
    77. RY*(   9) C   5                  0.00001     2.01781   
    78. RY*(   1) C   6                  0.00253     0.85734   
    79. RY*(   2) C   6                  0.00081     1.02177   
    80. RY*(   3) C   6                  0.00065     0.51959   
    81. RY*(   4) C   6                  0.00021     0.87515   
    82. RY*(   5) C   6                  0.00014     1.81020   
    83. RY*(   6) C   6                  0.00006     2.07397   
    84. RY*(   7) C   6                  0.00003     1.72974   
    85. RY*(   8) C   6                  0.00000     1.87236   
    86. RY*(   9) C   6                  0.00001     2.02465   
    87. RY*(   1) C   7                  0.00232     0.86452   
    88. RY*(   2) C   7                  0.00075     0.83506   
    89. RY*(   3) C   7                  0.00064     0.60688   
    90. RY*(   4) C   7                  0.00020     1.00955   
    91. RY*(   5) C   7                  0.00014     1.70920   
    92. RY*(   6) C   7                  0.00007     2.01561   
    93. RY*(   7) C   7                  0.00003     1.82930   
    94. RY*(   8) C   7                  0.00001     1.85767   
    95. RY*(   9) C   7                  0.00001     2.00998   
    96. RY*(   1) C   8                  0.00261     0.80143   
    97. RY*(   2) C   8                  0.00210     0.71804   
    98. RY*(   3) C   8                  0.00045     0.80254   
    99. RY*(   4) C   8                  0.00031     0.78444   
   100. RY*(   5) C   8                  0.00015     1.80561   
   101. RY*(   6) C   8                  0.00007     1.82847   
   102. RY*(   7) C   8                  0.00004     1.92376   
   103. RY*(   8) C   8                  0.00001     2.06015   
   104. RY*(   9) C   8                  0.00001     2.02718   
   105. RY*(   1) H   9                  0.00065     1.03133   
   106. RY*(   2) H   9                  0.00052     1.37959   
   107. RY*(   3) H   9                  0.00039     0.96667   
   108. RY*(   4) H   9                  0.00001     2.09771   
   109. RY*(   1) H  10                  0.00060     0.24880   
   110. RY*(   2) H  10                  0.00011     1.59412   
   111. RY*(   3) H  10                  0.00006     1.64356   
   112. RY*(   4) H  10                  0.00002     2.06809   
   113. RY*(   1) H  11                  0.00114     0.21368   
   114. RY*(   2) H  11                  0.00009     1.67243   
   115. RY*(   3) H  11                  0.00006     1.68001   
   116. RY*(   4) H  11                  0.00001     2.05846   
   117. RY*(   1) H  12                  0.00220     0.22564   
   118. RY*(   2) H  12                  0.00006     1.78270   
   119. RY*(   3) H  12                  0.00004     1.69545   
   120. RY*(   4) H  12                  0.00002     2.19424   
   121. RY*(   1) H  13                  0.00139     0.25367   
   122. RY*(   2) H  13                  0.00008     1.76422   
   123. RY*(   3) H  13                  0.00005     1.66142   
   124. RY*(   4) H  13                  0.00002     2.14730   
   125. RY*(   1) H  14                  0.00078     0.24928   
   126. RY*(   2) H  14                  0.00008     1.69430   
   127. RY*(   3) H  14                  0.00005     1.67829   
   128. RY*(   4) H  14                  0.00002     2.16894   
   129. RY*(   1) H  15                  0.00127     0.25794   
   130. RY*(   2) H  15                  0.00007     1.68441   
   131. RY*(   3) H  15                  0.00007     1.72227   
   132. RY*(   4) H  15                  0.00002     2.15234   
   133. RY*(   1) H  16                  0.00078     0.23809   
   134. RY*(   2) H  16                  0.00008     1.70987   
   135. RY*(   3) H  16                  0.00006     1.66185   
   136. RY*(   4) H  16                  0.00002     2.17592   
   137. RY*(   1) H  17                  0.00090     0.24227   
   138. RY*(   2) H  17                  0.00008     1.73350   
   139. RY*(   3) H  17                  0.00005     1.66554   
   140. RY*(   4) H  17                  0.00002     2.17955   
   141. RY*(   1) H  18                  0.00130     0.25889   
   142. RY*(   2) H  18                  0.00008     1.77159   
   143. RY*(   3) H  18                  0.00006     1.63057   
   144. RY*(   4) H  18                  0.00002     2.16330   
   145. RY*(   1) H  19                  0.00076     0.23561   
   146. RY*(   2) H  19                  0.00008     1.69891   
   147. RY*(   3) H  19                  0.00006     1.65980   
   148. RY*(   4) H  19                  0.00002     2.17332   
   149. RY*(   1) H  20                  0.00130     0.25434   
   150. RY*(   2) H  20                  0.00007     1.63366   
   151. RY*(   3) H  20                  0.00007     1.77086   
   152. RY*(   4) H  20                  0.00002     2.14475   
   153. RY*(   1) H  21                  0.00142     0.23804   
   154. RY*(   2) H  21                  0.00009     1.69509   
   155. RY*(   3) H  21                  0.00005     1.67409   
   156. RY*(   4) H  21                  0.00002     2.18666   
   157. RY*(   1) H  22                  0.00139     0.25341   
   158. RY*(   2) H  22                  0.00006     1.72000   
   159. RY*(   3) H  22                  0.00007     1.68914   
   160. RY*(   4) H  22                  0.00002     2.14285   
   161. BD*(   1) O   1 - C   2          0.00915     0.08686   
   162. BD*(   1) O   1 - H   9          0.00246     0.24300   
   163. BD*(   1) C   2 - C   3          0.01281     0.20515   
   164. BD*(   1) C   2 - H  10          0.00657     0.25083   
   165. BD*(   1) C   2 - H  11          0.01189     0.24134   
   166. BD*(   1) C   3 - C   4          0.01153     0.21795   
   167. BD*(   1) C   3 - C   8          0.01392     0.21360   
   168. BD*(   1) C   3 - H  12          0.01340     0.28088   
   169. BD*(   1) C   4 - C   5          0.00711     0.23667   
   170. BD*(   1) C   4 - H  13          0.00912     0.28055   
   171. BD*(   1) C   4 - H  14          0.00535     0.29747   
   172. BD*(   1) C   5 - C   6          0.00791     0.24168   
   173. BD*(   1) C   5 - H  15          0.00833     0.29849   
   174. BD*(   1) C   5 - H  16          0.00515     0.31541   
   175. BD*(   1) C   6 - C   7          0.00778     0.23902   
   176. BD*(   1) C   6 - H  17          0.00575     0.32279   
   177. BD*(   1) C   6 - H  18          0.00866     0.30114   
   178. BD*(   1) C   7 - C   8          0.00714     0.23236   
   179. BD*(   1) C   7 - H  19          0.00578     0.31070   
   180. BD*(   1) C   7 - H  20          0.00846     0.29558   
   181. BD*(   1) C   8 - H  21          0.00777     0.29655   
   182. BD*(   1) C   8 - H  22          0.00909     0.27450   
       -------------------------------
              Total Lewis   30.10292  ( 97.1062%)
        Valence non-Lewis    0.84065  (  2.7118%)
        Rydberg non-Lewis    0.05644  (  0.1820%)
       -------------------------------
            Total unit  1   31.00000  (100.0000%)
           Charge unit  1    1.00000
 Unable to Open any file for archive entry.
 1\1\GINC-COMPUTE-1-7\SP\UB3LYP\def2SVP\C7H14O1(1+,2)\ZAHRT2\08-Jan-202
 1\0\\# b3lyp/def2svp geom=NewRedundant pop=NBO\\65\\1,2\O,0,2.99616701
 34,-0.7287352318,0.3506966604\C,0,2.2346449883,0.2799734811,-0.2834520
 532\C,0,0.7828270741,0.1571864451,0.1590193533\C,0,-0.0712221942,1.305
 7092269,-0.3948494425\C,0,-1.5348666665,1.1906527459,0.0447308398\C,0,
 -2.1309831086,-0.1705726711,-0.3299913224\C,0,-1.2820147338,-1.3204481
 556,0.2226274932\C,0,0.1784167125,-1.2015338351,-0.2222796549\H,0,3.89
 60293567,-0.697707504,0.0053102843\H,0,2.6099609556,1.2917663596,-0.02
 44252077\H,0,2.2837253226,0.1905020079,-1.3895282557\H,0,0.780373129,0
 .2292907203,1.2634620435\H,0,-0.0216526845,1.2884622498,-1.5001303691\
 H,0,0.3468047141,2.2769508737,-0.0790844456\H,0,-1.592019951,1.3206364
 374,1.1409239786\H,0,-2.1304341187,2.0067177812,-0.397256263\H,0,-3.16
 95535136,-0.2468353911,0.0330065192\H,0,-2.177922501,-0.2533363208,-1.
 4316784818\H,0,-1.6990261322,-2.2917402319,-0.0915837407\H,0,-1.326419
 2893,-1.3054034065,1.3271323691\H,0,0.7919863504,-2.0063436127,0.20885
 21142\H,0,0.2351792767,-1.3151919683,-1.3219910296\\Version=ES64L-G16R
 evC.01\State=2-A\HF=-349.7994764\S2=0.752355\S2-1=0.\S2A=0.750005\RMSD
 =7.779e-09\Dipole=1.2918359,0.2150922,-0.3704992\Quadrupole=12.474956,
 -3.8461545,-8.6288015,0.4612457,-1.7683882,0.1098332\PG=C01 [X(C7H14O1
 )]\\@
 The archive entry for this job was punched.


 NEVER TEACH A PIG TO SING.
 IT WASTES YOUR TIME AND ANNOYS THE PIG.
     -- SEEN ON A GREETING CARD
 File lengths (MBytes):  RWF=     37 Int=      0 D2E=      0 Chk=      3 Scr=      1
 Normal termination of Gaussian 16
