# Supplementary material for: Machine-Learning-Guided Discovery of Electrochemical Reactions
Source: J Am Chem Soc. 2022 Dec 2;144(49):22599–610. doi: 10.1021/jacs.2c08997 (PMC9756344; doi:10.1021/jacs.2c08997)
Supplement: Supplementary file 3 — ja2c08997_si_003.zip [file ja2c08997_si_003.zip › Oxidation Site Selectivity/Ologs_notimes/69.log]

 Entering Gaussian System, Link 0=g16
 Input=69.com
 Output=69.log
 Initial command:
  
 Copyright (c) 1988-2019, Gaussian, Inc.  All Rights Reserved.
  
 This is part of the Gaussian(R) 16 program.  It is based on
 the Gaussian(R) 09 system (copyright 2009, Gaussian, Inc.),
 the Gaussian(R) 03 system (copyright 2003, Gaussian, Inc.),
 the Gaussian(R) 98 system (copyright 1998, Gaussian, Inc.),
 the Gaussian(R) 94 system (copyright 1995, Gaussian, Inc.),
 the Gaussian 92(TM) system (copyright 1992, Gaussian, Inc.),
 the Gaussian 90(TM) system (copyright 1990, Gaussian, Inc.),
 the Gaussian 88(TM) system (copyright 1988, Gaussian, Inc.),
 the Gaussian 86(TM) system (copyright 1986, Carnegie Mellon
 University), and the Gaussian 82(TM) system (copyright 1983,
 Carnegie Mellon University). Gaussian is a federally registered
 trademark of Gaussian, Inc.
  
 This software contains proprietary and confidential information,
 including trade secrets, belonging to Gaussian, Inc.
  
 This software is provided under written license and may be
 used, copied, transmitted, or stored only in accord with that
 written license.
  
 The following legend is applicable only to US Government
 contracts under FAR:
  
                    RESTRICTED RIGHTS LEGEND
  
 Use, reproduction and disclosure by the US Government is
 subject to restrictions as set forth in subparagraphs (a)
 and (c) of the Commercial Computer Software - Restricted
 Rights clause in FAR 52.227-19.
  
 Gaussian, Inc.
 340 Quinnipiac St., Bldg. 40, Wallingford CT 06492
  
  
 ---------------------------------------------------------------
 Warning -- This program may not be used in any manner that
 competes with the business of Gaussian, Inc. or will provide
 assistance to any competitor of Gaussian, Inc.  The licensee
 of this program is prohibited from giving any competitor of
 Gaussian, Inc. access to this program.  By using this program,
 the user acknowledges that Gaussian, Inc. is engaged in the
 business of creating and licensing software in the field of
 computational chemistry and represents and warrants to the
 licensee that it is not a competitor of Gaussian, Inc. and that
 it will not use this program in any manner prohibited above.
 ---------------------------------------------------------------
  

 Cite this work as:
 Gaussian 16, Revision C.01,
 M. J. Frisch, G. W. Trucks, H. B. Schlegel, G. E. Scuseria, 
 M. A. Robb, J. R. Cheeseman, G. Scalmani, V. Barone, 
 G. A. Petersson, H. Nakatsuji, X. Li, M. Caricato, A. V. Marenich, 
 J. Bloino, B. G. Janesko, R. Gomperts, B. Mennucci, H. P. Hratchian, 
 J. V. Ortiz, A. F. Izmaylov, J. L. Sonnenberg, D. Williams-Young, 
 F. Ding, F. Lipparini, F. Egidi, J. Goings, B. Peng, A. Petrone, 
 T. Henderson, D. Ranasinghe, V. G. Zakrzewski, J. Gao, N. Rega, 
 G. Zheng, W. Liang, M. Hada, M. Ehara, K. Toyota, R. Fukuda, 
 J. Hasegawa, M. Ishida, T. Nakajima, Y. Honda, O. Kitao, H. Nakai, 
 T. Vreven, K. Throssell, J. A. Montgomery, Jr., J. E. Peralta, 
 F. Ogliaro, M. J. Bearpark, J. J. Heyd, E. N. Brothers, K. N. Kudin, 
 V. N. Staroverov, T. A. Keith, R. Kobayashi, J. Normand, 
 K. Raghavachari, A. P. Rendell, J. C. Burant, S. S. Iyengar, 
 J. Tomasi, M. Cossi, J. M. Millam, M. Klene, C. Adamo, R. Cammi, 
 J. W. Ochterski, R. L. Martin, K. Morokuma, O. Farkas, 
 J. B. Foresman, and D. J. Fox, Gaussian, Inc., Wallingford CT, 2019.
 
 ******************************************
 Gaussian 16:  ES64L-G16RevC.01  3-Jul-2019
                 8-Jan-2021 
 ******************************************
 %nprocshared=16
 Will use up to   16 processors via shared memory.
 %mem=7GB
 -----------------------------------------
 # b3lyp/def2svp geom=NewRedundant pop=NBO
 -----------------------------------------
 1/29=4000,38=1,172=1/1;
 2/12=2,17=6,18=5,40=1/2;
 3/5=43,7=101,11=2,25=1,30=1,74=-5/1,2,3;
 4//1;
 5/5=2,38=5/2;
 6/7=2,8=2,9=2,10=2,28=1,40=1/1,7;
 99/5=1,9=1/99;
 --
 69
 --
 Symbolic Z-matrix:
 Charge =  1 Multiplicity = 2
 C                    -3.57286   0.76028   0.4115 
 C                    -2.40333  -0.2202    0.34235 
 C                    -1.05307   0.46194   0.11532 
 C                     0.12237  -0.51267   0.04401 
 C                     1.47033   0.17263  -0.18198 
 C                     2.64281  -0.81374  -0.2657 
 C                     3.97324  -0.1166   -0.40743 
 O                     4.77524  -0.32052  -1.2828 
 H                    -4.52987   0.24033   0.57531 
 H                    -3.43995   1.48231   1.23441 
 H                    -3.6632    1.33969  -0.52244 
 H                    -2.3581   -0.81066   1.27532 
 H                    -2.57935  -0.95171  -0.46691 
 H                    -0.87305   1.19374   0.92459 
 H                    -1.095     1.05259  -0.81843 
 H                     0.16703  -1.10396   0.97709 
 H                    -0.05504  -1.2431   -0.76603 
 H                     1.65477   0.8953    0.63373 
 H                     1.42897   0.76783  -1.11135 
 H                     2.52723  -1.51464  -1.10718 
 H                     2.68119  -1.40853   0.66724 
 H                     4.17963   0.64967   0.39112 
 
                          Input orientation:                          
 ---------------------------------------------------------------------
 Center     Atomic      Atomic             Coordinates (Angstroms)
 Number     Number       Type             X           Y           Z
 ---------------------------------------------------------------------
      1          6           0       -3.572862    0.760279    0.411497
      2          6           0       -2.403326   -0.220201    0.342346
      3          6           0       -1.053072    0.461939    0.115324
      4          6           0        0.122372   -0.512671    0.044010
      5          6           0        1.470330    0.172635   -0.181984
      6          6           0        2.642811   -0.813735   -0.265701
      7          6           0        3.973238   -0.116601   -0.407435
      8          8           0        4.775240   -0.320516   -1.282804
      9          1           0       -4.529869    0.240330    0.575310
     10          1           0       -3.439950    1.482314    1.234409
     11          1           0       -3.663197    1.339690   -0.522439
     12          1           0       -2.358100   -0.810661    1.275316
     13          1           0       -2.579350   -0.951707   -0.466910
     14          1           0       -0.873050    1.193741    0.924594
     15          1           0       -1.094998    1.052593   -0.818428
     16          1           0        0.167033   -1.103962    0.977090
     17          1           0       -0.055041   -1.243096   -0.766030
     18          1           0        1.654772    0.895295    0.633726
     19          1           0        1.428974    0.767832   -1.111348
     20          1           0        2.527227   -1.514643   -1.107180
     21          1           0        2.681188   -1.408528    0.667238
     22          1           0        4.179628    0.649672    0.391125
 ---------------------------------------------------------------------
                    Distance matrix (angstroms):
                    1          2          3          4          5
     1  C    0.000000
     2  C    1.527723   0.000000
     3  C    2.554617   1.529719   0.000000
     4  C    3.925583   2.560017   1.528600   0.000000
     5  C    5.111882   3.928671   2.557273   1.528957   0.000000
     6  C    6.447535   5.117177   3.928368   2.557181   1.534485
     7  C    7.640890   6.421329   5.086431   3.897416   2.529631
     8  O    8.586593   7.360909   6.044519   4.842163   3.518157
     9  H    1.101383   2.188275   3.514089   4.742640   6.048179
    10  H    1.102807   2.183787   2.826783   4.252899   5.275631
    11  H    1.102776   2.183664   2.826649   4.252368   5.275513
    12  H    2.165567   1.105044   2.160599   2.785256   4.212775
    13  H    2.165540   1.104980   2.160305   2.784437   4.212509
    14  H    2.782112   2.163329   1.105830   2.162899   2.785427
    15  H    2.781722   2.163128   1.105678   2.162369   2.785731
    16  H    4.216883   2.791179   2.164103   1.105558   2.161420
    17  H    4.216059   2.790923   2.163330   1.105062   2.161518
    18  H    5.234097   4.218696   2.790870   2.162958   1.105279
    19  H    5.228525   4.216153   2.785470   2.163735   1.104394
    20  H    6.685263   5.299723   4.268482   2.848248   2.195432
    21  H    6.624369   5.231630   4.212831   2.781818   2.165047
    22  H    7.753306   6.640357   5.243325   4.234721   2.810038
                    6          7          8          9         10
     6  C    0.000000
     7  C    1.508682   0.000000
     8  O    2.413507   1.204599   0.000000
     9  H    7.298335   8.567148   9.505377   0.000000
    10  H    6.672492   7.759352   8.779288   1.779005   0.000000
    11  H    6.668500   7.774906   8.633751   1.778979   1.776710
    12  H    5.232958   6.587808   7.593994   2.512204   2.535706
    13  H    5.227857   6.605857   7.426579   2.512310   3.091857
    14  H    4.219957   5.194016   6.250500   3.795171   2.601584
    15  H    4.214250   5.217561   6.046550   3.794815   3.146045
    16  H    2.785361   4.168811   5.191963   4.901983   4.445825
    17  H    2.777244   4.198168   4.944676   4.901412   4.784060
    18  H    2.169326   2.735550   3.858575   6.219500   5.163488
    19  H    2.165612   2.784061   3.522981   6.215375   5.451557
    20  H    1.101235   2.129580   2.551537   7.464135   7.076157
    21  H    1.107080   2.119762   3.061288   7.397738   6.793156
    22  H    2.221438   1.125819   2.024365   8.721057   7.711186
                   11         12         13         14         15
    11  H    0.000000
    12  H    3.091797   0.000000
    13  H    2.535411   1.761873   0.000000
    14  H    3.146447   2.519128   3.074198   0.000000
    15  H    2.601093   3.074232   2.518747   1.762756   0.000000
    16  H    4.784421   2.559543   3.106596   2.522691   3.076904
    17  H    4.443975   3.107760   2.558616   3.076609   2.520803
    18  H    5.460312   4.407388   4.748748   2.561944   3.113636
    19  H    5.157910   4.746549   4.408942   3.102542   2.556819
    20  H    6.841819   5.480721   5.177255   4.798472   4.449111
    21  H    7.015643   5.110932   5.400762   4.412555   4.745935
    22  H    7.925947   6.756941   6.998887   5.109810   5.426513
                   16         17         18         19         20
    16  H    0.000000
    17  H    1.762709   0.000000
    18  H    2.515610   3.074979   0.000000
    19  H    3.075333   2.522969   1.764232   0.000000
    20  H    3.175430   2.618822   3.098344   2.532956   0.000000
    21  H    2.551419   3.093311   2.522351   3.077003   1.784243
    22  H    4.418089   4.780586   2.548350   3.136477   3.107990
                   21         22
    21  H    0.000000
    22  H    2.560810   0.000000
 Stoichiometry    C7H14O(1+,2)
 Framework group  C1[X(C7H14O)]
 Deg. of freedom    60
 Full point group                 C1      NOp   1
 Largest Abelian subgroup         C1      NOp   1
 Largest concise Abelian subgroup C1      NOp   1
                         Standard orientation:                         
 ---------------------------------------------------------------------
 Center     Atomic      Atomic             Coordinates (Angstroms)
 Number     Number       Type             X           Y           Z
 ---------------------------------------------------------------------
      1          6           0        4.281078   -0.390550   -0.089320
      2          6           0        3.021069    0.472485   -0.050787
      3          6           0        1.728732   -0.343896    0.007764
      4          6           0        0.463183    0.512589    0.045657
      5          6           0       -0.826415   -0.306625    0.105117
      6          6           0       -2.092181    0.560495    0.129309
      7          6           0       -3.350260   -0.260263    0.269708
      8          8           0       -4.295046   -0.217682   -0.476366
      9          1           0        5.193763    0.224512   -0.131151
     10          1           0        4.351992   -1.033025    0.804202
     11          1           0        4.283968   -1.052803   -0.971095
     12          1           0        3.061224    1.149501    0.821658
     13          1           0        2.993669    1.129487   -0.938806
     14          1           0        1.752236   -1.001537    0.896480
     15          1           0        1.685233   -1.021471   -0.864889
     16          1           0        0.503825    1.190487    0.918044
     17          1           0        0.437136    1.168559   -0.843266
     18          1           0       -0.807187   -0.954929    1.000088
     19          1           0       -0.869328   -0.988300   -0.762734
     20          1           0       -2.180848    1.178624   -0.777760
     21          1           0       -2.045743    1.242395    1.000218
     22          1           0       -3.350809   -0.955449    1.155250
 ---------------------------------------------------------------------
 Rotational constants (GHZ):          10.7849570           0.5137808           0.5059053
 Standard basis: def2SVP (5D, 7F)
 There are   190 symmetry adapted cartesian basis functions of A   symmetry.
 There are   182 symmetry adapted basis functions of A   symmetry.
   182 basis functions,   298 primitive gaussians,   190 cartesian basis functions
    32 alpha electrons       31 beta electrons
       nuclear repulsion energy       355.8339175442 Hartrees.
 NAtoms=   22 NActive=   22 NUniq=   22 SFac= 1.00D+00 NAtFMM=   60 NAOKFM=F Big=F
 Integral buffers will be    131072 words long.
 Raffenetti 2 integral format.
 Two-electron integral symmetry is turned on.
 One-electron integrals computed using PRISM.
   1 Symmetry operations used in ECPInt.
 ECPInt:  NShTT=    4095 NPrTT=   14007 LenC2=    3885 LenP2D=   10530.
 LDataN:  DoStor=T MaxTD1= 4 Len=   56
 NBasis=   182 RedAO= T EigKep=  1.05D-03  NBF=   182
 NBsUse=   182 1.00D-06 EigRej= -1.00D+00 NBFU=   182
 ExpMin= 1.22D-01 ExpMax= 2.27D+03 ExpMxC= 3.41D+02 IAcc=3 IRadAn=         5 AccDes= 0.00D+00
 Harris functional with IExCor=  402 and IRadAn=       5 diagonalized for initial guess.
 HarFok:  IExCor=  402 AccDes= 0.00D+00 IRadAn=         5 IDoV= 1 UseB2=F ITyADJ=14
 ICtDFT=  3500011 ScaDFX=  1.000000  1.000000  1.000000  1.000000
 FoFCou: FMM=F IPFlag=           0 FMFlag=      100000 FMFlg1=           0
         NFxFlg=           0 DoJE=T BraDBF=F KetDBF=T FulRan=T
         wScrn=  0.000000 ICntrl=       500 IOpCl=  0 I1Cent=   200000004 NGrid=           0
         NMat0=    1 NMatS0=      1 NMatT0=    0 NMatD0=    1 NMtDS0=    0 NMtDT0=    0
 Petite list used in FoFCou.
 Initial guess <Sx>= 0.0000 <Sy>= 0.0000 <Sz>= 0.5000 <S**2>= 0.7500 S= 0.5000
 Requested convergence on RMS density matrix=1.00D-08 within 128 cycles.
 Requested convergence on MAX density matrix=1.00D-06.
 Requested convergence on             energy=1.00D-06.
 No special actions if energy rises.
 Integral accuracy reduced to 1.0D-05 until final iterations.
 EnCoef did     1 forward-backward iterations
 EnCoef did     2 forward-backward iterations
 Initial convergence to 1.0D-05 achieved.  Increase integral accuracy.
 SCF Done:  E(UB3LYP) =  -349.797516380     A.U. after   28 cycles
            NFock= 28  Conv=0.32D-08     -V/T= 2.0114
 <Sx>= 0.0000 <Sy>= 0.0000 <Sz>= 0.5000 <S**2>= 0.7557 S= 0.5028
 <L.S>= 0.000000000000E+00
 Annihilation of the first spin contaminant:
 S**2 before annihilation     0.7557,   after     0.7500

 **********************************************************************

            Population analysis using the SCF Density.

 **********************************************************************

 Orbital symmetries:
 Alpha Orbitals:
       Occupied  (A) (A) (A) (A) (A) (A) (A) (A) (A) (A) (A) (A)
                 (A) (A) (A) (A) (A) (A) (A) (A) (A) (A) (A) (A)
                 (A) (A) (A) (A) (A) (A) (A) (A)
       Virtual   (A) (A) (A) (A) (A) (A) (A) (A) (A) (A) (A) (A)
                 (A) (A) (A) (A) (A) (A) (A) (A) (A) (A) (A) (A)
                 (A) (A) (A) (A) (A) (A) (A) (A) (A) (A) (A) (A)
                 (A) (A) (A) (A) (A) (A) (A) (A) (A) (A) (A) (A)
                 (A) (A) (A) (A) (A) (A) (A) (A) (A) (A) (A) (A)
                 (A) (A) (A) (A) (A) (A) (A) (A) (A) (A) (A) (A)
                 (A) (A) (A) (A) (A) (A) (A) (A) (A) (A) (A) (A)
                 (A) (A) (A) (A) (A) (A) (A) (A) (A) (A) (A) (A)
                 (A) (A) (A) (A) (A) (A) (A) (A) (A) (A) (A) (A)
                 (A) (A) (A) (A) (A) (A) (A) (A) (A) (A) (A) (A)
                 (A) (A) (A) (A) (A) (A) (A) (A) (A) (A) (A) (A)
                 (A) (A) (A) (A) (A) (A) (A) (A) (A) (A) (A) (A)
                 (A) (A) (A) (A) (A) (A)
 Beta  Orbitals:
       Occupied  (A) (A) (A) (A) (A) (A) (A) (A) (A) (A) (A) (A)
                 (A) (A) (A) (A) (A) (A) (A) (A) (A) (A) (A) (A)
                 (A) (A) (A) (A) (A) (A) (A)
       Virtual   (A) (A) (A) (A) (A) (A) (A) (A) (A) (A) (A) (A)
                 (A) (A) (A) (A) (A) (A) (A) (A) (A) (A) (A) (A)
                 (A) (A) (A) (A) (A) (A) (A) (A) (A) (A) (A) (A)
                 (A) (A) (A) (A) (A) (A) (A) (A) (A) (A) (A) (A)
                 (A) (A) (A) (A) (A) (A) (A) (A) (A) (A) (A) (A)
                 (A) (A) (A) (A) (A) (A) (A) (A) (A) (A) (A) (A)
                 (A) (A) (A) (A) (A) (A) (A) (A) (A) (A) (A) (A)
                 (A) (A) (A) (A) (A) (A) (A) (A) (A) (A) (A) (A)
                 (A) (A) (A) (A) (A) (A) (A) (A) (A) (A) (A) (A)
                 (A) (A) (A) (A) (A) (A) (A) (A) (A) (A) (A) (A)
                 (A) (A) (A) (A) (A) (A) (A) (A) (A) (A) (A) (A)
                 (A) (A) (A) (A) (A) (A) (A) (A) (A) (A) (A) (A)
                 (A) (A) (A) (A) (A) (A) (A)
 The electronic state is 2-A.
 Alpha  occ. eigenvalues --  -19.45772 -10.53751 -10.42245 -10.38465 -10.35720
 Alpha  occ. eigenvalues --  -10.33864 -10.32226 -10.30302  -1.33895  -1.01062
 Alpha  occ. eigenvalues --   -0.94786  -0.89402  -0.83120  -0.80651  -0.75489
 Alpha  occ. eigenvalues --   -0.73732  -0.71526  -0.69884  -0.68027  -0.65244
 Alpha  occ. eigenvalues --   -0.60954  -0.59940  -0.58153  -0.56689  -0.55106
 Alpha  occ. eigenvalues --   -0.54681  -0.52463  -0.51172  -0.48847  -0.48160
 Alpha  occ. eigenvalues --   -0.46998  -0.45678
 Alpha virt. eigenvalues --   -0.27707  -0.11177  -0.09615  -0.07441  -0.06787
 Alpha virt. eigenvalues --   -0.05487  -0.04555  -0.03417  -0.01794  -0.00606
 Alpha virt. eigenvalues --    0.00810   0.01616   0.01874   0.03556   0.03967
 Alpha virt. eigenvalues --    0.04297   0.05260   0.05981   0.06537   0.10407
 Alpha virt. eigenvalues --    0.11607   0.12758   0.22909   0.23890   0.25207
 Alpha virt. eigenvalues --    0.26516   0.27289   0.29280   0.30076   0.32064
 Alpha virt. eigenvalues --    0.34600   0.35145   0.37123   0.39010   0.41439
 Alpha virt. eigenvalues --    0.42778   0.44873   0.45297   0.46409   0.47701
 Alpha virt. eigenvalues --    0.48677   0.49193   0.50232   0.51290   0.51452
 Alpha virt. eigenvalues --    0.52559   0.53238   0.54569   0.55433   0.56389
 Alpha virt. eigenvalues --    0.57203   0.57566   0.58503   0.59045   0.60263
 Alpha virt. eigenvalues --    0.61205   0.65876   0.69356   0.72852   0.77005
 Alpha virt. eigenvalues --    0.83598   0.85279   0.86384   0.87556   0.88791
 Alpha virt. eigenvalues --    0.89959   0.90747   0.98867   1.07530   1.09528
 Alpha virt. eigenvalues --    1.10365   1.17006   1.18259   1.18724   1.20402
 Alpha virt. eigenvalues --    1.23452   1.23816   1.24973   1.32943   1.42236
 Alpha virt. eigenvalues --    1.43484   1.46567   1.47316   1.52895   1.55049
 Alpha virt. eigenvalues --    1.55580   1.57758   1.59720   1.60877   1.62120
 Alpha virt. eigenvalues --    1.62890   1.63460   1.64050   1.65353   1.65385
 Alpha virt. eigenvalues --    1.66611   1.67145   1.68242   1.69889   1.70233
 Alpha virt. eigenvalues --    1.72042   1.73160   1.74904   1.76239   1.76791
 Alpha virt. eigenvalues --    1.79321   1.81902   1.84371   1.85963   1.90404
 Alpha virt. eigenvalues --    1.92431   1.96196   1.99136   2.01211   2.10670
 Alpha virt. eigenvalues --    2.15629   2.18773   2.21440   2.21830   2.24344
 Alpha virt. eigenvalues --    2.25434   2.27259   2.28992   2.29788   2.32186
 Alpha virt. eigenvalues --    2.34917   2.37973   2.39201   2.40574   2.41940
 Alpha virt. eigenvalues --    2.44934   2.47426   2.48824   2.55213   2.63660
 Alpha virt. eigenvalues --    2.65909   2.67901   2.71686   2.74506   2.76161
 Alpha virt. eigenvalues --    2.77412   2.82973   2.83606   2.87733   2.89060
 Alpha virt. eigenvalues --    2.90555   2.94077   2.95166   3.11928   3.30728
  Beta  occ. eigenvalues --  -19.44214 -10.53817 -10.42004 -10.38395 -10.35612
  Beta  occ. eigenvalues --  -10.33740 -10.32130 -10.30229  -1.31043  -1.00266
  Beta  occ. eigenvalues --   -0.94108  -0.88696  -0.82203  -0.79241  -0.75040
  Beta  occ. eigenvalues --   -0.71634  -0.70997  -0.68151  -0.66548  -0.64726
  Beta  occ. eigenvalues --   -0.60696  -0.59318  -0.56544  -0.56338  -0.54531
  Beta  occ. eigenvalues --   -0.52402  -0.50945  -0.48798  -0.47548  -0.46254
  Beta  occ. eigenvalues --   -0.45635
  Beta virt. eigenvalues --   -0.42521  -0.27238  -0.10745  -0.09375  -0.07328
  Beta virt. eigenvalues --   -0.06641  -0.05329  -0.04370  -0.03288  -0.01702
  Beta virt. eigenvalues --   -0.00420   0.00948   0.01799   0.01983   0.03658
  Beta virt. eigenvalues --    0.04188   0.04732   0.05356   0.06183   0.06806
  Beta virt. eigenvalues --    0.11018   0.11825   0.13123   0.23349   0.24165
  Beta virt. eigenvalues --    0.25357   0.26533   0.28062   0.29326   0.30474
  Beta virt. eigenvalues --    0.32347   0.34995   0.35783   0.37511   0.39497
  Beta virt. eigenvalues --    0.41847   0.43170   0.45120   0.45560   0.46905
  Beta virt. eigenvalues --    0.47946   0.48886   0.49402   0.50352   0.51467
  Beta virt. eigenvalues --    0.51663   0.52697   0.53493   0.54702   0.55611
  Beta virt. eigenvalues --    0.56641   0.57264   0.57691   0.58657   0.59214
  Beta virt. eigenvalues --    0.60516   0.61559   0.66451   0.69736   0.73316
  Beta virt. eigenvalues --    0.77401   0.83766   0.85789   0.87136   0.88730
  Beta virt. eigenvalues --    0.90040   0.90976   0.91055   0.99215   1.07803
  Beta virt. eigenvalues --    1.09856   1.11153   1.17288   1.18558   1.19413
  Beta virt. eigenvalues --    1.20524   1.23677   1.24035   1.25049   1.33245
  Beta virt. eigenvalues --    1.42439   1.44023   1.47480   1.47984   1.53118
  Beta virt. eigenvalues --    1.55367   1.55711   1.58044   1.60093   1.61205
  Beta virt. eigenvalues --    1.62389   1.63185   1.63761   1.64238   1.65414
  Beta virt. eigenvalues --    1.65872   1.66728   1.67268   1.68365   1.70163
  Beta virt. eigenvalues --    1.70448   1.72428   1.73331   1.75221   1.76492
  Beta virt. eigenvalues --    1.76911   1.79491   1.82105   1.84694   1.86247
  Beta virt. eigenvalues --    1.90637   1.92666   1.96472   1.99407   2.01694
  Beta virt. eigenvalues --    2.11182   2.16212   2.19288   2.21785   2.22364
  Beta virt. eigenvalues --    2.24481   2.25704   2.28279   2.29596   2.30381
  Beta virt. eigenvalues --    2.32498   2.37105   2.38973   2.40218   2.41585
  Beta virt. eigenvalues --    2.43298   2.45518   2.48080   2.49267   2.56689
  Beta virt. eigenvalues --    2.64178   2.66057   2.68462   2.72092   2.74632
  Beta virt. eigenvalues --    2.76483   2.77787   2.83112   2.83970   2.88035
  Beta virt. eigenvalues --    2.89483   2.90889   2.94167   2.95245   3.14656
  Beta virt. eigenvalues --    3.32393
          Condensed to atoms (all electrons):
               1          2          3          4          5          6
     1  C    4.484888   0.430575  -0.042120   0.006969  -0.000331   0.000005
     2  C    0.430575   4.586144   0.383088  -0.023540   0.005216  -0.000218
     3  C   -0.042120   0.383088   4.697224   0.345680  -0.018995   0.005169
     4  C    0.006969  -0.023540   0.345680   4.706472   0.327769  -0.016880
     5  C   -0.000331   0.005216  -0.018995   0.327769   4.759475   0.329809
     6  C    0.000005  -0.000218   0.005169  -0.016880   0.329809   4.880917
     7  C   -0.000000   0.000004  -0.000225   0.004244  -0.024969   0.278301
     8  O   -0.000000   0.000000   0.000000  -0.000064   0.000205  -0.051937
     9  H    0.373327  -0.006932   0.006606  -0.000390   0.000009  -0.000000
    10  H    0.390405  -0.020261  -0.008388   0.000418   0.000002   0.000000
    11  H    0.391276  -0.020230  -0.008533   0.000432  -0.000001   0.000000
    12  H   -0.020126   0.373706  -0.021698  -0.008364   0.000415   0.000004
    13  H   -0.020349   0.373649  -0.021009  -0.008539   0.000460   0.000001
    14  H   -0.003026  -0.022542   0.370597  -0.020827  -0.008089   0.000415
    15  H   -0.003189  -0.021774   0.370925  -0.020213  -0.008225   0.000436
    16  H    0.000178  -0.004442  -0.017150   0.371738  -0.022617  -0.007654
    17  H    0.000253  -0.005166  -0.016436   0.372114  -0.023110  -0.006369
    18  H   -0.000002   0.000287  -0.005083  -0.013034   0.374532  -0.030828
    19  H   -0.000010   0.000300  -0.005322  -0.015762   0.382033  -0.034710
    20  H   -0.000000   0.000011   0.000126  -0.002847  -0.010173   0.363572
    21  H   -0.000000  -0.000009   0.000365  -0.008714  -0.004454   0.346266
    22  H   -0.000000   0.000001  -0.000023  -0.000063  -0.000965  -0.058866
               7          8          9         10         11         12
     1  C   -0.000000  -0.000000   0.373327   0.390405   0.391276  -0.020126
     2  C    0.000004   0.000000  -0.006932  -0.020261  -0.020230   0.373706
     3  C   -0.000225   0.000000   0.006606  -0.008388  -0.008533  -0.021698
     4  C    0.004244  -0.000064  -0.000390   0.000418   0.000432  -0.008364
     5  C   -0.024969   0.000205   0.000009   0.000002  -0.000001   0.000415
     6  C    0.278301  -0.051937  -0.000000   0.000000   0.000000   0.000004
     7  C    4.615354   0.588504   0.000000   0.000000   0.000000   0.000000
     8  O    0.588504   7.410805   0.000000  -0.000000  -0.000000  -0.000000
     9  H    0.000000   0.000000   0.608874  -0.019250  -0.019703  -0.005497
    10  H    0.000000  -0.000000  -0.019250   0.636494  -0.023060  -0.008530
    11  H    0.000000  -0.000000  -0.019703  -0.023060   0.635928   0.007497
    12  H    0.000000  -0.000000  -0.005497  -0.008530   0.007497   0.674625
    13  H    0.000000  -0.000000  -0.005311   0.007470  -0.008528  -0.028786
    14  H    0.000009   0.000000  -0.000103   0.007401  -0.001731  -0.010451
    15  H   -0.000002  -0.000000  -0.000080  -0.001745   0.007351   0.008728
    16  H    0.000419  -0.000002   0.000009  -0.000058   0.000031   0.007935
    17  H    0.000358  -0.000002  -0.000000   0.000032  -0.000053  -0.001878
    18  H   -0.005900   0.000012   0.000000  -0.000006   0.000002  -0.000051
    19  H   -0.000173   0.000520   0.000000   0.000002  -0.000006   0.000022
    20  H   -0.015243   0.002552   0.000000  -0.000000   0.000000   0.000002
    21  H    0.000081   0.000422   0.000000   0.000000  -0.000000  -0.000007
    22  H    0.373424  -0.023147   0.000000  -0.000000  -0.000000  -0.000000
              13         14         15         16         17         18
     1  C   -0.020349  -0.003026  -0.003189   0.000178   0.000253  -0.000002
     2  C    0.373649  -0.022542  -0.021774  -0.004442  -0.005166   0.000287
     3  C   -0.021009   0.370597   0.370925  -0.017150  -0.016436  -0.005083
     4  C   -0.008539  -0.020827  -0.020213   0.371738   0.372114  -0.013034
     5  C    0.000460  -0.008089  -0.008225  -0.022617  -0.023110   0.374532
     6  C    0.000001   0.000415   0.000436  -0.007654  -0.006369  -0.030828
     7  C    0.000000   0.000009  -0.000002   0.000419   0.000358  -0.005900
     8  O   -0.000000   0.000000  -0.000000  -0.000002  -0.000002   0.000012
     9  H   -0.005311  -0.000103  -0.000080   0.000009  -0.000000   0.000000
    10  H    0.007470   0.007401  -0.001745  -0.000058   0.000032  -0.000006
    11  H   -0.008528  -0.001731   0.007351   0.000031  -0.000053   0.000002
    12  H   -0.028786  -0.010451   0.008728   0.007935  -0.001878  -0.000051
    13  H    0.672962   0.008772  -0.010486  -0.001925   0.007974   0.000023
    14  H    0.008772   0.675852  -0.029922  -0.010212   0.008408   0.007514
    15  H   -0.010486  -0.029922   0.672665   0.008403  -0.010222  -0.001809
    16  H   -0.001925  -0.010212   0.008403   0.664431  -0.028128  -0.010216
    17  H    0.007974   0.008408  -0.010222  -0.028128   0.660231   0.008121
    18  H    0.000023   0.007514  -0.001809  -0.010216   0.008121   0.650751
    19  H   -0.000049  -0.001836   0.007172   0.007971  -0.009861  -0.028140
    20  H   -0.000009   0.000011  -0.000041  -0.001574   0.006146   0.006939
    21  H    0.000003  -0.000056   0.000017   0.007716  -0.001663  -0.008377
    22  H   -0.000000  -0.000011   0.000001  -0.000034   0.000015   0.006772
              19         20         21         22
     1  C   -0.000010  -0.000000  -0.000000  -0.000000
     2  C    0.000300   0.000011  -0.000009   0.000001
     3  C   -0.005322   0.000126   0.000365  -0.000023
     4  C   -0.015762  -0.002847  -0.008714  -0.000063
     5  C    0.382033  -0.010173  -0.004454  -0.000965
     6  C   -0.034710   0.363572   0.346266  -0.058866
     7  C   -0.000173  -0.015243   0.000081   0.373424
     8  O    0.000520   0.002552   0.000422  -0.023147
     9  H    0.000000   0.000000   0.000000   0.000000
    10  H    0.000002  -0.000000   0.000000  -0.000000
    11  H   -0.000006   0.000000  -0.000000  -0.000000
    12  H    0.000022   0.000002  -0.000007  -0.000000
    13  H   -0.000049  -0.000009   0.000003  -0.000000
    14  H   -0.001836   0.000011  -0.000056  -0.000011
    15  H    0.007172  -0.000041   0.000017   0.000001
    16  H    0.007971  -0.001574   0.007716  -0.000034
    17  H   -0.009861   0.006146  -0.001663   0.000015
    18  H   -0.028140   0.006939  -0.008377   0.006772
    19  H    0.639305  -0.009148   0.007455  -0.001391
    20  H   -0.009148   0.574721  -0.017093   0.006386
    21  H    0.007455  -0.017093   0.568356  -0.003366
    22  H   -0.001391   0.006386  -0.003366   0.543884
          Atomic-Atomic Spin Densities.
               1          2          3          4          5          6
     1  C    0.032740   0.002073  -0.006453   0.000692  -0.000048   0.000000
     2  C    0.002073   0.038857   0.015472  -0.005549   0.000601  -0.000031
     3  C   -0.006453   0.015472   0.050350   0.009675  -0.006173   0.000366
     4  C    0.000692  -0.005549   0.009675   0.040903   0.017869  -0.006443
     5  C   -0.000048   0.000601  -0.006173   0.017869   0.017265   0.001321
     6  C    0.000000  -0.000031   0.000366  -0.006443   0.001321   0.088345
     7  C    0.000000  -0.000001   0.000052  -0.000062  -0.000189   0.071619
     8  O    0.000000  -0.000000   0.000000  -0.000037   0.000503  -0.015588
     9  H    0.007148  -0.002272   0.000591  -0.000047   0.000002  -0.000000
    10  H    0.001556   0.000024  -0.000383   0.000022  -0.000003   0.000000
    11  H    0.001007   0.000079  -0.000214   0.000009  -0.000002   0.000000
    12  H    0.000387   0.000146   0.000065   0.000133  -0.000013   0.000001
    13  H    0.000652   0.000108  -0.000218   0.000389  -0.000032   0.000003
    14  H   -0.000034   0.000094   0.000772  -0.000151   0.000038  -0.000023
    15  H    0.000187  -0.000125   0.000413   0.000295  -0.000164  -0.000008
    16  H    0.000044  -0.000416   0.000335   0.000544  -0.000768   0.000407
    17  H   -0.000048   0.000405   0.000005  -0.000051   0.001300  -0.000549
    18  H    0.000002  -0.000019   0.000045   0.000202   0.000422   0.000528
    19  H    0.000011  -0.000078   0.000818  -0.000395  -0.000626  -0.000506
    20  H    0.000000  -0.000017   0.000108  -0.001424  -0.000474  -0.002738
    21  H    0.000000  -0.000013   0.000079  -0.001254  -0.000038  -0.004350
    22  H    0.000000  -0.000001   0.000036  -0.000216   0.002437  -0.014034
               7          8          9         10         11         12
     1  C    0.000000   0.000000   0.007148   0.001556   0.001007   0.000387
     2  C   -0.000001  -0.000000  -0.002272   0.000024   0.000079   0.000146
     3  C    0.000052   0.000000   0.000591  -0.000383  -0.000214   0.000065
     4  C   -0.000062  -0.000037  -0.000047   0.000022   0.000009   0.000133
     5  C   -0.000189   0.000503   0.000002  -0.000003  -0.000002  -0.000013
     6  C    0.071619  -0.015588  -0.000000   0.000000   0.000000   0.000001
     7  C   -0.088831  -0.051409  -0.000000   0.000000   0.000000   0.000000
     8  O   -0.051409   0.632535  -0.000000   0.000000   0.000000   0.000000
     9  H   -0.000000  -0.000000   0.029473  -0.000943  -0.000592  -0.000180
    10  H    0.000000   0.000000  -0.000943  -0.000592   0.000152   0.000044
    11  H    0.000000   0.000000  -0.000592   0.000152  -0.001569  -0.000013
    12  H    0.000000   0.000000  -0.000180   0.000044  -0.000013  -0.002281
    13  H    0.000000   0.000000  -0.000337   0.000013   0.000048   0.000138
    14  H    0.000002   0.000000   0.000006  -0.000001  -0.000005  -0.000013
    15  H    0.000003   0.000000  -0.000017   0.000007   0.000015  -0.000020
    16  H   -0.000000   0.000002  -0.000005   0.000003   0.000001   0.000047
    17  H    0.000017  -0.000005   0.000005  -0.000001  -0.000002  -0.000025
    18  H   -0.000219   0.000006  -0.000000   0.000000   0.000000   0.000000
    19  H   -0.000144   0.000147  -0.000000   0.000001   0.000001   0.000002
    20  H   -0.002910   0.003351  -0.000000   0.000000   0.000000   0.000001
    21  H    0.000807   0.000725  -0.000000   0.000000   0.000000   0.000001
    22  H    0.017274  -0.009424  -0.000000   0.000000   0.000000   0.000000
              13         14         15         16         17         18
     1  C    0.000652  -0.000034   0.000187   0.000044  -0.000048   0.000002
     2  C    0.000108   0.000094  -0.000125  -0.000416   0.000405  -0.000019
     3  C   -0.000218   0.000772   0.000413   0.000335   0.000005   0.000045
     4  C    0.000389  -0.000151   0.000295   0.000544  -0.000051   0.000202
     5  C   -0.000032   0.000038  -0.000164  -0.000768   0.001300   0.000422
     6  C    0.000003  -0.000023  -0.000008   0.000407  -0.000549   0.000528
     7  C    0.000000   0.000002   0.000003  -0.000000   0.000017  -0.000219
     8  O    0.000000   0.000000   0.000000   0.000002  -0.000005   0.000006
     9  H   -0.000337   0.000006  -0.000017  -0.000005   0.000005  -0.000000
    10  H    0.000013  -0.000001   0.000007   0.000003  -0.000001   0.000000
    11  H    0.000048  -0.000005   0.000015   0.000001  -0.000002   0.000000
    12  H    0.000138  -0.000013  -0.000020   0.000047  -0.000025   0.000000
    13  H   -0.001461  -0.000033   0.000018   0.000028  -0.000091   0.000001
    14  H   -0.000033  -0.003114   0.000124   0.000029  -0.000045   0.000026
    15  H    0.000018   0.000124  -0.002915  -0.000008  -0.000031   0.000005
    16  H    0.000028   0.000029  -0.000008  -0.001831  -0.000064   0.000017
    17  H   -0.000091  -0.000045  -0.000031  -0.000064  -0.002066  -0.000016
    18  H    0.000001   0.000026   0.000005   0.000017  -0.000016  -0.002106
    19  H    0.000006   0.000011   0.000076   0.000037  -0.000155   0.000011
    20  H    0.000003   0.000003   0.000008   0.000110  -0.000219  -0.000078
    21  H    0.000001   0.000003   0.000003   0.000208  -0.000096   0.000058
    22  H    0.000000   0.000002   0.000002   0.000022  -0.000009  -0.000058
              19         20         21         22
     1  C    0.000011   0.000000   0.000000   0.000000
     2  C   -0.000078  -0.000017  -0.000013  -0.000001
     3  C    0.000818   0.000108   0.000079   0.000036
     4  C   -0.000395  -0.001424  -0.001254  -0.000216
     5  C   -0.000626  -0.000474  -0.000038   0.002437
     6  C   -0.000506  -0.002738  -0.004350  -0.014034
     7  C   -0.000144  -0.002910   0.000807   0.017274
     8  O    0.000147   0.003351   0.000725  -0.009424
     9  H   -0.000000  -0.000000  -0.000000  -0.000000
    10  H    0.000001   0.000000   0.000000   0.000000
    11  H    0.000001   0.000000   0.000000   0.000000
    12  H    0.000002   0.000001   0.000001   0.000000
    13  H    0.000006   0.000003   0.000001   0.000000
    14  H    0.000011   0.000003   0.000003   0.000002
    15  H    0.000076   0.000008   0.000003   0.000002
    16  H    0.000037   0.000110   0.000208   0.000022
    17  H   -0.000155  -0.000219  -0.000096  -0.000009
    18  H    0.000011  -0.000078   0.000058  -0.000058
    19  H    0.001581   0.000584   0.000141   0.000494
    20  H    0.000584   0.000118   0.002406   0.000873
    21  H    0.000141   0.002406   0.002811   0.001885
    22  H    0.000494   0.000873   0.001885   0.106479
 Mulliken charges and spin densities:
               1          2
     1  C    0.011279   0.039916
     2  C   -0.027867   0.049335
     3  C   -0.014795   0.065741
     4  C    0.003401   0.055107
     5  C   -0.057995   0.033225
     6  C    0.002568   0.118321
     7  C    0.185815  -0.053994
     8  O    0.072132   0.560806
     9  H    0.068440   0.032831
    10  H    0.039074  -0.000101
    11  H    0.039325  -0.001085
    12  H    0.032455  -0.001581
    13  H    0.033677  -0.000765
    14  H    0.029828  -0.002309
    15  H    0.032011  -0.002132
    16  H    0.035184  -0.001260
    17  H    0.039237  -0.001742
    18  H    0.048493  -0.001172
    19  H    0.061627   0.002012
    20  H    0.095664  -0.000295
    21  H    0.113061   0.003379
    22  H    0.157386   0.105762
 Sum of Mulliken charges =   1.00000   1.00000
 Mulliken charges and spin densities with hydrogens summed into heavy atoms:
               1          2
     1  C    0.158117   0.071561
     2  C    0.038266   0.046989
     3  C    0.047044   0.061300
     4  C    0.077823   0.052105
     5  C    0.052125   0.034065
     6  C    0.211293   0.121405
     7  C    0.343201   0.051768
     8  O    0.072132   0.560806
 Electronic spatial extent (au):  <R**2>=           2132.5520
 Charge=              1.0000 electrons
 Dipole moment (field-independent basis, Debye):
    X=             -4.8493    Y=             -0.2062    Z=              1.5496  Tot=              5.0950
 Quadrupole moment (field-independent basis, Debye-Ang):
   XX=             -8.7679   YY=            -45.9213   ZZ=            -46.0084
   XY=              1.7977   XZ=             -5.8035   YZ=             -0.8180
 Traceless Quadrupole moment (field-independent basis, Debye-Ang):
   XX=             24.7980   YY=            -12.3554   ZZ=            -12.4426
   XY=              1.7977   XZ=             -5.8035   YZ=             -0.8180
 Octapole moment (field-independent basis, Debye-Ang**2):
  XXX=            -34.7709  YYY=             -0.5285  ZZZ=              0.5701  XYY=            -13.0760
  XXY=             -8.1132  XXZ=             17.5235  XZZ=            -12.6963  YZZ=             -0.8454
  YYZ=              0.8272  XYZ=              3.2028
 Hexadecapole moment (field-independent basis, Debye-Ang**3):
 XXXX=          -1927.1803 YYYY=           -151.9565 ZZZZ=            -98.6994 XXXY=             42.5513
 XXXZ=            -70.3088 YYYX=              6.2990 YYYZ=             -0.3562 ZZZX=              0.2754
 ZZZY=             -1.3316 XXYY=           -408.3598 XXZZ=           -402.0863 YYZZ=            -35.5922
 XXYZ=            -12.2294 YYXZ=             -1.8162 ZZXY=              2.3961
 N-N= 3.558339175442D+02 E-N=-1.510854165998D+03  KE= 3.458612096801D+02
                          Isotropic Fermi Contact Couplings
        Atom                 a.u.       MegaHertz       Gauss      10(-4) cm-1
     1  C(13)              0.00480       5.39894       1.92648       1.80089
     2  C(13)              0.00302       3.39117       1.21005       1.13117
     3  C(13)              0.00252       2.83741       1.01246       0.94646
     4  C(13)              0.00100       1.12839       0.40264       0.37639
     5  C(13)             -0.00033      -0.36724      -0.13104      -0.12250
     6  C(13)              0.01562      17.56284       6.26686       5.85833
     7  C(13)             -0.05476     -61.56608     -21.96831     -20.53623
     8  O(17)              0.18775    -113.81429     -40.61177     -37.96436
     9  H(1)               0.01491      66.64786      23.78161      22.23133
    10  H(1)               0.00021       0.94104       0.33579       0.31390
    11  H(1)              -0.00027      -1.22226      -0.43613      -0.40770
    12  H(1)              -0.00061      -2.71336      -0.96819      -0.90508
    13  H(1)              -0.00026      -1.14670      -0.40917      -0.38250
    14  H(1)              -0.00083      -3.69448      -1.31828      -1.23234
    15  H(1)              -0.00081      -3.61066      -1.28837      -1.20439
    16  H(1)              -0.00058      -2.61407      -0.93277      -0.87196
    17  H(1)              -0.00059      -2.61914      -0.93457      -0.87365
    18  H(1)              -0.00039      -1.74204      -0.62160      -0.58108
    19  H(1)               0.00053       2.35702       0.84104       0.78622
    20  H(1)              -0.00123      -5.50689      -1.96500      -1.83690
    21  H(1)               0.00101       4.52554       1.61483       1.50956
    22  H(1)               0.04609     206.00863      73.50900      68.71708
 --------------------------------------------------------
       Center         ----  Spin Dipole Couplings  ----
                      3XX-RR        3YY-RR        3ZZ-RR
 --------------------------------------------------------
     1   Atom        0.072057     -0.036077     -0.035980
     2   Atom        0.089105     -0.041755     -0.047351
     3   Atom        0.122326     -0.061462     -0.060864
     4   Atom        0.109970     -0.054916     -0.055054
     5   Atom        0.078675     -0.039967     -0.038708
     6   Atom        0.179579     -0.068595     -0.110984
     7   Atom        0.050039     -0.019221     -0.030818
     8   Atom       -0.416962      0.753517     -0.336555
     9   Atom        0.003484      0.002930     -0.006414
    10   Atom        0.000092     -0.000749      0.000657
    11   Atom       -0.000139     -0.000521      0.000660
    12   Atom       -0.000265      0.000209      0.000055
    13   Atom       -0.000269     -0.000259      0.000528
    14   Atom        0.000009     -0.000592      0.000584
    15   Atom       -0.000007     -0.000364      0.000371
    16   Atom        0.000979     -0.000407     -0.000572
    17   Atom        0.000897     -0.000990      0.000093
    18   Atom        0.003305     -0.001362     -0.001943
    19   Atom        0.003089     -0.001239     -0.001851
    20   Atom        0.001828     -0.002778      0.000950
    21   Atom       -0.002482     -0.001456      0.003937
    22   Atom       -0.005838     -0.005231      0.011069
 --------------------------------------------------------
                        XY            XZ            YZ
 --------------------------------------------------------
     1   Atom        0.010358     -0.008963     -0.001100
     2   Atom        0.029121     -0.012043     -0.002520
     3   Atom        0.007427     -0.007324     -0.000121
     4   Atom       -0.006246      0.005469     -0.000609
     5   Atom        0.019400      0.016837      0.002177
     6   Atom        0.113584      0.007827      0.000994
     7   Atom        0.088004      0.018006     -0.066310
     8   Atom        1.094152     -0.807066     -1.118687
     9   Atom        0.008720     -0.000194     -0.000131
    10   Atom       -0.002055      0.002599     -0.005289
    11   Atom       -0.001083     -0.001916      0.005280
    12   Atom        0.001475      0.000333      0.006468
    13   Atom        0.000193      0.000410     -0.006577
    14   Atom       -0.000447      0.000330     -0.008093
    15   Atom        0.000173     -0.000209      0.008051
    16   Atom        0.000183      0.000287      0.007384
    17   Atom        0.001031     -0.001462     -0.007380
    18   Atom        0.000749     -0.000311     -0.006344
    19   Atom       -0.001734     -0.001711      0.005749
    20   Atom        0.007597      0.000691     -0.012452
    21   Atom        0.003103     -0.000562      0.013186
    22   Atom       -0.002298      0.007028     -0.013735
 --------------------------------------------------------


 ---------------------------------------------------------------------------------
              Anisotropic Spin Dipole Couplings in Principal Axis System
 ---------------------------------------------------------------------------------

       Atom             a.u.   MegaHertz   Gauss  10(-4) cm-1        Axes

              Baa    -0.0372    -4.991    -1.781    -1.665 -0.0456  0.8838  0.4657
     1 C(13)  Bbb    -0.0366    -4.910    -1.752    -1.638  0.1164 -0.4583  0.8811
              Bcc     0.0738     9.901     3.533     3.303  0.9922  0.0944 -0.0820
 
              Baa    -0.0484    -6.496    -2.318    -2.167  0.1000 -0.0617  0.9931
     2 C(13)  Bbb    -0.0479    -6.433    -2.295    -2.146 -0.2004  0.9764  0.0808
              Bcc     0.0963    12.929     4.613     4.313  0.9746  0.2071 -0.0853
 
              Baa    -0.0618    -8.294    -2.960    -2.767 -0.0492  0.9649 -0.2581
     3 C(13)  Bbb    -0.0611    -8.200    -2.926    -2.735  0.0280  0.2596  0.9653
              Bcc     0.1229    16.494     5.886     5.502  0.9984  0.0402 -0.0398
 
              Baa    -0.0556    -7.461    -2.662    -2.489  0.0007  0.6695  0.7428
     4 C(13)  Bbb    -0.0548    -7.352    -2.624    -2.452  0.0503  0.7418 -0.6687
              Bcc     0.1104    14.813     5.286     4.941  0.9987 -0.0379  0.0332
 
              Baa    -0.0432    -5.794    -2.067    -1.933 -0.1835  0.9568  0.2253
     5 C(13)  Bbb    -0.0409    -5.493    -1.960    -1.832 -0.0960 -0.2456  0.9646
              Bcc     0.0841    11.287     4.027     3.765  0.9783  0.1554  0.1369
 
              Baa    -0.1140   -15.299    -5.459    -5.103 -0.3127  0.7700  0.5562
     6 C(13)  Bbb    -0.1099   -14.745    -5.261    -4.918  0.1837 -0.5254  0.8308
              Bcc     0.2239    30.044    10.720    10.022  0.9319  0.3620  0.0229
 
              Baa    -0.1250   -16.773    -5.985    -5.595 -0.4138  0.7052  0.5757
     7 C(13)  Bbb     0.0109     1.465     0.523     0.489  0.4732 -0.3736  0.7978
              Bcc     0.1141    15.308     5.462     5.106  0.7777  0.6026 -0.1791
 
              Baa    -1.1859    85.812    30.620    28.624  0.7564 -0.0506  0.6521
     8 O(17)  Bbb    -0.9795    70.876    25.290    23.642 -0.4598  0.6680  0.5852
              Bcc     2.1654  -156.688   -55.910   -52.266  0.4652  0.7424 -0.4820
 
              Baa    -0.0064    -3.425    -1.222    -1.142  0.0403 -0.0236  0.9989
     9 H(1)   Bbb    -0.0055    -2.943    -1.050    -0.982 -0.6947  0.7179  0.0449
              Bcc     0.0119     6.368     2.272     2.124  0.7182  0.6957 -0.0126
 
              Baa    -0.0054    -2.874    -1.026    -0.959 -0.0372  0.7441  0.6670
    10 H(1)   Bbb    -0.0015    -0.806    -0.288    -0.269  0.8985  0.3170 -0.3035
              Bcc     0.0069     3.681     1.313     1.228  0.4373 -0.5881  0.6804
 
              Baa    -0.0053    -2.823    -1.007    -0.942 -0.0990  0.7283 -0.6781
    11 H(1)   Bbb    -0.0008    -0.444    -0.159    -0.148  0.9403  0.2915  0.1758
              Bcc     0.0061     3.267     1.166     1.090 -0.3257  0.6202  0.7136
 
              Baa    -0.0064    -3.437    -1.226    -1.146 -0.1310  0.7059 -0.6961
    12 H(1)   Bbb    -0.0004    -0.209    -0.075    -0.070  0.9751 -0.0350 -0.2191
              Bcc     0.0068     3.646     1.301     1.216  0.1790  0.7074  0.6837
 
              Baa    -0.0065    -3.459    -1.234    -1.154 -0.0678  0.7257  0.6847
    13 H(1)   Bbb    -0.0002    -0.131    -0.047    -0.044  0.9974  0.0656  0.0292
              Bcc     0.0067     3.589     1.281     1.197  0.0238 -0.6849  0.7282
 
              Baa    -0.0081    -4.332    -1.546    -1.445  0.0127  0.7325  0.6806
    14 H(1)   Bbb    -0.0000    -0.014    -0.005    -0.005  0.9977  0.0363 -0.0577
              Bcc     0.0081     4.347     1.551     1.450  0.0670 -0.6798  0.7304
 
              Baa    -0.0081    -4.303    -1.535    -1.435 -0.0334  0.7226 -0.6905
    15 H(1)   Bbb     0.0000     0.001     0.000     0.000  0.9994  0.0268 -0.0203
              Bcc     0.0081     4.302     1.535     1.435 -0.0039  0.6907  0.7231
 
              Baa    -0.0079    -4.201    -1.499    -1.401 -0.0085 -0.7030  0.7111
    16 H(1)   Bbb     0.0010     0.513     0.183     0.171  0.9984 -0.0458 -0.0333
              Bcc     0.0069     3.689     1.316     1.230  0.0559  0.7097  0.7023
 
              Baa    -0.0079    -4.191    -1.495    -1.398  0.0281  0.7299  0.6829
    17 H(1)   Bbb     0.0004     0.225     0.080     0.075  0.9647 -0.1988  0.1729
              Bcc     0.0074     3.965     1.415     1.323 -0.2620 -0.6539  0.7097
 
              Baa    -0.0080    -4.274    -1.525    -1.426 -0.0259  0.6916  0.7218
    18 H(1)   Bbb     0.0030     1.590     0.567     0.530  0.9149 -0.2745  0.2959
              Bcc     0.0050     2.684     0.958     0.895  0.4028  0.6681 -0.6256
 
              Baa    -0.0073    -3.896    -1.390    -1.300  0.0049 -0.6873  0.7264
    19 H(1)   Bbb     0.0012     0.614     0.219     0.205  0.7825  0.4549  0.4251
              Bcc     0.0062     3.282     1.171     1.095  0.6226 -0.5663 -0.5400
 
              Baa    -0.0158    -8.422    -3.005    -2.809 -0.3443  0.7464  0.5696
    20 H(1)   Bbb     0.0022     1.176     0.420     0.392  0.8527 -0.0053  0.5223
              Bcc     0.0136     7.246     2.585     2.417  0.3929  0.6655 -0.6346
 
              Baa    -0.0130    -6.910    -2.466    -2.305 -0.2567  0.7576 -0.6001
    21 H(1)   Bbb    -0.0019    -1.006    -0.359    -0.336  0.9623  0.1431 -0.2311
              Bcc     0.0148     7.916     2.825     2.641  0.0893  0.6368  0.7658
 
              Baa    -0.0134    -7.160    -2.555    -2.388 -0.2409  0.8154  0.5264
    22 H(1)   Bbb    -0.0074    -3.970    -1.417    -1.324  0.9344  0.3415 -0.1014
              Bcc     0.0209    11.130     3.972     3.713  0.2625 -0.4675  0.8441
 

 ---------------------------------------------------------------------------------

 ******************************Gaussian NBO Version 3.1******************************
             N A T U R A L   A T O M I C   O R B I T A L   A N D
          N A T U R A L   B O N D   O R B I T A L   A N A L Y S I S
 ******************************Gaussian NBO Version 3.1******************************
       /RESON  / : Allow strongly delocalized NBO set

 Analyzing the SCF density

 Job title: 69                                                              

 Storage needed:    101028 in NPA,    133540 in NBO ( 939521456 available)
 GSVD:  LWork=       19020 too small for GESVD, short by        8450 words or        8450 for optimal perf.


 NATURAL POPULATIONS:  Natural atomic orbital occupancies 
                                                          
   NAO  Atom  No  lang   Type(AO)    Occupancy
 --------------------------------------------
     1    C    1  S      Cor( 1S)     1.99923
     2    C    1  S      Val( 2S)     1.09917
     3    C    1  S      Ryd( 3S)     0.00042
     4    C    1  px     Val( 2p)     1.08423
     5    C    1  px     Ryd( 3p)     0.00235
     6    C    1  py     Val( 2p)     1.18205
     7    C    1  py     Ryd( 3p)     0.00179
     8    C    1  pz     Val( 2p)     1.23179
     9    C    1  pz     Ryd( 3p)     0.00144
    10    C    1  dxy    Ryd( 3d)     0.00068
    11    C    1  dxz    Ryd( 3d)     0.00016
    12    C    1  dyz    Ryd( 3d)     0.00085
    13    C    1  dx2y2  Ryd( 3d)     0.00035
    14    C    1  dz2    Ryd( 3d)     0.00050

    15    C    2  S      Cor( 1S)     1.99912
    16    C    2  S      Val( 2S)     1.02450
    17    C    2  S      Ryd( 3S)     0.00121
    18    C    2  px     Val( 2p)     0.98901
    19    C    2  px     Ryd( 3p)     0.00251
    20    C    2  py     Val( 2p)     1.14651
    21    C    2  py     Ryd( 3p)     0.00160
    22    C    2  pz     Val( 2p)     1.23419
    23    C    2  pz     Ryd( 3p)     0.00291
    24    C    2  dxy    Ryd( 3d)     0.00076
    25    C    2  dxz    Ryd( 3d)     0.00037
    26    C    2  dyz    Ryd( 3d)     0.00103
    27    C    2  dx2y2  Ryd( 3d)     0.00060
    28    C    2  dz2    Ryd( 3d)     0.00055

    29    C    3  S      Cor( 1S)     1.99911
    30    C    3  S      Val( 2S)     1.02115
    31    C    3  S      Ryd( 3S)     0.00190
    32    C    3  px     Val( 2p)     0.97686
    33    C    3  px     Ryd( 3p)     0.00323
    34    C    3  py     Val( 2p)     1.15112
    35    C    3  py     Ryd( 3p)     0.00188
    36    C    3  pz     Val( 2p)     1.23760
    37    C    3  pz     Ryd( 3p)     0.00321
    38    C    3  dxy    Ryd( 3d)     0.00077
    39    C    3  dxz    Ryd( 3d)     0.00038
    40    C    3  dyz    Ryd( 3d)     0.00106
    41    C    3  dx2y2  Ryd( 3d)     0.00056
    42    C    3  dz2    Ryd( 3d)     0.00053

    43    C    4  S      Cor( 1S)     1.99911
    44    C    4  S      Val( 2S)     1.01930
    45    C    4  S      Ryd( 3S)     0.00187
    46    C    4  px     Val( 2p)     0.97686
    47    C    4  px     Ryd( 3p)     0.00317
    48    C    4  py     Val( 2p)     1.15262
    49    C    4  py     Ryd( 3p)     0.00198
    50    C    4  pz     Val( 2p)     1.24195
    51    C    4  pz     Ryd( 3p)     0.00347
    52    C    4  dxy    Ryd( 3d)     0.00074
    53    C    4  dxz    Ryd( 3d)     0.00037
    54    C    4  dyz    Ryd( 3d)     0.00105
    55    C    4  dx2y2  Ryd( 3d)     0.00055
    56    C    4  dz2    Ryd( 3d)     0.00054

    57    C    5  S      Cor( 1S)     1.99910
    58    C    5  S      Val( 2S)     1.02454
    59    C    5  S      Ryd( 3S)     0.00178
    60    C    5  px     Val( 2p)     0.97744
    61    C    5  px     Ryd( 3p)     0.00269
    62    C    5  py     Val( 2p)     1.14817
    63    C    5  py     Ryd( 3p)     0.00174
    64    C    5  pz     Val( 2p)     1.24693
    65    C    5  pz     Ryd( 3p)     0.00341
    66    C    5  dxy    Ryd( 3d)     0.00077
    67    C    5  dxz    Ryd( 3d)     0.00039
    68    C    5  dyz    Ryd( 3d)     0.00102
    69    C    5  dx2y2  Ryd( 3d)     0.00054
    70    C    5  dz2    Ryd( 3d)     0.00055

    71    C    6  S      Cor( 1S)     1.99907
    72    C    6  S      Val( 2S)     1.07067
    73    C    6  S      Ryd( 3S)     0.00153
    74    C    6  px     Val( 2p)     0.97928
    75    C    6  px     Ryd( 3p)     0.00370
    76    C    6  py     Val( 2p)     1.15489
    77    C    6  py     Ryd( 3p)     0.00110
    78    C    6  pz     Val( 2p)     1.27790
    79    C    6  pz     Ryd( 3p)     0.00362
    80    C    6  dxy    Ryd( 3d)     0.00078
    81    C    6  dxz    Ryd( 3d)     0.00042
    82    C    6  dyz    Ryd( 3d)     0.00080
    83    C    6  dx2y2  Ryd( 3d)     0.00045
    84    C    6  dz2    Ryd( 3d)     0.00066

    85    C    7  S      Cor( 1S)     1.99931
    86    C    7  S      Val( 2S)     0.95922
    87    C    7  S      Ryd( 3S)     0.00734
    88    C    7  px     Val( 2p)     0.79802
    89    C    7  px     Ryd( 3p)     0.01013
    90    C    7  py     Val( 2p)     0.85401
    91    C    7  py     Ryd( 3p)     0.00146
    92    C    7  pz     Val( 2p)     0.86841
    93    C    7  pz     Ryd( 3p)     0.00489
    94    C    7  dxy    Ryd( 3d)     0.00214
    95    C    7  dxz    Ryd( 3d)     0.00196
    96    C    7  dyz    Ryd( 3d)     0.00169
    97    C    7  dx2y2  Ryd( 3d)     0.00176
    98    C    7  dz2    Ryd( 3d)     0.00230

    99    O    8  S      Cor( 1S)     1.99973
   100    O    8  S      Val( 2S)     1.71485
   101    O    8  S      Ryd( 3S)     0.00171
   102    O    8  px     Val( 2p)     1.53724
   103    O    8  px     Ryd( 3p)     0.00108
   104    O    8  py     Val( 2p)     1.38956
   105    O    8  py     Ryd( 3p)     0.00143
   106    O    8  pz     Val( 2p)     1.52115
   107    O    8  pz     Ryd( 3p)     0.00120
   108    O    8  dxy    Ryd( 3d)     0.00125
   109    O    8  dxz    Ryd( 3d)     0.00130
   110    O    8  dyz    Ryd( 3d)     0.00074
   111    O    8  dx2y2  Ryd( 3d)     0.00093
   112    O    8  dz2    Ryd( 3d)     0.00140

   113    H    9  S      Val( 1S)     0.73560
   114    H    9  S      Ryd( 2S)     0.00109
   115    H    9  px     Ryd( 2p)     0.00057
   116    H    9  py     Ryd( 2p)     0.00030
   117    H    9  pz     Ryd( 2p)     0.00020

   118    H   10  S      Val( 1S)     0.77370
   119    H   10  S      Ryd( 2S)     0.00150
   120    H   10  px     Ryd( 2p)     0.00015
   121    H   10  py     Ryd( 2p)     0.00037
   122    H   10  pz     Ryd( 2p)     0.00052

   123    H   11  S      Val( 1S)     0.77399
   124    H   11  S      Ryd( 2S)     0.00151
   125    H   11  px     Ryd( 2p)     0.00014
   126    H   11  py     Ryd( 2p)     0.00038
   127    H   11  pz     Ryd( 2p)     0.00052

   128    H   12  S      Val( 1S)     0.76948
   129    H   12  S      Ryd( 2S)     0.00258
   130    H   12  px     Ryd( 2p)     0.00013
   131    H   12  py     Ryd( 2p)     0.00039
   132    H   12  pz     Ryd( 2p)     0.00051

   133    H   13  S      Val( 1S)     0.76833
   134    H   13  S      Ryd( 2S)     0.00258
   135    H   13  px     Ryd( 2p)     0.00012
   136    H   13  py     Ryd( 2p)     0.00038
   137    H   13  pz     Ryd( 2p)     0.00053

   138    H   14  S      Val( 1S)     0.76791
   139    H   14  S      Ryd( 2S)     0.00275
   140    H   14  px     Ryd( 2p)     0.00012
   141    H   14  py     Ryd( 2p)     0.00038
   142    H   14  pz     Ryd( 2p)     0.00053

   143    H   15  S      Val( 1S)     0.76632
   144    H   15  S      Ryd( 2S)     0.00275
   145    H   15  px     Ryd( 2p)     0.00011
   146    H   15  py     Ryd( 2p)     0.00039
   147    H   15  pz     Ryd( 2p)     0.00052

   148    H   16  S      Val( 1S)     0.76376
   149    H   16  S      Ryd( 2S)     0.00263
   150    H   16  px     Ryd( 2p)     0.00012
   151    H   16  py     Ryd( 2p)     0.00039
   152    H   16  pz     Ryd( 2p)     0.00052

   153    H   17  S      Val( 1S)     0.76075
   154    H   17  S      Ryd( 2S)     0.00265
   155    H   17  px     Ryd( 2p)     0.00012
   156    H   17  py     Ryd( 2p)     0.00038
   157    H   17  pz     Ryd( 2p)     0.00054

   158    H   18  S      Val( 1S)     0.76085
   159    H   18  S      Ryd( 2S)     0.00271
   160    H   18  px     Ryd( 2p)     0.00012
   161    H   18  py     Ryd( 2p)     0.00038
   162    H   18  pz     Ryd( 2p)     0.00054

   163    H   19  S      Val( 1S)     0.75116
   164    H   19  S      Ryd( 2S)     0.00274
   165    H   19  px     Ryd( 2p)     0.00010
   166    H   19  py     Ryd( 2p)     0.00040
   167    H   19  pz     Ryd( 2p)     0.00054

   168    H   20  S      Val( 1S)     0.72169
   169    H   20  S      Ryd( 2S)     0.00287
   170    H   20  px     Ryd( 2p)     0.00011
   171    H   20  py     Ryd( 2p)     0.00034
   172    H   20  pz     Ryd( 2p)     0.00056

   173    H   21  S      Val( 1S)     0.70048
   174    H   21  S      Ryd( 2S)     0.00213
   175    H   21  px     Ryd( 2p)     0.00016
   176    H   21  py     Ryd( 2p)     0.00048
   177    H   21  pz     Ryd( 2p)     0.00050

   178    H   22  S      Val( 1S)     0.73483
   179    H   22  S      Ryd( 2S)     0.00292
   180    H   22  px     Ryd( 2p)     0.00006
   181    H   22  py     Ryd( 2p)     0.00045
   182    H   22  pz     Ryd( 2p)     0.00065


 Summary of Natural Population Analysis:                  
                                                          
                                       Natural Population 
                Natural  -----------------------------------------------
    Atom  No    Charge         Core      Valence    Rydberg      Total
 -----------------------------------------------------------------------
      C    1   -0.60502      1.99923     4.59725    0.00855     6.60502
      C    2   -0.40488      1.99912     4.39422    0.01153     6.40488
      C    3   -0.39935      1.99911     4.38673    0.01351     6.39935
      C    4   -0.40358      1.99911     4.39073    0.01374     6.40358
      C    5   -0.40909      1.99910     4.39708    0.01291     6.40909
      C    6   -0.49487      1.99907     4.48274    0.01306     6.49487
      C    7    0.48736      1.99931     3.47967    0.03367     5.51264
      O    8   -0.17358      1.99973     6.16280    0.01105     8.17358
      H    9    0.26223      0.00000     0.73560    0.00216     0.73777
      H   10    0.22376      0.00000     0.77370    0.00254     0.77624
      H   11    0.22346      0.00000     0.77399    0.00254     0.77654
      H   12    0.22691      0.00000     0.76948    0.00361     0.77309
      H   13    0.22807      0.00000     0.76833    0.00361     0.77193
      H   14    0.22831      0.00000     0.76791    0.00378     0.77169
      H   15    0.22990      0.00000     0.76632    0.00377     0.77010
      H   16    0.23258      0.00000     0.76376    0.00366     0.76742
      H   17    0.23556      0.00000     0.76075    0.00369     0.76444
      H   18    0.23540      0.00000     0.76085    0.00375     0.76460
      H   19    0.24507      0.00000     0.75116    0.00377     0.75493
      H   20    0.27443      0.00000     0.72169    0.00388     0.72557
      H   21    0.29623      0.00000     0.70048    0.00328     0.70377
      H   22    0.26109      0.00000     0.73483    0.00408     0.73891
 =======================================================================
   * Total *    1.00000     15.99378    46.84008    0.16614    63.00000

                                 Natural Population      
 --------------------------------------------------------
   Core                      15.99378 ( 99.9611% of  16)
   Valence                   46.84008 ( 99.6597% of  47)
   Natural Minimal Basis     62.83386 ( 99.7363% of  63)
   Natural Rydberg Basis      0.16614 (  0.2637% of  63)
 --------------------------------------------------------

    Atom  No          Natural Electron Configuration
 ----------------------------------------------------------------------------
      C    1      [core]2S( 1.10)2p( 3.50)3p( 0.01)
      C    2      [core]2S( 1.02)2p( 3.37)3p( 0.01)
      C    3      [core]2S( 1.02)2p( 3.37)3p( 0.01)
      C    4      [core]2S( 1.02)2p( 3.37)3p( 0.01)
      C    5      [core]2S( 1.02)2p( 3.37)3p( 0.01)
      C    6      [core]2S( 1.07)2p( 3.41)3p( 0.01)
      C    7      [core]2S( 0.96)2p( 2.52)3S( 0.01)3p( 0.02)3d( 0.01)
      O    8      [core]2S( 1.71)2p( 4.45)3d( 0.01)
      H    9            1S( 0.74)
      H   10            1S( 0.77)
      H   11            1S( 0.77)
      H   12            1S( 0.77)
      H   13            1S( 0.77)
      H   14            1S( 0.77)
      H   15            1S( 0.77)
      H   16            1S( 0.76)
      H   17            1S( 0.76)
      H   18            1S( 0.76)
      H   19            1S( 0.75)
      H   20            1S( 0.72)
      H   21            1S( 0.70)
      H   22            1S( 0.73)


 ***************************************************
 *******         Alpha spin orbitals         *******
 ***************************************************


 NATURAL POPULATIONS:  Natural atomic orbital occupancies 
                                                          
   NAO  Atom  No  lang   Type(AO)    Occupancy      Energy
 ----------------------------------------------------------
     1    C    1  S      Cor( 1S)     0.99962     -10.18712
     2    C    1  S      Val( 2S)     0.54968      -0.35635
     3    C    1  S      Ryd( 3S)     0.00023       0.75462
     4    C    1  px     Val( 2p)     0.56511      -0.19021
     5    C    1  px     Ryd( 3p)     0.00123       0.46170
     6    C    1  py     Val( 2p)     0.59070      -0.18958
     7    C    1  py     Ryd( 3p)     0.00099       0.46188
     8    C    1  pz     Val( 2p)     0.61653      -0.19155
     9    C    1  pz     Ryd( 3p)     0.00072       0.47743
    10    C    1  dxy    Ryd( 3d)     0.00037       2.24089
    11    C    1  dxz    Ryd( 3d)     0.00008       1.93999
    12    C    1  dyz    Ryd( 3d)     0.00042       2.34194
    13    C    1  dx2y2  Ryd( 3d)     0.00018       2.02720
    14    C    1  dz2    Ryd( 3d)     0.00025       2.19074

    15    C    2  S      Cor( 1S)     0.99956     -10.20054
    16    C    2  S      Val( 2S)     0.51243      -0.34597
    17    C    2  S      Ryd( 3S)     0.00062       0.78219
    18    C    2  px     Val( 2p)     0.51790      -0.20355
    19    C    2  px     Ryd( 3p)     0.00130       0.49775
    20    C    2  py     Val( 2p)     0.57340      -0.20296
    21    C    2  py     Ryd( 3p)     0.00086       0.45919
    22    C    2  pz     Val( 2p)     0.61792      -0.20503
    23    C    2  pz     Ryd( 3p)     0.00146       0.60168
    24    C    2  dxy    Ryd( 3d)     0.00043       2.14761
    25    C    2  dxz    Ryd( 3d)     0.00019       1.89989
    26    C    2  dyz    Ryd( 3d)     0.00051       2.35986
    27    C    2  dx2y2  Ryd( 3d)     0.00030       2.00473
    28    C    2  dz2    Ryd( 3d)     0.00028       2.12876

    29    C    3  S      Cor( 1S)     0.99955     -10.21436
    30    C    3  S      Val( 2S)     0.51082      -0.35922
    31    C    3  S      Ryd( 3S)     0.00095       0.77010
    32    C    3  px     Val( 2p)     0.52013      -0.22119
    33    C    3  px     Ryd( 3p)     0.00171       0.55860
    34    C    3  py     Val( 2p)     0.57462      -0.22049
    35    C    3  py     Ryd( 3p)     0.00098       0.47174
    36    C    3  pz     Val( 2p)     0.61967      -0.22443
    37    C    3  pz     Ryd( 3p)     0.00161       0.62898
    38    C    3  dxy    Ryd( 3d)     0.00044       2.13753
    39    C    3  dxz    Ryd( 3d)     0.00019       1.88827
    40    C    3  dyz    Ryd( 3d)     0.00053       2.34285
    41    C    3  dx2y2  Ryd( 3d)     0.00028       1.99746
    42    C    3  dz2    Ryd( 3d)     0.00027       2.11558

    43    C    4  S      Cor( 1S)     0.99955     -10.23282
    44    C    4  S      Val( 2S)     0.50977      -0.37648
    45    C    4  S      Ryd( 3S)     0.00093       0.76596
    46    C    4  px     Val( 2p)     0.51526      -0.23804
    47    C    4  px     Ryd( 3p)     0.00175       0.54804
    48    C    4  py     Val( 2p)     0.57524      -0.23934
    49    C    4  py     Ryd( 3p)     0.00104       0.45822
    50    C    4  pz     Val( 2p)     0.62170      -0.24343
    51    C    4  pz     Ryd( 3p)     0.00174       0.62176
    52    C    4  dxy    Ryd( 3d)     0.00043       2.12493
    53    C    4  dxz    Ryd( 3d)     0.00019       1.87621
    54    C    4  dyz    Ryd( 3d)     0.00053       2.32560
    55    C    4  dx2y2  Ryd( 3d)     0.00028       1.98160
    56    C    4  dz2    Ryd( 3d)     0.00028       2.09970

    57    C    5  S      Cor( 1S)     0.99955     -10.26245
    58    C    5  S      Val( 2S)     0.51214      -0.40470
    59    C    5  S      Ryd( 3S)     0.00088       0.72567
    60    C    5  px     Val( 2p)     0.50735      -0.26581
    61    C    5  px     Ryd( 3p)     0.00156       0.49910
    62    C    5  py     Val( 2p)     0.57279      -0.26561
    63    C    5  py     Ryd( 3p)     0.00093       0.42875
    64    C    5  pz     Val( 2p)     0.62421      -0.26956
    65    C    5  pz     Ryd( 3p)     0.00172       0.60097
    66    C    5  dxy    Ryd( 3d)     0.00043       2.08922
    67    C    5  dxz    Ryd( 3d)     0.00020       1.85090
    68    C    5  dyz    Ryd( 3d)     0.00051       2.29907
    69    C    5  dx2y2  Ryd( 3d)     0.00027       1.94802
    70    C    5  dz2    Ryd( 3d)     0.00028       2.07261

    71    C    6  S      Cor( 1S)     0.99953     -10.30373
    72    C    6  S      Val( 2S)     0.53630      -0.46376
    73    C    6  S      Ryd( 3S)     0.00077       0.68507
    74    C    6  px     Val( 2p)     0.53437      -0.31953
    75    C    6  px     Ryd( 3p)     0.00193       0.42248
    76    C    6  py     Val( 2p)     0.58551      -0.31321
    77    C    6  py     Ryd( 3p)     0.00059       0.36906
    78    C    6  pz     Val( 2p)     0.63999      -0.31428
    79    C    6  pz     Ryd( 3p)     0.00179       0.58017
    80    C    6  dxy    Ryd( 3d)     0.00049       2.04349
    81    C    6  dxz    Ryd( 3d)     0.00022       1.81169
    82    C    6  dyz    Ryd( 3d)     0.00040       2.25333
    83    C    6  dx2y2  Ryd( 3d)     0.00025       1.88050
    84    C    6  dz2    Ryd( 3d)     0.00036       2.04049

    85    C    7  S      Cor( 1S)     0.99966     -10.43207
    86    C    7  S      Val( 2S)     0.47304      -0.46056
    87    C    7  S      Ryd( 3S)     0.00336       0.32358
    88    C    7  px     Val( 2p)     0.39696      -0.27406
    89    C    7  px     Ryd( 3p)     0.00483       0.32033
    90    C    7  py     Val( 2p)     0.42456      -0.34559
    91    C    7  py     Ryd( 3p)     0.00065       0.36806
    92    C    7  pz     Val( 2p)     0.42836      -0.31388
    93    C    7  pz     Ryd( 3p)     0.00237       0.41628
    94    C    7  dxy    Ryd( 3d)     0.00132       1.86669
    95    C    7  dxz    Ryd( 3d)     0.00098       1.98374
    96    C    7  dyz    Ryd( 3d)     0.00098       1.94118
    97    C    7  dx2y2  Ryd( 3d)     0.00093       1.85911
    98    C    7  dz2    Ryd( 3d)     0.00134       1.82798

    99    O    8  S      Cor( 1S)     0.99987     -19.20758
   100    O    8  S      Val( 2S)     0.86180      -1.19248
   101    O    8  S      Ryd( 3S)     0.00082       1.09867
   102    O    8  px     Val( 2p)     0.82910      -0.59364
   103    O    8  px     Ryd( 3p)     0.00063       0.78704
   104    O    8  py     Val( 2p)     0.84649      -0.57618
   105    O    8  py     Ryd( 3p)     0.00093       0.82373
   106    O    8  pz     Val( 2p)     0.82862      -0.58220
   107    O    8  pz     Ryd( 3p)     0.00068       0.79931
   108    O    8  dxy    Ryd( 3d)     0.00067       2.48969
   109    O    8  dxz    Ryd( 3d)     0.00065       2.92745
   110    O    8  dyz    Ryd( 3d)     0.00039       2.45413
   111    O    8  dx2y2  Ryd( 3d)     0.00049       2.62556
   112    O    8  dz2    Ryd( 3d)     0.00073       2.53124

   113    H    9  S      Val( 1S)     0.38014      -0.03316
   114    H    9  S      Ryd( 2S)     0.00056       0.24709
   115    H    9  px     Ryd( 2p)     0.00029       2.06631
   116    H    9  py     Ryd( 2p)     0.00017       1.81497
   117    H    9  pz     Ryd( 2p)     0.00010       1.66510

   118    H   10  S      Val( 1S)     0.38684      -0.03653
   119    H   10  S      Ryd( 2S)     0.00076       0.26139
   120    H   10  px     Ryd( 2p)     0.00008       1.65312
   121    H   10  py     Ryd( 2p)     0.00018       1.86056
   122    H   10  pz     Ryd( 2p)     0.00026       2.05075

   123    H   11  S      Val( 1S)     0.38659      -0.03586
   124    H   11  S      Ryd( 2S)     0.00076       0.26183
   125    H   11  px     Ryd( 2p)     0.00007       1.64759
   126    H   11  py     Ryd( 2p)     0.00019       1.87407
   127    H   11  pz     Ryd( 2p)     0.00026       2.04418

   128    H   12  S      Val( 1S)     0.38407      -0.04182
   129    H   12  S      Ryd( 2S)     0.00129       0.25661
   130    H   12  px     Ryd( 2p)     0.00006       1.69250
   131    H   12  py     Ryd( 2p)     0.00019       1.88856
   132    H   12  pz     Ryd( 2p)     0.00025       2.03700

   133    H   13  S      Val( 1S)     0.38378      -0.04147
   134    H   13  S      Ryd( 2S)     0.00129       0.25680
   135    H   13  px     Ryd( 2p)     0.00006       1.68835
   136    H   13  py     Ryd( 2p)     0.00019       1.87623
   137    H   13  pz     Ryd( 2p)     0.00026       2.05355

   138    H   14  S      Val( 1S)     0.38306      -0.05931
   139    H   14  S      Ryd( 2S)     0.00138       0.25427
   140    H   14  px     Ryd( 2p)     0.00006       1.71493
   141    H   14  py     Ryd( 2p)     0.00019       1.86974
   142    H   14  pz     Ryd( 2p)     0.00026       2.04427

   143    H   15  S      Val( 1S)     0.38230      -0.05803
   144    H   15  S      Ryd( 2S)     0.00138       0.25425
   145    H   15  px     Ryd( 2p)     0.00006       1.71579
   146    H   15  py     Ryd( 2p)     0.00019       1.88262
   147    H   15  pz     Ryd( 2p)     0.00026       2.03259

   148    H   16  S      Val( 1S)     0.38128      -0.07482
   149    H   16  S      Ryd( 2S)     0.00132       0.24153
   150    H   16  px     Ryd( 2p)     0.00006       1.70835
   151    H   16  py     Ryd( 2p)     0.00020       1.86802
   152    H   16  pz     Ryd( 2p)     0.00026       2.01699

   153    H   17  S      Val( 1S)     0.37964      -0.07179
   154    H   17  S      Ryd( 2S)     0.00133       0.24113
   155    H   17  px     Ryd( 2p)     0.00006       1.70641
   156    H   17  py     Ryd( 2p)     0.00019       1.85674
   157    H   17  pz     Ryd( 2p)     0.00027       2.03119

   158    H   18  S      Val( 1S)     0.37982      -0.09802
   159    H   18  S      Ryd( 2S)     0.00135       0.22000
   160    H   18  px     Ryd( 2p)     0.00006       1.66481
   161    H   18  py     Ryd( 2p)     0.00019       1.83030
   162    H   18  pz     Ryd( 2p)     0.00027       2.01014

   163    H   19  S      Val( 1S)     0.37607      -0.08909
   164    H   19  S      Ryd( 2S)     0.00138       0.21351
   165    H   19  px     Ryd( 2p)     0.00005       1.66730
   166    H   19  py     Ryd( 2p)     0.00020       1.84784
   167    H   19  pz     Ryd( 2p)     0.00027       1.98762

   168    H   20  S      Val( 1S)     0.36029      -0.10312
   169    H   20  S      Ryd( 2S)     0.00153       0.18624
   170    H   20  px     Ryd( 2p)     0.00005       1.61943
   171    H   20  py     Ryd( 2p)     0.00017       1.77239
   172    H   20  pz     Ryd( 2p)     0.00028       1.98933

   173    H   21  S      Val( 1S)     0.35094      -0.12025
   174    H   21  S      Ryd( 2S)     0.00112       0.18626
   175    H   21  px     Ryd( 2p)     0.00008       1.60391
   176    H   21  py     Ryd( 2p)     0.00023       1.81298
   177    H   21  pz     Ryd( 2p)     0.00025       1.94929

   178    H   22  S      Val( 1S)     0.41064      -0.21208
   179    H   22  S      Ryd( 2S)     0.00140       0.15167
   180    H   22  px     Ryd( 2p)     0.00003       1.57489
   181    H   22  py     Ryd( 2p)     0.00025       1.64740
   182    H   22  pz     Ryd( 2p)     0.00039       1.82376


 Summary of Natural Population Analysis:                  
                                                          
                                       Natural Population 
                Natural  -----------------------------------------------
    Atom  No    Charge         Core      Valence    Rydberg      Total
 -----------------------------------------------------------------------
      C    1   -0.32611      0.99962     2.32202    0.00448     3.32611
      C    2   -0.22716      0.99956     2.22164    0.00595     3.22716
      C    3   -0.23178      0.99955     2.22525    0.00698     3.23178
      C    4   -0.22869      0.99955     2.22197    0.00717     3.22869
      C    5   -0.22281      0.99955     2.21650    0.00676     3.22281
      C    6   -0.30251      0.99953     2.29617    0.00681     3.30251
      C    7    0.26065      0.99966     1.72293    0.01676     2.73935
      O    8   -0.37187      0.99987     3.36601    0.00600     4.37187
      H    9    0.11875      0.00000     0.38014    0.00111     0.38125
      H   10    0.11188      0.00000     0.38684    0.00128     0.38812
      H   11    0.11213      0.00000     0.38659    0.00128     0.38787
      H   12    0.11412      0.00000     0.38407    0.00180     0.38588
      H   13    0.11442      0.00000     0.38378    0.00180     0.38558
      H   14    0.11505      0.00000     0.38306    0.00189     0.38495
      H   15    0.11582      0.00000     0.38230    0.00189     0.38418
      H   16    0.11689      0.00000     0.38128    0.00183     0.38311
      H   17    0.11852      0.00000     0.37964    0.00184     0.38148
      H   18    0.11832      0.00000     0.37982    0.00187     0.38168
      H   19    0.12204      0.00000     0.37607    0.00189     0.37796
      H   20    0.13769      0.00000     0.36029    0.00203     0.36231
      H   21    0.14736      0.00000     0.35094    0.00169     0.35264
      H   22    0.08730      0.00000     0.41064    0.00206     0.41270
 =======================================================================
   * Total *   -0.00000      7.99688    23.91794    0.08518    32.00000

                                 Natural Population      
 --------------------------------------------------------
   Core                       7.99688 ( 99.9611% of   8)
   Valence                   23.91794 ( 99.6581% of  24)
   Natural Minimal Basis     31.91482 ( 99.7338% of  32)
   Natural Rydberg Basis      0.08518 (  0.2662% of  32)
 --------------------------------------------------------

    Atom  No          Natural Electron Configuration
 ----------------------------------------------------------------------------
      C    1      [core]2S( 0.55)2p( 1.77)
      C    2      [core]2S( 0.51)2p( 1.71)
      C    3      [core]2S( 0.51)2p( 1.71)
      C    4      [core]2S( 0.51)2p( 1.71)
      C    5      [core]2S( 0.51)2p( 1.70)
      C    6      [core]2S( 0.54)2p( 1.76)
      C    7      [core]2S( 0.47)2p( 1.25)3p( 0.01)3d( 0.01)
      O    8      [core]2S( 0.86)2p( 2.50)
      H    9            1S( 0.38)
      H   10            1S( 0.39)
      H   11            1S( 0.39)
      H   12            1S( 0.38)
      H   13            1S( 0.38)
      H   14            1S( 0.38)
      H   15            1S( 0.38)
      H   16            1S( 0.38)
      H   17            1S( 0.38)
      H   18            1S( 0.38)
      H   19            1S( 0.38)
      H   20            1S( 0.36)
      H   21            1S( 0.35)
      H   22            1S( 0.41)


 NATURAL BOND ORBITAL ANALYSIS, alpha spin orbitals:

                       Occupancies       Lewis Structure    Low   High
           Occ.    -------------------  -----------------   occ   occ
  Cycle   Thresh.   Lewis   Non-Lewis     CR  BD  3C  LP    (L)   (NL)   Dev
 =============================================================================
   1(1)    0.90    31.72895   0.27105      8  22   0   2     0      0    0.01
 -----------------------------------------------------------------------------

 Structure accepted: No low occupancy Lewis orbitals

 --------------------------------------------------------
   Core                      7.99688 ( 99.961% of   8)
   Valence Lewis            23.73207 ( 98.884% of  24)
  ==================       ============================
   Total Lewis              31.72895 ( 99.153% of  32)
  -----------------------------------------------------
   Valence non-Lewis         0.20992 (  0.656% of  32)
   Rydberg non-Lewis         0.06112 (  0.191% of  32)
  ==================       ============================
   Total non-Lewis           0.27105 (  0.847% of  32)
 --------------------------------------------------------


       (Occupancy)   Bond orbital/ Coefficients/ Hybrids
 ---------------------------------------------------------------------------------
     1. (0.99356) BD ( 1) C   1 - C   2  
                ( 48.69%)   0.6978* C   1 s( 29.47%)p 2.39( 70.48%)d 0.00(  0.05%)
                                            0.0004  0.5428  0.0075 -0.6912  0.0019
                                            0.4758  0.0160  0.0211 -0.0003 -0.0172
                                           -0.0009  0.0005  0.0076 -0.0112
                ( 51.31%)   0.7163* C   2 s( 28.36%)p 2.52( 71.60%)d 0.00(  0.04%)
                                            0.0002  0.5323  0.0140  0.6963  0.0116
                                           -0.4800  0.0122 -0.0211 -0.0006 -0.0174
                                           -0.0007  0.0005  0.0047 -0.0110
     2. (0.99369) BD ( 1) C   1 - H   9  
                ( 61.85%)   0.7865* C   1 s( 23.87%)p 3.19( 76.08%)d 0.00(  0.04%)
                                            0.0000  0.4886  0.0040  0.7201  0.0026
                                            0.4909 -0.0140 -0.0330  0.0000  0.0172
                                           -0.0011 -0.0008  0.0058 -0.0101
                ( 38.15%)   0.6176* H   9 s( 99.91%)p 0.00(  0.09%)
                                            0.9995 -0.0011 -0.0256 -0.0160  0.0011
     3. (0.99437) BD ( 1) C   1 - H  10  
                ( 61.32%)   0.7830* C   1 s( 23.31%)p 3.29( 76.65%)d 0.00(  0.04%)
                                           -0.0000 -0.4828  0.0046 -0.0512 -0.0178
                                            0.5077  0.0035 -0.7112  0.0058 -0.0000
                                           -0.0006  0.0167  0.0055 -0.0103
                ( 38.68%)   0.6220* H  10 s( 99.92%)p 0.00(  0.08%)
                                           -0.9996  0.0020  0.0051 -0.0172  0.0227
     4. (0.99435) BD ( 1) C   1 - H  11  
                ( 61.34%)   0.7832* C   1 s( 23.31%)p 3.29( 76.64%)d 0.00(  0.04%)
                                           -0.0000 -0.4828  0.0047  0.0029 -0.0181
                                            0.5234  0.0032  0.7015 -0.0046 -0.0013
                                           -0.0010 -0.0168  0.0058 -0.0096
                ( 38.66%)   0.6218* H  11 s( 99.92%)p 0.00(  0.08%)
                                           -0.9996  0.0020  0.0032 -0.0177 -0.0227
     5. (0.98997) BD ( 1) C   2 - C   3  
                ( 48.72%)   0.6980* C   2 s( 27.78%)p 2.60( 72.16%)d 0.00(  0.06%)
                                            0.0003  0.5270  0.0078 -0.7159 -0.0037
                                           -0.4560 -0.0064  0.0326  0.0002  0.0187
                                           -0.0014 -0.0009  0.0086 -0.0121
                ( 51.28%)   0.7161* C   3 s( 28.93%)p 2.45( 71.02%)d 0.00(  0.05%)
                                            0.0003  0.5378  0.0091  0.7082 -0.0017
                                            0.4556 -0.0031 -0.0320  0.0001  0.0176
                                           -0.0011 -0.0008  0.0069 -0.0114
     6. (0.98878) BD ( 1) C   2 - H  12  
                ( 61.65%)   0.7852* C   2 s( 21.93%)p 3.56( 78.03%)d 0.00(  0.04%)
                                           -0.0001  0.4682 -0.0090  0.0338  0.0099
                                            0.5374  0.0065  0.7000 -0.0123 -0.0000
                                           -0.0003  0.0172 -0.0061  0.0102
                ( 38.35%)   0.6193* H  12 s( 99.91%)p 0.00(  0.09%)
                                            0.9996 -0.0045 -0.0032 -0.0191 -0.0221
     7. (0.98875) BD ( 1) C   2 - H  13  
                ( 61.68%)   0.7854* C   2 s( 21.94%)p 3.55( 78.01%)d 0.00(  0.04%)
                                           -0.0001  0.4684 -0.0089 -0.0202  0.0107
                                            0.5214  0.0068 -0.7124  0.0113 -0.0013
                                            0.0020 -0.0169 -0.0057  0.0107
                ( 38.32%)   0.6190* H  13 s( 99.91%)p 0.00(  0.09%)
                                            0.9996 -0.0045 -0.0013 -0.0186  0.0228
     8. (0.98906) BD ( 1) C   3 - C   4  
                ( 48.82%)   0.6987* C   3 s( 27.70%)p 2.61( 72.24%)d 0.00(  0.05%)
                                            0.0003  0.5262  0.0136 -0.7043 -0.0009
                                            0.4753  0.0041  0.0215 -0.0002 -0.0185
                                           -0.0010  0.0006  0.0078 -0.0118
                ( 51.18%)   0.7154* C   4 s( 29.14%)p 2.43( 70.82%)d 0.00(  0.05%)
                                            0.0002  0.5397  0.0082  0.6917 -0.0040
                                           -0.4789  0.0026 -0.0202  0.0002 -0.0175
                                           -0.0005  0.0004  0.0046 -0.0112
     9. (0.98885) BD ( 1) C   3 - H  14  
                ( 61.78%)   0.7860* C   3 s( 21.68%)p 3.61( 78.27%)d 0.00(  0.04%)
                                            0.0001 -0.4656  0.0085 -0.0157 -0.0046
                                            0.5236  0.0079 -0.7129  0.0099 -0.0003
                                            0.0005  0.0171  0.0056 -0.0106
                ( 38.22%)   0.6182* H  14 s( 99.91%)p 0.00(  0.09%)
                                           -0.9996  0.0049  0.0027 -0.0186  0.0228
    10. (0.98870) BD ( 1) C   3 - H  15  
                ( 61.85%)   0.7865* C   3 s( 21.71%)p 3.60( 78.24%)d 0.00(  0.04%)
                                            0.0001 -0.4659  0.0084  0.0379 -0.0052
                                            0.5397  0.0075  0.6997 -0.0097 -0.0016
                                           -0.0023 -0.0173  0.0059 -0.0097
                ( 38.15%)   0.6176* H  15 s( 99.91%)p 0.00(  0.09%)
                                           -0.9996  0.0049  0.0009 -0.0190 -0.0226
    11. (0.98800) BD ( 1) C   4 - C   5  
                ( 48.36%)   0.6954* C   4 s( 27.35%)p 2.65( 72.59%)d 0.00(  0.06%)
                                            0.0003  0.5228  0.0158 -0.7207 -0.0025
                                           -0.4531 -0.0047  0.0341 -0.0004  0.0183
                                           -0.0015 -0.0010  0.0095 -0.0120
                ( 51.64%)   0.7186* C   5 s( 29.61%)p 2.38( 70.34%)d 0.00(  0.04%)
                                            0.0002  0.5441  0.0070  0.6996 -0.0058
                                            0.4614 -0.0025 -0.0318  0.0008  0.0172
                                           -0.0005 -0.0009  0.0049 -0.0112
    12. (0.98856) BD ( 1) C   4 - H  16  
                ( 61.94%)   0.7870* C   4 s( 21.72%)p 3.60( 78.24%)d 0.00(  0.04%)
                                           -0.0001  0.4659 -0.0093  0.0310  0.0058
                                            0.5399  0.0079  0.6998 -0.0106 -0.0002
                                           -0.0006  0.0173 -0.0059  0.0101
                ( 38.06%)   0.6169* H  16 s( 99.91%)p 0.00(  0.09%)
                                            0.9995 -0.0047 -0.0036 -0.0192 -0.0224
    13. (0.98858) BD ( 1) C   4 - H  17  
                ( 62.11%)   0.7881* C   4 s( 21.84%)p 3.58( 78.12%)d 0.00(  0.04%)
                                           -0.0001  0.4672 -0.0087 -0.0236  0.0059
                                            0.5221  0.0078 -0.7127  0.0098 -0.0015
                                            0.0026 -0.0168 -0.0054  0.0104
                ( 37.89%)   0.6156* H  17 s( 99.91%)p 0.00(  0.09%)
                                            0.9995 -0.0048 -0.0020 -0.0186  0.0232
    14. (0.98012) BD ( 1) C   5 - C   6  
                ( 47.27%)   0.6875* C   5 s( 26.13%)p 2.83( 73.81%)d 0.00(  0.06%)
                                            0.0005  0.5109  0.0155 -0.7127 -0.0008
                                            0.4795  0.0050  0.0176 -0.0015 -0.0190
                                           -0.0014  0.0008  0.0083 -0.0123
                ( 52.73%)   0.7262* C   6 s( 29.60%)p 2.38( 70.37%)d 0.00(  0.03%)
                                            0.0002  0.5441  0.0018  0.6876 -0.0066
                                           -0.4802  0.0005 -0.0151 -0.0046 -0.0141
                                            0.0024  0.0003 -0.0015 -0.0110
    15. (0.98881) BD ( 1) C   5 - H  18  
                ( 62.08%)   0.7879* C   5 s( 22.01%)p 3.54( 77.94%)d 0.00(  0.04%)
                                            0.0001 -0.4691  0.0087 -0.0074 -0.0070
                                            0.5145  0.0097 -0.7172  0.0100 -0.0008
                                            0.0018  0.0167  0.0050 -0.0114
                ( 37.92%)   0.6158* H  18 s( 99.91%)p 0.00(  0.09%)
                                           -0.9995  0.0049  0.0041 -0.0190  0.0231
    16. (0.98891) BD ( 1) C   5 - H  19  
                ( 62.46%)   0.7903* C   5 s( 22.28%)p 3.49( 77.68%)d 0.00(  0.04%)
                                            0.0001 -0.4720  0.0078  0.0425 -0.0056
                                            0.5397  0.0078  0.6953 -0.0095 -0.0020
                                           -0.0035 -0.0170  0.0057 -0.0094
                ( 37.54%)   0.6127* H  19 s( 99.91%)p 0.00(  0.09%)
                                           -0.9995  0.0047  0.0021 -0.0197 -0.0232
    17. (0.99459) BD ( 1) C   6 - C   7  
                ( 50.82%)   0.7129* C   6 s( 25.07%)p 2.99( 74.84%)d 0.00(  0.09%)
                                            0.0002  0.5003  0.0185 -0.7224 -0.0206
                                           -0.4699  0.0003  0.0731  0.0038  0.0233
                                           -0.0047 -0.0017  0.0109 -0.0148
                ( 49.18%)   0.7013* C   7 s( 38.87%)p 1.57( 61.07%)d 0.00(  0.07%)
                                            0.0002  0.6234  0.0059  0.6293 -0.0151
                                            0.4507  0.0017 -0.1063  0.0036  0.0211
                                           -0.0058 -0.0037  0.0067 -0.0122
    18. (0.98856) BD ( 1) C   6 - H  20  
                ( 64.01%)   0.8000* C   6 s( 23.55%)p 3.24( 76.41%)d 0.00(  0.04%)
                                           -0.0002  0.4853 -0.0067 -0.0567  0.0026
                                            0.4909  0.0076 -0.7209  0.0131 -0.0026
                                            0.0073 -0.0136 -0.0030  0.0100
                ( 35.99%)   0.6000* H  20 s( 99.90%)p 0.00(  0.10%)
                                            0.9995 -0.0046  0.0007 -0.0193  0.0250
    19. (0.97149) BD ( 1) C   6 - H  21  
                ( 64.32%)   0.8020* C   6 s( 21.79%)p 3.59( 78.16%)d 0.00(  0.04%)
                                           -0.0002  0.4668 -0.0060  0.0324 -0.0035
                                            0.5535  0.0115  0.6884 -0.0139 -0.0025
                                           -0.0051  0.0153 -0.0022  0.0124
                ( 35.68%)   0.5974* H  21 s( 99.89%)p 0.00(  0.11%)
                                            0.9995 -0.0037 -0.0037 -0.0231 -0.0227
    20. (0.99869) BD ( 1) C   7 - O   8  
                ( 32.09%)   0.5665* C   7 s( 30.38%)p 2.28( 69.32%)d 0.01(  0.30%)
                                           -0.0000 -0.5470  0.0675  0.6483  0.0628
                                           -0.0263  0.0102  0.5166  0.0373  0.0034
                                           -0.0464  0.0015 -0.0284 -0.0049
                ( 67.91%)   0.8241* O   8 s( 41.84%)p 1.39( 58.08%)d 0.00(  0.08%)
                                            0.0000 -0.6462  0.0281 -0.5964  0.0108
                                            0.0353 -0.0012 -0.4729  0.0103 -0.0001
                                           -0.0244  0.0027 -0.0153 -0.0014
    21. (0.99734) BD ( 2) C   7 - O   8  
                ( 27.10%)   0.5205* C   7 s(  0.00%)p 1.00( 99.43%)d 0.01(  0.57%)
                                            0.0000  0.0021 -0.0040 -0.4163  0.0097
                                            0.7113 -0.0116  0.5611 -0.0094 -0.0428
                                           -0.0127 -0.0316  0.0218 -0.0468
                ( 72.90%)   0.8538* O   8 s(  0.00%)p 1.00( 99.84%)d 0.00(  0.16%)
                                           -0.0000  0.0040 -0.0001 -0.4134  0.0005
                                            0.7098 -0.0016  0.5689 -0.0008  0.0230
                                            0.0077  0.0167 -0.0121  0.0242
    22. (0.99512) BD ( 1) C   7 - H  22  
                ( 60.21%)   0.7759* C   7 s( 30.80%)p 2.25( 69.15%)d 0.00(  0.06%)
                                           -0.0002  0.5545  0.0229 -0.0592 -0.0141
                                           -0.5354  0.0073  0.6331 -0.0142 -0.0014
                                           -0.0027 -0.0184 -0.0102  0.0100
                ( 39.79%)   0.6308* H  22 s( 99.87%)p 0.00(  0.13%)
                                            0.9993 -0.0066  0.0015  0.0221 -0.0286
    23. (0.99962) CR ( 1) C   1           s(100.00%)p 0.00(  0.00%)
                                            1.0000 -0.0002 -0.0000  0.0003 -0.0000
                                           -0.0002 -0.0000 -0.0000  0.0000  0.0000
                                            0.0000 -0.0000 -0.0000  0.0000
    24. (0.99956) CR ( 1) C   2           s(100.00%)p 0.00(  0.00%)
                                            1.0000 -0.0002 -0.0000  0.0001  0.0000
                                            0.0004  0.0000 -0.0000 -0.0000 -0.0000
                                            0.0000  0.0000 -0.0000  0.0000
    25. (0.99955) CR ( 1) C   3           s(100.00%)p 0.00(  0.00%)
                                            1.0000 -0.0002 -0.0000  0.0000  0.0000
                                           -0.0004 -0.0000  0.0000 -0.0000  0.0000
                                            0.0000 -0.0000 -0.0000  0.0000
    26. (0.99955) CR ( 1) C   4           s(100.00%)p 0.00(  0.00%)
                                            1.0000 -0.0002 -0.0000  0.0001  0.0000
                                            0.0004  0.0000 -0.0000 -0.0000 -0.0000
                                            0.0000  0.0000 -0.0000  0.0000
    27. (0.99955) CR ( 1) C   5           s(100.00%)p 0.00(  0.00%)
                                            1.0000 -0.0002 -0.0000  0.0002  0.0000
                                           -0.0005 -0.0000 -0.0000  0.0000  0.0000
                                            0.0000  0.0000 -0.0000  0.0000
    28. (0.99953) CR ( 1) C   6           s(100.00%)p 0.00(  0.00%)
                                            1.0000 -0.0001 -0.0000  0.0000  0.0000
                                            0.0004  0.0000  0.0000 -0.0000 -0.0000
                                            0.0000  0.0000 -0.0000  0.0000
    29. (0.99966) CR ( 1) C   7           s(100.00%)p 0.00(  0.00%)
                                            1.0000 -0.0000  0.0000 -0.0001  0.0000
                                           -0.0002  0.0000  0.0002 -0.0000 -0.0000
                                           -0.0000 -0.0000 -0.0000  0.0000
    30. (0.99986) CR ( 1) O   8           s(100.00%)p 0.00(  0.00%)
                                            1.0000 -0.0003 -0.0000  0.0002 -0.0000
                                           -0.0000 -0.0000  0.0002 -0.0000 -0.0000
                                            0.0000  0.0000  0.0000  0.0000
    31. (0.99256) LP ( 1) O   8           s( 58.24%)p 0.72( 41.73%)d 0.00(  0.03%)
                                            0.0004  0.7630  0.0148 -0.5034  0.0022
                                            0.0262  0.0003 -0.4039  0.0013  0.0037
                                           -0.0135 -0.0026 -0.0090 -0.0019
    32. (0.96068) LP ( 2) O   8           s(  0.00%)p 1.00( 99.91%)d 0.00(  0.09%)
                                           -0.0000  0.0000  0.0033  0.4671  0.0051
                                            0.7021  0.0059 -0.5366 -0.0051  0.0160
                                           -0.0038  0.0130  0.0117 -0.0171
    33. (0.00164) RY*( 1) C   1           s(  6.61%)p13.08( 86.46%)d 1.05(  6.92%)
                                           -0.0000  0.0121  0.2568 -0.0144 -0.6936
                                           -0.0151 -0.6180  0.0007  0.0337  0.1303
                                           -0.0130 -0.0034  0.2235 -0.0462
    34. (0.00088) RY*( 2) C   1           s(  0.00%)p 1.00( 80.15%)d 0.25( 19.85%)
                                            0.0000  0.0000  0.0012 -0.0006 -0.0342
                                           -0.0002 -0.0097 -0.0144 -0.8944 -0.0093
                                            0.2929 -0.3350  0.0151 -0.0128
    35. (0.00020) RY*( 3) C   1           s(  6.81%)p13.68( 93.12%)d 0.01(  0.07%)
                                            0.0000  0.0122  0.2606  0.0182 -0.5870
                                           -0.0160  0.7654 -0.0004  0.0140 -0.0130
                                           -0.0022  0.0005 -0.0046 -0.0234
    36. (0.00007) RY*( 4) C   1           s( 65.69%)p 0.09(  5.85%)d 0.43( 28.46%)
    37. (0.00001) RY*( 5) C   1           s(  5.65%)p 0.81(  4.57%)d15.88( 89.78%)
    38. (0.00000) RY*( 6) C   1           s(  0.03%)p99.99(  9.70%)d99.99( 90.27%)
    39. (0.00000) RY*( 7) C   1           s(  0.00%)p 1.00( 10.19%)d 8.81( 89.81%)
    40. (0.00000) RY*( 8) C   1           s( 15.23%)p 0.64(  9.80%)d 4.92( 74.97%)
    41. (0.00000) RY*( 9) C   1           s(  0.00%)p 1.00(  0.30%)d99.99( 99.69%)
    42. (0.00178) RY*( 1) C   2           s( 14.70%)p 5.34( 78.53%)d 0.46(  6.77%)
                                            0.0000  0.0030  0.3834 -0.0033 -0.7024
                                            0.0142  0.5390  0.0004  0.0351 -0.1205
                                           -0.0112  0.0010  0.2241 -0.0534
    43. (0.00156) RY*( 2) C   2           s(  0.00%)p 1.00( 87.37%)d 0.14( 12.62%)
                                            0.0000  0.0000  0.0053 -0.0010 -0.0466
                                           -0.0001 -0.0025 -0.0240 -0.9333  0.0117
                                            0.0330  0.3534  0.0009 -0.0100
    44. (0.00052) RY*( 3) C   2           s( 14.97%)p 4.07( 60.92%)d 1.61( 24.11%)
                                            0.0000 -0.0151  0.3866 -0.0064  0.6418
                                            0.0088  0.4431  0.0001 -0.0298  0.2602
                                           -0.0241 -0.0071  0.4027 -0.1028
    45. (0.00019) RY*( 4) C   2           s( 29.66%)p 1.79( 52.95%)d 0.59( 17.39%)
                                            0.0000  0.0061  0.5446  0.0140 -0.1481
                                            0.0223 -0.7118 -0.0006  0.0126  0.1533
                                           -0.0025 -0.0092  0.3635 -0.1348
    46. (0.00019) RY*( 5) C   2           s(  0.02%)p 4.71(  0.07%)d99.99( 99.91%)
                                            0.0000  0.0000  0.0126  0.0002 -0.0018
                                            0.0004 -0.0153 -0.0049  0.0220 -0.0020
                                           -0.9858  0.1511 -0.0305  0.0595
    47. (0.00006) RY*( 6) C   2           s( 36.59%)p 0.13(  4.70%)d 1.60( 58.71%)
    48. (0.00004) RY*( 7) C   2           s(  3.55%)p 0.82(  2.90%)d26.34( 93.55%)
    49. (0.00000) RY*( 8) C   2           s(  0.00%)p 1.00( 12.62%)d 6.92( 87.38%)
    50. (0.00000) RY*( 9) C   2           s(  0.49%)p 0.26(  0.13%)d99.99( 99.38%)
    51. (0.00179) RY*( 1) C   3           s(  3.23%)p28.52( 92.02%)d 1.47(  4.75%)
                                            0.0000 -0.0003  0.1796 -0.0057 -0.8667
                                           -0.0079 -0.2915  0.0061  0.2897  0.1749
                                           -0.0075  0.0846  0.0955 -0.0233
    52. (0.00177) RY*( 2) C   3           s(  0.16%)p99.99( 88.69%)d69.04( 11.15%)
                                            0.0000 -0.0000  0.0402 -0.0023 -0.2845
                                           -0.0023 -0.0828 -0.0205 -0.8937  0.0370
                                            0.0032 -0.3307  0.0273  0.0012
    53. (0.00157) RY*( 3) C   3           s( 39.57%)p 1.29( 51.13%)d 0.23(  9.29%)
                                            0.0000 -0.0087  0.6290  0.0018  0.3455
                                           -0.0098 -0.6257 -0.0003 -0.0197 -0.1055
                                           -0.0129  0.0001  0.2787 -0.0630
    54. (0.00021) RY*( 4) C   3           s( 44.81%)p 1.15( 51.64%)d 0.08(  3.55%)
                                            0.0000  0.0016  0.6694  0.0058 -0.0839
                                           -0.0237  0.7133  0.0001 -0.0044 -0.0120
                                           -0.0307 -0.0009  0.1713 -0.0709
    55. (0.00019) RY*( 5) C   3           s(  0.02%)p11.87(  0.18%)d99.99( 99.81%)
                                            0.0000  0.0000  0.0123  0.0002 -0.0028
                                           -0.0004  0.0142  0.0044 -0.0394  0.0145
                                            0.9883  0.1209  0.0407 -0.0691
    56. (0.00007) RY*( 6) C   3           s( 12.07%)p 0.06(  0.75%)d 7.22( 87.18%)
    57. (0.00004) RY*( 7) C   3           s(  0.00%)p 1.00(  4.16%)d23.04( 95.84%)
    58. (0.00000) RY*( 8) C   3           s(  0.00%)p 1.00( 11.57%)d 7.64( 88.43%)
    59. (0.00000) RY*( 9) C   3           s(  0.10%)p 0.75(  0.08%)d99.99( 99.82%)
    60. (0.00189) RY*( 1) C   4           s(  0.10%)p99.99( 89.22%)d99.99( 10.68%)
                                            0.0000 -0.0001  0.0323 -0.0002 -0.0643
                                            0.0015  0.0630  0.0215  0.9400 -0.0303
                                           -0.0106 -0.3247  0.0162  0.0055
    61. (0.00181) RY*( 2) C   4           s(  4.44%)p20.61( 91.54%)d 0.90(  4.01%)
                                            0.0000 -0.0013  0.2108 -0.0055 -0.9050
                                            0.0111  0.2998 -0.0020 -0.0801 -0.1782
                                            0.0017  0.0465  0.0762 -0.0195
    62. (0.00155) RY*( 3) C   4           s( 34.45%)p 1.64( 56.50%)d 0.26(  9.05%)
                                            0.0000 -0.0080  0.5869  0.0036  0.3654
                                            0.0077  0.6557 -0.0008 -0.0388  0.0877
                                           -0.0136  0.0061  0.2805 -0.0624
    63. (0.00022) RY*( 4) C   4           s( 49.77%)p 0.94( 46.93%)d 0.07(  3.30%)
                                            0.0000  0.0008  0.7055  0.0087 -0.0509
                                            0.0249 -0.6826  0.0002  0.0121  0.0164
                                            0.0082 -0.0117  0.1674 -0.0671
    64. (0.00019) RY*( 5) C   4           s(  0.04%)p 4.96(  0.19%)d99.99( 99.77%)
                                            0.0000  0.0002  0.0196  0.0003 -0.0019
                                            0.0004 -0.0106 -0.0054  0.0420  0.0005
                                           -0.9839  0.1526 -0.0446  0.0653
    65. (0.00008) RY*( 6) C   4           s( 11.05%)p 0.10(  1.07%)d 7.95( 87.88%)
    66. (0.00004) RY*( 7) C   4           s(  0.04%)p99.83(  4.02%)d99.99( 95.94%)
    67. (0.00000) RY*( 8) C   4           s(  0.00%)p 1.00( 10.67%)d 8.38( 89.33%)
    68. (0.00000) RY*( 9) C   4           s(  0.06%)p 1.27(  0.08%)d99.99( 99.86%)
    69. (0.00186) RY*( 1) C   5           s(  0.19%)p99.99( 89.68%)d52.55( 10.13%)
                                            0.0000 -0.0011  0.0439  0.0015  0.0707
                                           -0.0004 -0.0508 -0.0208 -0.9427 -0.0279
                                           -0.0070 -0.3154  0.0299  0.0084
    70. (0.00157) RY*( 2) C   5           s(  4.19%)p21.50( 90.02%)d 1.38(  5.79%)
                                            0.0000 -0.0044  0.2046  0.0093  0.9252
                                            0.0048 -0.1935  0.0007  0.0813 -0.2103
                                            0.0022  0.0516  0.1018 -0.0265
    71. (0.00144) RY*( 3) C   5           s( 37.72%)p 1.41( 53.32%)d 0.24(  8.95%)
                                            0.0000 -0.0071  0.6141 -0.0011 -0.3045
                                           -0.0127 -0.6620  0.0008  0.0461  0.0346
                                           -0.0117  0.0090  0.2897 -0.0647
    72. (0.00021) RY*( 4) C   5           s( 37.90%)p 1.37( 51.99%)d 0.27( 10.11%)
                                            0.0000  0.0018  0.6157  0.0077 -0.0187
                                           -0.0254  0.7202  0.0020 -0.0108  0.0124
                                            0.0280  0.0209  0.2960 -0.1100
    73. (0.00020) RY*( 5) C   5           s(  0.16%)p 3.62(  0.59%)d99.99( 99.24%)
                                            0.0000  0.0002  0.0405  0.0015 -0.0013
                                           -0.0016  0.0337 -0.0071  0.0689 -0.0502
                                           -0.9762 -0.1817 -0.0381  0.0500
    74. (0.00006) RY*( 6) C   5           s( 17.60%)p 0.04(  0.63%)d 4.65( 81.77%)
    75. (0.00004) RY*( 7) C   5           s(  1.78%)p 2.29(  4.08%)d52.84( 94.14%)
    76. (0.00000) RY*( 8) C   5           s(  0.01%)p99.99(  9.77%)d99.99( 90.21%)
    77. (0.00000) RY*( 9) C   5           s(  0.40%)p 0.34(  0.14%)d99.99( 99.46%)
    78. (0.00255) RY*( 1) C   6           s(  0.64%)p99.99( 96.36%)d 4.70(  3.00%)
                                            0.0000 -0.0098  0.0793  0.0008 -0.6882
                                            0.0089 -0.0668 -0.0201 -0.6964 -0.0567
                                           -0.0094  0.1594 -0.0354 -0.0084
    79. (0.00142) RY*( 2) C   6           s( 25.59%)p 2.45( 62.75%)d 0.46( 11.65%)
                                            0.0000 -0.0008  0.5059  0.0039  0.4750
                                            0.0018  0.4457 -0.0117 -0.4507  0.1174
                                           -0.1150  0.1075  0.2729 -0.0594
    80. (0.00053) RY*( 3) C   6           s( 27.33%)p 1.55( 42.31%)d 1.11( 30.36%)
                                            0.0000 -0.0117  0.5226  0.0141 -0.4418
                                            0.0150  0.2834  0.0124  0.3834 -0.0374
                                            0.3671 -0.3150  0.2476 -0.0830
    81. (0.00019) RY*( 4) C   6           s( 33.53%)p 1.89( 63.40%)d 0.09(  3.06%)
                                            0.0000  0.0079  0.5790  0.0020  0.1820
                                            0.0124 -0.7747  0.0018 -0.0227 -0.0485
                                            0.1235  0.0436 -0.0986  0.0374
    82. (0.00010) RY*( 5) C   6           s(  3.57%)p 2.42(  8.65%)d24.57( 87.78%)
    83. (0.00009) RY*( 6) C   6           s(  3.59%)p 3.76( 13.48%)d23.13( 82.94%)
    84. (0.00004) RY*( 7) C   6           s(  5.03%)p 0.72(  3.60%)d18.15( 91.36%)
    85. (0.00002) RY*( 8) C   6           s(  0.68%)p13.17(  8.95%)d99.99( 90.37%)
    86. (0.00001) RY*( 9) C   6           s(  0.02%)p29.72(  0.70%)d99.99( 99.27%)
    87. (0.00564) RY*( 1) C   7           s( 19.76%)p 4.05( 79.98%)d 0.01(  0.26%)
                                            0.0000  0.0619  0.4402 -0.0596  0.7368
                                            0.0004  0.0289 -0.0480  0.5002 -0.0075
                                           -0.0471  0.0048 -0.0058 -0.0169
    88. (0.00265) RY*( 2) C   7           s( 17.17%)p 0.60( 10.28%)d 4.22( 72.55%)
                                           -0.0000  0.0007  0.4144 -0.0086 -0.1272
                                            0.0306  0.2310 -0.0265 -0.1776 -0.3634
                                            0.0634 -0.3798 -0.4221  0.5167
    89. (0.00153) RY*( 3) C   7           s(  4.05%)p 9.68( 39.20%)d14.01( 56.75%)
                                            0.0000 -0.0046  0.2012 -0.0406 -0.3356
                                            0.0385  0.4222  0.0275  0.3117  0.5399
                                            0.1770  0.3916 -0.2912  0.0809
    90. (0.00067) RY*( 4) C   7           s(  4.52%)p 9.09( 41.11%)d12.02( 54.36%)
                                            0.0000  0.0050  0.2126 -0.0245  0.1009
                                           -0.0099  0.4636 -0.0362 -0.4289  0.2601
                                           -0.5766 -0.1720  0.0502 -0.3338
    91. (0.00016) RY*( 5) C   7           s( 48.23%)p 0.80( 38.58%)d 0.27( 13.19%)
                                            0.0000 -0.0081  0.6944 -0.0122 -0.4271
                                           -0.0075 -0.4494 -0.0204  0.0287 -0.0131
                                           -0.1102  0.0647  0.3037 -0.1521
    92. (0.00010) RY*( 6) C   7           s(  2.66%)p10.68( 28.38%)d25.94( 68.96%)
                                           -0.0000 -0.0062  0.1629  0.0242  0.0661
                                           -0.0068  0.4759  0.0070 -0.2287 -0.3805
                                            0.4424  0.3405  0.4747 -0.0885
    93. (0.00003) RY*( 7) C   7           s(  1.90%)p30.05( 57.08%)d21.60( 41.02%)
    94. (0.00001) RY*( 8) C   7           s(  1.11%)p 5.25(  5.81%)d84.19( 93.09%)
    95. (0.00000) RY*( 9) C   7           s(  0.56%)p 1.10(  0.61%)d99.99( 98.83%)
    96. (0.00191) RY*( 1) O   8           s(  0.24%)p99.99( 96.71%)d12.93(  3.05%)
                                           -0.0000 -0.0005  0.0486 -0.0009  0.5030
                                           -0.0027  0.6619  0.0034 -0.5253 -0.0904
                                            0.0195 -0.0837 -0.0702  0.1004
    97. (0.00011) RY*( 2) O   8           s(  0.86%)p99.99( 95.57%)d 4.13(  3.57%)
                                           -0.0000  0.0024  0.0929  0.0013 -0.2103
                                            0.0058  0.6816  0.0081  0.6685 -0.0696
                                           -0.0622 -0.1082  0.1135 -0.0486
    98. (0.00007) RY*( 3) O   8           s( 66.83%)p 0.45( 30.21%)d 0.04(  2.97%)
    99. (0.00004) RY*( 4) O   8           s( 22.30%)p 2.81( 62.75%)d 0.67( 14.96%)
   100. (0.00000) RY*( 5) O   8           s(  2.43%)p 0.98(  2.38%)d39.25( 95.19%)
   101. (0.00000) RY*( 6) O   8           s(  5.76%)p 0.68(  3.91%)d15.68( 90.33%)
   102. (0.00000) RY*( 7) O   8           s(  0.02%)p99.99(  3.00%)d99.99( 96.98%)
   103. (0.00000) RY*( 8) O   8           s(  0.33%)p14.05(  4.63%)d99.99( 95.04%)
   104. (0.00000) RY*( 9) O   8           s(  1.16%)p 1.11(  1.29%)d83.93( 97.55%)
   105. (0.00057) RY*( 1) H   9           s( 97.71%)p 0.02(  2.29%)
                                            0.0054  0.9885  0.1472  0.0352 -0.0050
   106. (0.00010) RY*( 2) H   9           s(  0.00%)p 1.00(100.00%)
                                           -0.0001  0.0011 -0.0385 -0.0102 -0.9992
   107. (0.00007) RY*( 3) H   9           s(  0.02%)p99.99( 99.98%)
   108. (0.00002) RY*( 4) H   9           s(  2.37%)p41.25( 97.63%)
   109. (0.00077) RY*( 1) H  10           s( 98.39%)p 0.02(  1.61%)
                                            0.0054  0.9919  0.0396 -0.1037  0.0614
   110. (0.00010) RY*( 2) H  10           s(  0.07%)p99.99( 99.93%)
   111. (0.00007) RY*( 3) H  10           s(  0.03%)p99.99( 99.97%)
   112. (0.00002) RY*( 4) H  10           s(  1.59%)p61.73( 98.41%)
   113. (0.00077) RY*( 1) H  11           s( 98.40%)p 0.02(  1.60%)
                                            0.0054  0.9920  0.0339 -0.1052 -0.0615
   114. (0.00010) RY*( 2) H  11           s(  0.07%)p99.99( 99.93%)
   115. (0.00007) RY*( 3) H  11           s(  0.03%)p99.99( 99.97%)
   116. (0.00002) RY*( 4) H  11           s(  1.58%)p62.18( 98.42%)
   117. (0.00131) RY*( 1) H  12           s( 99.58%)p 0.00(  0.42%)
                                            0.0061  0.9979 -0.0168  0.0565  0.0260
   118. (0.00009) RY*( 2) H  12           s(  0.03%)p99.99( 99.97%)
   119. (0.00006) RY*( 3) H  12           s(  0.04%)p99.99( 99.96%)
   120. (0.00002) RY*( 4) H  12           s(  0.43%)p99.99( 99.57%)
   121. (0.00130) RY*( 1) H  13           s( 99.58%)p 0.00(  0.42%)
                                            0.0061  0.9979 -0.0193  0.0563 -0.0254
   122. (0.00009) RY*( 2) H  13           s(  0.03%)p99.99( 99.97%)
   123. (0.00006) RY*( 3) H  13           s(  0.05%)p99.99( 99.95%)
   124. (0.00002) RY*( 4) H  13           s(  0.43%)p99.99( 99.57%)
   125. (0.00139) RY*( 1) H  14           s( 99.62%)p 0.00(  0.38%)
                                            0.0064  0.9981 -0.0155 -0.0562  0.0193
   126. (0.00009) RY*( 2) H  14           s(  0.05%)p99.99( 99.95%)
   127. (0.00006) RY*( 3) H  14           s(  0.04%)p99.99( 99.96%)
   128. (0.00002) RY*( 4) H  14           s(  0.37%)p99.99( 99.63%)
   129. (0.00139) RY*( 1) H  15           s( 99.63%)p 0.00(  0.37%)
                                            0.0063  0.9981 -0.0165 -0.0564 -0.0157
   130. (0.00009) RY*( 2) H  15           s(  0.06%)p99.99( 99.94%)
   131. (0.00005) RY*( 3) H  15           s(  0.04%)p99.99( 99.96%)
   132. (0.00002) RY*( 4) H  15           s(  0.36%)p99.99( 99.64%)
   133. (0.00133) RY*( 1) H  16           s( 99.58%)p 0.00(  0.42%)
                                            0.0061  0.9979 -0.0175  0.0593  0.0182
   134. (0.00009) RY*( 2) H  16           s(  0.04%)p99.99( 99.96%)
   135. (0.00005) RY*( 3) H  16           s(  0.07%)p99.99( 99.93%)
   136. (0.00002) RY*( 4) H  16           s(  0.39%)p99.99( 99.61%)
   137. (0.00134) RY*( 1) H  17           s( 99.64%)p 0.00(  0.36%)
                                            0.0062  0.9982 -0.0170  0.0559 -0.0151
   138. (0.00009) RY*( 2) H  17           s(  0.05%)p99.99( 99.95%)
   139. (0.00005) RY*( 3) H  17           s(  0.07%)p99.99( 99.93%)
   140. (0.00002) RY*( 4) H  17           s(  0.34%)p99.99( 99.66%)
   141. (0.00136) RY*( 1) H  18           s( 99.47%)p 0.01(  0.53%)
                                            0.0062  0.9973 -0.0417 -0.0567  0.0184
   142. (0.00009) RY*( 2) H  18           s(  0.03%)p99.99( 99.97%)
   143. (0.00005) RY*( 3) H  18           s(  0.28%)p99.99( 99.72%)
   144. (0.00002) RY*( 4) H  18           s(  0.32%)p99.99( 99.68%)
   145. (0.00139) RY*( 1) H  19           s( 99.57%)p 0.00(  0.43%)
                                            0.0057  0.9978 -0.0344 -0.0555  0.0000
   146. (0.00009) RY*( 2) H  19           s(  0.06%)p99.99( 99.94%)
   147. (0.00004) RY*( 3) H  19           s(  0.23%)p99.99( 99.77%)
   148. (0.00002) RY*( 4) H  19           s(  0.23%)p99.99( 99.77%)
   149. (0.00155) RY*( 1) H  20           s( 99.82%)p 0.00(  0.18%)
                                            0.0055  0.9991 -0.0006  0.0425 -0.0026
   150. (0.00007) RY*( 2) H  20           s(  0.04%)p99.99( 99.96%)
   151. (0.00003) RY*( 3) H  20           s(  0.17%)p99.99( 99.83%)
   152. (0.00003) RY*( 4) H  20           s(  0.08%)p99.99( 99.92%)
   153. (0.00113) RY*( 1) H  21           s( 99.64%)p 0.00(  0.36%)
                                            0.0052  0.9982 -0.0133  0.0574  0.0098
   154. (0.00010) RY*( 2) H  21           s(  0.02%)p99.99( 99.98%)
   155. (0.00007) RY*( 3) H  21           s(  0.10%)p99.99( 99.90%)
   156. (0.00002) RY*( 4) H  21           s(  0.34%)p99.99( 99.66%)
   157. (0.00144) RY*( 1) H  22           s( 99.75%)p 0.00(  0.25%)
                                            0.0049  0.9987 -0.0104  0.0250 -0.0419
   158. (0.00005) RY*( 2) H  22           s(  0.24%)p99.99( 99.76%)
   159. (0.00002) RY*( 3) H  22           s(  0.13%)p99.99( 99.87%)
   160. (0.00001) RY*( 4) H  22           s(  0.01%)p99.99( 99.99%)
   161. (0.00308) BD*( 1) C   1 - C   2  
                ( 51.31%)   0.7163* C   1 s( 29.47%)p 2.39( 70.48%)d 0.00(  0.05%)
                                            0.0004  0.5428  0.0075 -0.6912  0.0019
                                            0.4758  0.0160  0.0211 -0.0003 -0.0172
                                           -0.0009  0.0005  0.0076 -0.0112
                ( 48.69%)  -0.6978* C   2 s( 28.36%)p 2.52( 71.60%)d 0.00(  0.04%)
                                            0.0002  0.5323  0.0140  0.6963  0.0116
                                           -0.4800  0.0122 -0.0211 -0.0006 -0.0174
                                           -0.0007  0.0005  0.0047 -0.0110
   162. (0.00232) BD*( 1) C   1 - H   9  
                ( 38.15%)   0.6176* C   1 s( 23.87%)p 3.19( 76.08%)d 0.00(  0.04%)
                                           -0.0000 -0.4886 -0.0040 -0.7201 -0.0026
                                           -0.4909  0.0140  0.0330 -0.0000 -0.0172
                                            0.0011  0.0008 -0.0058  0.0101
                ( 61.85%)  -0.7865* H   9 s( 99.91%)p 0.00(  0.09%)
                                           -0.9995  0.0011  0.0256  0.0160 -0.0011
   163. (0.00408) BD*( 1) C   1 - H  10  
                ( 38.68%)   0.6220* C   1 s( 23.31%)p 3.29( 76.65%)d 0.00(  0.04%)
                                            0.0000  0.4828 -0.0046  0.0512  0.0178
                                           -0.5077 -0.0035  0.7112 -0.0058  0.0000
                                            0.0006 -0.0167 -0.0055  0.0103
                ( 61.32%)  -0.7830* H  10 s( 99.92%)p 0.00(  0.08%)
                                            0.9996 -0.0020 -0.0051  0.0172 -0.0227
   164. (0.00407) BD*( 1) C   1 - H  11  
                ( 38.66%)   0.6218* C   1 s( 23.31%)p 3.29( 76.64%)d 0.00(  0.04%)
                                            0.0000  0.4828 -0.0047 -0.0029  0.0181
                                           -0.5234 -0.0032 -0.7015  0.0046  0.0013
                                            0.0010  0.0168 -0.0058  0.0096
                ( 61.34%)  -0.7832* H  11 s( 99.92%)p 0.00(  0.08%)
                                            0.9996 -0.0020 -0.0032  0.0177  0.0227
   165. (0.00733) BD*( 1) C   2 - C   3  
                ( 51.28%)   0.7161* C   2 s( 27.78%)p 2.60( 72.16%)d 0.00(  0.06%)
                                            0.0003  0.5270  0.0078 -0.7159 -0.0037
                                           -0.4560 -0.0064  0.0326  0.0002  0.0187
                                           -0.0014 -0.0009  0.0086 -0.0121
                ( 48.72%)  -0.6980* C   3 s( 28.93%)p 2.45( 71.02%)d 0.00(  0.05%)
                                            0.0003  0.5378  0.0091  0.7082 -0.0017
                                            0.4556 -0.0031 -0.0320  0.0001  0.0176
                                           -0.0011 -0.0008  0.0069 -0.0114
   166. (0.00847) BD*( 1) C   2 - H  12  
                ( 38.35%)   0.6193* C   2 s( 21.93%)p 3.56( 78.03%)d 0.00(  0.04%)
                                            0.0001 -0.4682  0.0090 -0.0338 -0.0099
                                           -0.5374 -0.0065 -0.7000  0.0123  0.0000
                                            0.0003 -0.0172  0.0061 -0.0102
                ( 61.65%)  -0.7852* H  12 s( 99.91%)p 0.00(  0.09%)
                                           -0.9996  0.0045  0.0032  0.0191  0.0221
   167. (0.00845) BD*( 1) C   2 - H  13  
                ( 38.32%)   0.6190* C   2 s( 21.94%)p 3.55( 78.01%)d 0.00(  0.04%)
                                            0.0001 -0.4684  0.0089  0.0202 -0.0107
                                           -0.5214 -0.0068  0.7124 -0.0113  0.0013
                                           -0.0020  0.0169  0.0057 -0.0107
                ( 61.68%)  -0.7854* H  13 s( 99.91%)p 0.00(  0.09%)
                                           -0.9996  0.0045  0.0013  0.0186 -0.0228
   168. (0.00639) BD*( 1) C   3 - C   4  
                ( 51.18%)   0.7154* C   3 s( 27.70%)p 2.61( 72.24%)d 0.00(  0.05%)
                                            0.0003  0.5262  0.0136 -0.7043 -0.0009
                                            0.4753  0.0041  0.0215 -0.0002 -0.0185
                                           -0.0010  0.0006  0.0078 -0.0118
                ( 48.82%)  -0.6987* C   4 s( 29.14%)p 2.43( 70.82%)d 0.00(  0.05%)
                                            0.0002  0.5397  0.0082  0.6917 -0.0040
                                           -0.4789  0.0026 -0.0202  0.0002 -0.0175
                                           -0.0005  0.0004  0.0046 -0.0112
   169. (0.00889) BD*( 1) C   3 - H  14  
                ( 38.22%)   0.6182* C   3 s( 21.68%)p 3.61( 78.27%)d 0.00(  0.04%)
                                           -0.0001  0.4656 -0.0085  0.0157  0.0046
                                           -0.5236 -0.0079  0.7129 -0.0099  0.0003
                                           -0.0005 -0.0171 -0.0056  0.0106
                ( 61.78%)  -0.7860* H  14 s( 99.91%)p 0.00(  0.09%)
                                            0.9996 -0.0049 -0.0027  0.0186 -0.0228
   170. (0.00885) BD*( 1) C   3 - H  15  
                ( 38.15%)   0.6176* C   3 s( 21.71%)p 3.60( 78.24%)d 0.00(  0.04%)
                                           -0.0001  0.4659 -0.0084 -0.0379  0.0052
                                           -0.5397 -0.0075 -0.6997  0.0097  0.0016
                                            0.0023  0.0173 -0.0059  0.0097
                ( 61.85%)  -0.7865* H  15 s( 99.91%)p 0.00(  0.09%)
                                            0.9996 -0.0049 -0.0009  0.0190  0.0226
   171. (0.00639) BD*( 1) C   4 - C   5  
                ( 51.64%)   0.7186* C   4 s( 27.35%)p 2.65( 72.59%)d 0.00(  0.06%)
                                            0.0003  0.5228  0.0158 -0.7207 -0.0025
                                           -0.4531 -0.0047  0.0341 -0.0004  0.0183
                                           -0.0015 -0.0010  0.0095 -0.0120
                ( 48.36%)  -0.6954* C   5 s( 29.61%)p 2.38( 70.34%)d 0.00(  0.04%)
                                            0.0002  0.5441  0.0070  0.6996 -0.0058
                                            0.4614 -0.0025 -0.0318  0.0008  0.0172
                                           -0.0005 -0.0009  0.0049 -0.0112
   172. (0.00873) BD*( 1) C   4 - H  16  
                ( 38.06%)   0.6169* C   4 s( 21.72%)p 3.60( 78.24%)d 0.00(  0.04%)
                                            0.0001 -0.4659  0.0093 -0.0310 -0.0058
                                           -0.5399 -0.0079 -0.6998  0.0106  0.0002
                                            0.0006 -0.0173  0.0059 -0.0101
                ( 61.94%)  -0.7870* H  16 s( 99.91%)p 0.00(  0.09%)
                                           -0.9995  0.0047  0.0036  0.0192  0.0224
   173. (0.00863) BD*( 1) C   4 - H  17  
                ( 37.89%)   0.6156* C   4 s( 21.84%)p 3.58( 78.12%)d 0.00(  0.04%)
                                            0.0001 -0.4672  0.0087  0.0236 -0.0059
                                           -0.5221 -0.0078  0.7127 -0.0098  0.0015
                                           -0.0026  0.0168  0.0054 -0.0104
                ( 62.11%)  -0.7881* H  17 s( 99.91%)p 0.00(  0.09%)
                                           -0.9995  0.0048  0.0020  0.0186 -0.0232
   174. (0.00648) BD*( 1) C   5 - C   6  
                ( 52.73%)   0.7262* C   5 s( 26.13%)p 2.83( 73.81%)d 0.00(  0.06%)
                                            0.0005  0.5109  0.0155 -0.7127 -0.0008
                                            0.4795  0.0050  0.0176 -0.0015 -0.0190
                                           -0.0014  0.0008  0.0083 -0.0123
                ( 47.27%)  -0.6875* C   6 s( 29.60%)p 2.38( 70.37%)d 0.00(  0.03%)
                                            0.0002  0.5441  0.0018  0.6876 -0.0066
                                           -0.4802  0.0005 -0.0151 -0.0046 -0.0141
                                            0.0024  0.0003 -0.0015 -0.0110
   175. (0.00844) BD*( 1) C   5 - H  18  
                ( 37.92%)   0.6158* C   5 s( 22.01%)p 3.54( 77.94%)d 0.00(  0.04%)
                                           -0.0001  0.4691 -0.0087  0.0074  0.0070
                                           -0.5145 -0.0097  0.7172 -0.0100  0.0008
                                           -0.0018 -0.0167 -0.0050  0.0114
                ( 62.08%)  -0.7879* H  18 s( 99.91%)p 0.00(  0.09%)
                                            0.9995 -0.0049 -0.0041  0.0190 -0.0231
   176. (0.00832) BD*( 1) C   5 - H  19  
                ( 37.54%)   0.6127* C   5 s( 22.28%)p 3.49( 77.68%)d 0.00(  0.04%)
                                           -0.0001  0.4720 -0.0078 -0.0425  0.0056
                                           -0.5397 -0.0078 -0.6953  0.0095  0.0020
                                            0.0035  0.0170 -0.0057  0.0094
                ( 62.46%)  -0.7903* H  19 s( 99.91%)p 0.00(  0.09%)
                                            0.9995 -0.0047 -0.0021  0.0197  0.0232
   177. (0.01994) BD*( 1) C   6 - C   7  
                ( 49.18%)   0.7013* C   6 s( 25.07%)p 2.99( 74.84%)d 0.00(  0.09%)
                                           -0.0002 -0.5003 -0.0185  0.7224  0.0206
                                            0.4699 -0.0003 -0.0731 -0.0038 -0.0233
                                            0.0047  0.0017 -0.0109  0.0148
                ( 50.82%)  -0.7129* C   7 s( 38.87%)p 1.57( 61.07%)d 0.00(  0.07%)
                                           -0.0002 -0.6234 -0.0059 -0.6293  0.0151
                                           -0.4507 -0.0017  0.1063 -0.0036 -0.0211
                                            0.0058  0.0037 -0.0067  0.0122
   178. (0.00753) BD*( 1) C   6 - H  20  
                ( 35.99%)   0.6000* C   6 s( 23.55%)p 3.24( 76.41%)d 0.00(  0.04%)
                                            0.0002 -0.4853  0.0067  0.0567 -0.0026
                                           -0.4909 -0.0076  0.7209 -0.0131  0.0026
                                           -0.0073  0.0136  0.0030 -0.0100
                ( 64.01%)  -0.8000* H  20 s( 99.90%)p 0.00(  0.10%)
                                           -0.9995  0.0046 -0.0007  0.0193 -0.0250
   179. (0.00723) BD*( 1) C   6 - H  21  
                ( 35.68%)   0.5974* C   6 s( 21.79%)p 3.59( 78.16%)d 0.00(  0.04%)
                                            0.0002 -0.4668  0.0060 -0.0324  0.0035
                                           -0.5535 -0.0115 -0.6884  0.0139  0.0025
                                            0.0051 -0.0153  0.0022 -0.0124
                ( 64.32%)  -0.8020* H  21 s( 99.89%)p 0.00(  0.11%)
                                           -0.9995  0.0037  0.0037  0.0231  0.0227
   180. (0.00422) BD*( 1) C   7 - O   8  
                ( 67.91%)   0.8241* C   7 s( 30.38%)p 2.28( 69.32%)d 0.01(  0.30%)
                                           -0.0000 -0.5470  0.0675  0.6483  0.0628
                                           -0.0263  0.0102  0.5166  0.0373  0.0034
                                           -0.0464  0.0015 -0.0284 -0.0049
                ( 32.09%)  -0.5665* O   8 s( 41.84%)p 1.39( 58.08%)d 0.00(  0.08%)
                                            0.0000 -0.6462  0.0281 -0.5964  0.0108
                                            0.0353 -0.0012 -0.4729  0.0103 -0.0001
                                           -0.0244  0.0027 -0.0153 -0.0014
   181. (0.03686) BD*( 2) C   7 - O   8  
                ( 72.90%)   0.8538* C   7 s(  0.00%)p 1.00( 99.43%)d 0.01(  0.57%)
                                            0.0000  0.0021 -0.0040 -0.4163  0.0097
                                            0.7113 -0.0116  0.5611 -0.0094 -0.0428
                                           -0.0127 -0.0316  0.0218 -0.0468
                ( 27.10%)  -0.5205* O   8 s(  0.00%)p 1.00( 99.84%)d 0.00(  0.16%)
                                           -0.0000  0.0040 -0.0001 -0.4134  0.0005
                                            0.7098 -0.0016  0.5689 -0.0008  0.0230
                                            0.0077  0.0167 -0.0121  0.0242
   182. (0.02521) BD*( 1) C   7 - H  22  
                ( 39.79%)   0.6308* C   7 s( 30.80%)p 2.25( 69.15%)d 0.00(  0.06%)
                                            0.0002 -0.5545 -0.0229  0.0592  0.0141
                                            0.5354 -0.0073 -0.6331  0.0142  0.0014
                                            0.0027  0.0184  0.0102 -0.0100
                ( 60.21%)  -0.7759* H  22 s( 99.87%)p 0.00(  0.13%)
                                           -0.9993  0.0066 -0.0015 -0.0221  0.0286


 NHO Directionality and "Bond Bending" (deviations from line of nuclear centers)

         [Thresholds for printing:  angular deviation  >  1.0 degree]
                                    hybrid p-character > 25.0%
                                    orbital occupancy  >  0.10e

                                Line of Centers        Hybrid 1              Hybrid 2
                                ---------------  -------------------   ------------------
                NBO               Theta   Phi    Theta   Phi    Dev    Theta   Phi    Dev
 ========================================================================================
     1. BD (   1) C   1 - C   2    88.6  145.6    88.6  144.5   1.1      --     --    --
    11. BD (   1) C   4 - C   5    87.8  212.4     --     --    --      92.1   33.5   1.1
    17. BD (   1) C   6 - C   7    84.7  213.1     --     --    --      97.7   36.4   4.0
    18. BD (   1) C   6 - H  20   145.5   98.2   144.7   96.2   1.4      --     --    --
    19. BD (   1) C   6 - H  21    38.1   86.1    40.0   87.1   2.0      --     --    --
    20. BD (   1) C   7 - O   8   128.3  177.4   127.9  178.7   1.1      --     --    --
    21. BD (   2) C   7 - O   8   128.3  177.4   124.3  300.2  90.1     55.3  120.2  89.8
    22. BD (   1) C   7 - H  22    38.1  270.0    40.7  262.1   5.6      --     --    --
    31. LP (   1) O   8             --     --    128.7  177.0   --       --     --    --
    32. LP (   2) O   8             --     --    122.5   56.3   --       --     --    --


 Second Order Perturbation Theory Analysis of Fock Matrix in NBO Basis

     Threshold for printing:   0.25 kcal/mol
                                                                              E(2)  E(j)-E(i) F(i,j)
         Donor NBO (i)                     Acceptor NBO (j)                 kcal/mol   a.u.    a.u. 
 ===================================================================================================

 within unit  1
   1. BD (   1) C   1 - C   2        / 53. RY*(   3) C   3                    0.57    1.51    0.037
   1. BD (   1) C   1 - C   2        /165. BD*(   1) C   2 - C   3            0.53    0.99    0.029
   1. BD (   1) C   1 - C   2        /166. BD*(   1) C   2 - H  12            0.31    1.05    0.023
   1. BD (   1) C   1 - C   2        /167. BD*(   1) C   2 - H  13            0.31    1.05    0.023
   1. BD (   1) C   1 - C   2        /168. BD*(   1) C   3 - C   4            1.26    0.97    0.044
   2. BD (   1) C   1 - H   9        /165. BD*(   1) C   2 - C   3            1.80    0.87    0.050
   3. BD (   1) C   1 - H  10        /167. BD*(   1) C   2 - H  13            1.59    0.92    0.048
   4. BD (   1) C   1 - H  11        /166. BD*(   1) C   2 - H  12            1.59    0.92    0.048
   5. BD (   1) C   2 - C   3        / 33. RY*(   1) C   1                    0.63    1.42    0.038
   5. BD (   1) C   2 - C   3        / 62. RY*(   3) C   4                    0.59    1.50    0.038
   5. BD (   1) C   2 - C   3        /161. BD*(   1) C   1 - C   2            0.43    1.02    0.026
   5. BD (   1) C   2 - C   3        /162. BD*(   1) C   1 - H   9            0.75    1.08    0.036
   5. BD (   1) C   2 - C   3        /168. BD*(   1) C   3 - C   4            0.60    0.99    0.031
   5. BD (   1) C   2 - C   3        /169. BD*(   1) C   3 - H  14            0.32    1.04    0.023
   5. BD (   1) C   2 - C   3        /170. BD*(   1) C   3 - H  15            0.32    1.04    0.023
   5. BD (   1) C   2 - C   3        /171. BD*(   1) C   4 - C   5            1.19    0.96    0.043
   6. BD (   1) C   2 - H  12        / 34. RY*(   2) C   1                    0.29    1.41    0.026
   6. BD (   1) C   2 - H  12        /164. BD*(   1) C   1 - H  11            1.52    0.94    0.048
   6. BD (   1) C   2 - H  12        /170. BD*(   1) C   3 - H  15            1.69    0.91    0.049
   7. BD (   1) C   2 - H  13        / 34. RY*(   2) C   1                    0.29    1.41    0.026
   7. BD (   1) C   2 - H  13        / 52. RY*(   2) C   3                    0.28    1.46    0.026
   7. BD (   1) C   2 - H  13        /163. BD*(   1) C   1 - H  10            1.53    0.94    0.048
   7. BD (   1) C   2 - H  13        /169. BD*(   1) C   3 - H  14            1.69    0.91    0.049
   8. BD (   1) C   3 - C   4        / 42. RY*(   1) C   2                    0.58    1.46    0.037
   8. BD (   1) C   3 - C   4        / 70. RY*(   2) C   5                    0.40    1.40    0.030
   8. BD (   1) C   3 - C   4        /161. BD*(   1) C   1 - C   2            0.95    1.03    0.040
   8. BD (   1) C   3 - C   4        /165. BD*(   1) C   2 - C   3            0.52    1.02    0.029
   8. BD (   1) C   3 - C   4        /171. BD*(   1) C   4 - C   5            0.59    0.98    0.030
   8. BD (   1) C   3 - C   4        /172. BD*(   1) C   4 - H  16            0.34    1.04    0.024
   8. BD (   1) C   3 - C   4        /173. BD*(   1) C   4 - H  17            0.35    1.05    0.024
   8. BD (   1) C   3 - C   4        /174. BD*(   1) C   5 - C   6            1.26    0.94    0.044
   9. BD (   1) C   3 - H  14        / 43. RY*(   2) C   2                    0.28    1.49    0.026
   9. BD (   1) C   3 - H  14        / 60. RY*(   1) C   4                    0.26    1.47    0.025
   9. BD (   1) C   3 - H  14        /167. BD*(   1) C   2 - H  13            1.50    0.94    0.048
   9. BD (   1) C   3 - H  14        /173. BD*(   1) C   4 - H  17            1.64    0.91    0.049
  10. BD (   1) C   3 - H  15        / 43. RY*(   2) C   2                    0.27    1.49    0.026
  10. BD (   1) C   3 - H  15        /166. BD*(   1) C   2 - H  12            1.50    0.94    0.048
  10. BD (   1) C   3 - H  15        /172. BD*(   1) C   4 - H  16            1.66    0.91    0.049
  11. BD (   1) C   4 - C   5        / 51. RY*(   1) C   3                    0.44    1.44    0.032
  11. BD (   1) C   4 - C   5        / 79. RY*(   2) C   6                    0.47    1.51    0.034
  11. BD (   1) C   4 - C   5        /165. BD*(   1) C   2 - C   3            0.92    1.04    0.039
  11. BD (   1) C   4 - C   5        /168. BD*(   1) C   3 - C   4            0.51    1.03    0.029
  11. BD (   1) C   4 - C   5        /174. BD*(   1) C   5 - C   6            0.55    0.96    0.029
  11. BD (   1) C   4 - C   5        /175. BD*(   1) C   5 - H  18            0.36    1.04    0.025
  11. BD (   1) C   4 - C   5        /176. BD*(   1) C   5 - H  19            0.37    1.05    0.025
  11. BD (   1) C   4 - C   5        /177. BD*(   1) C   6 - C   7            1.18    0.94    0.042
  12. BD (   1) C   4 - H  16        / 52. RY*(   2) C   3                    0.40    1.50    0.031
  12. BD (   1) C   4 - H  16        / 69. RY*(   1) C   5                    0.26    1.45    0.025
  12. BD (   1) C   4 - H  16        /170. BD*(   1) C   3 - H  15            1.50    0.94    0.048
  12. BD (   1) C   4 - H  16        /176. BD*(   1) C   5 - H  19            1.63    0.91    0.049
  13. BD (   1) C   4 - H  17        / 51. RY*(   1) C   3                    0.29    1.30    0.025
  13. BD (   1) C   4 - H  17        /169. BD*(   1) C   3 - H  14            1.51    0.94    0.048
  13. BD (   1) C   4 - H  17        /175. BD*(   1) C   5 - H  18            1.66    0.90    0.049
  14. BD (   1) C   5 - C   6        / 61. RY*(   2) C   4                    0.45    1.44    0.032
  14. BD (   1) C   5 - C   6        / 89. RY*(   3) C   7                    0.35    1.94    0.033
  14. BD (   1) C   5 - C   6        /168. BD*(   1) C   3 - C   4            0.93    1.05    0.040
  14. BD (   1) C   5 - C   6        /171. BD*(   1) C   4 - C   5            0.43    1.03    0.027
  14. BD (   1) C   5 - C   6        /177. BD*(   1) C   6 - C   7            0.26    0.97    0.020
  14. BD (   1) C   5 - C   6        /178. BD*(   1) C   6 - H  20            0.37    1.06    0.025
  14. BD (   1) C   5 - C   6        /179. BD*(   1) C   6 - H  21            0.47    1.04    0.028
  14. BD (   1) C   5 - C   6        /180. BD*(   1) C   7 - O   8            0.88    1.15    0.041
  14. BD (   1) C   5 - C   6        /181. BD*(   2) C   7 - O   8            1.73    0.56    0.040
  15. BD (   1) C   5 - H  18        / 60. RY*(   1) C   4                    0.29    1.51    0.027
  15. BD (   1) C   5 - H  18        /173. BD*(   1) C   4 - H  17            1.47    0.95    0.047
  15. BD (   1) C   5 - H  18        /178. BD*(   1) C   6 - H  20            1.62    0.92    0.049
  16. BD (   1) C   5 - H  19        / 60. RY*(   1) C   4                    0.37    1.51    0.030
  16. BD (   1) C   5 - H  19        / 78. RY*(   1) C   6                    0.38    1.28    0.028
  16. BD (   1) C   5 - H  19        /172. BD*(   1) C   4 - H  16            1.48    0.95    0.047
  16. BD (   1) C   5 - H  19        /179. BD*(   1) C   6 - H  21            1.58    0.89    0.047
  17. BD (   1) C   6 - C   7        / 71. RY*(   3) C   5                    0.57    1.59    0.038
  17. BD (   1) C   6 - C   7        / 96. RY*(   1) O   8                    0.93    1.78    0.052
  17. BD (   1) C   6 - C   7        /171. BD*(   1) C   4 - C   5            0.96    1.12    0.041
  17. BD (   1) C   6 - C   7        /174. BD*(   1) C   5 - C   6            0.51    1.08    0.030
  18. BD (   1) C   6 - H  20        / 69. RY*(   1) C   5                    0.35    1.52    0.029
  18. BD (   1) C   6 - H  20        /174. BD*(   1) C   5 - C   6            0.33    0.88    0.022
  18. BD (   1) C   6 - H  20        /175. BD*(   1) C   5 - H  18            1.35    0.97    0.046
  18. BD (   1) C   6 - H  20        /180. BD*(   1) C   7 - O   8            0.46    1.04    0.028
  18. BD (   1) C   6 - H  20        /182. BD*(   1) C   7 - H  22            1.70    0.86    0.049
  19. BD (   1) C   6 - H  21        / 69. RY*(   1) C   5                    0.30    1.52    0.027
  19. BD (   1) C   6 - H  21        / 89. RY*(   3) C   7                    0.43    1.83    0.036
  19. BD (   1) C   6 - H  21        /176. BD*(   1) C   5 - H  19            1.44    0.97    0.048
  19. BD (   1) C   6 - H  21        /180. BD*(   1) C   7 - O   8            0.77    1.04    0.036
  19. BD (   1) C   6 - H  21        /181. BD*(   2) C   7 - O   8            3.87    0.46    0.053
  20. BD (   1) C   7 - O   8        / 78. RY*(   1) C   6                    0.32    1.98    0.032
  20. BD (   1) C   7 - O   8        / 87. RY*(   1) C   7                    0.81    1.62    0.046
  20. BD (   1) C   7 - O   8        /177. BD*(   1) C   6 - C   7            0.31    1.53    0.028
  21. BD (   2) C   7 - O   8        /174. BD*(   1) C   5 - C   6            0.47    0.85    0.025
  21. BD (   2) C   7 - O   8        /179. BD*(   1) C   6 - H  21            0.64    0.90    0.030
  22. BD (   1) C   7 - H  22        / 78. RY*(   1) C   6                    0.76    1.40    0.041
  22. BD (   1) C   7 - H  22        / 96. RY*(   1) O   8                    0.71    1.67    0.044
  22. BD (   1) C   7 - H  22        /178. BD*(   1) C   6 - H  20            1.14    1.04    0.043
  23. CR (   1) C   1                / 42. RY*(   1) C   2                    0.27   10.90    0.069
  23. CR (   1) C   1                /105. RY*(   1) H   9                    0.39   10.51    0.081
  23. CR (   1) C   1                /109. RY*(   1) H  10                    0.34   10.50    0.076
  23. CR (   1) C   1                /113. RY*(   1) H  11                    0.34   10.50    0.075
  24. CR (   1) C   2                / 35. RY*(   3) C   1                    0.65   10.61    0.105
  24. CR (   1) C   2                / 51. RY*(   1) C   3                    0.37   10.87    0.080
  24. CR (   1) C   2                /117. RY*(   1) H  12                    0.32   10.47    0.073
  24. CR (   1) C   2                /121. RY*(   1) H  13                    0.32   10.47    0.073
  25. CR (   1) C   3                / 45. RY*(   4) C   2                    0.45   11.02    0.089
  25. CR (   1) C   3                / 61. RY*(   2) C   4                    0.36   10.85    0.079
  25. CR (   1) C   3                /125. RY*(   1) H  14                    0.32   10.48    0.074
  25. CR (   1) C   3                /129. RY*(   1) H  15                    0.33   10.48    0.074
  26. CR (   1) C   4                / 54. RY*(   4) C   3                    0.40   10.85    0.083
  26. CR (   1) C   4                / 70. RY*(   2) C   5                    0.30   10.88    0.073
  26. CR (   1) C   4                / 72. RY*(   4) C   5                    0.25   10.91    0.067
  26. CR (   1) C   4                /133. RY*(   1) H  16                    0.33   10.49    0.074
  26. CR (   1) C   4                /137. RY*(   1) H  17                    0.33   10.49    0.075
  27. CR (   1) C   5                / 61. RY*(   2) C   4                    0.29   10.90    0.071
  27. CR (   1) C   5                / 63. RY*(   4) C   4                    0.36   10.89    0.080
  27. CR (   1) C   5                / 81. RY*(   4) C   6                    0.37   10.74    0.080
  27. CR (   1) C   5                /141. RY*(   1) H  18                    0.34   10.50    0.075
  27. CR (   1) C   5                /145. RY*(   1) H  19                    0.34   10.49    0.075
  28. CR (   1) C   6                / 70. RY*(   2) C   5                    0.34   10.95    0.077
  28. CR (   1) C   6                / 72. RY*(   4) C   5                    0.34   10.98    0.077
  28. CR (   1) C   6                / 91. RY*(   5) C   7                    0.35   10.88    0.078
  28. CR (   1) C   6                /149. RY*(   1) H  20                    0.41   10.50    0.083
  28. CR (   1) C   6                /153. RY*(   1) H  21                    0.44   10.50    0.085
  29. CR (   1) C   7                /157. RY*(   1) H  22                    0.38   10.58    0.081
  30. CR (   1) O   8                / 87. RY*(   1) C   7                    3.28   19.47    0.320
  31. LP (   1) O   8                / 87. RY*(   1) C   7                    5.49    1.23    0.104
  31. LP (   1) O   8                /177. BD*(   1) C   6 - C   7            0.68    1.14    0.035
  31. LP (   1) O   8                /182. BD*(   1) C   7 - H  22            0.43    1.14    0.028
  32. LP (   2) O   8                / 88. RY*(   2) C   7                    1.72    2.31    0.081
  32. LP (   2) O   8                / 91. RY*(   5) C   7                    0.35    1.18    0.026
  32. LP (   2) O   8                /177. BD*(   1) C   6 - C   7            7.38    0.77    0.096
  32. LP (   2) O   8                /182. BD*(   1) C   7 - H  22            9.27    0.76    0.107


 Natural Bond Orbitals (Summary):

                                                            Principal Delocalizations
           NBO                        Occupancy    Energy   (geminal,vicinal,remote)
 ====================================================================================
 Molecular unit  1  (C7H14O)
     1. BD (   1) C   1 - C   2          0.99356    -0.72152  168(v),53(v),165(g),166(g)
                                                    167(g)
     2. BD (   1) C   1 - H   9          0.99369    -0.60382  165(v)
     3. BD (   1) C   1 - H  10          0.99437    -0.59699  167(v)
     4. BD (   1) C   1 - H  11          0.99435    -0.59660  166(v)
     5. BD (   1) C   2 - C   3          0.98997    -0.73655  171(v),162(v),33(v),168(g)
                                                    62(v),161(g),170(g),169(g)
     6. BD (   1) C   2 - H  12          0.98878    -0.60065  170(v),164(v),34(v)
     7. BD (   1) C   2 - H  13          0.98875    -0.60067  169(v),163(v),34(v),52(v)
     8. BD (   1) C   3 - C   4          0.98906    -0.75296  174(v),161(v),171(g),42(v)
                                                    165(g),70(v),173(g),172(g)
     9. BD (   1) C   3 - H  14          0.98885    -0.61697  173(v),167(v),43(v),60(v)
    10. BD (   1) C   3 - H  15          0.98870    -0.61661  172(v),166(v),43(v)
    11. BD (   1) C   4 - C   5          0.98800    -0.77613  177(v),165(v),174(g),168(g)
                                                    79(v),51(v),176(g),175(g)
    12. BD (   1) C   4 - H  16          0.98856    -0.63480  176(v),170(v),52(v),69(v)
    13. BD (   1) C   4 - H  17          0.98858    -0.63416  175(v),169(v),51(v)
    14. BD (   1) C   5 - C   6          0.98012    -0.80354  181(v),168(v),180(v),179(g)
                                                    61(v),171(g),178(g),89(v)
                                                    177(g)
    15. BD (   1) C   5 - H  18          0.98881    -0.66212  178(v),173(v),60(v)
    16. BD (   1) C   5 - H  19          0.98891    -0.65947  179(v),172(v),78(v),60(v)
    17. BD (   1) C   6 - C   7          0.99459    -0.89097  171(v),96(v),71(v),174(g)
    18. BD (   1) C   6 - H  20          0.98856    -0.69760  182(v),175(v),180(v),69(v)
                                                    174(g)
    19. BD (   1) C   6 - H  21          0.97149    -0.69793  181(v),176(v),180(v),89(v)
                                                    69(v)
    20. BD (   1) C   7 - O   8          0.99869    -1.36079  87(g),78(v),177(g)
    21. BD (   2) C   7 - O   8          0.99734    -0.66446  179(v),174(v)
    22. BD (   1) C   7 - H  22          0.99512    -0.78170  178(v),78(v),96(v)
    23. CR (   1) C   1                  0.99962   -10.18679  105(v),109(v),113(v),42(v)
    24. CR (   1) C   2                  0.99956   -10.20031  35(v),51(v),121(v),117(v)
    25. CR (   1) C   3                  0.99955   -10.21411  45(v),61(v),129(v),125(v)
    26. CR (   1) C   4                  0.99955   -10.23255  54(v),137(v),133(v),70(v)
                                                    72(v)
    27. CR (   1) C   5                  0.99955   -10.26211  81(v),63(v),141(v),145(v)
                                                    61(v)
    28. CR (   1) C   6                  0.99953   -10.30365  153(v),149(v),91(v),72(v)
                                                    70(v)
    29. CR (   1) C   7                  0.99966   -10.43202  157(v)
    30. CR (   1) O   8                  0.99986   -19.20884  87(v)
    31. LP (   1) O   8                  0.99256    -0.97601  87(v),177(v),182(v)
    32. LP (   2) O   8                  0.96068    -0.60147  182(v),177(v),88(v),91(v)
    33. RY*(   1) C   1                  0.00164     0.68225   
    34. RY*(   2) C   1                  0.00088     0.81126   
    35. RY*(   3) C   1                  0.00020     0.40796   
    36. RY*(   4) C   1                  0.00007     1.12024   
    37. RY*(   5) C   1                  0.00001     2.05442   
    38. RY*(   6) C   1                  0.00000     1.82832   
    39. RY*(   7) C   1                  0.00000     2.11466   
    40. RY*(   8) C   1                  0.00000     1.68788   
    41. RY*(   9) C   1                  0.00000     2.17313   
    42. RY*(   1) C   2                  0.00178     0.71009   
    43. RY*(   2) C   2                  0.00156     0.87041   
    44. RY*(   3) C   2                  0.00052     0.91359   
    45. RY*(   4) C   2                  0.00019     0.80358   
    46. RY*(   5) C   2                  0.00019     1.90497   
    47. RY*(   6) C   2                  0.00006     1.51858   
    48. RY*(   7) C   2                  0.00004     2.01025   
    49. RY*(   8) C   2                  0.00000     2.07942   
    50. RY*(   9) C   2                  0.00000     2.05262   
    51. RY*(   1) C   3                  0.00179     0.66801   
    52. RY*(   2) C   3                  0.00177     0.86326   
    53. RY*(   3) C   3                  0.00157     0.78974   
    54. RY*(   4) C   3                  0.00021     0.62122   
    55. RY*(   5) C   3                  0.00019     1.89020   
    56. RY*(   6) C   3                  0.00007     1.89217   
    57. RY*(   7) C   3                  0.00004     2.04188   
    58. RY*(   8) C   3                  0.00000     2.08361   
    59. RY*(   9) C   3                  0.00000     2.04417   
    60. RY*(   1) C   4                  0.00189     0.85107   
    61. RY*(   2) C   4                  0.00181     0.63420   
    62. RY*(   3) C   4                  0.00155     0.76569   
    63. RY*(   4) C   4                  0.00022     0.62412   
    64. RY*(   5) C   4                  0.00019     1.87844   
    65. RY*(   6) C   4                  0.00008     1.89131   
    66. RY*(   7) C   4                  0.00004     2.03312   
    67. RY*(   8) C   4                  0.00000     2.08322   
    68. RY*(   9) C   4                  0.00000     2.02383   
    69. RY*(   1) C   5                  0.00186     0.81914   
    70. RY*(   2) C   5                  0.00157     0.64937   
    71. RY*(   3) C   5                  0.00144     0.70057   
    72. RY*(   4) C   5                  0.00021     0.67297   
    73. RY*(   5) C   5                  0.00020     1.85461   
    74. RY*(   6) C   5                  0.00006     1.75596   
    75. RY*(   7) C   5                  0.00004     1.96888   
    76. RY*(   8) C   5                  0.00000     2.06376   
    77. RY*(   9) C   5                  0.00000     2.01310   
    78. RY*(   1) C   6                  0.00255     0.61796   
    79. RY*(   2) C   6                  0.00142     0.73831   
    80. RY*(   3) C   6                  0.00053     0.98643   
    81. RY*(   4) C   6                  0.00019     0.47983   
    82. RY*(   5) C   6                  0.00010     1.84361   
    83. RY*(   6) C   6                  0.00009     1.64816   
    84. RY*(   7) C   6                  0.00004     1.83471   
    85. RY*(   8) C   6                  0.00002     1.98202   
    86. RY*(   9) C   6                  0.00001     1.93866   
    87. RY*(   1) C   7                  0.00564     0.25655   
    88. RY*(   2) C   7                  0.00265     1.71148   
    89. RY*(   3) C   7                  0.00153     1.13590   
    90. RY*(   4) C   7                  0.00067     1.32139   
    91. RY*(   5) C   7                  0.00016     0.57501   
    92. RY*(   6) C   7                  0.00010     1.54178   
    93. RY*(   7) C   7                  0.00003     0.89406   
    94. RY*(   8) C   7                  0.00001     1.78924   
    95. RY*(   9) C   7                  0.00000     1.62506   
    96. RY*(   1) O   8                  0.00191     0.89155   
    97. RY*(   2) O   8                  0.00011     0.83496   
    98. RY*(   3) O   8                  0.00007     1.16648   
    99. RY*(   4) O   8                  0.00004     1.05619   
   100. RY*(   5) O   8                  0.00000     2.42374   
   101. RY*(   6) O   8                  0.00000     2.69862   
   102. RY*(   7) O   8                  0.00000     2.41916   
   103. RY*(   8) O   8                  0.00000     2.53907   
   104. RY*(   9) O   8                  0.00000     2.50016   
   105. RY*(   1) H   9                  0.00057     0.32103   
   106. RY*(   2) H   9                  0.00010     1.66424   
   107. RY*(   3) H   9                  0.00007     1.66807   
   108. RY*(   4) H   9                  0.00002     2.13201   
   109. RY*(   1) H  10                  0.00077     0.31453   
   110. RY*(   2) H  10                  0.00010     1.67666   
   111. RY*(   3) H  10                  0.00007     1.67541   
   112. RY*(   4) H  10                  0.00002     2.15140   
   113. RY*(   1) H  11                  0.00077     0.31475   
   114. RY*(   2) H  11                  0.00010     1.67685   
   115. RY*(   3) H  11                  0.00007     1.67635   
   116. RY*(   4) H  11                  0.00002     2.15189   
   117. RY*(   1) H  12                  0.00131     0.27453   
   118. RY*(   2) H  12                  0.00009     1.68678   
   119. RY*(   3) H  12                  0.00006     1.70115   
   120. RY*(   4) H  12                  0.00002     2.20331   
   121. RY*(   1) H  13                  0.00130     0.27466   
   122. RY*(   2) H  13                  0.00009     1.68623   
   123. RY*(   3) H  13                  0.00006     1.70150   
   124. RY*(   4) H  13                  0.00002     2.20360   
   125. RY*(   1) H  14                  0.00139     0.26970   
   126. RY*(   2) H  14                  0.00009     1.69257   
   127. RY*(   3) H  14                  0.00006     1.71497   
   128. RY*(   4) H  14                  0.00002     2.19692   
   129. RY*(   1) H  15                  0.00139     0.26928   
   130. RY*(   2) H  15                  0.00009     1.69267   
   131. RY*(   3) H  15                  0.00005     1.71569   
   132. RY*(   4) H  15                  0.00002     2.19855   
   133. RY*(   1) H  16                  0.00133     0.25791   
   134. RY*(   2) H  16                  0.00009     1.68543   
   135. RY*(   3) H  16                  0.00005     1.70356   
   136. RY*(   4) H  16                  0.00002     2.17900   
   137. RY*(   1) H  17                  0.00134     0.25542   
   138. RY*(   2) H  17                  0.00009     1.68556   
   139. RY*(   3) H  17                  0.00005     1.70108   
   140. RY*(   4) H  17                  0.00002     2.18432   
   141. RY*(   1) H  18                  0.00136     0.23713   
   142. RY*(   2) H  18                  0.00009     1.66879   
   143. RY*(   3) H  18                  0.00005     1.65878   
   144. RY*(   4) H  18                  0.00002     2.15141   
   145. RY*(   1) H  19                  0.00139     0.22579   
   146. RY*(   2) H  19                  0.00009     1.66948   
   147. RY*(   3) H  19                  0.00004     1.65466   
   148. RY*(   4) H  19                  0.00002     2.15710   
   149. RY*(   1) H  20                  0.00155     0.19245   
   150. RY*(   2) H  20                  0.00007     1.67760   
   151. RY*(   3) H  20                  0.00003     1.77134   
   152. RY*(   4) H  20                  0.00003     1.91640   
   153. RY*(   1) H  21                  0.00113     0.19927   
   154. RY*(   2) H  21                  0.00010     1.63279   
   155. RY*(   3) H  21                  0.00007     1.60867   
   156. RY*(   4) H  21                  0.00002     2.10235   
   157. RY*(   1) H  22                  0.00144     0.14722   
   158. RY*(   2) H  22                  0.00005     1.92892   
   159. RY*(   3) H  22                  0.00002     1.71178   
   160. RY*(   4) H  22                  0.00001     1.39943   
   161. BD*(   1) C   1 - C   2          0.00308     0.27993   
   162. BD*(   1) C   1 - H   9          0.00232     0.34092   
   163. BD*(   1) C   1 - H  10          0.00408     0.33606   
   164. BD*(   1) C   1 - H  11          0.00407     0.33657   
   165. BD*(   1) C   2 - C   3          0.00733     0.26399   
   166. BD*(   1) C   2 - H  12          0.00847     0.32704   
   167. BD*(   1) C   2 - H  13          0.00845     0.32731   
   168. BD*(   1) C   3 - C   4          0.00639     0.25114   
   169. BD*(   1) C   3 - H  14          0.00889     0.30622   
   170. BD*(   1) C   3 - H  15          0.00885     0.30720   
   171. BD*(   1) C   4 - C   5          0.00639     0.22741   
   172. BD*(   1) C   4 - H  16          0.00873     0.28971   
   173. BD*(   1) C   4 - H  17          0.00863     0.29233   
   174. BD*(   1) C   5 - C   6          0.00648     0.18476   
   175. BD*(   1) C   5 - H  18          0.00844     0.26758   
   176. BD*(   1) C   5 - H  19          0.00832     0.27418   
   177. BD*(   1) C   6 - C   7          0.01994     0.16504   
   178. BD*(   1) C   6 - H  20          0.00753     0.25522   
   179. BD*(   1) C   6 - H  21          0.00723     0.23335   
   180. BD*(   1) C   7 - O   8          0.00422     0.34689   
   181. BD*(   2) C   7 - O   8          0.03686    -0.23882   
   182. BD*(   1) C   7 - H  22          0.02521     0.16168   
       -------------------------------
              Total Lewis   31.72895  ( 99.1530%)
        Valence non-Lewis    0.20992  (  0.6560%)
        Rydberg non-Lewis    0.06112  (  0.1910%)
       -------------------------------
            Total unit  1   32.00000  (100.0000%)
           Charge unit  1    0.00000


 ***************************************************
 *******         Beta  spin orbitals         *******
 ***************************************************


 NATURAL POPULATIONS:  Natural atomic orbital occupancies 
                                                          
   NAO  Atom  No  lang   Type(AO)    Occupancy      Energy
 ----------------------------------------------------------
     1    C    1  S      Cor( 1S)     0.99961     -10.18645
     2    C    1  S      Val( 2S)     0.54950      -0.35291
     3    C    1  S      Ryd( 3S)     0.00020       0.75558
     4    C    1  px     Val( 2p)     0.51912      -0.17980
     5    C    1  px     Ryd( 3p)     0.00112       0.46401
     6    C    1  py     Val( 2p)     0.59136      -0.18857
     7    C    1  py     Ryd( 3p)     0.00081       0.46253
     8    C    1  pz     Val( 2p)     0.61526      -0.19016
     9    C    1  pz     Ryd( 3p)     0.00072       0.47808
    10    C    1  dxy    Ryd( 3d)     0.00031       2.24486
    11    C    1  dxz    Ryd( 3d)     0.00008       1.94382
    12    C    1  dyz    Ryd( 3d)     0.00042       2.34250
    13    C    1  dx2y2  Ryd( 3d)     0.00017       2.03073
    14    C    1  dz2    Ryd( 3d)     0.00025       2.19238

    15    C    2  S      Cor( 1S)     0.99956     -10.19967
    16    C    2  S      Val( 2S)     0.51208      -0.34171
    17    C    2  S      Ryd( 3S)     0.00060       0.78287
    18    C    2  px     Val( 2p)     0.47112      -0.19103
    19    C    2  px     Ryd( 3p)     0.00121       0.49984
    20    C    2  py     Val( 2p)     0.57311      -0.20131
    21    C    2  py     Ryd( 3p)     0.00073       0.45978
    22    C    2  pz     Val( 2p)     0.61627      -0.20334
    23    C    2  pz     Ryd( 3p)     0.00145       0.60216
    24    C    2  dxy    Ryd( 3d)     0.00033       2.15283
    25    C    2  dxz    Ryd( 3d)     0.00018       1.90463
    26    C    2  dyz    Ryd( 3d)     0.00051       2.36063
    27    C    2  dx2y2  Ryd( 3d)     0.00030       2.00905
    28    C    2  dz2    Ryd( 3d)     0.00027       2.13079

    29    C    3  S      Cor( 1S)     0.99956     -10.21326
    30    C    3  S      Val( 2S)     0.51033      -0.35380
    31    C    3  S      Ryd( 3S)     0.00095       0.77084
    32    C    3  px     Val( 2p)     0.45673      -0.20432
    33    C    3  px     Ryd( 3p)     0.00151       0.56145
    34    C    3  py     Val( 2p)     0.57650      -0.21902
    35    C    3  py     Ryd( 3p)     0.00090       0.47232
    36    C    3  pz     Val( 2p)     0.61792      -0.22238
    37    C    3  pz     Ryd( 3p)     0.00160       0.62947
    38    C    3  dxy    Ryd( 3d)     0.00033       2.14397
    39    C    3  dxz    Ryd( 3d)     0.00018       1.89451
    40    C    3  dyz    Ryd( 3d)     0.00053       2.34357
    41    C    3  dx2y2  Ryd( 3d)     0.00027       2.00312
    42    C    3  dz2    Ryd( 3d)     0.00026       2.11809

    43    C    4  S      Cor( 1S)     0.99956     -10.23185
    44    C    4  S      Val( 2S)     0.50953      -0.37184
    45    C    4  S      Ryd( 3S)     0.00093       0.76659
    46    C    4  px     Val( 2p)     0.46160      -0.22354
    47    C    4  px     Ryd( 3p)     0.00142       0.55045
    48    C    4  py     Val( 2p)     0.57738      -0.23814
    49    C    4  py     Ryd( 3p)     0.00094       0.45872
    50    C    4  pz     Val( 2p)     0.62025      -0.24170
    51    C    4  pz     Ryd( 3p)     0.00173       0.62219
    52    C    4  dxy    Ryd( 3d)     0.00031       2.13062
    53    C    4  dxz    Ryd( 3d)     0.00018       1.88162
    54    C    4  dyz    Ryd( 3d)     0.00052       2.32618
    55    C    4  dx2y2  Ryd( 3d)     0.00027       1.98641
    56    C    4  dz2    Ryd( 3d)     0.00026       2.10184

    57    C    5  S      Cor( 1S)     0.99955     -10.26182
    58    C    5  S      Val( 2S)     0.51240      -0.40167
    59    C    5  S      Ryd( 3S)     0.00090       0.72625
    60    C    5  px     Val( 2p)     0.47009      -0.25622
    61    C    5  px     Ryd( 3p)     0.00114       0.50086
    62    C    5  py     Val( 2p)     0.57538      -0.26500
    63    C    5  py     Ryd( 3p)     0.00082       0.42927
    64    C    5  pz     Val( 2p)     0.62272      -0.26834
    65    C    5  pz     Ryd( 3p)     0.00170       0.60145
    66    C    5  dxy    Ryd( 3d)     0.00034       2.09320
    67    C    5  dxz    Ryd( 3d)     0.00019       1.85449
    68    C    5  dyz    Ryd( 3d)     0.00051       2.29932
    69    C    5  dx2y2  Ryd( 3d)     0.00028       1.95086
    70    C    5  dz2    Ryd( 3d)     0.00027       2.07402

    71    C    6  S      Cor( 1S)     0.99954     -10.30157
    72    C    6  S      Val( 2S)     0.53436      -0.45366
    73    C    6  S      Ryd( 3S)     0.00076       0.68646
    74    C    6  px     Val( 2p)     0.44491      -0.29365
    75    C    6  px     Ryd( 3p)     0.00177       0.42753
    76    C    6  py     Val( 2p)     0.56939      -0.30659
    77    C    6  py     Ryd( 3p)     0.00051       0.37082
    78    C    6  pz     Val( 2p)     0.63791      -0.31090
    79    C    6  pz     Ryd( 3p)     0.00182       0.58087
    80    C    6  dxy    Ryd( 3d)     0.00029       2.05459
    81    C    6  dxz    Ryd( 3d)     0.00020       1.82132
    82    C    6  dyz    Ryd( 3d)     0.00041       2.25597
    83    C    6  dx2y2  Ryd( 3d)     0.00019       1.89113
    84    C    6  dz2    Ryd( 3d)     0.00029       2.04496

    85    C    7  S      Cor( 1S)     0.99965     -10.43261
    86    C    7  S      Val( 2S)     0.48617      -0.46313
    87    C    7  S      Ryd( 3S)     0.00398       0.32376
    88    C    7  px     Val( 2p)     0.40106      -0.27323
    89    C    7  px     Ryd( 3p)     0.00530       0.32319
    90    C    7  py     Val( 2p)     0.42945      -0.34600
    91    C    7  py     Ryd( 3p)     0.00081       0.37058
    92    C    7  pz     Val( 2p)     0.44005      -0.31727
    93    C    7  pz     Ryd( 3p)     0.00252       0.41880
    94    C    7  dxy    Ryd( 3d)     0.00082       1.86805
    95    C    7  dxz    Ryd( 3d)     0.00097       1.98377
    96    C    7  dyz    Ryd( 3d)     0.00071       1.93985
    97    C    7  dx2y2  Ryd( 3d)     0.00083       1.85979
    98    C    7  dz2    Ryd( 3d)     0.00096       1.82690

    99    O    8  S      Cor( 1S)     0.99987     -19.19368
   100    O    8  S      Val( 2S)     0.85304      -1.13984
   101    O    8  S      Ryd( 3S)     0.00089       1.11314
   102    O    8  px     Val( 2p)     0.70814      -0.54742
   103    O    8  px     Ryd( 3p)     0.00045       0.80272
   104    O    8  py     Val( 2p)     0.54308      -0.48582
   105    O    8  py     Ryd( 3p)     0.00050       0.85249
   106    O    8  pz     Val( 2p)     0.69253      -0.53279
   107    O    8  pz     Ryd( 3p)     0.00051       0.81611
   108    O    8  dxy    Ryd( 3d)     0.00059       2.52733
   109    O    8  dxz    Ryd( 3d)     0.00065       2.95277
   110    O    8  dyz    Ryd( 3d)     0.00035       2.49284
   111    O    8  dx2y2  Ryd( 3d)     0.00044       2.66332
   112    O    8  dz2    Ryd( 3d)     0.00067       2.56124

   113    H    9  S      Val( 1S)     0.35546      -0.02168
   114    H    9  S      Ryd( 2S)     0.00053       0.24888
   115    H    9  px     Ryd( 2p)     0.00028       2.07185
   116    H    9  py     Ryd( 2p)     0.00014       1.82119
   117    H    9  pz     Ryd( 2p)     0.00010       1.67081

   118    H   10  S      Val( 1S)     0.38686      -0.03634
   119    H   10  S      Ryd( 2S)     0.00075       0.26144
   120    H   10  px     Ryd( 2p)     0.00007       1.65345
   121    H   10  py     Ryd( 2p)     0.00018       1.86075
   122    H   10  pz     Ryd( 2p)     0.00026       2.05097

   123    H   11  S      Val( 1S)     0.38740      -0.03602
   124    H   11  S      Ryd( 2S)     0.00075       0.26181
   125    H   11  px     Ryd( 2p)     0.00007       1.64773
   126    H   11  py     Ryd( 2p)     0.00019       1.87408
   127    H   11  pz     Ryd( 2p)     0.00026       2.04424

   128    H   12  S      Val( 1S)     0.38541      -0.04219
   129    H   12  S      Ryd( 2S)     0.00129       0.25658
   130    H   12  px     Ryd( 2p)     0.00006       1.69251
   131    H   12  py     Ryd( 2p)     0.00020       1.88846
   132    H   12  pz     Ryd( 2p)     0.00026       2.03696

   133    H   13  S      Val( 1S)     0.38454      -0.04157
   134    H   13  S      Ryd( 2S)     0.00129       0.25682
   135    H   13  px     Ryd( 2p)     0.00006       1.68851
   136    H   13  py     Ryd( 2p)     0.00019       1.87624
   137    H   13  pz     Ryd( 2p)     0.00027       2.05364

   138    H   14  S      Val( 1S)     0.38485      -0.05982
   139    H   14  S      Ryd( 2S)     0.00138       0.25422
   140    H   14  px     Ryd( 2p)     0.00006       1.71499
   141    H   14  py     Ryd( 2p)     0.00019       1.86958
   142    H   14  pz     Ryd( 2p)     0.00027       2.04419

   143    H   15  S      Val( 1S)     0.38402      -0.05851
   144    H   15  S      Ryd( 2S)     0.00137       0.25421
   145    H   15  px     Ryd( 2p)     0.00006       1.71585
   146    H   15  py     Ryd( 2p)     0.00020       1.88247
   147    H   15  pz     Ryd( 2p)     0.00026       2.03252

   148    H   16  S      Val( 1S)     0.38248      -0.07516
   149    H   16  S      Ryd( 2S)     0.00131       0.24150
   150    H   16  px     Ryd( 2p)     0.00006       1.70839
   151    H   16  py     Ryd( 2p)     0.00020       1.86794
   152    H   16  pz     Ryd( 2p)     0.00026       2.01694

   153    H   17  S      Val( 1S)     0.38111      -0.07217
   154    H   17  S      Ryd( 2S)     0.00132       0.24108
   155    H   17  px     Ryd( 2p)     0.00006       1.70642
   156    H   17  py     Ryd( 2p)     0.00019       1.85663
   157    H   17  pz     Ryd( 2p)     0.00027       2.03114

   158    H   18  S      Val( 1S)     0.38103      -0.09831
   159    H   18  S      Ryd( 2S)     0.00136       0.21979
   160    H   18  px     Ryd( 2p)     0.00006       1.66489
   161    H   18  py     Ryd( 2p)     0.00019       1.83026
   162    H   18  pz     Ryd( 2p)     0.00027       2.01008

   163    H   19  S      Val( 1S)     0.37510      -0.08859
   164    H   19  S      Ryd( 2S)     0.00136       0.21365
   165    H   19  px     Ryd( 2p)     0.00005       1.66766
   166    H   19  py     Ryd( 2p)     0.00020       1.84810
   167    H   19  pz     Ryd( 2p)     0.00027       1.98796

   168    H   20  S      Val( 1S)     0.36140      -0.10358
   169    H   20  S      Ryd( 2S)     0.00134       0.18627
   170    H   20  px     Ryd( 2p)     0.00006       1.61967
   171    H   20  py     Ryd( 2p)     0.00018       1.77227
   172    H   20  pz     Ryd( 2p)     0.00028       1.98951

   173    H   21  S      Val( 1S)     0.34954      -0.11912
   174    H   21  S      Ryd( 2S)     0.00101       0.18643
   175    H   21  px     Ryd( 2p)     0.00008       1.60488
   176    H   21  py     Ryd( 2p)     0.00024       1.81360
   177    H   21  pz     Ryd( 2p)     0.00025       1.95034

   178    H   22  S      Val( 1S)     0.32419      -0.17590
   179    H   22  S      Ryd( 2S)     0.00152       0.15757
   180    H   22  px     Ryd( 2p)     0.00003       1.59193
   181    H   22  py     Ryd( 2p)     0.00020       1.66512
   182    H   22  pz     Ryd( 2p)     0.00027       1.84155


 Summary of Natural Population Analysis:                  
                                                          
                                       Natural Population 
                Natural  -----------------------------------------------
    Atom  No    Charge         Core      Valence    Rydberg      Total
 -----------------------------------------------------------------------
      C    1   -0.27891      0.99961     2.27523    0.00407     3.27891
      C    2   -0.17772      0.99956     2.17257    0.00558     3.17772
      C    3   -0.16757      0.99956     2.16149    0.00653     3.16757
      C    4   -0.17489      0.99956     2.16876    0.00657     3.17489
      C    5   -0.18628      0.99955     2.18058    0.00615     3.18628
      C    6   -0.19236      0.99954     2.18657    0.00625     3.19236
      C    7    0.22671      0.99965     1.75673    0.01690     2.77329
      O    8    0.19830      0.99987     2.79679    0.00505     3.80170
      H    9    0.14349      0.00000     0.35546    0.00105     0.35651
      H   10    0.11187      0.00000     0.38686    0.00127     0.38813
      H   11    0.11133      0.00000     0.38740    0.00127     0.38867
      H   12    0.11279      0.00000     0.38541    0.00180     0.38721
      H   13    0.11365      0.00000     0.38454    0.00180     0.38635
      H   14    0.11326      0.00000     0.38485    0.00189     0.38674
      H   15    0.11409      0.00000     0.38402    0.00189     0.38591
      H   16    0.11569      0.00000     0.38248    0.00183     0.38431
      H   17    0.11705      0.00000     0.38111    0.00185     0.38295
      H   18    0.11709      0.00000     0.38103    0.00188     0.38291
      H   19    0.12303      0.00000     0.37510    0.00188     0.37697
      H   20    0.13675      0.00000     0.36140    0.00185     0.36325
      H   21    0.14887      0.00000     0.34954    0.00159     0.35113
      H   22    0.17379      0.00000     0.32419    0.00202     0.32621
 =======================================================================
   * Total *    1.00000      7.99689    22.92214    0.08097    31.00000

                                 Natural Population      
 --------------------------------------------------------
   Core                       7.99689 ( 99.9612% of   8)
   Valence                   22.92214 ( 99.6615% of  23)
   Natural Minimal Basis     30.91903 ( 99.7388% of  31)
   Natural Rydberg Basis      0.08097 (  0.2612% of  31)
 --------------------------------------------------------

    Atom  No          Natural Electron Configuration
 ----------------------------------------------------------------------------
      C    1      [core]2S( 0.55)2p( 1.73)
      C    2      [core]2S( 0.51)2p( 1.66)
      C    3      [core]2S( 0.51)2p( 1.65)
      C    4      [core]2S( 0.51)2p( 1.66)
      C    5      [core]2S( 0.51)2p( 1.67)
      C    6      [core]2S( 0.53)2p( 1.65)
      C    7      [core]2S( 0.49)2p( 1.27)3p( 0.01)
      O    8      [core]2S( 0.85)2p( 1.94)
      H    9            1S( 0.36)
      H   10            1S( 0.39)
      H   11            1S( 0.39)
      H   12            1S( 0.39)
      H   13            1S( 0.38)
      H   14            1S( 0.38)
      H   15            1S( 0.38)
      H   16            1S( 0.38)
      H   17            1S( 0.38)
      H   18            1S( 0.38)
      H   19            1S( 0.38)
      H   20            1S( 0.36)
      H   21            1S( 0.35)
      H   22            1S( 0.32)


 NATURAL BOND ORBITAL ANALYSIS, beta spin orbitals:

                       Occupancies       Lewis Structure    Low   High
           Occ.    -------------------  -----------------   occ   occ
  Cycle   Thresh.   Lewis   Non-Lewis     CR  BD  3C  LP    (L)   (NL)   Dev
 =============================================================================
   1(1)    0.90    30.30136   0.69864      8  22   0   1     0      0    0.03
 -----------------------------------------------------------------------------

 Structure accepted: No low occupancy Lewis orbitals

 --------------------------------------------------------
   Core                      7.99689 ( 99.961% of   8)
   Valence Lewis            22.30447 ( 96.976% of  23)
  ==================       ============================
   Total Lewis              30.30136 ( 97.746% of  31)
  -----------------------------------------------------
   Valence non-Lewis         0.64066 (  2.067% of  31)
   Rydberg non-Lewis         0.05798 (  0.187% of  31)
  ==================       ============================
   Total non-Lewis           0.69864 (  2.254% of  31)
 --------------------------------------------------------


       (Occupancy)   Bond orbital/ Coefficients/ Hybrids
 ---------------------------------------------------------------------------------
     1. (0.96081) BD ( 1) C   1 - C   2  
                ( 48.43%)   0.6959* C   1 s( 29.87%)p 2.35( 70.09%)d 0.00(  0.04%)
                                            0.0007  0.5465  0.0084 -0.6839  0.0008
                                            0.4822  0.0117  0.0204 -0.0000 -0.0158
                                           -0.0010  0.0006  0.0082 -0.0111
                ( 51.57%)   0.7181* C   2 s( 27.94%)p 2.58( 72.02%)d 0.00(  0.04%)
                                           -0.0001  0.5284  0.0126  0.6994  0.0117
                                           -0.4799  0.0125 -0.0204 -0.0007 -0.0160
                                           -0.0007  0.0005  0.0045 -0.0106
     2. (0.94364) BD ( 1) C   1 - H   9  
                ( 62.46%)   0.7903* C   1 s( 23.10%)p 3.33( 76.86%)d 0.00(  0.04%)
                                           -0.0005  0.4807  0.0012  0.7271  0.0028
                                            0.4885 -0.0137 -0.0328 -0.0000  0.0165
                                           -0.0008 -0.0008  0.0035 -0.0094
                ( 37.54%)   0.6127* H   9 s( 99.91%)p 0.00(  0.09%)
                                            0.9995 -0.0012 -0.0266 -0.0140  0.0013
     3. (0.99259) BD ( 1) C   1 - H  10  
                ( 61.24%)   0.7826* C   1 s( 23.50%)p 3.25( 76.46%)d 0.00(  0.04%)
                                            0.0001  0.4848 -0.0043  0.0515  0.0173
                                           -0.5059 -0.0037  0.7111 -0.0060 -0.0002
                                            0.0010 -0.0166 -0.0056  0.0104
                ( 38.76%)   0.6226* H  10 s( 99.92%)p 0.00(  0.08%)
                                            0.9996 -0.0016 -0.0043  0.0174 -0.0227
     4. (0.99379) BD ( 1) C   1 - H  11  
                ( 61.23%)   0.7825* C   1 s( 23.50%)p 3.25( 76.46%)d 0.00(  0.04%)
                                           -0.0001 -0.4847  0.0044  0.0017 -0.0178
                                            0.5215  0.0033  0.7016 -0.0047 -0.0010
                                           -0.0008 -0.0168  0.0061 -0.0098
                ( 38.77%)   0.6226* H  11 s( 99.92%)p 0.00(  0.08%)
                                           -0.9996  0.0015  0.0027 -0.0178 -0.0226
     5. (0.92497) BD ( 1) C   2 - C   3  
                ( 48.74%)   0.6982* C   2 s( 28.49%)p 2.51( 71.47%)d 0.00(  0.04%)
                                            0.0006  0.5337  0.0086 -0.7131 -0.0041
                                           -0.4531 -0.0004  0.0290  0.0000  0.0153
                                           -0.0011 -0.0008  0.0078 -0.0111
                ( 51.26%)   0.7159* C   3 s( 28.53%)p 2.50( 71.43%)d 0.00(  0.04%)
                                            0.0002  0.5341  0.0082  0.7088  0.0002
                                            0.4591 -0.0054 -0.0332 -0.0001  0.0151
                                           -0.0014 -0.0006  0.0050 -0.0103
     6. (0.98854) BD ( 1) C   2 - H  12  
                ( 61.51%)   0.7843* C   2 s( 21.88%)p 3.57( 78.08%)d 0.00(  0.04%)
                                           -0.0001  0.4676 -0.0090  0.0362  0.0100
                                            0.5379  0.0062  0.6999 -0.0125 -0.0001
                                           -0.0001  0.0172 -0.0066  0.0104
                ( 38.49%)   0.6204* H  12 s( 99.91%)p 0.00(  0.09%)
                                            0.9996 -0.0038 -0.0034 -0.0191 -0.0222
     7. (0.98730) BD ( 1) C   2 - H  13  
                ( 61.55%)   0.7845* C   2 s( 21.70%)p 3.61( 78.25%)d 0.00(  0.04%)
                                           -0.0002  0.4658 -0.0091 -0.0135  0.0110
                                            0.5235  0.0062 -0.7127  0.0115 -0.0014
                                            0.0021 -0.0169 -0.0062  0.0109
                ( 38.45%)   0.6201* H  13 s( 99.91%)p 0.00(  0.09%)
                                            0.9996 -0.0038 -0.0018 -0.0186  0.0228
     8. (0.93819) BD ( 1) C   3 - C   4  
                ( 48.61%)   0.6972* C   3 s( 27.45%)p 2.64( 72.51%)d 0.00(  0.04%)
                                            0.0002  0.5237  0.0128 -0.7039 -0.0034
                                            0.4788  0.0009  0.0191 -0.0006 -0.0165
                                           -0.0005  0.0003  0.0070 -0.0112
                ( 51.39%)   0.7169* C   4 s( 28.73%)p 2.48( 71.23%)d 0.00(  0.03%)
                                            0.0002  0.5360  0.0071  0.6977 -0.0004
                                           -0.4743  0.0061 -0.0238  0.0001 -0.0148
                                           -0.0011  0.0001  0.0044 -0.0104
     9. (0.98866) BD ( 1) C   3 - H  14  
                ( 61.59%)   0.7848* C   3 s( 22.13%)p 3.52( 77.82%)d 0.00(  0.04%)
                                            0.0001 -0.4704  0.0084 -0.0156 -0.0044
                                            0.5194  0.0077 -0.7128  0.0102 -0.0003
                                            0.0005  0.0171  0.0062 -0.0108
                ( 38.41%)   0.6198* H  14 s( 99.91%)p 0.00(  0.09%)
                                           -0.9996  0.0042  0.0026 -0.0186  0.0229
    10. (0.98858) BD ( 1) C   3 - H  15  
                ( 61.67%)   0.7853* C   3 s( 21.92%)p 3.56( 78.04%)d 0.00(  0.04%)
                                            0.0001 -0.4681  0.0083  0.0370 -0.0050
                                            0.5377  0.0073  0.6998 -0.0099 -0.0016
                                           -0.0024 -0.0173  0.0065 -0.0099
                ( 38.33%)   0.6191* H  15 s( 99.91%)p 0.00(  0.09%)
                                           -0.9996  0.0042  0.0008 -0.0190 -0.0227
    11. (0.93682) BD ( 1) C   4 - C   5  
                ( 48.20%)   0.6943* C   4 s( 27.37%)p 2.65( 72.59%)d 0.00(  0.04%)
                                            0.0002  0.5229  0.0156 -0.7148 -0.0055
                                           -0.4623 -0.0028  0.0341 -0.0013  0.0157
                                           -0.0008 -0.0004  0.0077 -0.0113
                ( 51.80%)   0.7197* C   5 s( 29.62%)p 2.37( 70.34%)d 0.00(  0.03%)
                                            0.0004  0.5442  0.0060  0.6988 -0.0013
                                            0.4623 -0.0055 -0.0380 -0.0002  0.0140
                                           -0.0009 -0.0005  0.0034 -0.0105
    12. (0.98823) BD ( 1) C   4 - H  16  
                ( 61.80%)   0.7861* C   4 s( 22.03%)p 3.54( 77.92%)d 0.00(  0.04%)
                                           -0.0001  0.4693 -0.0093  0.0287  0.0063
                                            0.5372  0.0076  0.6997 -0.0109  0.0000
                                           -0.0008  0.0173 -0.0065  0.0102
                ( 38.20%)   0.6180* H  16 s( 99.91%)p 0.00(  0.09%)
                                            0.9995 -0.0042 -0.0038 -0.0192 -0.0225
    13. (0.98816) BD ( 1) C   4 - H  17  
                ( 61.94%)   0.7870* C   4 s( 21.90%)p 3.56( 78.06%)d 0.00(  0.04%)
                                           -0.0001  0.4679 -0.0086 -0.0293  0.0055
                                            0.5212  0.0074 -0.7127  0.0101 -0.0014
                                            0.0024 -0.0168 -0.0060  0.0106
                ( 38.06%)   0.6169* H  17 s( 99.91%)p 0.00(  0.09%)
                                            0.9995 -0.0042 -0.0017 -0.0186  0.0233
    14. (0.95601) BD ( 1) C   5 - C   6  
                ( 47.54%)   0.6895* C   5 s( 26.38%)p 2.79( 73.56%)d 0.00(  0.05%)
                                            0.0002  0.5134  0.0159 -0.7134 -0.0054
                                            0.4756  0.0024  0.0209 -0.0007 -0.0176
                                           -0.0013  0.0005  0.0091 -0.0121
                ( 52.46%)   0.7243* C   6 s( 29.54%)p 2.38( 70.43%)d 0.00(  0.03%)
                                            0.0002  0.5435  0.0020  0.6859 -0.0076
                                           -0.4832  0.0029 -0.0163 -0.0058 -0.0143
                                            0.0019  0.0001 -0.0007 -0.0112
    15. (0.98861) BD ( 1) C   5 - H  18  
                ( 61.96%)   0.7872* C   5 s( 21.98%)p 3.55( 77.97%)d 0.00(  0.04%)
                                            0.0001 -0.4688  0.0086 -0.0146 -0.0073
                                            0.5147  0.0095 -0.7171  0.0103 -0.0009
                                            0.0023  0.0167  0.0055 -0.0115
                ( 38.04%)   0.6167* H  18 s( 99.91%)p 0.00(  0.09%)
                                           -0.9995  0.0042  0.0043 -0.0189  0.0232
    16. (0.98606) BD ( 1) C   5 - H  19  
                ( 62.46%)   0.7903* C   5 s( 22.04%)p 3.54( 77.92%)d 0.00(  0.04%)
                                            0.0002 -0.4694  0.0075  0.0446 -0.0043
                                            0.5422  0.0075  0.6950 -0.0100 -0.0022
                                           -0.0035 -0.0169  0.0060 -0.0096
                ( 37.54%)   0.6127* H  19 s( 99.91%)p 0.00(  0.09%)
                                           -0.9995  0.0049  0.0015 -0.0197 -0.0233
    17. (0.90300) BD ( 1) C   6 - C   7  
                ( 46.51%)   0.6820* C   6 s( 23.82%)p 3.20( 76.13%)d 0.00(  0.05%)
                                            0.0002  0.4878  0.0141 -0.7222 -0.0091
                                           -0.4799  0.0019  0.0966  0.0098  0.0183
                                           -0.0045 -0.0022  0.0048 -0.0106
                ( 53.49%)   0.7313* C   7 s( 41.74%)p 1.40( 58.24%)d 0.00(  0.02%)
                                            0.0008  0.6460  0.0130  0.6245 -0.0248
                                            0.4303 -0.0098 -0.0809  0.0050  0.0051
                                           -0.0011 -0.0113  0.0008  0.0000
    18. (0.98712) BD ( 1) C   6 - H  20  
                ( 63.80%)   0.7987* C   6 s( 24.85%)p 3.02( 75.11%)d 0.00(  0.04%)
                                           -0.0002  0.4985 -0.0067 -0.0763  0.0027
                                            0.4763  0.0080 -0.7198  0.0134 -0.0024
                                            0.0064 -0.0139 -0.0037  0.0102
                ( 36.20%)   0.6017* H  20 s( 99.90%)p 0.00(  0.10%)
                                            0.9995 -0.0052  0.0002 -0.0197  0.0251
    19. (0.96411) BD ( 1) C   6 - H  21  
                ( 64.18%)   0.8011* C   6 s( 21.80%)p 3.59( 78.16%)d 0.00(  0.04%)
                                           -0.0002  0.4669 -0.0064  0.0377 -0.0037
                                            0.5553  0.0119  0.6865 -0.0157 -0.0026
                                           -0.0049  0.0156 -0.0028  0.0127
                ( 35.82%)   0.5985* H  21 s( 99.89%)p 0.00(  0.11%)
                                            0.9994 -0.0043 -0.0060 -0.0237 -0.0225
    20. (0.99852) BD ( 1) C   7 - O   8  
                ( 33.27%)   0.5768* C   7 s( 30.76%)p 2.24( 68.94%)d 0.01(  0.30%)
                                           -0.0001 -0.5505  0.0677  0.6529  0.0615
                                           -0.0247  0.0102  0.5072  0.0364  0.0030
                                           -0.0464  0.0006 -0.0295 -0.0033
                ( 66.73%)   0.8169* O   8 s( 42.85%)p 1.33( 57.04%)d 0.00(  0.10%)
                                            0.0000 -0.6540  0.0281 -0.5720  0.0108
                                            0.0548 -0.0009 -0.4899  0.0099  0.0046
                                           -0.0271 -0.0012 -0.0166 -0.0033
    21. (0.99688) BD ( 2) C   7 - O   8  
                ( 30.70%)   0.5541* C   7 s(  0.00%)p 1.00( 99.47%)d 0.01(  0.52%)
                                            0.0000 -0.0010 -0.0044 -0.4138  0.0133
                                            0.7087 -0.0174  0.5663 -0.0126 -0.0401
                                           -0.0131 -0.0294  0.0221 -0.0459
                ( 69.30%)   0.8324* O   8 s(  0.00%)p 1.00( 99.83%)d 0.00(  0.17%)
                                           -0.0000  0.0000  0.0001 -0.4369 -0.0011
                                            0.6808  0.0015  0.5864  0.0016  0.0229
                                            0.0079  0.0167 -0.0130  0.0255
    22. (0.91183) BD ( 1) C   7 - H  22  
                ( 65.68%)   0.8104* C   7 s( 27.58%)p 2.63( 72.40%)d 0.00(  0.02%)
                                           -0.0012  0.5245  0.0250 -0.0778 -0.0058
                                           -0.5552  0.0154  0.6397 -0.0162  0.0083
                                           -0.0056 -0.0087 -0.0052  0.0011
                ( 34.32%)   0.5858* H  22 s( 99.88%)p 0.00(  0.12%)
                                            0.9993 -0.0150  0.0017  0.0223 -0.0270
    23. (0.99961) CR ( 1) C   1           s(100.00%)p 0.00(  0.00%)
                                            1.0000 -0.0002 -0.0000  0.0009 -0.0000
                                           -0.0000 -0.0000 -0.0001  0.0000  0.0000
                                            0.0000 -0.0000 -0.0000  0.0000
    24. (0.99956) CR ( 1) C   2           s(100.00%)p 0.00(  0.00%)
                                            1.0000 -0.0001 -0.0000  0.0005  0.0000
                                            0.0004  0.0000 -0.0000  0.0000 -0.0000
                                            0.0000  0.0000 -0.0000  0.0000
    25. (0.99956) CR ( 1) C   3           s(100.00%)p 0.00(  0.00%)
                                            1.0000 -0.0001 -0.0000 -0.0001  0.0000
                                           -0.0003 -0.0000  0.0000  0.0000 -0.0000
                                            0.0000  0.0000 -0.0000  0.0000
    26. (0.99956) CR ( 1) C   4           s(100.00%)p 0.00(  0.00%)
                                            1.0000 -0.0001 -0.0000  0.0000  0.0000
                                            0.0003  0.0000 -0.0000  0.0000 -0.0000
                                            0.0000  0.0000 -0.0000  0.0000
    27. (0.99955) CR ( 1) C   5           s(100.00%)p 0.00(  0.00%)
                                            1.0000 -0.0002 -0.0000 -0.0001  0.0000
                                           -0.0004 -0.0000 -0.0001  0.0000 -0.0000
                                            0.0000  0.0000 -0.0000  0.0000
    28. (0.99953) CR ( 1) C   6           s(100.00%)p 0.00(  0.00%)
                                            1.0000  0.0000 -0.0000  0.0000  0.0000
                                            0.0003  0.0000  0.0000 -0.0000 -0.0000
                                            0.0000  0.0000 -0.0000  0.0000
    29. (0.99965) CR ( 1) C   7           s(100.00%)p 0.00(  0.00%)
                                            1.0000  0.0001  0.0000 -0.0005  0.0000
                                           -0.0010  0.0000  0.0008 -0.0000  0.0000
                                           -0.0000 -0.0000 -0.0000  0.0000
    30. (0.99986) CR ( 1) O   8           s(100.00%)p 0.00(  0.00%)
                                            1.0000 -0.0003 -0.0000  0.0002  0.0000
                                           -0.0000 -0.0000  0.0002  0.0000  0.0000
                                            0.0000 -0.0000  0.0000  0.0000
    31. (0.99206) LP ( 1) O   8           s( 57.21%)p 0.75( 42.77%)d 0.00(  0.02%)
                                            0.0004  0.7562  0.0176 -0.5020 -0.0030
                                            0.0374  0.0007 -0.4175 -0.0031 -0.0019
                                           -0.0099  0.0037 -0.0060 -0.0007
    32. (0.43831) LP*( 2) O   8           s(  0.01%)p99.99( 99.85%)d12.91(  0.14%)
                                           -0.0000  0.0104  0.0012  0.4775  0.0028
                                            0.7283  0.0034 -0.4899 -0.0040  0.0219
                                           -0.0031  0.0179  0.0145 -0.0200
    33. (0.00141) RY*( 1) C   1           s(  6.43%)p13.38( 86.07%)d 1.17(  7.50%)
                                           -0.0000  0.0108  0.2534 -0.0102 -0.7079
                                           -0.0161 -0.5988  0.0002  0.0248  0.1329
                                           -0.0107 -0.0068  0.2344 -0.0473
    34. (0.00087) RY*( 2) C   1           s(  0.00%)p 1.00( 80.19%)d 0.25( 19.81%)
                                            0.0000  0.0001  0.0026  0.0007  0.0255
                                           -0.0001  0.0059  0.0148  0.8950  0.0109
                                           -0.2918  0.3355 -0.0125  0.0123
    35. (0.00020) RY*( 3) C   1           s(  7.25%)p12.78( 92.61%)d 0.02(  0.14%)
                                            0.0000  0.0133  0.2689  0.0172 -0.5693
                                           -0.0138  0.7755 -0.0005  0.0108 -0.0183
                                            0.0004 -0.0007 -0.0245 -0.0204
    36. (0.00006) RY*( 4) C   1           s( 66.46%)p 0.10(  6.74%)d 0.40( 26.80%)
    37. (0.00001) RY*( 5) C   1           s(  5.31%)p 0.85(  4.52%)d16.99( 90.17%)
    38. (0.00000) RY*( 6) C   1           s(  0.02%)p99.99(  9.62%)d99.99( 90.36%)
    39. (0.00000) RY*( 7) C   1           s(  0.00%)p 1.00( 10.23%)d 8.77( 89.77%)
    40. (0.00000) RY*( 8) C   1           s( 14.54%)p 0.68(  9.87%)d 5.20( 75.59%)
    41. (0.00000) RY*( 9) C   1           s(  0.01%)p 1.00(  0.29%)d99.99( 99.70%)
    42. (0.00165) RY*( 1) C   2           s( 16.40%)p 4.61( 75.69%)d 0.48(  7.91%)
                                            0.0000  0.0018  0.4050  0.0005 -0.6955
                                            0.0172  0.5218 -0.0003  0.0238 -0.1056
                                           -0.0144  0.0047  0.2532 -0.0603
    43. (0.00155) RY*( 2) C   2           s(  0.00%)p 1.00( 87.45%)d 0.14( 12.55%)
                                            0.0000 -0.0001  0.0016 -0.0008 -0.0388
                                           -0.0001 -0.0101 -0.0244 -0.9339  0.0131
                                            0.0299  0.3527 -0.0020 -0.0091
    44. (0.00050) RY*( 3) C   2           s( 17.40%)p 3.34( 58.17%)d 1.40( 24.43%)
                                            0.0000 -0.0151  0.4168 -0.0052  0.6541
                                            0.0104  0.3909  0.0000 -0.0300  0.2576
                                           -0.0234 -0.0062  0.4088 -0.1012
    45. (0.00018) RY*( 4) C   2           s( 27.95%)p 2.11( 59.09%)d 0.46( 12.96%)
                                            0.0000  0.0096  0.5286  0.0112 -0.1520
                                            0.0186 -0.7531 -0.0004  0.0145  0.1316
                                           -0.0025 -0.0082  0.3120 -0.1219
    46. (0.00018) RY*( 5) C   2           s(  0.02%)p 5.02(  0.09%)d99.99( 99.89%)
                                           -0.0000  0.0002  0.0135 -0.0002  0.0017
                                            0.0003 -0.0146 -0.0047  0.0260 -0.0053
                                           -0.9851  0.1533 -0.0363  0.0606
    47. (0.00006) RY*( 6) C   2           s( 35.07%)p 0.11(  3.85%)d 1.74( 61.08%)
    48. (0.00004) RY*( 7) C   2           s(  2.65%)p 1.20(  3.17%)d35.60( 94.18%)
    49. (0.00000) RY*( 8) C   2           s(  0.00%)p 1.00( 12.53%)d 6.98( 87.46%)
    50. (0.00000) RY*( 9) C   2           s(  0.51%)p 0.27(  0.14%)d99.99( 99.36%)
    51. (0.00175) RY*( 1) C   3           s(  0.11%)p99.99( 88.30%)d99.99( 11.59%)
                                           -0.0000  0.0001  0.0330  0.0002 -0.0309
                                           -0.0004 -0.0340  0.0216  0.9383  0.0248
                                           -0.0066  0.3391  0.0114 -0.0100
    52. (0.00162) RY*( 2) C   3           s( 23.90%)p 2.90( 69.42%)d 0.28(  6.67%)
                                            0.0000 -0.0053  0.4889 -0.0014 -0.6260
                                           -0.0138 -0.5473 -0.0016 -0.0517  0.1011
                                           -0.0156 -0.0333  0.2295 -0.0495
    53. (0.00150) RY*( 3) C   3           s( 21.90%)p 3.23( 70.67%)d 0.34(  7.44%)
                                            0.0000 -0.0072  0.4679  0.0022  0.7488
                                           -0.0054 -0.3819  0.0002 -0.0084 -0.1768
                                           -0.0043  0.0123  0.2020 -0.0460
    54. (0.00020) RY*( 4) C   3           s( 43.85%)p 1.24( 54.26%)d 0.04(  1.89%)
                                            0.0000  0.0049  0.6621  0.0058 -0.0777
                                           -0.0199  0.7322  0.0005 -0.0034 -0.0095
                                            0.0374  0.0072  0.1161 -0.0624
    55. (0.00018) RY*( 5) C   3           s(  0.09%)p 2.91(  0.27%)d99.99( 99.63%)
                                            0.0000  0.0002  0.0307 -0.0005  0.0039
                                           -0.0010  0.0344 -0.0045  0.0389 -0.0131
                                           -0.9881 -0.1221 -0.0293  0.0639
    56. (0.00007) RY*( 6) C   3           s( 10.02%)p 0.16(  1.61%)d 8.82( 88.37%)
    57. (0.00004) RY*( 7) C   3           s(  0.00%)p 1.00(  4.03%)d23.80( 95.97%)
    58. (0.00000) RY*( 8) C   3           s(  0.00%)p 1.00( 11.55%)d 7.66( 88.45%)
    59. (0.00000) RY*( 9) C   3           s(  0.10%)p 0.75(  0.08%)d99.99( 99.82%)
    60. (0.00188) RY*( 1) C   4           s(  0.07%)p99.99( 89.27%)d99.99( 10.66%)
                                           -0.0000  0.0005  0.0268 -0.0005 -0.0278
                                            0.0007  0.0553  0.0219  0.9425 -0.0239
                                           -0.0105 -0.3251  0.0147  0.0058
    61. (0.00155) RY*( 2) C   4           s( 36.20%)p 1.52( 54.88%)d 0.25(  8.92%)
                                            0.0000 -0.0077  0.6016  0.0003 -0.3079
                                            0.0154  0.6708 -0.0013 -0.0611 -0.0519
                                           -0.0133  0.0288  0.2855 -0.0636
    62. (0.00141) RY*( 3) C   4           s(  6.75%)p13.09( 88.30%)d 0.73(  4.95%)
                                            0.0000 -0.0046  0.2597  0.0016  0.9267
                                           -0.0019  0.1553 -0.0001  0.0077  0.1855
                                            0.0028 -0.0180  0.1185 -0.0269
    63. (0.00021) RY*( 4) C   4           s( 45.78%)p 1.13( 51.78%)d 0.05(  2.44%)
                                            0.0000  0.0040  0.6766  0.0094 -0.0899
                                            0.0219 -0.7134  0.0004  0.0143 -0.0027
                                            0.0150 -0.0112  0.1442 -0.0570
    64. (0.00018) RY*( 5) C   4           s(  0.08%)p 2.92(  0.22%)d99.99( 99.70%)
                                            0.0000 -0.0000  0.0277 -0.0005  0.0096
                                            0.0001 -0.0134 -0.0053  0.0441 -0.0029
                                           -0.9822  0.1575 -0.0542  0.0670
    65. (0.00007) RY*( 6) C   4           s( 11.03%)p 0.12(  1.35%)d 7.94( 87.62%)
    66. (0.00004) RY*( 7) C   4           s(  0.01%)p99.99(  3.77%)d99.99( 96.22%)
    67. (0.00000) RY*( 8) C   4           s(  0.00%)p 1.00( 10.56%)d 8.47( 89.44%)
    68. (0.00000) RY*( 9) C   4           s(  0.05%)p 1.46(  0.07%)d99.99( 99.89%)
    69. (0.00183) RY*( 1) C   5           s(  0.00%)p 1.00( 89.67%)d 0.12( 10.33%)
                                            0.0000 -0.0007  0.0040 -0.0006 -0.0133
                                           -0.0007 -0.0176 -0.0212 -0.9464 -0.0072
                                           -0.0062 -0.3208  0.0128  0.0125
    70. (0.00146) RY*( 2) C   5           s( 46.02%)p 0.91( 41.67%)d 0.27( 12.32%)
                                            0.0000 -0.0095  0.6783  0.0039  0.1824
                                           -0.0123 -0.6189 -0.0004  0.0138 -0.0723
                                           -0.0058  0.0066  0.3353 -0.0739
    71. (0.00112) RY*( 3) C   5           s(  1.76%)p53.16( 93.80%)d 2.51(  4.44%)
                                            0.0000 -0.0001  0.1328 -0.0016 -0.9580
                                           -0.0103 -0.1405  0.0024  0.0174  0.2065
                                           -0.0199 -0.0055  0.0346 -0.0085
    72. (0.00021) RY*( 4) C   5           s( 32.42%)p 1.81( 58.72%)d 0.27(  8.86%)
                                            0.0000  0.0048  0.5694  0.0090 -0.0232
                                           -0.0218  0.7653  0.0025 -0.0193  0.0120
                                            0.1117  0.0265  0.2551 -0.1012
    73. (0.00019) RY*( 5) C   5           s(  0.69%)p 2.00(  1.39%)d99.99( 97.92%)
                                            0.0000  0.0002  0.0832  0.0020  0.0074
                                           -0.0032  0.0976 -0.0072  0.0650 -0.0533
                                           -0.9716 -0.1747 -0.0107  0.0414
    74. (0.00006) RY*( 6) C   5           s( 17.06%)p 0.06(  1.08%)d 4.80( 81.86%)
    75. (0.00004) RY*( 7) C   5           s(  1.70%)p 2.27(  3.84%)d55.73( 94.46%)
    76. (0.00000) RY*( 8) C   5           s(  0.01%)p99.99(  9.92%)d99.99( 90.07%)
    77. (0.00000) RY*( 9) C   5           s(  0.30%)p 0.44(  0.13%)d99.99( 99.57%)
    78. (0.00257) RY*( 1) C   6           s(  0.75%)p99.99( 96.06%)d 4.22(  3.19%)
                                            0.0000 -0.0049  0.0867 -0.0095 -0.6800
                                            0.0028 -0.0520 -0.0205 -0.7036 -0.0588
                                           -0.0073  0.1626 -0.0432 -0.0062
    79. (0.00130) RY*( 2) C   6           s( 32.38%)p 1.76( 56.99%)d 0.33( 10.63%)
                                            0.0000 -0.0003  0.5690  0.0019  0.4876
                                            0.0023  0.3868 -0.0113 -0.4271  0.0889
                                           -0.0961  0.1091  0.2751 -0.0390
    80. (0.00057) RY*( 3) C   6           s( 31.72%)p 1.25( 39.72%)d 0.90( 28.56%)
                                            0.0000 -0.0075  0.5631  0.0091 -0.4442
                                            0.0143  0.1906  0.0131  0.4038 -0.0731
                                            0.3607 -0.2970  0.2395 -0.0681
    81. (0.00020) RY*( 4) C   6           s( 19.41%)p 4.02( 78.10%)d 0.13(  2.48%)
                                           -0.0000  0.0114  0.4405  0.0034  0.1711
                                            0.0116 -0.8665  0.0010 -0.0272  0.0284
                                            0.1185  0.0904 -0.0423 -0.0042
    82. (0.00010) RY*( 5) C   6           s(  2.62%)p 4.86( 12.71%)d32.34( 84.67%)
    83. (0.00006) RY*( 6) C   6           s(  6.63%)p 0.50(  3.31%)d13.59( 90.06%)
    84. (0.00004) RY*( 7) C   6           s(  5.34%)p 0.42(  2.27%)d17.30( 92.39%)
    85. (0.00002) RY*( 8) C   6           s(  1.13%)p 9.35( 10.53%)d78.48( 88.35%)
    86. (0.00000) RY*( 9) C   6           s(  0.02%)p29.99(  0.47%)d99.99( 99.51%)
    87. (0.00611) RY*( 1) C   7           s( 22.39%)p 3.46( 77.39%)d 0.01(  0.22%)
                                           -0.0000  0.0598  0.4694 -0.0569  0.7199
                                            0.0050  0.0153 -0.0514  0.4994 -0.0271
                                           -0.0329 -0.0107 -0.0154  0.0068
    88. (0.00227) RY*( 2) C   7           s( 32.87%)p 0.72( 23.75%)d 1.32( 43.38%)
                                           -0.0000 -0.0090  0.5733 -0.0420 -0.4175
                                            0.0353  0.2430 -0.0038  0.0333 -0.0071
                                            0.0845 -0.1235 -0.4711  0.4352
    89. (0.00114) RY*( 3) C   7           s(  5.18%)p 6.72( 34.82%)d11.58( 60.00%)
                                           -0.0000  0.0006  0.2276  0.0099  0.1485
                                           -0.0316 -0.3088 -0.0419 -0.4775 -0.4816
                                           -0.3142 -0.5100  0.0811  0.0510
    90. (0.00062) RY*( 4) C   7           s(  0.06%)p99.99( 66.40%)d99.99( 33.54%)
                                           -0.0000  0.0126  0.0205 -0.0124  0.1821
                                            0.0162  0.7242 -0.0314 -0.3240  0.2798
                                           -0.4262 -0.1076 -0.0622 -0.2450
    91. (0.00010) RY*( 5) C   7           s( 26.66%)p 0.42( 11.20%)d 2.33( 62.15%)
    92. (0.00008) RY*( 6) C   7           s(  5.73%)p 5.71( 32.71%)d10.74( 61.56%)
    93. (0.00002) RY*( 7) C   7           s(  1.20%)p13.31( 15.95%)d69.17( 82.86%)
    94. (0.00001) RY*( 8) C   7           s(  5.65%)p 6.74( 38.06%)d 9.96( 56.29%)
    95. (0.00000) RY*( 9) C   7           s(  0.18%)p 3.66(  0.67%)d99.99( 99.14%)
    96. (0.00116) RY*( 1) O   8           s(  0.16%)p99.99( 96.89%)d18.71(  2.95%)
                                           -0.0000 -0.0006  0.0397  0.0015  0.5205
                                           -0.0001  0.6121  0.0004 -0.5687 -0.0730
                                            0.0225 -0.0735 -0.0798  0.1091
    97. (0.00011) RY*( 2) O   8           s(  2.11%)p45.02( 94.78%)d 1.48(  3.11%)
                                           -0.0000  0.0044  0.1450  0.0044 -0.1579
                                            0.0028  0.7187  0.0061  0.6374 -0.0526
                                           -0.0641 -0.1165  0.0955 -0.0397
    98. (0.00008) RY*( 3) O   8           s( 67.26%)p 0.46( 31.03%)d 0.03(  1.71%)
    99. (0.00004) RY*( 4) O   8           s( 22.99%)p 2.59( 59.44%)d 0.76( 17.57%)
   100. (0.00000) RY*( 5) O   8           s(  1.45%)p 2.28(  3.29%)d65.86( 95.26%)
   101. (0.00000) RY*( 6) O   8           s(  4.94%)p 1.14(  5.61%)d18.12( 89.45%)
   102. (0.00000) RY*( 7) O   8           s(  0.00%)p 1.00(  3.40%)d28.44( 96.60%)
   103. (0.00000) RY*( 8) O   8           s(  0.30%)p15.28(  4.59%)d99.99( 95.11%)
   104. (0.00000) RY*( 9) O   8           s(  0.73%)p 2.00(  1.47%)d99.99( 97.80%)
   105. (0.00055) RY*( 1) H   9           s( 97.72%)p 0.02(  2.28%)
                                            0.0056  0.9885  0.1460  0.0389 -0.0049
   106. (0.00010) RY*( 2) H   9           s(  0.00%)p 1.00(100.00%)
   107. (0.00007) RY*( 3) H   9           s(  0.01%)p 1.00( 99.99%)
   108. (0.00002) RY*( 4) H   9           s(  2.37%)p41.27( 97.63%)
   109. (0.00076) RY*( 1) H  10           s( 98.27%)p 0.02(  1.73%)
                                            0.0051  0.9913  0.0477 -0.1026  0.0674
   110. (0.00010) RY*( 2) H  10           s(  0.05%)p99.99( 99.95%)
   111. (0.00007) RY*( 3) H  10           s(  0.03%)p99.99( 99.97%)
   112. (0.00002) RY*( 4) H  10           s(  1.74%)p56.38( 98.26%)
   113. (0.00076) RY*( 1) H  11           s( 98.29%)p 0.02(  1.71%)
                                            0.0050  0.9914  0.0417 -0.1037 -0.0679
   114. (0.00009) RY*( 2) H  11           s(  0.05%)p99.99( 99.95%)
   115. (0.00007) RY*( 3) H  11           s(  0.03%)p99.99( 99.97%)
   116. (0.00002) RY*( 4) H  11           s(  1.72%)p57.23( 98.28%)
   117. (0.00130) RY*( 1) H  12           s( 99.55%)p 0.00(  0.45%)
                                            0.0055  0.9977 -0.0141  0.0596  0.0275
   118. (0.00009) RY*( 2) H  12           s(  0.03%)p99.99( 99.97%)
   119. (0.00006) RY*( 3) H  12           s(  0.03%)p99.99( 99.97%)
   120. (0.00002) RY*( 4) H  12           s(  0.47%)p99.99( 99.53%)
   121. (0.00130) RY*( 1) H  13           s( 99.55%)p 0.00(  0.45%)
                                            0.0055  0.9978 -0.0156  0.0590 -0.0271
   122. (0.00009) RY*( 2) H  13           s(  0.03%)p99.99( 99.97%)
   123. (0.00006) RY*( 3) H  13           s(  0.03%)p99.99( 99.97%)
   124. (0.00002) RY*( 4) H  13           s(  0.47%)p99.99( 99.53%)
   125. (0.00139) RY*( 1) H  14           s( 99.58%)p 0.00(  0.42%)
                                            0.0058  0.9979 -0.0161 -0.0581  0.0228
   126. (0.00009) RY*( 2) H  14           s(  0.05%)p99.99( 99.95%)
   127. (0.00005) RY*( 3) H  14           s(  0.04%)p99.99( 99.96%)
   128. (0.00002) RY*( 4) H  14           s(  0.42%)p99.99( 99.58%)
   129. (0.00138) RY*( 1) H  15           s( 99.60%)p 0.00(  0.40%)
                                            0.0058  0.9980 -0.0149 -0.0584 -0.0188
   130. (0.00009) RY*( 2) H  15           s(  0.06%)p99.99( 99.94%)
   131. (0.00005) RY*( 3) H  15           s(  0.03%)p99.99( 99.97%)
   132. (0.00002) RY*( 4) H  15           s(  0.40%)p99.99( 99.60%)
   133. (0.00132) RY*( 1) H  16           s( 99.53%)p 0.00(  0.47%)
                                            0.0057  0.9976 -0.0218  0.0618  0.0212
   134. (0.00009) RY*( 2) H  16           s(  0.04%)p99.99( 99.96%)
   135. (0.00005) RY*( 3) H  16           s(  0.09%)p99.99( 99.91%)
   136. (0.00002) RY*( 4) H  16           s(  0.44%)p99.99( 99.56%)
   137. (0.00134) RY*( 1) H  17           s( 99.60%)p 0.00(  0.40%)
                                            0.0056  0.9980 -0.0163  0.0588 -0.0170
   138. (0.00009) RY*( 2) H  17           s(  0.05%)p99.99( 99.95%)
   139. (0.00006) RY*( 3) H  17           s(  0.07%)p99.99( 99.93%)
   140. (0.00002) RY*( 4) H  17           s(  0.37%)p99.99( 99.63%)
   141. (0.00138) RY*( 1) H  18           s( 99.57%)p 0.00(  0.43%)
                                            0.0055  0.9978 -0.0350 -0.0529  0.0175
   142. (0.00009) RY*( 2) H  18           s(  0.02%)p99.99( 99.98%)
   143. (0.00005) RY*( 3) H  18           s(  0.20%)p99.99( 99.80%)
   144. (0.00002) RY*( 4) H  18           s(  0.31%)p99.99( 99.69%)
   145. (0.00137) RY*( 1) H  19           s( 99.59%)p 0.00(  0.41%)
                                            0.0059  0.9979 -0.0306 -0.0559  0.0023
   146. (0.00009) RY*( 2) H  19           s(  0.07%)p99.99( 99.93%)
   147. (0.00004) RY*( 3) H  19           s(  0.22%)p99.99( 99.78%)
   148. (0.00002) RY*( 4) H  19           s(  0.21%)p99.99( 99.79%)
   149. (0.00135) RY*( 1) H  20           s( 99.74%)p 0.00(  0.26%)
                                            0.0066  0.9987 -0.0200  0.0393 -0.0258
   150. (0.00008) RY*( 2) H  20           s(  0.01%)p 1.00( 99.99%)
   151. (0.00004) RY*( 3) H  20           s(  0.02%)p99.99( 99.98%)
   152. (0.00002) RY*( 4) H  20           s(  0.33%)p99.99( 99.67%)
   153. (0.00103) RY*( 1) H  21           s( 99.37%)p 0.01(  0.63%)
                                            0.0059  0.9968 -0.0507  0.0539  0.0288
   154. (0.00009) RY*( 2) H  21           s(  0.00%)p 1.00(100.00%)
   155. (0.00006) RY*( 3) H  21           s(  0.32%)p99.99( 99.68%)
   156. (0.00002) RY*( 4) H  21           s(  0.42%)p99.99( 99.58%)
   157. (0.00156) RY*( 1) H  22           s( 99.71%)p 0.00(  0.29%)
                                            0.0132  0.9985  0.0008  0.0461 -0.0282
   158. (0.00005) RY*( 2) H  22           s(  0.29%)p99.99( 99.71%)
   159. (0.00002) RY*( 3) H  22           s(  0.11%)p99.99( 99.89%)
   160. (0.00001) RY*( 4) H  22           s(  0.01%)p99.99( 99.99%)
   161. (0.00313) BD*( 1) C   1 - C   2  
                ( 51.57%)   0.7181* C   1 s( 29.87%)p 2.35( 70.09%)d 0.00(  0.04%)
                                            0.0007  0.5465  0.0084 -0.6839  0.0008
                                            0.4822  0.0117  0.0204 -0.0000 -0.0158
                                           -0.0010  0.0006  0.0082 -0.0111
                ( 48.43%)  -0.6959* C   2 s( 27.94%)p 2.58( 72.02%)d 0.00(  0.04%)
                                           -0.0001  0.5284  0.0126  0.6994  0.0117
                                           -0.4799  0.0125 -0.0204 -0.0007 -0.0160
                                           -0.0007  0.0005  0.0045 -0.0106
   162. (0.00241) BD*( 1) C   1 - H   9  
                ( 37.54%)   0.6127* C   1 s( 23.10%)p 3.33( 76.86%)d 0.00(  0.04%)
                                            0.0005 -0.4807 -0.0012 -0.7271 -0.0028
                                           -0.4885  0.0137  0.0328  0.0000 -0.0165
                                            0.0008  0.0008 -0.0035  0.0094
                ( 62.46%)  -0.7903* H   9 s( 99.91%)p 0.00(  0.09%)
                                           -0.9995  0.0012  0.0266  0.0140 -0.0013
   163. (0.00404) BD*( 1) C   1 - H  10  
                ( 38.76%)   0.6226* C   1 s( 23.50%)p 3.25( 76.46%)d 0.00(  0.04%)
                                           -0.0001 -0.4848  0.0043 -0.0515 -0.0173
                                            0.5059  0.0037 -0.7111  0.0060  0.0002
                                           -0.0010  0.0166  0.0056 -0.0104
                ( 61.24%)  -0.7826* H  10 s( 99.92%)p 0.00(  0.08%)
                                           -0.9996  0.0016  0.0043 -0.0174  0.0227
   164. (0.00404) BD*( 1) C   1 - H  11  
                ( 38.77%)   0.6226* C   1 s( 23.50%)p 3.25( 76.46%)d 0.00(  0.04%)
                                            0.0001  0.4847 -0.0044 -0.0017  0.0178
                                           -0.5215 -0.0033 -0.7016  0.0047  0.0010
                                            0.0008  0.0168 -0.0061  0.0098
                ( 61.23%)  -0.7825* H  11 s( 99.92%)p 0.00(  0.08%)
                                            0.9996 -0.0015 -0.0027  0.0178  0.0226
   165. (0.00749) BD*( 1) C   2 - C   3  
                ( 51.26%)   0.7159* C   2 s( 28.49%)p 2.51( 71.47%)d 0.00(  0.04%)
                                            0.0006  0.5337  0.0086 -0.7131 -0.0041
                                           -0.4531 -0.0004  0.0290  0.0000  0.0153
                                           -0.0011 -0.0008  0.0078 -0.0111
                ( 48.74%)  -0.6982* C   3 s( 28.53%)p 2.50( 71.43%)d 0.00(  0.04%)
                                            0.0002  0.5341  0.0082  0.7088  0.0002
                                            0.4591 -0.0054 -0.0332 -0.0001  0.0151
                                           -0.0014 -0.0006  0.0050 -0.0103
   166. (0.00852) BD*( 1) C   2 - H  12  
                ( 38.49%)   0.6204* C   2 s( 21.88%)p 3.57( 78.08%)d 0.00(  0.04%)
                                            0.0001 -0.4676  0.0090 -0.0362 -0.0100
                                           -0.5379 -0.0062 -0.6999  0.0125  0.0001
                                            0.0001 -0.0172  0.0066 -0.0104
                ( 61.51%)  -0.7843* H  12 s( 99.91%)p 0.00(  0.09%)
                                           -0.9996  0.0038  0.0034  0.0191  0.0222
   167. (0.00856) BD*( 1) C   2 - H  13  
                ( 38.45%)   0.6201* C   2 s( 21.70%)p 3.61( 78.25%)d 0.00(  0.04%)
                                            0.0002 -0.4658  0.0091  0.0135 -0.0110
                                           -0.5235 -0.0062  0.7127 -0.0115  0.0014
                                           -0.0021  0.0169  0.0062 -0.0109
                ( 61.55%)  -0.7845* H  13 s( 99.91%)p 0.00(  0.09%)
                                           -0.9996  0.0038  0.0018  0.0186 -0.0228
   168. (0.00680) BD*( 1) C   3 - C   4  
                ( 51.39%)   0.7169* C   3 s( 27.45%)p 2.64( 72.51%)d 0.00(  0.04%)
                                            0.0002  0.5237  0.0128 -0.7039 -0.0034
                                            0.4788  0.0009  0.0191 -0.0006 -0.0165
                                           -0.0005  0.0003  0.0070 -0.0112
                ( 48.61%)  -0.6972* C   4 s( 28.73%)p 2.48( 71.23%)d 0.00(  0.03%)
                                            0.0002  0.5360  0.0071  0.6977 -0.0004
                                           -0.4743  0.0061 -0.0238  0.0001 -0.0148
                                           -0.0011  0.0001  0.0044 -0.0104
   169. (0.00883) BD*( 1) C   3 - H  14  
                ( 38.41%)   0.6198* C   3 s( 22.13%)p 3.52( 77.82%)d 0.00(  0.04%)
                                           -0.0001  0.4704 -0.0084  0.0156  0.0044
                                           -0.5194 -0.0077  0.7128 -0.0102  0.0003
                                           -0.0005 -0.0171 -0.0062  0.0108
                ( 61.59%)  -0.7848* H  14 s( 99.91%)p 0.00(  0.09%)
                                            0.9996 -0.0042 -0.0026  0.0186 -0.0229
   170. (0.00884) BD*( 1) C   3 - H  15  
                ( 38.33%)   0.6191* C   3 s( 21.92%)p 3.56( 78.04%)d 0.00(  0.04%)
                                           -0.0001  0.4681 -0.0083 -0.0370  0.0050
                                           -0.5377 -0.0073 -0.6998  0.0099  0.0016
                                            0.0024  0.0173 -0.0065  0.0099
                ( 61.67%)  -0.7853* H  15 s( 99.91%)p 0.00(  0.09%)
                                            0.9996 -0.0042 -0.0008  0.0190  0.0227
   171. (0.00681) BD*( 1) C   4 - C   5  
                ( 51.80%)   0.7197* C   4 s( 27.37%)p 2.65( 72.59%)d 0.00(  0.04%)
                                            0.0002  0.5229  0.0156 -0.7148 -0.0055
                                           -0.4623 -0.0028  0.0341 -0.0013  0.0157
                                           -0.0008 -0.0004  0.0077 -0.0113
                ( 48.20%)  -0.6943* C   5 s( 29.62%)p 2.37( 70.34%)d 0.00(  0.03%)
                                            0.0004  0.5442  0.0060  0.6988 -0.0013
                                            0.4623 -0.0055 -0.0380 -0.0002  0.0140
                                           -0.0009 -0.0005  0.0034 -0.0105
   172. (0.00865) BD*( 1) C   4 - H  16  
                ( 38.20%)   0.6180* C   4 s( 22.03%)p 3.54( 77.92%)d 0.00(  0.04%)
                                            0.0001 -0.4693  0.0093 -0.0287 -0.0063
                                           -0.5372 -0.0076 -0.6997  0.0109 -0.0000
                                            0.0008 -0.0173  0.0065 -0.0102
                ( 61.80%)  -0.7861* H  16 s( 99.91%)p 0.00(  0.09%)
                                           -0.9995  0.0042  0.0038  0.0192  0.0225
   173. (0.00871) BD*( 1) C   4 - H  17  
                ( 38.06%)   0.6169* C   4 s( 21.90%)p 3.56( 78.06%)d 0.00(  0.04%)
                                            0.0001 -0.4679  0.0086  0.0293 -0.0055
                                           -0.5212 -0.0074  0.7127 -0.0101  0.0014
                                           -0.0024  0.0168  0.0060 -0.0106
                ( 61.94%)  -0.7870* H  17 s( 99.91%)p 0.00(  0.09%)
                                           -0.9995  0.0042  0.0017  0.0186 -0.0233
   174. (0.00733) BD*( 1) C   5 - C   6  
                ( 52.46%)   0.7243* C   5 s( 26.38%)p 2.79( 73.56%)d 0.00(  0.05%)
                                            0.0002  0.5134  0.0159 -0.7134 -0.0054
                                            0.4756  0.0024  0.0209 -0.0007 -0.0176
                                           -0.0013  0.0005  0.0091 -0.0121
                ( 47.54%)  -0.6895* C   6 s( 29.54%)p 2.38( 70.43%)d 0.00(  0.03%)
                                            0.0002  0.5435  0.0020  0.6859 -0.0076
                                           -0.4832  0.0029 -0.0163 -0.0058 -0.0143
                                            0.0019  0.0001 -0.0007 -0.0112
   175. (0.00863) BD*( 1) C   5 - H  18  
                ( 38.04%)   0.6167* C   5 s( 21.98%)p 3.55( 77.97%)d 0.00(  0.04%)
                                           -0.0001  0.4688 -0.0086  0.0146  0.0073
                                           -0.5147 -0.0095  0.7171 -0.0103  0.0009
                                           -0.0023 -0.0167 -0.0055  0.0115
                ( 61.96%)  -0.7872* H  18 s( 99.91%)p 0.00(  0.09%)
                                            0.9995 -0.0042 -0.0043  0.0189 -0.0232
   176. (0.00848) BD*( 1) C   5 - H  19  
                ( 37.54%)   0.6127* C   5 s( 22.04%)p 3.54( 77.92%)d 0.00(  0.04%)
                                           -0.0002  0.4694 -0.0075 -0.0446  0.0043
                                           -0.5422 -0.0075 -0.6950  0.0100  0.0022
                                            0.0035  0.0169 -0.0060  0.0096
                ( 62.46%)  -0.7903* H  19 s( 99.91%)p 0.00(  0.09%)
                                            0.9995 -0.0049 -0.0015  0.0197  0.0233
   177. (0.01759) BD*( 1) C   6 - C   7  
                ( 53.49%)   0.7313* C   6 s( 23.82%)p 3.20( 76.13%)d 0.00(  0.05%)
                                            0.0002  0.4878  0.0141 -0.7222 -0.0091
                                           -0.4799  0.0019  0.0966  0.0098  0.0183
                                           -0.0045 -0.0022  0.0048 -0.0106
                ( 46.51%)  -0.6820* C   7 s( 41.74%)p 1.40( 58.24%)d 0.00(  0.02%)
                                            0.0008  0.6460  0.0130  0.6245 -0.0248
                                            0.4303 -0.0098 -0.0809  0.0050  0.0051
                                           -0.0011 -0.0113  0.0008  0.0000
   178. (0.00687) BD*( 1) C   6 - H  20  
                ( 36.20%)   0.6017* C   6 s( 24.85%)p 3.02( 75.11%)d 0.00(  0.04%)
                                            0.0002 -0.4985  0.0067  0.0763 -0.0027
                                           -0.4763 -0.0080  0.7198 -0.0134  0.0024
                                           -0.0064  0.0139  0.0037 -0.0102
                ( 63.80%)  -0.7987* H  20 s( 99.90%)p 0.00(  0.10%)
                                           -0.9995  0.0052 -0.0002  0.0197 -0.0251
   179. (0.00708) BD*( 1) C   6 - H  21  
                ( 35.82%)   0.5985* C   6 s( 21.80%)p 3.59( 78.16%)d 0.00(  0.04%)
                                            0.0002 -0.4669  0.0064 -0.0377  0.0037
                                           -0.5553 -0.0119 -0.6865  0.0157  0.0026
                                            0.0049 -0.0156  0.0028 -0.0127
                ( 64.18%)  -0.8011* H  21 s( 99.89%)p 0.00(  0.11%)
                                           -0.9994  0.0043  0.0060  0.0237  0.0225
   180. (0.00458) BD*( 1) C   7 - O   8  
                ( 66.73%)   0.8169* C   7 s( 30.76%)p 2.24( 68.94%)d 0.01(  0.30%)
                                           -0.0001 -0.5505  0.0677  0.6529  0.0615
                                           -0.0247  0.0102  0.5072  0.0364  0.0030
                                           -0.0464  0.0006 -0.0295 -0.0033
                ( 33.27%)  -0.5768* O   8 s( 42.85%)p 1.33( 57.04%)d 0.00(  0.10%)
                                            0.0000 -0.6540  0.0281 -0.5720  0.0108
                                            0.0548 -0.0009 -0.4899  0.0099  0.0046
                                           -0.0271 -0.0012 -0.0166 -0.0033
   181. (0.03725) BD*( 2) C   7 - O   8  
                ( 69.30%)   0.8324* C   7 s(  0.00%)p 1.00( 99.47%)d 0.01(  0.52%)
                                            0.0000 -0.0010 -0.0044 -0.4138  0.0133
                                            0.7087 -0.0174  0.5663 -0.0126 -0.0401
                                           -0.0131 -0.0294  0.0221 -0.0459
                ( 30.70%)  -0.5541* O   8 s(  0.00%)p 1.00( 99.83%)d 0.00(  0.17%)
                                           -0.0000  0.0000  0.0001 -0.4369 -0.0011
                                            0.6808  0.0015  0.5864  0.0016  0.0229
                                            0.0079  0.0167 -0.0130  0.0255
   182. (0.01772) BD*( 1) C   7 - H  22  
                ( 34.32%)   0.5858* C   7 s( 27.58%)p 2.63( 72.40%)d 0.00(  0.02%)
                                            0.0012 -0.5245 -0.0250  0.0778  0.0058
                                            0.5552 -0.0154 -0.6397  0.0162 -0.0083
                                            0.0056  0.0087  0.0052 -0.0011
                ( 65.68%)  -0.8104* H  22 s( 99.88%)p 0.00(  0.12%)
                                           -0.9993  0.0150 -0.0017 -0.0223  0.0270


 NHO Directionality and "Bond Bending" (deviations from line of nuclear centers)

         [Thresholds for printing:  angular deviation  >  1.0 degree]
                                    hybrid p-character > 25.0%
                                    orbital occupancy  >  0.10e

                                Line of Centers        Hybrid 1              Hybrid 2
                                ---------------  -------------------   ------------------
                NBO               Theta   Phi    Theta   Phi    Dev    Theta   Phi    Dev
 ========================================================================================
     1. BD (   1) C   1 - C   2    88.6  145.6    88.6  144.1   1.5     91.4  326.7   1.1
     6. BD (   1) C   2 - H  12    37.9   86.6    38.5   85.1   1.1      --     --    --
     7. BD (   1) C   2 - H  13   143.5   92.4   142.9   90.3   1.4      --     --    --
    14. BD (   1) C   5 - C   6    89.1  145.6     --     --    --      91.5  324.7   1.1
    17. BD (   1) C   6 - C   7    84.7  213.1    83.1  213.2   1.6     95.9   35.0   2.0
    19. BD (   1) C   6 - H  21    38.1   86.1    40.3   86.6   2.2      --     --    --
    20. BD (   1) C   7 - O   8   128.3  177.4   127.3  178.8   1.5     49.6  354.5   3.1
    21. BD (   2) C   7 - O   8   128.3  177.4   124.7  300.1  89.7     54.1  122.7  90.2
    22. BD (   1) C   7 - H  22    38.1  270.0    41.2  261.2   6.4      --     --    --
    31. LP (   1) O   8             --     --    129.7  175.7   --       --     --    --
    32. LP*(   2) O   8             --     --    119.4   56.7   --       --     --    --


 Second Order Perturbation Theory Analysis of Fock Matrix in NBO Basis

     Threshold for printing:   0.25 kcal/mol
                                                                              E(2)  E(j)-E(i) F(i,j)
         Donor NBO (i)                     Acceptor NBO (j)                 kcal/mol   a.u.    a.u. 
 ===================================================================================================

 within unit  1
   1. BD (   1) C   1 - C   2        / 53. RY*(   3) C   3                    0.54    1.45    0.036
   1. BD (   1) C   1 - C   2        /162. BD*(   1) C   1 - H   9            0.34    1.06    0.025
   1. BD (   1) C   1 - C   2        /165. BD*(   1) C   2 - C   3            0.38    0.98    0.025
   1. BD (   1) C   1 - C   2        /166. BD*(   1) C   2 - H  12            0.30    1.04    0.023
   1. BD (   1) C   1 - C   2        /167. BD*(   1) C   2 - H  13            0.29    1.04    0.022
   1. BD (   1) C   1 - C   2        /168. BD*(   1) C   3 - C   4            1.26    0.97    0.045
   2. BD (   1) C   1 - H   9        /165. BD*(   1) C   2 - C   3            1.77    0.86    0.050
   3. BD (   1) C   1 - H  10        /167. BD*(   1) C   2 - H  13            1.58    0.92    0.048
   4. BD (   1) C   1 - H  11        /166. BD*(   1) C   2 - H  12            1.58    0.92    0.048
   5. BD (   1) C   2 - C   3        / 33. RY*(   1) C   1                    0.56    1.41    0.037
   5. BD (   1) C   2 - C   3        / 62. RY*(   3) C   4                    0.38    1.39    0.030
   5. BD (   1) C   2 - C   3        /161. BD*(   1) C   1 - C   2            0.43    1.01    0.027
   5. BD (   1) C   2 - C   3        /162. BD*(   1) C   1 - H   9            0.76    1.07    0.037
   5. BD (   1) C   2 - C   3        /167. BD*(   1) C   2 - H  13            0.28    1.05    0.022
   5. BD (   1) C   2 - C   3        /168. BD*(   1) C   3 - C   4            0.46    0.98    0.028
   5. BD (   1) C   2 - C   3        /169. BD*(   1) C   3 - H  14            0.27    1.03    0.022
   5. BD (   1) C   2 - C   3        /170. BD*(   1) C   3 - H  15            0.29    1.03    0.023
   5. BD (   1) C   2 - C   3        /171. BD*(   1) C   4 - C   5            1.17    0.96    0.044
   6. BD (   1) C   2 - H  12        / 34. RY*(   2) C   1                    0.28    1.41    0.025
   6. BD (   1) C   2 - H  12        /164. BD*(   1) C   1 - H  11            1.52    0.94    0.048
   6. BD (   1) C   2 - H  12        /170. BD*(   1) C   3 - H  15            1.66    0.91    0.049
   7. BD (   1) C   2 - H  13        / 34. RY*(   2) C   1                    0.29    1.41    0.026
   7. BD (   1) C   2 - H  13        /163. BD*(   1) C   1 - H  10            1.52    0.94    0.048
   7. BD (   1) C   2 - H  13        /169. BD*(   1) C   3 - H  14            1.66    0.91    0.049
   8. BD (   1) C   3 - C   4        / 42. RY*(   1) C   2                    0.54    1.47    0.037
   8. BD (   1) C   3 - C   4        / 70. RY*(   2) C   5                    0.44    1.55    0.034
   8. BD (   1) C   3 - C   4        /161. BD*(   1) C   1 - C   2            0.97    1.02    0.041
   8. BD (   1) C   3 - C   4        /165. BD*(   1) C   2 - C   3            0.42    1.01    0.027
   8. BD (   1) C   3 - C   4        /171. BD*(   1) C   4 - C   5            0.35    0.97    0.024
   8. BD (   1) C   3 - C   4        /172. BD*(   1) C   4 - H  16            0.31    1.03    0.023
   8. BD (   1) C   3 - C   4        /173. BD*(   1) C   4 - H  17            0.37    1.03    0.025
   8. BD (   1) C   3 - C   4        /174. BD*(   1) C   5 - C   6            1.25    0.93    0.044
   9. BD (   1) C   3 - H  14        / 43. RY*(   2) C   2                    0.28    1.49    0.026
   9. BD (   1) C   3 - H  14        /167. BD*(   1) C   2 - H  13            1.51    0.94    0.048
   9. BD (   1) C   3 - H  14        /173. BD*(   1) C   4 - H  17            1.64    0.91    0.049
  10. BD (   1) C   3 - H  15        / 43. RY*(   2) C   2                    0.27    1.49    0.025
  10. BD (   1) C   3 - H  15        /166. BD*(   1) C   2 - H  12            1.50    0.94    0.048
  10. BD (   1) C   3 - H  15        /172. BD*(   1) C   4 - H  16            1.64    0.91    0.049
  11. BD (   1) C   4 - C   5        / 52. RY*(   2) C   3                    0.59    1.49    0.039
  11. BD (   1) C   4 - C   5        / 79. RY*(   2) C   6                    0.43    1.50    0.033
  11. BD (   1) C   4 - C   5        /165. BD*(   1) C   2 - C   3            0.94    1.03    0.041
  11. BD (   1) C   4 - C   5        /168. BD*(   1) C   3 - C   4            0.56    1.02    0.031
  11. BD (   1) C   4 - C   5        /174. BD*(   1) C   5 - C   6            0.49    0.95    0.028
  11. BD (   1) C   4 - C   5        /175. BD*(   1) C   5 - H  18            0.32    1.03    0.024
  11. BD (   1) C   4 - C   5        /176. BD*(   1) C   5 - H  19            0.41    1.04    0.027
  11. BD (   1) C   4 - C   5        /177. BD*(   1) C   6 - C   7            1.37    0.93    0.046
  12. BD (   1) C   4 - H  16        / 51. RY*(   1) C   3                    0.27    1.51    0.026
  12. BD (   1) C   4 - H  16        /170. BD*(   1) C   3 - H  15            1.48    0.94    0.047
  12. BD (   1) C   4 - H  16        /176. BD*(   1) C   5 - H  19            1.63    0.91    0.049
  13. BD (   1) C   4 - H  17        / 51. RY*(   1) C   3                    0.33    1.51    0.028
  13. BD (   1) C   4 - H  17        /169. BD*(   1) C   3 - H  14            1.48    0.94    0.047
  13. BD (   1) C   4 - H  17        /175. BD*(   1) C   5 - H  18            1.64    0.90    0.049
  14. BD (   1) C   5 - C   6        / 32. LP*(   2) O   8                    0.29    0.34    0.016
  14. BD (   1) C   5 - C   6        / 61. RY*(   2) C   4                    0.50    1.55    0.036
  14. BD (   1) C   5 - C   6        / 88. RY*(   2) C   7                    0.41    1.91    0.036
  14. BD (   1) C   5 - C   6        /168. BD*(   1) C   3 - C   4            0.96    1.05    0.041
  14. BD (   1) C   5 - C   6        /171. BD*(   1) C   4 - C   5            0.36    1.03    0.025
  14. BD (   1) C   5 - C   6        /178. BD*(   1) C   6 - H  20            0.34    1.06    0.024
  14. BD (   1) C   5 - C   6        /179. BD*(   1) C   6 - H  21            0.45    1.03    0.028
  14. BD (   1) C   5 - C   6        /180. BD*(   1) C   7 - O   8            0.89    1.16    0.041
  14. BD (   1) C   5 - C   6        /181. BD*(   2) C   7 - O   8            1.68    0.56    0.039
  15. BD (   1) C   5 - H  18        / 60. RY*(   1) C   4                    0.31    1.51    0.027
  15. BD (   1) C   5 - H  18        /171. BD*(   1) C   4 - C   5            0.31    0.89    0.021
  15. BD (   1) C   5 - H  18        /173. BD*(   1) C   4 - H  17            1.46    0.95    0.047
  15. BD (   1) C   5 - H  18        /178. BD*(   1) C   6 - H  20            1.59    0.92    0.048
  16. BD (   1) C   5 - H  19        / 60. RY*(   1) C   4                    0.35    1.51    0.029
  16. BD (   1) C   5 - H  19        / 78. RY*(   1) C   6                    0.39    1.28    0.028
  16. BD (   1) C   5 - H  19        /172. BD*(   1) C   4 - H  16            1.46    0.95    0.047
  16. BD (   1) C   5 - H  19        /179. BD*(   1) C   6 - H  21            1.57    0.89    0.047
  17. BD (   1) C   6 - C   7        / 32. LP*(   2) O   8                    6.59    0.41    0.081
  17. BD (   1) C   6 - C   7        / 71. RY*(   3) C   5                    0.31    1.45    0.028
  17. BD (   1) C   6 - C   7        / 96. RY*(   1) O   8                    0.93    1.80    0.054
  17. BD (   1) C   6 - C   7        /171. BD*(   1) C   4 - C   5            0.93    1.10    0.042
  17. BD (   1) C   6 - C   7        /174. BD*(   1) C   5 - C   6            0.36    1.06    0.026
  17. BD (   1) C   6 - C   7        /177. BD*(   1) C   6 - C   7            0.27    1.03    0.022
  17. BD (   1) C   6 - C   7        /182. BD*(   1) C   7 - H  22            0.54    1.05    0.031
  18. BD (   1) C   6 - H  20        / 69. RY*(   1) C   5                    0.32    1.52    0.028
  18. BD (   1) C   6 - H  20        /174. BD*(   1) C   5 - C   6            0.36    0.89    0.023
  18. BD (   1) C   6 - H  20        /175. BD*(   1) C   5 - H  18            1.33    0.97    0.045
  18. BD (   1) C   6 - H  20        /180. BD*(   1) C   7 - O   8            0.39    1.06    0.026
  18. BD (   1) C   6 - H  20        /182. BD*(   1) C   7 - H  22            1.72    0.88    0.049
  19. BD (   1) C   6 - H  21        / 32. LP*(   2) O   8                    0.33    0.24    0.014
  19. BD (   1) C   6 - H  21        / 69. RY*(   1) C   5                    0.33    1.52    0.029
  19. BD (   1) C   6 - H  21        / 89. RY*(   3) C   7                    0.45    1.97    0.038
  19. BD (   1) C   6 - H  21        /176. BD*(   1) C   5 - H  19            1.44    0.97    0.048
  19. BD (   1) C   6 - H  21        /180. BD*(   1) C   7 - O   8            0.76    1.05    0.036
  19. BD (   1) C   6 - H  21        /181. BD*(   2) C   7 - O   8            3.64    0.46    0.052
  20. BD (   1) C   7 - O   8        / 78. RY*(   1) C   6                    0.40    1.98    0.036
  20. BD (   1) C   7 - O   8        / 87. RY*(   1) C   7                    0.81    1.60    0.046
  20. BD (   1) C   7 - O   8        /177. BD*(   1) C   6 - C   7            0.40    1.51    0.031
  21. BD (   2) C   7 - O   8        /174. BD*(   1) C   5 - C   6            0.52    0.84    0.026
  21. BD (   2) C   7 - O   8        /179. BD*(   1) C   6 - H  21            0.74    0.89    0.032
  22. BD (   1) C   7 - H  22        / 32. LP*(   2) O   8                   12.40    0.29    0.095
  22. BD (   1) C   7 - H  22        / 78. RY*(   1) C   6                    0.67    1.38    0.040
  22. BD (   1) C   7 - H  22        / 96. RY*(   1) O   8                    0.87    1.69    0.051
  22. BD (   1) C   7 - H  22        /178. BD*(   1) C   6 - H  20            1.10    1.01    0.044
  22. BD (   1) C   7 - H  22        /182. BD*(   1) C   7 - H  22            0.30    0.93    0.022
  23. CR (   1) C   1                / 42. RY*(   1) C   2                    0.26   10.92    0.067
  23. CR (   1) C   1                /105. RY*(   1) H   9                    0.39   10.51    0.081
  23. CR (   1) C   1                /109. RY*(   1) H  10                    0.34   10.50    0.076
  23. CR (   1) C   1                /113. RY*(   1) H  11                    0.34   10.50    0.075
  24. CR (   1) C   2                / 35. RY*(   3) C   1                    0.63   10.61    0.103
  24. CR (   1) C   2                / 53. RY*(   3) C   3                    0.25   10.94    0.066
  24. CR (   1) C   2                /117. RY*(   1) H  12                    0.32   10.48    0.073
  24. CR (   1) C   2                /121. RY*(   1) H  13                    0.32   10.48    0.073
  25. CR (   1) C   3                / 45. RY*(   4) C   2                    0.44   10.94    0.087
  25. CR (   1) C   3                / 62. RY*(   3) C   4                    0.37   10.89    0.080
  25. CR (   1) C   3                /125. RY*(   1) H  14                    0.32   10.48    0.073
  25. CR (   1) C   3                /129. RY*(   1) H  15                    0.32   10.48    0.074
  26. CR (   1) C   4                / 54. RY*(   4) C   3                    0.39   10.82    0.082
  26. CR (   1) C   4                / 71. RY*(   3) C   5                    0.36   10.82    0.079
  26. CR (   1) C   4                /133. RY*(   1) H  16                    0.33   10.49    0.074
  26. CR (   1) C   4                /137. RY*(   1) H  17                    0.33   10.49    0.074
  27. CR (   1) C   5                / 62. RY*(   3) C   4                    0.33   10.93    0.075
  27. CR (   1) C   5                / 63. RY*(   4) C   4                    0.39   10.86    0.082
  27. CR (   1) C   5                / 81. RY*(   4) C   6                    0.35   10.69    0.077
  27. CR (   1) C   5                /141. RY*(   1) H  18                    0.34   10.50    0.075
  27. CR (   1) C   5                /145. RY*(   1) H  19                    0.34   10.49    0.075
  28. CR (   1) C   6                / 71. RY*(   3) C   5                    0.37   10.89    0.080
  28. CR (   1) C   6                / 72. RY*(   4) C   5                    0.34   10.94    0.077
  28. CR (   1) C   6                /149. RY*(   1) H  20                    0.41   10.50    0.083
  28. CR (   1) C   6                /153. RY*(   1) H  21                    0.44   10.51    0.086
  29. CR (   1) C   7                /157. RY*(   1) H  22                    0.40   10.58    0.083
  30. CR (   1) O   8                / 87. RY*(   1) C   7                    3.26   19.45    0.319
  31. LP (   1) O   8                / 87. RY*(   1) C   7                    5.77    1.19    0.105
  31. LP (   1) O   8                /177. BD*(   1) C   6 - C   7            0.65    1.10    0.034
  31. LP (   1) O   8                /182. BD*(   1) C   7 - H  22            0.45    1.11    0.028
  32. LP*(   2) O   8                / 88. RY*(   2) C   7                    0.46    1.57    0.051
  32. LP*(   2) O   8                / 89. RY*(   3) C   7                    0.32    1.73    0.045
  32. LP*(   2) O   8                / 92. RY*(   6) C   7                    0.34    1.90    0.049
  32. LP*(   2) O   8                / 96. RY*(   1) O   8                    0.81    1.39    0.064
  32. LP*(   2) O   8                /177. BD*(   1) C   6 - C   7            4.10    0.62    0.095
  32. LP*(   2) O   8                /182. BD*(   1) C   7 - H  22            5.50    0.64    0.111


 Natural Bond Orbitals (Summary):

                                                            Principal Delocalizations
           NBO                        Occupancy    Energy   (geminal,vicinal,remote)
 ====================================================================================
 Molecular unit  1  (C7H14O)
     1. BD (   1) C   1 - C   2          0.96081    -0.71409  168(v),53(v),165(g),162(g)
                                                    166(g),167(g)
     2. BD (   1) C   1 - H   9          0.94364    -0.59078  165(v)
     3. BD (   1) C   1 - H  10          0.99259    -0.59627  167(v)
     4. BD (   1) C   1 - H  11          0.99379    -0.59617  166(v)
     5. BD (   1) C   2 - C   3          0.92497    -0.72267  171(v),162(v),33(v),168(g)
                                                    161(g),62(v),170(g),167(g)
                                                    169(g)
     6. BD (   1) C   2 - H  12          0.98854    -0.59973  170(v),164(v),34(v)
     7. BD (   1) C   2 - H  13          0.98730    -0.59909  169(v),163(v),34(v)
     8. BD (   1) C   3 - C   4          0.93819    -0.74000  174(v),161(v),42(v),70(v)
                                                    165(g),173(g),171(g),172(g)
     9. BD (   1) C   3 - H  14          0.98866    -0.61681  173(v),167(v),43(v)
    10. BD (   1) C   3 - H  15          0.98858    -0.61597  172(v),166(v),43(v)
    11. BD (   1) C   4 - C   5          0.93682    -0.76431  177(v),165(v),52(v),168(g)
                                                    174(g),79(v),176(g),175(g)
    12. BD (   1) C   4 - H  16          0.98823    -0.63454  176(v),170(v),51(v)
    13. BD (   1) C   4 - H  17          0.98816    -0.63338  175(v),169(v),51(v)
    14. BD (   1) C   5 - C   6          0.95601    -0.79770  181(v),168(v),180(v),61(v)
                                                    32(r),179(g),88(v),171(g)
                                                    178(g)
    15. BD (   1) C   5 - H  18          0.98861    -0.66129  178(v),173(v),171(g),60(v)
    16. BD (   1) C   5 - H  19          0.98606    -0.65787  179(v),172(v),78(v),60(v)
    17. BD (   1) C   6 - C   7          0.90300    -0.86808  32(v),96(v),171(v),182(g)
                                                    174(g),71(v),177(g)
    18. BD (   1) C   6 - H  20          0.98712    -0.69829  182(v),175(v),180(v),174(g)
                                                    69(v)
    19. BD (   1) C   6 - H  21          0.96411    -0.69450  181(v),176(v),180(v),32(r)
                                                    89(v),69(v)
    20. BD (   1) C   7 - O   8          0.99852    -1.34793  87(g),177(g),78(v),32(g)
    21. BD (   2) C   7 - O   8          0.99688    -0.65142  179(v),174(v)
    22. BD (   1) C   7 - H  22          0.91183    -0.75329  32(v),178(v),96(v),78(v)
                                                    182(g)
    23. CR (   1) C   1                  0.99961   -10.18610  105(v),109(v),113(v),42(v)
    24. CR (   1) C   2                  0.99956   -10.19954  35(v),121(v),117(v),53(v)
    25. CR (   1) C   3                  0.99956   -10.21316  45(v),62(v),129(v),125(v)
    26. CR (   1) C   4                  0.99956   -10.23174  54(v),71(v),137(v),133(v)
    27. CR (   1) C   5                  0.99955   -10.26159  63(v),81(v),145(v),141(v)
                                                    62(v)
    28. CR (   1) C   6                  0.99953   -10.30158  153(v),149(v),71(v),72(v)
    29. CR (   1) C   7                  0.99965   -10.43273  157(v)
    30. CR (   1) O   8                  0.99986   -19.19494  87(v)
    31. LP (   1) O   8                  0.99206    -0.93648  87(v),177(v),182(v)
    32. LP*(   2) O   8                  0.43831    -0.45867  182(v),177(v),96(g),88(v)
                                                    92(v),89(v)
    33. RY*(   1) C   1                  0.00141     0.69147   
    34. RY*(   2) C   1                  0.00087     0.81204   
    35. RY*(   3) C   1                  0.00020     0.41249   
    36. RY*(   4) C   1                  0.00006     1.09570   
    37. RY*(   5) C   1                  0.00001     2.06486   
    38. RY*(   6) C   1                  0.00000     1.83266   
    39. RY*(   7) C   1                  0.00000     2.11469   
    40. RY*(   8) C   1                  0.00000     1.69926   
    41. RY*(   9) C   1                  0.00000     2.17556   
    42. RY*(   1) C   2                  0.00165     0.73210   
    43. RY*(   2) C   2                  0.00155     0.86982   
    44. RY*(   3) C   2                  0.00050     0.93103   
    45. RY*(   4) C   2                  0.00018     0.72593   
    46. RY*(   5) C   2                  0.00018     1.90911   
    47. RY*(   6) C   2                  0.00006     1.55364   
    48. RY*(   7) C   2                  0.00004     2.02558   
    49. RY*(   8) C   2                  0.00000     2.08184   
    50. RY*(   9) C   2                  0.00000     2.05627   
    51. RY*(   1) C   3                  0.00175     0.87772   
    52. RY*(   2) C   3                  0.00162     0.72187   
    53. RY*(   3) C   3                  0.00150     0.74088   
    54. RY*(   4) C   3                  0.00020     0.59264   
    55. RY*(   5) C   3                  0.00018     1.89418   
    56. RY*(   6) C   3                  0.00007     1.90950   
    57. RY*(   7) C   3                  0.00004     2.05146   
    58. RY*(   8) C   3                  0.00000     2.08478   
    59. RY*(   9) C   3                  0.00000     2.04805   
    60. RY*(   1) C   4                  0.00188     0.85170   
    61. RY*(   2) C   4                  0.00155     0.75299   
    62. RY*(   3) C   4                  0.00141     0.67201   
    63. RY*(   4) C   4                  0.00021     0.60022   
    64. RY*(   5) C   4                  0.00018     1.88337   
    65. RY*(   6) C   4                  0.00007     1.89019   
    66. RY*(   7) C   4                  0.00004     2.04455   
    67. RY*(   8) C   4                  0.00000     2.08535   
    68. RY*(   9) C   4                  0.00000     2.02740   
    69. RY*(   1) C   5                  0.00183     0.82559   
    70. RY*(   2) C   5                  0.00146     0.81055   
    71. RY*(   3) C   5                  0.00112     0.58542   
    72. RY*(   4) C   5                  0.00021     0.63672   
    73. RY*(   5) C   5                  0.00019     1.83911   
    74. RY*(   6) C   5                  0.00006     1.76038   
    75. RY*(   7) C   5                  0.00004     1.97857   
    76. RY*(   8) C   5                  0.00000     2.06260   
    77. RY*(   9) C   5                  0.00000     2.01441   
    78. RY*(   1) C   6                  0.00257     0.62712   
    79. RY*(   2) C   6                  0.00130     0.73313   
    80. RY*(   3) C   6                  0.00057     0.97944   
    81. RY*(   4) C   6                  0.00020     0.43014   
    82. RY*(   5) C   6                  0.00010     1.67845   
    83. RY*(   6) C   6                  0.00006     1.87198   
    84. RY*(   7) C   6                  0.00004     1.87098   
    85. RY*(   8) C   6                  0.00002     1.95942   
    86. RY*(   9) C   6                  0.00000     1.96938   
    87. RY*(   1) C   7                  0.00611     0.25556   
    88. RY*(   2) C   7                  0.00227     1.11459   
    89. RY*(   3) C   7                  0.00114     1.27479   
    90. RY*(   4) C   7                  0.00062     0.98264   
    91. RY*(   5) C   7                  0.00010     1.38972   
    92. RY*(   6) C   7                  0.00008     1.43715   
    93. RY*(   7) C   7                  0.00002     1.58782   
    94. RY*(   8) C   7                  0.00001     1.20728   
    95. RY*(   9) C   7                  0.00000     1.61946   
    96. RY*(   1) O   8                  0.00116     0.93313   
    97. RY*(   2) O   8                  0.00011     0.84630   
    98. RY*(   3) O   8                  0.00008     1.13969   
    99. RY*(   4) O   8                  0.00004     1.14334   
   100. RY*(   5) O   8                  0.00000     2.45511   
   101. RY*(   6) O   8                  0.00000     2.71662   
   102. RY*(   7) O   8                  0.00000     2.44967   
   103. RY*(   8) O   8                  0.00000     2.55228   
   104. RY*(   9) O   8                  0.00000     2.53851   
   105. RY*(   1) H   9                  0.00055     0.32346   
   106. RY*(   2) H   9                  0.00010     1.66995   
   107. RY*(   3) H   9                  0.00007     1.67248   
   108. RY*(   4) H   9                  0.00002     2.13868   
   109. RY*(   1) H  10                  0.00076     0.31823   
   110. RY*(   2) H  10                  0.00010     1.67520   
   111. RY*(   3) H  10                  0.00007     1.68764   
   112. RY*(   4) H  10                  0.00002     2.13787   
   113. RY*(   1) H  11                  0.00076     0.31801   
   114. RY*(   2) H  11                  0.00009     1.67493   
   115. RY*(   3) H  11                  0.00007     1.68775   
   116. RY*(   4) H  11                  0.00002     2.13951   
   117. RY*(   1) H  12                  0.00130     0.27618   
   118. RY*(   2) H  12                  0.00009     1.68946   
   119. RY*(   3) H  12                  0.00006     1.69860   
   120. RY*(   4) H  12                  0.00002     2.20160   
   121. RY*(   1) H  13                  0.00130     0.27620   
   122. RY*(   2) H  13                  0.00009     1.68831   
   123. RY*(   3) H  13                  0.00006     1.69965   
   124. RY*(   4) H  13                  0.00002     2.20238   
   125. RY*(   1) H  14                  0.00139     0.27160   
   126. RY*(   2) H  14                  0.00009     1.69200   
   127. RY*(   3) H  14                  0.00005     1.71511   
   128. RY*(   4) H  14                  0.00002     2.19548   
   129. RY*(   1) H  15                  0.00138     0.27093   
   130. RY*(   2) H  15                  0.00009     1.69241   
   131. RY*(   3) H  15                  0.00005     1.71550   
   132. RY*(   4) H  15                  0.00002     2.19738   
   133. RY*(   1) H  16                  0.00132     0.25995   
   134. RY*(   2) H  16                  0.00009     1.68441   
   135. RY*(   3) H  16                  0.00005     1.70408   
   136. RY*(   4) H  16                  0.00002     2.17752   
   137. RY*(   1) H  17                  0.00134     0.25702   
   138. RY*(   2) H  17                  0.00009     1.68741   
   139. RY*(   3) H  17                  0.00006     1.70124   
   140. RY*(   4) H  17                  0.00002     2.18073   
   141. RY*(   1) H  18                  0.00138     0.23506   
   142. RY*(   2) H  18                  0.00009     1.67117   
   143. RY*(   3) H  18                  0.00005     1.65807   
   144. RY*(   4) H  18                  0.00002     2.15182   
   145. RY*(   1) H  19                  0.00137     0.22510   
   146. RY*(   2) H  19                  0.00009     1.67066   
   147. RY*(   3) H  19                  0.00004     1.65916   
   148. RY*(   4) H  19                  0.00002     2.15306   
   149. RY*(   1) H  20                  0.00135     0.19789   
   150. RY*(   2) H  20                  0.00008     1.66159   
   151. RY*(   3) H  20                  0.00004     1.60809   
   152. RY*(   4) H  20                  0.00002     2.09018   
   153. RY*(   1) H  21                  0.00103     0.20592   
   154. RY*(   2) H  21                  0.00009     1.63736   
   155. RY*(   3) H  21                  0.00006     1.60057   
   156. RY*(   4) H  21                  0.00002     2.10167   
   157. RY*(   1) H  22                  0.00156     0.14938   
   158. RY*(   2) H  22                  0.00005     1.87610   
   159. RY*(   3) H  22                  0.00002     1.72325   
   160. RY*(   4) H  22                  0.00001     1.49412   
   161. BD*(   1) C   1 - C   2          0.00313     0.28337   
   162. BD*(   1) C   1 - H   9          0.00241     0.34697   
   163. BD*(   1) C   1 - H  10          0.00404     0.33698   
   164. BD*(   1) C   1 - H  11          0.00404     0.33735   
   165. BD*(   1) C   2 - C   3          0.00749     0.26979   
   166. BD*(   1) C   2 - H  12          0.00852     0.32778   
   167. BD*(   1) C   2 - H  13          0.00856     0.32810   
   168. BD*(   1) C   3 - C   4          0.00680     0.25641   
   169. BD*(   1) C   3 - H  14          0.00883     0.30742   
   170. BD*(   1) C   3 - H  15          0.00884     0.30831   
   171. BD*(   1) C   4 - C   5          0.00681     0.23287   
   172. BD*(   1) C   4 - H  16          0.00865     0.29079   
   173. BD*(   1) C   4 - H  17          0.00871     0.29319   
   174. BD*(   1) C   5 - C   6          0.00733     0.18958   
   175. BD*(   1) C   5 - H  18          0.00863     0.26803   
   176. BD*(   1) C   5 - H  19          0.00848     0.27517   
   177. BD*(   1) C   6 - C   7          0.01759     0.16429   
   178. BD*(   1) C   6 - H  20          0.00687     0.25863   
   179. BD*(   1) C   6 - H  21          0.00708     0.23712   
   180. BD*(   1) C   7 - O   8          0.00458     0.35888   
   181. BD*(   2) C   7 - O   8          0.03725    -0.23674   
   182. BD*(   1) C   7 - H  22          0.01772     0.17798   
       -------------------------------
              Total Lewis   30.30136  ( 97.7463%)
        Valence non-Lewis    0.64066  (  2.0667%)
        Rydberg non-Lewis    0.05798  (  0.1870%)
       -------------------------------
            Total unit  1   31.00000  (100.0000%)
           Charge unit  1    1.00000
 Unable to Open any file for archive entry.
 1\1\GINC-COMPUTE-0-14\SP\UB3LYP\def2SVP\C7H14O1(1+,2)\ZAHRT2\08-Jan-20
 21\0\\# b3lyp/def2svp geom=NewRedundant pop=NBO\\69\\1,2\C,0,-3.572862
 2093,0.7602792395,0.4114972464\C,0,-2.4033256687,-0.22020081,0.3423456
 397\C,0,-1.05307158,0.4619392349,0.1153243356\C,0,0.122371588,-0.51267
 09352,0.0440099626\C,0,1.4703302978,0.172634585,-0.1819844041\C,0,2.64
 28111446,-0.8137350495,-0.2657009401\C,0,3.9732383482,-0.1166007261,-0
 .4074347911\O,0,4.7752398531,-0.3205164073,-1.2828039775\H,0,-4.529869
 2898,0.2403295894,0.5753103922\H,0,-3.4399499554,1.4823140351,1.234408
 9408\H,0,-3.6631973628,1.3396895084,-0.5224394827\H,0,-2.3580998052,-0
 .8106607894,1.2753156118\H,0,-2.5793497277,-0.9517070316,-0.4669101819
 \H,0,-0.8730495947,1.1937414416,0.9245936214\H,0,-1.0949975496,1.05259
 33673,-0.8184279314\H,0,0.1670331332,-1.1039616915,0.9770898645\H,0,-0
 .0550407887,-1.2430963631,-0.7660300431\H,0,1.6547721101,0.8952954026,
 0.6337261126\H,0,1.4289735445,0.767831716,-1.1113477165\H,0,2.52722741
 81,-1.5146426698,-1.1071802451\H,0,2.6811876121,-1.4085277163,0.667237
 9193\H,0,4.179628482,0.6496720699,0.3911245081\\Version=ES64L-G16RevC.
 01\State=2-A\HF=-349.7975164\S2=0.755678\S2-1=0.\S2A=0.750023\RMSD=3.1
 96e-09\Dipole=1.9818609,-0.0611002,0.2943886\Quadrupole=19.1196981,-9.
 1405535,-9.9791446,-1.0805822,-0.2812498,0.3359711\PG=C01 [X(C7H14O1)]
 \\@
 The archive entry for this job was punched.


 "WHERE SHALL I START, PLEASE YOUR MAJESTY?" HE ASKED.
 "BEGIN AT THE BEGINNING," THE KING SAID GRAVELY,
 "AND GO ON TILL YOU COME TO THE END: THEN STOP." 

                                      -- LEWIS CARROLL
 File lengths (MBytes):  RWF=     37 Int=      0 D2E=      0 Chk=      3 Scr=      1
 Normal termination of Gaussian 16
