# Supplementary material for: Machine-Learning-Guided Discovery of Electrochemical Reactions
Source: J Am Chem Soc. 2022 Dec 2;144(49):22599–610. doi: 10.1021/jacs.2c08997 (PMC9756344; doi:10.1021/jacs.2c08997)
Supplement: Supplementary file 3 — ja2c08997_si_003.zip [file ja2c08997_si_003.zip › Oxidation Site Selectivity/Ologs_notimes/73.log]

 Entering Gaussian System, Link 0=g16
 Input=73.com
 Output=73.log
 Initial command:
  
 Copyright (c) 1988-2019, Gaussian, Inc.  All Rights Reserved.
  
 This is part of the Gaussian(R) 16 program.  It is based on
 the Gaussian(R) 09 system (copyright 2009, Gaussian, Inc.),
 the Gaussian(R) 03 system (copyright 2003, Gaussian, Inc.),
 the Gaussian(R) 98 system (copyright 1998, Gaussian, Inc.),
 the Gaussian(R) 94 system (copyright 1995, Gaussian, Inc.),
 the Gaussian 92(TM) system (copyright 1992, Gaussian, Inc.),
 the Gaussian 90(TM) system (copyright 1990, Gaussian, Inc.),
 the Gaussian 88(TM) system (copyright 1988, Gaussian, Inc.),
 the Gaussian 86(TM) system (copyright 1986, Carnegie Mellon
 University), and the Gaussian 82(TM) system (copyright 1983,
 Carnegie Mellon University). Gaussian is a federally registered
 trademark of Gaussian, Inc.
  
 This software contains proprietary and confidential information,
 including trade secrets, belonging to Gaussian, Inc.
  
 This software is provided under written license and may be
 used, copied, transmitted, or stored only in accord with that
 written license.
  
 The following legend is applicable only to US Government
 contracts under FAR:
  
                    RESTRICTED RIGHTS LEGEND
  
 Use, reproduction and disclosure by the US Government is
 subject to restrictions as set forth in subparagraphs (a)
 and (c) of the Commercial Computer Software - Restricted
 Rights clause in FAR 52.227-19.
  
 Gaussian, Inc.
 340 Quinnipiac St., Bldg. 40, Wallingford CT 06492
  
  
 ---------------------------------------------------------------
 Warning -- This program may not be used in any manner that
 competes with the business of Gaussian, Inc. or will provide
 assistance to any competitor of Gaussian, Inc.  The licensee
 of this program is prohibited from giving any competitor of
 Gaussian, Inc. access to this program.  By using this program,
 the user acknowledges that Gaussian, Inc. is engaged in the
 business of creating and licensing software in the field of
 computational chemistry and represents and warrants to the
 licensee that it is not a competitor of Gaussian, Inc. and that
 it will not use this program in any manner prohibited above.
 ---------------------------------------------------------------
  

 Cite this work as:
 Gaussian 16, Revision C.01,
 M. J. Frisch, G. W. Trucks, H. B. Schlegel, G. E. Scuseria, 
 M. A. Robb, J. R. Cheeseman, G. Scalmani, V. Barone, 
 G. A. Petersson, H. Nakatsuji, X. Li, M. Caricato, A. V. Marenich, 
 J. Bloino, B. G. Janesko, R. Gomperts, B. Mennucci, H. P. Hratchian, 
 J. V. Ortiz, A. F. Izmaylov, J. L. Sonnenberg, D. Williams-Young, 
 F. Ding, F. Lipparini, F. Egidi, J. Goings, B. Peng, A. Petrone, 
 T. Henderson, D. Ranasinghe, V. G. Zakrzewski, J. Gao, N. Rega, 
 G. Zheng, W. Liang, M. Hada, M. Ehara, K. Toyota, R. Fukuda, 
 J. Hasegawa, M. Ishida, T. Nakajima, Y. Honda, O. Kitao, H. Nakai, 
 T. Vreven, K. Throssell, J. A. Montgomery, Jr., J. E. Peralta, 
 F. Ogliaro, M. J. Bearpark, J. J. Heyd, E. N. Brothers, K. N. Kudin, 
 V. N. Staroverov, T. A. Keith, R. Kobayashi, J. Normand, 
 K. Raghavachari, A. P. Rendell, J. C. Burant, S. S. Iyengar, 
 J. Tomasi, M. Cossi, J. M. Millam, M. Klene, C. Adamo, R. Cammi, 
 J. W. Ochterski, R. L. Martin, K. Morokuma, O. Farkas, 
 J. B. Foresman, and D. J. Fox, Gaussian, Inc., Wallingford CT, 2019.
 
 ******************************************
 Gaussian 16:  ES64L-G16RevC.01  3-Jul-2019
                 8-Jan-2021 
 ******************************************
 %nprocshared=16
 Will use up to   16 processors via shared memory.
 %mem=7GB
 -----------------------------------------
 # b3lyp/def2svp geom=NewRedundant pop=NBO
 -----------------------------------------
 1/29=4000,38=1,172=1/1;
 2/12=2,17=6,18=5,40=1/2;
 3/5=43,7=101,11=2,25=1,30=1,74=-5/1,2,3;
 4//1;
 5/5=2,38=5/2;
 6/7=2,8=2,9=2,10=2,28=1,40=1/1,7;
 99/5=1,9=1/99;
 --
 73
 --
 Symbolic Z-matrix:
 Charge =  1 Multiplicity = 2
 O                     4.16836   0.49275   0.079 
 C                     3.28811  -0.33368   0.1761 
 C                     1.84921  -0.06185  -0.00303 
 C                     1.40114   1.23843  -0.3119 
 C                     0.05203   1.49443  -0.48008 
 C                    -0.88939   0.45184  -0.34319 
 O                    -2.18068   0.79749  -0.52511 
 C                    -3.18532  -0.18698  -0.4057 
 C                    -0.45458  -0.84851  -0.03543 
 C                     0.9096   -1.09043   0.1311 
 H                     3.52743  -1.4033    0.41917 
 H                     2.14523   2.03121  -0.41359 
 H                    -0.31892   2.4926   -0.71949 
 H                    -4.14123   0.31897  -0.59244 
 H                    -3.20337  -0.62968   0.60574 
 H                    -3.0541   -0.99464  -1.14719 
 H                    -1.16496  -1.66692   0.07446 
 H                     1.25146  -2.10174   0.37077 
 
                          Input orientation:                          
 ---------------------------------------------------------------------
 Center     Atomic      Atomic             Coordinates (Angstroms)
 Number     Number       Type             X           Y           Z
 ---------------------------------------------------------------------
      1          8           0        4.168356    0.492747    0.078996
      2          6           0        3.288108   -0.333683    0.176099
      3          6           0        1.849207   -0.061849   -0.003028
      4          6           0        1.401140    1.238431   -0.311897
      5          6           0        0.052027    1.494434   -0.480083
      6          6           0       -0.889390    0.451844   -0.343188
      7          8           0       -2.180681    0.797488   -0.525113
      8          6           0       -3.185320   -0.186984   -0.405702
      9          6           0       -0.454584   -0.848510   -0.035433
     10          6           0        0.909604   -1.090431    0.131104
     11          1           0        3.527427   -1.403301    0.419165
     12          1           0        2.145233    2.031214   -0.413586
     13          1           0       -0.318919    2.492603   -0.719486
     14          1           0       -4.141233    0.318975   -0.592443
     15          1           0       -3.203372   -0.629682    0.605741
     16          1           0       -3.054097   -0.994635   -1.147191
     17          1           0       -1.164965   -1.666916    0.074461
     18          1           0        1.251458   -2.101743    0.370766
 ---------------------------------------------------------------------
                    Distance matrix (angstroms):
                    1          2          3          4          5
     1  O    0.000000
     2  C    1.211301   0.000000
     3  C    2.385950   1.475269   0.000000
     4  C    2.892460   2.504062   1.409571   0.000000
     5  C    4.273185   3.774229   2.424758   1.383449   0.000000
     6  C    5.075500   4.282312   2.807044   2.422030   1.411383
     7  O    6.384989   5.628401   4.153435   3.615153   2.339390
     8  C    7.400913   6.501176   5.052154   4.803772   3.648714
     9  C    4.814939   3.783852   2.434613   2.806327   2.437982
    10  C    3.623345   2.496392   1.399581   2.421044   2.791149
    11  H    2.030149   1.122693   2.189558   3.469048   4.613450
    12  H    2.588927   2.691956   2.153393   1.092025   2.161958
    13  H    4.977211   4.669112   3.426267   2.167413   1.091447
    14  H    8.338483   7.497448   6.031401   5.625123   4.356347
    15  H    7.475271   6.512413   5.120702   5.053062   4.035902
    16  H    7.475270   6.512413   5.120702   5.053062   4.035902
    17  H    5.753996   4.649484   3.415769   3.895537   3.432597
    18  H    3.914690   2.704048   2.158285   3.412506   3.885237
                    6          7          8          9         10
     6  C    0.000000
     7  O    1.349073   0.000000
     8  C    2.383968   1.411646   0.000000
     9  C    1.405236   2.434853   2.834014   0.000000
    10  C    2.416597   3.680315   4.227621   1.395446   0.000000
    11  H    4.850878   6.190124   6.871740   4.046093   2.652143
    12  H    3.421739   4.499783   5.773669   3.898058   3.401196
    13  H    2.152147   2.525342   3.936356   3.413117   3.882126
    14  H    3.264087   2.019226   1.097559   3.907002   5.293477
    15  H    2.724826   2.088431   1.104231   2.831047   4.165830
    16  H    2.724826   2.088431   1.104231   2.831047   4.165830
    17  H    2.177043   2.732116   2.550018   1.089268   2.153922
    18  H    3.407897   4.581236   4.894304   2.155498   1.094100
                   11         12         13         14         15
    11  H    0.000000
    12  H    3.794711   0.000000
    13  H    5.591867   2.525569   0.000000
    14  H    7.924515   6.517929   4.398964   0.000000
    15  H    6.777680   6.060278   4.452523   1.793092   0.000000
    16  H    6.777679   6.060278   4.452523   1.793092   1.796731
    17  H    4.712415   4.987160   4.318303   3.639601   2.348024
    18  H    2.381218   4.300625   4.976218   5.989054   4.697626
                   16         17         18
    16  H    0.000000
    17  H    2.348024   0.000000
    18  H    4.697626   2.473049   0.000000
 Stoichiometry    C8H8O2(1+,2)
 Framework group  C1[X(C8H8O2)]
 Deg. of freedom    48
 Full point group                 C1      NOp   1
 Largest Abelian subgroup         C1      NOp   1
 Largest concise Abelian subgroup C1      NOp   1
                         Standard orientation:                         
 ---------------------------------------------------------------------
 Center     Atomic      Atomic             Coordinates (Angstroms)
 Number     Number       Type             X           Y           Z
 ---------------------------------------------------------------------
      1          8           0        3.776060   -0.336158    0.000002
      2          6           0        2.909032    0.509722   -0.000001
      3          6           0        1.459530    0.235197   -0.000001
      4          6           0        0.984036   -1.091752   -0.000001
      5          6           0       -0.375038   -1.350302   -0.000000
      6          6           0       -1.299167   -0.283538   -0.000000
      7          8           0       -2.601989   -0.633758    0.000000
      8          6           0       -3.590723    0.373789    0.000001
      9          6           0       -0.836980    1.043516   -0.000000
     10          6           0        0.536944    1.287652   -0.000001
     11          1           0        3.170446    1.601556    0.000002
     12          1           0        1.715085   -1.902978   -0.000001
     13          1           0       -0.767138   -2.368886   -0.000000
     14          1           0       -4.560135   -0.140871    0.000001
     15          1           0       -3.521524    1.012127   -0.898365
     16          1           0       -3.521524    1.012127    0.898366
     17          1           0       -1.533686    1.880837    0.000000
     18          1           0        0.900107    2.319721   -0.000001
 ---------------------------------------------------------------------
 Rotational constants (GHZ):           4.6671648           0.6945648           0.6069525
 Standard basis: def2SVP (5D, 7F)
 There are   190 symmetry adapted cartesian basis functions of A   symmetry.
 There are   180 symmetry adapted basis functions of A   symmetry.
   180 basis functions,   306 primitive gaussians,   190 cartesian basis functions
    36 alpha electrons       35 beta electrons
       nuclear repulsion energy       480.4316449544 Hartrees.
 NAtoms=   18 NActive=   18 NUniq=   18 SFac= 1.00D+00 NAtFMM=   60 NAOKFM=F Big=F
 Integral buffers will be    131072 words long.
 Raffenetti 2 integral format.
 Two-electron integral symmetry is turned on.
 One-electron integrals computed using PRISM.
   1 Symmetry operations used in ECPInt.
 ECPInt:  NShTT=    3570 NPrTT=   13034 LenC2=    3446 LenP2D=    9769.
 LDataN:  DoStor=T MaxTD1= 4 Len=   56
 NBasis=   180 RedAO= T EigKep=  2.69D-04  NBF=   180
 NBsUse=   180 1.00D-06 EigRej= -1.00D+00 NBFU=   180
 ExpMin= 1.22D-01 ExpMax= 2.27D+03 ExpMxC= 3.41D+02 IAcc=3 IRadAn=         5 AccDes= 0.00D+00
 Harris functional with IExCor=  402 and IRadAn=       5 diagonalized for initial guess.
 HarFok:  IExCor=  402 AccDes= 0.00D+00 IRadAn=         5 IDoV= 1 UseB2=F ITyADJ=14
 ICtDFT=  3500011 ScaDFX=  1.000000  1.000000  1.000000  1.000000
 FoFCou: FMM=F IPFlag=           0 FMFlag=      100000 FMFlg1=           0
         NFxFlg=           0 DoJE=T BraDBF=F KetDBF=T FulRan=T
         wScrn=  0.000000 ICntrl=       500 IOpCl=  0 I1Cent=   200000004 NGrid=           0
         NMat0=    1 NMatS0=      1 NMatT0=    0 NMatD0=    1 NMtDS0=    0 NMtDT0=    0
 Petite list used in FoFCou.
 Initial guess <Sx>= 0.0000 <Sy>= 0.0000 <Sz>= 0.5000 <S**2>= 0.7500 S= 0.5000
 Requested convergence on RMS density matrix=1.00D-08 within 128 cycles.
 Requested convergence on MAX density matrix=1.00D-06.
 Requested convergence on             energy=1.00D-06.
 No special actions if energy rises.
 Integral accuracy reduced to 1.0D-05 until final iterations.
 Initial convergence to 1.0D-05 achieved.  Increase integral accuracy.
 SCF Done:  E(UB3LYP) =  -459.452183937     A.U. after   25 cycles
            NFock= 25  Conv=0.93D-08     -V/T= 2.0097
 <Sx>= 0.0000 <Sy>= 0.0000 <Sz>= 0.5000 <S**2>= 0.7698 S= 0.5099
 <L.S>= 0.000000000000E+00
 Annihilation of the first spin contaminant:
 S**2 before annihilation     0.7698,   after     0.7503

 **********************************************************************

            Population analysis using the SCF Density.

 **********************************************************************

 Orbital symmetries:
 Alpha Orbitals:
       Occupied  (A) (A) (A) (A) (A) (A) (A) (A) (A) (A) (A) (A)
                 (A) (A) (A) (A) (A) (A) (A) (A) (A) (A) (A) (A)
                 (A) (A) (A) (A) (A) (A) (A) (A) (A) (A) (A) (A)
       Virtual   (A) (A) (A) (A) (A) (A) (A) (A) (A) (A) (A) (A)
                 (A) (A) (A) (A) (A) (A) (A) (A) (A) (A) (A) (A)
                 (A) (A) (A) (A) (A) (A) (A) (A) (A) (A) (A) (A)
                 (A) (A) (A) (A) (A) (A) (A) (A) (A) (A) (A) (A)
                 (A) (A) (A) (A) (A) (A) (A) (A) (A) (A) (A) (A)
                 (A) (A) (A) (A) (A) (A) (A) (A) (A) (A) (A) (A)
                 (A) (A) (A) (A) (A) (A) (A) (A) (A) (A) (A) (A)
                 (A) (A) (A) (A) (A) (A) (A) (A) (A) (A) (A) (A)
                 (A) (A) (A) (A) (A) (A) (A) (A) (A) (A) (A) (A)
                 (A) (A) (A) (A) (A) (A) (A) (A) (A) (A) (A) (A)
                 (A) (A) (A) (A) (A) (A) (A) (A) (A) (A) (A) (A)
                 (A) (A) (A) (A) (A) (A) (A) (A) (A) (A) (A) (A)
 Beta  Orbitals:
       Occupied  (A) (A) (A) (A) (A) (A) (A) (A) (A) (A) (A) (A)
                 (A) (A) (A) (A) (A) (A) (A) (A) (A) (A) (A) (A)
                 (A) (A) (A) (A) (A) (A) (A) (A) (A) (A) (A)
       Virtual   (A) (A) (A) (A) (A) (A) (A) (A) (A) (A) (A) (A)
                 (A) (A) (A) (A) (A) (A) (A) (A) (A) (A) (A) (A)
                 (A) (A) (A) (A) (A) (A) (A) (A) (A) (A) (A) (A)
                 (A) (A) (A) (A) (A) (A) (A) (A) (A) (A) (A) (A)
                 (A) (A) (A) (A) (A) (A) (A) (A) (A) (A) (A) (A)
                 (A) (A) (A) (A) (A) (A) (A) (A) (A) (A) (A) (A)
                 (A) (A) (A) (A) (A) (A) (A) (A) (A) (A) (A) (A)
                 (A) (A) (A) (A) (A) (A) (A) (A) (A) (A) (A) (A)
                 (A) (A) (A) (A) (A) (A) (A) (A) (A) (A) (A) (A)
                 (A) (A) (A) (A) (A) (A) (A) (A) (A) (A) (A) (A)
                 (A) (A) (A) (A) (A) (A) (A) (A) (A) (A) (A) (A)
                 (A) (A) (A) (A) (A) (A) (A) (A) (A) (A) (A) (A)
                 (A)
 The electronic state is 2-A.
 Alpha  occ. eigenvalues --  -19.42240 -19.31159 -10.49332 -10.44338 -10.42671
 Alpha  occ. eigenvalues --  -10.42111 -10.41556 -10.41281 -10.40963 -10.39951
 Alpha  occ. eigenvalues --   -1.30372  -1.20946  -1.07514  -0.98462  -0.96018
 Alpha  occ. eigenvalues --   -0.90993  -0.83036  -0.81975  -0.76361  -0.74514
 Alpha  occ. eigenvalues --   -0.70886  -0.69408  -0.67104  -0.64922  -0.63506
 Alpha  occ. eigenvalues --   -0.62836  -0.60664  -0.60353  -0.59269  -0.57472
 Alpha  occ. eigenvalues --   -0.56428  -0.54111  -0.53702  -0.47327  -0.46269
 Alpha  occ. eigenvalues --   -0.43260
 Alpha virt. eigenvalues --   -0.25628  -0.22232  -0.15573  -0.10521  -0.08604
 Alpha virt. eigenvalues --   -0.06861  -0.05987  -0.04983  -0.03282  -0.03001
 Alpha virt. eigenvalues --   -0.02827  -0.01419  -0.00043   0.03152   0.05813
 Alpha virt. eigenvalues --    0.07027   0.09671   0.11011   0.12979   0.14307
 Alpha virt. eigenvalues --    0.16057   0.19989   0.21889   0.23217   0.24930
 Alpha virt. eigenvalues --    0.25620   0.27290   0.27506   0.29070   0.31006
 Alpha virt. eigenvalues --    0.31808   0.32995   0.33980   0.35414   0.39477
 Alpha virt. eigenvalues --    0.40701   0.42859   0.43759   0.44498   0.45807
 Alpha virt. eigenvalues --    0.46780   0.47749   0.47968   0.48747   0.49385
 Alpha virt. eigenvalues --    0.50716   0.52352   0.53351   0.53548   0.55064
 Alpha virt. eigenvalues --    0.57136   0.59672   0.62179   0.63820   0.70238
 Alpha virt. eigenvalues --    0.72290   0.77895   0.79290   0.81662   0.85235
 Alpha virt. eigenvalues --    0.88808   0.91654   0.97981   0.98468   1.00779
 Alpha virt. eigenvalues --    1.00861   1.03723   1.03815   1.04072   1.07271
 Alpha virt. eigenvalues --    1.09400   1.09451   1.11417   1.25664   1.26463
 Alpha virt. eigenvalues --    1.26792   1.26990   1.32827   1.33541   1.41891
 Alpha virt. eigenvalues --    1.45562   1.47414   1.49051   1.50783   1.52310
 Alpha virt. eigenvalues --    1.53374   1.54259   1.54723   1.55009   1.59092
 Alpha virt. eigenvalues --    1.59479   1.60140   1.64547   1.65869   1.68428
 Alpha virt. eigenvalues --    1.69889   1.70755   1.73773   1.75390   1.77689
 Alpha virt. eigenvalues --    1.77780   1.84477   1.85241   1.88023   1.91874
 Alpha virt. eigenvalues --    1.94255   1.96359   1.99072   1.99206   2.04667
 Alpha virt. eigenvalues --    2.07420   2.09214   2.10226   2.12584   2.13979
 Alpha virt. eigenvalues --    2.19041   2.25048   2.26551   2.28675   2.36995
 Alpha virt. eigenvalues --    2.40049   2.40193   2.44976   2.45921   2.48252
 Alpha virt. eigenvalues --    2.52957   2.53512   2.59665   2.61438   2.63470
 Alpha virt. eigenvalues --    2.64256   2.67020   2.70120   2.71853   2.84550
 Alpha virt. eigenvalues --    2.85686   2.90449   2.96803   2.97906   3.13842
 Alpha virt. eigenvalues --    3.26176   3.29007   3.45135   3.48542
  Beta  occ. eigenvalues --  -19.41450 -19.30760 -10.49119 -10.44480 -10.42695
  Beta  occ. eigenvalues --  -10.41595 -10.41372 -10.41329 -10.40721 -10.40088
  Beta  occ. eigenvalues --   -1.28935  -1.20221  -1.06765  -0.97508  -0.95671
  Beta  occ. eigenvalues --   -0.90572  -0.82604  -0.81646  -0.76110  -0.74090
  Beta  occ. eigenvalues --   -0.70590  -0.66894  -0.66850  -0.64706  -0.63332
  Beta  occ. eigenvalues --   -0.62555  -0.60170  -0.59031  -0.58979  -0.56197
  Beta  occ. eigenvalues --   -0.55816  -0.53714  -0.51058  -0.46687  -0.42842
  Beta virt. eigenvalues --   -0.38494  -0.23753  -0.21143  -0.13929  -0.10387
  Beta virt. eigenvalues --   -0.08432  -0.06855  -0.05748  -0.03303  -0.03235
  Beta virt. eigenvalues --   -0.02765  -0.02751  -0.01348   0.00025   0.03722
  Beta virt. eigenvalues --    0.06097   0.07223   0.09858   0.11343   0.13384
  Beta virt. eigenvalues --    0.14737   0.16290   0.20423   0.21938   0.23424
  Beta virt. eigenvalues --    0.25584   0.25978   0.27472   0.27761   0.29377
  Beta virt. eigenvalues --    0.31334   0.32011   0.33191   0.34256   0.35568
  Beta virt. eigenvalues --    0.39711   0.41104   0.43797   0.43986   0.44610
  Beta virt. eigenvalues --    0.45941   0.46888   0.47916   0.48761   0.48826
  Beta virt. eigenvalues --    0.49487   0.50874   0.53063   0.53575   0.53648
  Beta virt. eigenvalues --    0.55277   0.57284   0.59872   0.62322   0.64183
  Beta virt. eigenvalues --    0.70494   0.72471   0.78278   0.81147   0.81802
  Beta virt. eigenvalues --    0.86544   0.88877   0.91923   0.98394   0.98735
  Beta virt. eigenvalues --    1.00975   1.01733   1.03983   1.04168   1.04685
  Beta virt. eigenvalues --    1.07565   1.09921   1.10173   1.11653   1.26403
  Beta virt. eigenvalues --    1.26608   1.27169   1.27310   1.33108   1.33757
  Beta virt. eigenvalues --    1.42249   1.45769   1.47688   1.49358   1.51248
  Beta virt. eigenvalues --    1.52771   1.53839   1.54481   1.55209   1.55349
  Beta virt. eigenvalues --    1.59261   1.59964   1.60568   1.64670   1.66111
  Beta virt. eigenvalues --    1.68877   1.70241   1.71199   1.74114   1.75508
  Beta virt. eigenvalues --    1.77939   1.77946   1.84615   1.85169   1.88070
  Beta virt. eigenvalues --    1.92136   1.94867   1.96748   1.99413   2.00315
  Beta virt. eigenvalues --    2.05696   2.07510   2.09889   2.10537   2.13006
  Beta virt. eigenvalues --    2.14400   2.19272   2.25136   2.27263   2.29376
  Beta virt. eigenvalues --    2.37440   2.40496   2.40949   2.45250   2.46180
  Beta virt. eigenvalues --    2.48715   2.53011   2.54603   2.60308   2.61913
  Beta virt. eigenvalues --    2.63790   2.66058   2.67333   2.70293   2.71989
  Beta virt. eigenvalues --    2.85630   2.87062   2.90874   2.97694   2.98242
  Beta virt. eigenvalues --    3.14209   3.26514   3.29310   3.45517   3.48777
          Condensed to atoms (all electrons):
               1          2          3          4          5          6
     1  O    7.540681   0.683696  -0.124003   0.015650   0.001429  -0.000035
     2  C    0.683696   4.697387   0.069201  -0.036693   0.015541  -0.001233
     3  C   -0.124003   0.069201   6.005041   0.104742   0.112556  -0.176945
     4  C    0.015650  -0.036693   0.104742   5.135974   0.237695   0.148238
     5  C    0.001429   0.015541   0.112556   0.237695   5.172211   0.138746
     6  C   -0.000035  -0.001233  -0.176945   0.148238   0.138746   5.195535
     7  O   -0.000000   0.000003  -0.000127   0.003165  -0.069435   0.425972
     8  C   -0.000000   0.000000   0.000058  -0.000211   0.006036  -0.050500
     9  C   -0.000122   0.009330   0.112156  -0.116413   0.038783   0.075159
    10  C    0.003349  -0.053906   0.127360   0.048279  -0.116846   0.141017
    11  H   -0.034488   0.446378  -0.146223   0.012108   0.000120  -0.000195
    12  H    0.016394  -0.008481  -0.082019   0.455534  -0.057446   0.013171
    13  H   -0.000002  -0.000109   0.013825  -0.062699   0.450468  -0.069327
    14  H    0.000000  -0.000000   0.000004   0.000004  -0.000121   0.004120
    15  H   -0.000000   0.000000  -0.000043   0.000041  -0.000372  -0.009317
    16  H   -0.000000   0.000000  -0.000043   0.000041  -0.000372  -0.009317
    17  H    0.000001  -0.000092   0.014420  -0.002044   0.011195  -0.083983
    18  H    0.000080  -0.006729  -0.074198   0.012778  -0.001660   0.012704
               7          8          9         10         11         12
     1  O   -0.000000  -0.000000  -0.000122   0.003349  -0.034488   0.016394
     2  C    0.000003   0.000000   0.009330  -0.053906   0.446378  -0.008481
     3  C   -0.000127   0.000058   0.112156   0.127360  -0.146223  -0.082019
     4  C    0.003165  -0.000211  -0.116413   0.048279   0.012108   0.455534
     5  C   -0.069435   0.006036   0.038783  -0.116846   0.000120  -0.057446
     6  C    0.425972  -0.050500   0.075159   0.141017  -0.000195   0.013171
     7  O    7.684302   0.268290  -0.071429   0.003846  -0.000000  -0.000051
     8  C    0.268290   4.443230   0.005568   0.001190   0.000000   0.000006
     9  C   -0.071429   0.005568   5.270999   0.260701   0.000643  -0.001824
    10  C    0.003846   0.001190   0.260701   5.137016  -0.003336   0.013542
    11  H   -0.000000   0.000000   0.000643  -0.003336   0.679373   0.001256
    12  H   -0.000051   0.000006  -0.001824   0.013542   0.001256   0.593129
    13  H    0.001401  -0.000204   0.016171  -0.002467   0.000004  -0.009926
    14  H   -0.018336   0.398813   0.000230  -0.000029   0.000000  -0.000000
    15  H   -0.018491   0.399409   0.003318   0.000570  -0.000000  -0.000000
    16  H   -0.018491   0.399409   0.003318   0.000570  -0.000000  -0.000000
    17  H   -0.006765   0.010352   0.455448  -0.049268   0.000027   0.000011
    18  H   -0.000057  -0.000035  -0.051111   0.446226   0.007554  -0.000098
              13         14         15         16         17         18
     1  O   -0.000002   0.000000  -0.000000  -0.000000   0.000001   0.000080
     2  C   -0.000109  -0.000000   0.000000   0.000000  -0.000092  -0.006729
     3  C    0.013825   0.000004  -0.000043  -0.000043   0.014420  -0.074198
     4  C   -0.062699   0.000004   0.000041   0.000041  -0.002044   0.012778
     5  C    0.450468  -0.000121  -0.000372  -0.000372   0.011195  -0.001660
     6  C   -0.069327   0.004120  -0.009317  -0.009317  -0.083983   0.012704
     7  O    0.001401  -0.018336  -0.018491  -0.018491  -0.006765  -0.000057
     8  C   -0.000204   0.398813   0.399409   0.399409   0.010352  -0.000035
     9  C    0.016171   0.000230   0.003318   0.003318   0.455448  -0.051111
    10  C   -0.002467  -0.000029   0.000570   0.000570  -0.049268   0.446226
    11  H    0.000004   0.000000  -0.000000  -0.000000   0.000027   0.007554
    12  H   -0.009926  -0.000000  -0.000000  -0.000000   0.000011  -0.000098
    13  H    0.596268  -0.000099   0.000056   0.000056  -0.000112   0.000018
    14  H   -0.000099   0.543412  -0.016112  -0.016112  -0.000271  -0.000000
    15  H    0.000056  -0.016112   0.579278  -0.026871   0.000705   0.000016
    16  H    0.000056  -0.016112  -0.026871   0.579278   0.000705   0.000016
    17  H   -0.000112  -0.000271   0.000705   0.000705   0.613785  -0.011289
    18  H    0.000018  -0.000000   0.000016   0.000016  -0.011289   0.608181
          Atomic-Atomic Spin Densities.
               1          2          3          4          5          6
     1  O    0.161587  -0.000498  -0.006533   0.000279   0.000006   0.000003
     2  C   -0.000498  -0.089290  -0.014144   0.002279  -0.000149   0.000044
     3  C   -0.006533  -0.014144   0.410526   0.003135  -0.006246  -0.010016
     4  C    0.000279   0.002279   0.003135  -0.109875  -0.017937   0.001450
     5  C    0.000006  -0.000149  -0.006246  -0.017937   0.175021   0.027024
     6  C    0.000003   0.000044  -0.010016   0.001450   0.027024   0.151763
     7  O   -0.000000   0.000000   0.000107   0.000130  -0.007245  -0.058988
     8  C    0.000000   0.000000  -0.000001   0.000003  -0.000147   0.000884
     9  C    0.000005  -0.000078  -0.008352  -0.001272   0.003271   0.030687
    10  C   -0.000093   0.000396   0.021132   0.002114  -0.003309  -0.000936
    11  H    0.000292   0.001797  -0.000525   0.000036  -0.000017   0.000003
    12  H   -0.000412   0.000165  -0.000083   0.000808  -0.000390   0.000162
    13  H    0.000000   0.000004  -0.000006   0.000168   0.002525  -0.000869
    14  H   -0.000000   0.000000   0.000000   0.000000   0.000002  -0.000002
    15  H    0.000000   0.000000  -0.000015  -0.000005   0.000122   0.002107
    16  H    0.000000   0.000000  -0.000015  -0.000005   0.000122   0.002107
    17  H   -0.000000   0.000002   0.000048  -0.000081   0.000023  -0.000765
    18  H   -0.000002   0.000201  -0.000672   0.000005  -0.000057   0.000156
               7          8          9         10         11         12
     1  O   -0.000000   0.000000   0.000005  -0.000093   0.000292  -0.000412
     2  C    0.000000   0.000000  -0.000078   0.000396   0.001797   0.000165
     3  C    0.000107  -0.000001  -0.008352   0.021132  -0.000525  -0.000083
     4  C    0.000130   0.000003  -0.001272   0.002114   0.000036   0.000808
     5  C   -0.007245  -0.000147   0.003271  -0.003309  -0.000017  -0.000390
     6  C   -0.058988   0.000884   0.030687  -0.000936   0.000003   0.000162
     7  O    0.342036  -0.005380  -0.005238   0.000207  -0.000000   0.000000
     8  C   -0.005380  -0.017377  -0.000302   0.000037   0.000000  -0.000000
     9  C   -0.005238  -0.000302   0.151585  -0.030799   0.000030  -0.000049
    10  C    0.000207   0.000037  -0.030799  -0.050413   0.000650   0.000060
    11  H   -0.000000   0.000000   0.000030   0.000650  -0.000172  -0.000025
    12  H    0.000000  -0.000000  -0.000049   0.000060  -0.000025   0.002793
    13  H   -0.000088  -0.000008  -0.000118  -0.000056  -0.000000   0.000099
    14  H    0.000011   0.000393  -0.000004  -0.000000   0.000000   0.000000
    15  H   -0.004238   0.002208   0.001322  -0.000065  -0.000000   0.000000
    16  H   -0.004238   0.002208   0.001322  -0.000065  -0.000000   0.000000
    17  H    0.000102  -0.000317   0.002341   0.000182  -0.000000  -0.000001
    18  H    0.000001   0.000001  -0.000001   0.001028  -0.000146  -0.000003
              13         14         15         16         17         18
     1  O    0.000000  -0.000000   0.000000   0.000000  -0.000000  -0.000002
     2  C    0.000004   0.000000   0.000000   0.000000   0.000002   0.000201
     3  C   -0.000006   0.000000  -0.000015  -0.000015   0.000048  -0.000672
     4  C    0.000168   0.000000  -0.000005  -0.000005  -0.000081   0.000005
     5  C    0.002525   0.000002   0.000122   0.000122   0.000023  -0.000057
     6  C   -0.000869  -0.000002   0.002107   0.002107  -0.000765   0.000156
     7  O   -0.000088   0.000011  -0.004238  -0.004238   0.000102   0.000001
     8  C   -0.000008   0.000393   0.002208   0.002208  -0.000317   0.000001
     9  C   -0.000118  -0.000004   0.001322   0.001322   0.002341  -0.000001
    10  C   -0.000056  -0.000000  -0.000065  -0.000065   0.000182   0.001028
    11  H   -0.000000   0.000000  -0.000000  -0.000000  -0.000000  -0.000146
    12  H    0.000099   0.000000   0.000000   0.000000  -0.000001  -0.000003
    13  H   -0.009611   0.000000  -0.000000  -0.000000   0.000005  -0.000001
    14  H    0.000000  -0.000246  -0.000070  -0.000069  -0.000005   0.000000
    15  H   -0.000000  -0.000070   0.025154  -0.005344   0.000079  -0.000000
    16  H   -0.000000  -0.000069  -0.005344   0.025154   0.000079  -0.000000
    17  H    0.000005  -0.000005   0.000079   0.000079  -0.008673   0.000121
    18  H   -0.000001   0.000000  -0.000000  -0.000000   0.000121   0.000453
 Mulliken charges and spin densities:
               1          2
     1  O   -0.102629   0.154635
     2  C    0.185707  -0.099270
     3  C    0.044237   0.388338
     4  C    0.043808  -0.118766
     5  C    0.061472   0.172617
     6  C    0.246189   0.144814
     7  O   -0.183798   0.257180
     8  C    0.118590  -0.017801
     9  C   -0.010924   0.144350
    10  C    0.042188  -0.059928
    11  H    0.036778   0.001924
    12  H    0.066802   0.003124
    13  H    0.066679  -0.007957
    14  H    0.104496   0.000010
    15  H    0.087813   0.021254
    16  H    0.087813   0.021254
    17  H    0.047175  -0.006862
    18  H    0.057605   0.001084
 Sum of Mulliken charges =   1.00000   1.00000
 Mulliken charges and spin densities with hydrogens summed into heavy atoms:
               1          2
     1  O   -0.102629   0.154635
     2  C    0.222485  -0.097347
     3  C    0.044237   0.388338
     4  C    0.110610  -0.115641
     5  C    0.128150   0.164661
     6  C    0.246189   0.144814
     7  O   -0.183798   0.257180
     8  C    0.398712   0.024717
     9  C    0.036251   0.137488
    10  C    0.099792  -0.058845
 Electronic spatial extent (au):  <R**2>=           1742.7465
 Charge=              1.0000 electrons
 Dipole moment (field-independent basis, Debye):
    X=             -5.1616    Y=              2.3444    Z=             -0.0000  Tot=              5.6691
 Quadrupole moment (field-independent basis, Debye-Ang):
   XX=            -32.6153   YY=            -43.7301   ZZ=            -55.8124
   XY=              0.4689   XZ=             -0.0000   YZ=             -0.0000
 Traceless Quadrupole moment (field-independent basis, Debye-Ang):
   XX=             11.4373   YY=              0.3225   ZZ=            -11.7598
   XY=              0.4689   XZ=             -0.0000   YZ=             -0.0000
 Octapole moment (field-independent basis, Debye-Ang**2):
  XXX=           -113.7730  YYY=             -2.0457  ZZZ=              0.0000  XYY=              2.3602
  XXY=             28.4990  XXZ=             -0.0001  XZZ=             -1.3558  YZZ=             -0.3425
  YYZ=              0.0000  XYZ=             -0.0000
 Hexadecapole moment (field-independent basis, Debye-Ang**3):
 XXXX=          -1520.0449 YYYY=           -285.0206 ZZZZ=            -59.9870 XXXY=             13.9104
 XXXZ=             -0.0006 YYYX=              2.1587 YYYZ=             -0.0000 ZZZX=              0.0000
 ZZZY=             -0.0000 XXYY=           -316.9745 XXZZ=           -290.3794 YYZZ=            -70.3470
 XXYZ=             -0.0000 YYXZ=              0.0000 ZZXY=             -3.2034
 N-N= 4.804316449544D+02 E-N=-2.016468903116D+03  KE= 4.550255177984D+02
                          Isotropic Fermi Contact Couplings
        Atom                 a.u.       MegaHertz       Gauss      10(-4) cm-1
     1  O(17)              0.04961     -30.07247     -10.73060     -10.03109
     2  C(13)             -0.02998     -33.70597     -12.02713     -11.24310
     3  C(13)              0.06148      69.11334      24.66136      23.05373
     4  C(13)             -0.02849     -32.03075     -11.42937     -10.68431
     5  C(13)              0.02392      26.89060       9.59524       8.96974
     6  C(13)              0.00586       6.59276       2.35246       2.19911
     7  O(17)              0.11895     -72.10772     -25.72983     -24.05255
     8  C(13)             -0.01210     -13.59727      -4.85184      -4.53556
     9  C(13)              0.01739      19.55249       6.97682       6.52201
    10  C(13)             -0.01965     -22.08801      -7.88155      -7.36777
    11  H(1)               0.00044       1.98870       0.70962       0.66336
    12  H(1)               0.00099       4.44524       1.58617       1.48277
    13  H(1)              -0.00260     -11.60278      -4.14016      -3.87027
    14  H(1)              -0.00009      -0.41679      -0.14872      -0.13903
    15  H(1)               0.00808      36.11985      12.88846      12.04829
    16  H(1)               0.00808      36.11962      12.88838      12.04821
    17  H(1)              -0.00229     -10.21814      -3.64609      -3.40840
    18  H(1)               0.00023       1.04757       0.37380       0.34943
 --------------------------------------------------------
       Center         ----  Spin Dipole Couplings  ----
                      3XX-RR        3YY-RR        3ZZ-RR
 --------------------------------------------------------
     1   Atom       -0.291344     -0.291489      0.582834
     2   Atom        0.052049      0.036051     -0.088099
     3   Atom       -0.190778     -0.199528      0.390306
     4   Atom        0.043163      0.041761     -0.084925
     5   Atom       -0.097850     -0.091247      0.189097
     6   Atom       -0.092225     -0.102783      0.195007
     7   Atom       -0.573589     -0.587100      1.160689
     8   Atom        0.001151     -0.001738      0.000587
     9   Atom       -0.082029     -0.073906      0.155935
    10   Atom        0.013760      0.010031     -0.023790
    11   Atom        0.006428     -0.001861     -0.004567
    12   Atom        0.000742      0.004616     -0.005359
    13   Atom       -0.010892      0.016200     -0.005308
    14   Atom        0.008981     -0.004303     -0.004677
    15   Atom        0.001478      0.001529     -0.003008
    16   Atom        0.001478      0.001529     -0.003008
    17   Atom       -0.005706      0.010281     -0.004575
    18   Atom       -0.001858      0.006610     -0.004752
 --------------------------------------------------------
                        XY            XZ            YZ
 --------------------------------------------------------
     1   Atom       -0.001598     -0.000068     -0.000066
     2   Atom       -0.012144     -0.000000     -0.000001
     3   Atom       -0.000657      0.000016      0.000003
     4   Atom        0.003627     -0.000000     -0.000001
     5   Atom       -0.003552     -0.000001     -0.000001
     6   Atom        0.003835     -0.000000      0.000000
     7   Atom       -0.005040      0.000001     -0.000000
     8   Atom       -0.010915     -0.000000     -0.000000
     9   Atom        0.000547     -0.000002     -0.000000
    10   Atom       -0.003757     -0.000001      0.000001
    11   Atom        0.001636      0.000000      0.000000
    12   Atom        0.002834      0.000000      0.000000
    13   Atom        0.003101     -0.000000      0.000000
    14   Atom       -0.002420     -0.000000      0.000000
    15   Atom       -0.004539      0.002511     -0.004697
    16   Atom       -0.004539     -0.002511      0.004697
    17   Atom       -0.009698     -0.000000     -0.000000
    18   Atom       -0.001703     -0.000000      0.000000
 --------------------------------------------------------


 ---------------------------------------------------------------------------------
              Anisotropic Spin Dipole Couplings in Principal Axis System
 ---------------------------------------------------------------------------------

       Atom             a.u.   MegaHertz   Gauss  10(-4) cm-1        Axes

              Baa    -0.2930    21.202     7.566     7.072  0.6909  0.7229  0.0001
     1 O(17)  Bbb    -0.2898    20.971     7.483     6.995  0.7229 -0.6909  0.0000
              Bcc     0.5828   -42.173   -15.049   -14.068 -0.0001 -0.0001  1.0000
 
              Baa    -0.0881   -11.822    -4.218    -3.943  0.0000  0.0000  1.0000
     2 C(13)  Bbb     0.0295     3.960     1.413     1.321  0.4743  0.8804 -0.0000
              Bcc     0.0586     7.862     2.806     2.623  0.8804 -0.4743  0.0000
 
              Baa    -0.1996   -26.781    -9.556    -8.933  0.0745  0.9972 -0.0000
     3 C(13)  Bbb    -0.1907   -25.594    -9.133    -8.537  0.9972 -0.0745 -0.0000
              Bcc     0.3903    52.375    18.689    17.471  0.0000  0.0000  1.0000
 
              Baa    -0.0849   -11.396    -4.066    -3.801  0.0000  0.0000  1.0000
     4 C(13)  Bbb     0.0388     5.202     1.856     1.735 -0.6365  0.7713 -0.0000
              Bcc     0.0462     6.194     2.210     2.066  0.7713  0.6365 -0.0000
 
              Baa    -0.0994   -13.338    -4.759    -4.449  0.9167  0.3995  0.0000
     5 C(13)  Bbb    -0.0897   -12.037    -4.295    -4.015 -0.3995  0.9167  0.0000
              Bcc     0.1891    25.375     9.054     8.464 -0.0000 -0.0000  1.0000
 
              Baa    -0.1040   -13.960    -4.981    -4.656 -0.3090  0.9511 -0.0000
     6 C(13)  Bbb    -0.0910   -12.208    -4.356    -4.072  0.9511  0.3090  0.0000
              Bcc     0.1950    26.168     9.337     8.729 -0.0000  0.0000  1.0000
 
              Baa    -0.5888    42.603    15.202    14.211  0.3150  0.9491 -0.0000
     7 O(17)  Bbb    -0.5719    41.383    14.767    13.804  0.9491 -0.3150 -0.0000
              Bcc     1.1607   -83.987   -29.969   -28.015  0.0000 -0.0000  1.0000
 
              Baa    -0.0113    -1.517    -0.541    -0.506  0.6591  0.7521  0.0000
     8 C(13)  Bbb     0.0006     0.079     0.028     0.026 -0.0000 -0.0000  1.0000
              Bcc     0.0107     1.438     0.513     0.480  0.7521 -0.6591  0.0000
 
              Baa    -0.0821   -11.012    -3.929    -3.673  0.9978 -0.0668  0.0000
     9 C(13)  Bbb    -0.0739    -9.913    -3.537    -3.306  0.0668  0.9978  0.0000
              Bcc     0.1559    20.925     7.467     6.980 -0.0000 -0.0000  1.0000
 
              Baa    -0.0238    -3.192    -1.139    -1.065  0.0000 -0.0000  1.0000
    10 C(13)  Bbb     0.0077     1.033     0.369     0.345  0.5270  0.8499  0.0000
              Bcc     0.0161     2.159     0.770     0.720  0.8499 -0.5270 -0.0000
 
              Baa    -0.0046    -2.437    -0.870    -0.813 -0.0000 -0.0001  1.0000
    11 H(1)   Bbb    -0.0022    -1.159    -0.414    -0.387 -0.1869  0.9824  0.0001
              Bcc     0.0067     3.596     1.283     1.199  0.9824  0.1869  0.0000
 
              Baa    -0.0054    -2.859    -1.020    -0.954 -0.0000 -0.0000  1.0000
    12 H(1)   Bbb    -0.0008    -0.402    -0.143    -0.134  0.8844 -0.4667  0.0000
              Bcc     0.0061     3.261     1.164     1.088  0.4667  0.8844  0.0000
 
              Baa    -0.0112    -5.999    -2.140    -2.001  0.9937 -0.1123  0.0000
    13 H(1)   Bbb    -0.0053    -2.832    -1.011    -0.945 -0.0000 -0.0000  1.0000
              Bcc     0.0166     8.831     3.151     2.946  0.1123  0.9937  0.0000
 
              Baa    -0.0047    -2.524    -0.901    -0.842  0.1738  0.9848  0.0000
    14 H(1)   Bbb    -0.0047    -2.496    -0.891    -0.832 -0.0000 -0.0000  1.0000
              Bcc     0.0094     5.020     1.791     1.674  0.9848 -0.1738 -0.0000
 
              Baa    -0.0060    -3.187    -1.137    -1.063  0.0584  0.5550  0.8298
    15 H(1)   Bbb    -0.0024    -1.280    -0.457    -0.427  0.7971  0.4745 -0.3734
              Bcc     0.0084     4.467     1.594     1.490 -0.6010  0.6833 -0.4147
 
              Baa    -0.0060    -3.187    -1.137    -1.063 -0.0584 -0.5550  0.8298
    16 H(1)   Bbb    -0.0024    -1.280    -0.457    -0.427  0.7971  0.4745  0.3734
              Bcc     0.0084     4.467     1.594     1.490 -0.6010  0.6833  0.4147
 
              Baa    -0.0103    -5.485    -1.957    -1.830  0.9044  0.4266  0.0000
    17 H(1)   Bbb    -0.0046    -2.441    -0.871    -0.814 -0.0000  0.0000  1.0000
              Bcc     0.0149     7.926     2.828     2.644 -0.4266  0.9044 -0.0000
 
              Baa    -0.0048    -2.535    -0.905    -0.846  0.0000  0.0000  1.0000
    18 H(1)   Bbb    -0.0022    -1.167    -0.416    -0.389  0.9818  0.1900 -0.0000
              Bcc     0.0069     3.702     1.321     1.235 -0.1900  0.9818  0.0000
 

 ---------------------------------------------------------------------------------

 ******************************Gaussian NBO Version 3.1******************************
             N A T U R A L   A T O M I C   O R B I T A L   A N D
          N A T U R A L   B O N D   O R B I T A L   A N A L Y S I S
 ******************************Gaussian NBO Version 3.1******************************
       /RESON  / : Allow strongly delocalized NBO set

 Analyzing the SCF density

 Job title: 73                                                              

 Storage needed:     98370 in NPA,    130478 in NBO ( 939522296 available)
 GSVD:  LWork=       20856 too small for GESVD, short by        1566 words or        1566 for optimal perf.


 NATURAL POPULATIONS:  Natural atomic orbital occupancies 
                                                          
   NAO  Atom  No  lang   Type(AO)    Occupancy
 --------------------------------------------
     1    O    1  S      Cor( 1S)     1.99975
     2    O    1  S      Val( 2S)     1.70315
     3    O    1  S      Ryd( 3S)     0.00177
     4    O    1  px     Val( 2p)     1.73320
     5    O    1  px     Ryd( 3p)     0.00208
     6    O    1  py     Val( 2p)     1.74411
     7    O    1  py     Ryd( 3p)     0.00198
     8    O    1  pz     Val( 2p)     1.22987
     9    O    1  pz     Ryd( 3p)     0.00022
    10    O    1  dxy    Ryd( 3d)     0.00121
    11    O    1  dxz    Ryd( 3d)     0.00109
    12    O    1  dyz    Ryd( 3d)     0.00088
    13    O    1  dx2y2  Ryd( 3d)     0.00172
    14    O    1  dz2    Ryd( 3d)     0.00038

    15    C    2  S      Cor( 1S)     1.99929
    16    C    2  S      Val( 2S)     0.90692
    17    C    2  S      Ryd( 3S)     0.00832
    18    C    2  px     Val( 2p)     0.88656
    19    C    2  px     Ryd( 3p)     0.01072
    20    C    2  py     Val( 2p)     1.02090
    21    C    2  py     Ryd( 3p)     0.00902
    22    C    2  pz     Val( 2p)     0.75313
    23    C    2  pz     Ryd( 3p)     0.00122
    24    C    2  dxy    Ryd( 3d)     0.00170
    25    C    2  dxz    Ryd( 3d)     0.00117
    26    C    2  dyz    Ryd( 3d)     0.00145
    27    C    2  dx2y2  Ryd( 3d)     0.00449
    28    C    2  dz2    Ryd( 3d)     0.00057

    29    C    3  S      Cor( 1S)     1.99882
    30    C    3  S      Val( 2S)     0.92078
    31    C    3  S      Ryd( 3S)     0.00242
    32    C    3  px     Val( 2p)     1.11916
    33    C    3  px     Ryd( 3p)     0.00595
    34    C    3  py     Val( 2p)     1.09574
    35    C    3  py     Ryd( 3p)     0.00410
    36    C    3  pz     Val( 2p)     0.86029
    37    C    3  pz     Ryd( 3p)     0.00046
    38    C    3  dxy    Ryd( 3d)     0.00090
    39    C    3  dxz    Ryd( 3d)     0.00047
    40    C    3  dyz    Ryd( 3d)     0.00062
    41    C    3  dx2y2  Ryd( 3d)     0.00090
    42    C    3  dz2    Ryd( 3d)     0.00043

    43    C    4  S      Cor( 1S)     1.99894
    44    C    4  S      Val( 2S)     0.95855
    45    C    4  S      Ryd( 3S)     0.00167
    46    C    4  px     Val( 2p)     1.13291
    47    C    4  px     Ryd( 3p)     0.00677
    48    C    4  py     Val( 2p)     1.14684
    49    C    4  py     Ryd( 3p)     0.00558
    50    C    4  pz     Val( 2p)     0.90458
    51    C    4  pz     Ryd( 3p)     0.00062
    52    C    4  dxy    Ryd( 3d)     0.00068
    53    C    4  dxz    Ryd( 3d)     0.00056
    54    C    4  dyz    Ryd( 3d)     0.00038
    55    C    4  dx2y2  Ryd( 3d)     0.00079
    56    C    4  dz2    Ryd( 3d)     0.00040

    57    C    5  S      Cor( 1S)     1.99892
    58    C    5  S      Val( 2S)     0.96853
    59    C    5  S      Ryd( 3S)     0.00162
    60    C    5  px     Val( 2p)     1.08382
    61    C    5  px     Ryd( 3p)     0.00538
    62    C    5  py     Val( 2p)     1.18649
    63    C    5  py     Ryd( 3p)     0.00583
    64    C    5  pz     Val( 2p)     0.91393
    65    C    5  pz     Ryd( 3p)     0.00093
    66    C    5  dxy    Ryd( 3d)     0.00096
    67    C    5  dxz    Ryd( 3d)     0.00050
    68    C    5  dyz    Ryd( 3d)     0.00049
    69    C    5  dx2y2  Ryd( 3d)     0.00048
    70    C    5  dz2    Ryd( 3d)     0.00042

    71    C    6  S      Cor( 1S)     1.99867
    72    C    6  S      Val( 2S)     0.83088
    73    C    6  S      Ryd( 3S)     0.00203
    74    C    6  px     Val( 2p)     0.77458
    75    C    6  px     Ryd( 3p)     0.00654
    76    C    6  py     Val( 2p)     1.07612
    77    C    6  py     Ryd( 3p)     0.00582
    78    C    6  pz     Val( 2p)     0.85416
    79    C    6  pz     Ryd( 3p)     0.00077
    80    C    6  dxy    Ryd( 3d)     0.00192
    81    C    6  dxz    Ryd( 3d)     0.00200
    82    C    6  dyz    Ryd( 3d)     0.00097
    83    C    6  dx2y2  Ryd( 3d)     0.00206
    84    C    6  dz2    Ryd( 3d)     0.00071

    85    O    7  S      Cor( 1S)     1.99963
    86    O    7  S      Val( 2S)     1.58559
    87    O    7  S      Ryd( 3S)     0.00063
    88    O    7  px     Val( 2p)     1.42454
    89    O    7  px     Ryd( 3p)     0.00053
    90    O    7  py     Val( 2p)     1.74761
    91    O    7  py     Ryd( 3p)     0.00263
    92    O    7  pz     Val( 2p)     1.60754
    93    O    7  pz     Ryd( 3p)     0.00140
    94    O    7  dxy    Ryd( 3d)     0.00133
    95    O    7  dxz    Ryd( 3d)     0.00055
    96    O    7  dyz    Ryd( 3d)     0.00093
    97    O    7  dx2y2  Ryd( 3d)     0.00121
    98    O    7  dz2    Ryd( 3d)     0.00066

    99    C    8  S      Cor( 1S)     1.99922
   100    C    8  S      Val( 2S)     1.10522
   101    C    8  S      Ryd( 3S)     0.00170
   102    C    8  px     Val( 2p)     0.96754
   103    C    8  px     Ryd( 3p)     0.00389
   104    C    8  py     Val( 2p)     0.96695
   105    C    8  py     Ryd( 3p)     0.00352
   106    C    8  pz     Val( 2p)     1.21928
   107    C    8  pz     Ryd( 3p)     0.00050
   108    C    8  dxy    Ryd( 3d)     0.00199
   109    C    8  dxz    Ryd( 3d)     0.00058
   110    C    8  dyz    Ryd( 3d)     0.00096
   111    C    8  dx2y2  Ryd( 3d)     0.00094
   112    C    8  dz2    Ryd( 3d)     0.00094

   113    C    9  S      Cor( 1S)     1.99893
   114    C    9  S      Val( 2S)     0.96282
   115    C    9  S      Ryd( 3S)     0.00165
   116    C    9  px     Val( 2p)     1.14302
   117    C    9  px     Ryd( 3p)     0.00402
   118    C    9  py     Val( 2p)     1.14375
   119    C    9  py     Ryd( 3p)     0.00461
   120    C    9  pz     Val( 2p)     0.96650
   121    C    9  pz     Ryd( 3p)     0.00089
   122    C    9  dxy    Ryd( 3d)     0.00070
   123    C    9  dxz    Ryd( 3d)     0.00048
   124    C    9  dyz    Ryd( 3d)     0.00043
   125    C    9  dx2y2  Ryd( 3d)     0.00067
   126    C    9  dz2    Ryd( 3d)     0.00042

   127    C   10  S      Cor( 1S)     1.99894
   128    C   10  S      Val( 2S)     0.95399
   129    C   10  S      Ryd( 3S)     0.00150
   130    C   10  px     Val( 2p)     1.07397
   131    C   10  px     Ryd( 3p)     0.00425
   132    C   10  py     Val( 2p)     1.19931
   133    C   10  py     Ryd( 3p)     0.00644
   134    C   10  pz     Val( 2p)     0.90068
   135    C   10  pz     Ryd( 3p)     0.00064
   136    C   10  dxy    Ryd( 3d)     0.00081
   137    C   10  dxz    Ryd( 3d)     0.00052
   138    C   10  dyz    Ryd( 3d)     0.00043
   139    C   10  dx2y2  Ryd( 3d)     0.00067
   140    C   10  dz2    Ryd( 3d)     0.00041

   141    H   11  S      Val( 1S)     0.83528
   142    H   11  S      Ryd( 2S)     0.00347
   143    H   11  px     Ryd( 2p)     0.00018
   144    H   11  py     Ryd( 2p)     0.00089
   145    H   11  pz     Ryd( 2p)     0.00003

   146    H   12  S      Val( 1S)     0.71736
   147    H   12  S      Ryd( 2S)     0.00337
   148    H   12  px     Ryd( 2p)     0.00046
   149    H   12  py     Ryd( 2p)     0.00051
   150    H   12  pz     Ryd( 2p)     0.00010

   151    H   13  S      Val( 1S)     0.72192
   152    H   13  S      Ryd( 2S)     0.00169
   153    H   13  px     Ryd( 2p)     0.00019
   154    H   13  py     Ryd( 2p)     0.00077
   155    H   13  pz     Ryd( 2p)     0.00010

   156    H   14  S      Val( 1S)     0.74879
   157    H   14  S      Ryd( 2S)     0.00046
   158    H   14  px     Ryd( 2p)     0.00066
   159    H   14  py     Ryd( 2p)     0.00022
   160    H   14  pz     Ryd( 2p)     0.00015

   161    H   15  S      Val( 1S)     0.77244
   162    H   15  S      Ryd( 2S)     0.00134
   163    H   15  px     Ryd( 2p)     0.00014
   164    H   15  py     Ryd( 2p)     0.00037
   165    H   15  pz     Ryd( 2p)     0.00062

   166    H   16  S      Val( 1S)     0.77244
   167    H   16  S      Ryd( 2S)     0.00134
   168    H   16  px     Ryd( 2p)     0.00014
   169    H   16  py     Ryd( 2p)     0.00037
   170    H   16  pz     Ryd( 2p)     0.00062

   171    H   17  S      Val( 1S)     0.73315
   172    H   17  S      Ryd( 2S)     0.00132
   173    H   17  px     Ryd( 2p)     0.00036
   174    H   17  py     Ryd( 2p)     0.00056
   175    H   17  pz     Ryd( 2p)     0.00014

   176    H   18  S      Val( 1S)     0.73277
   177    H   18  S      Ryd( 2S)     0.00207
   178    H   18  px     Ryd( 2p)     0.00015
   179    H   18  py     Ryd( 2p)     0.00079
   180    H   18  pz     Ryd( 2p)     0.00012

 WARNING:  1 low occupancy (<1.9990e) core orbital  found on  C    3
           1 low occupancy (<1.9990e) core orbital  found on  C    4
           1 low occupancy (<1.9990e) core orbital  found on  C    5
           1 low occupancy (<1.9990e) core orbital  found on  C    6
           1 low occupancy (<1.9990e) core orbital  found on  C    9
           1 low occupancy (<1.9990e) core orbital  found on  C   10


 Summary of Natural Population Analysis:                  
                                                          
                                       Natural Population 
                Natural  -----------------------------------------------
    Atom  No    Charge         Core      Valence    Rydberg      Total
 -----------------------------------------------------------------------
      O    1   -0.42142      1.99975     6.41033    0.01134     8.42142
      C    2    0.39455      1.99929     3.56751    0.03865     5.60545
      C    3   -0.01103      1.99882     3.99597    0.01624     6.01103
      C    4   -0.15928      1.99894     4.14287    0.01746     6.15928
      C    5   -0.16830      1.99892     4.15278    0.01660     6.16830
      C    6    0.44278      1.99867     3.53574    0.02282     5.55722
      O    7   -0.37478      1.99963     6.36529    0.00987     8.37478
      C    8   -0.27323      1.99922     4.25899    0.01502     6.27323
      C    9   -0.22889      1.99893     4.21609    0.01387     6.22889
      C   10   -0.14256      1.99894     4.12796    0.01565     6.14256
      H   11    0.16016      0.00000     0.83528    0.00456     0.83984
      H   12    0.27819      0.00000     0.71736    0.00445     0.72181
      H   13    0.27533      0.00000     0.72192    0.00275     0.72467
      H   14    0.24972      0.00000     0.74879    0.00149     0.75028
      H   15    0.22509      0.00000     0.77244    0.00247     0.77491
      H   16    0.22509      0.00000     0.77244    0.00247     0.77491
      H   17    0.26447      0.00000     0.73315    0.00238     0.73553
      H   18    0.26410      0.00000     0.73277    0.00313     0.73590
 =======================================================================
   * Total *    1.00000     19.99111    50.80766    0.20123    71.00000

                                 Natural Population      
 --------------------------------------------------------
   Core                      19.99111 ( 99.9556% of  20)
   Valence                   50.80766 ( 99.6229% of  51)
   Natural Minimal Basis     70.79877 ( 99.7166% of  71)
   Natural Rydberg Basis      0.20123 (  0.2834% of  71)
 --------------------------------------------------------

    Atom  No          Natural Electron Configuration
 ----------------------------------------------------------------------------
      O    1      [core]2S( 1.70)2p( 4.71)3d( 0.01)
      C    2      [core]2S( 0.91)2p( 2.66)3S( 0.01)3p( 0.02)3d( 0.01)
      C    3      [core]2S( 0.92)2p( 3.08)3p( 0.01)
      C    4      [core]2S( 0.96)2p( 3.18)3p( 0.01)
      C    5      [core]2S( 0.97)2p( 3.18)3p( 0.01)
      C    6      [core]2S( 0.83)2p( 2.70)3p( 0.01)3d( 0.01)
      O    7      [core]2S( 1.59)2p( 4.78)
      C    8      [core]2S( 1.11)2p( 3.15)3p( 0.01)3d( 0.01)
      C    9      [core]2S( 0.96)2p( 3.25)3p( 0.01)
      C   10      [core]2S( 0.95)2p( 3.17)3p( 0.01)
      H   11            1S( 0.84)
      H   12            1S( 0.72)
      H   13            1S( 0.72)
      H   14            1S( 0.75)
      H   15            1S( 0.77)
      H   16            1S( 0.77)
      H   17            1S( 0.73)
      H   18            1S( 0.73)


 ***************************************************
 *******         Alpha spin orbitals         *******
 ***************************************************


 NATURAL POPULATIONS:  Natural atomic orbital occupancies 
                                                          
   NAO  Atom  No  lang   Type(AO)    Occupancy      Energy
 ----------------------------------------------------------
     1    O    1  S      Cor( 1S)     0.99988     -19.06625
     2    O    1  S      Val( 2S)     0.85278      -1.04294
     3    O    1  S      Ryd( 3S)     0.00086       1.25208
     4    O    1  px     Val( 2p)     0.86706      -0.45815
     5    O    1  px     Ryd( 3p)     0.00103       0.93075
     6    O    1  py     Val( 2p)     0.87278      -0.45730
     7    O    1  py     Ryd( 3p)     0.00097       0.95331
     8    O    1  pz     Val( 2p)     0.68885      -0.42944
     9    O    1  pz     Ryd( 3p)     0.00015       0.85997
    10    O    1  dxy    Ryd( 3d)     0.00061       3.09167
    11    O    1  dxz    Ryd( 3d)     0.00058       2.57408
    12    O    1  dyz    Ryd( 3d)     0.00048       2.57344
    13    O    1  dx2y2  Ryd( 3d)     0.00086       2.76966
    14    O    1  dz2    Ryd( 3d)     0.00020       2.68475

    15    C    2  S      Cor( 1S)     0.99965     -10.33395
    16    C    2  S      Val( 2S)     0.45083      -0.34634
    17    C    2  S      Ryd( 3S)     0.00416       0.35650
    18    C    2  px     Val( 2p)     0.43991      -0.18391
    19    C    2  px     Ryd( 3p)     0.00531       0.37310
    20    C    2  py     Val( 2p)     0.50900      -0.21255
    21    C    2  py     Ryd( 3p)     0.00452       0.64941
    22    C    2  pz     Val( 2p)     0.34591      -0.28789
    23    C    2  pz     Ryd( 3p)     0.00060       0.33282
    24    C    2  dxy    Ryd( 3d)     0.00084       2.25958
    25    C    2  dxz    Ryd( 3d)     0.00080       1.72775
    26    C    2  dyz    Ryd( 3d)     0.00076       1.72157
    27    C    2  dx2y2  Ryd( 3d)     0.00222       2.26629
    28    C    2  dz2    Ryd( 3d)     0.00030       1.97823

    29    C    3  S      Cor( 1S)     0.99941     -10.28923
    30    C    3  S      Val( 2S)     0.46672      -0.35927
    31    C    3  S      Ryd( 3S)     0.00124       0.35698
    32    C    3  px     Val( 2p)     0.56280      -0.29036
    33    C    3  px     Ryd( 3p)     0.00298       0.86285
    34    C    3  py     Val( 2p)     0.55073      -0.26966
    35    C    3  py     Ryd( 3p)     0.00202       0.77465
    36    C    3  pz     Val( 2p)     0.57779      -0.34359
    37    C    3  pz     Ryd( 3p)     0.00035       0.42370
    38    C    3  dxy    Ryd( 3d)     0.00046       2.25141
    39    C    3  dxz    Ryd( 3d)     0.00022       1.65768
    40    C    3  dyz    Ryd( 3d)     0.00031       1.68701
    41    C    3  dx2y2  Ryd( 3d)     0.00045       2.21417
    42    C    3  dz2    Ryd( 3d)     0.00013       1.97032

    43    C    4  S      Cor( 1S)     0.99947     -10.26897
    44    C    4  S      Val( 2S)     0.47677      -0.34167
    45    C    4  S      Ryd( 3S)     0.00084       0.39718
    46    C    4  px     Val( 2p)     0.56446      -0.24882
    47    C    4  px     Ryd( 3p)     0.00340       0.68084
    48    C    4  py     Val( 2p)     0.57038      -0.25029
    49    C    4  py     Ryd( 3p)     0.00281       0.65929
    50    C    4  pz     Val( 2p)     0.41987      -0.29521
    51    C    4  pz     Ryd( 3p)     0.00037       0.37633
    52    C    4  dxy    Ryd( 3d)     0.00034       2.32560
    53    C    4  dxz    Ryd( 3d)     0.00031       1.73029
    54    C    4  dyz    Ryd( 3d)     0.00026       1.72077
    55    C    4  dx2y2  Ryd( 3d)     0.00039       2.24048
    56    C    4  dz2    Ryd( 3d)     0.00021       2.02611

    57    C    5  S      Cor( 1S)     0.99946     -10.28000
    58    C    5  S      Val( 2S)     0.48708      -0.36800
    59    C    5  S      Ryd( 3S)     0.00081       0.37785
    60    C    5  px     Val( 2p)     0.54317      -0.25383
    61    C    5  px     Ryd( 3p)     0.00268       0.52220
    62    C    5  py     Val( 2p)     0.59386      -0.27350
    63    C    5  py     Ryd( 3p)     0.00293       0.76868
    64    C    5  pz     Val( 2p)     0.53009      -0.32723
    65    C    5  pz     Ryd( 3p)     0.00052       0.36188
    66    C    5  dxy    Ryd( 3d)     0.00048       2.25911
    67    C    5  dxz    Ryd( 3d)     0.00022       1.71957
    68    C    5  dyz    Ryd( 3d)     0.00032       1.69229
    69    C    5  dx2y2  Ryd( 3d)     0.00024       2.26522
    70    C    5  dz2    Ryd( 3d)     0.00016       2.00610

    71    C    6  S      Cor( 1S)     0.99933     -10.37379
    72    C    6  S      Val( 2S)     0.41666      -0.35686
    73    C    6  S      Ryd( 3S)     0.00104       0.40458
    74    C    6  px     Val( 2p)     0.38509      -0.25211
    75    C    6  px     Ryd( 3p)     0.00329       0.62742
    76    C    6  py     Val( 2p)     0.53694      -0.28215
    77    C    6  py     Ryd( 3p)     0.00291       0.66194
    78    C    6  pz     Val( 2p)     0.49940      -0.35915
    79    C    6  pz     Ryd( 3p)     0.00036       0.36747
    80    C    6  dxy    Ryd( 3d)     0.00095       2.21758
    81    C    6  dxz    Ryd( 3d)     0.00123       1.65626
    82    C    6  dyz    Ryd( 3d)     0.00056       1.66140
    83    C    6  dx2y2  Ryd( 3d)     0.00102       2.14873
    84    C    6  dz2    Ryd( 3d)     0.00030       1.93402

    85    O    7  S      Cor( 1S)     0.99981     -19.22110
    86    O    7  S      Val( 2S)     0.79629      -1.09154
    87    O    7  S      Ryd( 3S)     0.00032       1.36759
    88    O    7  px     Val( 2p)     0.71471      -0.55676
    89    O    7  px     Ryd( 3p)     0.00027       1.17115
    90    O    7  py     Val( 2p)     0.87482      -0.56881
    91    O    7  py     Ryd( 3p)     0.00130       1.05833
    92    O    7  pz     Val( 2p)     0.92902      -0.57133
    93    O    7  pz     Ryd( 3p)     0.00098       0.86249
    94    O    7  dxy    Ryd( 3d)     0.00066       2.88280
    95    O    7  dxz    Ryd( 3d)     0.00024       2.49373
    96    O    7  dyz    Ryd( 3d)     0.00050       2.41887
    97    O    7  dx2y2  Ryd( 3d)     0.00061       2.80090
    98    O    7  dz2    Ryd( 3d)     0.00031       2.65740

    99    C    8  S      Cor( 1S)     0.99961     -10.32942
   100    C    8  S      Val( 2S)     0.55161      -0.44567
   101    C    8  S      Ryd( 3S)     0.00084       0.60208
   102    C    8  px     Val( 2p)     0.48170      -0.26738
   103    C    8  px     Ryd( 3p)     0.00196       0.48621
   104    C    8  py     Val( 2p)     0.48117      -0.25891
   105    C    8  py     Ryd( 3p)     0.00176       0.35784
   106    C    8  pz     Val( 2p)     0.61023      -0.27848
   107    C    8  pz     Ryd( 3p)     0.00031       0.36870
   108    C    8  dxy    Ryd( 3d)     0.00098       2.12655
   109    C    8  dxz    Ryd( 3d)     0.00031       1.82124
   110    C    8  dyz    Ryd( 3d)     0.00057       2.21224
   111    C    8  dx2y2  Ryd( 3d)     0.00047       1.98174
   112    C    8  dz2    Ryd( 3d)     0.00046       2.10860

   113    C    9  S      Cor( 1S)     0.99946     -10.28631
   114    C    9  S      Val( 2S)     0.48359      -0.37389
   115    C    9  S      Ryd( 3S)     0.00083       0.36761
   116    C    9  px     Val( 2p)     0.57289      -0.27484
   117    C    9  px     Ryd( 3p)     0.00203       0.66689
   118    C    9  py     Val( 2p)     0.57157      -0.27685
   119    C    9  py     Ryd( 3p)     0.00231       0.69079
   120    C    9  pz     Val( 2p)     0.54653      -0.33739
   121    C    9  pz     Ryd( 3p)     0.00053       0.36257
   122    C    9  dxy    Ryd( 3d)     0.00035       2.29365
   123    C    9  dxz    Ryd( 3d)     0.00021       1.69586
   124    C    9  dyz    Ryd( 3d)     0.00032       1.70181
   125    C    9  dx2y2  Ryd( 3d)     0.00033       2.24798
   126    C    9  dz2    Ryd( 3d)     0.00017       2.00366

   127    C   10  S      Cor( 1S)     0.99947     -10.28174
   128    C   10  S      Val( 2S)     0.47546      -0.35438
   129    C   10  S      Ryd( 3S)     0.00076       0.39484
   130    C   10  px     Val( 2p)     0.53481      -0.25167
   131    C   10  px     Ryd( 3p)     0.00215       0.53337
   132    C   10  py     Val( 2p)     0.59780      -0.27077
   133    C   10  py     Ryd( 3p)     0.00325       0.78426
   134    C   10  pz     Val( 2p)     0.44155      -0.31164
   135    C   10  pz     Ryd( 3p)     0.00035       0.36200
   136    C   10  dxy    Ryd( 3d)     0.00040       2.24797
   137    C   10  dxz    Ryd( 3d)     0.00034       1.72023
   138    C   10  dyz    Ryd( 3d)     0.00025       1.70249
   139    C   10  dx2y2  Ryd( 3d)     0.00033       2.29597
   140    C   10  dz2    Ryd( 3d)     0.00020       2.01381

   141    H   11  S      Val( 1S)     0.41809      -0.13087
   142    H   11  S      Ryd( 2S)     0.00170       0.21576
   143    H   11  px     Ryd( 2p)     0.00009       1.71718
   144    H   11  py     Ryd( 2p)     0.00045       2.15037
   145    H   11  pz     Ryd( 2p)     0.00001       1.46309

   146    H   12  S      Val( 1S)     0.35964      -0.07088
   147    H   12  S      Ryd( 2S)     0.00165       0.18780
   148    H   12  px     Ryd( 2p)     0.00023       2.00856
   149    H   12  py     Ryd( 2p)     0.00026       2.03803
   150    H   12  pz     Ryd( 2p)     0.00005       1.48898

   151    H   13  S      Val( 1S)     0.35857      -0.08730
   152    H   13  S      Ryd( 2S)     0.00082       0.16722
   153    H   13  px     Ryd( 2p)     0.00009       1.85464
   154    H   13  py     Ryd( 2p)     0.00038       2.15002
   155    H   13  pz     Ryd( 2p)     0.00006       1.47398

   156    H   14  S      Val( 1S)     0.37439      -0.08561
   157    H   14  S      Ryd( 2S)     0.00023       0.16894
   158    H   14  px     Ryd( 2p)     0.00033       2.05222
   159    H   14  py     Ryd( 2p)     0.00011       1.67131
   160    H   14  pz     Ryd( 2p)     0.00008       1.56515

   161    H   15  S      Val( 1S)     0.39388      -0.12575
   162    H   15  S      Ryd( 2S)     0.00072       0.19927
   163    H   15  px     Ryd( 2p)     0.00007       1.55012
   164    H   15  py     Ryd( 2p)     0.00019       1.76589
   165    H   15  pz     Ryd( 2p)     0.00031       1.96817

   166    H   16  S      Val( 1S)     0.39388      -0.12575
   167    H   16  S      Ryd( 2S)     0.00072       0.19927
   168    H   16  px     Ryd( 2p)     0.00007       1.55012
   169    H   16  py     Ryd( 2p)     0.00019       1.76589
   170    H   16  pz     Ryd( 2p)     0.00031       1.96817

   171    H   17  S      Val( 1S)     0.36451      -0.10851
   172    H   17  S      Ryd( 2S)     0.00065       0.19011
   173    H   17  px     Ryd( 2p)     0.00018       1.98003
   174    H   17  py     Ryd( 2p)     0.00028       2.03106
   175    H   17  pz     Ryd( 2p)     0.00008       1.46062

   176    H   18  S      Val( 1S)     0.36667      -0.09720
   177    H   18  S      Ryd( 2S)     0.00102       0.17265
   178    H   18  px     Ryd( 2p)     0.00008       1.86550
   179    H   18  py     Ryd( 2p)     0.00040       2.15260
   180    H   18  pz     Ryd( 2p)     0.00006       1.46848


 Summary of Natural Population Analysis:                  
                                                          
                                       Natural Population 
                Natural  -----------------------------------------------
    Atom  No    Charge         Core      Valence    Rydberg      Total
 -----------------------------------------------------------------------
      O    1   -0.28708      0.99988     3.28147    0.00573     4.28708
      C    2    0.23519      0.99965     1.74565    0.01951     2.76481
      C    3   -0.16562      0.99941     2.15804    0.00817     3.16562
      C    4   -0.03986      0.99947     2.03147    0.00893     3.03986
      C    5   -0.16203      0.99946     2.15420    0.00837     3.16203
      C    6    0.15091      0.99933     1.83809    0.01167     2.84909
      O    7   -0.31983      0.99981     3.31484    0.00518     4.31983
      C    8   -0.13197      0.99961     2.12471    0.00765     3.13197
      C    9   -0.18112      0.99946     2.17458    0.00708     3.18112
      C   10   -0.05712      0.99947     2.04962    0.00803     3.05712
      H   11    0.07966      0.00000     0.41809    0.00225     0.42034
      H   12    0.13817      0.00000     0.35964    0.00219     0.36183
      H   13    0.14008      0.00000     0.35857    0.00135     0.35992
      H   14    0.12486      0.00000     0.37439    0.00075     0.37514
      H   15    0.10484      0.00000     0.39388    0.00129     0.39516
      H   16    0.10484      0.00000     0.39388    0.00129     0.39516
      H   17    0.13432      0.00000     0.36451    0.00118     0.36568
      H   18    0.13178      0.00000     0.36667    0.00155     0.36822
 =======================================================================
   * Total *   -0.00000      9.99556    25.90229    0.10214    36.00000

                                 Natural Population      
 --------------------------------------------------------
   Core                       9.99556 ( 99.9556% of  10)
   Valence                   25.90229 ( 99.6242% of  26)
   Natural Minimal Basis     35.89786 ( 99.7163% of  36)
   Natural Rydberg Basis      0.10214 (  0.2837% of  36)
 --------------------------------------------------------

    Atom  No          Natural Electron Configuration
 ----------------------------------------------------------------------------
      O    1      [core]2S( 0.85)2p( 2.43)
      C    2      [core]2S( 0.45)2p( 1.29)3p( 0.01)
      C    3      [core]2S( 0.47)2p( 1.69)3p( 0.01)
      C    4      [core]2S( 0.48)2p( 1.55)3p( 0.01)
      C    5      [core]2S( 0.49)2p( 1.67)3p( 0.01)
      C    6      [core]2S( 0.42)2p( 1.42)3p( 0.01)
      O    7      [core]2S( 0.80)2p( 2.52)
      C    8      [core]2S( 0.55)2p( 1.57)
      C    9      [core]2S( 0.48)2p( 1.69)
      C   10      [core]2S( 0.48)2p( 1.57)3p( 0.01)
      H   11            1S( 0.42)
      H   12            1S( 0.36)
      H   13            1S( 0.36)
      H   14            1S( 0.37)
      H   15            1S( 0.39)
      H   16            1S( 0.39)
      H   17            1S( 0.36)
      H   18            1S( 0.37)


 NATURAL BOND ORBITAL ANALYSIS, alpha spin orbitals:

                       Occupancies       Lewis Structure    Low   High
           Occ.    -------------------  -----------------   occ   occ
  Cycle   Thresh.   Lewis   Non-Lewis     CR  BD  3C  LP    (L)   (NL)   Dev
 =============================================================================
   1(1)    0.90    34.32812   1.67188     10  19   0   7     3      3    0.03
   2(2)    0.90    34.32812   1.67188     10  19   0   7     3      3    0.03
   3(1)    0.80    35.12490   0.87510     10  22   0   4     0      3    0.03
 -----------------------------------------------------------------------------

 Structure accepted: No low occupancy Lewis orbitals

 --------------------------------------------------------
   Core                      9.99557 ( 99.956% of  10)
   Valence Lewis            25.12934 ( 96.651% of  26)
  ==================       ============================
   Total Lewis              35.12490 ( 97.569% of  36)
  -----------------------------------------------------
   Valence non-Lewis         0.80513 (  2.236% of  36)
   Rydberg non-Lewis         0.06997 (  0.194% of  36)
  ==================       ============================
   Total non-Lewis           0.87510 (  2.431% of  36)
 --------------------------------------------------------


       (Occupancy)   Bond orbital/ Coefficients/ Hybrids
 ---------------------------------------------------------------------------------
     1. (0.99802) BD ( 1) O   1 - C   2  
                ( 66.43%)   0.8150* O   1 s( 42.38%)p 1.36( 57.53%)d 0.00(  0.09%)
                                           -0.0000  0.6504 -0.0276 -0.5462  0.0135
                                            0.5259 -0.0157 -0.0000  0.0000 -0.0272
                                           -0.0000 -0.0000  0.0021 -0.0118
                ( 33.57%)   0.5794* C   2 s( 31.47%)p 2.17( 68.27%)d 0.01(  0.26%)
                                            0.0000  0.5581 -0.0570  0.5827  0.0701
                                           -0.5808 -0.0303  0.0000  0.0000 -0.0442
                                            0.0000 -0.0000 -0.0024 -0.0244
     2. (0.98975) BD ( 2) O   1 - C   2  
                ( 68.20%)   0.8258* O   1 s(  0.00%)p 1.00( 99.85%)d 0.00(  0.15%)
                                           -0.0000  0.0000 -0.0000  0.0000  0.0000
                                            0.0000  0.0000  0.9992 -0.0098 -0.0000
                                           -0.0292  0.0264 -0.0000 -0.0000
                ( 31.80%)   0.5639* C   2 s(  0.00%)p 1.00( 99.61%)d 0.00(  0.39%)
                                            0.0000 -0.0000 -0.0000  0.0000 -0.0000
                                            0.0000 -0.0000  0.9977 -0.0264  0.0000
                                            0.0393 -0.0490  0.0000  0.0000
     3. (0.98978) BD ( 1) C   2 - C   3  
                ( 45.25%)   0.6727* C   2 s( 36.83%)p 1.71( 63.11%)d 0.00(  0.06%)
                                            0.0004  0.6068 -0.0082 -0.7713  0.0043
                                           -0.1902  0.0077  0.0000 -0.0000  0.0096
                                           -0.0000 -0.0000  0.0206 -0.0114
                ( 54.75%)   0.7399* C   3 s( 31.65%)p 2.16( 68.32%)d 0.00(  0.03%)
                                            0.0000  0.5626 -0.0028  0.8128 -0.0082
                                            0.1500  0.0024 -0.0000  0.0000  0.0065
                                            0.0000  0.0000  0.0152 -0.0080
     4. (0.99308) BD ( 1) C   2 - H  11  
                ( 59.59%)   0.7719* C   2 s( 31.66%)p 2.16( 68.30%)d 0.00(  0.05%)
                                           -0.0003  0.5616  0.0342  0.2468  0.0243
                                            0.7880 -0.0237 -0.0000  0.0000  0.0067
                                           -0.0000  0.0000 -0.0186 -0.0078
                ( 40.41%)   0.6357* H  11 s( 99.89%)p 0.00(  0.11%)
                                            0.9994 -0.0119 -0.0117 -0.0303 -0.0000
     5. (0.98673) BD ( 1) C   3 - C   4  
                ( 51.51%)   0.7177* C   3 s( 33.95%)p 1.94( 66.01%)d 0.00(  0.04%)
                                           -0.0001  0.5827 -0.0003 -0.2611  0.0214
                                           -0.7690 -0.0068  0.0000  0.0000  0.0118
                                            0.0000 -0.0000 -0.0115 -0.0089
                ( 48.49%)   0.6963* C   4 s( 34.07%)p 1.93( 65.88%)d 0.00(  0.05%)
                                            0.0001  0.5837  0.0073  0.2863  0.0258
                                            0.7590 -0.0073  0.0000 -0.0000  0.0096
                                            0.0000 -0.0000 -0.0161 -0.0130
     6. (0.80458) BD ( 2) C   3 - C   4  
                ( 62.91%)   0.7931* C   3 s(  0.00%)p 1.00( 99.99%)d 0.00(  0.01%)
                                           -0.0000  0.0000 -0.0000  0.0000 -0.0000
                                           -0.0000  0.0000  0.9999 -0.0015 -0.0000
                                           -0.0098 -0.0068 -0.0000  0.0000
                ( 37.09%)   0.6090* C   4 s(  0.00%)p 1.00( 99.92%)d 0.00(  0.08%)
                                           -0.0000 -0.0000  0.0000  0.0000  0.0000
                                           -0.0000 -0.0000  0.9993  0.0231  0.0000
                                           -0.0056  0.0282  0.0000  0.0000
     7. (0.98822) BD ( 1) C   3 - C  10  
                ( 51.07%)   0.7147* C   3 s( 34.34%)p 1.91( 65.62%)d 0.00(  0.04%)
                                           -0.0001  0.5860  0.0044 -0.5200  0.0168
                                            0.6208  0.0147  0.0000  0.0000 -0.0175
                                            0.0000  0.0000 -0.0018 -0.0092
                ( 48.93%)   0.6995* C  10 s( 35.10%)p 1.85( 64.85%)d 0.00(  0.05%)
                                            0.0001  0.5924  0.0055  0.5436  0.0204
                                           -0.5936  0.0159 -0.0000 -0.0000 -0.0184
                                           -0.0000  0.0000 -0.0040 -0.0124
     8. (0.98847) BD ( 1) C   4 - C   5  
                ( 49.49%)   0.7035* C   4 s( 35.72%)p 1.80( 64.23%)d 0.00(  0.05%)
                                            0.0001  0.5975  0.0141 -0.7832  0.0025
                                           -0.1645 -0.0426  0.0000  0.0000  0.0029
                                            0.0000  0.0000  0.0183 -0.0124
                ( 50.51%)   0.7107* C   5 s( 36.86%)p 1.71( 63.10%)d 0.00(  0.04%)
                                           -0.0000  0.6071  0.0067  0.7823  0.0118
                                            0.1319 -0.0392 -0.0000 -0.0000  0.0106
                                           -0.0000 -0.0000  0.0136 -0.0105
     9. (0.98826) BD ( 1) C   4 - H  12  
                ( 64.06%)   0.8004* C   4 s( 30.13%)p 2.32( 69.85%)d 0.00(  0.03%)
                                           -0.0003  0.5487 -0.0147  0.5502 -0.0123
                                           -0.6290  0.0032 -0.0000 -0.0000 -0.0127
                                           -0.0000  0.0000 -0.0006 -0.0099
                ( 35.94%)   0.5995* H  12 s( 99.89%)p 0.00(  0.11%)
                                            0.9994 -0.0046 -0.0226  0.0245  0.0000
    10. (0.98756) BD ( 1) C   5 - C   6  
                ( 48.88%)   0.6992* C   5 s( 33.21%)p 2.01( 66.74%)d 0.00(  0.05%)
                                            0.0002  0.5761  0.0135 -0.5490 -0.0326
                                            0.6039 -0.0135  0.0000 -0.0000 -0.0199
                                           -0.0000 -0.0000 -0.0042 -0.0113
                ( 51.12%)   0.7150* C   6 s( 36.62%)p 1.73( 63.34%)d 0.00(  0.04%)
                                           -0.0003  0.6052  0.0002  0.4968 -0.0443
                                           -0.6200 -0.0135 -0.0000  0.0000 -0.0177
                                           -0.0000  0.0000 -0.0043 -0.0090
    11. (0.81928) BD ( 2) C   5 - C   6  
                ( 52.55%)   0.7249* C   5 s(  0.00%)p 1.00( 99.93%)d 0.00(  0.07%)
                                            0.0000  0.0000  0.0000  0.0000  0.0000
                                           -0.0000  0.0000  0.9996  0.0032  0.0000
                                           -0.0020  0.0264  0.0000 -0.0000
                ( 47.45%)   0.6889* C   6 s(  0.00%)p 1.00( 99.94%)d 0.00(  0.06%)
                                            0.0000  0.0000 -0.0000  0.0000  0.0000
                                           -0.0000 -0.0000  0.9997 -0.0005 -0.0000
                                            0.0223 -0.0097  0.0000 -0.0000
    12. (0.98753) BD ( 1) C   5 - H  13  
                ( 64.05%)   0.8003* C   5 s( 29.88%)p 2.35( 70.10%)d 0.00(  0.02%)
                                            0.0003 -0.5463  0.0178  0.2915 -0.0121
                                            0.7848 -0.0055 -0.0000  0.0000 -0.0101
                                            0.0000  0.0000  0.0076  0.0083
                ( 35.95%)   0.5996* H  13 s( 99.89%)p 0.00(  0.11%)
                                           -0.9995  0.0036 -0.0110 -0.0306 -0.0000
    13. (0.99604) BD ( 1) C   6 - O   7  
                ( 31.30%)   0.5595* C   6 s( 24.70%)p 3.04( 75.02%)d 0.01(  0.28%)
                                           -0.0001  0.4967 -0.0180 -0.8441 -0.0277
                                           -0.1894 -0.0314  0.0000  0.0000  0.0198
                                           -0.0000 -0.0000  0.0413 -0.0263
                ( 68.70%)   0.8289* O   7 s( 34.26%)p 1.92( 65.68%)d 0.00(  0.06%)
                                            0.0000  0.5853  0.0040  0.7809  0.0064
                                            0.2167 -0.0025 -0.0000  0.0000  0.0193
                                           -0.0000 -0.0000  0.0121 -0.0114
    14. (0.99032) BD ( 1) C   6 - C   9  
                ( 50.46%)   0.7104* C   6 s( 38.35%)p 1.61( 61.61%)d 0.00(  0.04%)
                                           -0.0000  0.6192  0.0101  0.1937 -0.0130
                                            0.7605 -0.0009 -0.0000 -0.0000  0.0095
                                           -0.0000 -0.0000 -0.0156 -0.0091
                ( 49.54%)   0.7038* C   9 s( 33.51%)p 1.98( 66.44%)d 0.00(  0.05%)
                                           -0.0000  0.5788  0.0078 -0.3018 -0.0281
                                           -0.7567  0.0022  0.0000 -0.0000  0.0127
                                           -0.0000  0.0000 -0.0152 -0.0115
    15. (0.99641) BD ( 1) O   7 - C   8  
                ( 71.62%)   0.8463* O   7 s( 31.51%)p 2.17( 68.44%)d 0.00(  0.06%)
                                            0.0001  0.5613 -0.0003 -0.5830 -0.0136
                                            0.5866 -0.0146  0.0000  0.0000 -0.0168
                                           -0.0000  0.0000 -0.0131 -0.0107
                ( 28.38%)   0.5328* C   8 s( 20.50%)p 3.86( 79.14%)d 0.02(  0.36%)
                                            0.0001  0.4520  0.0263  0.6458  0.0142
                                           -0.6088 -0.0591 -0.0000 -0.0000 -0.0512
                                           -0.0000  0.0000  0.0045 -0.0301
    16. (0.99459) BD ( 1) C   8 - H  14  
                ( 62.53%)   0.7907* C   8 s( 26.54%)p 2.77( 73.41%)d 0.00(  0.04%)
                                           -0.0001  0.5150  0.0150 -0.7500  0.0167
                                           -0.4140  0.0070  0.0000 -0.0000  0.0181
                                           -0.0000 -0.0000  0.0060 -0.0081
                ( 37.47%)   0.6121* H  14 s( 99.90%)p 0.00(  0.10%)
                                            0.9995 -0.0007  0.0289  0.0120 -0.0000
    17. (0.99737) BD ( 1) C   8 - H  15  
                ( 60.89%)   0.7803* C   8 s( 26.50%)p 2.77( 73.45%)d 0.00(  0.05%)
                                            0.0001  0.5146 -0.0131  0.0902 -0.0277
                                            0.4753  0.0019 -0.7069 -0.0006  0.0058
                                           -0.0058 -0.0161 -0.0046  0.0120
                ( 39.11%)   0.6254* H  15 s( 99.90%)p 0.00(  0.10%)
                                            0.9995 -0.0009  0.0042 -0.0181  0.0251
    18. (0.99737) BD ( 1) C   8 - H  16  
                ( 60.89%)   0.7803* C   8 s( 26.50%)p 2.77( 73.45%)d 0.00(  0.05%)
                                            0.0001  0.5146 -0.0131  0.0902 -0.0277
                                            0.4753  0.0019  0.7069  0.0006  0.0058
                                            0.0058  0.0161 -0.0046  0.0120
                ( 39.11%)   0.6254* H  16 s( 99.90%)p 0.00(  0.10%)
                                            0.9995 -0.0009  0.0042 -0.0181 -0.0251
    19. (0.98716) BD ( 1) C   9 - C  10  
                ( 50.57%)   0.7111* C   9 s( 36.43%)p 1.74( 63.53%)d 0.00(  0.04%)
                                           -0.0001  0.6035  0.0109  0.7820 -0.0021
                                            0.1499  0.0370 -0.0000 -0.0000  0.0011
                                           -0.0000 -0.0000  0.0164 -0.0108
                ( 49.43%)   0.7031* C  10 s( 35.50%)p 1.82( 64.46%)d 0.00(  0.05%)
                                            0.0001  0.5956  0.0144 -0.7912 -0.0135
                                           -0.1296  0.0392  0.0000  0.0000  0.0096
                                            0.0000  0.0000  0.0150 -0.0120
    20. (0.82800) BD ( 2) C   9 - C  10  
                ( 57.87%)   0.7607* C   9 s(  0.00%)p 1.00( 99.95%)d 0.00(  0.05%)
                                            0.0000  0.0000  0.0000  0.0000  0.0000
                                           -0.0000  0.0000  0.9997 -0.0035 -0.0000
                                            0.0163 -0.0150  0.0000 -0.0000
                ( 42.13%)   0.6491* C  10 s(  0.00%)p 1.00( 99.93%)d 0.00(  0.07%)
                                            0.0000  0.0000 -0.0000  0.0000 -0.0000
                                           -0.0000 -0.0000  0.9996  0.0069  0.0000
                                           -0.0188 -0.0175 -0.0000 -0.0000
    21. (0.98744) BD ( 1) C   9 - H  17  
                ( 63.47%)   0.7967* C   9 s( 30.00%)p 2.33( 69.98%)d 0.00(  0.02%)
                                            0.0003 -0.5475  0.0159  0.5443 -0.0182
                                           -0.6350 -0.0058 -0.0000  0.0000  0.0128
                                            0.0000  0.0000  0.0000  0.0088
                ( 36.53%)   0.6044* H  17 s( 99.90%)p 0.00(  0.10%)
                                           -0.9995  0.0022 -0.0188  0.0258 -0.0000
    22. (0.98875) BD ( 1) C  10 - H  18  
                ( 63.36%)   0.7960* C  10 s( 29.33%)p 2.41( 70.65%)d 0.00(  0.03%)
                                           -0.0003  0.5413 -0.0149  0.2772 -0.0126
                                            0.7934 -0.0066 -0.0000 -0.0000  0.0090
                                           -0.0000 -0.0000 -0.0100 -0.0097
                ( 36.64%)   0.6053* H  18 s( 99.89%)p 0.00(  0.11%)
                                            0.9995 -0.0035 -0.0100 -0.0309 -0.0000
    23. (0.99988) CR ( 1) O   1           s(100.00%)p 0.00(  0.00%)
                                            1.0000 -0.0003 -0.0000 -0.0002  0.0000
                                            0.0002 -0.0000 -0.0000  0.0000 -0.0000
                                            0.0000  0.0000  0.0000 -0.0000
    24. (0.99965) CR ( 1) C   2           s(100.00%)p 0.00(  0.00%)
                                            1.0000 -0.0000  0.0000  0.0004  0.0000
                                            0.0003 -0.0000 -0.0000  0.0000 -0.0000
                                           -0.0000  0.0000 -0.0000  0.0000
    25. (0.99941) CR ( 1) C   3           s(100.00%)
                                            1.0000  0.0001  0.0000 -0.0001  0.0000
                                           -0.0001 -0.0000  0.0000 -0.0000  0.0000
                                           -0.0000 -0.0000 -0.0000 -0.0000
    26. (0.99947) CR ( 1) C   4           s(100.00%)p 0.00(  0.00%)
                                            1.0000  0.0001 -0.0000  0.0002 -0.0000
                                           -0.0003  0.0000  0.0000  0.0000 -0.0000
                                           -0.0000  0.0000  0.0000 -0.0000
    27. (0.99946) CR ( 1) C   5           s(100.00%)p 0.00(  0.00%)
                                            1.0000  0.0001 -0.0000  0.0000  0.0000
                                           -0.0003  0.0000 -0.0000 -0.0000  0.0000
                                           -0.0000 -0.0000 -0.0000 -0.0000
    28. (0.99933) CR ( 1) C   6           s(100.00%)p 0.00(  0.00%)
                                            1.0000  0.0002 -0.0000  0.0001 -0.0000
                                           -0.0002 -0.0000 -0.0000  0.0000 -0.0000
                                           -0.0000  0.0000  0.0000 -0.0000
    29. (0.99981) CR ( 1) O   7           s(100.00%)
                                            1.0000 -0.0002 -0.0000  0.0001  0.0000
                                            0.0001  0.0000 -0.0000 -0.0000  0.0000
                                            0.0000 -0.0000 -0.0000 -0.0000
    30. (0.99961) CR ( 1) C   8           s(100.00%)p 0.00(  0.00%)
                                            1.0000 -0.0000  0.0000 -0.0002  0.0000
                                           -0.0001  0.0000  0.0000 -0.0000  0.0000
                                            0.0000 -0.0000  0.0000  0.0000
    31. (0.99947) CR ( 1) C   9           s(100.00%)p 0.00(  0.00%)
                                            1.0000  0.0002 -0.0000 -0.0001  0.0000
                                            0.0002  0.0000 -0.0000 -0.0000 -0.0000
                                           -0.0000  0.0000  0.0000 -0.0000
    32. (0.99947) CR ( 1) C  10           s(100.00%)p 0.00(  0.00%)
                                            1.0000  0.0001 -0.0000  0.0001 -0.0000
                                            0.0003 -0.0000 -0.0000 -0.0000  0.0000
                                            0.0000 -0.0000 -0.0000 -0.0000
    33. (0.99174) LP ( 1) O   1           s( 57.68%)p 0.73( 42.30%)d 0.00(  0.02%)
                                            0.0004  0.7593  0.0153  0.4610 -0.0021
                                           -0.4587  0.0000  0.0000 -0.0000  0.0102
                                           -0.0000 -0.0000 -0.0011  0.0101
    34. (0.94026) LP ( 2) O   1           s(  0.01%)p99.99( 99.90%)d 6.78(  0.09%)
                                            0.0000  0.0081 -0.0080  0.6983  0.0124
                                            0.7149  0.0107 -0.0000  0.0000 -0.0022
                                            0.0000 -0.0000 -0.0295  0.0014
    35. (0.98303) LP ( 1) O   7           s( 34.22%)p 1.92( 65.73%)d 0.00(  0.05%)
                                            0.0002  0.5850 -0.0006 -0.2218 -0.0019
                                           -0.7798  0.0052  0.0000  0.0000 -0.0113
                                            0.0000 -0.0000  0.0153  0.0113
    36. (0.92958) LP ( 2) O   7           s(  0.00%)p 1.00( 99.94%)d 0.00(  0.06%)
                                            0.0000  0.0000 -0.0000  0.0000  0.0000
                                           -0.0000 -0.0000  0.9997  0.0042  0.0000
                                            0.0106  0.0218  0.0000  0.0000
    37. (0.00147) RY*( 1) O   1           s(  1.51%)p63.62( 95.82%)d 1.77(  2.67%)
                                            0.0000 -0.0009  0.1227  0.0055 -0.7072
                                            0.0117 -0.6767  0.0000  0.0000 -0.0003
                                            0.0000 -0.0000 -0.1633 -0.0040
    38. (0.00011) RY*( 2) O   1           s(  0.00%)p 1.00( 94.60%)d 0.06(  5.40%)
                                           -0.0000 -0.0000 -0.0000  0.0000  0.0000
                                           -0.0000 -0.0000  0.0177  0.9725 -0.0000
                                            0.2234 -0.0636  0.0000  0.0000
    39. (0.00009) RY*( 3) O   1           s( 49.18%)p 0.98( 48.43%)d 0.05(  2.39%)
    40. (0.00002) RY*( 4) O   1           s( 35.26%)p 1.13( 39.83%)d 0.71( 24.91%)
    41. (0.00000) RY*( 5) O   1           s(  8.14%)p 1.55( 12.58%)d 9.74( 79.28%)
    42. (0.00000) RY*( 6) O   1           s(  0.00%)p 1.00(  5.10%)d18.62( 94.90%)
    43. (0.00000) RY*( 7) O   1           s(  0.00%)p 1.00(  0.45%)d99.99( 99.55%)
    44. (0.00000) RY*( 8) O   1           s(  2.14%)p 1.19(  2.55%)d44.55( 95.31%)
    45. (0.00000) RY*( 9) O   1           s(  3.70%)p 0.29(  1.06%)d25.75( 95.24%)
    46. (0.00681) RY*( 1) C   2           s( 12.60%)p 6.90( 87.01%)d 0.03(  0.39%)
                                           -0.0000  0.0588  0.3501  0.0552 -0.6255
                                           -0.0328  0.6890  0.0000 -0.0000 -0.0240
                                           -0.0000  0.0000  0.0566  0.0089
    47. (0.00387) RY*( 2) C   2           s( 42.11%)p 0.13(  5.67%)d 1.24( 52.23%)
                                           -0.0000 -0.0014  0.6489 -0.0141  0.2222
                                           -0.0491 -0.0684  0.0000  0.0000  0.0423
                                           -0.0000 -0.0000 -0.7214  0.0022
    48. (0.00125) RY*( 3) C   2           s(  8.56%)p 9.43( 80.75%)d 1.25( 10.69%)
                                           -0.0000  0.0248  0.2915  0.0234 -0.5800
                                           -0.0386 -0.6849 -0.0000 -0.0005  0.2800
                                            0.0005 -0.0002  0.1671  0.0237
    49. (0.00124) RY*( 4) C   2           s(  0.00%)p 1.00( 43.89%)d 1.28( 56.11%)
                                           -0.0000  0.0000  0.0002  0.0000 -0.0004
                                           -0.0000 -0.0005  0.0586  0.6599  0.0002
                                           -0.6939  0.2822  0.0001  0.0000
    50. (0.00031) RY*( 5) C   2           s( 33.83%)p 0.62( 21.13%)d 1.33( 45.04%)
                                            0.0000 -0.0113  0.5815  0.0107  0.4546
                                           -0.0173  0.0648  0.0000 -0.0000  0.0932
                                           -0.0000  0.0000  0.6635  0.0386
    51. (0.00005) RY*( 6) C   2           s(  0.00%)p 1.00( 55.67%)d 0.80( 44.33%)
    52. (0.00000) RY*( 7) C   2           s(  0.00%)p 1.00(  0.83%)d99.99( 99.17%)
    53. (0.00001) RY*( 8) C   2           s(  2.76%)p 2.08(  5.75%)d33.15( 91.49%)
    54. (0.00001) RY*( 9) C   2           s(  0.18%)p 0.09(  0.02%)d99.99( 99.80%)
    55. (0.00318) RY*( 1) C   3           s( 11.06%)p 7.70( 85.18%)d 0.34(  3.76%)
                                            0.0000  0.0132  0.3323 -0.0197 -0.8818
                                           -0.0099  0.2716  0.0000 -0.0000  0.1387
                                           -0.0000  0.0000  0.1325 -0.0285
    56. (0.00189) RY*( 2) C   3           s(  2.48%)p37.56( 93.11%)d 1.78(  4.41%)
                                            0.0000  0.0086  0.1572 -0.0102 -0.2052
                                            0.0093 -0.9428  0.0000  0.0000 -0.0382
                                           -0.0000 -0.0000  0.2045 -0.0291
    57. (0.00098) RY*( 3) C   3           s( 83.41%)p 0.12(  9.62%)d 0.08(  6.97%)
                                           -0.0000 -0.0071  0.9133  0.0159  0.3055
                                           -0.0020  0.0511  0.0000 -0.0000 -0.1656
                                           -0.0000 -0.0000 -0.1977 -0.0564
    58. (0.00036) RY*( 4) C   3           s(  0.00%)p 1.00( 19.04%)d 4.25( 80.96%)
                                            0.0000  0.0000 -0.0000  0.0000 -0.0000
                                           -0.0000 -0.0000  0.0034 -0.4363 -0.0000
                                           -0.1999  0.8773 -0.0000  0.0000
    59. (0.00034) RY*( 5) C   3           s(  0.00%)p 1.00( 80.84%)d 0.24( 19.16%)
                                            0.0000 -0.0000  0.0000 -0.0000  0.0000
                                           -0.0000  0.0000  0.0038  0.8991  0.0000
                                           -0.0590  0.4337 -0.0000 -0.0000
    60. (0.00016) RY*( 6) C   3           s(  0.00%)p 1.00(  0.13%)d99.99( 99.87%)
                                            0.0000 -0.0000  0.0000 -0.0000  0.0000
                                           -0.0000  0.0000  0.0109 -0.0350 -0.0000
                                            0.9780  0.2054  0.0000 -0.0000
    61. (0.00014) RY*( 7) C   3           s(  0.08%)p26.20(  2.18%)d99.99( 97.73%)
                                           -0.0000 -0.0011  0.0289 -0.0006  0.0195
                                            0.0232 -0.1447  0.0000 -0.0000  0.8250
                                            0.0000 -0.0000 -0.5328 -0.1137
    62. (0.00010) RY*( 8) C   3           s(  2.58%)p 3.79(  9.78%)d33.93( 87.64%)
    63. (0.00001) RY*( 9) C   3           s(  0.44%)p 0.41(  0.18%)d99.99( 99.38%)
    64. (0.00353) RY*( 1) C   4           s(  1.75%)p53.83( 94.03%)d 2.42(  4.22%)
                                            0.0000 -0.0193  0.1308  0.0176  0.9005
                                           -0.0282 -0.3582 -0.0000  0.0000  0.1976
                                            0.0000  0.0000  0.0526  0.0203
    65. (0.00191) RY*( 2) C   4           s(  6.38%)p14.37( 91.64%)d 0.31(  1.98%)
                                           -0.0000  0.0199  0.2517 -0.0240  0.3400
                                           -0.0090  0.8945  0.0000  0.0000 -0.1104
                                           -0.0000  0.0000  0.0821 -0.0292
    66. (0.00070) RY*( 3) C   4           s(  0.00%)p 1.00( 50.89%)d 0.97( 49.11%)
                                           -0.0000  0.0000 -0.0000 -0.0000 -0.0000
                                            0.0000  0.0000 -0.0280  0.7128 -0.0000
                                            0.4862  0.5047 -0.0000  0.0000
    67. (0.00045) RY*( 4) C   4           s( 89.81%)p 0.09(  7.83%)d 0.03(  2.35%)
                                            0.0000 -0.0084  0.9477  0.0212 -0.2258
                                           -0.0084 -0.1637 -0.0000  0.0000  0.1218
                                           -0.0000 -0.0000 -0.0451 -0.0817
    68. (0.00015) RY*( 5) C   4           s(  0.00%)p 1.00( 43.19%)d 1.32( 56.81%)
                                            0.0000 -0.0000  0.0000  0.0000  0.0000
                                           -0.0000  0.0000  0.0124 -0.6571  0.0000
                                            0.7143  0.2405  0.0000  0.0000
    69. (0.00006) RY*( 6) C   4           s(  0.50%)p 4.33(  2.19%)d99.99( 97.31%)
    70. (0.00003) RY*( 7) C   4           s(  1.31%)p 2.76(  3.62%)d72.50( 95.07%)
    71. (0.00000) RY*( 8) C   4           s(  0.00%)p 1.00(  6.01%)d15.65( 93.99%)
    72. (0.00000) RY*( 9) C   4           s(  0.33%)p 2.18(  0.72%)d99.99( 98.95%)
    73. (0.00296) RY*( 1) C   5           s(  0.07%)p99.99( 95.88%)d54.40(  4.05%)
                                           -0.0000  0.0237  0.0135  0.0023  0.6622
                                            0.0340  0.7205 -0.0000 -0.0000  0.1331
                                            0.0000 -0.0000 -0.1488 -0.0243
    74. (0.00153) RY*( 2) C   5           s(  2.11%)p45.31( 95.39%)d 1.19(  2.51%)
                                            0.0000  0.0137  0.1444  0.0303 -0.7333
                                           -0.0095  0.6443 -0.0000  0.0000  0.1536
                                           -0.0000 -0.0000  0.0129 -0.0364
    75. (0.00067) RY*( 3) C   5           s(  0.00%)p 1.00( 78.08%)d 0.28( 21.92%)
                                           -0.0000  0.0000  0.0000 -0.0000  0.0000
                                           -0.0000 -0.0000 -0.0103  0.8836 -0.0000
                                           -0.3942  0.2526  0.0000  0.0000
    76. (0.00051) RY*( 4) C   5           s( 94.84%)p 0.02(  1.57%)d 0.04(  3.59%)
                                            0.0000 -0.0044  0.9738 -0.0056  0.1035
                                           -0.0243 -0.0662 -0.0000 -0.0000 -0.1628
                                            0.0000 -0.0000  0.0844 -0.0481
    77. (0.00017) RY*( 5) C   5           s(  0.00%)p 1.00( 18.73%)d 4.34( 81.27%)
                                            0.0000  0.0000  0.0000  0.0000  0.0000
                                           -0.0000 -0.0000  0.0036  0.4328  0.0000
                                            0.8935 -0.1194  0.0000 -0.0000
    78. (0.00008) RY*( 6) C   5           s(  2.10%)p 2.06(  4.33%)d44.63( 93.58%)
    79. (0.00001) RY*( 7) C   5           s(  0.00%)p 1.00(  3.26%)d29.71( 96.74%)
    80. (0.00002) RY*( 8) C   5           s(  0.91%)p 2.06(  1.88%)d99.99( 97.21%)
    81. (0.00000) RY*( 9) C   5           s(  0.04%)p26.39(  1.01%)d99.99( 98.95%)
    82. (0.00307) RY*( 1) C   6           s(  0.49%)p99.99( 96.41%)d 6.29(  3.10%)
                                            0.0000  0.0472  0.0519 -0.0080  0.6260
                                           -0.0261  0.7560  0.0000 -0.0000  0.1571
                                           -0.0000 -0.0000  0.0764 -0.0215
    83. (0.00190) RY*( 2) C   6           s(  0.89%)p85.66( 76.59%)d25.19( 22.52%)
                                            0.0000  0.0112  0.0939  0.0252  0.6157
                                           -0.0124 -0.6212 -0.0000 -0.0000  0.4697
                                            0.0000 -0.0000  0.0512 -0.0438
    84. (0.00132) RY*( 3) C   6           s(  0.00%)p 1.00(  3.36%)d28.77( 96.64%)
                                            0.0000  0.0000 -0.0000  0.0000 -0.0000
                                            0.0000  0.0000 -0.0202 -0.1822 -0.0000
                                            0.9695  0.1627  0.0000 -0.0000
    85. (0.00113) RY*( 4) C   6           s( 70.73%)p 0.06(  4.00%)d 0.36( 25.27%)
                                            0.0000  0.0010  0.8410 -0.0299 -0.1774
                                           -0.0175  0.0856  0.0000 -0.0000  0.2365
                                            0.0000 -0.0000 -0.4272  0.1195
    86. (0.00062) RY*( 5) C   6           s(  0.00%)p 1.00(  0.04%)d99.99( 99.96%)
                                           -0.0000 -0.0000  0.0000  0.0000  0.0000
                                            0.0000 -0.0000  0.0133 -0.0144  0.0000
                                           -0.1678  0.9856  0.0000  0.0000
    87. (0.00041) RY*( 6) C   6           s( 25.55%)p 0.03(  0.67%)d 2.89( 73.79%)
                                           -0.0000 -0.0033  0.5054  0.0165  0.0314
                                            0.0129 -0.0725  0.0000 -0.0000 -0.3224
                                           -0.0000 -0.0000  0.7956  0.0295
    88. (0.00033) RY*( 7) C   6           s(  0.00%)p 1.00( 96.66%)d 0.03(  3.34%)
                                            0.0000  0.0000  0.0000  0.0000  0.0000
                                            0.0000 -0.0000 -0.0030  0.9832 -0.0000
                                            0.1772  0.0445  0.0000  0.0000
    89. (0.00014) RY*( 8) C   6           s(  1.15%)p19.46( 22.31%)d66.78( 76.55%)
                                            0.0000  0.0269  0.1036 -0.0341  0.4394
                                           -0.0052 -0.1697  0.0000  0.0000 -0.7675
                                            0.0000  0.0000 -0.4118  0.0820
    90. (0.00001) RY*( 9) C   6           s(  1.51%)p 0.05(  0.07%)d65.19( 98.42%)
    91. (0.00146) RY*( 1) O   7           s( 15.11%)p 5.05( 76.31%)d 0.57(  8.58%)
                                            0.0000 -0.0099  0.3886  0.0054 -0.0560
                                           -0.0088 -0.8717 -0.0000 -0.0000 -0.1708
                                           -0.0000  0.0000  0.2309 -0.0580
    92. (0.00100) RY*( 2) O   7           s(  0.00%)p 1.00( 96.73%)d 0.03(  3.27%)
                                           -0.0000 -0.0000 -0.0000 -0.0000  0.0000
                                           -0.0000 -0.0000 -0.0084  0.9835  0.0000
                                            0.0495  0.1738  0.0000 -0.0000
    93. (0.00018) RY*( 3) O   7           s(  6.68%)p 6.90( 46.09%)d 7.07( 47.23%)
                                           -0.0000 -0.0062  0.2584 -0.0120 -0.6317
                                            0.0058  0.2483  0.0000  0.0000  0.3511
                                            0.0000 -0.0000  0.5720 -0.1478
    94. (0.00015) RY*( 4) O   7           s(  0.00%)p 1.00(  0.05%)d99.99( 99.95%)
                                            0.0000  0.0000 -0.0000  0.0000  0.0000
                                           -0.0000 -0.0000 -0.0014  0.0226 -0.0000
                                            0.9205 -0.3902 -0.0000 -0.0000
    95. (0.00010) RY*( 5) O   7           s( 76.87%)p 0.25( 19.52%)d 0.05(  3.61%)
    96. (0.00005) RY*( 6) O   7           s(  0.71%)p62.07( 44.21%)d77.32( 55.07%)
    97. (0.00000) RY*( 7) O   7           s(  0.00%)p 1.00(  3.27%)d29.55( 96.73%)
    98. (0.00000) RY*( 8) O   7           s(  0.40%)p29.80( 11.86%)d99.99( 87.74%)
    99. (0.00001) RY*( 9) O   7           s(  0.24%)p 8.88(  2.16%)d99.99( 97.59%)
   100. (0.00144) RY*( 1) C   8           s( 21.65%)p 2.76( 59.85%)d 0.85( 18.51%)
                                            0.0000  0.0086  0.4652  0.0094  0.7696
                                            0.0511  0.0588  0.0000 -0.0000  0.0339
                                           -0.0000 -0.0000  0.4266 -0.0433
   101. (0.00080) RY*( 2) C   8           s(  1.24%)p77.19( 95.59%)d 2.56(  3.17%)
                                            0.0000 -0.0234  0.1088 -0.0497 -0.0443
                                            0.0432 -0.9745  0.0000 -0.0000 -0.1371
                                           -0.0000  0.0000  0.0967 -0.0597
   102. (0.00073) RY*( 3) C   8           s(  0.00%)p 1.00( 29.97%)d 2.34( 70.03%)
                                            0.0000 -0.0000  0.0000 -0.0000  0.0000
                                            0.0000 -0.0000  0.0087  0.5474 -0.0000
                                            0.5740 -0.6090  0.0000 -0.0000
   103. (0.00021) RY*( 4) C   8           s(  9.25%)p 1.11( 10.23%)d 8.70( 80.51%)
                                            0.0000  0.0006  0.3042 -0.0084  0.3153
                                            0.0214 -0.0491  0.0000 -0.0000 -0.1182
                                            0.0000  0.0000 -0.8891 -0.0242
   104. (0.00012) RY*( 5) C   8           s(  0.00%)p 1.00( 68.24%)d 0.47( 31.76%)
                                            0.0000 -0.0000  0.0000  0.0000 -0.0000
                                           -0.0000  0.0000  0.0100 -0.8260 -0.0000
                                            0.2536 -0.5033  0.0000 -0.0000
   105. (0.00001) RY*( 6) C   8           s( 67.67%)p 0.47( 31.70%)d 0.01(  0.63%)
   106. (0.00000) RY*( 7) C   8           s(  0.00%)p 1.00(  1.85%)d53.03( 98.15%)
   107. (0.00001) RY*( 8) C   8           s(  0.05%)p48.31(  2.49%)d99.99( 97.46%)
   108. (0.00000) RY*( 9) C   8           s(  0.09%)p 6.95(  0.63%)d99.99( 99.28%)
   109. (0.00229) RY*( 1) C   9           s(  1.14%)p82.15( 93.35%)d 4.85(  5.51%)
                                            0.0000  0.0238  0.1039  0.0196  0.6263
                                           -0.0175 -0.7353 -0.0000 -0.0000 -0.2316
                                           -0.0000  0.0000  0.0105 -0.0364
   110. (0.00112) RY*( 2) C   9           s(  2.22%)p43.23( 96.09%)d 0.76(  1.68%)
                                            0.0000  0.0101  0.1487  0.0088 -0.7569
                                            0.0298 -0.6221  0.0000  0.0000  0.0034
                                           -0.0000 -0.0000  0.1285 -0.0180
   111. (0.00058) RY*( 3) C   9           s( 93.74%)p 0.03(  2.55%)d 0.04(  3.70%)
                                           -0.0000 -0.0065  0.9682 -0.0179  0.0723
                                            0.0142  0.1406 -0.0000  0.0000  0.1856
                                            0.0000 -0.0000 -0.0267 -0.0434
   112. (0.00053) RY*( 4) C   9           s(  0.00%)p 1.00( 96.17%)d 0.04(  3.83%)
                                            0.0000  0.0000 -0.0000  0.0000  0.0000
                                           -0.0000 -0.0000 -0.0008  0.9807 -0.0000
                                            0.1589 -0.1141  0.0000 -0.0000
   113. (0.00027) RY*( 5) C   9           s(  0.00%)p 1.00(  0.19%)d99.99( 99.81%)
                                           -0.0000  0.0000 -0.0000  0.0000 -0.0000
                                            0.0000  0.0000 -0.0023 -0.0433 -0.0000
                                            0.7453  0.6654  0.0000 -0.0000
   114. (0.00006) RY*( 6) C   9           s(  1.99%)p 2.43(  4.84%)d46.80( 93.17%)
   115. (0.00003) RY*( 7) C   9           s(  0.91%)p 2.84(  2.58%)d99.99( 96.51%)
   116. (0.00001) RY*( 8) C   9           s(  0.00%)p 1.00(  3.69%)d26.12( 96.31%)
   117. (0.00000) RY*( 9) C   9           s(  0.07%)p 9.47(  0.63%)d99.99( 99.30%)
   118. (0.00314) RY*( 1) C  10           s(  0.51%)p99.99( 93.64%)d11.56(  5.86%)
                                            0.0000 -0.0227  0.0674  0.0126  0.5081
                                            0.0316  0.8228  0.0000  0.0000 -0.1419
                                            0.0000 -0.0000  0.1946  0.0235
   119. (0.00146) RY*( 2) C  10           s(  4.24%)p22.14( 93.79%)d 0.47(  1.97%)
                                           -0.0000  0.0162  0.2052 -0.0220  0.8174
                                            0.0085 -0.5189  0.0000  0.0000  0.1141
                                           -0.0000 -0.0000  0.0774 -0.0266
   120. (0.00046) RY*( 3) C  10           s( 94.06%)p 0.05(  4.80%)d 0.01(  1.14%)
                                            0.0000 -0.0071  0.9698  0.0165 -0.2145
                                            0.0142  0.0383 -0.0000  0.0000 -0.0638
                                           -0.0000  0.0000  0.0212 -0.0831
   121. (0.00046) RY*( 4) C  10           s(  0.00%)p 1.00(  8.78%)d10.39( 91.22%)
                                           -0.0000  0.0000 -0.0000  0.0000 -0.0000
                                           -0.0000 -0.0000  0.0089  0.2961  0.0000
                                            0.8947 -0.3343 -0.0000  0.0000
   122. (0.00035) RY*( 5) C  10           s(  0.00%)p 1.00( 87.23%)d 0.15( 12.77%)
                                            0.0000  0.0000 -0.0000 -0.0000 -0.0000
                                           -0.0000 -0.0000 -0.0146  0.9339  0.0000
                                           -0.3445 -0.0950 -0.0000  0.0000
   123. (0.00006) RY*( 6) C  10           s(  0.22%)p12.01(  2.68%)d99.99( 97.10%)
   124. (0.00002) RY*( 7) C  10           s(  0.73%)p 5.26(  3.83%)d99.99( 95.45%)
   125. (0.00001) RY*( 8) C  10           s(  0.00%)p 1.00(  4.06%)d23.65( 95.94%)
   126. (0.00000) RY*( 9) C  10           s(  0.33%)p 4.01(  1.31%)d99.99( 98.36%)
   127. (0.00176) RY*( 1) H  11           s( 99.79%)p 0.00(  0.21%)
                                            0.0105  0.9989 -0.0064 -0.0448 -0.0000
   128. (0.00003) RY*( 2) H  11           s(  0.02%)p99.99( 99.98%)
   129. (0.00003) RY*( 3) H  11           s(  0.29%)p99.99( 99.71%)
   130. (0.00001) RY*( 4) H  11           s(  0.00%)p 1.00(100.00%)
   131. (0.00166) RY*( 1) H  12           s( 99.70%)p 0.00(  0.30%)
                                            0.0057  0.9985  0.0548  0.0056  0.0000
   132. (0.00004) RY*( 2) H  12           s(  0.35%)p99.99( 99.65%)
   133. (0.00005) RY*( 3) H  12           s(  0.00%)p 1.00(100.00%)
   134. (0.00003) RY*( 4) H  12           s(  0.06%)p99.99( 99.94%)
   135. (0.00083) RY*( 1) H  13           s( 99.63%)p 0.00(  0.37%)
                                            0.0056  0.9981 -0.0172 -0.0582 -0.0000
   136. (0.00006) RY*( 2) H  13           s(  0.00%)p 1.00(100.00%)
   137. (0.00005) RY*( 3) H  13           s(  0.08%)p99.99( 99.92%)
   138. (0.00003) RY*( 4) H  13           s(  0.39%)p99.99( 99.61%)
   139. (0.00024) RY*( 1) H  14           s( 97.16%)p 0.03(  2.84%)
                                            0.0056  0.9857 -0.1191 -0.1193  0.0000
   140. (0.00008) RY*( 2) H  14           s(  0.00%)p 1.00(100.00%)
   141. (0.00005) RY*( 3) H  14           s(  2.42%)p40.29( 97.58%)
   142. (0.00000) RY*( 4) H  14           s(  0.52%)p99.99( 99.48%)
   143. (0.00073) RY*( 1) H  15           s( 98.08%)p 0.02(  1.92%)
                                            0.0031  0.9903  0.0525  0.1283 -0.0017
   144. (0.00009) RY*( 2) H  15           s(  1.32%)p74.64( 98.68%)
   145. (0.00007) RY*( 3) H  15           s(  0.08%)p99.99( 99.92%)
   146. (0.00001) RY*( 4) H  15           s(  0.62%)p99.99( 99.38%)
   147. (0.00073) RY*( 1) H  16           s( 98.08%)p 0.02(  1.92%)
                                            0.0031  0.9903  0.0525  0.1283  0.0017
   148. (0.00009) RY*( 2) H  16           s(  1.32%)p74.64( 98.68%)
   149. (0.00007) RY*( 3) H  16           s(  0.08%)p99.99( 99.92%)
   150. (0.00001) RY*( 4) H  16           s(  0.62%)p99.99( 99.38%)
   151. (0.00065) RY*( 1) H  17           s( 99.50%)p 0.00(  0.50%)
                                            0.0040  0.9975 -0.0668  0.0225 -0.0000
   152. (0.00008) RY*( 2) H  17           s(  0.00%)p 1.00(100.00%)
   153. (0.00004) RY*( 3) H  17           s(  0.47%)p99.99( 99.53%)
   154. (0.00002) RY*( 4) H  17           s(  0.13%)p99.99( 99.87%)
   155. (0.00103) RY*( 1) H  18           s( 99.71%)p 0.00(  0.29%)
                                            0.0050  0.9985  0.0381  0.0384  0.0000
   156. (0.00006) RY*( 2) H  18           s(  0.00%)p 1.00(100.00%)
   157. (0.00003) RY*( 3) H  18           s(  0.24%)p99.99( 99.76%)
   158. (0.00004) RY*( 4) H  18           s(  0.16%)p99.99( 99.84%)
   159. (0.00171) BD*( 1) O   1 - C   2  
                ( 33.57%)   0.5794* O   1 s( 42.38%)p 1.36( 57.53%)d 0.00(  0.09%)
                                            0.0000 -0.6504  0.0276  0.5462 -0.0135
                                           -0.5259  0.0157  0.0000 -0.0000  0.0272
                                            0.0000  0.0000 -0.0021  0.0118
                ( 66.43%)  -0.8150* C   2 s( 31.47%)p 2.17( 68.27%)d 0.01(  0.26%)
                                           -0.0000 -0.5581  0.0570 -0.5827 -0.0701
                                            0.5808  0.0303 -0.0000 -0.0000  0.0442
                                           -0.0000  0.0000  0.0024  0.0244
   160. (0.04696) BD*( 2) O   1 - C   2  
                ( 31.80%)   0.5639* O   1 s(  0.00%)p 1.00( 99.85%)d 0.00(  0.15%)
                                            0.0000 -0.0000  0.0000 -0.0000 -0.0000
                                           -0.0000 -0.0000 -0.9992  0.0098  0.0000
                                            0.0292 -0.0264  0.0000  0.0000
                ( 68.20%)  -0.8258* C   2 s(  0.00%)p 1.00( 99.61%)d 0.00(  0.39%)
                                           -0.0000  0.0000  0.0000 -0.0000  0.0000
                                           -0.0000  0.0000 -0.9977  0.0264 -0.0000
                                           -0.0393  0.0490 -0.0000 -0.0000
   161. (0.03169) BD*( 1) C   2 - C   3  
                ( 54.75%)   0.7399* C   2 s( 36.83%)p 1.71( 63.11%)d 0.00(  0.06%)
                                            0.0004  0.6068 -0.0082 -0.7713  0.0043
                                           -0.1902  0.0077  0.0000 -0.0000  0.0096
                                           -0.0000 -0.0000  0.0206 -0.0114
                ( 45.25%)  -0.6727* C   3 s( 31.65%)p 2.16( 68.32%)d 0.00(  0.03%)
                                            0.0000  0.5626 -0.0028  0.8128 -0.0082
                                            0.1500  0.0024 -0.0000  0.0000  0.0065
                                            0.0000  0.0000  0.0152 -0.0080
   162. (0.02885) BD*( 1) C   2 - H  11  
                ( 40.41%)   0.6357* C   2 s( 31.66%)p 2.16( 68.30%)d 0.00(  0.05%)
                                            0.0003 -0.5616 -0.0342 -0.2468 -0.0243
                                           -0.7880  0.0237  0.0000 -0.0000 -0.0067
                                            0.0000 -0.0000  0.0186  0.0078
                ( 59.59%)  -0.7719* H  11 s( 99.89%)p 0.00(  0.11%)
                                           -0.9994  0.0119  0.0117  0.0303  0.0000
   163. (0.01324) BD*( 1) C   3 - C   4  
                ( 48.49%)   0.6963* C   3 s( 33.95%)p 1.94( 66.01%)d 0.00(  0.04%)
                                            0.0001 -0.5827  0.0003  0.2611 -0.0214
                                            0.7690  0.0068 -0.0000 -0.0000 -0.0118
                                           -0.0000  0.0000  0.0115  0.0089
                ( 51.51%)  -0.7177* C   4 s( 34.07%)p 1.93( 65.88%)d 0.00(  0.05%)
                                           -0.0001 -0.5837 -0.0073 -0.2863 -0.0258
                                           -0.7590  0.0073 -0.0000  0.0000 -0.0096
                                           -0.0000  0.0000  0.0161  0.0130
   164. (0.19317) BD*( 2) C   3 - C   4  
                ( 37.09%)   0.6090* C   3 s(  0.00%)p 1.00( 99.99%)d 0.00(  0.01%)
                                            0.0000 -0.0000  0.0000 -0.0000  0.0000
                                            0.0000 -0.0000 -0.9999  0.0015  0.0000
                                            0.0098  0.0068  0.0000 -0.0000
                ( 62.91%)  -0.7931* C   4 s(  0.00%)p 1.00( 99.92%)d 0.00(  0.08%)
                                            0.0000  0.0000 -0.0000 -0.0000 -0.0000
                                            0.0000  0.0000 -0.9993 -0.0231 -0.0000
                                            0.0056 -0.0282 -0.0000 -0.0000
   165. (0.01145) BD*( 1) C   3 - C  10  
                ( 48.93%)   0.6995* C   3 s( 34.34%)p 1.91( 65.62%)d 0.00(  0.04%)
                                            0.0001 -0.5860 -0.0044  0.5200 -0.0168
                                           -0.6208 -0.0147 -0.0000 -0.0000  0.0175
                                           -0.0000 -0.0000  0.0018  0.0092
                ( 51.07%)  -0.7147* C  10 s( 35.10%)p 1.85( 64.85%)d 0.00(  0.05%)
                                           -0.0001 -0.5924 -0.0055 -0.5436 -0.0204
                                            0.5936 -0.0159  0.0000  0.0000  0.0184
                                            0.0000 -0.0000  0.0040  0.0124
   166. (0.00646) BD*( 1) C   4 - C   5  
                ( 50.51%)   0.7107* C   4 s( 35.72%)p 1.80( 64.23%)d 0.00(  0.05%)
                                            0.0001  0.5975  0.0141 -0.7832  0.0025
                                           -0.1645 -0.0426  0.0000  0.0000  0.0029
                                            0.0000  0.0000  0.0183 -0.0124
                ( 49.49%)  -0.7035* C   5 s( 36.86%)p 1.71( 63.10%)d 0.00(  0.04%)
                                           -0.0000  0.6071  0.0067  0.7823  0.0118
                                            0.1319 -0.0392 -0.0000 -0.0000  0.0106
                                           -0.0000 -0.0000  0.0136 -0.0105
   167. (0.00766) BD*( 1) C   4 - H  12  
                ( 35.94%)   0.5995* C   4 s( 30.13%)p 2.32( 69.85%)d 0.00(  0.03%)
                                            0.0003 -0.5487  0.0147 -0.5502  0.0123
                                            0.6290 -0.0032  0.0000  0.0000  0.0127
                                            0.0000 -0.0000  0.0006  0.0099
                ( 64.06%)  -0.8004* H  12 s( 99.89%)p 0.00(  0.11%)
                                           -0.9994  0.0046  0.0226 -0.0245 -0.0000
   168. (0.01232) BD*( 1) C   5 - C   6  
                ( 51.12%)   0.7150* C   5 s( 33.21%)p 2.01( 66.74%)d 0.00(  0.05%)
                                            0.0002  0.5761  0.0135 -0.5490 -0.0326
                                            0.6039 -0.0135  0.0000 -0.0000 -0.0199
                                           -0.0000 -0.0000 -0.0042 -0.0113
                ( 48.88%)  -0.6992* C   6 s( 36.62%)p 1.73( 63.34%)d 0.00(  0.04%)
                                           -0.0003  0.6052  0.0002  0.4968 -0.0443
                                           -0.6200 -0.0135 -0.0000  0.0000 -0.0177
                                           -0.0000  0.0000 -0.0043 -0.0090
   169. (0.21032) BD*( 2) C   5 - C   6  
                ( 47.45%)   0.6889* C   5 s(  0.00%)p 1.00( 99.93%)d 0.00(  0.07%)
                                           -0.0000 -0.0000 -0.0000 -0.0000 -0.0000
                                            0.0000 -0.0000 -0.9996 -0.0032 -0.0000
                                            0.0020 -0.0264 -0.0000  0.0000
                ( 52.55%)  -0.7249* C   6 s(  0.00%)p 1.00( 99.94%)d 0.00(  0.06%)
                                           -0.0000 -0.0000  0.0000 -0.0000 -0.0000
                                            0.0000  0.0000 -0.9997  0.0005  0.0000
                                           -0.0223  0.0097 -0.0000  0.0000
   170. (0.00619) BD*( 1) C   5 - H  13  
                ( 35.95%)   0.5996* C   5 s( 29.88%)p 2.35( 70.10%)d 0.00(  0.02%)
                                           -0.0003  0.5463 -0.0178 -0.2915  0.0121
                                           -0.7848  0.0055  0.0000 -0.0000  0.0101
                                           -0.0000 -0.0000 -0.0076 -0.0083
                ( 64.05%)  -0.8003* H  13 s( 99.89%)p 0.00(  0.11%)
                                            0.9995 -0.0036  0.0110  0.0306  0.0000
   171. (0.01715) BD*( 1) C   6 - O   7  
                ( 68.70%)   0.8289* C   6 s( 24.70%)p 3.04( 75.02%)d 0.01(  0.28%)
                                           -0.0001  0.4967 -0.0180 -0.8441 -0.0277
                                           -0.1894 -0.0314  0.0000  0.0000  0.0198
                                           -0.0000 -0.0000  0.0413 -0.0263
                ( 31.30%)  -0.5595* O   7 s( 34.26%)p 1.92( 65.68%)d 0.00(  0.06%)
                                            0.0000  0.5853  0.0040  0.7809  0.0064
                                            0.2167 -0.0025 -0.0000  0.0000  0.0193
                                           -0.0000 -0.0000  0.0121 -0.0114
   172. (0.01505) BD*( 1) C   6 - C   9  
                ( 49.54%)   0.7038* C   6 s( 38.35%)p 1.61( 61.61%)d 0.00(  0.04%)
                                            0.0000 -0.6192 -0.0101 -0.1937  0.0130
                                           -0.7605  0.0009  0.0000  0.0000 -0.0095
                                            0.0000  0.0000  0.0156  0.0091
                ( 50.46%)  -0.7104* C   9 s( 33.51%)p 1.98( 66.44%)d 0.00(  0.05%)
                                            0.0000 -0.5788 -0.0078  0.3018  0.0281
                                            0.7567 -0.0022 -0.0000  0.0000 -0.0127
                                            0.0000 -0.0000  0.0152  0.0115
   173. (0.00428) BD*( 1) O   7 - C   8  
                ( 28.38%)   0.5328* O   7 s( 31.51%)p 2.17( 68.44%)d 0.00(  0.06%)
                                           -0.0001 -0.5613  0.0003  0.5830  0.0136
                                           -0.5866  0.0146 -0.0000 -0.0000  0.0168
                                            0.0000 -0.0000  0.0131  0.0107
                ( 71.62%)  -0.8463* C   8 s( 20.50%)p 3.86( 79.14%)d 0.02(  0.36%)
                                           -0.0001 -0.4520 -0.0263 -0.6458 -0.0142
                                            0.6088  0.0591  0.0000  0.0000  0.0512
                                            0.0000 -0.0000 -0.0045  0.0301
   174. (0.00333) BD*( 1) C   8 - H  14  
                ( 37.47%)   0.6121* C   8 s( 26.54%)p 2.77( 73.41%)d 0.00(  0.04%)
                                            0.0001 -0.5150 -0.0150  0.7500 -0.0167
                                            0.4140 -0.0070 -0.0000  0.0000 -0.0181
                                            0.0000  0.0000 -0.0060  0.0081
                ( 62.53%)  -0.7907* H  14 s( 99.90%)p 0.00(  0.10%)
                                           -0.9995  0.0007 -0.0289 -0.0120  0.0000
   175. (0.00689) BD*( 1) C   8 - H  15  
                ( 39.11%)   0.6254* C   8 s( 26.50%)p 2.77( 73.45%)d 0.00(  0.05%)
                                           -0.0001 -0.5146  0.0131 -0.0902  0.0277
                                           -0.4753 -0.0019  0.7069  0.0006 -0.0058
                                            0.0058  0.0161  0.0046 -0.0120
                ( 60.89%)  -0.7803* H  15 s( 99.90%)p 0.00(  0.10%)
                                           -0.9995  0.0009 -0.0042  0.0181 -0.0251
   176. (0.00689) BD*( 1) C   8 - H  16  
                ( 39.11%)   0.6254* C   8 s( 26.50%)p 2.77( 73.45%)d 0.00(  0.05%)
                                           -0.0001 -0.5146  0.0131 -0.0902  0.0277
                                           -0.4753 -0.0019 -0.7069 -0.0006 -0.0058
                                           -0.0058 -0.0161  0.0046 -0.0120
                ( 60.89%)  -0.7803* H  16 s( 99.90%)p 0.00(  0.10%)
                                           -0.9995  0.0009 -0.0042  0.0181  0.0251
   177. (0.00696) BD*( 1) C   9 - C  10  
                ( 49.43%)   0.7031* C   9 s( 36.43%)p 1.74( 63.53%)d 0.00(  0.04%)
                                            0.0001 -0.6035 -0.0109 -0.7820  0.0021
                                           -0.1499 -0.0370  0.0000  0.0000 -0.0011
                                            0.0000  0.0000 -0.0164  0.0108
                ( 50.57%)  -0.7111* C  10 s( 35.50%)p 1.82( 64.46%)d 0.00(  0.05%)
                                           -0.0001 -0.5956 -0.0144  0.7912  0.0135
                                            0.1296 -0.0392 -0.0000 -0.0000 -0.0096
                                           -0.0000 -0.0000 -0.0150  0.0120
   178. (0.16046) BD*( 2) C   9 - C  10  
                ( 42.13%)   0.6491* C   9 s(  0.00%)p 1.00( 99.95%)d 0.00(  0.05%)
                                           -0.0000 -0.0000 -0.0000 -0.0000 -0.0000
                                            0.0000 -0.0000 -0.9997  0.0035  0.0000
                                           -0.0163  0.0150 -0.0000  0.0000
                ( 57.87%)  -0.7607* C  10 s(  0.00%)p 1.00( 99.93%)d 0.00(  0.07%)
                                           -0.0000 -0.0000  0.0000 -0.0000  0.0000
                                            0.0000  0.0000 -0.9996 -0.0069 -0.0000
                                            0.0188  0.0175  0.0000  0.0000
   179. (0.00659) BD*( 1) C   9 - H  17  
                ( 36.53%)   0.6044* C   9 s( 30.00%)p 2.33( 69.98%)d 0.00(  0.02%)
                                           -0.0003  0.5475 -0.0159 -0.5443  0.0182
                                            0.6350  0.0058  0.0000 -0.0000 -0.0128
                                           -0.0000 -0.0000 -0.0000 -0.0088
                ( 63.47%)  -0.7967* H  17 s( 99.90%)p 0.00(  0.10%)
                                            0.9995 -0.0022  0.0188 -0.0258  0.0000
   180. (0.00752) BD*( 1) C  10 - H  18  
                ( 36.64%)   0.6053* C  10 s( 29.33%)p 2.41( 70.65%)d 0.00(  0.03%)
                                            0.0003 -0.5413  0.0149 -0.2772  0.0126
                                           -0.7934  0.0066  0.0000  0.0000 -0.0090
                                            0.0000  0.0000  0.0100  0.0097
                ( 63.36%)  -0.7960* H  18 s( 99.89%)p 0.00(  0.11%)
                                           -0.9995  0.0035  0.0100  0.0309  0.0000


 NHO Directionality and "Bond Bending" (deviations from line of nuclear centers)

         [Thresholds for printing:  angular deviation  >  1.0 degree]
                                    hybrid p-character > 25.0%
                                    orbital occupancy  >  0.10e

                                Line of Centers        Hybrid 1              Hybrid 2
                                ---------------  -------------------   ------------------
                NBO               Theta   Phi    Theta   Phi    Dev    Theta   Phi    Dev
 ========================================================================================
     1. BD (   1) O   1 - C   2    90.0  135.7     --     --    --      90.0  316.9   1.2
     2. BD (   2) O   1 - C   2    90.0  135.7     0.0    0.0  90.0      0.0    0.0  90.0
     3. BD (   1) C   2 - C   3    90.0  190.7    90.0  193.4   2.7      --     --    --
     4. BD (   1) C   2 - H  11    90.0   76.5    90.0   70.5   6.1      --     --    --
     5. BD (   1) C   3 - C   4    90.0  250.3    90.0  252.8   2.5     90.0   67.4   2.8
     6. BD (   2) C   3 - C   4    90.0  250.3     0.0    0.0  90.0      0.0    0.0  90.0
     7. BD (   1) C   3 - C  10    90.0  131.2    90.0  128.4   2.9     90.0  314.3   3.1
     8. BD (   1) C   4 - C   5    90.0  190.8    90.0  194.9   4.1     90.0    6.7   4.1
     9. BD (   1) C   4 - H  12    90.0  312.0    90.0  310.7   1.3      --     --    --
    10. BD (   1) C   5 - C   6    90.0  130.9    90.0  134.6   3.7     90.0  305.5   5.4
    11. BD (   2) C   5 - C   6    90.0  130.9     0.0    0.0  90.0      0.0    0.0  90.0
    12. BD (   1) C   5 - H  13    90.0  248.9    90.0  250.3   1.3      --     --    --
    14. BD (   1) C   6 - C   9    90.0   70.8    90.0   76.6   5.8     90.0  246.4   4.4
    15. BD (   1) O   7 - C   8    90.0  134.5    90.0  136.2   1.7      --     --    --
    16. BD (   1) C   8 - H  14    90.0  208.0    90.0  209.0   1.1      --     --    --
    17. BD (   1) C   8 - H  15   144.4   83.8   145.8   82.5   1.5      --     --    --
    18. BD (   1) C   8 - H  16    35.6   83.8    34.2   82.5   1.5      --     --    --
    19. BD (   1) C   9 - C  10    90.0   10.1    90.0   13.5   3.4     90.0  186.4   3.7
    20. BD (   2) C   9 - C  10    90.0   10.1     0.0    0.0  90.0      0.0    0.0  90.0
    33. LP (   1) O   1             --     --     90.0  315.0   --       --     --    --
    34. LP (   2) O   1             --     --     90.0   45.6   --       --     --    --
    35. LP (   1) O   7             --     --     90.0  253.9   --       --     --    --
    36. LP (   2) O   7             --     --      0.0    0.0   --       --     --    --
   164. BD*(   2) C   3 - C   4    90.0  250.3     0.0    0.0  90.0      0.0    0.0  90.0
   169. BD*(   2) C   5 - C   6    90.0  130.9     0.0    0.0  90.0      0.0    0.0  90.0
   178. BD*(   2) C   9 - C  10    90.0   10.1     0.0    0.0  90.0      0.0    0.0  90.0


 Second Order Perturbation Theory Analysis of Fock Matrix in NBO Basis

     Threshold for printing:   0.25 kcal/mol
                                                                              E(2)  E(j)-E(i) F(i,j)
         Donor NBO (i)                     Acceptor NBO (j)                 kcal/mol   a.u.    a.u. 
 ===================================================================================================

 within unit  1
   1. BD (   1) O   1 - C   2        / 46. RY*(   1) C   2                    0.74    1.65    0.044
   1. BD (   1) O   1 - C   2        / 56. RY*(   2) C   3                    0.63    2.10    0.046
   1. BD (   1) O   1 - C   2        /161. BD*(   1) C   2 - C   3            0.53    1.50    0.036
   1. BD (   1) O   1 - C   2        /165. BD*(   1) C   3 - C  10            0.76    1.59    0.044
   2. BD (   2) O   1 - C   2        /164. BD*(   2) C   3 - C   4            1.74    0.38    0.036
   3. BD (   1) C   2 - C   3        / 37. RY*(   1) O   1                    0.63    1.89    0.044
   3. BD (   1) C   2 - C   3        / 64. RY*(   1) C   4                    0.60    1.74    0.041
   3. BD (   1) C   2 - C   3        /118. RY*(   1) C  10                    0.64    1.80    0.043
   3. BD (   1) C   2 - C   3        /159. BD*(   1) O   1 - C   2            0.37    1.30    0.028
   3. BD (   1) C   2 - C   3        /163. BD*(   1) C   3 - C   4            1.12    1.20    0.047
   3. BD (   1) C   2 - C   3        /165. BD*(   1) C   3 - C  10            1.21    1.21    0.048
   3. BD (   1) C   2 - C   3        /166. BD*(   1) C   4 - C   5            1.32    1.25    0.051
   3. BD (   1) C   2 - C   3        /177. BD*(   1) C   9 - C  10            1.35    1.22    0.051
   4. BD (   1) C   2 - H  11        / 37. RY*(   1) O   1                    0.60    1.72    0.041
   4. BD (   1) C   2 - H  11        / 55. RY*(   1) C   3                    0.37    1.58    0.031
   4. BD (   1) C   2 - H  11        /163. BD*(   1) C   3 - C   4            2.23    1.03    0.061
   5. BD (   1) C   3 - C   4        / 46. RY*(   1) C   2                    0.64    1.30    0.036
   5. BD (   1) C   3 - C   4        / 74. RY*(   2) C   5                    1.03    1.43    0.049
   5. BD (   1) C   3 - C   4        /118. RY*(   1) C  10                    0.43    1.83    0.036
   5. BD (   1) C   3 - C   4        /161. BD*(   1) C   2 - C   3            1.00    1.15    0.043
   5. BD (   1) C   3 - C   4        /162. BD*(   1) C   2 - H  11            0.57    1.13    0.032
   5. BD (   1) C   3 - C   4        /165. BD*(   1) C   3 - C  10            1.65    1.24    0.057
   5. BD (   1) C   3 - C   4        /166. BD*(   1) C   4 - C   5            1.24    1.28    0.050
   5. BD (   1) C   3 - C   4        /167. BD*(   1) C   4 - H  12            0.59    1.19    0.033
   5. BD (   1) C   3 - C   4        /170. BD*(   1) C   5 - H  13            1.21    1.17    0.048
   5. BD (   1) C   3 - C   4        /180. BD*(   1) C  10 - H  18            1.27    1.17    0.049
   6. BD (   2) C   3 - C   4        / 49. RY*(   4) C   2                    0.75    1.60    0.049
   6. BD (   2) C   3 - C   4        / 59. RY*(   5) C   3                    0.33    1.13    0.027
   6. BD (   2) C   3 - C   4        / 68. RY*(   5) C   4                    0.25    1.59    0.028
   6. BD (   2) C   3 - C   4        / 77. RY*(   5) C   5                    0.41    1.92    0.040
   6. BD (   2) C   3 - C   4        /121. RY*(   4) C  10                    0.52    2.07    0.046
   6. BD (   2) C   3 - C   4        /122. RY*(   5) C  10                    0.46    0.98    0.030
   6. BD (   2) C   3 - C   4        /160. BD*(   2) O   1 - C   2           10.01    0.31    0.076
   6. BD (   2) C   3 - C   4        /164. BD*(   2) C   3 - C   4            0.26    0.29    0.011
   6. BD (   2) C   3 - C   4        /169. BD*(   2) C   5 - C   6            8.03    0.26    0.058
   6. BD (   2) C   3 - C   4        /178. BD*(   2) C   9 - C  10           15.61    0.28    0.085
   7. BD (   1) C   3 - C  10        / 48. RY*(   3) C   2                    0.38    1.65    0.032
   7. BD (   1) C   3 - C  10        / 64. RY*(   1) C   4                    0.57    1.78    0.040
   7. BD (   1) C   3 - C  10        /109. RY*(   1) C   9                    0.56    1.85    0.041
   7. BD (   1) C   3 - C  10        /110. RY*(   2) C   9                    0.52    1.47    0.035
   7. BD (   1) C   3 - C  10        /159. BD*(   1) O   1 - C   2            0.76    1.35    0.040
   7. BD (   1) C   3 - C  10        /161. BD*(   1) C   2 - C   3            0.87    1.17    0.041
   7. BD (   1) C   3 - C  10        /163. BD*(   1) C   3 - C   4            1.64    1.25    0.057
   7. BD (   1) C   3 - C  10        /167. BD*(   1) C   4 - H  12            1.09    1.21    0.046
   7. BD (   1) C   3 - C  10        /177. BD*(   1) C   9 - C  10            1.31    1.27    0.052
   7. BD (   1) C   3 - C  10        /179. BD*(   1) C   9 - H  17            1.09    1.18    0.045
   7. BD (   1) C   3 - C  10        /180. BD*(   1) C  10 - H  18            0.62    1.18    0.034
   8. BD (   1) C   4 - C   5        / 55. RY*(   1) C   3                    0.94    1.79    0.052
   8. BD (   1) C   4 - C   5        / 82. RY*(   1) C   6                    0.85    1.54    0.046
   8. BD (   1) C   4 - C   5        /161. BD*(   1) C   2 - C   3            1.47    1.16    0.053
   8. BD (   1) C   4 - C   5        /163. BD*(   1) C   3 - C   4            1.40    1.25    0.053
   8. BD (   1) C   4 - C   5        /167. BD*(   1) C   4 - H  12            0.74    1.20    0.038
   8. BD (   1) C   4 - C   5        /168. BD*(   1) C   5 - C   6            1.08    1.22    0.046
   8. BD (   1) C   4 - C   5        /170. BD*(   1) C   5 - H  13            0.81    1.18    0.039
   8. BD (   1) C   4 - C   5        /171. BD*(   1) C   6 - O   7            1.81    1.05    0.055
   9. BD (   1) C   4 - H  12        / 73. RY*(   1) C   5                    0.29    1.58    0.027
   9. BD (   1) C   4 - H  12        /163. BD*(   1) C   3 - C   4            0.43    1.04    0.027
   9. BD (   1) C   4 - H  12        /165. BD*(   1) C   3 - C  10            2.27    1.05    0.062
   9. BD (   1) C   4 - H  12        /166. BD*(   1) C   4 - C   5            0.61    1.08    0.033
   9. BD (   1) C   4 - H  12        /168. BD*(   1) C   5 - C   6            2.11    1.01    0.058
  10. BD (   1) C   5 - C   6        / 65. RY*(   2) C   4                    1.12    1.49    0.052
  10. BD (   1) C   5 - C   6        / 91. RY*(   1) O   7                    0.47    2.00    0.039
  10. BD (   1) C   5 - C   6        /109. RY*(   1) C   9                    0.38    1.86    0.034
  10. BD (   1) C   5 - C   6        /110. RY*(   2) C   9                    0.33    1.47    0.028
  10. BD (   1) C   5 - C   6        /166. BD*(   1) C   4 - C   5            1.11    1.30    0.048
  10. BD (   1) C   5 - C   6        /167. BD*(   1) C   4 - H  12            1.17    1.22    0.048
  10. BD (   1) C   5 - C   6        /170. BD*(   1) C   5 - H  13            0.45    1.20    0.029
  10. BD (   1) C   5 - C   6        /171. BD*(   1) C   6 - O   7            0.29    1.06    0.022
  10. BD (   1) C   5 - C   6        /172. BD*(   1) C   6 - C   9            1.66    1.24    0.057
  10. BD (   1) C   5 - C   6        /173. BD*(   1) O   7 - C   8            1.56    1.00    0.050
  10. BD (   1) C   5 - C   6        /179. BD*(   1) C   9 - H  17            1.18    1.18    0.047
  11. BD (   2) C   5 - C   6        / 68. RY*(   5) C   4                    0.82    1.61    0.051
  11. BD (   2) C   5 - C   6        / 77. RY*(   5) C   5                    0.29    1.94    0.033
  11. BD (   2) C   5 - C   6        / 92. RY*(   2) O   7                    0.45    1.37    0.035
  11. BD (   2) C   5 - C   6        /112. RY*(   4) C   9                    0.78    0.88    0.036
  11. BD (   2) C   5 - C   6        /164. BD*(   2) C   3 - C   4           13.74    0.31    0.083
  11. BD (   2) C   5 - C   6        /169. BD*(   2) C   5 - C   6            1.16    0.28    0.023
  11. BD (   2) C   5 - C   6        /178. BD*(   2) C   9 - C  10            7.61    0.30    0.061
  12. BD (   1) C   5 - H  13        / 64. RY*(   1) C   4                    0.29    1.58    0.027
  12. BD (   1) C   5 - H  13        /163. BD*(   1) C   3 - C   4            2.07    1.05    0.059
  12. BD (   1) C   5 - H  13        /166. BD*(   1) C   4 - C   5            0.65    1.10    0.034
  12. BD (   1) C   5 - H  13        /171. BD*(   1) C   6 - O   7            0.67    0.86    0.030
  12. BD (   1) C   5 - H  13        /172. BD*(   1) C   6 - C   9            2.31    1.03    0.062
  13. BD (   1) C   6 - O   7        / 73. RY*(   1) C   5                    0.27    2.04    0.029
  13. BD (   1) C   6 - O   7        /101. RY*(   2) C   8                    0.64    1.55    0.040
  13. BD (   1) C   6 - O   7        /166. BD*(   1) C   4 - C   5            0.71    1.54    0.042
  13. BD (   1) C   6 - O   7        /168. BD*(   1) C   5 - C   6            0.34    1.47    0.029
  13. BD (   1) C   6 - O   7        /172. BD*(   1) C   6 - C   9            0.40    1.47    0.031
  13. BD (   1) C   6 - O   7        /174. BD*(   1) C   8 - H  14            0.28    1.44    0.025
  13. BD (   1) C   6 - O   7        /177. BD*(   1) C   9 - C  10            0.57    1.51    0.037
  14. BD (   1) C   6 - C   9        / 73. RY*(   1) C   5                    0.75    1.82    0.047
  14. BD (   1) C   6 - C   9        / 91. RY*(   1) O   7                    0.29    2.01    0.031
  14. BD (   1) C   6 - C   9        /118. RY*(   1) C  10                    0.33    1.87    0.032
  14. BD (   1) C   6 - C   9        /119. RY*(   2) C  10                    0.87    1.45    0.045
  14. BD (   1) C   6 - C   9        /168. BD*(   1) C   5 - C   6            1.74    1.25    0.059
  14. BD (   1) C   6 - C   9        /170. BD*(   1) C   5 - H  13            0.90    1.21    0.042
  14. BD (   1) C   6 - C   9        /177. BD*(   1) C   9 - C  10            1.30    1.29    0.052
  14. BD (   1) C   6 - C   9        /179. BD*(   1) C   9 - H  17            0.58    1.20    0.033
  14. BD (   1) C   6 - C   9        /180. BD*(   1) C  10 - H  18            1.07    1.21    0.045
  15. BD (   1) O   7 - C   8        / 82. RY*(   1) C   6                    0.68    1.71    0.043
  15. BD (   1) O   7 - C   8        / 83. RY*(   2) C   6                    0.57    2.12    0.044
  15. BD (   1) O   7 - C   8        /168. BD*(   1) C   5 - C   6            1.42    1.38    0.056
  16. BD (   1) C   8 - H  14        / 91. RY*(   1) O   7                    0.28    1.77    0.028
  16. BD (   1) C   8 - H  14        /171. BD*(   1) C   6 - O   7            2.02    0.84    0.052
  17. BD (   1) C   8 - H  15        /173. BD*(   1) O   7 - C   8            0.26    0.79    0.018
  18. BD (   1) C   8 - H  16        /173. BD*(   1) O   7 - C   8            0.26    0.79    0.018
  19. BD (   1) C   9 - C  10        / 56. RY*(   2) C   3                    0.93    1.76    0.052
  19. BD (   1) C   9 - C  10        / 83. RY*(   2) C   6                    0.72    1.95    0.047
  19. BD (   1) C   9 - C  10        /161. BD*(   1) C   2 - C   3            1.58    1.16    0.055
  19. BD (   1) C   9 - C  10        /165. BD*(   1) C   3 - C  10            1.49    1.25    0.055
  19. BD (   1) C   9 - C  10        /171. BD*(   1) C   6 - O   7            2.49    1.05    0.065
  19. BD (   1) C   9 - C  10        /172. BD*(   1) C   6 - C   9            1.37    1.22    0.052
  19. BD (   1) C   9 - C  10        /179. BD*(   1) C   9 - H  17            0.83    1.17    0.039
  19. BD (   1) C   9 - C  10        /180. BD*(   1) C  10 - H  18            0.65    1.18    0.035
  20. BD (   2) C   9 - C  10        / 59. RY*(   5) C   3                    0.57    1.13    0.035
  20. BD (   2) C   9 - C  10        / 86. RY*(   5) C   6                    0.37    2.12    0.039
  20. BD (   2) C   9 - C  10        / 88. RY*(   7) C   6                    0.53    0.88    0.030
  20. BD (   2) C   9 - C  10        /164. BD*(   2) C   3 - C   4            6.39    0.29    0.055
  20. BD (   2) C   9 - C  10        /169. BD*(   2) C   5 - C   6           14.05    0.27    0.079
  21. BD (   1) C   9 - H  17        / 82. RY*(   1) C   6                    0.40    1.37    0.030
  21. BD (   1) C   9 - H  17        /118. RY*(   1) C  10                    0.37    1.67    0.031
  21. BD (   1) C   9 - H  17        /165. BD*(   1) C   3 - C  10            1.95    1.08    0.058
  21. BD (   1) C   9 - H  17        /168. BD*(   1) C   5 - C   6            2.12    1.04    0.059
  21. BD (   1) C   9 - H  17        /171. BD*(   1) C   6 - O   7            0.36    0.87    0.023
  21. BD (   1) C   9 - H  17        /172. BD*(   1) C   6 - C   9            0.31    1.05    0.023
  21. BD (   1) C   9 - H  17        /177. BD*(   1) C   9 - C  10            0.64    1.09    0.033
  22. BD (   1) C  10 - H  18        / 55. RY*(   1) C   3                    0.40    1.60    0.032
  22. BD (   1) C  10 - H  18        /109. RY*(   1) C   9                    0.30    1.65    0.028
  22. BD (   1) C  10 - H  18        /163. BD*(   1) C   3 - C   4            2.23    1.05    0.061
  22. BD (   1) C  10 - H  18        /165. BD*(   1) C   3 - C  10            0.42    1.06    0.027
  22. BD (   1) C  10 - H  18        /172. BD*(   1) C   6 - C   9            2.06    1.03    0.058
  22. BD (   1) C  10 - H  18        /177. BD*(   1) C   9 - C  10            0.51    1.07    0.030
  23. CR (   1) O   1                / 46. RY*(   1) C   2                    2.86   19.48    0.299
  23. CR (   1) O   1                /161. BD*(   1) C   2 - C   3            0.29   19.33    0.095
  24. CR (   1) C   2                / 57. RY*(   3) C   3                    0.30   10.86    0.071
  24. CR (   1) C   2                /127. RY*(   1) H  11                    0.28   10.54    0.069
  24. CR (   1) C   2                /163. BD*(   1) C   3 - C   4            0.46   10.68    0.089
  24. CR (   1) C   2                /165. BD*(   1) C   3 - C  10            0.45   10.69    0.088
  25. CR (   1) C   3                / 47. RY*(   2) C   2                    0.26   11.69    0.070
  25. CR (   1) C   3                / 65. RY*(   2) C   4                    0.87   10.87    0.123
  25. CR (   1) C   3                /119. RY*(   2) C  10                    0.88   10.82    0.123
  25. CR (   1) C   3                /166. BD*(   1) C   4 - C   5            0.41   10.68    0.084
  25. CR (   1) C   3                /177. BD*(   1) C   9 - C  10            0.43   10.66    0.086
  25. CR (   1) C   3                /180. BD*(   1) C  10 - H  18            0.28   10.57    0.069
  26. CR (   1) C   4                / 56. RY*(   2) C   3                    0.85   11.14    0.123
  26. CR (   1) C   4                / 73. RY*(   1) C   5                    0.31   11.16    0.074
  26. CR (   1) C   4                / 74. RY*(   2) C   5                    0.32   10.81    0.074
  26. CR (   1) C   4                / 76. RY*(   4) C   5                    0.32   10.71    0.074
  26. CR (   1) C   4                /131. RY*(   1) H  12                    0.45   10.47    0.086
  26. CR (   1) C   4                /161. BD*(   1) C   2 - C   3            0.42   10.53    0.085
  26. CR (   1) C   4                /165. BD*(   1) C   3 - C  10            0.53   10.63    0.095
  26. CR (   1) C   4                /168. BD*(   1) C   5 - C   6            0.49   10.59    0.091
  26. CR (   1) C   4                /170. BD*(   1) C   5 - H  13            0.32   10.56    0.074
  27. CR (   1) C   5                / 64. RY*(   1) C   4                    0.29   11.16    0.072
  27. CR (   1) C   5                / 67. RY*(   4) C   4                    0.55   10.73    0.097
  27. CR (   1) C   5                / 83. RY*(   2) C   6                    0.42   11.34    0.087
  27. CR (   1) C   5                / 85. RY*(   4) C   6                    0.29   11.15    0.072
  27. CR (   1) C   5                /135. RY*(   1) H  13                    0.44   10.47    0.086
  27. CR (   1) C   5                /163. BD*(   1) C   3 - C   4            0.51   10.63    0.094
  27. CR (   1) C   5                /167. BD*(   1) C   4 - H  12            0.31   10.58    0.073
  27. CR (   1) C   5                /171. BD*(   1) C   6 - O   7            0.26   10.43    0.066
  27. CR (   1) C   5                /172. BD*(   1) C   6 - C   9            0.61   10.61    0.102
  28. CR (   1) C   6                / 74. RY*(   2) C   5                    0.83   10.92    0.120
  28. CR (   1) C   6                /110. RY*(   2) C   9                    0.66   10.94    0.107
  28. CR (   1) C   6                /166. BD*(   1) C   4 - C   5            0.37   10.77    0.080
  28. CR (   1) C   6                /168. BD*(   1) C   5 - C   6            0.33   10.70    0.076
  28. CR (   1) C   6                /171. BD*(   1) C   6 - O   7            0.43   10.53    0.085
  28. CR (   1) C   6                /172. BD*(   1) C   6 - C   9            0.30   10.70    0.072
  28. CR (   1) C   6                /173. BD*(   1) O   7 - C   8            0.69   10.47    0.108
  28. CR (   1) C   6                /177. BD*(   1) C   9 - C  10            0.36   10.74    0.079
  28. CR (   1) C   6                /179. BD*(   1) C   9 - H  17            0.31   10.65    0.073
  29. CR (   1) O   7                / 82. RY*(   1) C   6                    1.05   19.87    0.183
  29. CR (   1) O   7                / 89. RY*(   8) C   6                    0.48   21.02    0.127
  29. CR (   1) O   7                /100. RY*(   1) C   8                    0.29   20.06    0.096
  29. CR (   1) O   7                /101. RY*(   2) C   8                    0.59   19.63    0.135
  29. CR (   1) O   7                /172. BD*(   1) C   6 - C   9            0.31   19.55    0.098
  30. CR (   1) C   8                /139. RY*(   1) H  14                    0.43   10.58    0.086
  30. CR (   1) C   8                /143. RY*(   1) H  15                    0.37   10.57    0.079
  30. CR (   1) C   8                /147. RY*(   1) H  16                    0.37   10.57    0.079
  30. CR (   1) C   8                /171. BD*(   1) C   6 - O   7            0.72   10.48    0.111
  30. CR (   1) C   8                /173. BD*(   1) O   7 - C   8            0.51   10.42    0.092
  31. CR (   1) C   9                / 82. RY*(   1) C   6                    0.84   10.93    0.121
  31. CR (   1) C   9                /119. RY*(   2) C  10                    0.39   10.81    0.082
  31. CR (   1) C   9                /120. RY*(   3) C  10                    0.49   10.71    0.091
  31. CR (   1) C   9                /151. RY*(   1) H  17                    0.44   10.50    0.086
  31. CR (   1) C   9                /165. BD*(   1) C   3 - C  10            0.52   10.64    0.095
  31. CR (   1) C   9                /168. BD*(   1) C   5 - C   6            0.52   10.61    0.095
  31. CR (   1) C   9                /171. BD*(   1) C   6 - O   7            0.40   10.44    0.083
  31. CR (   1) C   9                /180. BD*(   1) C  10 - H  18            0.29   10.57    0.070
  32. CR (   1) C  10                / 55. RY*(   1) C   3                    0.66   11.18    0.109
  32. CR (   1) C  10                / 56. RY*(   2) C   3                    0.27   11.15    0.070
  32. CR (   1) C  10                /110. RY*(   2) C   9                    0.46   10.84    0.089
  32. CR (   1) C  10                /111. RY*(   3) C   9                    0.35   10.72    0.077
  32. CR (   1) C  10                /155. RY*(   1) H  18                    0.42   10.47    0.083
  32. CR (   1) C  10                /161. BD*(   1) C   2 - C   3            0.45   10.55    0.088
  32. CR (   1) C  10                /163. BD*(   1) C   3 - C   4            0.51   10.63    0.094
  32. CR (   1) C  10                /172. BD*(   1) C   6 - C   9            0.50   10.61    0.092
  32. CR (   1) C  10                /179. BD*(   1) C   9 - H  17            0.32   10.55    0.073
  33. LP (   1) O   1                / 46. RY*(   1) C   2                    5.04    1.25    0.100
  33. LP (   1) O   1                /161. BD*(   1) C   2 - C   3            0.85    1.11    0.039
  33. LP (   1) O   1                /162. BD*(   1) C   2 - H  11            0.48    1.09    0.029
  34. LP (   2) O   1                / 44. RY*(   8) O   1                    0.33    3.17    0.042
  34. LP (   2) O   1                / 47. RY*(   2) C   2                    1.82    1.84    0.075
  34. LP (   2) O   1                / 50. RY*(   5) C   2                    0.91    1.64    0.050
  34. LP (   2) O   1                /161. BD*(   1) C   2 - C   3            9.75    0.70    0.106
  34. LP (   2) O   1                /162. BD*(   1) C   2 - H  11           10.43    0.68    0.108
  35. LP (   1) O   7                / 82. RY*(   1) C   6                    1.13    1.40    0.051
  35. LP (   1) O   7                / 83. RY*(   2) C   6                    0.48    1.81    0.038
  35. LP (   1) O   7                /100. RY*(   1) C   8                    0.73    1.58    0.043
  35. LP (   1) O   7                /101. RY*(   2) C   8                    0.32    1.16    0.024
  35. LP (   1) O   7                /168. BD*(   1) C   5 - C   6            0.38    1.07    0.026
  35. LP (   1) O   7                /172. BD*(   1) C   6 - C   9            3.69    1.08    0.080
  35. LP (   1) O   7                /174. BD*(   1) C   8 - H  14            1.01    1.04    0.041
  35. LP (   1) O   7                /175. BD*(   1) C   8 - H  15            0.56    1.01    0.030
  35. LP (   1) O   7                /176. BD*(   1) C   8 - H  16            0.56    1.01    0.030
  36. LP (   2) O   7                / 84. RY*(   3) C   6                    1.44    2.19    0.074
  36. LP (   2) O   7                /102. RY*(   3) C   8                    0.68    2.05    0.049
  36. LP (   2) O   7                /169. BD*(   2) C   5 - C   6           12.47    0.37    0.093
  36. LP (   2) O   7                /175. BD*(   1) C   8 - H  15            2.33    0.83    0.057
  36. LP (   2) O   7                /176. BD*(   1) C   8 - H  16            2.33    0.83    0.057
 164. BD*(   2) C   3 - C   4        / 58. RY*(   4) C   3                    0.41    1.62    0.074
 164. BD*(   2) C   3 - C   4        / 66. RY*(   3) C   4                    1.17    1.21    0.108
 164. BD*(   2) C   3 - C   4        / 77. RY*(   5) C   5                    0.30    1.63    0.063
 164. BD*(   2) C   3 - C   4        /160. BD*(   2) O   1 - C   2           37.68    0.02    0.068
 169. BD*(   2) C   5 - C   6        / 68. RY*(   5) C   4                    0.31    1.33    0.056
 169. BD*(   2) C   5 - C   6        / 75. RY*(   3) C   5                    1.68    0.85    0.104
 169. BD*(   2) C   5 - C   6        / 86. RY*(   5) C   6                    0.27    1.86    0.062
 169. BD*(   2) C   5 - C   6        / 88. RY*(   7) C   6                    0.93    0.61    0.066
 169. BD*(   2) C   5 - C   6        /112. RY*(   4) C   9                    0.29    0.60    0.036
 169. BD*(   2) C   5 - C   6        /164. BD*(   2) C   3 - C   4           76.05    0.03    0.091
 169. BD*(   2) C   5 - C   6        /178. BD*(   2) C   9 - C  10           69.74    0.02    0.079
 178. BD*(   2) C   9 - C  10        /112. RY*(   4) C   9                    1.35    0.58    0.088
 178. BD*(   2) C   9 - C  10        /122. RY*(   5) C  10                    1.69    0.70    0.108


 Natural Bond Orbitals (Summary):

                                                            Principal Delocalizations
           NBO                        Occupancy    Energy   (geminal,vicinal,remote)
 ====================================================================================
 Molecular unit  1  (C8H8O2)
     1. BD (   1) O   1 - C   2          0.99802    -1.23614  165(v),46(g),56(v),161(g)
     2. BD (   2) O   1 - C   2          0.98975    -0.55692  164(v)
     3. BD (   1) C   2 - C   3          0.98978    -0.85657  177(v),166(v),165(g),163(g)
                                                    118(v),37(v),64(v),159(g)
     4. BD (   1) C   2 - H  11          0.99308    -0.68627  163(v),37(v),55(v)
     5. BD (   1) C   3 - C   4          0.98673    -0.88672  165(g),180(v),166(g),170(v)
                                                    74(v),161(g),46(v),167(g)
                                                    162(v),118(v)
     6. BD (   2) C   3 - C   4          0.80458    -0.46023  178(v),160(v),169(v),49(v)
                                                    121(v),122(v),77(v),59(g)
                                                    68(g)
     7. BD (   1) C   3 - C  10          0.98822    -0.90436  163(g),177(g),167(v),179(v)
                                                    161(g),159(v),180(g),64(v)
                                                    109(v),110(v),48(v)
     8. BD (   1) C   4 - C   5          0.98847    -0.89783  171(v),161(v),163(g),168(g)
                                                    55(v),82(v),170(g),167(g)
     9. BD (   1) C   4 - H  12          0.98826    -0.69017  165(v),168(v),166(g),163(g)
                                                    73(v)
    10. BD (   1) C   5 - C   6          0.98756    -0.91166  172(g),173(v),179(v),167(v)
                                                    65(v),166(g),91(v),170(g)
                                                    109(v),110(v),171(g)
    11. BD (   2) C   5 - C   6          0.81928    -0.48262  164(v),178(v),169(g),68(v)
                                                    112(v),92(v),77(g)
    12. BD (   1) C   5 - H  13          0.98753    -0.70426  172(v),163(v),171(v),166(g)
                                                    64(v)
    13. BD (   1) C   6 - O   7          0.99604    -1.14465  166(v),101(v),177(v),172(g)
                                                    168(g),174(v),73(v)
    14. BD (   1) C   6 - C   9          0.99032    -0.92685  168(g),177(g),180(v),170(v)
                                                    119(v),73(v),179(g),118(v)
                                                    91(v)
    15. BD (   1) O   7 - C   8          0.99641    -1.06083  168(v),82(v),83(v)
    16. BD (   1) C   8 - H  14          0.99459    -0.68744  171(v),91(v)
    17. BD (   1) C   8 - H  15          0.99737    -0.70113  173(g)
    18. BD (   1) C   8 - H  16          0.99737    -0.70113  173(g)
    19. BD (   1) C   9 - C  10          0.98716    -0.89770  171(v),161(v),165(g),172(g)
                                                    56(v),179(g),83(v),180(g)
    20. BD (   2) C   9 - C  10          0.82800    -0.46624  169(v),164(v),59(v),88(v)
                                                    86(v)
    21. BD (   1) C   9 - H  17          0.98744    -0.72088  168(v),165(v),177(g),82(v)
                                                    118(v),171(v),172(g)
    22. BD (   1) C  10 - H  18          0.98875    -0.70572  163(v),172(v),177(g),165(g)
                                                    55(v),109(v)
    23. CR (   1) O   1                  0.99988   -19.06743  46(v),161(v)
    24. CR (   1) C   2                  0.99965   -10.33392  163(v),165(v),57(v),127(v)
    25. CR (   1) C   3                  0.99941   -10.28940  119(v),65(v),177(v),166(v)
                                                    180(v),47(v),167(v)
    26. CR (   1) C   4                  0.99947   -10.26910  56(v),165(v),168(v),131(v)
                                                    161(v),170(v),76(v),74(v)
                                                    73(v)
    27. CR (   1) C   5                  0.99946   -10.28014  172(v),67(v),163(v),135(v)
                                                    83(v),167(v),64(v),85(v)
                                                    171(v)
    28. CR (   1) C   6                  0.99933   -10.37407  74(v),173(v),110(v),171(g)
                                                    166(v),177(v),168(g),179(v)
                                                    172(g)
    29. CR (   1) O   7                  0.99981   -19.22179  82(v),101(v),89(v),172(v)
                                                    100(v)
    30. CR (   1) C   8                  0.99961   -10.32938  171(v),173(g),139(v),143(v)
                                                    147(v)
    31. CR (   1) C   9                  0.99947   -10.28661  82(v),168(v),165(v),120(v)
                                                    151(v),171(v),119(v),180(v)
    32. CR (   1) C  10                  0.99947   -10.28185  55(v),163(v),172(v),161(v)
                                                    110(v),155(v),111(v),179(v)
                                                    56(v)
    33. LP (   1) O   1                  0.99174    -0.84072  46(v),161(v),162(v)
    34. LP (   2) O   1                  0.94026    -0.43556  162(v),161(v),47(v),50(v)
                                                    44(g)
    35. LP (   1) O   7                  0.98303    -0.75008  172(v),82(v),174(v),100(v)
                                                    175(v),176(v),83(v),168(v)
                                                    101(v)
    36. LP (   2) O   7                  0.92958    -0.57199  169(v),175(v),176(v),84(v)
                                                    102(v)
    37. RY*(   1) O   1                  0.00147     1.03501   
    38. RY*(   2) O   1                  0.00011     0.93558   
    39. RY*(   3) O   1                  0.00009     1.22262   
    40. RY*(   4) O   1                  0.00002     1.51820   
    41. RY*(   5) O   1                  0.00000     2.56894   
    42. RY*(   6) O   1                  0.00000     2.50248   
    43. RY*(   7) O   1                  0.00000     2.56833   
    44. RY*(   8) O   1                  0.00000     2.73000   
    45. RY*(   9) O   1                  0.00000     2.60017   
    46. RY*(   1) C   2                  0.00681     0.41265   
    47. RY*(   2) C   2                  0.00387     1.40521   
    48. RY*(   3) C   2                  0.00125     0.74206   
    49. RY*(   4) C   2                  0.00124     1.14461   
    50. RY*(   5) C   2                  0.00031     1.20252   
    51. RY*(   6) C   2                  0.00005     0.96005   
    52. RY*(   7) C   2                  0.00000     1.67316   
    53. RY*(   8) C   2                  0.00001     2.10141   
    54. RY*(   9) C   2                  0.00001     1.97091   
    55. RY*(   1) C   3                  0.00318     0.89478   
    56. RY*(   2) C   3                  0.00189     0.86622   
    57. RY*(   3) C   3                  0.00098     0.52463   
    58. RY*(   4) C   3                  0.00036     1.44911   
    59. RY*(   5) C   3                  0.00034     0.66521   
    60. RY*(   6) C   3                  0.00016     1.65393   
    61. RY*(   7) C   3                  0.00014     2.19173   
    62. RY*(   8) C   3                  0.00010     1.97551   
    63. RY*(   9) C   3                  0.00001     1.96989   
    64. RY*(   1) C   4                  0.00353     0.87996   
    65. RY*(   2) C   4                  0.00191     0.58043   
    66. RY*(   3) C   4                  0.00070     1.03506   
    67. RY*(   4) C   4                  0.00045     0.45088   
    68. RY*(   5) C   4                  0.00015     1.13234   
    69. RY*(   6) C   4                  0.00006     2.18310   
    70. RY*(   7) C   4                  0.00003     2.19693   
    71. RY*(   8) C   4                  0.00000     1.65509   
    72. RY*(   9) C   4                  0.00000     2.02327   
    73. RY*(   1) C   5                  0.00296     0.89065   
    74. RY*(   2) C   5                  0.00153     0.54139   
    75. RY*(   3) C   5                  0.00067     0.64547   
    76. RY*(   4) C   5                  0.00051     0.44196   
    77. RY*(   5) C   5                  0.00017     1.46066   
    78. RY*(   6) C   5                  0.00008     2.11125   
    79. RY*(   7) C   5                  0.00001     1.66629   
    80. RY*(   8) C   5                  0.00002     2.18903   
    81. RY*(   9) C   5                  0.00000     2.00963   
    82. RY*(   1) C   6                  0.00307     0.64688   
    83. RY*(   2) C   6                  0.00190     1.05583   
    84. RY*(   3) C   6                  0.00132     1.61941   
    85. RY*(   4) C   6                  0.00113     0.87463   
    86. RY*(   5) C   6                  0.00062     1.65452   
    87. RY*(   6) C   6                  0.00041     1.67611   
    88. RY*(   7) C   6                  0.00033     0.40986   
    89. RY*(   8) C   6                  0.00014     1.79568   
    90. RY*(   9) C   6                  0.00001     1.92826   
    91. RY*(   1) O   7                  0.00146     1.08577   
    92. RY*(   2) O   7                  0.00100     0.89168   
    93. RY*(   3) O   7                  0.00018     2.22202   
    94. RY*(   4) O   7                  0.00015     2.49055   
    95. RY*(   5) O   7                  0.00010     1.48343   
    96. RY*(   6) O   7                  0.00005     1.99055   
    97. RY*(   7) O   7                  0.00000     2.39351   
    98. RY*(   8) O   7                  0.00000     2.54506   
    99. RY*(   9) O   7                  0.00001     2.60766   
   100. RY*(   1) C   8                  0.00144     0.83424   
   101. RY*(   2) C   8                  0.00080     0.40664   
   102. RY*(   3) C   8                  0.00073     1.48168   
   103. RY*(   4) C   8                  0.00021     1.72334   
   104. RY*(   5) C   8                  0.00012     0.90856   
   105. RY*(   6) C   8                  0.00001     0.53631   
   106. RY*(   7) C   8                  0.00000     2.00694   
   107. RY*(   8) C   8                  0.00001     2.03977   
   108. RY*(   9) C   8                  0.00000     2.09236   
   109. RY*(   1) C   9                  0.00229     0.94862   
   110. RY*(   2) C   9                  0.00112     0.56233   
   111. RY*(   3) C   9                  0.00058     0.43653   
   112. RY*(   4) C   9                  0.00053     0.39561   
   113. RY*(   5) C   9                  0.00027     1.70615   
   114. RY*(   6) C   9                  0.00006     2.10312   
   115. RY*(   7) C   9                  0.00003     2.20285   
   116. RY*(   8) C   9                  0.00001     1.65809   
   117. RY*(   9) C   9                  0.00000     2.00282   
   118. RY*(   1) C  10                  0.00314     0.94583   
   119. RY*(   2) C  10                  0.00146     0.52773   
   120. RY*(   3) C  10                  0.00046     0.42072   
   121. RY*(   4) C  10                  0.00046     1.60604   
   122. RY*(   5) C  10                  0.00035     0.51537   
   123. RY*(   6) C  10                  0.00006     2.16556   
   124. RY*(   7) C  10                  0.00002     2.17624   
   125. RY*(   8) C  10                  0.00001     1.66107   
   126. RY*(   9) C  10                  0.00000     2.01945   
   127. RY*(   1) H  11                  0.00176     0.20732   
   128. RY*(   2) H  11                  0.00003     1.71682   
   129. RY*(   3) H  11                  0.00003     2.14777   
   130. RY*(   4) H  11                  0.00001     1.46309   
   131. RY*(   1) H  12                  0.00166     0.19701   
   132. RY*(   2) H  12                  0.00004     1.99281   
   133. RY*(   3) H  12                  0.00005     1.48898   
   134. RY*(   4) H  12                  0.00003     2.03410   
   135. RY*(   1) H  13                  0.00083     0.18506   
   136. RY*(   2) H  13                  0.00006     1.47398   
   137. RY*(   3) H  13                  0.00005     1.88988   
   138. RY*(   4) H  13                  0.00003     2.08705   
   139. RY*(   1) H  14                  0.00024     0.25545   
   140. RY*(   2) H  14                  0.00008     1.56515   
   141. RY*(   3) H  14                  0.00005     1.84274   
   142. RY*(   4) H  14                  0.00000     1.78599   
   143. RY*(   1) H  15                  0.00073     0.24268   
   144. RY*(   2) H  15                  0.00009     1.58123   
   145. RY*(   3) H  15                  0.00007     1.69366   
   146. RY*(   4) H  15                  0.00001     1.95810   
   147. RY*(   1) H  16                  0.00073     0.24268   
   148. RY*(   2) H  16                  0.00009     1.58123   
   149. RY*(   3) H  16                  0.00007     1.69366   
   150. RY*(   4) H  16                  0.00001     1.95810   
   151. RY*(   1) H  17                  0.00065     0.21084   
   152. RY*(   2) H  17                  0.00008     1.46062   
   153. RY*(   3) H  17                  0.00004     1.95197   
   154. RY*(   4) H  17                  0.00002     2.02916   
   155. RY*(   1) H  18                  0.00103     0.18651   
   156. RY*(   2) H  18                  0.00006     1.46848   
   157. RY*(   3) H  18                  0.00003     2.13454   
   158. RY*(   4) H  18                  0.00004     1.85990   
   159. BD*(   1) O   1 - C   2          0.00171     0.44118   
   160. BD*(   2) O   1 - C   2          0.04696    -0.15500   
   161. BD*(   1) C   2 - C   3          0.03169     0.26449   
   162. BD*(   1) C   2 - H  11          0.02885     0.24714   
   163. BD*(   1) C   3 - C   4          0.01324     0.34825   
   164. BD*(   2) C   3 - C   4          0.19317    -0.17354  178(v),169(v),160(v),66(g)
                                                    58(g),77(v)
   165. BD*(   1) C   3 - C  10          0.01145     0.35628   
   166. BD*(   1) C   4 - C   5          0.00646     0.39127   
   167. BD*(   1) C   4 - H  12          0.00766     0.30392   
   168. BD*(   1) C   5 - C   6          0.01232     0.32344   
   169. BD*(   2) C   5 - C   6          0.21032    -0.20111  164(v),178(v),75(g),88(g)
                                                    68(v),112(v),86(g)
   170. BD*(   1) C   5 - H  13          0.00619     0.28649   
   171. BD*(   1) C   6 - O   7          0.01715     0.15140   
   172. BD*(   1) C   6 - C   9          0.01505     0.32507   
   173. BD*(   1) O   7 - C   8          0.00428     0.09108   
   174. BD*(   1) C   8 - H  14          0.00333     0.29291   
   175. BD*(   1) C   8 - H  15          0.00689     0.25513   
   176. BD*(   1) C   8 - H  16          0.00689     0.25513   
   177. BD*(   1) C   9 - C  10          0.00696     0.36799   
   178. BD*(   2) C   9 - C  10          0.16046    -0.18017  164(v),169(v),122(g),112(g)
   179. BD*(   1) C   9 - H  17          0.00659     0.27185   
   180. BD*(   1) C  10 - H  18          0.00752     0.27999   
       -------------------------------
              Total Lewis   35.12490  ( 97.5692%)
        Valence non-Lewis    0.80513  (  2.2365%)
        Rydberg non-Lewis    0.06997  (  0.1944%)
       -------------------------------
            Total unit  1   36.00000  (100.0000%)
           Charge unit  1    0.00000


 ***************************************************
 *******         Beta  spin orbitals         *******
 ***************************************************


 NATURAL POPULATIONS:  Natural atomic orbital occupancies 
                                                          
   NAO  Atom  No  lang   Type(AO)    Occupancy      Energy
 ----------------------------------------------------------
     1    O    1  S      Cor( 1S)     0.99988     -19.06270
     2    O    1  S      Val( 2S)     0.85037      -1.02893
     3    O    1  S      Ryd( 3S)     0.00090       1.25547
     4    O    1  px     Val( 2p)     0.86614      -0.45355
     5    O    1  px     Ryd( 3p)     0.00106       0.93287
     6    O    1  py     Val( 2p)     0.87133      -0.45246
     7    O    1  py     Ryd( 3p)     0.00101       0.95547
     8    O    1  pz     Val( 2p)     0.54102      -0.38997
     9    O    1  pz     Ryd( 3p)     0.00007       0.87260
    10    O    1  dxy    Ryd( 3d)     0.00060       3.09373
    11    O    1  dxz    Ryd( 3d)     0.00052       2.58641
    12    O    1  dyz    Ryd( 3d)     0.00041       2.58596
    13    O    1  dx2y2  Ryd( 3d)     0.00086       2.77177
    14    O    1  dz2    Ryd( 3d)     0.00018       2.70142

    15    C    2  S      Cor( 1S)     0.99965     -10.33521
    16    C    2  S      Val( 2S)     0.45608      -0.35224
    17    C    2  S      Ryd( 3S)     0.00415       0.35512
    18    C    2  px     Val( 2p)     0.44665      -0.18682
    19    C    2  px     Ryd( 3p)     0.00541       0.37301
    20    C    2  py     Val( 2p)     0.51190      -0.21506
    21    C    2  py     Ryd( 3p)     0.00450       0.64948
    22    C    2  pz     Val( 2p)     0.40723      -0.30116
    23    C    2  pz     Ryd( 3p)     0.00062       0.33012
    24    C    2  dxy    Ryd( 3d)     0.00085       2.25854
    25    C    2  dxz    Ryd( 3d)     0.00037       1.72413
    26    C    2  dyz    Ryd( 3d)     0.00069       1.71657
    27    C    2  dx2y2  Ryd( 3d)     0.00227       2.26514
    28    C    2  dz2    Ryd( 3d)     0.00027       1.97131

    29    C    3  S      Cor( 1S)     0.99941     -10.28459
    30    C    3  S      Val( 2S)     0.45406      -0.33302
    31    C    3  S      Ryd( 3S)     0.00118       0.36936
    32    C    3  px     Val( 2p)     0.55636      -0.28106
    33    C    3  px     Ryd( 3p)     0.00296       0.86614
    34    C    3  py     Val( 2p)     0.54501      -0.26002
    35    C    3  py     Ryd( 3p)     0.00208       0.77861
    36    C    3  pz     Val( 2p)     0.28251      -0.27805
    37    C    3  pz     Ryd( 3p)     0.00011       0.44141
    38    C    3  dxy    Ryd( 3d)     0.00044       2.25589
    39    C    3  dxz    Ryd( 3d)     0.00025       1.68163
    40    C    3  dyz    Ryd( 3d)     0.00031       1.71164
    41    C    3  dx2y2  Ryd( 3d)     0.00045       2.21842
    42    C    3  dz2    Ryd( 3d)     0.00030       2.00137

    43    C    4  S      Cor( 1S)     0.99947     -10.27018
    44    C    4  S      Val( 2S)     0.48178      -0.34755
    45    C    4  S      Ryd( 3S)     0.00082       0.39458
    46    C    4  px     Val( 2p)     0.56845      -0.25143
    47    C    4  px     Ryd( 3p)     0.00337       0.68059
    48    C    4  py     Val( 2p)     0.57646      -0.25314
    49    C    4  py     Ryd( 3p)     0.00277       0.65907
    50    C    4  pz     Val( 2p)     0.48471      -0.30824
    51    C    4  pz     Ryd( 3p)     0.00025       0.37324
    52    C    4  dxy    Ryd( 3d)     0.00035       2.32431
    53    C    4  dxz    Ryd( 3d)     0.00025       1.72570
    54    C    4  dyz    Ryd( 3d)     0.00013       1.71673
    55    C    4  dx2y2  Ryd( 3d)     0.00040       2.23952
    56    C    4  dz2    Ryd( 3d)     0.00019       2.01944

    57    C    5  S      Cor( 1S)     0.99946     -10.27781
    58    C    5  S      Val( 2S)     0.48146      -0.35519
    59    C    5  S      Ryd( 3S)     0.00081       0.38310
    60    C    5  px     Val( 2p)     0.54065      -0.24946
    61    C    5  px     Ryd( 3p)     0.00270       0.52356
    62    C    5  py     Val( 2p)     0.59262      -0.26902
    63    C    5  py     Ryd( 3p)     0.00290       0.77049
    64    C    5  pz     Val( 2p)     0.38384      -0.29516
    65    C    5  pz     Ryd( 3p)     0.00041       0.37055
    66    C    5  dxy    Ryd( 3d)     0.00048       2.26152
    67    C    5  dxz    Ryd( 3d)     0.00027       1.73132
    68    C    5  dyz    Ryd( 3d)     0.00017       1.70511
    69    C    5  dx2y2  Ryd( 3d)     0.00024       2.26709
    70    C    5  dz2    Ryd( 3d)     0.00026       2.02081

    71    C    6  S      Cor( 1S)     0.99934     -10.37183
    72    C    6  S      Val( 2S)     0.41422      -0.34492
    73    C    6  S      Ryd( 3S)     0.00099       0.40978
    74    C    6  px     Val( 2p)     0.38949      -0.24953
    75    C    6  px     Ryd( 3p)     0.00324       0.62979
    76    C    6  py     Val( 2p)     0.53918      -0.27855
    77    C    6  py     Ryd( 3p)     0.00291       0.66441
    78    C    6  pz     Val( 2p)     0.35476      -0.32640
    79    C    6  pz     Ryd( 3p)     0.00041       0.37698
    80    C    6  dxy    Ryd( 3d)     0.00097       2.21925
    81    C    6  dxz    Ryd( 3d)     0.00077       1.66794
    82    C    6  dyz    Ryd( 3d)     0.00041       1.67409
    83    C    6  dx2y2  Ryd( 3d)     0.00104       2.15007
    84    C    6  dz2    Ryd( 3d)     0.00040       1.94783

    85    O    7  S      Cor( 1S)     0.99981     -19.21395
    86    O    7  S      Val( 2S)     0.78930      -1.06545
    87    O    7  S      Ryd( 3S)     0.00031       1.37497
    88    O    7  px     Val( 2p)     0.70984      -0.54693
    89    O    7  px     Ryd( 3p)     0.00026       1.17483
    90    O    7  py     Val( 2p)     0.87278      -0.56005
    91    O    7  py     Ryd( 3p)     0.00133       1.06282
    92    O    7  pz     Val( 2p)     0.67853      -0.50278
    93    O    7  pz     Ryd( 3p)     0.00042       0.88629
    94    O    7  dxy    Ryd( 3d)     0.00067       2.88699
    95    O    7  dxz    Ryd( 3d)     0.00031       2.51585
    96    O    7  dyz    Ryd( 3d)     0.00043       2.44106
    97    O    7  dx2y2  Ryd( 3d)     0.00061       2.80514
    98    O    7  dz2    Ryd( 3d)     0.00035       2.68615

    99    C    8  S      Cor( 1S)     0.99961     -10.32963
   100    C    8  S      Val( 2S)     0.55361      -0.44633
   101    C    8  S      Ryd( 3S)     0.00086       0.60281
   102    C    8  px     Val( 2p)     0.48584      -0.26848
   103    C    8  px     Ryd( 3p)     0.00194       0.48663
   104    C    8  py     Val( 2p)     0.48578      -0.25991
   105    C    8  py     Ryd( 3p)     0.00176       0.35802
   106    C    8  pz     Val( 2p)     0.60905      -0.27819
   107    C    8  pz     Ryd( 3p)     0.00019       0.36940
   108    C    8  dxy    Ryd( 3d)     0.00101       2.12594
   109    C    8  dxz    Ryd( 3d)     0.00027       1.82098
   110    C    8  dyz    Ryd( 3d)     0.00039       2.21239
   111    C    8  dx2y2  Ryd( 3d)     0.00048       1.98087
   112    C    8  dz2    Ryd( 3d)     0.00047       2.10836

   113    C    9  S      Cor( 1S)     0.99946     -10.28454
   114    C    9  S      Val( 2S)     0.47923      -0.36332
   115    C    9  S      Ryd( 3S)     0.00082       0.37203
   116    C    9  px     Val( 2p)     0.57013      -0.27115
   117    C    9  px     Ryd( 3p)     0.00199       0.66845
   118    C    9  py     Val( 2p)     0.57217      -0.27331
   119    C    9  py     Ryd( 3p)     0.00230       0.69246
   120    C    9  pz     Val( 2p)     0.41997      -0.31053
   121    C    9  pz     Ryd( 3p)     0.00036       0.37021
   122    C    9  dxy    Ryd( 3d)     0.00035       2.29544
   123    C    9  dxz    Ryd( 3d)     0.00027       1.70551
   124    C    9  dyz    Ryd( 3d)     0.00011       1.71290
   125    C    9  dx2y2  Ryd( 3d)     0.00034       2.24976
   126    C    9  dz2    Ryd( 3d)     0.00025       2.01573

   127    C   10  S      Cor( 1S)     0.99947     -10.28224
   128    C   10  S      Val( 2S)     0.47853      -0.35616
   129    C   10  S      Ryd( 3S)     0.00073       0.39383
   130    C   10  px     Val( 2p)     0.53916      -0.25275
   131    C   10  px     Ryd( 3p)     0.00210       0.53350
   132    C   10  py     Val( 2p)     0.60152      -0.27207
   133    C   10  py     Ryd( 3p)     0.00319       0.78440
   134    C   10  pz     Val( 2p)     0.45913      -0.31455
   135    C   10  pz     Ryd( 3p)     0.00029       0.36155
   136    C   10  dxy    Ryd( 3d)     0.00041       2.24784
   137    C   10  dxz    Ryd( 3d)     0.00018       1.72001
   138    C   10  dyz    Ryd( 3d)     0.00018       1.70177
   139    C   10  dx2y2  Ryd( 3d)     0.00034       2.29530
   140    C   10  dz2    Ryd( 3d)     0.00021       2.01186

   141    H   11  S      Val( 1S)     0.41719      -0.13079
   142    H   11  S      Ryd( 2S)     0.00177       0.21577
   143    H   11  px     Ryd( 2p)     0.00009       1.71736
   144    H   11  py     Ryd( 2p)     0.00044       2.15010
   145    H   11  pz     Ryd( 2p)     0.00001       1.46274

   146    H   12  S      Val( 1S)     0.35771      -0.07039
   147    H   12  S      Ryd( 2S)     0.00172       0.18795
   148    H   12  px     Ryd( 2p)     0.00023       2.00865
   149    H   12  py     Ryd( 2p)     0.00025       2.03819
   150    H   12  pz     Ryd( 2p)     0.00005       1.48872

   151    H   13  S      Val( 1S)     0.36335      -0.08880
   152    H   13  S      Ryd( 2S)     0.00087       0.16710
   153    H   13  px     Ryd( 2p)     0.00009       1.85411
   154    H   13  py     Ryd( 2p)     0.00040       2.14993
   155    H   13  pz     Ryd( 2p)     0.00004       1.47455

   156    H   14  S      Val( 1S)     0.37440      -0.08569
   157    H   14  S      Ryd( 2S)     0.00023       0.16895
   158    H   14  px     Ryd( 2p)     0.00033       2.05215
   159    H   14  py     Ryd( 2p)     0.00011       1.67125
   160    H   14  pz     Ryd( 2p)     0.00007       1.56518

   161    H   15  S      Val( 1S)     0.37856      -0.11939
   162    H   15  S      Ryd( 2S)     0.00063       0.20024
   163    H   15  px     Ryd( 2p)     0.00007       1.55326
   164    H   15  py     Ryd( 2p)     0.00018       1.76880
   165    H   15  pz     Ryd( 2p)     0.00030       1.97119

   166    H   16  S      Val( 1S)     0.37856      -0.11939
   167    H   16  S      Ryd( 2S)     0.00063       0.20024
   168    H   16  px     Ryd( 2p)     0.00007       1.55326
   169    H   16  py     Ryd( 2p)     0.00018       1.76880
   170    H   16  pz     Ryd( 2p)     0.00030       1.97119

   171    H   17  S      Val( 1S)     0.36865      -0.10979
   172    H   17  S      Ryd( 2S)     0.00067       0.18991
   173    H   17  px     Ryd( 2p)     0.00018       1.97963
   174    H   17  py     Ryd( 2p)     0.00029       2.03094
   175    H   17  pz     Ryd( 2p)     0.00006       1.46124

   176    H   18  S      Val( 1S)     0.36610      -0.09712
   177    H   18  S      Ryd( 2S)     0.00105       0.17271
   178    H   18  px     Ryd( 2p)     0.00008       1.86557
   179    H   18  py     Ryd( 2p)     0.00040       2.15264
   180    H   18  pz     Ryd( 2p)     0.00006       1.46843


 Summary of Natural Population Analysis:                  
                                                          
                                       Natural Population 
                Natural  -----------------------------------------------
    Atom  No    Charge         Core      Valence    Rydberg      Total
 -----------------------------------------------------------------------
      O    1   -0.13435      0.99988     3.12886    0.00561     4.13435
      C    2    0.15936      0.99965     1.82185    0.01914     2.84064
      C    3    0.15459      0.99941     1.83793    0.00808     2.84541
      C    4   -0.11941      0.99947     2.11140    0.00854     3.11941
      C    5   -0.00627      0.99946     1.99858    0.00823     3.00627
      C    6    0.29186      0.99934     1.69765    0.01115     2.70814
      O    7   -0.05495      0.99981     3.05045    0.00469     4.05495
      C    8   -0.14126      0.99961     2.13428    0.00737     3.14126
      C    9   -0.04776      0.99946     2.04151    0.00679     3.04776
      C   10   -0.08544      0.99947     2.07834    0.00763     3.08544
      H   11    0.08050      0.00000     0.41719    0.00231     0.41950
      H   12    0.14003      0.00000     0.35771    0.00226     0.35997
      H   13    0.13525      0.00000     0.36335    0.00140     0.36475
      H   14    0.12486      0.00000     0.37440    0.00074     0.37514
      H   15    0.12025      0.00000     0.37856    0.00118     0.37975
      H   16    0.12025      0.00000     0.37856    0.00118     0.37975
      H   17    0.13015      0.00000     0.36865    0.00120     0.36985
      H   18    0.13232      0.00000     0.36610    0.00158     0.36768
 =======================================================================
   * Total *    1.00000      9.99555    24.90537    0.09908    35.00000

                                 Natural Population      
 --------------------------------------------------------
   Core                       9.99555 ( 99.9555% of  10)
   Valence                   24.90537 ( 99.6215% of  25)
   Natural Minimal Basis     34.90092 ( 99.7169% of  35)
   Natural Rydberg Basis      0.09908 (  0.2831% of  35)
 --------------------------------------------------------

    Atom  No          Natural Electron Configuration
 ----------------------------------------------------------------------------
      O    1      [core]2S( 0.85)2p( 2.28)
      C    2      [core]2S( 0.46)2p( 1.37)3p( 0.01)
      C    3      [core]2S( 0.45)2p( 1.38)3p( 0.01)
      C    4      [core]2S( 0.48)2p( 1.63)3p( 0.01)
      C    5      [core]2S( 0.48)2p( 1.52)3p( 0.01)
      C    6      [core]2S( 0.41)2p( 1.28)3p( 0.01)
      O    7      [core]2S( 0.79)2p( 2.26)
      C    8      [core]2S( 0.55)2p( 1.58)
      C    9      [core]2S( 0.48)2p( 1.56)
      C   10      [core]2S( 0.48)2p( 1.60)3p( 0.01)
      H   11            1S( 0.42)
      H   12            1S( 0.36)
      H   13            1S( 0.36)
      H   14            1S( 0.37)
      H   15            1S( 0.38)
      H   16            1S( 0.38)
      H   17            1S( 0.37)
      H   18            1S( 0.37)


 NATURAL BOND ORBITAL ANALYSIS, beta spin orbitals:

                       Occupancies       Lewis Structure    Low   High
           Occ.    -------------------  -----------------   occ   occ
  Cycle   Thresh.   Lewis   Non-Lewis     CR  BD  3C  LP    (L)   (NL)   Dev
 =============================================================================
   1(1)    0.90    33.54317   1.45683     10  20   0   5     2      0    0.02
   2(2)    0.90    33.54317   1.45683     10  20   0   5     2      0    0.02
   3(1)    0.80    34.28868   0.71132     10  22   0   3     0      0    0.02
 -----------------------------------------------------------------------------

 Structure accepted: No low occupancy Lewis orbitals

 --------------------------------------------------------
   Core                      9.99556 ( 99.956% of  10)
   Valence Lewis            24.29312 ( 97.172% of  25)
  ==================       ============================
   Total Lewis              34.28868 ( 97.968% of  35)
  -----------------------------------------------------
   Valence non-Lewis         0.64586 (  1.845% of  35)
   Rydberg non-Lewis         0.06546 (  0.187% of  35)
  ==================       ============================
   Total non-Lewis           0.71132 (  2.032% of  35)
 --------------------------------------------------------


       (Occupancy)   Bond orbital/ Coefficients/ Hybrids
 ---------------------------------------------------------------------------------
     1. (0.99803) BD ( 1) O   1 - C   2  
                ( 66.01%)   0.8125* O   1 s( 42.54%)p 1.35( 57.37%)d 0.00(  0.09%)
                                           -0.0000  0.6516 -0.0279 -0.5449  0.0134
                                            0.5257 -0.0158 -0.0000  0.0000 -0.0269
                                            0.0000 -0.0000  0.0021 -0.0139
                ( 33.99%)   0.5830* C   2 s( 31.40%)p 2.18( 68.35%)d 0.01(  0.25%)
                                            0.0000  0.5575 -0.0569  0.5843  0.0700
                                           -0.5799 -0.0303  0.0000  0.0000 -0.0442
                                            0.0000 -0.0000 -0.0026 -0.0235
     2. (0.93975) BD ( 2) O   1 - C   2  
                ( 57.19%)   0.7562* O   1 s(  0.00%)p 1.00( 99.83%)d 0.00(  0.17%)
                                            0.0000  0.0000  0.0000 -0.0000 -0.0000
                                           -0.0000 -0.0000  0.9991 -0.0104 -0.0000
                                           -0.0310  0.0275  0.0000 -0.0000
                ( 42.81%)   0.6543* C   2 s(  0.00%)p 1.00( 99.76%)d 0.00(  0.24%)
                                           -0.0000 -0.0000  0.0000 -0.0000  0.0000
                                           -0.0000  0.0000  0.9983 -0.0308  0.0000
                                            0.0261 -0.0414 -0.0000  0.0000
     3. (0.98967) BD ( 1) C   2 - C   3  
                ( 46.21%)   0.6798* C   2 s( 37.15%)p 1.69( 62.78%)d 0.00(  0.07%)
                                            0.0004  0.6095 -0.0050 -0.7694  0.0040
                                           -0.1891  0.0080 -0.0000  0.0000  0.0099
                                            0.0000  0.0000  0.0210 -0.0109
                ( 53.79%)   0.7334* C   3 s( 31.67%)p 2.16( 68.29%)d 0.00(  0.04%)
                                            0.0000  0.5627  0.0022  0.8126 -0.0076
                                            0.1499  0.0028 -0.0000  0.0000  0.0065
                                           -0.0000 -0.0000  0.0152 -0.0132
     4. (0.99316) BD ( 1) C   2 - H  11  
                ( 59.74%)   0.7729* C   2 s( 31.42%)p 2.18( 68.54%)d 0.00(  0.04%)
                                           -0.0003  0.5595  0.0343  0.2486  0.0244
                                            0.7890 -0.0236  0.0000 -0.0000  0.0066
                                           -0.0000  0.0000 -0.0186 -0.0066
                ( 40.26%)   0.6345* H  11 s( 99.90%)p 0.00(  0.10%)
                                            0.9994 -0.0122 -0.0116 -0.0300 -0.0000
     5. (0.98649) BD ( 1) C   3 - C   4  
                ( 50.68%)   0.7119* C   3 s( 33.90%)p 1.95( 66.05%)d 0.00(  0.05%)
                                           -0.0001  0.5822  0.0050 -0.2612  0.0212
                                           -0.7693 -0.0076  0.0000 -0.0000  0.0117
                                           -0.0000 -0.0000 -0.0114 -0.0145
                ( 49.32%)   0.7023* C   4 s( 34.27%)p 1.92( 65.68%)d 0.00(  0.05%)
                                            0.0001  0.5853  0.0054  0.2865  0.0256
                                            0.7577 -0.0071  0.0000  0.0000  0.0096
                                            0.0000  0.0000 -0.0164 -0.0129
     6. (0.98789) BD ( 1) C   3 - C  10  
                ( 50.35%)   0.7096* C   3 s( 34.34%)p 1.91( 65.61%)d 0.00(  0.05%)
                                           -0.0000  0.5859  0.0103 -0.5202  0.0162
                                            0.6204  0.0158  0.0000  0.0000 -0.0171
                                           -0.0000  0.0000 -0.0017 -0.0153
                ( 49.65%)   0.7046* C  10 s( 35.28%)p 1.83( 64.66%)d 0.00(  0.05%)
                                            0.0001  0.5940  0.0047  0.5430  0.0203
                                           -0.5926  0.0154  0.0000  0.0000 -0.0184
                                            0.0000 -0.0000 -0.0042 -0.0135
     7. (0.98856) BD ( 1) C   4 - C   5  
                ( 49.98%)   0.7070* C   4 s( 35.74%)p 1.80( 64.21%)d 0.00(  0.05%)
                                            0.0001  0.5977  0.0124 -0.7827  0.0027
                                           -0.1662 -0.0425  0.0000 -0.0000  0.0030
                                           -0.0000 -0.0000  0.0186 -0.0112
                ( 50.02%)   0.7072* C   5 s( 36.72%)p 1.72( 63.23%)d 0.00(  0.05%)
                                           -0.0000  0.6059  0.0088  0.7832  0.0120
                                            0.1312 -0.0392  0.0000 -0.0000  0.0105
                                            0.0000  0.0000  0.0138 -0.0128
     8. (0.83872) BD ( 2) C   4 - C   5  
                ( 56.24%)   0.7499* C   4 s(  0.00%)p 1.00( 99.94%)d 0.00(  0.06%)
                                            0.0000 -0.0000  0.0000  0.0000  0.0000
                                           -0.0000  0.0000  0.9997 -0.0056  0.0000
                                           -0.0223  0.0118 -0.0000  0.0000
                ( 43.76%)   0.6615* C   5 s(  0.00%)p 1.00( 99.91%)d 0.00(  0.09%)
                                           -0.0000 -0.0000  0.0000 -0.0000 -0.0000
                                           -0.0000  0.0000  0.9995 -0.0105 -0.0000
                                            0.0228  0.0187 -0.0000  0.0000
     9. (0.98833) BD ( 1) C   4 - H  12  
                ( 64.27%)   0.8017* C   4 s( 29.91%)p 2.34( 70.07%)d 0.00(  0.02%)
                                           -0.0003  0.5467 -0.0153  0.5509 -0.0121
                                           -0.6301  0.0033 -0.0000 -0.0000 -0.0126
                                            0.0000 -0.0000 -0.0007 -0.0088
                ( 35.73%)   0.5978* H  12 s( 99.89%)p 0.00(  0.11%)
                                            0.9994 -0.0054 -0.0225  0.0244  0.0000
    10. (0.98715) BD ( 1) C   5 - C   6  
                ( 48.88%)   0.6992* C   5 s( 33.34%)p 2.00( 66.60%)d 0.00(  0.06%)
                                            0.0002  0.5772  0.0163 -0.5479 -0.0331
                                            0.6038 -0.0123  0.0000  0.0000 -0.0197
                                            0.0000  0.0000 -0.0043 -0.0151
                ( 51.12%)   0.7150* C   6 s( 36.50%)p 1.74( 63.45%)d 0.00(  0.05%)
                                           -0.0003  0.6042 -0.0029  0.4987 -0.0429
                                           -0.6195 -0.0138  0.0000  0.0000 -0.0174
                                           -0.0000  0.0000 -0.0045 -0.0129
    11. (0.98769) BD ( 1) C   5 - H  13  
                ( 63.58%)   0.7974* C   5 s( 29.86%)p 2.35( 70.11%)d 0.00(  0.03%)
                                            0.0003 -0.5462  0.0159  0.2909 -0.0116
                                            0.7850 -0.0058  0.0000 -0.0000 -0.0101
                                           -0.0000  0.0000  0.0077  0.0106
                ( 36.42%)   0.6035* H  13 s( 99.89%)p 0.00(  0.11%)
                                           -0.9995  0.0018 -0.0110 -0.0310  0.0000
    12. (0.99597) BD ( 1) C   6 - O   7  
                ( 31.85%)   0.5644* C   6 s( 24.91%)p 3.00( 74.79%)d 0.01(  0.29%)
                                           -0.0001  0.4988 -0.0173 -0.8428 -0.0268
                                           -0.1896 -0.0310 -0.0000  0.0000  0.0203
                                           -0.0000 -0.0000  0.0419 -0.0274
                ( 68.15%)   0.8255* O   7 s( 34.63%)p 1.89( 65.29%)d 0.00(  0.07%)
                                            0.0000  0.5885  0.0032  0.7793  0.0056
                                            0.2137 -0.0028 -0.0000 -0.0000  0.0194
                                           -0.0000 -0.0000  0.0125 -0.0145
    13. (0.93217) BD ( 2) C   6 - O   7  
                ( 30.48%)   0.5521* C   6 s(  0.00%)p 1.00( 99.80%)d 0.00(  0.20%)
                                            0.0000 -0.0000 -0.0000 -0.0000  0.0000
                                            0.0000 -0.0000  0.9989 -0.0140  0.0000
                                           -0.0438 -0.0106 -0.0000  0.0000
                ( 69.52%)   0.8338* O   7 s(  0.00%)p 1.00( 99.91%)d 0.00(  0.09%)
                                           -0.0000  0.0000 -0.0000  0.0000  0.0000
                                           -0.0000  0.0000  0.9995  0.0016  0.0000
                                            0.0194  0.0231  0.0000 -0.0000
    14. (0.98998) BD ( 1) C   6 - C   9  
                ( 50.39%)   0.7099* C   6 s( 38.24%)p 1.61( 61.71%)d 0.00(  0.05%)
                                           -0.0000  0.6184  0.0069  0.1949 -0.0116
                                            0.7609  0.0000  0.0000  0.0000  0.0090
                                           -0.0000 -0.0000 -0.0153 -0.0131
                ( 49.61%)   0.7043* C   9 s( 33.63%)p 1.97( 66.31%)d 0.00(  0.06%)
                                           -0.0000  0.5798  0.0104 -0.3011 -0.0282
                                           -0.7561  0.0010  0.0000  0.0000  0.0124
                                            0.0000  0.0000 -0.0151 -0.0149
    15. (0.99647) BD ( 1) O   7 - C   8  
                ( 70.84%)   0.8417* O   7 s( 31.71%)p 2.15( 68.22%)d 0.00(  0.07%)
                                            0.0001  0.5631 -0.0004 -0.5847 -0.0132
                                            0.5830 -0.0150  0.0000  0.0000 -0.0168
                                           -0.0000  0.0000 -0.0132 -0.0142
                ( 29.16%)   0.5400* C   8 s( 20.59%)p 3.84( 79.05%)d 0.02(  0.36%)
                                            0.0001  0.4530  0.0258  0.6445  0.0142
                                           -0.6095 -0.0588 -0.0000 -0.0000 -0.0515
                                           -0.0000  0.0000  0.0044 -0.0304
    16. (0.99466) BD ( 1) C   8 - H  14  
                ( 62.54%)   0.7908* C   8 s( 26.49%)p 2.77( 73.47%)d 0.00(  0.04%)
                                           -0.0001  0.5144  0.0152 -0.7511  0.0166
                                           -0.4125  0.0068  0.0000 -0.0000  0.0181
                                           -0.0000 -0.0000  0.0058 -0.0081
                ( 37.46%)   0.6121* H  14 s( 99.90%)p 0.00(  0.10%)
                                            0.9995 -0.0008  0.0289  0.0121 -0.0000
    17. (0.98484) BD ( 1) C   8 - H  15  
                ( 61.83%)   0.7864* C   8 s( 26.49%)p 2.77( 73.47%)d 0.00(  0.04%)
                                            0.0000  0.5145 -0.0136  0.0903 -0.0276
                                            0.4754  0.0015 -0.7069  0.0008  0.0058
                                           -0.0075 -0.0139 -0.0045  0.0118
                ( 38.17%)   0.6178* H  15 s( 99.90%)p 0.00(  0.10%)
                                            0.9995 -0.0032  0.0046 -0.0180  0.0252
    18. (0.98484) BD ( 1) C   8 - H  16  
                ( 61.83%)   0.7864* C   8 s( 26.49%)p 2.77( 73.47%)d 0.00(  0.04%)
                                            0.0000  0.5145 -0.0136  0.0903 -0.0276
                                            0.4754  0.0015  0.7069 -0.0008  0.0058
                                            0.0075  0.0139 -0.0045  0.0118
                ( 38.17%)   0.6178* H  16 s( 99.90%)p 0.00(  0.10%)
                                            0.9995 -0.0032  0.0046 -0.0180 -0.0252
    19. (0.98728) BD ( 1) C   9 - C  10  
                ( 50.22%)   0.7087* C   9 s( 36.34%)p 1.75( 63.62%)d 0.00(  0.04%)
                                           -0.0001  0.6027  0.0122  0.7823 -0.0020
                                            0.1509  0.0371  0.0000 -0.0000  0.0013
                                           -0.0000 -0.0000  0.0166 -0.0126
                ( 49.78%)   0.7055* C  10 s( 35.49%)p 1.82( 64.46%)d 0.00(  0.05%)
                                            0.0001  0.5956  0.0131 -0.7915 -0.0133
                                           -0.1278  0.0392  0.0000  0.0000  0.0096
                                           -0.0000 -0.0000  0.0154 -0.0115
    20. (0.85121) BD ( 2) C   9 - C  10  
                ( 47.62%)   0.6901* C   9 s(  0.00%)p 1.00( 99.93%)d 0.00(  0.07%)
                                           -0.0000 -0.0000 -0.0000 -0.0000 -0.0000
                                            0.0000 -0.0000  0.9996 -0.0065  0.0000
                                            0.0242 -0.0099 -0.0000  0.0000
                ( 52.38%)   0.7237* C  10 s(  0.00%)p 1.00( 99.94%)d 0.00(  0.06%)
                                            0.0000 -0.0000  0.0000  0.0000  0.0000
                                            0.0000 -0.0000  0.9997 -0.0064 -0.0000
                                           -0.0174 -0.0170  0.0000  0.0000
    21. (0.98760) BD ( 1) C   9 - H  17  
                ( 63.06%)   0.7941* C   9 s( 29.95%)p 2.34( 70.02%)d 0.00(  0.03%)
                                            0.0003 -0.5471  0.0141  0.5442 -0.0177
                                           -0.6354 -0.0055  0.0000 -0.0000  0.0128
                                           -0.0000 -0.0000  0.0002  0.0108
                ( 36.94%)   0.6077* H  17 s( 99.90%)p 0.00(  0.10%)
                                           -0.9995  0.0008 -0.0188  0.0260  0.0000
    22. (0.98877) BD ( 1) C  10 - H  18  
                ( 63.42%)   0.7964* C  10 s( 29.14%)p 2.43( 70.83%)d 0.00(  0.03%)
                                           -0.0003  0.5396 -0.0148  0.2775 -0.0122
                                            0.7945 -0.0067 -0.0000 -0.0000  0.0088
                                            0.0000 -0.0000 -0.0100 -0.0093
                ( 36.58%)   0.6048* H  18 s( 99.89%)p 0.00(  0.11%)
                                            0.9995 -0.0037 -0.0099 -0.0309  0.0000
    23. (0.99988) CR ( 1) O   1           s(100.00%)p 0.00(  0.00%)
                                            1.0000 -0.0003 -0.0000 -0.0002  0.0000
                                            0.0002 -0.0000 -0.0000  0.0000 -0.0000
                                            0.0000 -0.0000  0.0000 -0.0000
    24. (0.99965) CR ( 1) C   2           s(100.00%)p 0.00(  0.00%)
                                            1.0000 -0.0000  0.0000  0.0004  0.0000
                                            0.0003 -0.0000  0.0000 -0.0000 -0.0000
                                            0.0000 -0.0000 -0.0000  0.0000
    25. (0.99940) CR ( 1) C   3           s(100.00%)
                                            1.0000  0.0001  0.0000 -0.0001  0.0000
                                           -0.0001 -0.0000  0.0000 -0.0000  0.0000
                                           -0.0000 -0.0000 -0.0000 -0.0000
    26. (0.99947) CR ( 1) C   4           s(100.00%)p 0.00(  0.00%)
                                            1.0000  0.0001 -0.0000  0.0002 -0.0000
                                           -0.0003  0.0000 -0.0000  0.0000 -0.0000
                                            0.0000 -0.0000  0.0000 -0.0000
    27. (0.99946) CR ( 1) C   5           s(100.00%)p 0.00(  0.00%)
                                            1.0000  0.0001 -0.0000  0.0000  0.0000
                                           -0.0003  0.0000  0.0000 -0.0000  0.0000
                                            0.0000  0.0000 -0.0000 -0.0000
    28. (0.99934) CR ( 1) C   6           s(100.00%)p 0.00(  0.00%)
                                            1.0000  0.0002 -0.0000  0.0001 -0.0000
                                           -0.0002 -0.0000 -0.0000  0.0000 -0.0000
                                            0.0000  0.0000  0.0000 -0.0000
    29. (0.99981) CR ( 1) O   7           s(100.00%)
                                            1.0000 -0.0002  0.0000  0.0001  0.0000
                                            0.0001 -0.0000  0.0000  0.0000  0.0000
                                            0.0000  0.0000 -0.0000  0.0000
    30. (0.99961) CR ( 1) C   8           s(100.00%)p 0.00(  0.00%)
                                            1.0000  0.0000  0.0000 -0.0001  0.0000
                                           -0.0000  0.0000  0.0000  0.0000  0.0000
                                            0.0000 -0.0000  0.0000  0.0000
    31. (0.99946) CR ( 1) C   9           s(100.00%)p 0.00(  0.00%)
                                            1.0000  0.0002 -0.0000 -0.0001  0.0000
                                            0.0002  0.0000  0.0000 -0.0000 -0.0000
                                            0.0000 -0.0000  0.0000 -0.0000
    32. (0.99947) CR ( 1) C  10           s(100.00%)p 0.00(  0.00%)
                                            1.0000  0.0001 -0.0000  0.0001 -0.0000
                                            0.0003 -0.0000 -0.0000  0.0000  0.0000
                                            0.0000  0.0000 -0.0000 -0.0000
    33. (0.99158) LP ( 1) O   1           s( 57.53%)p 0.74( 42.46%)d 0.00(  0.02%)
                                            0.0004  0.7583  0.0163  0.4643 -0.0008
                                           -0.4571 -0.0012  0.0000 -0.0000  0.0103
                                            0.0000  0.0000 -0.0012  0.0072
    34. (0.93988) LP ( 2) O   1           s(  0.01%)p 1.00( 99.90%)d 0.00(  0.09%)
                                           -0.0000 -0.0049  0.0081 -0.6971 -0.0135
                                           -0.7161 -0.0118 -0.0000 -0.0000  0.0023
                                            0.0000 -0.0000  0.0294 -0.0014
    35. (0.28261) LP*( 1) C   3           s(  0.00%)p 1.00( 99.99%)d 0.00(  0.01%)
                                           -0.0000  0.0000  0.0000  0.0000 -0.0000
                                            0.0000  0.0000  0.9998  0.0152 -0.0000
                                           -0.0107 -0.0039 -0.0000 -0.0000
    36. (0.98245) LP ( 1) O   7           s( 33.63%)p 1.97( 66.33%)d 0.00(  0.04%)
                                            0.0002  0.5799 -0.0014 -0.2229 -0.0009
                                           -0.7833  0.0085 -0.0000  0.0000 -0.0114
                                           -0.0000 -0.0000  0.0151  0.0074
    37. (0.00150) RY*( 1) O   1           s(  1.40%)p68.41( 96.01%)d 1.84(  2.59%)
                                            0.0000 -0.0011  0.1185  0.0067 -0.7050
                                            0.0127 -0.6804  0.0000 -0.0000 -0.0007
                                           -0.0000  0.0000 -0.1608 -0.0036
    38. (0.00009) RY*( 2) O   1           s( 48.06%)p 1.03( 49.57%)d 0.05(  2.37%)
    39. (0.00002) RY*( 3) O   1           s( 45.90%)p 1.12( 51.40%)d 0.06(  2.70%)
    40. (0.00002) RY*( 4) O   1           s(  0.00%)p 1.00( 92.19%)d 0.08(  7.81%)
    41. (0.00001) RY*( 5) O   1           s(  0.09%)p 1.68(  0.15%)d99.99( 99.76%)
    42. (0.00000) RY*( 6) O   1           s(  0.00%)p 1.00(  7.83%)d11.77( 92.17%)
    43. (0.00000) RY*( 7) O   1           s(  0.00%)p 1.00(  0.15%)d99.99( 99.85%)
    44. (0.00000) RY*( 8) O   1           s(  2.41%)p 1.03(  2.48%)d39.45( 95.11%)
    45. (0.00000) RY*( 9) O   1           s(  2.05%)p 0.32(  0.66%)d47.40( 97.29%)
    46. (0.00686) RY*( 1) C   2           s( 12.37%)p 7.04( 87.15%)d 0.04(  0.48%)
                                           -0.0000  0.0577  0.3470  0.0565 -0.6327
                                           -0.0321  0.6833  0.0000 -0.0000 -0.0256
                                            0.0000 -0.0000  0.0640  0.0036
    47. (0.00389) RY*( 2) C   2           s( 41.09%)p 0.14(  5.78%)d 1.29( 53.13%)
                                           -0.0000 -0.0024  0.6410 -0.0129  0.2314
                                           -0.0480 -0.0426 -0.0000 -0.0000  0.0383
                                           -0.0000  0.0000 -0.7279  0.0045
    48. (0.00125) RY*( 3) C   2           s(  9.13%)p 8.84( 80.73%)d 1.11( 10.15%)
                                           -0.0000  0.0237  0.3012  0.0235 -0.5722
                                           -0.0392 -0.6912  0.0000 -0.0000  0.2851
                                            0.0000 -0.0000  0.1410  0.0185
    49. (0.00047) RY*( 4) C   2           s(  0.00%)p 1.00( 68.45%)d 0.46( 31.55%)
                                           -0.0000  0.0000 -0.0000 -0.0000 -0.0000
                                           -0.0000 -0.0000  0.0467  0.8260 -0.0000
                                           -0.5334  0.1758 -0.0000 -0.0000
    50. (0.00031) RY*( 5) C   2           s( 34.40%)p 0.60( 20.66%)d 1.31( 44.94%)
                                            0.0000 -0.0123  0.5864  0.0124  0.4501
                                           -0.0176  0.0595  0.0000  0.0000  0.0955
                                            0.0000 -0.0000  0.6623  0.0411
    51. (0.00000) RY*( 6) C   2           s(  0.00%)p 1.00( 29.45%)d 2.40( 70.55%)
    52. (0.00001) RY*( 7) C   2           s(  0.00%)p 1.00(  2.34%)d41.78( 97.66%)
    53. (0.00001) RY*( 8) C   2           s(  2.85%)p 2.10(  5.99%)d31.94( 91.15%)
    54. (0.00001) RY*( 9) C   2           s(  0.18%)p 0.11(  0.02%)d99.99( 99.80%)
    55. (0.00316) RY*( 1) C   3           s(  9.77%)p 8.87( 86.59%)d 0.37(  3.64%)
                                            0.0000  0.0098  0.3124 -0.0188 -0.8834
                                           -0.0108  0.2918 -0.0000 -0.0000  0.1388
                                            0.0000  0.0000  0.1294 -0.0200
    56. (0.00191) RY*( 2) C   3           s(  1.95%)p47.91( 93.59%)d 2.28(  4.46%)
                                            0.0000  0.0079  0.1395 -0.0108 -0.2344
                                            0.0103 -0.9385  0.0000  0.0000 -0.0310
                                           -0.0000 -0.0000  0.2076 -0.0234
    57. (0.00094) RY*( 3) C   3           s( 85.40%)p 0.10(  8.18%)d 0.08(  6.43%)
                                           -0.0000 -0.0152  0.9240  0.0153  0.2838
                                           -0.0024  0.0320 -0.0000 -0.0000 -0.1709
                                            0.0000  0.0000 -0.1841 -0.0340
    58. (0.00032) RY*( 4) C   3           s(  0.00%)p 1.00(  2.28%)d42.92( 97.72%)
                                           -0.0000 -0.0000  0.0000  0.0000  0.0000
                                           -0.0000  0.0000 -0.0014  0.1509  0.0000
                                           -0.2647  0.9524 -0.0000 -0.0000
    59. (0.00021) RY*( 5) C   3           s(  0.00%)p 1.00(  4.33%)d22.09( 95.67%)
                                            0.0000  0.0000 -0.0000 -0.0000 -0.0000
                                           -0.0000 -0.0000  0.0079  0.2080 -0.0000
                                            0.9504  0.2312  0.0000  0.0000
    60. (0.00013) RY*( 6) C   3           s(  0.14%)p16.12(  2.20%)d99.99( 97.66%)
                                           -0.0000 -0.0013  0.0369 -0.0000  0.0113
                                            0.0230 -0.1461 -0.0000  0.0000  0.8101
                                            0.0000 -0.0000 -0.5611 -0.0744
    61. (0.00010) RY*( 7) C   3           s(  2.56%)p 3.69(  9.43%)d34.45( 88.01%)
    62. (0.00003) RY*( 8) C   3           s(  0.00%)p 1.00( 93.41%)d 0.07(  6.59%)
    63. (0.00001) RY*( 9) C   3           s(  0.29%)p 0.21(  0.06%)d99.99( 99.65%)
    64. (0.00350) RY*( 1) C   4           s(  1.92%)p48.72( 93.74%)d 2.25(  4.33%)
                                            0.0000 -0.0188  0.1374  0.0173  0.9043
                                           -0.0279 -0.3444 -0.0000 -0.0000  0.2004
                                           -0.0000 -0.0000  0.0532  0.0191
    65. (0.00189) RY*( 2) C   4           s(  6.10%)p15.04( 91.71%)d 0.36(  2.19%)
                                           -0.0000  0.0205  0.2461 -0.0244  0.3275
                                           -0.0083  0.8995 -0.0000 -0.0000 -0.1167
                                           -0.0000 -0.0000  0.0836 -0.0359
    66. (0.00045) RY*( 3) C   4           s( 89.49%)p 0.09(  7.72%)d 0.03(  2.79%)
                                            0.0000 -0.0060  0.9460  0.0204 -0.2278
                                           -0.0080 -0.1576  0.0000  0.0000  0.1277
                                            0.0000  0.0000 -0.0524 -0.0940
    67. (0.00027) RY*( 4) C   4           s(  0.00%)p 1.00( 84.50%)d 0.18( 15.50%)
                                           -0.0000 -0.0000 -0.0000 -0.0000  0.0000
                                           -0.0000  0.0000  0.0030  0.9193  0.0000
                                            0.1042  0.3796  0.0000  0.0000
    68. (0.00006) RY*( 5) C   4           s(  0.64%)p 3.46(  2.20%)d99.99( 97.17%)
    69. (0.00005) RY*( 6) C   4           s(  0.00%)p 1.00(  7.98%)d11.54( 92.02%)
    70. (0.00004) RY*( 7) C   4           s(  1.55%)p 2.38(  3.70%)d61.04( 94.75%)
    71. (0.00000) RY*( 8) C   4           s(  0.00%)p 1.00(  7.58%)d12.19( 92.42%)
    72. (0.00000) RY*( 9) C   4           s(  0.38%)p 2.55(  0.97%)d99.99( 98.65%)
    73. (0.00295) RY*( 1) C   5           s(  0.05%)p99.99( 95.82%)d76.44(  4.12%)
                                           -0.0000  0.0232  0.0012  0.0026  0.6657
                                            0.0338  0.7169  0.0000  0.0000  0.1328
                                            0.0000 -0.0000 -0.1515 -0.0252
    74. (0.00154) RY*( 2) C   5           s(  1.33%)p72.25( 96.11%)d 1.93(  2.56%)
                                           -0.0000  0.0125  0.1147  0.0315 -0.7321
                                           -0.0089  0.6512  0.0000  0.0000  0.1568
                                            0.0000 -0.0000  0.0087 -0.0311
    75. (0.00051) RY*( 3) C   5           s( 95.87%)p 0.01(  1.00%)d 0.03(  3.13%)
                                            0.0000 -0.0076  0.9791 -0.0044  0.0887
                                           -0.0246 -0.0390 -0.0000 -0.0000 -0.1525
                                           -0.0000  0.0000  0.0799 -0.0412
    76. (0.00050) RY*( 4) C   5           s(  0.00%)p 1.00( 77.83%)d 0.28( 22.17%)
                                            0.0000 -0.0000  0.0000 -0.0000  0.0000
                                           -0.0000 -0.0000  0.0152  0.8821  0.0000
                                           -0.4248  0.2032  0.0000  0.0000
    77. (0.00008) RY*( 5) C   5           s(  1.89%)p 2.18(  4.11%)d49.79( 94.00%)
    78. (0.00007) RY*( 6) C   5           s(  0.00%)p 1.00( 12.66%)d 6.90( 87.34%)
    79. (0.00002) RY*( 7) C   5           s(  0.88%)p 2.40(  2.11%)d99.99( 97.01%)
    80. (0.00000) RY*( 8) C   5           s(  0.00%)p 1.00(  9.60%)d 9.42( 90.40%)
    81. (0.00000) RY*( 9) C   5           s(  0.06%)p15.91(  0.91%)d99.99( 99.03%)
    82. (0.00316) RY*( 1) C   6           s(  0.60%)p99.99( 95.70%)d 6.17(  3.70%)
                                            0.0000  0.0458  0.0624 -0.0072  0.6401
                                           -0.0273  0.7393  0.0000  0.0000  0.1785
                                            0.0000  0.0000  0.0686 -0.0195
    83. (0.00188) RY*( 2) C   6           s(  0.91%)p84.78( 77.01%)d24.31( 22.08%)
                                            0.0000  0.0089  0.0949  0.0256  0.5963
                                           -0.0107 -0.6432  0.0000  0.0000  0.4653
                                            0.0000  0.0000  0.0509 -0.0411
    84. (0.00112) RY*( 3) C   6           s( 68.75%)p 0.06(  4.46%)d 0.39( 26.78%)
                                            0.0000  0.0040  0.8292 -0.0273 -0.1930
                                           -0.0165  0.0799  0.0000  0.0000  0.2480
                                            0.0000  0.0000 -0.4394  0.1152
    85. (0.00085) RY*( 4) C   6           s(  0.00%)p 1.00( 22.53%)d 3.44( 77.47%)
                                            0.0000 -0.0000 -0.0000  0.0000  0.0000
                                            0.0000 -0.0000  0.0461  0.4724 -0.0000
                                            0.8272  0.3007  0.0000 -0.0000
    86. (0.00040) RY*( 5) C   6           s( 27.19%)p 0.02(  0.53%)d 2.66( 72.28%)
                                           -0.0000 -0.0015  0.5214  0.0178  0.0276
                                            0.0124 -0.0638 -0.0000 -0.0000 -0.3142
                                            0.0000 -0.0000  0.7894  0.0308
    87. (0.00037) RY*( 6) C   6           s(  0.00%)p 1.00(  0.03%)d99.99( 99.97%)
                                           -0.0000 -0.0000  0.0000  0.0000  0.0000
                                            0.0000 -0.0000 -0.0051  0.0165 -0.0000
                                           -0.3496  0.9367  0.0000  0.0000
    88. (0.00024) RY*( 7) C   6           s(  0.00%)p 1.00( 77.64%)d 0.29( 22.36%)
                                           -0.0000 -0.0000  0.0000  0.0000 -0.0000
                                            0.0000 -0.0000 -0.0087  0.8811 -0.0000
                                           -0.4377 -0.1789  0.0000  0.0000
    89. (0.00014) RY*( 8) C   6           s(  1.43%)p15.54( 22.27%)d53.22( 76.29%)
                                            0.0000  0.0272  0.1166 -0.0344  0.4398
                                           -0.0055 -0.1676 -0.0000  0.0000 -0.7658
                                           -0.0000  0.0000 -0.4129  0.0779
    90. (0.00001) RY*( 9) C   6           s(  1.46%)p 0.04(  0.07%)d67.53( 98.48%)
    91. (0.00145) RY*( 1) O   7           s( 15.15%)p 5.02( 75.99%)d 0.59(  8.86%)
                                            0.0000 -0.0087  0.3891  0.0049 -0.0700
                                           -0.0113 -0.8688  0.0000 -0.0000 -0.1721
                                           -0.0000  0.0000  0.2361 -0.0570
    92. (0.00050) RY*( 2) O   7           s(  0.00%)p 1.00( 81.15%)d 0.23( 18.85%)
                                           -0.0000  0.0000  0.0000 -0.0000  0.0000
                                            0.0000 -0.0000 -0.0017  0.9008  0.0000
                                           -0.3262  0.2865  0.0000  0.0000
    93. (0.00018) RY*( 3) O   7           s(  3.39%)p14.66( 49.73%)d13.82( 46.88%)
                                           -0.0000 -0.0071  0.1840 -0.0119 -0.6667
                                            0.0055  0.2293  0.0000  0.0000  0.3555
                                           -0.0000  0.0000  0.5682 -0.1401
    94. (0.00010) RY*( 4) O   7           s( 78.48%)p 0.26( 20.13%)d 0.02(  1.39%)
                                           -0.0000  0.0039  0.8859 -0.0081  0.3015
                                            0.0044  0.3321 -0.0000  0.0000  0.0596
                                            0.0000 -0.0000 -0.0968  0.0316
    95. (0.00007) RY*( 5) O   7           s(  0.00%)p 1.00( 16.64%)d 5.01( 83.36%)
    96. (0.00005) RY*( 6) O   7           s(  2.59%)p15.75( 40.73%)d21.92( 56.68%)
    97. (0.00000) RY*( 7) O   7           s(  0.00%)p 1.00(  2.30%)d42.49( 97.70%)
    98. (0.00000) RY*( 8) O   7           s(  0.34%)p34.32( 11.70%)d99.99( 87.96%)
    99. (0.00001) RY*( 9) O   7           s(  0.08%)p22.65(  1.87%)d99.99( 98.05%)
   100. (0.00143) RY*( 1) C   8           s( 22.21%)p 2.62( 58.12%)d 0.89( 19.68%)
                                           -0.0000  0.0081  0.4712  0.0082  0.7601
                                            0.0520  0.0256  0.0000 -0.0000  0.0358
                                           -0.0000 -0.0000  0.4402 -0.0409
   101. (0.00080) RY*( 2) C   8           s(  1.02%)p94.07( 96.18%)d 2.73(  2.79%)
                                            0.0000 -0.0241  0.0982 -0.0492 -0.0807
                                            0.0404 -0.9753  0.0000 -0.0000 -0.1290
                                           -0.0000  0.0000  0.0935 -0.0506
   102. (0.00054) RY*( 3) C   8           s(  0.00%)p 1.00( 32.07%)d 2.12( 67.93%)
                                           -0.0000 -0.0000  0.0000  0.0000 -0.0000
                                            0.0000 -0.0000  0.0057  0.5663 -0.0000
                                            0.5873 -0.5782  0.0000 -0.0000
   103. (0.00020) RY*( 4) C   8           s(  8.63%)p 1.35( 11.61%)d 9.24( 79.76%)
                                            0.0000  0.0005  0.2938 -0.0094  0.3342
                                            0.0232 -0.0618  0.0000  0.0000 -0.1347
                                            0.0000  0.0000 -0.8823 -0.0310
   104. (0.00002) RY*( 5) C   8           s(  0.00%)p 1.00( 66.30%)d 0.51( 33.70%)
   105. (0.00001) RY*( 6) C   8           s( 67.87%)p 0.47( 31.80%)d 0.00(  0.32%)
   106. (0.00000) RY*( 7) C   8           s(  0.00%)p 1.00(  1.68%)d58.53( 98.32%)
   107. (0.00001) RY*( 8) C   8           s(  0.09%)p23.88(  2.26%)d99.99( 97.64%)
   108. (0.00000) RY*( 9) C   8           s(  0.12%)p 4.16(  0.51%)d99.99( 99.37%)
   109. (0.00225) RY*( 1) C   9           s(  0.77%)p99.99( 93.50%)d 7.43(  5.73%)
                                            0.0000  0.0230  0.0847  0.0205  0.6213
                                           -0.0167 -0.7405  0.0000  0.0000 -0.2362
                                            0.0000  0.0000  0.0090 -0.0371
   110. (0.00112) RY*( 2) C   9           s(  1.77%)p54.59( 96.46%)d 1.01(  1.78%)
                                           -0.0000  0.0089  0.1326  0.0097 -0.7604
                                            0.0299 -0.6207 -0.0000 -0.0000 -0.0002
                                           -0.0000 -0.0000  0.1327 -0.0125
   111. (0.00058) RY*( 3) C   9           s( 94.72%)p 0.02(  1.91%)d 0.04(  3.37%)
                                           -0.0000 -0.0090  0.9732 -0.0169  0.0720
                                            0.0148  0.1156  0.0000  0.0000  0.1778
                                           -0.0000 -0.0000 -0.0240 -0.0388
   112. (0.00043) RY*( 4) C   9           s(  0.00%)p 1.00( 82.37%)d 0.21( 17.63%)
                                           -0.0000 -0.0000 -0.0000 -0.0000 -0.0000
                                           -0.0000  0.0000  0.0078  0.9075 -0.0000
                                           -0.2243 -0.3550  0.0000 -0.0000
   113. (0.00007) RY*( 5) C   9           s(  1.80%)p 2.64(  4.75%)d52.03( 93.46%)
   114. (0.00006) RY*( 6) C   9           s(  0.00%)p 1.00(  7.39%)d12.54( 92.61%)
   115. (0.00004) RY*( 7) C   9           s(  0.95%)p 2.98(  2.83%)d99.99( 96.22%)
   116. (0.00000) RY*( 8) C   9           s(  0.00%)p 1.00( 10.31%)d 8.70( 89.69%)
   117. (0.00000) RY*( 9) C   9           s(  0.07%)p 8.28(  0.61%)d99.99( 99.31%)
   118. (0.00308) RY*( 1) C  10           s(  0.60%)p99.99( 93.28%)d10.22(  6.12%)
                                            0.0000 -0.0225  0.0740  0.0130  0.5091
                                            0.0313  0.8201 -0.0000 -0.0000 -0.1458
                                           -0.0000  0.0000  0.1984  0.0233
   119. (0.00143) RY*( 2) C  10           s(  3.99%)p23.51( 93.85%)d 0.54(  2.16%)
                                           -0.0000  0.0158  0.1992 -0.0221  0.8162
                                            0.0081 -0.5213 -0.0000 -0.0000  0.1192
                                           -0.0000  0.0000  0.0795 -0.0324
   120. (0.00046) RY*( 3) C  10           s( 93.95%)p 0.05(  4.65%)d 0.01(  1.40%)
                                            0.0000 -0.0058  0.9693  0.0154 -0.2127
                                            0.0136  0.0288 -0.0000 -0.0000 -0.0722
                                           -0.0000  0.0000  0.0191 -0.0915
   121. (0.00032) RY*( 4) C  10           s(  0.00%)p 1.00( 83.03%)d 0.20( 16.97%)
                                           -0.0000 -0.0000  0.0000 -0.0000  0.0000
                                            0.0000  0.0000  0.0058  0.9112 -0.0000
                                            0.2857 -0.2967  0.0000 -0.0000
   122. (0.00006) RY*( 5) C  10           s(  0.35%)p 7.96(  2.79%)d99.99( 96.85%)
   123. (0.00005) RY*( 6) C  10           s(  0.00%)p 1.00( 13.08%)d 6.64( 86.92%)
   124. (0.00002) RY*( 7) C  10           s(  0.82%)p 4.75(  3.92%)d99.99( 95.26%)
   125. (0.00001) RY*( 8) C  10           s(  0.00%)p 1.00(  3.94%)d24.36( 96.06%)
   126. (0.00000) RY*( 9) C  10           s(  0.36%)p 4.28(  1.55%)d99.99( 98.09%)
   127. (0.00183) RY*( 1) H  11           s( 99.78%)p 0.00(  0.22%)
                                            0.0107  0.9989 -0.0097 -0.0457  0.0000
   128. (0.00003) RY*( 2) H  11           s(  0.02%)p99.99( 99.98%)
   129. (0.00003) RY*( 3) H  11           s(  0.30%)p99.99( 99.70%)
   130. (0.00001) RY*( 4) H  11           s(  0.00%)p 1.00(100.00%)
   131. (0.00174) RY*( 1) H  12           s( 99.71%)p 0.00(  0.29%)
                                            0.0064  0.9985  0.0534  0.0081  0.0000
   132. (0.00005) RY*( 2) H  12           s(  0.00%)p 1.00(100.00%)
   133. (0.00003) RY*( 3) H  12           s(  0.07%)p99.99( 99.93%)
   134. (0.00004) RY*( 4) H  12           s(  0.34%)p99.99( 99.66%)
   135. (0.00088) RY*( 1) H  13           s( 99.58%)p 0.00(  0.42%)
                                            0.0039  0.9979 -0.0189 -0.0624 -0.0000
   136. (0.00005) RY*( 2) H  13           s(  0.09%)p99.99( 99.91%)
   137. (0.00004) RY*( 3) H  13           s(  0.00%)p 1.00(100.00%)
   138. (0.00003) RY*( 4) H  13           s(  0.44%)p99.99( 99.56%)
   139. (0.00023) RY*( 1) H  14           s( 97.14%)p 0.03(  2.86%)
                                            0.0057  0.9856 -0.1211 -0.1182 -0.0000
   140. (0.00007) RY*( 2) H  14           s(  0.00%)p 1.00(100.00%)
   141. (0.00005) RY*( 3) H  14           s(  2.39%)p40.91( 97.61%)
   142. (0.00000) RY*( 4) H  14           s(  0.57%)p99.99( 99.43%)
   143. (0.00064) RY*( 1) H  15           s( 96.93%)p 0.03(  3.07%)
                                            0.0056  0.9845  0.0735  0.1590  0.0051
   144. (0.00007) RY*( 2) H  15           s(  1.25%)p79.21( 98.75%)
   145. (0.00008) RY*( 3) H  15           s(  1.05%)p93.98( 98.95%)
   146. (0.00001) RY*( 4) H  15           s(  0.87%)p99.99( 99.13%)
   147. (0.00064) RY*( 1) H  16           s( 96.93%)p 0.03(  3.07%)
                                            0.0056  0.9845  0.0735  0.1590 -0.0051
   148. (0.00007) RY*( 2) H  16           s(  1.25%)p79.21( 98.75%)
   149. (0.00008) RY*( 3) H  16           s(  1.05%)p93.98( 98.95%)
   150. (0.00001) RY*( 4) H  16           s(  0.87%)p99.99( 99.13%)
   151. (0.00068) RY*( 1) H  17           s( 99.48%)p 0.01(  0.52%)
                                            0.0028  0.9974 -0.0678  0.0246 -0.0000
   152. (0.00006) RY*( 2) H  17           s(  0.00%)p 1.00(100.00%)
   153. (0.00004) RY*( 3) H  17           s(  0.47%)p99.99( 99.53%)
   154. (0.00003) RY*( 4) H  17           s(  0.15%)p99.99( 99.85%)
   155. (0.00105) RY*( 1) H  18           s( 99.73%)p 0.00(  0.27%)
                                            0.0052  0.9986  0.0382  0.0355  0.0000
   156. (0.00006) RY*( 2) H  18           s(  0.00%)p 1.00(100.00%)
   157. (0.00003) RY*( 3) H  18           s(  0.22%)p99.99( 99.78%)
   158. (0.00004) RY*( 4) H  18           s(  0.16%)p99.99( 99.84%)
   159. (0.00169) BD*( 1) O   1 - C   2  
                ( 33.99%)   0.5830* O   1 s( 42.54%)p 1.35( 57.37%)d 0.00(  0.09%)
                                            0.0000 -0.6516  0.0279  0.5449 -0.0134
                                           -0.5257  0.0158  0.0000 -0.0000  0.0269
                                           -0.0000  0.0000 -0.0021  0.0139
                ( 66.01%)  -0.8125* C   2 s( 31.40%)p 2.18( 68.35%)d 0.01(  0.25%)
                                           -0.0000 -0.5575  0.0569 -0.5843 -0.0700
                                            0.5799  0.0303 -0.0000 -0.0000  0.0442
                                           -0.0000  0.0000  0.0026  0.0235
   160. (0.01068) BD*( 2) O   1 - C   2  
                ( 42.81%)   0.6543* O   1 s(  0.00%)p 1.00( 99.83%)d 0.00(  0.17%)
                                           -0.0000 -0.0000 -0.0000  0.0000  0.0000
                                            0.0000  0.0000 -0.9991  0.0104  0.0000
                                            0.0310 -0.0275 -0.0000  0.0000
                ( 57.19%)  -0.7562* C   2 s(  0.00%)p 1.00( 99.76%)d 0.00(  0.24%)
                                            0.0000  0.0000 -0.0000  0.0000 -0.0000
                                            0.0000 -0.0000 -0.9983  0.0308 -0.0000
                                           -0.0261  0.0414  0.0000 -0.0000
   161. (0.03142) BD*( 1) C   2 - C   3  
                ( 53.79%)   0.7334* C   2 s( 37.15%)p 1.69( 62.78%)d 0.00(  0.07%)
                                            0.0004  0.6095 -0.0050 -0.7694  0.0040
                                           -0.1891  0.0080 -0.0000  0.0000  0.0099
                                            0.0000  0.0000  0.0210 -0.0109
                ( 46.21%)  -0.6798* C   3 s( 31.67%)p 2.16( 68.29%)d 0.00(  0.04%)
                                            0.0000  0.5627  0.0022  0.8126 -0.0076
                                            0.1499  0.0028 -0.0000  0.0000  0.0065
                                           -0.0000 -0.0000  0.0152 -0.0132
   162. (0.02963) BD*( 1) C   2 - H  11  
                ( 40.26%)   0.6345* C   2 s( 31.42%)p 2.18( 68.54%)d 0.00(  0.04%)
                                            0.0003 -0.5595 -0.0343 -0.2486 -0.0244
                                           -0.7890  0.0236 -0.0000  0.0000 -0.0066
                                            0.0000 -0.0000  0.0186  0.0066
                ( 59.74%)  -0.7729* H  11 s( 99.90%)p 0.00(  0.10%)
                                           -0.9994  0.0122  0.0116  0.0300  0.0000
   163. (0.01335) BD*( 1) C   3 - C   4  
                ( 49.32%)   0.7023* C   3 s( 33.90%)p 1.95( 66.05%)d 0.00(  0.05%)
                                            0.0001 -0.5822 -0.0050  0.2612 -0.0212
                                            0.7693  0.0076 -0.0000  0.0000 -0.0117
                                            0.0000  0.0000  0.0114  0.0145
                ( 50.68%)  -0.7119* C   4 s( 34.27%)p 1.92( 65.68%)d 0.00(  0.05%)
                                           -0.0001 -0.5853 -0.0054 -0.2865 -0.0256
                                           -0.7577  0.0071 -0.0000 -0.0000 -0.0096
                                           -0.0000 -0.0000  0.0164  0.0129
   164. (0.01164) BD*( 1) C   3 - C  10  
                ( 49.65%)   0.7046* C   3 s( 34.34%)p 1.91( 65.61%)d 0.00(  0.05%)
                                            0.0000 -0.5859 -0.0103  0.5202 -0.0162
                                           -0.6204 -0.0158 -0.0000 -0.0000  0.0171
                                            0.0000 -0.0000  0.0017  0.0153
                ( 50.35%)  -0.7096* C  10 s( 35.28%)p 1.83( 64.66%)d 0.00(  0.05%)
                                           -0.0001 -0.5940 -0.0047 -0.5430 -0.0203
                                            0.5926 -0.0154 -0.0000 -0.0000  0.0184
                                           -0.0000  0.0000  0.0042  0.0135
   165. (0.00657) BD*( 1) C   4 - C   5  
                ( 50.02%)   0.7072* C   4 s( 35.74%)p 1.80( 64.21%)d 0.00(  0.05%)
                                            0.0001  0.5977  0.0124 -0.7827  0.0027
                                           -0.1662 -0.0425  0.0000 -0.0000  0.0030
                                           -0.0000 -0.0000  0.0186 -0.0112
                ( 49.98%)  -0.7070* C   5 s( 36.72%)p 1.72( 63.23%)d 0.00(  0.05%)
                                           -0.0000  0.6059  0.0088  0.7832  0.0120
                                            0.1312 -0.0392  0.0000 -0.0000  0.0105
                                            0.0000  0.0000  0.0138 -0.0128
   166. (0.03044) BD*( 2) C   4 - C   5  
                ( 43.76%)   0.6615* C   4 s(  0.00%)p 1.00( 99.94%)d 0.00(  0.06%)
                                           -0.0000  0.0000 -0.0000 -0.0000 -0.0000
                                            0.0000 -0.0000 -0.9997  0.0056 -0.0000
                                            0.0223 -0.0118  0.0000 -0.0000
                ( 56.24%)  -0.7499* C   5 s(  0.00%)p 1.00( 99.91%)d 0.00(  0.09%)
                                            0.0000  0.0000 -0.0000  0.0000  0.0000
                                            0.0000 -0.0000 -0.9995  0.0105  0.0000
                                           -0.0228 -0.0187  0.0000 -0.0000
   167. (0.00773) BD*( 1) C   4 - H  12  
                ( 35.73%)   0.5978* C   4 s( 29.91%)p 2.34( 70.07%)d 0.00(  0.02%)
                                            0.0003 -0.5467  0.0153 -0.5509  0.0121
                                            0.6301 -0.0033  0.0000  0.0000  0.0126
                                           -0.0000  0.0000  0.0007  0.0088
                ( 64.27%)  -0.8017* H  12 s( 99.89%)p 0.00(  0.11%)
                                           -0.9994  0.0054  0.0225 -0.0244 -0.0000
   168. (0.01253) BD*( 1) C   5 - C   6  
                ( 51.12%)   0.7150* C   5 s( 33.34%)p 2.00( 66.60%)d 0.00(  0.06%)
                                            0.0002  0.5772  0.0163 -0.5479 -0.0331
                                            0.6038 -0.0123  0.0000  0.0000 -0.0197
                                            0.0000  0.0000 -0.0043 -0.0151
                ( 48.88%)  -0.6992* C   6 s( 36.50%)p 1.74( 63.45%)d 0.00(  0.05%)
                                           -0.0003  0.6042 -0.0029  0.4987 -0.0429
                                           -0.6195 -0.0138  0.0000  0.0000 -0.0174
                                           -0.0000  0.0000 -0.0045 -0.0129
   169. (0.00637) BD*( 1) C   5 - H  13  
                ( 36.42%)   0.6035* C   5 s( 29.86%)p 2.35( 70.11%)d 0.00(  0.03%)
                                           -0.0003  0.5462 -0.0159 -0.2909  0.0116
                                           -0.7850  0.0058 -0.0000  0.0000  0.0101
                                            0.0000 -0.0000 -0.0077 -0.0106
                ( 63.58%)  -0.7974* H  13 s( 99.89%)p 0.00(  0.11%)
                                            0.9995 -0.0018  0.0110  0.0310 -0.0000
   170. (0.01662) BD*( 1) C   6 - O   7  
                ( 68.15%)   0.8255* C   6 s( 24.91%)p 3.00( 74.79%)d 0.01(  0.29%)
                                           -0.0001  0.4988 -0.0173 -0.8428 -0.0268
                                           -0.1896 -0.0310 -0.0000  0.0000  0.0203
                                           -0.0000 -0.0000  0.0419 -0.0274
                ( 31.85%)  -0.5644* O   7 s( 34.63%)p 1.89( 65.29%)d 0.00(  0.07%)
                                            0.0000  0.5885  0.0032  0.7793  0.0056
                                            0.2137 -0.0028 -0.0000 -0.0000  0.0194
                                           -0.0000 -0.0000  0.0125 -0.0145
   171. (0.10183) BD*( 2) C   6 - O   7  
                ( 69.52%)   0.8338* C   6 s(  0.00%)p 1.00( 99.80%)d 0.00(  0.20%)
                                            0.0000 -0.0000 -0.0000 -0.0000  0.0000
                                            0.0000 -0.0000  0.9989 -0.0140  0.0000
                                           -0.0438 -0.0106 -0.0000  0.0000
                ( 30.48%)  -0.5521* O   7 s(  0.00%)p 1.00( 99.91%)d 0.00(  0.09%)
                                           -0.0000  0.0000 -0.0000  0.0000  0.0000
                                           -0.0000  0.0000  0.9995  0.0016  0.0000
                                            0.0194  0.0231  0.0000 -0.0000
   172. (0.01533) BD*( 1) C   6 - C   9  
                ( 49.61%)   0.7043* C   6 s( 38.24%)p 1.61( 61.71%)d 0.00(  0.05%)
                                            0.0000 -0.6184 -0.0069 -0.1949  0.0116
                                           -0.7609 -0.0000 -0.0000 -0.0000 -0.0090
                                            0.0000  0.0000  0.0153  0.0131
                ( 50.39%)  -0.7099* C   9 s( 33.63%)p 1.97( 66.31%)d 0.00(  0.06%)
                                            0.0000 -0.5798 -0.0104  0.3011  0.0282
                                            0.7561 -0.0010 -0.0000 -0.0000 -0.0124
                                           -0.0000 -0.0000  0.0151  0.0149
   173. (0.00427) BD*( 1) O   7 - C   8  
                ( 29.16%)   0.5400* O   7 s( 31.71%)p 2.15( 68.22%)d 0.00(  0.07%)
                                           -0.0001 -0.5631  0.0004  0.5847  0.0132
                                           -0.5830  0.0150 -0.0000 -0.0000  0.0168
                                            0.0000 -0.0000  0.0132  0.0142
                ( 70.84%)  -0.8417* C   8 s( 20.59%)p 3.84( 79.05%)d 0.02(  0.36%)
                                           -0.0001 -0.4530 -0.0258 -0.6445 -0.0142
                                            0.6095  0.0588  0.0000  0.0000  0.0515
                                            0.0000 -0.0000 -0.0044  0.0304
   174. (0.00343) BD*( 1) C   8 - H  14  
                ( 37.46%)   0.6121* C   8 s( 26.49%)p 2.77( 73.47%)d 0.00(  0.04%)
                                            0.0001 -0.5144 -0.0152  0.7511 -0.0166
                                            0.4125 -0.0068 -0.0000  0.0000 -0.0181
                                            0.0000  0.0000 -0.0058  0.0081
                ( 62.54%)  -0.7908* H  14 s( 99.90%)p 0.00(  0.10%)
                                           -0.9995  0.0008 -0.0289 -0.0121  0.0000
   175. (0.00497) BD*( 1) C   8 - H  15  
                ( 38.17%)   0.6178* C   8 s( 26.49%)p 2.77( 73.47%)d 0.00(  0.04%)
                                           -0.0000 -0.5145  0.0136 -0.0903  0.0276
                                           -0.4754 -0.0015  0.7069 -0.0008 -0.0058
                                            0.0075  0.0139  0.0045 -0.0118
                ( 61.83%)  -0.7864* H  15 s( 99.90%)p 0.00(  0.10%)
                                           -0.9995  0.0032 -0.0046  0.0180 -0.0252
   176. (0.00497) BD*( 1) C   8 - H  16  
                ( 38.17%)   0.6178* C   8 s( 26.49%)p 2.77( 73.47%)d 0.00(  0.04%)
                                           -0.0000 -0.5145  0.0136 -0.0903  0.0276
                                           -0.4754 -0.0015 -0.7069  0.0008 -0.0058
                                           -0.0075 -0.0139  0.0045 -0.0118
                ( 61.83%)  -0.7864* H  16 s( 99.90%)p 0.00(  0.10%)
                                           -0.9995  0.0032 -0.0046  0.0180  0.0252
   177. (0.00705) BD*( 1) C   9 - C  10  
                ( 49.78%)   0.7055* C   9 s( 36.34%)p 1.75( 63.62%)d 0.00(  0.04%)
                                            0.0001 -0.6027 -0.0122 -0.7823  0.0020
                                           -0.1509 -0.0371 -0.0000  0.0000 -0.0013
                                            0.0000  0.0000 -0.0166  0.0126
                ( 50.22%)  -0.7087* C  10 s( 35.49%)p 1.82( 64.46%)d 0.00(  0.05%)
                                           -0.0001 -0.5956 -0.0131  0.7915  0.0133
                                            0.1278 -0.0392 -0.0000 -0.0000 -0.0096
                                            0.0000  0.0000 -0.0154  0.0115
   178. (0.02841) BD*( 2) C   9 - C  10  
                ( 52.38%)   0.7237* C   9 s(  0.00%)p 1.00( 99.93%)d 0.00(  0.07%)
                                           -0.0000 -0.0000 -0.0000 -0.0000 -0.0000
                                            0.0000 -0.0000  0.9996 -0.0065  0.0000
                                            0.0242 -0.0099 -0.0000  0.0000
                ( 47.62%)  -0.6901* C  10 s(  0.00%)p 1.00( 99.94%)d 0.00(  0.06%)
                                            0.0000 -0.0000  0.0000  0.0000  0.0000
                                            0.0000 -0.0000  0.9997 -0.0064 -0.0000
                                           -0.0174 -0.0170  0.0000  0.0000
   179. (0.00677) BD*( 1) C   9 - H  17  
                ( 36.94%)   0.6077* C   9 s( 29.95%)p 2.34( 70.02%)d 0.00(  0.03%)
                                           -0.0003  0.5471 -0.0141 -0.5442  0.0177
                                            0.6354  0.0055 -0.0000  0.0000 -0.0128
                                            0.0000  0.0000 -0.0002 -0.0108
                ( 63.06%)  -0.7941* H  17 s( 99.90%)p 0.00(  0.10%)
                                            0.9995 -0.0008  0.0188 -0.0260 -0.0000
   180. (0.00757) BD*( 1) C  10 - H  18  
                ( 36.58%)   0.6048* C  10 s( 29.14%)p 2.43( 70.83%)d 0.00(  0.03%)
                                            0.0003 -0.5396  0.0148 -0.2775  0.0122
                                           -0.7945  0.0067  0.0000  0.0000 -0.0088
                                           -0.0000  0.0000  0.0100  0.0093
                ( 63.42%)  -0.7964* H  18 s( 99.89%)p 0.00(  0.11%)
                                           -0.9995  0.0037  0.0099  0.0309 -0.0000


 NHO Directionality and "Bond Bending" (deviations from line of nuclear centers)

         [Thresholds for printing:  angular deviation  >  1.0 degree]
                                    hybrid p-character > 25.0%
                                    orbital occupancy  >  0.10e

                                Line of Centers        Hybrid 1              Hybrid 2
                                ---------------  -------------------   ------------------
                NBO               Theta   Phi    Theta   Phi    Dev    Theta   Phi    Dev
 ========================================================================================
     1. BD (   1) O   1 - C   2    90.0  135.7     --     --    --      90.0  317.0   1.3
     2. BD (   2) O   1 - C   2    90.0  135.7     0.0    0.0  90.0      0.0    0.0  90.0
     3. BD (   1) C   2 - C   3    90.0  190.7    90.0  193.3   2.6      --     --    --
     4. BD (   1) C   2 - H  11    90.0   76.5    90.0   70.4   6.2      --     --    --
     5. BD (   1) C   3 - C   4    90.0  250.3    90.0  252.8   2.5     90.0   67.4   2.9
     6. BD (   1) C   3 - C  10    90.0  131.2    90.0  128.4   2.9     90.0  314.3   3.1
     7. BD (   1) C   4 - C   5    90.0  190.8    90.0  195.0   4.2     90.0    6.6   4.2
     8. BD (   2) C   4 - C   5    90.0  190.8     0.0    0.0  90.0      0.0    0.0  90.0
     9. BD (   1) C   4 - H  12    90.0  312.0    90.0  310.7   1.3      --     --    --
    10. BD (   1) C   5 - C   6    90.0  130.9    90.0  134.5   3.6     90.0  305.7   5.2
    11. BD (   1) C   5 - H  13    90.0  248.9    90.0  250.3   1.3      --     --    --
    13. BD (   2) C   6 - O   7    90.0  195.0     0.0    0.0  90.0      0.0    0.0  90.0
    14. BD (   1) C   6 - C   9    90.0   70.8    90.0   76.5   5.7     90.0  246.4   4.4
    15. BD (   1) O   7 - C   8    90.0  134.5    90.0  136.5   2.0      --     --    --
    17. BD (   1) C   8 - H  15   144.4   83.8   145.7   82.5   1.5      --     --    --
    18. BD (   1) C   8 - H  16    35.6   83.8    34.3   82.5   1.5      --     --    --
    19. BD (   1) C   9 - C  10    90.0   10.1    90.0   13.5   3.5     90.0  186.3   3.8
    20. BD (   2) C   9 - C  10    90.0   10.1     0.0    0.0  90.0      0.0    0.0  90.0
    33. LP (   1) O   1             --     --     90.0  315.3   --       --     --    --
    34. LP (   2) O   1             --     --     90.0  225.7   --       --     --    --
    35. LP*(   1) C   3             --     --      0.0    0.0   --       --     --    --
    36. LP (   1) O   7             --     --     90.0  253.9   --       --     --    --
   171. BD*(   2) C   6 - O   7    90.0  195.0     0.0    0.0  90.0      0.0    0.0  90.0


 Second Order Perturbation Theory Analysis of Fock Matrix in NBO Basis

     Threshold for printing:   0.25 kcal/mol
                                                                              E(2)  E(j)-E(i) F(i,j)
         Donor NBO (i)                     Acceptor NBO (j)                 kcal/mol   a.u.    a.u. 
 ===================================================================================================

 within unit  1
   1. BD (   1) O   1 - C   2        / 46. RY*(   1) C   2                    0.73    1.65    0.044
   1. BD (   1) O   1 - C   2        / 56. RY*(   2) C   3                    0.62    2.11    0.046
   1. BD (   1) O   1 - C   2        /161. BD*(   1) C   2 - C   3            0.52    1.50    0.036
   1. BD (   1) O   1 - C   2        /164. BD*(   1) C   3 - C  10            0.77    1.60    0.045
   2. BD (   2) O   1 - C   2        / 35. LP*(   1) C   3                    9.93    0.26    0.073
   2. BD (   2) O   1 - C   2        /160. BD*(   2) O   1 - C   2            0.41    0.39    0.016
   3. BD (   1) C   2 - C   3        / 37. RY*(   1) O   1                    0.65    1.89    0.044
   3. BD (   1) C   2 - C   3        / 64. RY*(   1) C   4                    0.59    1.73    0.040
   3. BD (   1) C   2 - C   3        /118. RY*(   1) C  10                    0.63    1.80    0.043
   3. BD (   1) C   2 - C   3        /159. BD*(   1) O   1 - C   2            0.37    1.30    0.028
   3. BD (   1) C   2 - C   3        /163. BD*(   1) C   3 - C   4            1.23    1.21    0.049
   3. BD (   1) C   2 - C   3        /164. BD*(   1) C   3 - C  10            1.34    1.22    0.051
   3. BD (   1) C   2 - C   3        /165. BD*(   1) C   4 - C   5            1.28    1.25    0.050
   3. BD (   1) C   2 - C   3        /177. BD*(   1) C   9 - C  10            1.30    1.22    0.050
   4. BD (   1) C   2 - H  11        / 37. RY*(   1) O   1                    0.61    1.72    0.041
   4. BD (   1) C   2 - H  11        / 55. RY*(   1) C   3                    0.38    1.59    0.031
   4. BD (   1) C   2 - H  11        /163. BD*(   1) C   3 - C   4            2.24    1.04    0.061
   5. BD (   1) C   3 - C   4        / 46. RY*(   1) C   2                    0.61    1.29    0.036
   5. BD (   1) C   3 - C   4        / 74. RY*(   2) C   5                    1.04    1.43    0.049
   5. BD (   1) C   3 - C   4        /118. RY*(   1) C  10                    0.42    1.83    0.035
   5. BD (   1) C   3 - C   4        /161. BD*(   1) C   2 - C   3            1.09    1.15    0.045
   5. BD (   1) C   3 - C   4        /162. BD*(   1) C   2 - H  11            0.56    1.13    0.032
   5. BD (   1) C   3 - C   4        /164. BD*(   1) C   3 - C  10            1.79    1.25    0.060
   5. BD (   1) C   3 - C   4        /165. BD*(   1) C   4 - C   5            1.25    1.27    0.051
   5. BD (   1) C   3 - C   4        /167. BD*(   1) C   4 - H  12            0.60    1.18    0.034
   5. BD (   1) C   3 - C   4        /169. BD*(   1) C   5 - H  13            1.25    1.17    0.048
   5. BD (   1) C   3 - C   4        /180. BD*(   1) C  10 - H  18            1.24    1.16    0.048
   6. BD (   1) C   3 - C  10        / 48. RY*(   3) C   2                    0.37    1.63    0.031
   6. BD (   1) C   3 - C  10        / 64. RY*(   1) C   4                    0.55    1.77    0.040
   6. BD (   1) C   3 - C  10        /109. RY*(   1) C   9                    0.54    1.85    0.040
   6. BD (   1) C   3 - C  10        /110. RY*(   2) C   9                    0.52    1.46    0.035
   6. BD (   1) C   3 - C  10        /159. BD*(   1) O   1 - C   2            0.74    1.34    0.040
   6. BD (   1) C   3 - C  10        /161. BD*(   1) C   2 - C   3            0.97    1.17    0.043
   6. BD (   1) C   3 - C  10        /163. BD*(   1) C   3 - C   4            1.78    1.25    0.060
   6. BD (   1) C   3 - C  10        /167. BD*(   1) C   4 - H  12            1.07    1.20    0.045
   6. BD (   1) C   3 - C  10        /177. BD*(   1) C   9 - C  10            1.33    1.27    0.052
   6. BD (   1) C   3 - C  10        /179. BD*(   1) C   9 - H  17            1.13    1.17    0.046
   6. BD (   1) C   3 - C  10        /180. BD*(   1) C  10 - H  18            0.65    1.18    0.035
   7. BD (   1) C   4 - C   5        / 55. RY*(   1) C   3                    0.94    1.80    0.052
   7. BD (   1) C   4 - C   5        / 82. RY*(   1) C   6                    0.82    1.55    0.045
   7. BD (   1) C   4 - C   5        /161. BD*(   1) C   2 - C   3            1.49    1.17    0.053
   7. BD (   1) C   4 - C   5        /163. BD*(   1) C   3 - C   4            1.40    1.25    0.053
   7. BD (   1) C   4 - C   5        /167. BD*(   1) C   4 - H  12            0.73    1.20    0.037
   7. BD (   1) C   4 - C   5        /168. BD*(   1) C   5 - C   6            1.15    1.23    0.048
   7. BD (   1) C   4 - C   5        /169. BD*(   1) C   5 - H  13            0.84    1.19    0.040
   7. BD (   1) C   4 - C   5        /170. BD*(   1) C   6 - O   7            1.74    1.06    0.054
   8. BD (   2) C   4 - C   5        / 35. LP*(   1) C   3                   30.94    0.18    0.100
   8. BD (   2) C   4 - C   5        / 62. RY*(   8) C   3                    0.72    0.97    0.037
   8. BD (   2) C   4 - C   5        / 67. RY*(   4) C   4                    0.35    1.02    0.026
   8. BD (   2) C   4 - C   5        /166. BD*(   2) C   4 - C   5            0.28    0.30    0.013
   8. BD (   2) C   4 - C   5        /171. BD*(   2) C   6 - O   7           13.38    0.21    0.068
   9. BD (   1) C   4 - H  12        / 73. RY*(   1) C   5                    0.30    1.58    0.028
   9. BD (   1) C   4 - H  12        /163. BD*(   1) C   3 - C   4            0.44    1.05    0.027
   9. BD (   1) C   4 - H  12        /164. BD*(   1) C   3 - C  10            2.27    1.06    0.062
   9. BD (   1) C   4 - H  12        /165. BD*(   1) C   4 - C   5            0.58    1.08    0.032
   9. BD (   1) C   4 - H  12        /168. BD*(   1) C   5 - C   6            2.09    1.02    0.058
  10. BD (   1) C   5 - C   6        / 65. RY*(   2) C   4                    1.10    1.49    0.051
  10. BD (   1) C   5 - C   6        / 91. RY*(   1) O   7                    0.45    1.99    0.038
  10. BD (   1) C   5 - C   6        /109. RY*(   1) C   9                    0.37    1.86    0.033
  10. BD (   1) C   5 - C   6        /110. RY*(   2) C   9                    0.32    1.47    0.027
  10. BD (   1) C   5 - C   6        /165. BD*(   1) C   4 - C   5            1.19    1.29    0.050
  10. BD (   1) C   5 - C   6        /167. BD*(   1) C   4 - H  12            1.18    1.20    0.048
  10. BD (   1) C   5 - C   6        /169. BD*(   1) C   5 - H  13            0.49    1.19    0.031
  10. BD (   1) C   5 - C   6        /170. BD*(   1) C   6 - O   7            0.31    1.06    0.023
  10. BD (   1) C   5 - C   6        /172. BD*(   1) C   6 - C   9            1.82    1.24    0.060
  10. BD (   1) C   5 - C   6        /173. BD*(   1) O   7 - C   8            1.58    1.00    0.050
  10. BD (   1) C   5 - C   6        /179. BD*(   1) C   9 - H  17            1.18    1.18    0.047
  11. BD (   1) C   5 - H  13        / 64. RY*(   1) C   4                    0.28    1.58    0.027
  11. BD (   1) C   5 - H  13        /163. BD*(   1) C   3 - C   4            2.02    1.06    0.058
  11. BD (   1) C   5 - H  13        /165. BD*(   1) C   4 - C   5            0.68    1.09    0.035
  11. BD (   1) C   5 - H  13        /168. BD*(   1) C   5 - C   6            0.26    1.03    0.021
  11. BD (   1) C   5 - H  13        /170. BD*(   1) C   6 - O   7            0.66    0.86    0.030
  11. BD (   1) C   5 - H  13        /172. BD*(   1) C   6 - C   9            2.26    1.03    0.061
  12. BD (   1) C   6 - O   7        / 73. RY*(   1) C   5                    0.28    2.03    0.030
  12. BD (   1) C   6 - O   7        /101. RY*(   2) C   8                    0.62    1.55    0.039
  12. BD (   1) C   6 - O   7        /165. BD*(   1) C   4 - C   5            0.73    1.53    0.042
  12. BD (   1) C   6 - O   7        /168. BD*(   1) C   5 - C   6            0.38    1.47    0.030
  12. BD (   1) C   6 - O   7        /172. BD*(   1) C   6 - C   9            0.43    1.47    0.032
  12. BD (   1) C   6 - O   7        /174. BD*(   1) C   8 - H  14            0.27    1.43    0.025
  12. BD (   1) C   6 - O   7        /177. BD*(   1) C   9 - C  10            0.58    1.51    0.037
  13. BD (   2) C   6 - O   7        / 76. RY*(   4) C   5                    0.53    1.25    0.034
  13. BD (   2) C   6 - O   7        /102. RY*(   3) C   8                    0.49    2.02    0.041
  13. BD (   2) C   6 - O   7        /112. RY*(   4) C   9                    0.43    1.18    0.029
  13. BD (   2) C   6 - O   7        /166. BD*(   2) C   4 - C   5            4.55    0.43    0.057
  13. BD (   2) C   6 - O   7        /171. BD*(   2) C   6 - O   7            1.23    0.33    0.026
  13. BD (   2) C   6 - O   7        /175. BD*(   1) C   8 - H  15            1.42    0.84    0.045
  13. BD (   2) C   6 - O   7        /176. BD*(   1) C   8 - H  16            1.42    0.84    0.045
  13. BD (   2) C   6 - O   7        /178. BD*(   2) C   9 - C  10            3.99    0.42    0.053
  14. BD (   1) C   6 - C   9        / 73. RY*(   1) C   5                    0.74    1.81    0.046
  14. BD (   1) C   6 - C   9        / 91. RY*(   1) O   7                    0.29    2.01    0.031
  14. BD (   1) C   6 - C   9        /118. RY*(   1) C  10                    0.32    1.87    0.031
  14. BD (   1) C   6 - C   9        /119. RY*(   2) C  10                    0.86    1.45    0.045
  14. BD (   1) C   6 - C   9        /168. BD*(   1) C   5 - C   6            1.92    1.25    0.062
  14. BD (   1) C   6 - C   9        /169. BD*(   1) C   5 - H  13            0.89    1.21    0.041
  14. BD (   1) C   6 - C   9        /177. BD*(   1) C   9 - C  10            1.37    1.29    0.053
  14. BD (   1) C   6 - C   9        /179. BD*(   1) C   9 - H  17            0.63    1.19    0.035
  14. BD (   1) C   6 - C   9        /180. BD*(   1) C  10 - H  18            1.08    1.20    0.045
  15. BD (   1) O   7 - C   8        / 82. RY*(   1) C   6                    0.60    1.71    0.040
  15. BD (   1) O   7 - C   8        / 83. RY*(   2) C   6                    0.59    2.11    0.045
  15. BD (   1) O   7 - C   8        /168. BD*(   1) C   5 - C   6            1.41    1.38    0.056
  16. BD (   1) C   8 - H  14        / 91. RY*(   1) O   7                    0.29    1.78    0.028
  16. BD (   1) C   8 - H  14        /170. BD*(   1) C   6 - O   7            2.01    0.85    0.052
  17. BD (   1) C   8 - H  15        / 92. RY*(   2) O   7                    0.30    1.86    0.030
  17. BD (   1) C   8 - H  15        /171. BD*(   2) C   6 - O   7            1.04    0.45    0.029
  18. BD (   1) C   8 - H  16        / 92. RY*(   2) O   7                    0.30    1.86    0.030
  18. BD (   1) C   8 - H  16        /171. BD*(   2) C   6 - O   7            1.04    0.45    0.029
  19. BD (   1) C   9 - C  10        / 56. RY*(   2) C   3                    0.97    1.77    0.053
  19. BD (   1) C   9 - C  10        / 83. RY*(   2) C   6                    0.73    1.95    0.048
  19. BD (   1) C   9 - C  10        /161. BD*(   1) C   2 - C   3            1.59    1.17    0.055
  19. BD (   1) C   9 - C  10        /164. BD*(   1) C   3 - C  10            1.51    1.26    0.055
  19. BD (   1) C   9 - C  10        /170. BD*(   1) C   6 - O   7            2.42    1.06    0.064
  19. BD (   1) C   9 - C  10        /172. BD*(   1) C   6 - C   9            1.44    1.23    0.053
  19. BD (   1) C   9 - C  10        /179. BD*(   1) C   9 - H  17            0.86    1.17    0.040
  19. BD (   1) C   9 - C  10        /180. BD*(   1) C  10 - H  18            0.65    1.18    0.035
  20. BD (   2) C   9 - C  10        / 35. LP*(   1) C   3                   26.66    0.19    0.095
  20. BD (   2) C   9 - C  10        / 58. RY*(   4) C   3                    0.32    2.15    0.036
  20. BD (   2) C   9 - C  10        / 62. RY*(   8) C   3                    0.39    0.98    0.027
  20. BD (   2) C   9 - C  10        / 85. RY*(   4) C   6                    0.41    1.85    0.038
  20. BD (   2) C   9 - C  10        /121. RY*(   4) C  10                    0.28    1.04    0.023
  20. BD (   2) C   9 - C  10        /171. BD*(   2) C   6 - O   7           16.06    0.21    0.076
  21. BD (   1) C   9 - H  17        / 82. RY*(   1) C   6                    0.40    1.37    0.030
  21. BD (   1) C   9 - H  17        /118. RY*(   1) C  10                    0.36    1.67    0.031
  21. BD (   1) C   9 - H  17        /164. BD*(   1) C   3 - C  10            1.90    1.08    0.057
  21. BD (   1) C   9 - H  17        /168. BD*(   1) C   5 - C   6            2.06    1.05    0.059
  21. BD (   1) C   9 - H  17        /170. BD*(   1) C   6 - O   7            0.35    0.88    0.022
  21. BD (   1) C   9 - H  17        /172. BD*(   1) C   6 - C   9            0.36    1.05    0.024
  21. BD (   1) C   9 - H  17        /177. BD*(   1) C   9 - C  10            0.65    1.09    0.034
  22. BD (   1) C  10 - H  18        / 55. RY*(   1) C   3                    0.41    1.61    0.033
  22. BD (   1) C  10 - H  18        /109. RY*(   1) C   9                    0.31    1.66    0.029
  22. BD (   1) C  10 - H  18        /163. BD*(   1) C   3 - C   4            2.23    1.06    0.061
  22. BD (   1) C  10 - H  18        /164. BD*(   1) C   3 - C  10            0.45    1.07    0.028
  22. BD (   1) C  10 - H  18        /172. BD*(   1) C   6 - C   9            2.04    1.04    0.058
  22. BD (   1) C  10 - H  18        /177. BD*(   1) C   9 - C  10            0.49    1.08    0.029
  23. CR (   1) O   1                / 46. RY*(   1) C   2                    2.86   19.48    0.299
  23. CR (   1) O   1                /161. BD*(   1) C   2 - C   3            0.28   19.33    0.094
  24. CR (   1) C   2                / 57. RY*(   3) C   3                    0.29   10.85    0.071
  24. CR (   1) C   2                /127. RY*(   1) H  11                    0.28   10.54    0.069
  24. CR (   1) C   2                /163. BD*(   1) C   3 - C   4            0.46   10.69    0.089
  24. CR (   1) C   2                /164. BD*(   1) C   3 - C  10            0.46   10.70    0.089
  25. CR (   1) C   3                / 47. RY*(   2) C   2                    0.27   11.70    0.071
  25. CR (   1) C   3                / 65. RY*(   2) C   4                    0.87   10.87    0.123
  25. CR (   1) C   3                /119. RY*(   2) C  10                    0.88   10.82    0.123
  25. CR (   1) C   3                /165. BD*(   1) C   4 - C   5            0.41   10.68    0.084
  25. CR (   1) C   3                /167. BD*(   1) C   4 - H  12            0.25   10.59    0.065
  25. CR (   1) C   3                /177. BD*(   1) C   9 - C  10            0.44   10.65    0.087
  25. CR (   1) C   3                /180. BD*(   1) C  10 - H  18            0.29   10.56    0.070
  26. CR (   1) C   4                / 56. RY*(   2) C   3                    0.85   11.15    0.123
  26. CR (   1) C   4                / 73. RY*(   1) C   5                    0.31   11.16    0.074
  26. CR (   1) C   4                / 74. RY*(   2) C   5                    0.34   10.82    0.076
  26. CR (   1) C   4                / 75. RY*(   3) C   5                    0.32   10.71    0.074
  26. CR (   1) C   4                /131. RY*(   1) H  12                    0.45   10.47    0.086
  26. CR (   1) C   4                /161. BD*(   1) C   2 - C   3            0.42   10.54    0.086
  26. CR (   1) C   4                /164. BD*(   1) C   3 - C  10            0.53   10.63    0.095
  26. CR (   1) C   4                /168. BD*(   1) C   5 - C   6            0.48   10.60    0.091
  26. CR (   1) C   4                /169. BD*(   1) C   5 - H  13            0.32   10.56    0.074
  27. CR (   1) C   5                / 64. RY*(   1) C   4                    0.30   11.15    0.073
  27. CR (   1) C   5                / 66. RY*(   3) C   4                    0.54   10.73    0.097
  27. CR (   1) C   5                / 83. RY*(   2) C   6                    0.44   11.33    0.089
  27. CR (   1) C   5                / 84. RY*(   3) C   6                    0.30   11.19    0.073
  27. CR (   1) C   5                /135. RY*(   1) H  13                    0.44   10.47    0.085
  27. CR (   1) C   5                /163. BD*(   1) C   3 - C   4            0.51   10.63    0.093
  27. CR (   1) C   5                /167. BD*(   1) C   4 - H  12            0.32   10.58    0.073
  27. CR (   1) C   5                /172. BD*(   1) C   6 - C   9            0.61   10.61    0.102
  28. CR (   1) C   6                / 74. RY*(   2) C   5                    0.82   10.92    0.119
  28. CR (   1) C   6                /110. RY*(   2) C   9                    0.65   10.94    0.107
  28. CR (   1) C   6                /165. BD*(   1) C   4 - C   5            0.38   10.76    0.081
  28. CR (   1) C   6                /168. BD*(   1) C   5 - C   6            0.34   10.70    0.076
  28. CR (   1) C   6                /170. BD*(   1) C   6 - O   7            0.40   10.53    0.083
  28. CR (   1) C   6                /172. BD*(   1) C   6 - C   9            0.31   10.71    0.073
  28. CR (   1) C   6                /173. BD*(   1) O   7 - C   8            0.70   10.47    0.108
  28. CR (   1) C   6                /177. BD*(   1) C   9 - C  10            0.36   10.74    0.079
  28. CR (   1) C   6                /179. BD*(   1) C   9 - H  17            0.31   10.65    0.073
  29. CR (   1) O   7                / 82. RY*(   1) C   6                    1.07   19.87    0.185
  29. CR (   1) O   7                / 89. RY*(   8) C   6                    0.49   21.01    0.129
  29. CR (   1) O   7                /100. RY*(   1) C   8                    0.31   20.06    0.100
  29. CR (   1) O   7                /101. RY*(   2) C   8                    0.55   19.62    0.131
  29. CR (   1) O   7                /172. BD*(   1) C   6 - C   9            0.31   19.55    0.099
  30. CR (   1) C   8                /139. RY*(   1) H  14                    0.43   10.59    0.086
  30. CR (   1) C   8                /143. RY*(   1) H  15                    0.37   10.59    0.079
  30. CR (   1) C   8                /147. RY*(   1) H  16                    0.37   10.59    0.079
  30. CR (   1) C   8                /170. BD*(   1) C   6 - O   7            0.73   10.49    0.111
  30. CR (   1) C   8                /173. BD*(   1) O   7 - C   8            0.47   10.43    0.089
  31. CR (   1) C   9                / 82. RY*(   1) C   6                    0.83   10.94    0.120
  31. CR (   1) C   9                /119. RY*(   2) C  10                    0.39   10.82    0.082
  31. CR (   1) C   9                /120. RY*(   3) C  10                    0.48   10.71    0.090
  31. CR (   1) C   9                /151. RY*(   1) H  17                    0.44   10.50    0.086
  31. CR (   1) C   9                /164. BD*(   1) C   3 - C  10            0.52   10.65    0.094
  31. CR (   1) C   9                /168. BD*(   1) C   5 - C   6            0.52   10.62    0.094
  31. CR (   1) C   9                /170. BD*(   1) C   6 - O   7            0.40   10.44    0.082
  31. CR (   1) C   9                /180. BD*(   1) C  10 - H  18            0.29   10.56    0.070
  32. CR (   1) C  10                / 55. RY*(   1) C   3                    0.69   11.18    0.111
  32. CR (   1) C  10                / 56. RY*(   2) C   3                    0.26   11.16    0.069
  32. CR (   1) C  10                /110. RY*(   2) C   9                    0.47   10.85    0.091
  32. CR (   1) C  10                /111. RY*(   3) C   9                    0.35   10.72    0.077
  32. CR (   1) C  10                /155. RY*(   1) H  18                    0.42   10.47    0.083
  32. CR (   1) C  10                /161. BD*(   1) C   2 - C   3            0.45   10.55    0.089
  32. CR (   1) C  10                /163. BD*(   1) C   3 - C   4            0.52   10.64    0.094
  32. CR (   1) C  10                /172. BD*(   1) C   6 - C   9            0.49   10.62    0.092
  32. CR (   1) C  10                /179. BD*(   1) C   9 - H  17            0.32   10.56    0.073
  33. LP (   1) O   1                / 46. RY*(   1) C   2                    5.07    1.24    0.100
  33. LP (   1) O   1                /161. BD*(   1) C   2 - C   3            0.84    1.10    0.039
  33. LP (   1) O   1                /162. BD*(   1) C   2 - H  11            0.47    1.08    0.029
  34. LP (   2) O   1                / 44. RY*(   8) O   1                    0.33    3.16    0.042
  34. LP (   2) O   1                / 47. RY*(   2) C   2                    1.85    1.85    0.076
  34. LP (   2) O   1                / 50. RY*(   5) C   2                    0.91    1.63    0.050
  34. LP (   2) O   1                /161. BD*(   1) C   2 - C   3            9.52    0.70    0.105
  34. LP (   2) O   1                /162. BD*(   1) C   2 - H  11           10.63    0.68    0.109
  35. LP*(   1) C   3                / 49. RY*(   4) C   2                    0.61    1.06    0.060
  35. LP*(   1) C   3                / 62. RY*(   8) C   3                    1.38    0.80    0.079
  35. LP*(   1) C   3                / 67. RY*(   4) C   4                    0.96    0.84    0.067
  35. LP*(   1) C   3                /121. RY*(   4) C  10                    0.96    0.85    0.068
  35. LP*(   1) C   3                /160. BD*(   2) O   1 - C   2           12.53    0.12    0.092
  35. LP*(   1) C   3                /166. BD*(   2) C   4 - C   5           13.80    0.13    0.094
  35. LP*(   1) C   3                /171. BD*(   2) C   6 - O   7            0.95    0.03    0.011
  35. LP*(   1) C   3                /178. BD*(   2) C   9 - C  10           16.86    0.11    0.098
  36. LP (   1) O   7                / 82. RY*(   1) C   6                    1.26    1.39    0.053
  36. LP (   1) O   7                / 83. RY*(   2) C   6                    0.43    1.79    0.035
  36. LP (   1) O   7                /100. RY*(   1) C   8                    0.77    1.58    0.044
  36. LP (   1) O   7                /101. RY*(   2) C   8                    0.29    1.14    0.023
  36. LP (   1) O   7                /168. BD*(   1) C   5 - C   6            0.41    1.07    0.027
  36. LP (   1) O   7                /172. BD*(   1) C   6 - C   9            3.72    1.07    0.080
  36. LP (   1) O   7                /174. BD*(   1) C   8 - H  14            1.05    1.03    0.042
  36. LP (   1) O   7                /175. BD*(   1) C   8 - H  15            0.56    0.99    0.030
  36. LP (   1) O   7                /176. BD*(   1) C   8 - H  16            0.56    0.99    0.030
 161. BD*(   1) C   2 - C   3        / 47. RY*(   2) C   2                    0.63    1.15    0.180
 161. BD*(   1) C   2 - C   3        / 57. RY*(   3) C   3                    0.29    0.25    0.059
 161. BD*(   1) C   2 - C   3        /165. BD*(   1) C   4 - C   5            0.45    0.12    0.048
 161. BD*(   1) C   2 - C   3        /167. BD*(   1) C   4 - H  12            2.02    0.03    0.052
 161. BD*(   1) C   2 - C   3        /169. BD*(   1) C   5 - H  13            0.34    0.02    0.016
 161. BD*(   1) C   2 - C   3        /177. BD*(   1) C   9 - C  10            0.50    0.10    0.046
 162. BD*(   1) C   2 - H  11        / 46. RY*(   1) C   2                    0.57    0.17    0.065
 162. BD*(   1) C   2 - H  11        /129. RY*(   3) H  11                    0.37    1.90    0.195
 162. BD*(   1) C   2 - H  11        /161. BD*(   1) C   2 - C   3            1.28    0.02    0.029
 162. BD*(   1) C   2 - H  11        /163. BD*(   1) C   3 - C   4            0.34    0.11    0.037
 162. BD*(   1) C   2 - H  11        /164. BD*(   1) C   3 - C  10            0.48    0.12    0.047
 171. BD*(   2) C   6 - O   7        / 88. RY*(   7) C   6                    0.58    0.91    0.091
 171. BD*(   2) C   6 - O   7        /166. BD*(   2) C   4 - C   5            5.94    0.10    0.083
 171. BD*(   2) C   6 - O   7        /178. BD*(   2) C   9 - C  10            6.96    0.08    0.085
 178. BD*(   2) C   9 - C  10        /166. BD*(   2) C   4 - C   5            1.05    0.01    0.019


 Natural Bond Orbitals (Summary):

                                                            Principal Delocalizations
           NBO                        Occupancy    Energy   (geminal,vicinal,remote)
 ====================================================================================
 Molecular unit  1  (C8H8O2)
     1. BD (   1) O   1 - C   2          0.99803    -1.23206  164(v),46(g),56(v),161(g)
     2. BD (   2) O   1 - C   2          0.93975    -0.53754  35(v),160(g)
     3. BD (   1) C   2 - C   3          0.98967    -0.85241  164(g),177(v),165(v),163(g)
                                                    37(v),118(v),64(v),159(g)
     4. BD (   1) C   2 - H  11          0.99316    -0.68730  163(v),37(v),55(v)
     5. BD (   1) C   3 - C   4          0.98649    -0.88074  164(g),169(v),165(g),180(v)
                                                    161(g),74(v),46(v),167(g)
                                                    162(v),118(v)
     6. BD (   1) C   3 - C  10          0.98789    -0.89595  163(g),177(g),179(v),167(v)
                                                    161(g),159(v),180(g),64(v)
                                                    109(v),110(v),48(v)
     7. BD (   1) C   4 - C   5          0.98856    -0.89734  170(v),161(v),163(g),168(g)
                                                    55(v),169(g),82(v),167(g)
     8. BD (   2) C   4 - C   5          0.83872    -0.45291  35(v),171(v),62(v),67(g)
                                                    166(g)
     9. BD (   1) C   4 - H  12          0.98833    -0.69126  164(v),168(v),165(g),163(g)
                                                    73(v)
    10. BD (   1) C   5 - C   6          0.98715    -0.90205  172(g),173(v),165(g),179(v)
                                                    167(v),65(v),169(g),91(v)
                                                    109(v),110(v),170(g)
    11. BD (   1) C   5 - H  13          0.98769    -0.70139  172(v),163(v),165(g),170(v)
                                                    64(v),168(g)
    12. BD (   1) C   6 - O   7          0.99597    -1.13937  165(v),101(v),177(v),172(g)
                                                    168(g),73(v),174(v)
    13. BD (   2) C   6 - O   7          0.93217    -0.58051  166(v),178(v),175(v),176(v)
                                                    171(g),76(v),102(v),112(v)
    14. BD (   1) C   6 - C   9          0.98998    -0.91746  168(g),177(g),180(v),169(v)
                                                    119(v),73(v),179(g),118(v)
                                                    91(v)
    15. BD (   1) O   7 - C   8          0.99647    -1.05252  168(v),82(v),83(v)
    16. BD (   1) C   8 - H  14          0.99466    -0.68749  170(v),91(v)
    17. BD (   1) C   8 - H  15          0.98484    -0.69766  171(v),92(v)
    18. BD (   1) C   8 - H  16          0.98484    -0.69766  171(v),92(v)
    19. BD (   1) C   9 - C  10          0.98728    -0.89750  170(v),161(v),164(g),172(g)
                                                    56(v),179(g),83(v),180(g)
    20. BD (   2) C   9 - C  10          0.85121    -0.46104  35(v),171(v),85(v),62(v)
                                                    58(v),121(g)
    21. BD (   1) C   9 - H  17          0.98760    -0.71834  168(v),164(v),177(g),82(v)
                                                    118(v),172(g),170(v)
    22. BD (   1) C  10 - H  18          0.98877    -0.70585  163(v),172(v),177(g),164(g)
                                                    55(v),109(v)
    23. CR (   1) O   1                  0.99988   -19.06387  46(v),161(v)
    24. CR (   1) C   2                  0.99965   -10.33518  163(v),164(v),57(v),127(v)
    25. CR (   1) C   3                  0.99940   -10.28472  119(v),65(v),177(v),165(v)
                                                    180(v),47(v),167(v)
    26. CR (   1) C   4                  0.99947   -10.27032  56(v),164(v),168(v),131(v)
                                                    161(v),74(v),169(v),75(v)
                                                    73(v)
    27. CR (   1) C   5                  0.99946   -10.27793  172(v),66(v),163(v),83(v)
                                                    135(v),167(v),84(v),64(v)
                                                    170(v)
    28. CR (   1) C   6                  0.99934   -10.37211  74(v),173(v),110(v),170(g)
                                                    165(v),177(v),168(g),179(v)
                                                    172(g)
    29. CR (   1) O   7                  0.99981   -19.21462  82(v),101(v),89(v),172(v)
                                                    100(v)
    30. CR (   1) C   8                  0.99961   -10.32965  170(v),173(g),139(v),143(v)
                                                    147(v)
    31. CR (   1) C   9                  0.99946   -10.28484  82(v),168(v),164(v),120(v)
                                                    151(v),170(v),119(v),180(v)
    32. CR (   1) C  10                  0.99947   -10.28236  55(v),163(v),172(v),110(v)
                                                    161(v),155(v),111(v),179(v)
                                                    56(v)
    33. LP (   1) O   1                  0.99158    -0.83125  46(v),161(v),162(v)
    34. LP (   2) O   1                  0.93988    -0.43119  162(v),161(v),47(v),50(v)
                                                    44(g)
    35. LP*(   1) C   3                  0.28261    -0.27565  178(v),166(v),160(v),62(g)
                                                    121(v),67(v),171(r),49(v)
    36. LP (   1) O   7                  0.98245    -0.73389  172(v),82(v),174(v),100(v)
                                                    175(v),176(v),83(v),168(v)
                                                    101(v)
    37. RY*(   1) O   1                  0.00150     1.03592   
    38. RY*(   2) O   1                  0.00009     1.21680   
    39. RY*(   3) O   1                  0.00002     0.96846   
    40. RY*(   4) O   1                  0.00002     0.98737   
    41. RY*(   5) O   1                  0.00001     3.09993   
    42. RY*(   6) O   1                  0.00000     2.47105   
    43. RY*(   7) O   1                  0.00000     2.58479   
    44. RY*(   8) O   1                  0.00000     2.72689   
    45. RY*(   9) O   1                  0.00000     2.65531   
    46. RY*(   1) C   2                  0.00686     0.41328   
    47. RY*(   2) C   2                  0.00389     1.41532   
    48. RY*(   3) C   2                  0.00125     0.73805   
    49. RY*(   4) C   2                  0.00047     0.78541   
    50. RY*(   5) C   2                  0.00031     1.19915   
    51. RY*(   6) C   2                  0.00000     1.32371   
    52. RY*(   7) C   2                  0.00001     1.66094   
    53. RY*(   8) C   2                  0.00001     2.09394   
    54. RY*(   9) C   2                  0.00001     1.96532   
    55. RY*(   1) C   3                  0.00316     0.90193   
    56. RY*(   2) C   3                  0.00191     0.87508   
    57. RY*(   3) C   3                  0.00094     0.51948   
    58. RY*(   4) C   3                  0.00032     1.68419   
    59. RY*(   5) C   3                  0.00021     1.62671   
    60. RY*(   6) C   3                  0.00013     2.19654   
    61. RY*(   7) C   3                  0.00010     1.98304   
    62. RY*(   8) C   3                  0.00003     0.52137   
    63. RY*(   9) C   3                  0.00001     2.00305   
    64. RY*(   1) C   4                  0.00350     0.87649   
    65. RY*(   2) C   4                  0.00189     0.58864   
    66. RY*(   3) C   4                  0.00045     0.45655   
    67. RY*(   4) C   4                  0.00027     0.56240   
    68. RY*(   5) C   4                  0.00006     2.17573   
    69. RY*(   6) C   4                  0.00005     1.62082   
    70. RY*(   7) C   4                  0.00004     2.18649   
    71. RY*(   8) C   4                  0.00000     1.63220   
    72. RY*(   9) C   4                  0.00000     2.01931   
    73. RY*(   1) C   5                  0.00295     0.89135   
    74. RY*(   2) C   5                  0.00154     0.54592   
    75. RY*(   3) C   5                  0.00051     0.43868   
    76. RY*(   4) C   5                  0.00050     0.66773   
    77. RY*(   5) C   5                  0.00008     2.11949   
    78. RY*(   6) C   5                  0.00007     1.53426   
    79. RY*(   7) C   5                  0.00002     2.19360   
    80. RY*(   8) C   5                  0.00000     1.60497   
    81. RY*(   9) C   5                  0.00000     2.02070   
    82. RY*(   1) C   6                  0.00316     0.65401   
    83. RY*(   2) C   6                  0.00188     1.05273   
    84. RY*(   3) C   6                  0.00112     0.91121   
    85. RY*(   4) C   6                  0.00085     1.38944   
    86. RY*(   5) C   6                  0.00040     1.65160   
    87. RY*(   6) C   6                  0.00037     1.66140   
    88. RY*(   7) C   6                  0.00024     0.66677   
    89. RY*(   8) C   6                  0.00014     1.79161   
    90. RY*(   9) C   6                  0.00001     1.94132   
    91. RY*(   1) O   7                  0.00145     1.08989   
    92. RY*(   2) O   7                  0.00050     1.16480   
    93. RY*(   3) O   7                  0.00018     2.22497   
    94. RY*(   4) O   7                  0.00010     1.44319   
    95. RY*(   5) O   7                  0.00007     2.25120   
    96. RY*(   6) O   7                  0.00005     2.04134   
    97. RY*(   7) O   7                  0.00000     2.42739   
    98. RY*(   8) O   7                  0.00000     2.55133   
    99. RY*(   9) O   7                  0.00001     2.63672   
   100. RY*(   1) C   8                  0.00143     0.84540   
   101. RY*(   2) C   8                  0.00080     0.40977   
   102. RY*(   3) C   8                  0.00054     1.43613   
   103. RY*(   4) C   8                  0.00020     1.71140   
   104. RY*(   5) C   8                  0.00002     0.93883   
   105. RY*(   6) C   8                  0.00001     0.53180   
   106. RY*(   7) C   8                  0.00000     2.02369   
   107. RY*(   8) C   8                  0.00001     2.03889   
   108. RY*(   9) C   8                  0.00000     2.09518   
   109. RY*(   1) C   9                  0.00225     0.95395   
   110. RY*(   2) C   9                  0.00112     0.56726   
   111. RY*(   3) C   9                  0.00058     0.43335   
   112. RY*(   4) C   9                  0.00043     0.59508   
   113. RY*(   5) C   9                  0.00007     2.10906   
   114. RY*(   6) C   9                  0.00006     1.59515   
   115. RY*(   7) C   9                  0.00004     2.20142   
   116. RY*(   8) C   9                  0.00000     1.59800   
   117. RY*(   9) C   9                  0.00000     2.01318   
   118. RY*(   1) C  10                  0.00308     0.94893   
   119. RY*(   2) C  10                  0.00143     0.53219   
   120. RY*(   3) C  10                  0.00046     0.42500   
   121. RY*(   4) C  10                  0.00032     0.57821   
   122. RY*(   5) C  10                  0.00006     2.15815   
   123. RY*(   6) C  10                  0.00005     1.54420   
   124. RY*(   7) C  10                  0.00002     2.16919   
   125. RY*(   8) C  10                  0.00001     1.66077   
   126. RY*(   9) C  10                  0.00000     2.01876   
   127. RY*(   1) H  11                  0.00183     0.20718   
   128. RY*(   2) H  11                  0.00003     1.71707   
   129. RY*(   3) H  11                  0.00003     2.14759   
   130. RY*(   4) H  11                  0.00001     1.46274   
   131. RY*(   1) H  12                  0.00174     0.19607   
   132. RY*(   2) H  12                  0.00005     1.48872   
   133. RY*(   3) H  12                  0.00003     2.03466   
   134. RY*(   4) H  12                  0.00004     1.99338   
   135. RY*(   1) H  13                  0.00088     0.18763   
   136. RY*(   2) H  13                  0.00005     1.88293   
   137. RY*(   3) H  13                  0.00004     1.47455   
   138. RY*(   4) H  13                  0.00003     2.09122   
   139. RY*(   1) H  14                  0.00023     0.25621   
   140. RY*(   2) H  14                  0.00007     1.56518   
   141. RY*(   3) H  14                  0.00005     1.83614   
   142. RY*(   4) H  14                  0.00000     1.79169   
   143. RY*(   1) H  15                  0.00064     0.26228   
   144. RY*(   2) H  15                  0.00007     1.63258   
   145. RY*(   3) H  15                  0.00008     1.60610   
   146. RY*(   4) H  15                  0.00001     1.98382   
   147. RY*(   1) H  16                  0.00064     0.26228   
   148. RY*(   2) H  16                  0.00007     1.63258   
   149. RY*(   3) H  16                  0.00008     1.60610   
   150. RY*(   4) H  16                  0.00001     1.98382   
   151. RY*(   1) H  17                  0.00068     0.21206   
   152. RY*(   2) H  17                  0.00006     1.46124   
   153. RY*(   3) H  17                  0.00004     1.93919   
   154. RY*(   4) H  17                  0.00003     2.04037   
   155. RY*(   1) H  18                  0.00105     0.18550   
   156. RY*(   2) H  18                  0.00006     1.46843   
   157. RY*(   3) H  18                  0.00003     2.13560   
   158. RY*(   4) H  18                  0.00004     1.85996   
   159. BD*(   1) O   1 - C   2          0.00169     0.44322   
   160. BD*(   2) O   1 - C   2          0.01068    -0.15106   
   161. BD*(   1) C   2 - C   3          0.03142     0.26987   
   162. BD*(   1) C   2 - H  11          0.02963     0.24543   
   163. BD*(   1) C   3 - C   4          0.01335     0.35447   
   164. BD*(   1) C   3 - C  10          0.01164     0.36447   
   165. BD*(   1) C   4 - C   5          0.00657     0.39265   
   166. BD*(   2) C   4 - C   5          0.03044    -0.15025   
   167. BD*(   1) C   4 - H  12          0.00773     0.30262   
   168. BD*(   1) C   5 - C   6          0.01253     0.33231   
   169. BD*(   1) C   5 - H  13          0.00637     0.28882   
   170. BD*(   1) C   6 - O   7          0.01662     0.15934   
   171. BD*(   2) C   6 - O   7          0.10183    -0.24748  178(v),166(v),88(g),35(r)
   172. BD*(   1) C   6 - C   9          0.01533     0.33342   
   173. BD*(   1) O   7 - C   8          0.00427     0.09627   
   174. BD*(   1) C   8 - H  14          0.00343     0.29267   
   175. BD*(   1) C   8 - H  15          0.00497     0.25844   
   176. BD*(   1) C   8 - H  16          0.00497     0.25844   
   177. BD*(   1) C   9 - C  10          0.00705     0.36961   
   178. BD*(   2) C   9 - C  10          0.02841    -0.16348   
   179. BD*(   1) C   9 - H  17          0.00677     0.27388   
   180. BD*(   1) C  10 - H  18          0.00757     0.27952   
       -------------------------------
              Total Lewis   34.28868  ( 97.9677%)
        Valence non-Lewis    0.64586  (  1.8453%)
        Rydberg non-Lewis    0.06546  (  0.1870%)
       -------------------------------
            Total unit  1   35.00000  (100.0000%)
           Charge unit  1    1.00000
 Unable to Open any file for archive entry.
 1\1\GINC-COMPUTE-1-15\SP\UB3LYP\def2SVP\C8H8O2(1+,2)\ZAHRT2\08-Jan-202
 1\0\\# b3lyp/def2svp geom=NewRedundant pop=NBO\\73\\1,2\O,0,4.16835582
 44,0.492746627,0.0789957952\C,0,3.2881079607,-0.3336827457,0.176099369
 9\C,0,1.8492066311,-0.0618488236,-0.003028298\C,0,1.4011404144,1.23843
 08356,-0.3118970579\C,0,0.0520273184,1.4944340362,-0.4800825419\C,0,-0
 .8893897018,0.4518435152,-0.3431881202\O,0,-2.1806806152,0.7974884702,
 -0.5251126727\C,0,-3.1853201688,-0.1869835937,-0.4057021562\C,0,-0.454
 5840712,-0.8485103548,-0.03543318\C,0,0.9096041092,-1.0904311393,0.131
 104153\H,0,3.5274269778,-1.4033014515,0.4191652861\H,0,2.1452328522,2.
 0312137729,-0.4135861846\H,0,-0.3189189076,2.4926026964,-0.7194857129\
 H,0,-4.1412329755,0.318974887,-0.5924434088\H,0,-3.2033719213,-0.62968
 22794,0.6057411697\H,0,-3.0540971175,-0.994635109,-1.1471906161\H,0,-1
 .1649646904,-1.666916232,0.074461385\H,0,1.2514580822,-2.1017431142,0.
 3707663172\\Version=ES64L-G16RevC.01\State=2-A\HF=-459.4521839\S2=0.76
 9832\S2-1=0.\S2A=0.750278\RMSD=9.278e-09\Dipole=-2.0411879,-0.8988712,
 0.0133207\Quadrupole=8.3677539,-0.1293752,-8.2383787,-0.2057168,1.4999
 572,-1.810867\PG=C01 [X(C8H8O2)]\\@
 The archive entry for this job was punched.


 A SUCCESSFUL PURSUIT OF SCIENCE MAKES A MAN THE
 BENEFACTOR OF ALL MANKIND OF EVERY AGE.
   --  JOSEPH PRIESTLEY, "EXPERIMENTS AND
 OBSERVATIONS ON DIFFERENT KINDS OF AIR", 1774
 File lengths (MBytes):  RWF=     36 Int=      0 D2E=      0 Chk=      3 Scr=      1
 Normal termination of Gaussian 16
