# Supplementary material for: Machine-Learning-Guided Discovery of Electrochemical Reactions
Source: J Am Chem Soc. 2022 Dec 2;144(49):22599–610. doi: 10.1021/jacs.2c08997 (PMC9756344; doi:10.1021/jacs.2c08997)
Supplement: Supplementary file 3 — ja2c08997_si_003.zip [file ja2c08997_si_003.zip › Oxidation Site Selectivity/Ologs_notimes/74.log]

 Entering Gaussian System, Link 0=g16
 Input=74.com
 Output=74.log
 Initial command:
  
 Copyright (c) 1988-2019, Gaussian, Inc.  All Rights Reserved.
  
 This is part of the Gaussian(R) 16 program.  It is based on
 the Gaussian(R) 09 system (copyright 2009, Gaussian, Inc.),
 the Gaussian(R) 03 system (copyright 2003, Gaussian, Inc.),
 the Gaussian(R) 98 system (copyright 1998, Gaussian, Inc.),
 the Gaussian(R) 94 system (copyright 1995, Gaussian, Inc.),
 the Gaussian 92(TM) system (copyright 1992, Gaussian, Inc.),
 the Gaussian 90(TM) system (copyright 1990, Gaussian, Inc.),
 the Gaussian 88(TM) system (copyright 1988, Gaussian, Inc.),
 the Gaussian 86(TM) system (copyright 1986, Carnegie Mellon
 University), and the Gaussian 82(TM) system (copyright 1983,
 Carnegie Mellon University). Gaussian is a federally registered
 trademark of Gaussian, Inc.
  
 This software contains proprietary and confidential information,
 including trade secrets, belonging to Gaussian, Inc.
  
 This software is provided under written license and may be
 used, copied, transmitted, or stored only in accord with that
 written license.
  
 The following legend is applicable only to US Government
 contracts under FAR:
  
                    RESTRICTED RIGHTS LEGEND
  
 Use, reproduction and disclosure by the US Government is
 subject to restrictions as set forth in subparagraphs (a)
 and (c) of the Commercial Computer Software - Restricted
 Rights clause in FAR 52.227-19.
  
 Gaussian, Inc.
 340 Quinnipiac St., Bldg. 40, Wallingford CT 06492
  
  
 ---------------------------------------------------------------
 Warning -- This program may not be used in any manner that
 competes with the business of Gaussian, Inc. or will provide
 assistance to any competitor of Gaussian, Inc.  The licensee
 of this program is prohibited from giving any competitor of
 Gaussian, Inc. access to this program.  By using this program,
 the user acknowledges that Gaussian, Inc. is engaged in the
 business of creating and licensing software in the field of
 computational chemistry and represents and warrants to the
 licensee that it is not a competitor of Gaussian, Inc. and that
 it will not use this program in any manner prohibited above.
 ---------------------------------------------------------------
  

 Cite this work as:
 Gaussian 16, Revision C.01,
 M. J. Frisch, G. W. Trucks, H. B. Schlegel, G. E. Scuseria, 
 M. A. Robb, J. R. Cheeseman, G. Scalmani, V. Barone, 
 G. A. Petersson, H. Nakatsuji, X. Li, M. Caricato, A. V. Marenich, 
 J. Bloino, B. G. Janesko, R. Gomperts, B. Mennucci, H. P. Hratchian, 
 J. V. Ortiz, A. F. Izmaylov, J. L. Sonnenberg, D. Williams-Young, 
 F. Ding, F. Lipparini, F. Egidi, J. Goings, B. Peng, A. Petrone, 
 T. Henderson, D. Ranasinghe, V. G. Zakrzewski, J. Gao, N. Rega, 
 G. Zheng, W. Liang, M. Hada, M. Ehara, K. Toyota, R. Fukuda, 
 J. Hasegawa, M. Ishida, T. Nakajima, Y. Honda, O. Kitao, H. Nakai, 
 T. Vreven, K. Throssell, J. A. Montgomery, Jr., J. E. Peralta, 
 F. Ogliaro, M. J. Bearpark, J. J. Heyd, E. N. Brothers, K. N. Kudin, 
 V. N. Staroverov, T. A. Keith, R. Kobayashi, J. Normand, 
 K. Raghavachari, A. P. Rendell, J. C. Burant, S. S. Iyengar, 
 J. Tomasi, M. Cossi, J. M. Millam, M. Klene, C. Adamo, R. Cammi, 
 J. W. Ochterski, R. L. Martin, K. Morokuma, O. Farkas, 
 J. B. Foresman, and D. J. Fox, Gaussian, Inc., Wallingford CT, 2019.
 
 ******************************************
 Gaussian 16:  ES64L-G16RevC.01  3-Jul-2019
                 8-Jan-2021 
 ******************************************
 %nprocshared=16
 Will use up to   16 processors via shared memory.
 %mem=7GB
 -----------------------------------------
 # b3lyp/def2svp geom=NewRedundant pop=NBO
 -----------------------------------------
 1/29=4000,38=1,172=1/1;
 2/12=2,17=6,18=5,40=1/2;
 3/5=43,7=101,11=2,25=1,30=1,74=-5/1,2,3;
 4//1;
 5/5=2,38=5/2;
 6/7=2,8=2,9=2,10=2,28=1,40=1/1,7;
 99/5=1,9=1/99;
 --
 74
 --
 Symbolic Z-matrix:
 Charge =  1 Multiplicity = 2
 O                     2.76177  -0.47305  -1.39551 
 C                     2.49117  -0.44833  -0.22013 
 C                     1.08821  -0.20422   0.30626 
 C                     0.58666   1.18511  -0.13958 
 C                    -0.85726   1.43465   0.30399 
 C                    -1.79641   0.33058  -0.19154 
 C                    -1.30941  -1.05232   0.25222 
 C                     0.1332   -1.30909  -0.19151 
 H                     3.29231  -0.61001   0.55013 
 H                     1.12294  -0.23351   1.41001 
 H                     0.65905   1.23213  -1.23941 
 H                     1.25242   1.971     0.25465 
 H                    -0.89737   1.4786    1.40789 
 H                    -1.19468   2.41946  -0.05902 
 H                    -1.83949   0.3614   -1.29547 
 H                    -2.82304   0.50975   0.16796 
 H                    -1.96906  -1.83998  -0.14769 
 H                    -1.37049  -1.12379   1.35371 
 H                     0.47699  -2.29417   0.16586 
 H                     0.19248  -1.33422  -1.29284 
 
                          Input orientation:                          
 ---------------------------------------------------------------------
 Center     Atomic      Atomic             Coordinates (Angstroms)
 Number     Number       Type             X           Y           Z
 ---------------------------------------------------------------------
      1          8           0        2.761768   -0.473052   -1.395506
      2          6           0        2.491173   -0.448325   -0.220130
      3          6           0        1.088206   -0.204217    0.306261
      4          6           0        0.586663    1.185108   -0.139582
      5          6           0       -0.857265    1.434651    0.303991
      6          6           0       -1.796409    0.330584   -0.191541
      7          6           0       -1.309408   -1.052317    0.252218
      8          6           0        0.133205   -1.309091   -0.191506
      9          1           0        3.292314   -0.610012    0.550127
     10          1           0        1.122940   -0.233509    1.410015
     11          1           0        0.659052    1.232128   -1.239410
     12          1           0        1.252423    1.971002    0.254649
     13          1           0       -0.897365    1.478605    1.407887
     14          1           0       -1.194676    2.419465   -0.059017
     15          1           0       -1.839488    0.361397   -1.295466
     16          1           0       -2.823042    0.509747    0.167965
     17          1           0       -1.969064   -1.839977   -0.147688
     18          1           0       -1.370493   -1.123786    1.353712
     19          1           0        0.476992   -2.294173    0.165858
     20          1           0        0.192476   -1.334225   -1.292836
 ---------------------------------------------------------------------
                    Distance matrix (angstroms):
                    1          2          3          4          5
     1  O    0.000000
     2  C    1.206376   0.000000
     3  C    2.401894   1.518220   0.000000
     4  C    3.009638   2.510329   1.542902   0.000000
     5  C    4.430013   3.877156   2.543767   1.530998   0.000000
     6  C    4.782504   4.357853   2.975705   2.532182   1.531832
     7  C    4.430013   3.877156   2.543767   2.958829   2.528265
     8  C    3.009638   2.510329   1.542902   2.535617   2.958829
     9  H    2.021318   1.123060   2.254381   3.319444   4.632519
    10  H    3.257926   2.139060   1.104689   2.168253   2.815539
    11  H    2.711719   2.686917   2.153220   1.103210   2.173090
    12  H    3.312784   2.759178   2.182020   1.102853   2.177359
    13  H    5.005720   4.224416   2.826298   2.164056   1.105499
    14  H    5.079991   4.672864   3.496953   2.168708   1.102488
    15  H    4.677378   4.535044   3.384795   2.810832   2.162151
    16  H    5.882213   5.413816   3.978282   3.489525   2.176747
    17  H    5.079991   4.672864   3.496953   3.960170   3.487592
    18  H    5.005720   4.224416   2.826298   3.375112   2.812635
    19  H    3.312784   2.759178   2.182020   3.494384   3.962758
    20  H    2.711719   2.686917   2.153220   2.798645   3.364295
                    6          7          8          9         10
     6  C    0.000000
     7  C    1.531832   0.000000
     8  C    2.532182   1.530998   0.000000
     9  H    5.227801   4.632519   3.319444   0.000000
    10  H    3.377245   2.815539   2.168253   2.363756   0.000000
    11  H    2.817819   3.364295   2.798645   3.678314   3.063125
    12  H    3.490764   3.962758   3.494384   3.303044   2.492290
    13  H    2.164348   2.812635   3.375112   4.759358   2.648202
    14  H    2.177859   3.487592   3.960170   5.448107   3.816762
    15  H    1.105194   2.162151   2.810832   5.539426   4.055801
    16  H    1.102415   2.176747   3.489525   6.228763   4.203081
    17  H    2.177859   1.102488   2.168708   5.448107   3.816762
    18  H    2.164348   1.105499   2.164056   4.759358   2.648202
    19  H    3.490764   2.177359   1.102853   3.303044   2.492290
    20  H    2.817819   2.173090   1.103210   3.678314   3.063125
                   11         12         13         14         15
    11  H    0.000000
    12  H    1.769247   0.000000
    13  H    3.080807   2.488775   0.000000
    14  H    2.497880   2.507548   1.767885   0.000000
    15  H    2.646511   3.814918   3.073087   2.486007   0.000000
    16  H    3.824594   4.330380   2.486830   2.519944   1.769467
    17  H    4.187682   5.006338   3.818552   4.330171   2.486007
    18  H    4.048909   4.203016   2.645605   3.818552   3.073087
    19  H    3.800358   4.336000   4.203016   5.006338   3.814918
    20  H    2.608968   3.800358   4.048909   4.187682   2.646511
                   16         17         18         19         20
    16  H    0.000000
    17  H    2.519944   0.000000
    18  H    2.486830   1.767885   0.000000
    19  H    4.330380   2.507548   2.488775   0.000000
    20  H    3.824594   2.497880   3.080807   1.769247   0.000000
 Stoichiometry    C7H12O(1+,2)
 Framework group  CS[SG(C3H4O),X(C4H8)]
 Deg. of freedom    31
 Full point group                 CS      NOp   2
 Largest Abelian subgroup         CS      NOp   2
 Largest concise Abelian subgroup CS      NOp   2
                         Standard orientation:                         
 ---------------------------------------------------------------------
 Center     Atomic      Atomic             Coordinates (Angstroms)
 Number     Number       Type             X           Y           Z
 ---------------------------------------------------------------------
      1          8           0       -0.481902    2.714090   -0.000000
      2          6           0        0.564813    2.114313   -0.000000
      3          6           0        0.655982    0.598832   -0.000000
      4          6           0       -0.010717    0.025490    1.267808
      5          6           0       -0.010717   -1.505504    1.264133
      6          6           0       -0.670868   -2.064679    0.000000
      7          6           0       -0.010717   -1.505504   -1.264133
      8          6           0       -0.010717    0.025490   -1.267808
      9          1           0        1.539000    2.673082   -0.000000
     10          1           0        1.724003    0.316577   -0.000000
     11          1           0       -1.046069    0.404663    1.304484
     12          1           0        0.498132    0.408912    2.168000
     13          1           0        1.031153   -1.870459    1.322802
     14          1           0       -0.523151   -1.881234    2.165086
     15          1           0       -1.741511   -1.790491    0.000000
     16          1           0       -0.628769   -3.166289    0.000000
     17          1           0       -0.523151   -1.881234   -2.165086
     18          1           0        1.031153   -1.870459   -1.322802
     19          1           0        0.498132    0.408912   -2.168000
     20          1           0       -1.046069    0.404663   -1.304484
 ---------------------------------------------------------------------
 Rotational constants (GHZ):           3.7897759           1.4495981           1.2007177
 Standard basis: def2SVP (5D, 7F)
 There are   110 symmetry adapted cartesian basis functions of A'  symmetry.
 There are    70 symmetry adapted cartesian basis functions of A"  symmetry.
 There are   104 symmetry adapted basis functions of A'  symmetry.
 There are    68 symmetry adapted basis functions of A"  symmetry.
   172 basis functions,   284 primitive gaussians,   180 cartesian basis functions
    31 alpha electrons       30 beta electrons
       nuclear repulsion energy       385.8575265732 Hartrees.
 NAtoms=   20 NActive=   20 NUniq=   14 SFac= 2.04D+00 NAtFMM=   60 NAOKFM=F Big=F
 Integral buffers will be    131072 words long.
 Raffenetti 2 integral format.
 Two-electron integral symmetry is turned on.
 One-electron integrals computed using PRISM.
   2 Symmetry operations used in ECPInt.
 ECPInt:  NShTT=    3570 NPrTT=   12386 LenC2=    3547 LenP2D=   10193.
 LDataN:  DoStor=T MaxTD1= 4 Len=   56
 NBasis=   172 RedAO= T EigKep=  1.45D-03  NBF=   104    68
 NBsUse=   172 1.00D-06 EigRej= -1.00D+00 NBFU=   104    68
 ExpMin= 1.22D-01 ExpMax= 2.27D+03 ExpMxC= 3.41D+02 IAcc=3 IRadAn=         5 AccDes= 0.00D+00
 Harris functional with IExCor=  402 and IRadAn=       5 diagonalized for initial guess.
 HarFok:  IExCor=  402 AccDes= 0.00D+00 IRadAn=         5 IDoV= 1 UseB2=F ITyADJ=14
 ICtDFT=  3500011 ScaDFX=  1.000000  1.000000  1.000000  1.000000
 FoFCou: FMM=F IPFlag=           0 FMFlag=      100000 FMFlg1=           0
         NFxFlg=           0 DoJE=T BraDBF=F KetDBF=T FulRan=T
         wScrn=  0.000000 ICntrl=       500 IOpCl=  0 I1Cent=   200000004 NGrid=           0
         NMat0=    1 NMatS0=      1 NMatT0=    0 NMatD0=    1 NMtDS0=    0 NMtDT0=    0
 Petite list used in FoFCou.
 Initial guess orbital symmetries:
 Alpha Orbitals:
       Occupied  (A') (A') (A") (A') (A") (A') (A') (A') (A') (A')
                 (A') (A") (A') (A") (A') (A') (A') (A') (A') (A")
                 (A') (A") (A') (A") (A") (A') (A") (A') (A") (A')
                 (A')
       Virtual   (A") (A') (A') (A") (A') (A') (A') (A") (A') (A')
                 (A") (A') (A") (A') (A") (A') (A') (A") (A") (A')
                 (A') (A') (A") (A') (A') (A") (A") (A') (A') (A")
                 (A') (A") (A') (A') (A') (A") (A') (A") (A") (A')
                 (A') (A') (A") (A') (A') (A") (A') (A') (A") (A')
                 (A") (A') (A') (A") (A') (A') (A') (A") (A') (A')
                 (A") (A") (A') (A') (A') (A") (A") (A") (A") (A')
                 (A') (A") (A') (A") (A') (A') (A") (A") (A') (A')
                 (A") (A") (A') (A') (A') (A') (A') (A") (A") (A')
                 (A') (A") (A") (A') (A') (A") (A") (A') (A') (A")
                 (A') (A') (A") (A") (A") (A') (A") (A') (A") (A')
                 (A') (A') (A") (A') (A") (A') (A') (A") (A') (A")
                 (A') (A") (A') (A') (A") (A') (A") (A') (A") (A')
                 (A") (A') (A') (A") (A') (A") (A') (A') (A") (A')
                 (A')
 Beta  Orbitals:
       Occupied  (A') (A') (A") (A') (A") (A') (A') (A') (A') (A')
                 (A') (A") (A') (A") (A') (A') (A') (A') (A') (A")
                 (A') (A") (A') (A") (A") (A') (A") (A') (A") (A')
       Virtual   (A') (A") (A') (A') (A") (A') (A') (A') (A") (A')
                 (A') (A") (A') (A") (A') (A") (A') (A') (A") (A")
                 (A') (A') (A') (A") (A') (A') (A") (A") (A') (A')
                 (A") (A') (A") (A') (A') (A') (A") (A') (A") (A")
                 (A') (A') (A') (A") (A') (A') (A") (A') (A') (A")
                 (A') (A") (A') (A') (A") (A') (A') (A') (A") (A')
                 (A') (A") (A") (A') (A') (A') (A") (A") (A") (A")
                 (A') (A') (A") (A') (A") (A') (A') (A") (A") (A')
                 (A') (A") (A") (A') (A') (A') (A') (A') (A") (A")
                 (A') (A') (A") (A") (A') (A') (A") (A") (A') (A')
                 (A") (A') (A') (A") (A") (A") (A') (A") (A') (A")
                 (A') (A') (A') (A") (A') (A") (A') (A') (A") (A')
                 (A") (A') (A") (A') (A') (A") (A') (A") (A') (A")
                 (A') (A") (A') (A') (A") (A') (A") (A') (A') (A")
                 (A') (A')
 The electronic state of the initial guess is 2-A'.
 Initial guess <Sx>= 0.0000 <Sy>= 0.0000 <Sz>= 0.5000 <S**2>= 0.7500 S= 0.5000
 Requested convergence on RMS density matrix=1.00D-08 within 128 cycles.
 Requested convergence on MAX density matrix=1.00D-06.
 Requested convergence on             energy=1.00D-06.
 No special actions if energy rises.
 Integral accuracy reduced to 1.0D-05 until final iterations.
 EnCoef did     3 forward-backward iterations
 Initial convergence to 1.0D-05 achieved.  Increase integral accuracy.
 SCF Done:  E(UB3LYP) =  -348.600435627     A.U. after   21 cycles
            NFock= 21  Conv=0.82D-08     -V/T= 2.0112
 <Sx>= 0.0000 <Sy>= 0.0000 <Sz>= 0.5000 <S**2>= 0.7552 S= 0.5026
 <L.S>= 0.000000000000E+00
 Annihilation of the first spin contaminant:
 S**2 before annihilation     0.7552,   after     0.7500

 **********************************************************************

            Population analysis using the SCF Density.

 **********************************************************************

 Orbital symmetries:
 Alpha Orbitals:
       Occupied  (A') (A') (A') (A") (A') (A") (A') (A') (A') (A')
                 (A') (A") (A') (A") (A') (A') (A') (A') (A") (A')
                 (A") (A') (A') (A") (A") (A') (A') (A") (A') (A')
                 (A")
       Virtual   (A") (A') (A') (A') (A") (A') (A') (A') (A") (A')
                 (A') (A") (A") (A') (A') (A') (A") (A") (A') (A')
                 (A") (A') (A') (A") (A") (A') (A') (A") (A") (A')
                 (A') (A') (A') (A") (A') (A") (A') (A') (A") (A')
                 (A") (A') (A') (A") (A') (A") (A') (A') (A") (A')
                 (A") (A') (A') (A') (A") (A') (A") (A') (A') (A')
                 (A') (A") (A") (A') (A') (A") (A") (A") (A") (A')
                 (A") (A') (A') (A") (A') (A') (A') (A") (A") (A')
                 (A") (A') (A') (A") (A') (A') (A") (A') (A") (A')
                 (A") (A') (A") (A') (A") (A') (A') (A") (A') (A")
                 (A') (A") (A') (A") (A") (A') (A") (A') (A") (A')
                 (A') (A') (A") (A') (A") (A') (A') (A') (A") (A')
                 (A") (A') (A") (A") (A') (A') (A') (A") (A") (A')
                 (A') (A") (A') (A") (A') (A") (A') (A") (A') (A')
                 (A')
 Beta  Orbitals:
       Occupied  (A') (A') (A') (A") (A') (A") (A') (A') (A') (A')
                 (A') (A") (A') (A") (A') (A') (A') (A') (A") (A')
                 (A") (A') (A') (A") (A") (A') (A") (A') (A') (A")
       Virtual   (A') (A") (A') (A') (A') (A") (A') (A') (A') (A")
                 (A') (A') (A") (A") (A') (A') (A') (A") (A") (A')
                 (A') (A") (A') (A') (A") (A") (A') (A") (A') (A")
                 (A') (A') (A') (A') (A") (A') (A") (A') (A') (A")
                 (A') (A") (A') (A') (A") (A') (A") (A') (A') (A")
                 (A') (A") (A') (A') (A') (A") (A') (A") (A') (A')
                 (A') (A') (A") (A") (A') (A') (A") (A") (A") (A")
                 (A') (A") (A') (A') (A") (A') (A') (A') (A") (A")
                 (A') (A") (A') (A') (A") (A') (A') (A") (A') (A")
                 (A') (A") (A') (A") (A') (A") (A') (A') (A") (A')
                 (A") (A') (A") (A') (A") (A") (A') (A") (A') (A")
                 (A') (A') (A') (A") (A') (A") (A') (A') (A') (A")
                 (A') (A") (A') (A") (A") (A') (A') (A') (A") (A")
                 (A') (A') (A") (A') (A") (A') (A") (A') (A") (A')
                 (A') (A')
 The electronic state is 2-A'.
 Alpha  occ. eigenvalues --  -19.45647 -10.54101 -10.42847 -10.38288 -10.38286
 Alpha  occ. eigenvalues --  -10.35710 -10.35708 -10.34394  -1.33869  -1.03620
 Alpha  occ. eigenvalues --   -0.95181  -0.92294  -0.86009  -0.79050  -0.78859
 Alpha  occ. eigenvalues --   -0.74928  -0.72193  -0.70607  -0.67197  -0.65136
 Alpha  occ. eigenvalues --   -0.62096  -0.61430  -0.59520  -0.57182  -0.56495
 Alpha  occ. eigenvalues --   -0.55422  -0.53828  -0.52163  -0.49346  -0.48701
 Alpha  occ. eigenvalues --   -0.48557
 Alpha virt. eigenvalues --   -0.28502  -0.12283  -0.09961  -0.07786  -0.06363
 Alpha virt. eigenvalues --   -0.05357  -0.03444  -0.02194  -0.01949  -0.01621
 Alpha virt. eigenvalues --   -0.01355  -0.00753  -0.00281   0.01392   0.02261
 Alpha virt. eigenvalues --    0.04614   0.05805   0.06596   0.08547   0.09688
 Alpha virt. eigenvalues --    0.10308   0.21993   0.24341   0.25263   0.25981
 Alpha virt. eigenvalues --    0.26685   0.28609   0.29152   0.34262   0.36505
 Alpha virt. eigenvalues --    0.37653   0.38896   0.43453   0.43803   0.45053
 Alpha virt. eigenvalues --    0.45415   0.45490   0.46294   0.48200   0.48384
 Alpha virt. eigenvalues --    0.49727   0.50002   0.50305   0.50690   0.51732
 Alpha virt. eigenvalues --    0.53577   0.53899   0.54213   0.54587   0.55699
 Alpha virt. eigenvalues --    0.56229   0.57804   0.63383   0.69780   0.69887
 Alpha virt. eigenvalues --    0.71596   0.80723   0.81702   0.85121   0.88201
 Alpha virt. eigenvalues --    0.91250   0.92155   0.93489   1.03641   1.05573
 Alpha virt. eigenvalues --    1.07170   1.08998   1.12795   1.17298   1.19759
 Alpha virt. eigenvalues --    1.19919   1.22635   1.29865   1.37786   1.39789
 Alpha virt. eigenvalues --    1.44078   1.46762   1.51763   1.52921   1.53490
 Alpha virt. eigenvalues --    1.56168   1.57642   1.58430   1.60032   1.61657
 Alpha virt. eigenvalues --    1.63613   1.63990   1.64485   1.65121   1.66921
 Alpha virt. eigenvalues --    1.69073   1.69535   1.70629   1.71110   1.72854
 Alpha virt. eigenvalues --    1.73591   1.75199   1.75940   1.77486   1.80335
 Alpha virt. eigenvalues --    1.83388   1.84805   1.85903   1.89935   1.91412
 Alpha virt. eigenvalues --    1.91419   2.04023   2.06286   2.06806   2.09055
 Alpha virt. eigenvalues --    2.10650   2.22261   2.25551   2.26718   2.27797
 Alpha virt. eigenvalues --    2.29477   2.31487   2.32694   2.33525   2.36557
 Alpha virt. eigenvalues --    2.37737   2.41996   2.42864   2.44742   2.49832
 Alpha virt. eigenvalues --    2.58308   2.61235   2.62623   2.69181   2.69421
 Alpha virt. eigenvalues --    2.74369   2.74546   2.78316   2.82058   2.86247
 Alpha virt. eigenvalues --    2.87526   2.88934   2.89289   2.95691   3.13173
 Alpha virt. eigenvalues --    3.31636
  Beta  occ. eigenvalues --  -19.44181 -10.54131 -10.42584 -10.38216 -10.38214
  Beta  occ. eigenvalues --  -10.35627 -10.35625 -10.34358  -1.31217  -1.02903
  Beta  occ. eigenvalues --   -0.94366  -0.91915  -0.84806  -0.78725  -0.77087
  Beta  occ. eigenvalues --   -0.73610  -0.70795  -0.69023  -0.66163  -0.64655
  Beta  occ. eigenvalues --   -0.61795  -0.61007  -0.57808  -0.56767  -0.55688
  Beta  occ. eigenvalues --   -0.53612  -0.52038  -0.49522  -0.48698  -0.48339
  Beta virt. eigenvalues --   -0.42307  -0.28027  -0.11788  -0.09713  -0.07513
  Beta virt. eigenvalues --   -0.06301  -0.05105  -0.03286  -0.01934  -0.01888
  Beta virt. eigenvalues --   -0.01474  -0.01172  -0.00686  -0.00160   0.01653
  Beta virt. eigenvalues --    0.02655   0.05319   0.05913   0.06872   0.08867
  Beta virt. eigenvalues --    0.10263   0.10527   0.22409   0.24759   0.25343
  Beta virt. eigenvalues --    0.25954   0.27205   0.29248   0.29610   0.34482
  Beta virt. eigenvalues --    0.36911   0.38641   0.39444   0.44019   0.44144
  Beta virt. eigenvalues --    0.45257   0.45575   0.45814   0.46668   0.48507
  Beta virt. eigenvalues --    0.48613   0.49827   0.50337   0.50498   0.50892
  Beta virt. eigenvalues --    0.51967   0.53699   0.54097   0.54416   0.54669
  Beta virt. eigenvalues --    0.55851   0.56325   0.58041   0.64227   0.70072
  Beta virt. eigenvalues --    0.70199   0.71886   0.81502   0.81992   0.85943
  Beta virt. eigenvalues --    0.90755   0.92095   0.92321   0.93666   1.04129
  Beta virt. eigenvalues --    1.05843   1.07337   1.09259   1.13159   1.17542
  Beta virt. eigenvalues --    1.20059   1.20612   1.23195   1.30617   1.38038
  Beta virt. eigenvalues --    1.40185   1.45486   1.47370   1.52107   1.53147
  Beta virt. eigenvalues --    1.53972   1.56310   1.57989   1.58762   1.60264
  Beta virt. eigenvalues --    1.62216   1.64096   1.64154   1.64639   1.65573
  Beta virt. eigenvalues --    1.67182   1.69310   1.69705   1.70824   1.71404
  Beta virt. eigenvalues --    1.73104   1.73873   1.75629   1.76196   1.77663
  Beta virt. eigenvalues --    1.80636   1.83685   1.85043   1.86180   1.90307
  Beta virt. eigenvalues --    1.91736   1.92089   2.04353   2.06630   2.06969
  Beta virt. eigenvalues --    2.09441   2.10941   2.22744   2.25719   2.26902
  Beta virt. eigenvalues --    2.27932   2.30240   2.32976   2.34694   2.34915
  Beta virt. eigenvalues --    2.37606   2.38436   2.42907   2.43720   2.46639
  Beta virt. eigenvalues --    2.50094   2.59207   2.62499   2.63010   2.69315
  Beta virt. eigenvalues --    2.69731   2.74691   2.74800   2.78601   2.82326
  Beta virt. eigenvalues --    2.86493   2.87964   2.89207   2.89621   2.95959
  Beta virt. eigenvalues --    3.15656   3.33186
          Condensed to atoms (all electrons):
               1          2          3          4          5          6
     1  O    7.447138   0.586212  -0.070393  -0.005973   0.000157  -0.000068
     2  C    0.586212   4.661504   0.213559  -0.022868   0.006854   0.000454
     3  C   -0.070393   0.213559   5.266818   0.341975  -0.044616  -0.026206
     4  C   -0.005973  -0.022868   0.341975   4.669073   0.422221  -0.042250
     5  C    0.000157   0.006854  -0.044616   0.422221   4.560163   0.437269
     6  C   -0.000068   0.000454  -0.026206  -0.042250   0.437269   4.578581
     7  C    0.000157   0.006854  -0.044616  -0.024554  -0.052815   0.437269
     8  C   -0.005973  -0.022868   0.341975  -0.048588  -0.024554  -0.042250
     9  H   -0.018913   0.376493  -0.041991   0.000695  -0.000103  -0.000021
    10  H    0.003386  -0.012300   0.341467  -0.022163  -0.001552  -0.004461
    11  H    0.007737  -0.008170  -0.028961   0.372377  -0.016548  -0.004096
    12  H   -0.000686  -0.002077  -0.025648   0.371600  -0.006978   0.006260
    13  H    0.000002   0.000049  -0.007144  -0.019087   0.368754  -0.021750
    14  H   -0.000016  -0.000234   0.007523  -0.009734   0.363173  -0.010860
    15  H   -0.000013  -0.000051  -0.006288  -0.005623  -0.022299   0.373332
    16  H    0.000001   0.000028   0.001626   0.006590  -0.009278   0.362494
    17  H   -0.000016  -0.000234   0.007523   0.001008   0.007014  -0.010860
    18  H    0.000002   0.000049  -0.007144  -0.006723  -0.003591  -0.021750
    19  H   -0.000686  -0.002077  -0.025648   0.007692   0.000604   0.006260
    20  H    0.007737  -0.008170  -0.028961  -0.008546  -0.005159  -0.004096
               7          8          9         10         11         12
     1  O    0.000157  -0.005973  -0.018913   0.003386   0.007737  -0.000686
     2  C    0.006854  -0.022868   0.376493  -0.012300  -0.008170  -0.002077
     3  C   -0.044616   0.341975  -0.041991   0.341467  -0.028961  -0.025648
     4  C   -0.024554  -0.048588   0.000695  -0.022163   0.372377   0.371600
     5  C   -0.052815  -0.024554  -0.000103  -0.001552  -0.016548  -0.006978
     6  C    0.437269  -0.042250  -0.000021  -0.004461  -0.004096   0.006260
     7  C    4.560163   0.422221  -0.000103  -0.001552  -0.005159   0.000604
     8  C    0.422221   4.669073   0.000695  -0.022163  -0.008546   0.007692
     9  H   -0.000103   0.000695   0.509930  -0.004392   0.000441   0.000162
    10  H   -0.001552  -0.022163  -0.004392   0.644681   0.008441  -0.008517
    11  H   -0.005159  -0.008546   0.000441   0.008441   0.643501  -0.025320
    12  H    0.000604   0.007692   0.000162  -0.008517  -0.025320   0.630413
    13  H   -0.003591  -0.006723   0.000015   0.006203   0.007533  -0.007260
    14  H    0.007014   0.001008   0.000000  -0.000261  -0.007976  -0.005028
    15  H   -0.022299  -0.005623   0.000002   0.000422   0.005332   0.000022
    16  H   -0.009278   0.006590   0.000001   0.000024   0.000022  -0.000255
    17  H    0.363173  -0.009734   0.000000  -0.000261  -0.000040   0.000024
    18  H    0.368754  -0.019087   0.000015   0.006203   0.000433   0.000021
    19  H   -0.006978   0.371600   0.000162  -0.008517  -0.000174  -0.000326
    20  H   -0.016548   0.372377   0.000441   0.008441   0.007656  -0.000174
              13         14         15         16         17         18
     1  O    0.000002  -0.000016  -0.000013   0.000001  -0.000016   0.000002
     2  C    0.000049  -0.000234  -0.000051   0.000028  -0.000234   0.000049
     3  C   -0.007144   0.007523  -0.006288   0.001626   0.007523  -0.007144
     4  C   -0.019087  -0.009734  -0.005623   0.006590   0.001008  -0.006723
     5  C    0.368754   0.363173  -0.022299  -0.009278   0.007014  -0.003591
     6  C   -0.021750  -0.010860   0.373332   0.362494  -0.010860  -0.021750
     7  C   -0.003591   0.007014  -0.022299  -0.009278   0.363173   0.368754
     8  C   -0.006723   0.001008  -0.005623   0.006590  -0.009734  -0.019087
     9  H    0.000015   0.000000   0.000002   0.000001   0.000000   0.000015
    10  H    0.006203  -0.000261   0.000422   0.000024  -0.000261   0.006203
    11  H    0.007533  -0.007976   0.005332   0.000022  -0.000040   0.000433
    12  H   -0.007260  -0.005028   0.000022  -0.000255   0.000024   0.000021
    13  H    0.657882  -0.020771   0.007879  -0.008113  -0.000072   0.005549
    14  H   -0.020771   0.613425  -0.007071  -0.002864  -0.000309  -0.000072
    15  H    0.007879  -0.007071   0.664078  -0.024951  -0.007071   0.007879
    16  H   -0.008113  -0.002864  -0.024951   0.616837  -0.002864  -0.008113
    17  H   -0.000072  -0.000309  -0.007071  -0.002864   0.613425  -0.020771
    18  H    0.005549  -0.000072   0.007879  -0.008113  -0.020771   0.657882
    19  H    0.000021   0.000024   0.000022  -0.000255  -0.005028  -0.007260
    20  H    0.000433  -0.000040   0.005332   0.000022  -0.007976   0.007533
              19         20
     1  O   -0.000686   0.007737
     2  C   -0.002077  -0.008170
     3  C   -0.025648  -0.028961
     4  C    0.007692  -0.008546
     5  C    0.000604  -0.005159
     6  C    0.006260  -0.004096
     7  C   -0.006978  -0.016548
     8  C    0.371600   0.372377
     9  H    0.000162   0.000441
    10  H   -0.008517   0.008441
    11  H   -0.000174   0.007656
    12  H   -0.000326  -0.000174
    13  H    0.000021   0.000433
    14  H    0.000024  -0.000040
    15  H    0.000022   0.005332
    16  H   -0.000255   0.000022
    17  H   -0.005028  -0.007976
    18  H   -0.007260   0.007533
    19  H    0.630413  -0.025320
    20  H   -0.025320   0.643501
          Atomic-Atomic Spin Densities.
               1          2          3          4          5          6
     1  O    0.599941  -0.056598  -0.009067   0.004037  -0.000138   0.000073
     2  C   -0.056598  -0.081610   0.077403   0.002658  -0.000314   0.000022
     3  C   -0.009067   0.077403   0.117758  -0.018807  -0.002439   0.003845
     4  C    0.004037   0.002658  -0.018807   0.038910   0.008529  -0.003010
     5  C   -0.000138  -0.000314  -0.002439   0.008529   0.035130  -0.000609
     6  C    0.000073   0.000022   0.003845  -0.003010  -0.000609   0.012498
     7  C   -0.000138  -0.000314  -0.002439   0.000764   0.001461  -0.000609
     8  C    0.004037   0.002658  -0.018807   0.002901   0.000764  -0.003010
     9  H   -0.012550   0.021250  -0.022929   0.002499  -0.000144   0.000041
    10  H   -0.000023  -0.003394   0.004467   0.001290  -0.000748   0.000416
    11  H   -0.000418  -0.001825   0.002725   0.001683  -0.000267   0.000382
    12  H    0.000553   0.000246  -0.003721   0.002079  -0.002025   0.000298
    13  H   -0.000007  -0.000020  -0.000753   0.001328   0.001107  -0.000549
    14  H    0.000012   0.000037   0.000316  -0.004184   0.005486   0.000658
    15  H   -0.000022   0.000015  -0.000321   0.000745  -0.000638  -0.000098
    16  H   -0.000002  -0.000009  -0.000429   0.000747  -0.003189   0.004404
    17  H    0.000012   0.000037   0.000316  -0.000130   0.000017   0.000658
    18  H   -0.000007  -0.000020  -0.000753   0.000152   0.000100  -0.000549
    19  H    0.000553   0.000246  -0.003721   0.000078  -0.000114   0.000298
    20  H   -0.000418  -0.001825   0.002725   0.000324   0.000046   0.000382
               7          8          9         10         11         12
     1  O   -0.000138   0.004037  -0.012550  -0.000023  -0.000418   0.000553
     2  C   -0.000314   0.002658   0.021250  -0.003394  -0.001825   0.000246
     3  C   -0.002439  -0.018807  -0.022929   0.004467   0.002725  -0.003721
     4  C    0.000764   0.002901   0.002499   0.001290   0.001683   0.002079
     5  C    0.001461   0.000764  -0.000144  -0.000748  -0.000267  -0.002025
     6  C   -0.000609  -0.003010   0.000041   0.000416   0.000382   0.000298
     7  C    0.035130   0.008529  -0.000144  -0.000748   0.000046  -0.000114
     8  C    0.008529   0.038910   0.002499   0.001290   0.000324   0.000078
     9  H   -0.000144   0.002499   0.135074   0.000499  -0.000022   0.000793
    10  H   -0.000748   0.001290   0.000499  -0.008131  -0.000275   0.000669
    11  H    0.000046   0.000324  -0.000022  -0.000275  -0.004087   0.000730
    12  H   -0.000114   0.000078   0.000793   0.000669   0.000730   0.010226
    13  H    0.000100   0.000152  -0.000022  -0.000228  -0.000072  -0.000458
    14  H    0.000017  -0.000130   0.000009   0.000075   0.000409   0.000768
    15  H   -0.000638   0.000745  -0.000003  -0.000015  -0.000035  -0.000048
    16  H   -0.003189   0.000747  -0.000002  -0.000058  -0.000088  -0.000042
    17  H    0.005486  -0.004184   0.000009   0.000075   0.000025   0.000007
    18  H    0.001107   0.001328  -0.000022  -0.000228  -0.000014  -0.000023
    19  H   -0.002025   0.002079   0.000793   0.000669   0.000046   0.000031
    20  H   -0.000267   0.001683  -0.000022  -0.000275  -0.000466   0.000046
              13         14         15         16         17         18
     1  O   -0.000007   0.000012  -0.000022  -0.000002   0.000012  -0.000007
     2  C   -0.000020   0.000037   0.000015  -0.000009   0.000037  -0.000020
     3  C   -0.000753   0.000316  -0.000321  -0.000429   0.000316  -0.000753
     4  C    0.001328  -0.004184   0.000745   0.000747  -0.000130   0.000152
     5  C    0.001107   0.005486  -0.000638  -0.003189   0.000017   0.000100
     6  C   -0.000549   0.000658  -0.000098   0.004404   0.000658  -0.000549
     7  C    0.000100   0.000017  -0.000638  -0.003189   0.005486   0.001107
     8  C    0.000152  -0.000130   0.000745   0.000747  -0.004184   0.001328
     9  H   -0.000022   0.000009  -0.000003  -0.000002   0.000009  -0.000022
    10  H   -0.000228   0.000075  -0.000015  -0.000058   0.000075  -0.000228
    11  H   -0.000072   0.000409  -0.000035  -0.000088   0.000025  -0.000014
    12  H   -0.000458   0.000768  -0.000048  -0.000042   0.000007  -0.000023
    13  H    0.001162  -0.001153   0.000052   0.000644  -0.000045   0.000153
    14  H   -0.001153   0.014506  -0.000406  -0.001184   0.000029  -0.000045
    15  H    0.000052  -0.000406   0.000062   0.001374  -0.000406   0.000052
    16  H    0.000644  -0.001184   0.001374   0.028077  -0.001184   0.000644
    17  H   -0.000045   0.000029  -0.000406  -0.001184   0.014506  -0.001153
    18  H    0.000153  -0.000045   0.000052   0.000644  -0.001153   0.001162
    19  H   -0.000023   0.000007  -0.000048  -0.000042   0.000768  -0.000458
    20  H   -0.000014   0.000025  -0.000035  -0.000088   0.000409  -0.000072
              19         20
     1  O    0.000553  -0.000418
     2  C    0.000246  -0.001825
     3  C   -0.003721   0.002725
     4  C    0.000078   0.000324
     5  C   -0.000114   0.000046
     6  C    0.000298   0.000382
     7  C   -0.002025  -0.000267
     8  C    0.002079   0.001683
     9  H    0.000793  -0.000022
    10  H    0.000669  -0.000275
    11  H    0.000046  -0.000466
    12  H    0.000031   0.000046
    13  H   -0.000023  -0.000014
    14  H    0.000007   0.000025
    15  H   -0.000048  -0.000035
    16  H   -0.000042  -0.000088
    17  H    0.000768   0.000409
    18  H   -0.000458  -0.000072
    19  H    0.010226   0.000730
    20  H    0.000730  -0.004087
 Mulliken charges and spin densities:
               1          2
     1  O    0.050212   0.529832
     2  C    0.226996  -0.041354
     3  C   -0.164850   0.125371
     4  C    0.022879   0.042593
     5  C    0.021286   0.042014
     6  C   -0.013248   0.015542
     7  C    0.021286   0.042014
     8  C    0.022879   0.042593
     9  H    0.176471   0.127604
    10  H    0.066871  -0.004671
    11  H    0.051518  -0.001199
    12  H    0.065468   0.010093
    13  H    0.040193   0.001356
    14  H    0.073068   0.015250
    15  H    0.036988   0.000330
    16  H    0.071734   0.027132
    17  H    0.073068   0.015250
    18  H    0.040193   0.001356
    19  H    0.065468   0.010093
    20  H    0.051518  -0.001199
 Sum of Mulliken charges =   1.00000   1.00000
 Mulliken charges and spin densities with hydrogens summed into heavy atoms:
               1          2
     1  O    0.050212   0.529832
     2  C    0.403467   0.086249
     3  C   -0.097979   0.120700
     4  C    0.139865   0.051486
     5  C    0.134548   0.058621
     6  C    0.095474   0.043004
     7  C    0.134548   0.058621
     8  C    0.139865   0.051486
 Electronic spatial extent (au):  <R**2>=           1024.3171
 Charge=              1.0000 electrons
 Dipole moment (field-independent basis, Debye):
    X=              2.3934    Y=              2.0928    Z=              0.0000  Tot=              3.1794
 Quadrupole moment (field-independent basis, Debye-Ang):
   XX=            -42.4790   YY=            -29.8984   ZZ=            -41.0206
   XY=              7.5061   XZ=             -0.0000   YZ=             -0.0000
 Traceless Quadrupole moment (field-independent basis, Debye-Ang):
   XX=             -4.6797   YY=              7.9009   ZZ=             -3.2212
   XY=              7.5061   XZ=             -0.0000   YZ=             -0.0000
 Octapole moment (field-independent basis, Debye-Ang**2):
  XXX=              4.0233  YYY=             22.4357  ZZZ=             -0.0000  XYY=             13.8931
  XXY=             10.2213  XXZ=             -0.0000  XZZ=             -1.1061  YZZ=             -0.1882
  YYZ=             -0.0000  XYZ=              0.0000
 Hexadecapole moment (field-independent basis, Debye-Ang**3):
 XXXX=           -132.7434 YYYY=           -694.2694 ZZZZ=           -315.7957 XXXY=            -27.0261
 XXXZ=              0.0000 YYYX=             13.7679 YYYZ=              0.0000 ZZZX=             -0.0000
 ZZZY=              0.0000 XXYY=           -135.4632 XXZZ=            -78.9344 YYZZ=           -177.4482
 XXYZ=              0.0000 YYXZ=             -0.0000 ZZXY=             -7.8915
 N-N= 3.858575265732D+02 E-N=-1.567979708111D+03  KE= 3.447383476675D+02
 Symmetry A'   KE= 2.598028621073D+02
 Symmetry A"   KE= 8.493548556019D+01
 Symmetry A'   SP= 1.000000000000D+00
 Symmetry A"   SP= 9.077443917525D-15
                          Isotropic Fermi Contact Couplings
        Atom                 a.u.       MegaHertz       Gauss      10(-4) cm-1
     1  O(17)              0.17803    -107.91854     -38.50802     -35.99775
     2  C(13)             -0.05099     -57.32812     -20.45610     -19.12260
     3  C(13)              0.01280      14.38602       5.13329       4.79866
     4  C(13)             -0.00300      -3.37573      -1.20454      -1.12602
     5  C(13)              0.00188       2.11721       0.75547       0.70623
     6  C(13)             -0.00228      -2.56174      -0.91409      -0.85450
     7  C(13)              0.00188       2.11721       0.75547       0.70623
     8  C(13)             -0.00300      -3.37573      -1.20454      -1.12602
     9  H(1)               0.05624     251.37147      89.69559      83.84850
    10  H(1)              -0.00184      -8.21310      -2.93064      -2.73960
    11  H(1)               0.00035       1.57456       0.56184       0.52522
    12  H(1)               0.00440      19.68191       7.02300       6.56518
    13  H(1)               0.00078       3.48290       1.24278       1.16177
    14  H(1)               0.00730      32.61442      11.63763      10.87900
    15  H(1)              -0.00010      -0.44677      -0.15942      -0.14903
    16  H(1)               0.01229      54.94276      19.60494      18.32693
    17  H(1)               0.00730      32.61442      11.63763      10.87900
    18  H(1)               0.00078       3.48290       1.24278       1.16177
    19  H(1)               0.00440      19.68191       7.02300       6.56518
    20  H(1)               0.00035       1.57456       0.56184       0.52522
 --------------------------------------------------------
       Center         ----  Spin Dipole Couplings  ----
                      3XX-RR        3YY-RR        3ZZ-RR
 --------------------------------------------------------
     1   Atom       -0.374347      1.293672     -0.919324
     2   Atom       -0.007616      0.142590     -0.134974
     3   Atom       -0.112808      0.239616     -0.126809
     4   Atom       -0.007343      0.046686     -0.039343
     5   Atom       -0.014129      0.057186     -0.043056
     6   Atom       -0.013915      0.034901     -0.020985
     7   Atom       -0.014129      0.057186     -0.043056
     8   Atom       -0.007343      0.046686     -0.039343
     9   Atom        0.022811     -0.008692     -0.014119
    10   Atom        0.013691      0.001063     -0.014755
    11   Atom       -0.000351      0.005981     -0.005630
    12   Atom       -0.007261     -0.003151      0.010412
    13   Atom        0.001955      0.003166     -0.005121
    14   Atom       -0.005583     -0.003541      0.009124
    15   Atom        0.002207      0.001302     -0.003509
    16   Atom       -0.004381      0.009067     -0.004685
    17   Atom       -0.005583     -0.003541      0.009124
    18   Atom        0.001955      0.003166     -0.005121
    19   Atom       -0.007261     -0.003151      0.010412
    20   Atom       -0.000351      0.005981     -0.005630
 --------------------------------------------------------
                        XY            XZ            YZ
 --------------------------------------------------------
     1   Atom        1.337989     -0.000000     -0.000000
     2   Atom        0.015567      0.000000      0.000000
     3   Atom        0.046475     -0.000000     -0.000000
     4   Atom        0.055267     -0.012785     -0.022567
     5   Atom        0.053277      0.001404     -0.000103
     6   Atom        0.028011     -0.000000     -0.000000
     7   Atom        0.053277     -0.001404      0.000103
     8   Atom        0.055267      0.012785      0.022567
     9   Atom        0.008175      0.000000      0.000000
    10   Atom       -0.009043     -0.000000      0.000000
    11   Atom       -0.003378     -0.003419     -0.005822
    12   Atom        0.000051      0.003885     -0.002155
    13   Atom       -0.006081      0.001024     -0.001640
    14   Atom        0.000872     -0.004996     -0.002058
    15   Atom       -0.000141     -0.000000      0.000000
    16   Atom       -0.002499     -0.000000     -0.000000
    17   Atom        0.000872      0.004996      0.002058
    18   Atom       -0.006081     -0.001024      0.001640
    19   Atom        0.000051     -0.003885      0.002155
    20   Atom       -0.003378      0.003419      0.005822
 --------------------------------------------------------


 ---------------------------------------------------------------------------------
              Anisotropic Spin Dipole Couplings in Principal Axis System
 ---------------------------------------------------------------------------------

       Atom             a.u.   MegaHertz   Gauss  10(-4) cm-1        Axes

              Baa    -1.1170    80.824    28.840    26.960  0.8744 -0.4853 -0.0000
     1 O(17)  Bbb    -0.9193    66.522    23.737    22.189  0.0000 -0.0000  1.0000
              Bcc     2.0363  -147.345   -52.576   -49.149  0.4853  0.8744 -0.0000
 
              Baa    -0.1350   -18.112    -6.463    -6.042 -0.0000 -0.0000  1.0000
     2 C(13)  Bbb    -0.0092    -1.236    -0.441    -0.412  0.9948 -0.1020  0.0000
              Bcc     0.1442    19.348     6.904     6.454  0.1020  0.9948  0.0000
 
              Baa    -0.1268   -17.016    -6.072    -5.676  0.0000 -0.0000  1.0000
     3 C(13)  Bbb    -0.1188   -15.946    -5.690    -5.319  0.9917 -0.1286 -0.0000
              Bcc     0.2456    32.963    11.762    10.995  0.1286  0.9917 -0.0000
 
              Baa    -0.0450    -6.045    -2.157    -2.016 -0.1710  0.3313  0.9279
     4 C(13)  Bbb    -0.0415    -5.566    -1.986    -1.857  0.8386 -0.4454  0.3135
              Bcc     0.0865    11.611     4.143     3.873  0.5172  0.8318 -0.2017
 
              Baa    -0.0441    -5.922    -2.113    -1.975 -0.5654  0.2981  0.7691
     5 C(13)  Bbb    -0.0415    -5.570    -1.988    -1.858  0.6770 -0.3648  0.6392
              Bcc     0.0856    11.492     4.101     3.833  0.4711  0.8821  0.0044
 
              Baa    -0.0267    -3.578    -1.277    -1.193  0.9102 -0.4142  0.0000
     6 C(13)  Bbb    -0.0210    -2.816    -1.005    -0.939 -0.0000  0.0000  1.0000
              Bcc     0.0476     6.394     2.281     2.133  0.4142  0.9102 -0.0000
 
              Baa    -0.0441    -5.922    -2.113    -1.975  0.5654 -0.2981  0.7691
     7 C(13)  Bbb    -0.0415    -5.570    -1.988    -1.858  0.6770 -0.3648 -0.6392
              Bcc     0.0856    11.492     4.101     3.833  0.4711  0.8821 -0.0044
 
              Baa    -0.0450    -6.045    -2.157    -2.016  0.1710 -0.3313  0.9279
     8 C(13)  Bbb    -0.0415    -5.566    -1.986    -1.857  0.8386 -0.4454 -0.3135
              Bcc     0.0865    11.611     4.143     3.873  0.5172  0.8318  0.2017
 
              Baa    -0.0141    -7.533    -2.688    -2.513  0.0000 -0.0000  1.0000
     9 H(1)   Bbb    -0.0107    -5.702    -2.035    -1.902 -0.2371  0.9715  0.0000
              Bcc     0.0248    13.235     4.723     4.415  0.9715  0.2371  0.0000
 
              Baa    -0.0148    -7.872    -2.809    -2.626  0.0000  0.0000  1.0000
    10 H(1)   Bbb    -0.0037    -1.948    -0.695    -0.650  0.4623  0.8867 -0.0000
              Bcc     0.0184     9.821     3.504     3.276  0.8867 -0.4623 -0.0000
 
              Baa    -0.0101    -5.397    -1.926    -1.800  0.4209  0.3854  0.8212
    11 H(1)   Bbb     0.0013     0.697     0.249     0.233  0.8798  0.0468 -0.4730
              Bcc     0.0088     4.699     1.677     1.568 -0.2207  0.9216 -0.3194
 
              Baa    -0.0081    -4.337    -1.548    -1.447  0.9710 -0.1032 -0.2155
    12 H(1)   Bbb    -0.0034    -1.814    -0.647    -0.605  0.1306  0.9845  0.1169
              Bcc     0.0115     6.151     2.195     2.052  0.2001 -0.1416  0.9695
 
              Baa    -0.0054    -2.902    -1.036    -0.968  0.0424  0.2158  0.9755
    13 H(1)   Bbb    -0.0035    -1.862    -0.665    -0.621  0.7480  0.6404 -0.1742
              Bcc     0.0089     4.765     1.700     1.589 -0.6623  0.7371 -0.1343
 
              Baa    -0.0071    -3.807    -1.358    -1.270  0.9560 -0.0688  0.2850
    14 H(1)   Bbb    -0.0039    -2.062    -0.736    -0.688  0.0218  0.9861  0.1647
              Bcc     0.0110     5.869     2.094     1.958 -0.2924 -0.1512  0.9443
 
              Baa    -0.0035    -1.872    -0.668    -0.624  0.0000 -0.0000  1.0000
    15 H(1)   Bbb     0.0013     0.683     0.244     0.228  0.1501  0.9887 -0.0000
              Bcc     0.0022     1.189     0.424     0.397  0.9887 -0.1501 -0.0000
 
              Baa    -0.0048    -2.577    -0.920    -0.860  0.9842  0.1770  0.0000
    16 H(1)   Bbb    -0.0047    -2.500    -0.892    -0.834 -0.0000 -0.0000  1.0000
              Bcc     0.0095     5.077     1.812     1.694 -0.1770  0.9842 -0.0000
 
              Baa    -0.0071    -3.807    -1.358    -1.270  0.9560 -0.0688 -0.2850
    17 H(1)   Bbb    -0.0039    -2.062    -0.736    -0.688  0.0218  0.9861 -0.1647
              Bcc     0.0110     5.869     2.094     1.958  0.2924  0.1512  0.9443
 
              Baa    -0.0054    -2.902    -1.036    -0.968 -0.0424 -0.2158  0.9755
    18 H(1)   Bbb    -0.0035    -1.862    -0.665    -0.621  0.7480  0.6404  0.1742
              Bcc     0.0089     4.765     1.700     1.589 -0.6623  0.7371  0.1343
 
              Baa    -0.0081    -4.337    -1.548    -1.447  0.9710 -0.1032  0.2155
    19 H(1)   Bbb    -0.0034    -1.814    -0.647    -0.605  0.1306  0.9845 -0.1169
              Bcc     0.0115     6.151     2.195     2.052 -0.2001  0.1416  0.9695
 
              Baa    -0.0101    -5.397    -1.926    -1.800 -0.4209 -0.3854  0.8212
    20 H(1)   Bbb     0.0013     0.697     0.249     0.233  0.8798  0.0468  0.4730
              Bcc     0.0088     4.699     1.677     1.568 -0.2207  0.9216  0.3194
 

 ---------------------------------------------------------------------------------

 ******************************Gaussian NBO Version 3.1******************************
             N A T U R A L   A T O M I C   O R B I T A L   A N D
          N A T U R A L   B O N D   O R B I T A L   A N A L Y S I S
 ******************************Gaussian NBO Version 3.1******************************
       /RESON  / : Allow strongly delocalized NBO set

 Analyzing the SCF density

 Job title: 74                                                              

 Storage needed:     90144 in NPA,    119266 in NBO ( 939521896 available)
 GSVD:  LWork=       17424 too small for GESVD, short by        6212 words or        6212 for optimal perf.


 NATURAL POPULATIONS:  Natural atomic orbital occupancies 
                                                          
   NAO  Atom  No  lang   Type(AO)    Occupancy
 --------------------------------------------
     1    O    1  S      Cor( 1S)     1.99973
     2    O    1  S      Val( 2S)     1.71398
     3    O    1  S      Ryd( 3S)     0.00150
     4    O    1  px     Val( 2p)     1.57221
     5    O    1  px     Ryd( 3p)     0.00100
     6    O    1  py     Val( 2p)     1.47054
     7    O    1  py     Ryd( 3p)     0.00254
     8    O    1  pz     Val( 2p)     1.43323
     9    O    1  pz     Ryd( 3p)     0.00022
    10    O    1  dxy    Ryd( 3d)     0.00140
    11    O    1  dxz    Ryd( 3d)     0.00171
    12    O    1  dyz    Ryd( 3d)     0.00059
    13    O    1  dx2y2  Ryd( 3d)     0.00148
    14    O    1  dz2    Ryd( 3d)     0.00040

    15    C    2  S      Cor( 1S)     1.99923
    16    C    2  S      Val( 2S)     0.95946
    17    C    2  S      Ryd( 3S)     0.00737
    18    C    2  px     Val( 2p)     0.92214
    19    C    2  px     Ryd( 3p)     0.01034
    20    C    2  py     Val( 2p)     0.96130
    21    C    2  py     Ryd( 3p)     0.00726
    22    C    2  pz     Val( 2p)     0.62618
    23    C    2  pz     Ryd( 3p)     0.00252
    24    C    2  dxy    Ryd( 3d)     0.00248
    25    C    2  dxz    Ryd( 3d)     0.00231
    26    C    2  dyz    Ryd( 3d)     0.00124
    27    C    2  dx2y2  Ryd( 3d)     0.00271
    28    C    2  dz2    Ryd( 3d)     0.00071

    29    C    3  S      Cor( 1S)     1.99894
    30    C    3  S      Val( 2S)     0.99451
    31    C    3  S      Ryd( 3S)     0.00180
    32    C    3  px     Val( 2p)     1.23621
    33    C    3  px     Ryd( 3p)     0.00540
    34    C    3  py     Val( 2p)     0.95451
    35    C    3  py     Ryd( 3p)     0.00297
    36    C    3  pz     Val( 2p)     1.11151
    37    C    3  pz     Ryd( 3p)     0.00152
    38    C    3  dxy    Ryd( 3d)     0.00028
    39    C    3  dxz    Ryd( 3d)     0.00080
    40    C    3  dyz    Ryd( 3d)     0.00044
    41    C    3  dx2y2  Ryd( 3d)     0.00128
    42    C    3  dz2    Ryd( 3d)     0.00111

    43    C    4  S      Cor( 1S)     1.99908
    44    C    4  S      Val( 2S)     1.02152
    45    C    4  S      Ryd( 3S)     0.00130
    46    C    4  px     Val( 2p)     1.19440
    47    C    4  px     Ryd( 3p)     0.00401
    48    C    4  py     Val( 2p)     1.06954
    49    C    4  py     Ryd( 3p)     0.00246
    50    C    4  pz     Val( 2p)     1.10812
    51    C    4  pz     Ryd( 3p)     0.00435
    52    C    4  dxy    Ryd( 3d)     0.00069
    53    C    4  dxz    Ryd( 3d)     0.00057
    54    C    4  dyz    Ryd( 3d)     0.00069
    55    C    4  dx2y2  Ryd( 3d)     0.00071
    56    C    4  dz2    Ryd( 3d)     0.00060

    57    C    5  S      Cor( 1S)     1.99909
    58    C    5  S      Val( 2S)     1.02204
    59    C    5  S      Ryd( 3S)     0.00085
    60    C    5  px     Val( 2p)     1.20913
    61    C    5  px     Ryd( 3p)     0.00362
    62    C    5  py     Val( 2p)     1.00932
    63    C    5  py     Ryd( 3p)     0.00227
    64    C    5  pz     Val( 2p)     1.16470
    65    C    5  pz     Ryd( 3p)     0.00435
    66    C    5  dxy    Ryd( 3d)     0.00046
    67    C    5  dxz    Ryd( 3d)     0.00059
    68    C    5  dyz    Ryd( 3d)     0.00052
    69    C    5  dx2y2  Ryd( 3d)     0.00091
    70    C    5  dz2    Ryd( 3d)     0.00073

    71    C    6  S      Cor( 1S)     1.99910
    72    C    6  S      Val( 2S)     1.02079
    73    C    6  S      Ryd( 3S)     0.00092
    74    C    6  px     Val( 2p)     1.17246
    75    C    6  px     Ryd( 3p)     0.00199
    76    C    6  py     Val( 2p)     1.19722
    77    C    6  py     Ryd( 3p)     0.00577
    78    C    6  pz     Val( 2p)     1.02568
    79    C    6  pz     Ryd( 3p)     0.00201
    80    C    6  dxy    Ryd( 3d)     0.00035
    81    C    6  dxz    Ryd( 3d)     0.00064
    82    C    6  dyz    Ryd( 3d)     0.00048
    83    C    6  dx2y2  Ryd( 3d)     0.00086
    84    C    6  dz2    Ryd( 3d)     0.00082

    85    C    7  S      Cor( 1S)     1.99909
    86    C    7  S      Val( 2S)     1.02204
    87    C    7  S      Ryd( 3S)     0.00085
    88    C    7  px     Val( 2p)     1.20913
    89    C    7  px     Ryd( 3p)     0.00362
    90    C    7  py     Val( 2p)     1.00932
    91    C    7  py     Ryd( 3p)     0.00227
    92    C    7  pz     Val( 2p)     1.16470
    93    C    7  pz     Ryd( 3p)     0.00435
    94    C    7  dxy    Ryd( 3d)     0.00046
    95    C    7  dxz    Ryd( 3d)     0.00059
    96    C    7  dyz    Ryd( 3d)     0.00052
    97    C    7  dx2y2  Ryd( 3d)     0.00091
    98    C    7  dz2    Ryd( 3d)     0.00073

    99    C    8  S      Cor( 1S)     1.99908
   100    C    8  S      Val( 2S)     1.02152
   101    C    8  S      Ryd( 3S)     0.00130
   102    C    8  px     Val( 2p)     1.19440
   103    C    8  px     Ryd( 3p)     0.00401
   104    C    8  py     Val( 2p)     1.06954
   105    C    8  py     Ryd( 3p)     0.00246
   106    C    8  pz     Val( 2p)     1.10812
   107    C    8  pz     Ryd( 3p)     0.00435
   108    C    8  dxy    Ryd( 3d)     0.00069
   109    C    8  dxz    Ryd( 3d)     0.00057
   110    C    8  dyz    Ryd( 3d)     0.00069
   111    C    8  dx2y2  Ryd( 3d)     0.00071
   112    C    8  dz2    Ryd( 3d)     0.00060

   113    H    9  S      Val( 1S)     0.70804
   114    H    9  S      Ryd( 2S)     0.00199
   115    H    9  px     Ryd( 2p)     0.00077
   116    H    9  py     Ryd( 2p)     0.00036
   117    H    9  pz     Ryd( 2p)     0.00003

   118    H   10  S      Val( 1S)     0.72312
   119    H   10  S      Ryd( 2S)     0.00342
   120    H   10  px     Ryd( 2p)     0.00073
   121    H   10  py     Ryd( 2p)     0.00017
   122    H   10  pz     Ryd( 2p)     0.00008

   123    H   11  S      Val( 1S)     0.75462
   124    H   11  S      Ryd( 2S)     0.00311
   125    H   11  px     Ryd( 2p)     0.00070
   126    H   11  py     Ryd( 2p)     0.00015
   127    H   11  pz     Ryd( 2p)     0.00018

   128    H   12  S      Val( 1S)     0.73444
   129    H   12  S      Ryd( 2S)     0.00189
   130    H   12  px     Ryd( 2p)     0.00027
   131    H   12  py     Ryd( 2p)     0.00014
   132    H   12  pz     Ryd( 2p)     0.00062

   133    H   13  S      Val( 1S)     0.76049
   134    H   13  S      Ryd( 2S)     0.00252
   135    H   13  px     Ryd( 2p)     0.00064
   136    H   13  py     Ryd( 2p)     0.00025
   137    H   13  pz     Ryd( 2p)     0.00016

   138    H   14  S      Val( 1S)     0.72125
   139    H   14  S      Ryd( 2S)     0.00173
   140    H   14  px     Ryd( 2p)     0.00027
   141    H   14  py     Ryd( 2p)     0.00023
   142    H   14  pz     Ryd( 2p)     0.00054

   143    H   15  S      Val( 1S)     0.76587
   144    H   15  S      Ryd( 2S)     0.00254
   145    H   15  px     Ryd( 2p)     0.00073
   146    H   15  py     Ryd( 2p)     0.00016
   147    H   15  pz     Ryd( 2p)     0.00013

   148    H   16  S      Val( 1S)     0.72140
   149    H   16  S      Ryd( 2S)     0.00168
   150    H   16  px     Ryd( 2p)     0.00016
   151    H   16  py     Ryd( 2p)     0.00076
   152    H   16  pz     Ryd( 2p)     0.00012

   153    H   17  S      Val( 1S)     0.72125
   154    H   17  S      Ryd( 2S)     0.00173
   155    H   17  px     Ryd( 2p)     0.00027
   156    H   17  py     Ryd( 2p)     0.00023
   157    H   17  pz     Ryd( 2p)     0.00054

   158    H   18  S      Val( 1S)     0.76049
   159    H   18  S      Ryd( 2S)     0.00252
   160    H   18  px     Ryd( 2p)     0.00064
   161    H   18  py     Ryd( 2p)     0.00025
   162    H   18  pz     Ryd( 2p)     0.00016

   163    H   19  S      Val( 1S)     0.73444
   164    H   19  S      Ryd( 2S)     0.00189
   165    H   19  px     Ryd( 2p)     0.00027
   166    H   19  py     Ryd( 2p)     0.00014
   167    H   19  pz     Ryd( 2p)     0.00062

   168    H   20  S      Val( 1S)     0.75462
   169    H   20  S      Ryd( 2S)     0.00311
   170    H   20  px     Ryd( 2p)     0.00070
   171    H   20  py     Ryd( 2p)     0.00015
   172    H   20  pz     Ryd( 2p)     0.00018

 WARNING:  1 low occupancy (<1.9990e) core orbital  found on  C    3


 Summary of Natural Population Analysis:                  
                                                          
                                       Natural Population 
                Natural  -----------------------------------------------
    Atom  No    Charge         Core      Valence    Rydberg      Total
 -----------------------------------------------------------------------
      O    1   -0.20053      1.99973     6.18996    0.01085     8.20053
      C    2    0.49475      1.99923     3.46908    0.03694     5.50525
      C    3   -0.31128      1.99894     4.29673    0.01561     6.31128
      C    4   -0.40803      1.99908     4.39357    0.01539     6.40803
      C    5   -0.41858      1.99909     4.40519    0.01430     6.41858
      C    6   -0.42907      1.99910     4.41615    0.01383     6.42907
      C    7   -0.41858      1.99909     4.40519    0.01430     6.41858
      C    8   -0.40803      1.99908     4.39357    0.01539     6.40803
      H    9    0.28880      0.00000     0.70804    0.00316     0.71120
      H   10    0.27247      0.00000     0.72312    0.00441     0.72753
      H   11    0.24123      0.00000     0.75462    0.00414     0.75877
      H   12    0.26264      0.00000     0.73444    0.00292     0.73736
      H   13    0.23595      0.00000     0.76049    0.00356     0.76405
      H   14    0.27599      0.00000     0.72125    0.00277     0.72401
      H   15    0.23057      0.00000     0.76587    0.00356     0.76943
      H   16    0.27589      0.00000     0.72140    0.00271     0.72411
      H   17    0.27599      0.00000     0.72125    0.00277     0.72401
      H   18    0.23595      0.00000     0.76049    0.00356     0.76405
      H   19    0.26264      0.00000     0.73444    0.00292     0.73736
      H   20    0.24123      0.00000     0.75462    0.00414     0.75877
 =======================================================================
   * Total *    1.00000     15.99334    44.82946    0.17720    61.00000

                                 Natural Population      
 --------------------------------------------------------
   Core                      15.99334 ( 99.9584% of  16)
   Valence                   44.82946 ( 99.6210% of  45)
   Natural Minimal Basis     60.82280 ( 99.7095% of  61)
   Natural Rydberg Basis      0.17720 (  0.2905% of  61)
 --------------------------------------------------------

    Atom  No          Natural Electron Configuration
 ----------------------------------------------------------------------------
      O    1      [core]2S( 1.71)2p( 4.48)3d( 0.01)
      C    2      [core]2S( 0.96)2p( 2.51)3S( 0.01)3p( 0.02)3d( 0.01)
      C    3      [core]2S( 0.99)2p( 3.30)3p( 0.01)
      C    4      [core]2S( 1.02)2p( 3.37)3p( 0.01)
      C    5      [core]2S( 1.02)2p( 3.38)3p( 0.01)
      C    6      [core]2S( 1.02)2p( 3.40)3p( 0.01)
      C    7      [core]2S( 1.02)2p( 3.38)3p( 0.01)
      C    8      [core]2S( 1.02)2p( 3.37)3p( 0.01)
      H    9            1S( 0.71)
      H   10            1S( 0.72)
      H   11            1S( 0.75)
      H   12            1S( 0.73)
      H   13            1S( 0.76)
      H   14            1S( 0.72)
      H   15            1S( 0.77)
      H   16            1S( 0.72)
      H   17            1S( 0.72)
      H   18            1S( 0.76)
      H   19            1S( 0.73)
      H   20            1S( 0.75)


 ***************************************************
 *******         Alpha spin orbitals         *******
 ***************************************************


 NATURAL POPULATIONS:  Natural atomic orbital occupancies 
                                                          
   NAO  Atom  No  lang   Type(AO)    Occupancy      Energy
 ----------------------------------------------------------
     1    O    1  S      Cor( 1S)     0.99987     -19.20654
     2    O    1  S      Val( 2S)     0.86116      -1.19120
     3    O    1  S      Ryd( 3S)     0.00072       1.21099
     4    O    1  px     Val( 2p)     0.84520      -0.60306
     5    O    1  px     Ryd( 3p)     0.00059       0.79103
     6    O    1  py     Val( 2p)     0.92302      -0.60036
     7    O    1  py     Ryd( 3p)     0.00159       0.85135
     8    O    1  pz     Val( 2p)     0.73346      -0.54792
     9    O    1  pz     Ryd( 3p)     0.00011       0.78592
    10    O    1  dxy    Ryd( 3d)     0.00072       2.87041
    11    O    1  dxz    Ryd( 3d)     0.00086       2.51987
    12    O    1  dyz    Ryd( 3d)     0.00029       2.39059
    13    O    1  dx2y2  Ryd( 3d)     0.00082       2.70303
    14    O    1  dz2    Ryd( 3d)     0.00020       2.57004

    15    C    2  S      Cor( 1S)     0.99962     -10.43224
    16    C    2  S      Val( 2S)     0.47272      -0.46542
    17    C    2  S      Ryd( 3S)     0.00331       0.35126
    18    C    2  px     Val( 2p)     0.45787      -0.28146
    19    C    2  px     Ryd( 3p)     0.00535       0.53523
    20    C    2  py     Val( 2p)     0.49851      -0.30015
    21    C    2  py     Ryd( 3p)     0.00324       0.34895
    22    C    2  pz     Val( 2p)     0.29700      -0.36874
    23    C    2  pz     Ryd( 3p)     0.00118       0.29114
    24    C    2  dxy    Ryd( 3d)     0.00146       2.18302
    25    C    2  dxz    Ryd( 3d)     0.00114       1.69627
    26    C    2  dyz    Ryd( 3d)     0.00061       1.66709
    27    C    2  dx2y2  Ryd( 3d)     0.00185       2.08354
    28    C    2  dz2    Ryd( 3d)     0.00038       1.88945

    29    C    3  S      Cor( 1S)     0.99947     -10.30358
    30    C    3  S      Val( 2S)     0.49840      -0.43739
    31    C    3  S      Ryd( 3S)     0.00095       0.74583
    32    C    3  px     Val( 2p)     0.62112      -0.31371
    33    C    3  px     Ryd( 3p)     0.00274       0.66108
    34    C    3  py     Val( 2p)     0.53271      -0.33763
    35    C    3  py     Ryd( 3p)     0.00157       0.56976
    36    C    3  pz     Val( 2p)     0.55548      -0.31488
    37    C    3  pz     Ryd( 3p)     0.00077       0.44061
    38    C    3  dxy    Ryd( 3d)     0.00013       1.89760
    39    C    3  dxz    Ryd( 3d)     0.00040       1.93298
    40    C    3  dyz    Ryd( 3d)     0.00021       1.86192
    41    C    3  dx2y2  Ryd( 3d)     0.00079       2.15634
    42    C    3  dz2    Ryd( 3d)     0.00065       2.04015

    43    C    4  S      Cor( 1S)     0.99954     -10.25834
    44    C    4  S      Val( 2S)     0.51051      -0.40102
    45    C    4  S      Ryd( 3S)     0.00066       0.78465
    46    C    4  px     Val( 2p)     0.60418      -0.26938
    47    C    4  px     Ryd( 3p)     0.00202       0.56231
    48    C    4  py     Val( 2p)     0.55072      -0.26957
    49    C    4  py     Ryd( 3p)     0.00150       0.44531
    50    C    4  pz     Val( 2p)     0.55252      -0.26253
    51    C    4  pz     Ryd( 3p)     0.00220       0.50743
    52    C    4  dxy    Ryd( 3d)     0.00035       1.99478
    53    C    4  dxz    Ryd( 3d)     0.00028       2.05887
    54    C    4  dyz    Ryd( 3d)     0.00034       1.97555
    55    C    4  dx2y2  Ryd( 3d)     0.00038       2.13445
    56    C    4  dz2    Ryd( 3d)     0.00033       2.10290

    57    C    5  S      Cor( 1S)     0.99955     -10.23379
    58    C    5  S      Val( 2S)     0.51114      -0.37806
    59    C    5  S      Ryd( 3S)     0.00043       0.82035
    60    C    5  px     Val( 2p)     0.61082      -0.24481
    61    C    5  px     Ryd( 3p)     0.00185       0.56749
    62    C    5  py     Val( 2p)     0.52105      -0.23631
    63    C    5  py     Ryd( 3p)     0.00117       0.42442
    64    C    5  pz     Val( 2p)     0.58158      -0.24131
    65    C    5  pz     Ryd( 3p)     0.00228       0.52053
    66    C    5  dxy    Ryd( 3d)     0.00023       2.00156
    67    C    5  dxz    Ryd( 3d)     0.00030       2.09284
    68    C    5  dyz    Ryd( 3d)     0.00026       1.99098
    69    C    5  dx2y2  Ryd( 3d)     0.00047       2.15539
    70    C    5  dz2    Ryd( 3d)     0.00039       2.12990

    71    C    6  S      Cor( 1S)     0.99955     -10.22113
    72    C    6  S      Val( 2S)     0.51005      -0.36638
    73    C    6  S      Ryd( 3S)     0.00047       0.81753
    74    C    6  px     Val( 2p)     0.58830      -0.22818
    75    C    6  px     Ryd( 3p)     0.00099       0.47913
    76    C    6  py     Val( 2p)     0.60997      -0.23652
    77    C    6  py     Ryd( 3p)     0.00300       0.63495
    78    C    6  pz     Val( 2p)     0.51153      -0.22383
    79    C    6  pz     Ryd( 3p)     0.00104       0.42536
    80    C    6  dxy    Ryd( 3d)     0.00017       1.96902
    81    C    6  dxz    Ryd( 3d)     0.00032       2.01515
    82    C    6  dyz    Ryd( 3d)     0.00024       1.96840
    83    C    6  dx2y2  Ryd( 3d)     0.00044       2.33206
    84    C    6  dz2    Ryd( 3d)     0.00045       2.13897

    85    C    7  S      Cor( 1S)     0.99955     -10.23379
    86    C    7  S      Val( 2S)     0.51114      -0.37806
    87    C    7  S      Ryd( 3S)     0.00043       0.82035
    88    C    7  px     Val( 2p)     0.61082      -0.24481
    89    C    7  px     Ryd( 3p)     0.00185       0.56749
    90    C    7  py     Val( 2p)     0.52105      -0.23631
    91    C    7  py     Ryd( 3p)     0.00117       0.42442
    92    C    7  pz     Val( 2p)     0.58158      -0.24131
    93    C    7  pz     Ryd( 3p)     0.00228       0.52053
    94    C    7  dxy    Ryd( 3d)     0.00023       2.00156
    95    C    7  dxz    Ryd( 3d)     0.00030       2.09284
    96    C    7  dyz    Ryd( 3d)     0.00026       1.99098
    97    C    7  dx2y2  Ryd( 3d)     0.00047       2.15539
    98    C    7  dz2    Ryd( 3d)     0.00039       2.12990

    99    C    8  S      Cor( 1S)     0.99954     -10.25834
   100    C    8  S      Val( 2S)     0.51051      -0.40102
   101    C    8  S      Ryd( 3S)     0.00066       0.78465
   102    C    8  px     Val( 2p)     0.60418      -0.26938
   103    C    8  px     Ryd( 3p)     0.00202       0.56231
   104    C    8  py     Val( 2p)     0.55072      -0.26957
   105    C    8  py     Ryd( 3p)     0.00150       0.44531
   106    C    8  pz     Val( 2p)     0.55252      -0.26253
   107    C    8  pz     Ryd( 3p)     0.00220       0.50743
   108    C    8  dxy    Ryd( 3d)     0.00035       1.99478
   109    C    8  dxz    Ryd( 3d)     0.00028       2.05887
   110    C    8  dyz    Ryd( 3d)     0.00034       1.97555
   111    C    8  dx2y2  Ryd( 3d)     0.00038       2.13445
   112    C    8  dz2    Ryd( 3d)     0.00033       2.10290

   113    H    9  S      Val( 1S)     0.40613      -0.21242
   114    H    9  S      Ryd( 2S)     0.00119       0.12634
   115    H    9  px     Ryd( 2p)     0.00047       1.95890
   116    H    9  py     Ryd( 2p)     0.00019       1.69384
   117    H    9  pz     Ryd( 2p)     0.00002       1.39285

   118    H   10  S      Val( 1S)     0.35958      -0.10305
   119    H   10  S      Ryd( 2S)     0.00169       0.19010
   120    H   10  px     Ryd( 2p)     0.00036       2.14307
   121    H   10  py     Ryd( 2p)     0.00008       1.76256
   122    H   10  pz     Ryd( 2p)     0.00004       1.60808

   123    H   11  S      Val( 1S)     0.37670      -0.09189
   124    H   11  S      Ryd( 2S)     0.00151       0.22922
   125    H   11  px     Ryd( 2p)     0.00035       2.14425
   126    H   11  py     Ryd( 2p)     0.00008       1.72353
   127    H   11  pz     Ryd( 2p)     0.00009       1.67530

   128    H   12  S      Val( 1S)     0.37123      -0.08310
   129    H   12  S      Ryd( 2S)     0.00100       0.19849
   130    H   12  px     Ryd( 2p)     0.00013       1.77467
   131    H   12  py     Ryd( 2p)     0.00007       1.74484
   132    H   12  pz     Ryd( 2p)     0.00032       2.01286

   133    H   13  S      Val( 1S)     0.38072      -0.07540
   134    H   13  S      Ryd( 2S)     0.00127       0.23198
   135    H   13  px     Ryd( 2p)     0.00032       2.15664
   136    H   13  py     Ryd( 2p)     0.00013       1.70164
   137    H   13  pz     Ryd( 2p)     0.00008       1.69935

   138    H   14  S      Val( 1S)     0.36666      -0.05733
   139    H   14  S      Ryd( 2S)     0.00089       0.21404
   140    H   14  px     Ryd( 2p)     0.00013       1.80293
   141    H   14  py     Ryd( 2p)     0.00011       1.72093
   142    H   14  pz     Ryd( 2p)     0.00029       2.03445

   143    H   15  S      Val( 1S)     0.38291      -0.06721
   144    H   15  S      Ryd( 2S)     0.00127       0.24065
   145    H   15  px     Ryd( 2p)     0.00037       2.19491
   146    H   15  py     Ryd( 2p)     0.00008       1.76392
   147    H   15  pz     Ryd( 2p)     0.00006       1.62836

   148    H   16  S      Val( 1S)     0.37110      -0.05300
   149    H   16  S      Ryd( 2S)     0.00090       0.21984
   150    H   16  px     Ryd( 2p)     0.00008       1.69157
   151    H   16  py     Ryd( 2p)     0.00039       2.23077
   152    H   16  pz     Ryd( 2p)     0.00006       1.65435

   153    H   17  S      Val( 1S)     0.36666      -0.05733
   154    H   17  S      Ryd( 2S)     0.00089       0.21404
   155    H   17  px     Ryd( 2p)     0.00013       1.80293
   156    H   17  py     Ryd( 2p)     0.00011       1.72093
   157    H   17  pz     Ryd( 2p)     0.00029       2.03445

   158    H   18  S      Val( 1S)     0.38072      -0.07540
   159    H   18  S      Ryd( 2S)     0.00127       0.23198
   160    H   18  px     Ryd( 2p)     0.00032       2.15664
   161    H   18  py     Ryd( 2p)     0.00013       1.70164
   162    H   18  pz     Ryd( 2p)     0.00008       1.69935

   163    H   19  S      Val( 1S)     0.37123      -0.08310
   164    H   19  S      Ryd( 2S)     0.00100       0.19849
   165    H   19  px     Ryd( 2p)     0.00013       1.77467
   166    H   19  py     Ryd( 2p)     0.00007       1.74484
   167    H   19  pz     Ryd( 2p)     0.00032       2.01286

   168    H   20  S      Val( 1S)     0.37670      -0.09189
   169    H   20  S      Ryd( 2S)     0.00151       0.22922
   170    H   20  px     Ryd( 2p)     0.00035       2.14425
   171    H   20  py     Ryd( 2p)     0.00008       1.72353
   172    H   20  pz     Ryd( 2p)     0.00009       1.67530


 Summary of Natural Population Analysis:                  
                                                          
                                       Natural Population 
                Natural  -----------------------------------------------
    Atom  No    Charge         Core      Valence    Rydberg      Total
 -----------------------------------------------------------------------
      O    1   -0.36860      0.99987     3.36284    0.00590     4.36860
      C    2    0.25575      0.99962     1.72611    0.01852     2.74425
      C    3   -0.21538      0.99947     2.20770    0.00822     3.21538
      C    4   -0.22553      0.99954     2.21794    0.00806     3.22553
      C    5   -0.23153      0.99955     2.22459    0.00739     3.23153
      C    6   -0.22653      0.99955     2.21986    0.00713     3.22653
      C    7   -0.23153      0.99955     2.22459    0.00739     3.23153
      C    8   -0.22553      0.99954     2.21794    0.00806     3.22553
      H    9    0.09201      0.00000     0.40613    0.00186     0.40799
      H   10    0.13824      0.00000     0.35958    0.00218     0.36176
      H   11    0.12127      0.00000     0.37670    0.00203     0.37873
      H   12    0.12725      0.00000     0.37123    0.00152     0.37275
      H   13    0.11749      0.00000     0.38072    0.00179     0.38251
      H   14    0.13193      0.00000     0.36666    0.00142     0.36807
      H   15    0.11531      0.00000     0.38291    0.00178     0.38469
      H   16    0.12747      0.00000     0.37110    0.00143     0.37253
      H   17    0.13193      0.00000     0.36666    0.00142     0.36807
      H   18    0.11749      0.00000     0.38072    0.00179     0.38251
      H   19    0.12725      0.00000     0.37123    0.00152     0.37275
      H   20    0.12127      0.00000     0.37670    0.00203     0.37873
 =======================================================================
   * Total *    0.00000      7.99666    22.91188    0.09145    31.00000

                                 Natural Population      
 --------------------------------------------------------
   Core                       7.99666 ( 99.9583% of   8)
   Valence                   22.91188 ( 99.6169% of  23)
   Natural Minimal Basis     30.90855 ( 99.7050% of  31)
   Natural Rydberg Basis      0.09145 (  0.2950% of  31)
 --------------------------------------------------------

    Atom  No          Natural Electron Configuration
 ----------------------------------------------------------------------------
      O    1      [core]2S( 0.86)2p( 2.50)
      C    2      [core]2S( 0.47)2p( 1.25)3p( 0.01)3d( 0.01)
      C    3      [core]2S( 0.50)2p( 1.71)3p( 0.01)
      C    4      [core]2S( 0.51)2p( 1.71)3p( 0.01)
      C    5      [core]2S( 0.51)2p( 1.71)3p( 0.01)
      C    6      [core]2S( 0.51)2p( 1.71)3p( 0.01)
      C    7      [core]2S( 0.51)2p( 1.71)3p( 0.01)
      C    8      [core]2S( 0.51)2p( 1.71)3p( 0.01)
      H    9            1S( 0.41)
      H   10            1S( 0.36)
      H   11            1S( 0.38)
      H   12            1S( 0.37)
      H   13            1S( 0.38)
      H   14            1S( 0.37)
      H   15            1S( 0.38)
      H   16            1S( 0.37)
      H   17            1S( 0.37)
      H   18            1S( 0.38)
      H   19            1S( 0.37)
      H   20            1S( 0.38)


 NATURAL BOND ORBITAL ANALYSIS, alpha spin orbitals:

                       Occupancies       Lewis Structure    Low   High
           Occ.    -------------------  -----------------   occ   occ
  Cycle   Thresh.   Lewis   Non-Lewis     CR  BD  3C  LP    (L)   (NL)   Dev
 =============================================================================
   1(1)    0.90    30.71295   0.28705      8  21   0   2     0      0    0.01
 -----------------------------------------------------------------------------

 Structure accepted: No low occupancy Lewis orbitals

 --------------------------------------------------------
   Core                      7.99666 ( 99.958% of   8)
   Valence Lewis            22.71629 ( 98.766% of  23)
  ==================       ============================
   Total Lewis              30.71295 ( 99.074% of  31)
  -----------------------------------------------------
   Valence non-Lewis         0.22449 (  0.724% of  31)
   Rydberg non-Lewis         0.06256 (  0.202% of  31)
  ==================       ============================
   Total non-Lewis           0.28705 (  0.926% of  31)
 --------------------------------------------------------


       (Occupancy)   Bond orbital/ Coefficients/ Hybrids
 ---------------------------------------------------------------------------------
     1. (0.99839) BD ( 1) O   1 - C   2  
                ( 67.91%)   0.8241* O   1 s( 42.02%)p 1.38( 57.90%)d 0.00(  0.08%)
                                           -0.0000  0.6477 -0.0246  0.6628 -0.0148
                                           -0.3734  0.0040  0.0000  0.0000 -0.0208
                                            0.0000  0.0000  0.0118 -0.0161
                ( 32.09%)   0.5665* C   2 s( 29.65%)p 2.36( 70.05%)d 0.01(  0.30%)
                                           -0.0000  0.5408 -0.0637 -0.7210 -0.0541
                                            0.4176  0.0575  0.0000  0.0000 -0.0405
                                            0.0000  0.0000  0.0249 -0.0268
     2. (0.99795) BD ( 2) O   1 - C   2  
                ( 72.66%)   0.8524* O   1 s(  0.00%)p 1.00( 99.84%)d 0.00(  0.16%)
                                            0.0000  0.0000  0.0000  0.0000  0.0000
                                            0.0000  0.0000  0.9992 -0.0021  0.0000
                                            0.0343 -0.0200  0.0000  0.0000
                ( 27.34%)   0.5229* C   2 s(  0.00%)p 1.00( 99.47%)d 0.01(  0.53%)
                                            0.0000  0.0000  0.0000  0.0000  0.0000
                                            0.0000  0.0000  0.9971 -0.0199  0.0000
                                           -0.0642  0.0348  0.0000  0.0000
     3. (0.99162) BD ( 1) C   2 - C   3  
                ( 49.01%)   0.7001* C   2 s( 39.40%)p 1.54( 60.53%)d 0.00(  0.07%)
                                           -0.0003 -0.6276 -0.0111 -0.0190 -0.0247
                                            0.7772 -0.0184  0.0000  0.0000  0.0013
                                            0.0000  0.0000  0.0229  0.0136
                ( 50.99%)   0.7141* C   3 s( 23.77%)p 3.20( 76.13%)d 0.00(  0.10%)
                                           -0.0002 -0.4873 -0.0183  0.0428 -0.0198
                                           -0.8711 -0.0146  0.0000  0.0000  0.0030
                                           -0.0000 -0.0000  0.0274  0.0152
     4. (0.99580) BD ( 1) C   2 - H   9  
                ( 60.60%)   0.7784* C   2 s( 31.00%)p 2.22( 68.95%)d 0.00(  0.06%)
                                           -0.0002  0.5566  0.0136  0.6872 -0.0222
                                            0.4656  0.0017  0.0000  0.0000  0.0203
                                            0.0000  0.0000  0.0097 -0.0079
                ( 39.40%)   0.6277* H   9 s( 99.86%)p 0.00(  0.14%)
                                            0.9993 -0.0018 -0.0320 -0.0183  0.0000
     5. (0.97521) BD ( 1) C   3 - C   4  
                ( 53.51%)   0.7315* C   3 s( 26.96%)p 2.71( 73.00%)d 0.00(  0.04%)
                                           -0.0000 -0.5193  0.0031  0.3667 -0.0166
                                            0.3087 -0.0112 -0.7069 -0.0067 -0.0041
                                            0.0143  0.0033 -0.0012 -0.0113
                ( 46.49%)   0.6819* C   4 s( 25.84%)p 2.87( 74.10%)d 0.00(  0.06%)
                                           -0.0005 -0.5083 -0.0059 -0.3761 -0.0159
                                           -0.3298 -0.0105  0.7003 -0.0042 -0.0068
                                            0.0146  0.0125 -0.0002 -0.0120
     6. (0.97521) BD ( 1) C   3 - C   8  
                ( 53.51%)   0.7315* C   3 s( 26.96%)p 2.71( 73.00%)d 0.00(  0.04%)
                                           -0.0000 -0.5193  0.0031  0.3667 -0.0166
                                            0.3087 -0.0112  0.7069  0.0067 -0.0041
                                           -0.0143 -0.0033 -0.0012 -0.0113
                ( 46.49%)   0.6819* C   8 s( 25.84%)p 2.87( 74.10%)d 0.00(  0.06%)
                                           -0.0005 -0.5083 -0.0059 -0.3761 -0.0159
                                           -0.3298 -0.0105 -0.7003  0.0042 -0.0068
                                           -0.0146 -0.0125 -0.0002 -0.0120
     7. (0.98519) BD ( 1) C   3 - H  10  
                ( 64.21%)   0.8013* C   3 s( 22.23%)p 3.50( 77.73%)d 0.00(  0.04%)
                                           -0.0003  0.4714 -0.0050  0.8534 -0.0036
                                           -0.2213  0.0027 -0.0000 -0.0000 -0.0035
                                            0.0000  0.0000  0.0161 -0.0113
                ( 35.79%)   0.5982* H  10 s( 99.90%)p 0.00(  0.10%)
                                            0.9995 -0.0078 -0.0302  0.0101  0.0000
     8. (0.98854) BD ( 1) C   4 - C   5  
                ( 51.76%)   0.7194* C   4 s( 29.06%)p 2.44( 70.90%)d 0.00(  0.05%)
                                            0.0001  0.5390  0.0032  0.0049  0.0001
                                           -0.8414  0.0020 -0.0023  0.0322 -0.0010
                                           -0.0010  0.0031 -0.0184 -0.0101
                ( 48.24%)   0.6946* C   5 s( 26.87%)p 2.72( 73.07%)d 0.00(  0.06%)
                                            0.0003  0.5183  0.0057  0.0035 -0.0019
                                            0.8541  0.0114  0.0061  0.0327  0.0004
                                           -0.0001 -0.0022 -0.0208 -0.0118
     9. (0.98891) BD ( 1) C   4 - H  11  
                ( 62.41%)   0.7900* C   4 s( 22.09%)p 3.53( 77.87%)d 0.00(  0.04%)
                                            0.0002 -0.4699  0.0084  0.8298 -0.0020
                                           -0.2970 -0.0007 -0.0352 -0.0276  0.0122
                                           -0.0020  0.0010 -0.0133  0.0106
                ( 37.59%)   0.6131* H  11 s( 99.91%)p 0.00(  0.09%)
                                           -0.9995  0.0063 -0.0286  0.0098  0.0056
    10. (0.98990) BD ( 1) C   4 - H  12  
                ( 62.85%)   0.7928* C   4 s( 22.91%)p 3.36( 77.05%)d 0.00(  0.04%)
                                           -0.0001  0.4786  0.0034  0.4110 -0.0204
                                            0.3071 -0.0079  0.7119  0.0031  0.0074
                                            0.0139  0.0104  0.0021  0.0077
                ( 37.15%)   0.6095* H  12 s( 99.90%)p 0.00(  0.10%)
                                            0.9995 -0.0020 -0.0111 -0.0081 -0.0278
    11. (0.99092) BD ( 1) C   5 - C   6  
                ( 50.64%)   0.7116* C   5 s( 27.93%)p 2.58( 72.03%)d 0.00(  0.04%)
                                            0.0002  0.5285 -0.0005 -0.3681 -0.0107
                                           -0.3142 -0.0277 -0.6964  0.0142  0.0047
                                            0.0136  0.0083  0.0013  0.0127
                ( 49.36%)   0.7025* C   6 s( 27.34%)p 2.66( 72.61%)d 0.00(  0.05%)
                                            0.0002  0.5229  0.0017  0.3650 -0.0046
                                            0.3042 -0.0254  0.7066  0.0208  0.0079
                                            0.0136  0.0123  0.0004  0.0093
    12. (0.98880) BD ( 1) C   5 - H  13  
                ( 61.98%)   0.7873* C   5 s( 21.90%)p 3.56( 78.05%)d 0.00(  0.04%)
                                           -0.0001  0.4679 -0.0088  0.8335 -0.0092
                                           -0.2880 -0.0143  0.0455  0.0218 -0.0086
                                           -0.0000 -0.0003  0.0160 -0.0107
                ( 38.02%)   0.6166* H  13 s( 99.91%)p 0.00(  0.09%)
                                            0.9995 -0.0043 -0.0266  0.0137 -0.0050
    13. (0.98640) BD ( 1) C   5 - H  14  
                ( 63.14%)   0.7946* C   5 s( 23.18%)p 3.31( 76.78%)d 0.00(  0.04%)
                                           -0.0001  0.4814  0.0060 -0.4108  0.0182
                                           -0.2951 -0.0045  0.7152 -0.0064  0.0048
                                           -0.0143 -0.0082  0.0027  0.0098
                ( 36.86%)   0.6071* H  14 s( 99.90%)p 0.00(  0.10%)
                                            0.9995 -0.0023  0.0123  0.0116 -0.0259
    14. (0.99092) BD ( 1) C   6 - C   7  
                ( 49.36%)   0.7025* C   6 s( 27.34%)p 2.66( 72.61%)d 0.00(  0.05%)
                                            0.0002  0.5229  0.0017  0.3650 -0.0046
                                            0.3042 -0.0254 -0.7066 -0.0208  0.0079
                                           -0.0136 -0.0123  0.0004  0.0093
                ( 50.64%)   0.7116* C   7 s( 27.93%)p 2.58( 72.03%)d 0.00(  0.04%)
                                            0.0002  0.5285 -0.0005 -0.3681 -0.0107
                                           -0.3142 -0.0277  0.6964 -0.0142  0.0047
                                           -0.0136 -0.0083  0.0013  0.0127
    15. (0.98885) BD ( 1) C   6 - H  15  
                ( 61.76%)   0.7859* C   6 s( 21.89%)p 3.57( 78.07%)d 0.00(  0.04%)
                                            0.0001 -0.4678  0.0085  0.8552  0.0036
                                           -0.2203  0.0269  0.0000 -0.0000  0.0110
                                            0.0000  0.0000 -0.0142  0.0108
                ( 38.24%)   0.6184* H  15 s( 99.91%)p 0.00(  0.09%)
                                           -0.9995  0.0043 -0.0298  0.0029  0.0000
    16. (0.98862) BD ( 1) C   6 - H  16  
                ( 62.78%)   0.7923* C   6 s( 23.30%)p 3.29( 76.66%)d 0.00(  0.04%)
                                            0.0001 -0.4826 -0.0070 -0.0382  0.0159
                                            0.8745 -0.0110  0.0000 -0.0000  0.0027
                                            0.0000  0.0000  0.0172  0.0105
                ( 37.22%)   0.6101* H  16 s( 99.90%)p 0.00(  0.10%)
                                           -0.9995  0.0015 -0.0006 -0.0309  0.0000
    17. (0.98854) BD ( 1) C   7 - C   8  
                ( 48.24%)   0.6946* C   7 s( 26.87%)p 2.72( 73.07%)d 0.00(  0.06%)
                                            0.0003  0.5183  0.0057  0.0035 -0.0019
                                            0.8541  0.0114 -0.0061 -0.0327  0.0004
                                            0.0001  0.0022 -0.0208 -0.0118
                ( 51.76%)   0.7194* C   8 s( 29.06%)p 2.44( 70.90%)d 0.00(  0.05%)
                                            0.0001  0.5390  0.0032  0.0049  0.0001
                                           -0.8414  0.0020  0.0023 -0.0322 -0.0010
                                            0.0010 -0.0031 -0.0184 -0.0101
    18. (0.98640) BD ( 1) C   7 - H  17  
                ( 63.14%)   0.7946* C   7 s( 23.18%)p 3.31( 76.78%)d 0.00(  0.04%)
                                            0.0001 -0.4814 -0.0060  0.4108 -0.0182
                                            0.2951  0.0045  0.7152 -0.0064 -0.0048
                                           -0.0143 -0.0082 -0.0027 -0.0098
                ( 36.86%)   0.6071* H  17 s( 99.90%)p 0.00(  0.10%)
                                           -0.9995  0.0023 -0.0123 -0.0116 -0.0259
    19. (0.98880) BD ( 1) C   7 - H  18  
                ( 61.98%)   0.7873* C   7 s( 21.90%)p 3.56( 78.05%)d 0.00(  0.04%)
                                           -0.0001  0.4679 -0.0088  0.8335 -0.0092
                                           -0.2880 -0.0143 -0.0455 -0.0218 -0.0086
                                            0.0000  0.0003  0.0160 -0.0107
                ( 38.02%)   0.6166* H  18 s( 99.91%)p 0.00(  0.09%)
                                            0.9995 -0.0043 -0.0266  0.0137  0.0050
    20. (0.98990) BD ( 1) C   8 - H  19  
                ( 62.85%)   0.7928* C   8 s( 22.91%)p 3.36( 77.05%)d 0.00(  0.04%)
                                            0.0001 -0.4786 -0.0034 -0.4110  0.0204
                                           -0.3071  0.0079  0.7119  0.0031 -0.0074
                                            0.0139  0.0104 -0.0021 -0.0077
                ( 37.15%)   0.6095* H  19 s( 99.90%)p 0.00(  0.10%)
                                           -0.9995  0.0020  0.0111  0.0081 -0.0278
    21. (0.98891) BD ( 1) C   8 - H  20  
                ( 62.41%)   0.7900* C   8 s( 22.09%)p 3.53( 77.87%)d 0.00(  0.04%)
                                            0.0002 -0.4699  0.0084  0.8298 -0.0020
                                           -0.2970 -0.0007  0.0352  0.0276  0.0122
                                            0.0020 -0.0010 -0.0133  0.0106
                ( 37.59%)   0.6131* H  20 s( 99.91%)p 0.00(  0.09%)
                                           -0.9995  0.0063 -0.0286  0.0098 -0.0056
    22. (0.99986) CR ( 1) O   1           s(100.00%)p 0.00(  0.00%)
                                            1.0000 -0.0003 -0.0000  0.0003 -0.0000
                                           -0.0002  0.0000  0.0000  0.0000 -0.0000
                                            0.0000  0.0000  0.0000 -0.0000
    23. (0.99962) CR ( 1) C   2           s(100.00%)p 0.00(  0.00%)
                                            1.0000 -0.0001 -0.0000  0.0002 -0.0000
                                            0.0004 -0.0000  0.0000  0.0000  0.0000
                                            0.0000  0.0000  0.0000  0.0000
    24. (0.99947) CR ( 1) C   3           s(100.00%)p 0.00(  0.00%)
                                            1.0000 -0.0000 -0.0000  0.0003 -0.0000
                                           -0.0002 -0.0000  0.0000  0.0000 -0.0000
                                           -0.0000 -0.0000  0.0000 -0.0000
    25. (0.99954) CR ( 1) C   4           s(100.00%)p 0.00(  0.00%)
                                            1.0000 -0.0002 -0.0000 -0.0003 -0.0000
                                            0.0000 -0.0000  0.0004 -0.0000 -0.0000
                                            0.0000  0.0000  0.0000 -0.0000
    26. (0.99955) CR ( 1) C   5           s(100.00%)p 0.00(  0.00%)
                                            1.0000 -0.0001 -0.0000  0.0001  0.0000
                                           -0.0002  0.0000  0.0003 -0.0000 -0.0000
                                           -0.0000 -0.0000  0.0000  0.0000
    27. (0.99955) CR ( 1) C   6           s(100.00%)p 0.00(  0.00%)
                                            1.0000 -0.0001 -0.0000 -0.0003  0.0000
                                           -0.0002  0.0000  0.0000 -0.0000 -0.0000
                                            0.0000  0.0000  0.0000 -0.0000
    28. (0.99955) CR ( 1) C   7           s(100.00%)p 0.00(  0.00%)
                                            1.0000 -0.0001 -0.0000  0.0001  0.0000
                                           -0.0002  0.0000 -0.0003  0.0000 -0.0000
                                            0.0000  0.0000  0.0000  0.0000
    29. (0.99954) CR ( 1) C   8           s(100.00%)p 0.00(  0.00%)
                                            1.0000 -0.0002 -0.0000 -0.0003 -0.0000
                                            0.0000 -0.0000 -0.0004  0.0000 -0.0000
                                           -0.0000 -0.0000  0.0000 -0.0000
    30. (0.99258) LP ( 1) O   1           s( 58.04%)p 0.72( 41.93%)d 0.00(  0.03%)
                                            0.0004  0.7617  0.0128 -0.5615  0.0026
                                            0.3225 -0.0021  0.0000  0.0000  0.0139
                                            0.0000  0.0000 -0.0079  0.0046
    31. (0.95992) LP ( 2) O   1           s(  0.00%)p 1.00( 99.91%)d 0.00(  0.09%)
                                           -0.0000  0.0041  0.0055 -0.4935 -0.0044
                                           -0.8691 -0.0092 -0.0000 -0.0000 -0.0147
                                           -0.0000 -0.0000 -0.0253 -0.0007
    32. (0.00197) RY*( 1) O   1           s(  2.21%)p42.98( 94.91%)d 1.31(  2.88%)
                                            0.0000 -0.0015  0.1486  0.0050 -0.4401
                                            0.0039 -0.8691 -0.0000 -0.0000  0.0893
                                           -0.0000 -0.0000  0.1445  0.0025
    33. (0.00011) RY*( 2) O   1           s( 83.70%)p 0.18( 14.83%)d 0.02(  1.47%)
                                           -0.0000  0.0081  0.9148  0.0239  0.3831
                                           -0.0110 -0.0288  0.0000  0.0000 -0.0688
                                            0.0000  0.0000  0.0954 -0.0300
    34. (0.00011) RY*( 3) O   1           s(  0.00%)p 1.00( 93.67%)d 0.07(  6.33%)
                                            0.0000  0.0000  0.0000  0.0000  0.0000
                                            0.0000  0.0000  0.0113  0.9677  0.0000
                                           -0.1530  0.1999  0.0000  0.0000
    35. (0.00004) RY*( 4) O   1           s(  9.96%)p 8.19( 81.53%)d 0.85(  8.51%)
    36. (0.00000) RY*( 5) O   1           s(  2.16%)p 3.30(  7.15%)d41.90( 90.68%)
    37. (0.00000) RY*( 6) O   1           s(  0.00%)p 1.00(  2.56%)d38.12( 97.44%)
    38. (0.00000) RY*( 7) O   1           s(  0.00%)p 1.00(  3.94%)d24.41( 96.06%)
    39. (0.00000) RY*( 8) O   1           s(  1.81%)p 1.00(  1.82%)d53.17( 96.37%)
    40. (0.00000) RY*( 9) O   1           s(  0.09%)p 0.33(  0.03%)d99.99( 99.88%)
    41. (0.00619) RY*( 1) C   2           s( 19.35%)p 4.15( 80.35%)d 0.02(  0.30%)
                                            0.0000  0.0510  0.4369 -0.0637  0.7468
                                            0.0591 -0.4882  0.0000  0.0000  0.0002
                                            0.0000  0.0000 -0.0501  0.0213
    42. (0.00275) RY*( 2) C   2           s( 16.13%)p 0.72( 11.68%)d 4.48( 72.19%)
                                           -0.0000  0.0113  0.4014 -0.0373 -0.2987
                                           -0.0203 -0.1605  0.0000  0.0000  0.5293
                                            0.0000  0.0000  0.6638  0.0342
    43. (0.00188) RY*( 3) C   2           s(  0.00%)p 1.00( 67.25%)d 0.49( 32.75%)
                                            0.0000  0.0000  0.0000  0.0000  0.0000
                                            0.0000  0.0000  0.0514  0.8184  0.0000
                                            0.2723 -0.5034  0.0000  0.0000
    44. (0.00101) RY*( 4) C   2           s(  5.11%)p12.94( 66.13%)d 5.63( 28.76%)
                                            0.0000 -0.0252  0.2246  0.0264  0.3760
                                            0.0016  0.7206  0.0000  0.0000 -0.2865
                                            0.0000  0.0000  0.4430 -0.0963
    45. (0.00036) RY*( 5) C   2           s( 54.13%)p 0.30( 16.18%)d 0.55( 29.69%)
                                            0.0000 -0.0019  0.7358 -0.0312 -0.2920
                                            0.0214  0.2741 -0.0000 -0.0000  0.0405
                                           -0.0000 -0.0000 -0.5433 -0.0006
    46. (0.00005) RY*( 6) C   2           s(  0.00%)p 1.00( 26.07%)d 2.84( 73.93%)
    47. (0.00001) RY*( 7) C   2           s(  0.00%)p 1.00(  7.22%)d12.86( 92.78%)
    48. (0.00001) RY*( 8) C   2           s(  5.18%)p 4.85( 25.11%)d13.47( 69.71%)
    49. (0.00001) RY*( 9) C   2           s(  0.06%)p16.90(  1.01%)d99.99( 98.93%)
    50. (0.00277) RY*( 1) C   3           s(  5.61%)p16.00( 89.72%)d 0.83(  4.67%)
                                            0.0000 -0.0144  0.2364  0.0158  0.8448
                                           -0.0120 -0.4278  0.0000  0.0000  0.1047
                                           -0.0000 -0.0000 -0.1740  0.0742
    51. (0.00162) RY*( 2) C   3           s( 25.21%)p 2.66( 67.08%)d 0.31(  7.70%)
                                           -0.0000  0.0228  0.5016 -0.0113 -0.4963
                                           -0.0110 -0.6513 -0.0000 -0.0000  0.0257
                                            0.0000  0.0000 -0.1965 -0.1943
    52. (0.00078) RY*( 3) C   3           s(  0.00%)p 1.00( 91.79%)d 0.09(  8.21%)
                                            0.0000  0.0000 -0.0000 -0.0000  0.0000
                                           -0.0000  0.0000 -0.0037  0.9581  0.0000
                                            0.2788 -0.0656  0.0000  0.0000
    53. (0.00051) RY*( 4) C   3           s( 41.18%)p 0.31( 12.66%)d 1.12( 46.16%)
                                            0.0000 -0.0079  0.6417  0.0134 -0.0328
                                           -0.0069  0.3540  0.0000  0.0000 -0.3091
                                           -0.0000 -0.0000 -0.0865  0.5988
    54. (0.00023) RY*( 5) C   3           s(  0.00%)p 1.00(  3.47%)d27.79( 96.53%)
                                            0.0000  0.0000 -0.0000 -0.0000  0.0000
                                           -0.0000  0.0000 -0.0064  0.1863  0.0000
                                           -0.4326  0.8821  0.0000  0.0000
    55. (0.00016) RY*( 6) C   3           s( 17.18%)p 1.57( 27.02%)d 3.25( 55.80%)
                                            0.0000 -0.0167  0.4142 -0.0013  0.1326
                                           -0.0299  0.5017 -0.0000 -0.0000  0.1410
                                            0.0000  0.0000 -0.2351 -0.6949
    56. (0.00014) RY*( 7) C   3           s(  9.89%)p 0.11(  1.10%)d 9.00( 89.02%)
                                           -0.0000  0.0020  0.3144 -0.0136  0.0845
                                            0.0175 -0.0578 -0.0000 -0.0000  0.0289
                                            0.0000  0.0000  0.9313 -0.1482
    57. (0.00011) RY*( 8) C   3           s(  0.00%)p 1.00(  4.78%)d19.94( 95.22%)
                                           -0.0000 -0.0000  0.0000  0.0000 -0.0000
                                            0.0000 -0.0000  0.0215 -0.2175 -0.0000
                                            0.8572  0.4664 -0.0000 -0.0000
    58. (0.00002) RY*( 9) C   3           s(  1.00%)p 2.53(  2.52%)d96.71( 96.48%)
    59. (0.00292) RY*( 1) C   4           s(  4.43%)p20.37( 90.23%)d 1.21(  5.34%)
                                           -0.0000  0.0194  0.2096 -0.0215 -0.7326
                                           -0.0099 -0.1141 -0.0228 -0.5928  0.0977
                                            0.1002  0.0971 -0.0705  0.1394
    60. (0.00169) RY*( 2) C   4           s( 14.15%)p 5.59( 79.04%)d 0.48(  6.81%)
                                            0.0000 -0.0045  0.3761 -0.0047 -0.0589
                                            0.0045  0.8869  0.0130  0.0125  0.0633
                                            0.0295 -0.1829 -0.1392 -0.1019
    61. (0.00053) RY*( 3) C   4           s( 11.34%)p 5.49( 62.29%)d 2.33( 26.37%)
                                            0.0000 -0.0224  0.3360  0.0010 -0.3824
                                            0.0091 -0.2633 -0.0046  0.6381  0.3748
                                           -0.1352 -0.3215 -0.0138  0.0379
    62. (0.00028) RY*( 4) C   4           s( 59.68%)p 0.55( 32.90%)d 0.12(  7.41%)
                                            0.0000  0.0082  0.7725 -0.0092  0.4403
                                           -0.0041 -0.2622  0.0094 -0.2573  0.0806
                                           -0.1132  0.1067  0.1694 -0.1216
    63. (0.00015) RY*( 5) C   4           s(  5.09%)p 0.46(  2.34%)d18.20( 92.58%)
                                            0.0000 -0.0013  0.2255  0.0056 -0.0275
                                            0.0008 -0.1436  0.0026  0.0442 -0.7667
                                            0.1994 -0.4699 -0.1505  0.2338
    64. (0.00010) RY*( 6) C   4           s(  3.57%)p 6.32( 22.58%)d20.69( 73.85%)
    65. (0.00005) RY*( 7) C   4           s(  0.08%)p52.39(  4.17%)d99.99( 95.75%)
    66. (0.00001) RY*( 8) C   4           s(  0.13%)p11.06(  1.49%)d99.99( 98.37%)
    67. (0.00001) RY*( 9) C   4           s(  1.64%)p 3.08(  5.05%)d56.98( 93.32%)
    68. (0.00263) RY*( 1) C   5           s(  5.52%)p16.13( 89.08%)d 0.98(  5.40%)
                                           -0.0000  0.0225  0.2339  0.0243  0.7072
                                            0.0084  0.1249 -0.0279 -0.6112  0.0918
                                           -0.1058 -0.0904 -0.0671  0.1473
    69. (0.00094) RY*( 2) C   5           s(  4.54%)p16.32( 74.15%)d 4.69( 21.31%)
                                            0.0000 -0.0204  0.2122  0.0013  0.5218
                                           -0.0176  0.0295  0.0023  0.6841  0.2832
                                            0.0454  0.3319 -0.1409 -0.0288
    70. (0.00067) RY*( 3) C   5           s(  2.03%)p41.77( 84.72%)d 6.54( 13.26%)
                                            0.0000 -0.0114  0.1420  0.0054 -0.0143
                                            0.0175 -0.9068  0.0127 -0.1556  0.0001
                                           -0.1042  0.2370 -0.2454 -0.0728
    71. (0.00021) RY*( 4) C   5           s( 71.36%)p 0.23( 16.49%)d 0.17( 12.15%)
                                            0.0000  0.0050  0.8447  0.0018 -0.3139
                                           -0.0141  0.2469 -0.0006 -0.0719 -0.2072
                                           -0.0321  0.2016 -0.1053 -0.1608
    72. (0.00014) RY*( 5) C   5           s(  3.75%)p 0.85(  3.17%)d24.84( 93.08%)
                                           -0.0000  0.0005  0.1936 -0.0027 -0.0610
                                            0.0059 -0.1263  0.0047 -0.1094  0.6113
                                            0.4185 -0.2558  0.3567 -0.4351
    73. (0.00007) RY*( 6) C   5           s(  2.73%)p 1.06(  2.88%)d34.60( 94.39%)
    74. (0.00003) RY*( 7) C   5           s(  0.81%)p22.88( 18.58%)d99.28( 80.61%)
    75. (0.00001) RY*( 8) C   5           s(  0.09%)p 7.50(  0.67%)d99.99( 99.24%)
    76. (0.00001) RY*( 9) C   5           s(  9.29%)p 1.11( 10.34%)d 8.65( 80.37%)
    77. (0.00259) RY*( 1) C   6           s(  7.81%)p11.12( 86.87%)d 0.68(  5.32%)
                                           -0.0000  0.0225  0.2786 -0.0100 -0.3878
                                            0.0366  0.8467 -0.0000 -0.0000  0.0546
                                           -0.0000 -0.0000 -0.2211 -0.0361
    78. (0.00082) RY*( 2) C   6           s(  6.35%)p10.03( 63.69%)d 4.72( 29.96%)
                                            0.0000 -0.0232  0.2509 -0.0085 -0.6947
                                           -0.0077 -0.3926 -0.0000 -0.0000 -0.1194
                                           -0.0000 -0.0000 -0.0874  0.5269
    79. (0.00068) RY*( 3) C   6           s(  0.00%)p 1.00( 93.67%)d 0.07(  6.33%)
                                           -0.0000 -0.0000  0.0000 -0.0000 -0.0000
                                           -0.0000 -0.0000 -0.0245  0.9675 -0.0000
                                           -0.2473  0.0458  0.0000 -0.0000
    80. (0.00020) RY*( 4) C   6           s( 75.08%)p 0.20( 14.74%)d 0.14( 10.18%)
                                            0.0000  0.0042  0.8664 -0.0036  0.3831
                                           -0.0047 -0.0242  0.0000  0.0000 -0.1030
                                            0.0000  0.0000  0.2854  0.0987
    81. (0.00013) RY*( 5) C   6           s(  0.00%)p 1.00(  4.83%)d19.72( 95.17%)
                                           -0.0000 -0.0000  0.0000 -0.0000 -0.0000
                                           -0.0000 -0.0000 -0.0097  0.2195 -0.0000
                                            0.7421 -0.6332  0.0000 -0.0000
    82. (0.00006) RY*( 6) C   6           s(  0.00%)p 1.00(  1.57%)d62.75( 98.43%)
    83. (0.00003) RY*( 7) C   6           s(  0.57%)p39.27( 22.26%)d99.99( 77.17%)
    84. (0.00000) RY*( 8) C   6           s(  8.90%)p 1.14( 10.16%)d 9.10( 80.94%)
    85. (0.00001) RY*( 9) C   6           s(  1.42%)p 1.59(  2.26%)d67.73( 96.32%)
    86. (0.00263) RY*( 1) C   7           s(  5.52%)p16.13( 89.08%)d 0.98(  5.40%)
                                           -0.0000  0.0225  0.2339  0.0243  0.7072
                                            0.0084  0.1249  0.0279  0.6112  0.0918
                                            0.1058  0.0904 -0.0671  0.1473
    87. (0.00094) RY*( 2) C   7           s(  4.54%)p16.32( 74.15%)d 4.69( 21.31%)
                                            0.0000 -0.0204  0.2122  0.0013  0.5218
                                           -0.0176  0.0295 -0.0023 -0.6841  0.2832
                                           -0.0454 -0.3319 -0.1409 -0.0288
    88. (0.00067) RY*( 3) C   7           s(  2.03%)p41.77( 84.72%)d 6.54( 13.26%)
                                            0.0000 -0.0114  0.1420  0.0054 -0.0143
                                            0.0175 -0.9068 -0.0127  0.1556  0.0001
                                            0.1042 -0.2370 -0.2454 -0.0728
    89. (0.00021) RY*( 4) C   7           s( 71.36%)p 0.23( 16.49%)d 0.17( 12.15%)
                                            0.0000  0.0050  0.8447  0.0018 -0.3139
                                           -0.0141  0.2469  0.0006  0.0719 -0.2072
                                            0.0321 -0.2016 -0.1053 -0.1608
    90. (0.00014) RY*( 5) C   7           s(  3.75%)p 0.85(  3.17%)d24.84( 93.08%)
                                           -0.0000  0.0005  0.1936 -0.0027 -0.0610
                                            0.0059 -0.1263 -0.0047  0.1094  0.6113
                                           -0.4185  0.2558  0.3567 -0.4351
    91. (0.00007) RY*( 6) C   7           s(  2.73%)p 1.06(  2.88%)d34.60( 94.39%)
    92. (0.00003) RY*( 7) C   7           s(  0.81%)p22.88( 18.58%)d99.28( 80.61%)
    93. (0.00001) RY*( 8) C   7           s(  0.09%)p 7.50(  0.67%)d99.99( 99.24%)
    94. (0.00001) RY*( 9) C   7           s(  9.29%)p 1.11( 10.34%)d 8.65( 80.37%)
    95. (0.00292) RY*( 1) C   8           s(  4.43%)p20.37( 90.23%)d 1.21(  5.34%)
                                           -0.0000  0.0194  0.2096 -0.0215 -0.7326
                                           -0.0099 -0.1141  0.0228  0.5928  0.0977
                                           -0.1002 -0.0971 -0.0705  0.1394
    96. (0.00169) RY*( 2) C   8           s( 14.15%)p 5.59( 79.04%)d 0.48(  6.81%)
                                            0.0000 -0.0045  0.3761 -0.0047 -0.0589
                                            0.0045  0.8869 -0.0130 -0.0125  0.0633
                                           -0.0295  0.1829 -0.1392 -0.1019
    97. (0.00053) RY*( 3) C   8           s( 11.34%)p 5.49( 62.29%)d 2.33( 26.37%)
                                            0.0000 -0.0224  0.3360  0.0010 -0.3824
                                            0.0091 -0.2633  0.0046 -0.6381  0.3748
                                            0.1352  0.3215 -0.0138  0.0379
    98. (0.00028) RY*( 4) C   8           s( 59.68%)p 0.55( 32.90%)d 0.12(  7.41%)
                                            0.0000  0.0082  0.7725 -0.0092  0.4403
                                           -0.0041 -0.2622 -0.0094  0.2573  0.0806
                                            0.1132 -0.1067  0.1694 -0.1216
    99. (0.00015) RY*( 5) C   8           s(  5.09%)p 0.46(  2.34%)d18.20( 92.58%)
                                            0.0000 -0.0013  0.2255  0.0056 -0.0275
                                            0.0008 -0.1436 -0.0026 -0.0442 -0.7667
                                           -0.1994  0.4699 -0.1505  0.2338
   100. (0.00010) RY*( 6) C   8           s(  3.57%)p 6.32( 22.58%)d20.69( 73.85%)
   101. (0.00005) RY*( 7) C   8           s(  0.08%)p52.39(  4.17%)d99.99( 95.75%)
   102. (0.00001) RY*( 8) C   8           s(  0.13%)p11.06(  1.49%)d99.99( 98.37%)
   103. (0.00001) RY*( 9) C   8           s(  1.64%)p 3.08(  5.05%)d56.98( 93.32%)
   104. (0.00120) RY*( 1) H   9           s( 99.80%)p 0.00(  0.20%)
                                            0.0003  0.9990 -0.0433 -0.0107  0.0000
   105. (0.00005) RY*( 2) H   9           s(  0.19%)p99.99( 99.81%)
   106. (0.00002) RY*( 3) H   9           s(  0.15%)p99.99( 99.85%)
   107. (0.00002) RY*( 4) H   9           s(  0.00%)p 1.00(100.00%)
   108. (0.00171) RY*( 1) H  10           s( 99.96%)p 0.00(  0.04%)
                                            0.0081  0.9998  0.0152  0.0123  0.0000
   109. (0.00005) RY*( 2) H  10           s(  0.03%)p99.99( 99.97%)
   110. (0.00004) RY*( 3) H  10           s(  0.00%)p 1.00(100.00%)
   111. (0.00002) RY*( 4) H  10           s(  0.11%)p99.99( 99.89%)
   112. (0.00153) RY*( 1) H  11           s( 99.60%)p 0.00(  0.40%)
                                            0.0073  0.9980 -0.0204  0.0585 -0.0130
   113. (0.00008) RY*( 2) H  11           s(  0.02%)p99.99( 99.98%)
   114. (0.00005) RY*( 3) H  11           s(  0.24%)p99.99( 99.76%)
   115. (0.00002) RY*( 4) H  11           s(  0.23%)p99.99( 99.77%)
   116. (0.00101) RY*( 1) H  12           s( 99.62%)p 0.00(  0.38%)
                                            0.0033  0.9981  0.0095  0.0556  0.0259
   117. (0.00009) RY*( 2) H  12           s(  0.00%)p 1.00(100.00%)
   118. (0.00004) RY*( 3) H  12           s(  0.16%)p99.99( 99.84%)
   119. (0.00002) RY*( 4) H  12           s(  0.31%)p99.99( 99.69%)
   120. (0.00128) RY*( 1) H  13           s( 99.67%)p 0.00(  0.33%)
                                            0.0059  0.9983  0.0570 -0.0037  0.0069
   121. (0.00007) RY*( 2) H  13           s(  0.05%)p99.99( 99.95%)
   122. (0.00007) RY*( 3) H  13           s(  0.01%)p 1.00( 99.99%)
   123. (0.00002) RY*( 4) H  13           s(  0.36%)p99.99( 99.64%)
   124. (0.00089) RY*( 1) H  14           s( 99.65%)p 0.00(  0.35%)
                                            0.0041  0.9982 -0.0071 -0.0140  0.0570
   125. (0.00008) RY*( 2) H  14           s(  0.00%)p 1.00(100.00%)
   126. (0.00006) RY*( 3) H  14           s(  0.02%)p99.99( 99.98%)
   127. (0.00002) RY*( 4) H  14           s(  0.42%)p99.99( 99.58%)
   128. (0.00128) RY*( 1) H  15           s( 99.66%)p 0.00(  0.34%)
                                            0.0059  0.9983 -0.0545  0.0201  0.0000
   129. (0.00008) RY*( 2) H  15           s(  0.05%)p99.99( 99.95%)
   130. (0.00006) RY*( 3) H  15           s(  0.00%)p 1.00(100.00%)
   131. (0.00002) RY*( 4) H  15           s(  0.38%)p99.99( 99.62%)
   132. (0.00090) RY*( 1) H  16           s( 99.63%)p 0.00(  0.37%)
                                            0.0034  0.9982 -0.0083 -0.0601  0.0000
   133. (0.00008) RY*( 2) H  16           s(  0.00%)p 1.00(100.00%)
   134. (0.00006) RY*( 3) H  16           s(  0.00%)p 1.00(100.00%)
   135. (0.00002) RY*( 4) H  16           s(  0.46%)p99.99( 99.54%)
   136. (0.00089) RY*( 1) H  17           s( 99.65%)p 0.00(  0.35%)
                                            0.0041  0.9982 -0.0071 -0.0140 -0.0570
   137. (0.00008) RY*( 2) H  17           s(  0.00%)p 1.00(100.00%)
   138. (0.00006) RY*( 3) H  17           s(  0.02%)p99.99( 99.98%)
   139. (0.00002) RY*( 4) H  17           s(  0.42%)p99.99( 99.58%)
   140. (0.00128) RY*( 1) H  18           s( 99.67%)p 0.00(  0.33%)
                                            0.0059  0.9983  0.0570 -0.0037 -0.0069
   141. (0.00007) RY*( 2) H  18           s(  0.05%)p99.99( 99.95%)
   142. (0.00007) RY*( 3) H  18           s(  0.01%)p 1.00( 99.99%)
   143. (0.00002) RY*( 4) H  18           s(  0.36%)p99.99( 99.64%)
   144. (0.00101) RY*( 1) H  19           s( 99.62%)p 0.00(  0.38%)
                                            0.0033  0.9981  0.0095  0.0556 -0.0259
   145. (0.00009) RY*( 2) H  19           s(  0.00%)p 1.00(100.00%)
   146. (0.00004) RY*( 3) H  19           s(  0.16%)p99.99( 99.84%)
   147. (0.00002) RY*( 4) H  19           s(  0.31%)p99.99( 99.69%)
   148. (0.00153) RY*( 1) H  20           s( 99.60%)p 0.00(  0.40%)
                                            0.0073  0.9980 -0.0204  0.0585  0.0130
   149. (0.00008) RY*( 2) H  20           s(  0.02%)p99.99( 99.98%)
   150. (0.00005) RY*( 3) H  20           s(  0.24%)p99.99( 99.76%)
   151. (0.00002) RY*( 4) H  20           s(  0.23%)p99.99( 99.77%)
   152. (0.00437) BD*( 1) O   1 - C   2  
                ( 32.09%)   0.5665* O   1 s( 42.02%)p 1.38( 57.90%)d 0.00(  0.08%)
                                            0.0000 -0.6477  0.0246 -0.6628  0.0148
                                            0.3734 -0.0040 -0.0000 -0.0000  0.0208
                                           -0.0000 -0.0000 -0.0118  0.0161
                ( 67.91%)  -0.8241* C   2 s( 29.65%)p 2.36( 70.05%)d 0.01(  0.30%)
                                            0.0000 -0.5408  0.0637  0.7210  0.0541
                                           -0.4176 -0.0575 -0.0000 -0.0000  0.0405
                                           -0.0000 -0.0000 -0.0249  0.0268
   153. (0.03464) BD*( 2) O   1 - C   2  
                ( 27.34%)   0.5229* O   1 s(  0.00%)p 1.00( 99.84%)d 0.00(  0.16%)
                                           -0.0000 -0.0000 -0.0000 -0.0000 -0.0000
                                           -0.0000 -0.0000 -0.9992  0.0021 -0.0000
                                           -0.0343  0.0200 -0.0000 -0.0000
                ( 72.66%)  -0.8524* C   2 s(  0.00%)p 1.00( 99.47%)d 0.01(  0.53%)
                                           -0.0000 -0.0000 -0.0000 -0.0000 -0.0000
                                           -0.0000 -0.0000 -0.9971  0.0199 -0.0000
                                            0.0642 -0.0348 -0.0000 -0.0000
   154. (0.02400) BD*( 1) C   2 - C   3  
                ( 50.99%)   0.7141* C   2 s( 39.40%)p 1.54( 60.53%)d 0.00(  0.07%)
                                           -0.0003 -0.6276 -0.0111 -0.0190 -0.0247
                                            0.7772 -0.0184  0.0000  0.0000  0.0013
                                            0.0000  0.0000  0.0229  0.0136
                ( 49.01%)  -0.7001* C   3 s( 23.77%)p 3.20( 76.13%)d 0.00(  0.10%)
                                           -0.0002 -0.4873 -0.0183  0.0428 -0.0198
                                           -0.8711 -0.0146  0.0000  0.0000  0.0030
                                           -0.0000 -0.0000  0.0274  0.0152
   155. (0.02365) BD*( 1) C   2 - H   9  
                ( 39.40%)   0.6277* C   2 s( 31.00%)p 2.22( 68.95%)d 0.00(  0.06%)
                                            0.0002 -0.5566 -0.0136 -0.6872  0.0222
                                           -0.4656 -0.0017 -0.0000 -0.0000 -0.0203
                                           -0.0000 -0.0000 -0.0097  0.0079
                ( 60.60%)  -0.7784* H   9 s( 99.86%)p 0.00(  0.14%)
                                           -0.9993  0.0018  0.0320  0.0183 -0.0000
   156. (0.01283) BD*( 1) C   3 - C   4  
                ( 46.49%)   0.6819* C   3 s( 26.96%)p 2.71( 73.00%)d 0.00(  0.04%)
                                            0.0000  0.5193 -0.0031 -0.3667  0.0166
                                           -0.3087  0.0112  0.7069  0.0067  0.0041
                                           -0.0143 -0.0033  0.0012  0.0113
                ( 53.51%)  -0.7315* C   4 s( 25.84%)p 2.87( 74.10%)d 0.00(  0.06%)
                                            0.0005  0.5083  0.0059  0.3761  0.0159
                                            0.3298  0.0105 -0.7003  0.0042  0.0068
                                           -0.0146 -0.0125  0.0002  0.0120
   157. (0.01283) BD*( 1) C   3 - C   8  
                ( 46.49%)   0.6819* C   3 s( 26.96%)p 2.71( 73.00%)d 0.00(  0.04%)
                                            0.0000  0.5193 -0.0031 -0.3667  0.0166
                                           -0.3087  0.0112 -0.7069 -0.0067  0.0041
                                            0.0143  0.0033  0.0012  0.0113
                ( 53.51%)  -0.7315* C   8 s( 25.84%)p 2.87( 74.10%)d 0.00(  0.06%)
                                            0.0005  0.5083  0.0059  0.3761  0.0159
                                            0.3298  0.0105  0.7003 -0.0042  0.0068
                                            0.0146  0.0125  0.0002  0.0120
   158. (0.01144) BD*( 1) C   3 - H  10  
                ( 35.79%)   0.5982* C   3 s( 22.23%)p 3.50( 77.73%)d 0.00(  0.04%)
                                            0.0003 -0.4714  0.0050 -0.8534  0.0036
                                            0.2213 -0.0027  0.0000  0.0000  0.0035
                                           -0.0000 -0.0000 -0.0161  0.0113
                ( 64.21%)  -0.8013* H  10 s( 99.90%)p 0.00(  0.10%)
                                           -0.9995  0.0078  0.0302 -0.0101 -0.0000
   159. (0.00751) BD*( 1) C   4 - C   5  
                ( 48.24%)   0.6946* C   4 s( 29.06%)p 2.44( 70.90%)d 0.00(  0.05%)
                                           -0.0001 -0.5390 -0.0032 -0.0049 -0.0001
                                            0.8414 -0.0020  0.0023 -0.0322  0.0010
                                            0.0010 -0.0031  0.0184  0.0101
                ( 51.76%)  -0.7194* C   5 s( 26.87%)p 2.72( 73.07%)d 0.00(  0.06%)
                                           -0.0003 -0.5183 -0.0057 -0.0035  0.0019
                                           -0.8541 -0.0114 -0.0061 -0.0327 -0.0004
                                            0.0001  0.0022  0.0208  0.0118
   160. (0.00849) BD*( 1) C   4 - H  11  
                ( 37.59%)   0.6131* C   4 s( 22.09%)p 3.53( 77.87%)d 0.00(  0.04%)
                                           -0.0002  0.4699 -0.0084 -0.8298  0.0020
                                            0.2970  0.0007  0.0352  0.0276 -0.0122
                                            0.0020 -0.0010  0.0133 -0.0106
                ( 62.41%)  -0.7900* H  11 s( 99.91%)p 0.00(  0.09%)
                                            0.9995 -0.0063  0.0286 -0.0098 -0.0056
   161. (0.00605) BD*( 1) C   4 - H  12  
                ( 37.15%)   0.6095* C   4 s( 22.91%)p 3.36( 77.05%)d 0.00(  0.04%)
                                            0.0001 -0.4786 -0.0034 -0.4110  0.0204
                                           -0.3071  0.0079 -0.7119 -0.0031 -0.0074
                                           -0.0139 -0.0104 -0.0021 -0.0077
                ( 62.85%)  -0.7928* H  12 s( 99.90%)p 0.00(  0.10%)
                                           -0.9995  0.0020  0.0111  0.0081  0.0278
   162. (0.00768) BD*( 1) C   5 - C   6  
                ( 49.36%)   0.7025* C   5 s( 27.93%)p 2.58( 72.03%)d 0.00(  0.04%)
                                           -0.0002 -0.5285  0.0005  0.3681  0.0107
                                            0.3142  0.0277  0.6964 -0.0142 -0.0047
                                           -0.0136 -0.0083 -0.0013 -0.0127
                ( 50.64%)  -0.7116* C   6 s( 27.34%)p 2.66( 72.61%)d 0.00(  0.05%)
                                           -0.0002 -0.5229 -0.0017 -0.3650  0.0046
                                           -0.3042  0.0254 -0.7066 -0.0208 -0.0079
                                           -0.0136 -0.0123 -0.0004 -0.0093
   163. (0.00834) BD*( 1) C   5 - H  13  
                ( 38.02%)   0.6166* C   5 s( 21.90%)p 3.56( 78.05%)d 0.00(  0.04%)
                                            0.0001 -0.4679  0.0088 -0.8335  0.0092
                                            0.2880  0.0143 -0.0455 -0.0218  0.0086
                                            0.0000  0.0003 -0.0160  0.0107
                ( 61.98%)  -0.7873* H  13 s( 99.91%)p 0.00(  0.09%)
                                           -0.9995  0.0043  0.0266 -0.0137  0.0050
   164. (0.00542) BD*( 1) C   5 - H  14  
                ( 36.86%)   0.6071* C   5 s( 23.18%)p 3.31( 76.78%)d 0.00(  0.04%)
                                            0.0001 -0.4814 -0.0060  0.4108 -0.0182
                                            0.2951  0.0045 -0.7152  0.0064 -0.0048
                                            0.0143  0.0082 -0.0027 -0.0098
                ( 63.14%)  -0.7946* H  14 s( 99.90%)p 0.00(  0.10%)
                                           -0.9995  0.0023 -0.0123 -0.0116  0.0259
   165. (0.00768) BD*( 1) C   6 - C   7  
                ( 50.64%)   0.7116* C   6 s( 27.34%)p 2.66( 72.61%)d 0.00(  0.05%)
                                            0.0002  0.5229  0.0017  0.3650 -0.0046
                                            0.3042 -0.0254 -0.7066 -0.0208  0.0079
                                           -0.0136 -0.0123  0.0004  0.0093
                ( 49.36%)  -0.7025* C   7 s( 27.93%)p 2.58( 72.03%)d 0.00(  0.04%)
                                            0.0002  0.5285 -0.0005 -0.3681 -0.0107
                                           -0.3142 -0.0277  0.6964 -0.0142  0.0047
                                           -0.0136 -0.0083  0.0013  0.0127
   166. (0.00824) BD*( 1) C   6 - H  15  
                ( 38.24%)   0.6184* C   6 s( 21.89%)p 3.57( 78.07%)d 0.00(  0.04%)
                                           -0.0001  0.4678 -0.0085 -0.8552 -0.0036
                                            0.2203 -0.0269 -0.0000  0.0000 -0.0110
                                           -0.0000 -0.0000  0.0142 -0.0108
                ( 61.76%)  -0.7859* H  15 s( 99.91%)p 0.00(  0.09%)
                                            0.9995 -0.0043  0.0298 -0.0029 -0.0000
   167. (0.00553) BD*( 1) C   6 - H  16  
                ( 37.22%)   0.6101* C   6 s( 23.30%)p 3.29( 76.66%)d 0.00(  0.04%)
                                           -0.0001  0.4826  0.0070  0.0382 -0.0159
                                           -0.8745  0.0110 -0.0000  0.0000 -0.0027
                                           -0.0000 -0.0000 -0.0172 -0.0105
                ( 62.78%)  -0.7923* H  16 s( 99.90%)p 0.00(  0.10%)
                                            0.9995 -0.0015  0.0006  0.0309 -0.0000
   168. (0.00751) BD*( 1) C   7 - C   8  
                ( 51.76%)   0.7194* C   7 s( 26.87%)p 2.72( 73.07%)d 0.00(  0.06%)
                                            0.0003  0.5183  0.0057  0.0035 -0.0019
                                            0.8541  0.0114 -0.0061 -0.0327  0.0004
                                            0.0001  0.0022 -0.0208 -0.0118
                ( 48.24%)  -0.6946* C   8 s( 29.06%)p 2.44( 70.90%)d 0.00(  0.05%)
                                            0.0001  0.5390  0.0032  0.0049  0.0001
                                           -0.8414  0.0020  0.0023 -0.0322 -0.0010
                                            0.0010 -0.0031 -0.0184 -0.0101
   169. (0.00542) BD*( 1) C   7 - H  17  
                ( 36.86%)   0.6071* C   7 s( 23.18%)p 3.31( 76.78%)d 0.00(  0.04%)
                                           -0.0001  0.4814  0.0060 -0.4108  0.0182
                                           -0.2951 -0.0045 -0.7152  0.0064  0.0048
                                            0.0143  0.0082  0.0027  0.0098
                ( 63.14%)  -0.7946* H  17 s( 99.90%)p 0.00(  0.10%)
                                            0.9995 -0.0023  0.0123  0.0116  0.0259
   170. (0.00834) BD*( 1) C   7 - H  18  
                ( 38.02%)   0.6166* C   7 s( 21.90%)p 3.56( 78.05%)d 0.00(  0.04%)
                                            0.0001 -0.4679  0.0088 -0.8335  0.0092
                                            0.2880  0.0143  0.0455  0.0218  0.0086
                                           -0.0000 -0.0003 -0.0160  0.0107
                ( 61.98%)  -0.7873* H  18 s( 99.91%)p 0.00(  0.09%)
                                           -0.9995  0.0043  0.0266 -0.0137 -0.0050
   171. (0.00605) BD*( 1) C   8 - H  19  
                ( 37.15%)   0.6095* C   8 s( 22.91%)p 3.36( 77.05%)d 0.00(  0.04%)
                                           -0.0001  0.4786  0.0034  0.4110 -0.0204
                                            0.3071 -0.0079 -0.7119 -0.0031  0.0074
                                           -0.0139 -0.0104  0.0021  0.0077
                ( 62.85%)  -0.7928* H  19 s( 99.90%)p 0.00(  0.10%)
                                            0.9995 -0.0020 -0.0111 -0.0081  0.0278
   172. (0.00849) BD*( 1) C   8 - H  20  
                ( 37.59%)   0.6131* C   8 s( 22.09%)p 3.53( 77.87%)d 0.00(  0.04%)
                                           -0.0002  0.4699 -0.0084 -0.8298  0.0020
                                            0.2970  0.0007 -0.0352 -0.0276 -0.0122
                                           -0.0020  0.0010  0.0133 -0.0106
                ( 62.41%)  -0.7900* H  20 s( 99.91%)p 0.00(  0.09%)
                                            0.9995 -0.0063  0.0286 -0.0098  0.0056


 NHO Directionality and "Bond Bending" (deviations from line of nuclear centers)

         [Thresholds for printing:  angular deviation  >  1.0 degree]
                                    hybrid p-character > 25.0%
                                    orbital occupancy  >  0.10e

                                Line of Centers        Hybrid 1              Hybrid 2
                                ---------------  -------------------   ------------------
                NBO               Theta   Phi    Theta   Phi    Dev    Theta   Phi    Dev
 ========================================================================================
     1. BD (   1) O   1 - C   2    90.0  330.2     --     --    --      90.0  148.5   1.7
     2. BD (   2) O   1 - C   2    90.0  330.2     0.0    0.0  90.0      0.0    0.0  90.0
     3. BD (   1) C   2 - C   3    90.0  273.4     --     --    --      90.0   91.5   2.0
     4. BD (   1) C   2 - H   9    90.0   29.8    90.0   35.1   5.3      --     --    --
     5. BD (   1) C   3 - C   4    34.7  220.7    32.8  220.4   2.0    143.3   41.0   2.0
     6. BD (   1) C   3 - C   8   145.3  220.7   147.2  220.4   2.0     36.7   41.0   2.0
     8. BD (   1) C   4 - C   5    90.1  270.0    88.0  270.3   2.2     87.4   89.9   2.4
     9. BD (   1) C   4 - H  11    88.1  159.9    85.9  160.2   2.2      --     --    --
    11. BD (   1) C   5 - C   6   145.6  220.3   143.2  222.1   2.6     32.1   37.7   2.7
    12. BD (   1) C   5 - H  13    87.0  340.7    85.6  339.9   1.6      --     --    --
    14. BD (   1) C   6 - C   7   145.6   40.3   147.9   37.7   2.7     36.8  222.1   2.6
    15. BD (   1) C   6 - H  15    90.0  165.6    90.0  167.3   1.7      --     --    --
    17. BD (   1) C   7 - C   8    90.1   90.0    92.6   89.9   2.4     92.0  270.3   2.2
    19. BD (   1) C   7 - H  18    93.0  340.7    94.4  339.9   1.6      --     --    --
    21. BD (   1) C   8 - H  20    91.9  159.9    94.1  160.2   2.2      --     --    --
    30. LP (   1) O   1             --     --     90.0  150.2   --       --     --    --
    31. LP (   2) O   1             --     --     90.0  240.4   --       --     --    --


 Second Order Perturbation Theory Analysis of Fock Matrix in NBO Basis

     Threshold for printing:   0.25 kcal/mol
                                                                              E(2)  E(j)-E(i) F(i,j)
         Donor NBO (i)                     Acceptor NBO (j)                 kcal/mol   a.u.    a.u. 
 ===================================================================================================

 within unit  1
   1. BD (   1) O   1 - C   2        / 41. RY*(   1) C   2                    0.81    1.66    0.046
   1. BD (   1) O   1 - C   2        / 50. RY*(   1) C   3                    0.30    2.18    0.032
   1. BD (   1) O   1 - C   2        / 51. RY*(   2) C   3                    0.49    2.15    0.041
   1. BD (   1) O   1 - C   2        /154. BD*(   1) C   2 - C   3            0.38    1.51    0.031
   1. BD (   1) O   1 - C   2        /158. BD*(   1) C   3 - H  10            0.27    1.61    0.026
   2. BD (   2) O   1 - C   2        /156. BD*(   1) C   3 - C   4            0.37    0.84    0.022
   2. BD (   2) O   1 - C   2        /157. BD*(   1) C   3 - C   8            0.37    0.84    0.022
   3. BD (   1) C   2 - C   3        / 32. RY*(   1) O   1                    0.98    1.80    0.053
   3. BD (   1) C   2 - C   3        / 60. RY*(   2) C   4                    0.64    1.49    0.039
   3. BD (   1) C   2 - C   3        / 96. RY*(   2) C   8                    0.64    1.49    0.039
   3. BD (   1) C   2 - C   3        /152. BD*(   1) O   1 - C   2            0.28    1.23    0.024
   3. BD (   1) C   2 - C   3        /156. BD*(   1) C   3 - C   4            0.51    1.06    0.030
   3. BD (   1) C   2 - C   3        /157. BD*(   1) C   3 - C   8            0.51    1.06    0.030
   3. BD (   1) C   2 - C   3        /159. BD*(   1) C   4 - C   5            1.05    1.11    0.043
   3. BD (   1) C   2 - C   3        /168. BD*(   1) C   7 - C   8            1.05    1.11    0.043
   4. BD (   1) C   2 - H   9        / 32. RY*(   1) O   1                    0.64    1.71    0.042
   4. BD (   1) C   2 - H   9        / 50. RY*(   1) C   3                    0.51    1.61    0.036
   4. BD (   1) C   2 - H   9        /156. BD*(   1) C   3 - C   4            0.46    0.96    0.027
   4. BD (   1) C   2 - H   9        /157. BD*(   1) C   3 - C   8            0.46    0.96    0.027
   5. BD (   1) C   3 - C   4        / 41. RY*(   1) C   2                    0.34    1.09    0.024
   5. BD (   1) C   3 - C   4        / 43. RY*(   3) C   2                    0.53    1.55    0.036
   5. BD (   1) C   3 - C   4        / 68. RY*(   1) C   5                    0.60    1.63    0.040
   5. BD (   1) C   3 - C   4        / 95. RY*(   1) C   8                    0.65    1.62    0.041
   5. BD (   1) C   3 - C   4        /153. BD*(   2) O   1 - C   2            2.00    0.55    0.042
   5. BD (   1) C   3 - C   4        /154. BD*(   1) C   2 - C   3            0.35    0.94    0.023
   5. BD (   1) C   3 - C   4        /155. BD*(   1) C   2 - H   9            0.51    0.95    0.028
   5. BD (   1) C   3 - C   4        /157. BD*(   1) C   3 - C   8            0.87    0.96    0.037
   5. BD (   1) C   3 - C   4        /158. BD*(   1) C   3 - H  10            0.42    1.05    0.027
   5. BD (   1) C   3 - C   4        /159. BD*(   1) C   4 - C   5            0.43    1.01    0.026
   5. BD (   1) C   3 - C   4        /164. BD*(   1) C   5 - H  14            0.75    1.10    0.037
   5. BD (   1) C   3 - C   4        /171. BD*(   1) C   8 - H  19            0.88    1.08    0.039
   6. BD (   1) C   3 - C   8        / 41. RY*(   1) C   2                    0.34    1.09    0.024
   6. BD (   1) C   3 - C   8        / 43. RY*(   3) C   2                    0.53    1.55    0.036
   6. BD (   1) C   3 - C   8        / 59. RY*(   1) C   4                    0.65    1.62    0.041
   6. BD (   1) C   3 - C   8        / 86. RY*(   1) C   7                    0.60    1.63    0.040
   6. BD (   1) C   3 - C   8        /153. BD*(   2) O   1 - C   2            2.00    0.55    0.042
   6. BD (   1) C   3 - C   8        /154. BD*(   1) C   2 - C   3            0.35    0.94    0.023
   6. BD (   1) C   3 - C   8        /155. BD*(   1) C   2 - H   9            0.51    0.95    0.028
   6. BD (   1) C   3 - C   8        /156. BD*(   1) C   3 - C   4            0.87    0.96    0.037
   6. BD (   1) C   3 - C   8        /158. BD*(   1) C   3 - H  10            0.42    1.05    0.027
   6. BD (   1) C   3 - C   8        /161. BD*(   1) C   4 - H  12            0.88    1.08    0.039
   6. BD (   1) C   3 - C   8        /168. BD*(   1) C   7 - C   8            0.43    1.01    0.026
   6. BD (   1) C   3 - C   8        /169. BD*(   1) C   7 - H  17            0.75    1.10    0.037
   7. BD (   1) C   3 - H  10        /152. BD*(   1) O   1 - C   2            2.11    1.03    0.059
   7. BD (   1) C   3 - H  10        /156. BD*(   1) C   3 - C   4            0.33    0.86    0.021
   7. BD (   1) C   3 - H  10        /157. BD*(   1) C   3 - C   8            0.33    0.86    0.021
   7. BD (   1) C   3 - H  10        /160. BD*(   1) C   4 - H  11            1.34    0.97    0.046
   7. BD (   1) C   3 - H  10        /172. BD*(   1) C   8 - H  20            1.34    0.97    0.046
   8. BD (   1) C   4 - C   5        / 77. RY*(   1) C   6                    0.57    1.62    0.039
   8. BD (   1) C   4 - C   5        /154. BD*(   1) C   2 - C   3            1.25    0.92    0.043
   8. BD (   1) C   4 - C   5        /156. BD*(   1) C   3 - C   4            0.62    0.94    0.031
   8. BD (   1) C   4 - C   5        /160. BD*(   1) C   4 - H  11            0.32    1.05    0.023
   8. BD (   1) C   4 - C   5        /161. BD*(   1) C   4 - H  12            0.43    1.06    0.027
   8. BD (   1) C   4 - C   5        /162. BD*(   1) C   5 - C   6            0.45    1.01    0.027
   8. BD (   1) C   4 - C   5        /164. BD*(   1) C   5 - H  14            0.27    1.08    0.021
   8. BD (   1) C   4 - C   5        /167. BD*(   1) C   6 - H  16            0.88    1.09    0.039
   9. BD (   1) C   4 - H  11        / 52. RY*(   3) C   3                    0.34    1.24    0.026
   9. BD (   1) C   4 - H  11        /158. BD*(   1) C   3 - H  10            1.70    0.91    0.050
   9. BD (   1) C   4 - H  11        /163. BD*(   1) C   5 - H  13            1.43    0.95    0.047
  10. BD (   1) C   4 - H  12        / 69. RY*(   2) C   5                    0.30    1.45    0.026
  10. BD (   1) C   4 - H  12        /157. BD*(   1) C   3 - C   8            1.73    0.84    0.048
  10. BD (   1) C   4 - H  12        /159. BD*(   1) C   4 - C   5            0.29    0.89    0.020
  10. BD (   1) C   4 - H  12        /162. BD*(   1) C   5 - C   6            1.57    0.90    0.048
  11. BD (   1) C   5 - C   6        / 59. RY*(   1) C   4                    0.54    1.58    0.037
  11. BD (   1) C   5 - C   6        / 86. RY*(   1) C   7                    0.51    1.58    0.036
  11. BD (   1) C   5 - C   6        /159. BD*(   1) C   4 - C   5            0.45    0.97    0.026
  11. BD (   1) C   5 - C   6        /161. BD*(   1) C   4 - H  12            1.02    1.03    0.041
  11. BD (   1) C   5 - C   6        /163. BD*(   1) C   5 - H  13            0.27    1.04    0.021
  11. BD (   1) C   5 - C   6        /164. BD*(   1) C   5 - H  14            0.36    1.06    0.025
  11. BD (   1) C   5 - C   6        /165. BD*(   1) C   6 - C   7            0.43    0.99    0.026
  11. BD (   1) C   5 - C   6        /167. BD*(   1) C   6 - H  16            0.32    1.06    0.023
  11. BD (   1) C   5 - C   6        /169. BD*(   1) C   7 - H  17            0.97    1.06    0.040
  12. BD (   1) C   5 - H  13        / 79. RY*(   3) C   6                    0.26    1.16    0.022
  12. BD (   1) C   5 - H  13        /160. BD*(   1) C   4 - H  11            1.68    0.91    0.049
  12. BD (   1) C   5 - H  13        /166. BD*(   1) C   6 - H  15            1.53    0.94    0.048
  13. BD (   1) C   5 - H  14        / 78. RY*(   2) C   6                    0.31    1.58    0.028
  13. BD (   1) C   5 - H  14        /156. BD*(   1) C   3 - C   4            2.07    0.81    0.052
  13. BD (   1) C   5 - H  14        /165. BD*(   1) C   6 - C   7            1.68    0.88    0.049
  14. BD (   1) C   6 - C   7        / 68. RY*(   1) C   5                    0.51    1.58    0.036
  14. BD (   1) C   6 - C   7        / 95. RY*(   1) C   8                    0.54    1.58    0.037
  14. BD (   1) C   6 - C   7        /162. BD*(   1) C   5 - C   6            0.43    0.99    0.026
  14. BD (   1) C   6 - C   7        /164. BD*(   1) C   5 - H  14            0.97    1.06    0.040
  14. BD (   1) C   6 - C   7        /167. BD*(   1) C   6 - H  16            0.32    1.06    0.023
  14. BD (   1) C   6 - C   7        /168. BD*(   1) C   7 - C   8            0.45    0.97    0.026
  14. BD (   1) C   6 - C   7        /169. BD*(   1) C   7 - H  17            0.36    1.06    0.025
  14. BD (   1) C   6 - C   7        /170. BD*(   1) C   7 - H  18            0.27    1.04    0.021
  14. BD (   1) C   6 - C   7        /171. BD*(   1) C   8 - H  19            1.02    1.03    0.041
  15. BD (   1) C   6 - H  15        /163. BD*(   1) C   5 - H  13            1.61    0.92    0.049
  15. BD (   1) C   6 - H  15        /170. BD*(   1) C   7 - H  18            1.61    0.92    0.049
  16. BD (   1) C   6 - H  16        /159. BD*(   1) C   4 - C   5            1.80    0.85    0.050
  16. BD (   1) C   6 - H  16        /168. BD*(   1) C   7 - C   8            1.80    0.85    0.050
  17. BD (   1) C   7 - C   8        / 77. RY*(   1) C   6                    0.57    1.62    0.039
  17. BD (   1) C   7 - C   8        /154. BD*(   1) C   2 - C   3            1.25    0.92    0.043
  17. BD (   1) C   7 - C   8        /157. BD*(   1) C   3 - C   8            0.62    0.94    0.031
  17. BD (   1) C   7 - C   8        /165. BD*(   1) C   6 - C   7            0.45    1.01    0.027
  17. BD (   1) C   7 - C   8        /167. BD*(   1) C   6 - H  16            0.88    1.09    0.039
  17. BD (   1) C   7 - C   8        /169. BD*(   1) C   7 - H  17            0.27    1.08    0.021
  17. BD (   1) C   7 - C   8        /171. BD*(   1) C   8 - H  19            0.43    1.06    0.027
  17. BD (   1) C   7 - C   8        /172. BD*(   1) C   8 - H  20            0.32    1.05    0.023
  18. BD (   1) C   7 - H  17        / 78. RY*(   2) C   6                    0.31    1.58    0.028
  18. BD (   1) C   7 - H  17        /157. BD*(   1) C   3 - C   8            2.07    0.81    0.052
  18. BD (   1) C   7 - H  17        /162. BD*(   1) C   5 - C   6            1.68    0.88    0.049
  19. BD (   1) C   7 - H  18        / 79. RY*(   3) C   6                    0.26    1.16    0.022
  19. BD (   1) C   7 - H  18        /166. BD*(   1) C   6 - H  15            1.53    0.94    0.048
  19. BD (   1) C   7 - H  18        /172. BD*(   1) C   8 - H  20            1.68    0.91    0.049
  20. BD (   1) C   8 - H  19        / 87. RY*(   2) C   7                    0.30    1.45    0.026
  20. BD (   1) C   8 - H  19        /156. BD*(   1) C   3 - C   4            1.73    0.84    0.048
  20. BD (   1) C   8 - H  19        /165. BD*(   1) C   6 - C   7            1.57    0.90    0.048
  20. BD (   1) C   8 - H  19        /168. BD*(   1) C   7 - C   8            0.29    0.89    0.020
  21. BD (   1) C   8 - H  20        / 52. RY*(   3) C   3                    0.34    1.24    0.026
  21. BD (   1) C   8 - H  20        /158. BD*(   1) C   3 - H  10            1.70    0.91    0.050
  21. BD (   1) C   8 - H  20        /170. BD*(   1) C   7 - H  18            1.43    0.95    0.047
  22. CR (   1) O   1                / 41. RY*(   1) C   2                    3.25   19.51    0.319
  23. CR (   1) C   2                / 55. RY*(   6) C   3                    0.51   11.74    0.098
  23. CR (   1) C   2                /104. RY*(   1) H   9                    0.41   10.56    0.083
  24. CR (   1) C   3                / 44. RY*(   4) C   2                    0.35   11.26    0.079
  24. CR (   1) C   3                /108. RY*(   1) H  10                    0.38   10.49    0.079
  25. CR (   1) C   4                / 52. RY*(   3) C   3                    0.42   10.84    0.085
  25. CR (   1) C   4                / 70. RY*(   3) C   5                    0.43   10.90    0.087
  25. CR (   1) C   4                /112. RY*(   1) H  11                    0.35   10.50    0.077
  25. CR (   1) C   4                /116. RY*(   1) H  12                    0.34   10.47    0.076
  26. CR (   1) C   5                / 60. RY*(   2) C   4                    0.28   10.83    0.069
  26. CR (   1) C   5                / 79. RY*(   3) C   6                    0.45   10.76    0.088
  26. CR (   1) C   5                /120. RY*(   1) H  13                    0.34   10.48    0.075
  26. CR (   1) C   5                /124. RY*(   1) H  14                    0.37   10.47    0.079
  27. CR (   1) C   6                / 70. RY*(   3) C   5                    0.25   10.86    0.066
  27. CR (   1) C   6                / 88. RY*(   3) C   7                    0.25   10.86    0.066
  27. CR (   1) C   6                /128. RY*(   1) H  15                    0.33   10.48    0.074
  27. CR (   1) C   6                /132. RY*(   1) H  16                    0.37   10.46    0.079
  28. CR (   1) C   7                / 79. RY*(   3) C   6                    0.45   10.76    0.088
  28. CR (   1) C   7                / 96. RY*(   2) C   8                    0.28   10.83    0.069
  28. CR (   1) C   7                /136. RY*(   1) H  17                    0.37   10.47    0.079
  28. CR (   1) C   7                /140. RY*(   1) H  18                    0.34   10.48    0.075
  29. CR (   1) C   8                / 52. RY*(   3) C   3                    0.42   10.84    0.085
  29. CR (   1) C   8                / 88. RY*(   3) C   7                    0.43   10.90    0.087
  29. CR (   1) C   8                /144. RY*(   1) H  19                    0.34   10.47    0.076
  29. CR (   1) C   8                /148. RY*(   1) H  20                    0.35   10.50    0.077
  30. LP (   1) O   1                / 41. RY*(   1) C   2                    5.49    1.28    0.106
  30. LP (   1) O   1                /154. BD*(   1) C   2 - C   3            0.70    1.12    0.036
  30. LP (   1) O   1                /155. BD*(   1) C   2 - H   9            0.40    1.14    0.027
  31. LP (   2) O   1                / 42. RY*(   2) C   2                    1.87    2.32    0.085
  31. LP (   2) O   1                / 45. RY*(   5) C   2                    0.59    1.50    0.038
  31. LP (   2) O   1                /154. BD*(   1) C   2 - C   3            7.21    0.75    0.094
  31. LP (   2) O   1                /155. BD*(   1) C   2 - H   9            9.16    0.76    0.106


 Natural Bond Orbitals (Summary):

                                                            Principal Delocalizations
           NBO                        Occupancy    Energy   (geminal,vicinal,remote)
 ====================================================================================
 Molecular unit  1  (C7H12O)
     1. BD (   1) O   1 - C   2          0.99839    -1.35867  41(g),51(v),154(g),50(v)
                                                    158(v)
     2. BD (   2) O   1 - C   2          0.99795    -0.66492  156(v),157(v)
     3. BD (   1) C   2 - C   3          0.99162    -0.88918  159(v),168(v),32(v),60(v)
                                                    96(v),156(g),157(g),152(g)
     4. BD (   1) C   2 - H   9          0.99580    -0.79196  32(v),50(v),156(v),157(v)
     5. BD (   1) C   3 - C   4          0.97521    -0.79323  153(v),171(v),157(g),164(v)
                                                    95(v),68(v),43(v),155(v)
                                                    159(g),158(g),154(g),41(v)
     6. BD (   1) C   3 - C   8          0.97521    -0.79323  153(v),161(v),156(g),169(v)
                                                    59(v),86(v),43(v),155(v)
                                                    168(g),158(g),154(g),41(v)
     7. BD (   1) C   3 - H  10          0.98519    -0.69344  152(v),160(v),172(v),156(g)
                                                    157(g)
     8. BD (   1) C   4 - C   5          0.98854    -0.77253  154(v),167(v),156(g),77(v)
                                                    162(g),161(g),160(g),164(g)
     9. BD (   1) C   4 - H  11          0.98891    -0.66077  158(v),163(v),52(v)
    10. BD (   1) C   4 - H  12          0.98990    -0.66373  157(v),162(v),69(v),159(g)
    11. BD (   1) C   5 - C   6          0.99092    -0.74881  161(v),169(v),59(v),86(v)
                                                    159(g),165(g),164(g),167(g)
                                                    163(g)
    12. BD (   1) C   5 - H  13          0.98880    -0.63670  160(v),166(v),79(v)
    13. BD (   1) C   5 - H  14          0.98640    -0.63959  156(v),165(v),78(v)
    14. BD (   1) C   6 - C   7          0.99092    -0.74881  171(v),164(v),95(v),68(v)
                                                    168(g),162(g),169(g),167(g)
                                                    170(g)
    15. BD (   1) C   6 - H  15          0.98885    -0.62623  163(v),170(v)
    16. BD (   1) C   6 - H  16          0.98862    -0.63258  159(v),168(v)
    17. BD (   1) C   7 - C   8          0.98854    -0.77253  154(v),167(v),157(g),77(v)
                                                    165(g),171(g),172(g),169(g)
    18. BD (   1) C   7 - H  17          0.98640    -0.63959  157(v),162(v),78(v)
    19. BD (   1) C   7 - H  18          0.98880    -0.63670  172(v),166(v),79(v)
    20. BD (   1) C   8 - H  19          0.98990    -0.66373  156(v),165(v),87(v),168(g)
    21. BD (   1) C   8 - H  20          0.98891    -0.66077  158(v),170(v),52(v)
    22. CR (   1) O   1                  0.99986   -19.20777  41(v)
    23. CR (   1) C   2                  0.99962   -10.43216  55(v),104(v)
    24. CR (   1) C   3                  0.99947   -10.30356  108(v),44(v)
    25. CR (   1) C   4                  0.99954   -10.25805  70(v),52(v),112(v),116(v)
    26. CR (   1) C   5                  0.99955   -10.23360  79(v),124(v),120(v),60(v)
    27. CR (   1) C   6                  0.99955   -10.22095  132(v),128(v),70(v),88(v)
    28. CR (   1) C   7                  0.99955   -10.23360  79(v),136(v),140(v),96(v)
    29. CR (   1) C   8                  0.99954   -10.25805  88(v),52(v),148(v),144(v)
    30. LP (   1) O   1                  0.99258    -0.97477  41(v),154(v),155(v)
    31. LP (   2) O   1                  0.95992    -0.59992  155(v),154(v),42(v),45(v)
    32. RY*(   1) O   1                  0.00197     0.91479   
    33. RY*(   2) O   1                  0.00011     1.28058   
    34. RY*(   3) O   1                  0.00011     0.87197   
    35. RY*(   4) O   1                  0.00004     0.88856   
    36. RY*(   5) O   1                  0.00000     2.68666   
    37. RY*(   6) O   1                  0.00000     2.49233   
    38. RY*(   7) O   1                  0.00000     2.33176   
    39. RY*(   8) O   1                  0.00000     2.65844   
    40. RY*(   9) O   1                  0.00000     2.56136   
    41. RY*(   1) C   2                  0.00619     0.30046   
    42. RY*(   2) C   2                  0.00275     1.72231   
    43. RY*(   3) C   2                  0.00188     0.75277   
    44. RY*(   4) C   2                  0.00101     0.95196   
    45. RY*(   5) C   2                  0.00036     0.90206   
    46. RY*(   6) C   2                  0.00005     1.32252   
    47. RY*(   7) C   2                  0.00001     1.57178   
    48. RY*(   8) C   2                  0.00001     1.60365   
    49. RY*(   9) C   2                  0.00001     1.86473   
    50. RY*(   1) C   3                  0.00277     0.81916   
    51. RY*(   2) C   3                  0.00162     0.79181   
    52. RY*(   3) C   3                  0.00078     0.57950   
    53. RY*(   4) C   3                  0.00051     1.24597   
    54. RY*(   5) C   3                  0.00023     1.72282   
    55. RY*(   6) C   3                  0.00016     1.30758   
    56. RY*(   7) C   3                  0.00014     1.96505   
    57. RY*(   8) C   3                  0.00011     1.92902   
    58. RY*(   9) C   3                  0.00002     1.93442   
    59. RY*(   1) C   4                  0.00292     0.82686   
    60. RY*(   2) C   4                  0.00169     0.59958   
    61. RY*(   3) C   4                  0.00053     0.89051   
    62. RY*(   4) C   4                  0.00028     0.74637   
    63. RY*(   5) C   4                  0.00015     1.78701   
    64. RY*(   6) C   4                  0.00010     1.63448   
    65. RY*(   7) C   4                  0.00005     2.00808   
    66. RY*(   8) C   4                  0.00001     2.04981   
    67. RY*(   9) C   4                  0.00001     2.00843   
    68. RY*(   1) C   5                  0.00263     0.83211   
    69. RY*(   2) C   5                  0.00094     0.78903   
    70. RY*(   3) C   5                  0.00067     0.64220   
    71. RY*(   4) C   5                  0.00021     0.91542   
    72. RY*(   5) C   5                  0.00014     1.79587   
    73. RY*(   6) C   5                  0.00007     2.00482   
    74. RY*(   7) C   5                  0.00003     1.84754   
    75. RY*(   8) C   5                  0.00001     2.02607   
    76. RY*(   9) C   5                  0.00001     1.83498   
    77. RY*(   1) C   6                  0.00259     0.85072   
    78. RY*(   2) C   6                  0.00082     0.94533   
    79. RY*(   3) C   6                  0.00068     0.52578   
    80. RY*(   4) C   6                  0.00020     0.91858   
    81. RY*(   5) C   6                  0.00013     1.80408   
    82. RY*(   6) C   6                  0.00006     2.06898   
    83. RY*(   7) C   6                  0.00003     1.80742   
    84. RY*(   8) C   6                  0.00000     1.93016   
    85. RY*(   9) C   6                  0.00001     1.91494   
    86. RY*(   1) C   7                  0.00263     0.83211   
    87. RY*(   2) C   7                  0.00094     0.78903   
    88. RY*(   3) C   7                  0.00067     0.64220   
    89. RY*(   4) C   7                  0.00021     0.91542   
    90. RY*(   5) C   7                  0.00014     1.79587   
    91. RY*(   6) C   7                  0.00007     2.00482   
    92. RY*(   7) C   7                  0.00003     1.84754   
    93. RY*(   8) C   7                  0.00001     2.02607   
    94. RY*(   9) C   7                  0.00001     1.83498   
    95. RY*(   1) C   8                  0.00292     0.82686   
    96. RY*(   2) C   8                  0.00169     0.59958   
    97. RY*(   3) C   8                  0.00053     0.89051   
    98. RY*(   4) C   8                  0.00028     0.74637   
    99. RY*(   5) C   8                  0.00015     1.78701   
   100. RY*(   6) C   8                  0.00010     1.63448   
   101. RY*(   7) C   8                  0.00005     2.00808   
   102. RY*(   8) C   8                  0.00001     2.04981   
   103. RY*(   9) C   8                  0.00001     2.00843   
   104. RY*(   1) H   9                  0.00120     0.12329   
   105. RY*(   2) H   9                  0.00005     1.90323   
   106. RY*(   3) H   9                  0.00002     1.74342   
   107. RY*(   4) H   9                  0.00002     1.39285   
   108. RY*(   1) H  10                  0.00171     0.19027   
   109. RY*(   2) H  10                  0.00005     1.73173   
   110. RY*(   3) H  10                  0.00004     1.60808   
   111. RY*(   4) H  10                  0.00002     2.16294   
   112. RY*(   1) H  11                  0.00153     0.24125   
   113. RY*(   2) H  11                  0.00008     1.72304   
   114. RY*(   3) H  11                  0.00005     1.64168   
   115. RY*(   4) H  11                  0.00002     2.15639   
   116. RY*(   1) H  12                  0.00101     0.21400   
   117. RY*(   2) H  12                  0.00009     1.68198   
   118. RY*(   3) H  12                  0.00004     1.67432   
   119. RY*(   4) H  12                  0.00002     2.15197   
   120. RY*(   1) H  13                  0.00128     0.24846   
   121. RY*(   2) H  13                  0.00007     1.65628   
   122. RY*(   3) H  13                  0.00007     1.72160   
   123. RY*(   4) H  13                  0.00002     2.15419   
   124. RY*(   1) H  14                  0.00089     0.23176   
   125. RY*(   2) H  14                  0.00008     1.70980   
   126. RY*(   3) H  14                  0.00006     1.65311   
   127. RY*(   4) H  14                  0.00002     2.16885   
   128. RY*(   1) H  15                  0.00128     0.25801   
   129. RY*(   2) H  15                  0.00008     1.76924   
   130. RY*(   3) H  15                  0.00006     1.62836   
   131. RY*(   4) H  15                  0.00002     2.16324   
   132. RY*(   1) H  16                  0.00090     0.23960   
   133. RY*(   2) H  16                  0.00008     1.71802   
   134. RY*(   3) H  16                  0.00006     1.65435   
   135. RY*(   4) H  16                  0.00002     2.17600   
   136. RY*(   1) H  17                  0.00089     0.23176   
   137. RY*(   2) H  17                  0.00008     1.70980   
   138. RY*(   3) H  17                  0.00006     1.65311   
   139. RY*(   4) H  17                  0.00002     2.16885   
   140. RY*(   1) H  18                  0.00128     0.24846   
   141. RY*(   2) H  18                  0.00007     1.65628   
   142. RY*(   3) H  18                  0.00007     1.72160   
   143. RY*(   4) H  18                  0.00002     2.15419   
   144. RY*(   1) H  19                  0.00101     0.21400   
   145. RY*(   2) H  19                  0.00009     1.68198   
   146. RY*(   3) H  19                  0.00004     1.67432   
   147. RY*(   4) H  19                  0.00002     2.15197   
   148. RY*(   1) H  20                  0.00153     0.24125   
   149. RY*(   2) H  20                  0.00008     1.72304   
   150. RY*(   3) H  20                  0.00005     1.64168   
   151. RY*(   4) H  20                  0.00002     2.15639   
   152. BD*(   1) O   1 - C   2          0.00437     0.33823   
   153. BD*(   2) O   1 - C   2          0.03464    -0.24397   
   154. BD*(   1) C   2 - C   3          0.02400     0.15015   
   155. BD*(   1) C   2 - H   9          0.02365     0.16131   
   156. BD*(   1) C   3 - C   4          0.01283     0.17155   
   157. BD*(   1) C   3 - C   8          0.01283     0.17155   
   158. BD*(   1) C   3 - H  10          0.01144     0.25242   
   159. BD*(   1) C   4 - C   5          0.00751     0.22144   
   160. BD*(   1) C   4 - H  11          0.00849     0.27353   
   161. BD*(   1) C   4 - H  12          0.00605     0.28298   
   162. BD*(   1) C   5 - C   6          0.00768     0.23718   
   163. BD*(   1) C   5 - H  13          0.00834     0.29058   
   164. BD*(   1) C   5 - H  14          0.00542     0.30868   
   165. BD*(   1) C   6 - C   7          0.00768     0.23718   
   166. BD*(   1) C   6 - H  15          0.00824     0.30047   
   167. BD*(   1) C   6 - H  16          0.00553     0.31548   
   168. BD*(   1) C   7 - C   8          0.00751     0.22144   
   169. BD*(   1) C   7 - H  17          0.00542     0.30868   
   170. BD*(   1) C   7 - H  18          0.00834     0.29058   
   171. BD*(   1) C   8 - H  19          0.00605     0.28298   
   172. BD*(   1) C   8 - H  20          0.00849     0.27353   
       -------------------------------
              Total Lewis   30.71295  ( 99.0740%)
        Valence non-Lewis    0.22449  (  0.7242%)
        Rydberg non-Lewis    0.06256  (  0.2018%)
       -------------------------------
            Total unit  1   31.00000  (100.0000%)
           Charge unit  1    0.00000


 ***************************************************
 *******         Beta  spin orbitals         *******
 ***************************************************


 NATURAL POPULATIONS:  Natural atomic orbital occupancies 
                                                          
   NAO  Atom  No  lang   Type(AO)    Occupancy      Energy
 ----------------------------------------------------------
     1    O    1  S      Cor( 1S)     0.99987     -19.19345
     2    O    1  S      Val( 2S)     0.85282      -1.14173
     3    O    1  S      Ryd( 3S)     0.00078       1.22486
     4    O    1  px     Val( 2p)     0.72702      -0.55869
     5    O    1  px     Ryd( 3p)     0.00041       0.80595
     6    O    1  py     Val( 2p)     0.54751      -0.49427
     7    O    1  py     Ryd( 3p)     0.00094       0.88447
     8    O    1  pz     Val( 2p)     0.69977      -0.52387
     9    O    1  pz     Ryd( 3p)     0.00012       0.79572
    10    O    1  dxy    Ryd( 3d)     0.00068       2.91165
    11    O    1  dxz    Ryd( 3d)     0.00086       2.53758
    12    O    1  dyz    Ryd( 3d)     0.00030       2.42713
    13    O    1  dx2y2  Ryd( 3d)     0.00066       2.74407
    14    O    1  dz2    Ryd( 3d)     0.00020       2.59258

    15    C    2  S      Cor( 1S)     0.99961     -10.43245
    16    C    2  S      Val( 2S)     0.48674      -0.46671
    17    C    2  S      Ryd( 3S)     0.00406       0.35170
    18    C    2  px     Val( 2p)     0.46427      -0.28343
    19    C    2  px     Ryd( 3p)     0.00499       0.54014
    20    C    2  py     Val( 2p)     0.46279      -0.28836
    21    C    2  py     Ryd( 3p)     0.00401       0.35467
    22    C    2  pz     Val( 2p)     0.32918      -0.37616
    23    C    2  pz     Ryd( 3p)     0.00134       0.29018
    24    C    2  dxy    Ryd( 3d)     0.00102       2.18834
    25    C    2  dxz    Ryd( 3d)     0.00118       1.69197
    26    C    2  dyz    Ryd( 3d)     0.00063       1.66842
    27    C    2  dx2y2  Ryd( 3d)     0.00086       2.08952
    28    C    2  dz2    Ryd( 3d)     0.00033       1.88645

    29    C    3  S      Cor( 1S)     0.99947     -10.30123
    30    C    3  S      Val( 2S)     0.49612      -0.42632
    31    C    3  S      Ryd( 3S)     0.00085       0.74760
    32    C    3  px     Val( 2p)     0.61509      -0.30921
    33    C    3  px     Ryd( 3p)     0.00265       0.66208
    34    C    3  py     Val( 2p)     0.42180      -0.30558
    35    C    3  py     Ryd( 3p)     0.00140       0.57651
    36    C    3  pz     Val( 2p)     0.55603      -0.31180
    37    C    3  pz     Ryd( 3p)     0.00076       0.44122
    38    C    3  dxy    Ryd( 3d)     0.00015       1.90937
    39    C    3  dxz    Ryd( 3d)     0.00040       1.93442
    40    C    3  dyz    Ryd( 3d)     0.00022       1.87338
    41    C    3  dx2y2  Ryd( 3d)     0.00049       2.16885
    42    C    3  dz2    Ryd( 3d)     0.00046       2.04536

    43    C    4  S      Cor( 1S)     0.99954     -10.25769
    44    C    4  S      Val( 2S)     0.51100      -0.39775
    45    C    4  S      Ryd( 3S)     0.00065       0.78551
    46    C    4  px     Val( 2p)     0.59022      -0.26515
    47    C    4  px     Ryd( 3p)     0.00199       0.56347
    48    C    4  py     Val( 2p)     0.51882      -0.26173
    49    C    4  py     Ryd( 3p)     0.00097       0.44714
    50    C    4  pz     Val( 2p)     0.55559      -0.26194
    51    C    4  pz     Ryd( 3p)     0.00215       0.50780
    52    C    4  dxy    Ryd( 3d)     0.00035       1.99846
    53    C    4  dxz    Ryd( 3d)     0.00028       2.06037
    54    C    4  dyz    Ryd( 3d)     0.00035       1.97801
    55    C    4  dx2y2  Ryd( 3d)     0.00033       2.13838
    56    C    4  dz2    Ryd( 3d)     0.00027       2.10455

    57    C    5  S      Cor( 1S)     0.99955     -10.23304
    58    C    5  S      Val( 2S)     0.51090      -0.37439
    59    C    5  S      Ryd( 3S)     0.00042       0.82120
    60    C    5  px     Val( 2p)     0.59831      -0.24093
    61    C    5  px     Ryd( 3p)     0.00177       0.56857
    62    C    5  py     Val( 2p)     0.48827      -0.22726
    63    C    5  py     Ryd( 3p)     0.00110       0.42626
    64    C    5  pz     Val( 2p)     0.58312      -0.24049
    65    C    5  pz     Ryd( 3p)     0.00207       0.52105
    66    C    5  dxy    Ryd( 3d)     0.00022       2.00579
    67    C    5  dxz    Ryd( 3d)     0.00029       2.09412
    68    C    5  dyz    Ryd( 3d)     0.00026       1.99411
    69    C    5  dx2y2  Ryd( 3d)     0.00043       2.15969
    70    C    5  dz2    Ryd( 3d)     0.00034       2.13161

    71    C    6  S      Cor( 1S)     0.99955     -10.22080
    72    C    6  S      Val( 2S)     0.51074      -0.36470
    73    C    6  S      Ryd( 3S)     0.00045       0.81839
    74    C    6  px     Val( 2p)     0.58416      -0.22675
    75    C    6  px     Ryd( 3p)     0.00100       0.47980
    76    C    6  py     Val( 2p)     0.58724      -0.23149
    77    C    6  py     Ryd( 3p)     0.00276       0.63645
    78    C    6  pz     Val( 2p)     0.51415      -0.22365
    79    C    6  pz     Ryd( 3p)     0.00097       0.42585
    80    C    6  dxy    Ryd( 3d)     0.00017       1.97095
    81    C    6  dxz    Ryd( 3d)     0.00032       2.01554
    82    C    6  dyz    Ryd( 3d)     0.00024       1.96986
    83    C    6  dx2y2  Ryd( 3d)     0.00042       2.33412
    84    C    6  dz2    Ryd( 3d)     0.00037       2.14006

    85    C    7  S      Cor( 1S)     0.99955     -10.23304
    86    C    7  S      Val( 2S)     0.51090      -0.37439
    87    C    7  S      Ryd( 3S)     0.00042       0.82120
    88    C    7  px     Val( 2p)     0.59831      -0.24093
    89    C    7  px     Ryd( 3p)     0.00177       0.56857
    90    C    7  py     Val( 2p)     0.48827      -0.22726
    91    C    7  py     Ryd( 3p)     0.00110       0.42626
    92    C    7  pz     Val( 2p)     0.58312      -0.24049
    93    C    7  pz     Ryd( 3p)     0.00207       0.52105
    94    C    7  dxy    Ryd( 3d)     0.00022       2.00579
    95    C    7  dxz    Ryd( 3d)     0.00029       2.09412
    96    C    7  dyz    Ryd( 3d)     0.00026       1.99411
    97    C    7  dx2y2  Ryd( 3d)     0.00043       2.15969
    98    C    7  dz2    Ryd( 3d)     0.00034       2.13161

    99    C    8  S      Cor( 1S)     0.99954     -10.25769
   100    C    8  S      Val( 2S)     0.51100      -0.39775
   101    C    8  S      Ryd( 3S)     0.00065       0.78551
   102    C    8  px     Val( 2p)     0.59022      -0.26515
   103    C    8  px     Ryd( 3p)     0.00199       0.56347
   104    C    8  py     Val( 2p)     0.51882      -0.26173
   105    C    8  py     Ryd( 3p)     0.00097       0.44714
   106    C    8  pz     Val( 2p)     0.55559      -0.26194
   107    C    8  pz     Ryd( 3p)     0.00215       0.50780
   108    C    8  dxy    Ryd( 3d)     0.00035       1.99846
   109    C    8  dxz    Ryd( 3d)     0.00028       2.06037
   110    C    8  dyz    Ryd( 3d)     0.00035       1.97801
   111    C    8  dx2y2  Ryd( 3d)     0.00033       2.13838
   112    C    8  dz2    Ryd( 3d)     0.00027       2.10455

   113    H    9  S      Val( 1S)     0.30191      -0.16782
   114    H    9  S      Ryd( 2S)     0.00080       0.13291
   115    H    9  px     Ryd( 2p)     0.00030       1.98068
   116    H    9  py     Ryd( 2p)     0.00017       1.71461
   117    H    9  pz     Ryd( 2p)     0.00002       1.41489

   118    H   10  S      Val( 1S)     0.36354      -0.10420
   119    H   10  S      Ryd( 2S)     0.00173       0.18994
   120    H   10  px     Ryd( 2p)     0.00037       2.14311
   121    H   10  py     Ryd( 2p)     0.00009       1.76265
   122    H   10  pz     Ryd( 2p)     0.00004       1.60748

   123    H   11  S      Val( 1S)     0.37792      -0.09180
   124    H   11  S      Ryd( 2S)     0.00160       0.22929
   125    H   11  px     Ryd( 2p)     0.00035       2.14441
   126    H   11  py     Ryd( 2p)     0.00007       1.72406
   127    H   11  pz     Ryd( 2p)     0.00009       1.67537

   128    H   12  S      Val( 1S)     0.36320      -0.07964
   129    H   12  S      Ryd( 2S)     0.00089       0.19903
   130    H   12  px     Ryd( 2p)     0.00014       1.77630
   131    H   12  py     Ryd( 2p)     0.00007       1.74642
   132    H   12  pz     Ryd( 2p)     0.00030       2.01501

   133    H   13  S      Val( 1S)     0.37978      -0.07477
   134    H   13  S      Ryd( 2S)     0.00125       0.23212
   135    H   13  px     Ryd( 2p)     0.00032       2.15706
   136    H   13  py     Ryd( 2p)     0.00012       1.70226
   137    H   13  pz     Ryd( 2p)     0.00008       1.69964

   138    H   14  S      Val( 1S)     0.35459      -0.05167
   139    H   14  S      Ryd( 2S)     0.00084       0.21487
   140    H   14  px     Ryd( 2p)     0.00013       1.80566
   141    H   14  py     Ryd( 2p)     0.00012       1.72352
   142    H   14  pz     Ryd( 2p)     0.00026       2.03781

   143    H   15  S      Val( 1S)     0.38296      -0.06722
   144    H   15  S      Ryd( 2S)     0.00127       0.24070
   145    H   15  px     Ryd( 2p)     0.00037       2.19497
   146    H   15  py     Ryd( 2p)     0.00008       1.76416
   147    H   15  pz     Ryd( 2p)     0.00006       1.62831

   148    H   16  S      Val( 1S)     0.35030      -0.04377
   149    H   16  S      Ryd( 2S)     0.00078       0.22117
   150    H   16  px     Ryd( 2p)     0.00008       1.69618
   151    H   16  py     Ryd( 2p)     0.00036       2.23552
   152    H   16  pz     Ryd( 2p)     0.00006       1.65859

   153    H   17  S      Val( 1S)     0.35459      -0.05167
   154    H   17  S      Ryd( 2S)     0.00084       0.21487
   155    H   17  px     Ryd( 2p)     0.00013       1.80566
   156    H   17  py     Ryd( 2p)     0.00012       1.72352
   157    H   17  pz     Ryd( 2p)     0.00026       2.03781

   158    H   18  S      Val( 1S)     0.37978      -0.07477
   159    H   18  S      Ryd( 2S)     0.00125       0.23212
   160    H   18  px     Ryd( 2p)     0.00032       2.15706
   161    H   18  py     Ryd( 2p)     0.00012       1.70226
   162    H   18  pz     Ryd( 2p)     0.00008       1.69964

   163    H   19  S      Val( 1S)     0.36320      -0.07964
   164    H   19  S      Ryd( 2S)     0.00089       0.19903
   165    H   19  px     Ryd( 2p)     0.00014       1.77630
   166    H   19  py     Ryd( 2p)     0.00007       1.74642
   167    H   19  pz     Ryd( 2p)     0.00030       2.01501

   168    H   20  S      Val( 1S)     0.37792      -0.09180
   169    H   20  S      Ryd( 2S)     0.00160       0.22929
   170    H   20  px     Ryd( 2p)     0.00035       2.14441
   171    H   20  py     Ryd( 2p)     0.00007       1.72406
   172    H   20  pz     Ryd( 2p)     0.00009       1.67537


 Summary of Natural Population Analysis:                  
                                                          
                                       Natural Population 
                Natural  -----------------------------------------------
    Atom  No    Charge         Core      Valence    Rydberg      Total
 -----------------------------------------------------------------------
      O    1    0.16807      0.99987     2.82712    0.00495     3.83193
      C    2    0.23900      0.99961     1.74297    0.01842     2.76100
      C    3   -0.09590      0.99947     2.08903    0.00739     3.09590
      C    4   -0.18250      0.99954     2.17563    0.00733     3.18250
      C    5   -0.18705      0.99955     2.18060    0.00690     3.18705
      C    6   -0.20254      0.99955     2.19629    0.00670     3.20254
      C    7   -0.18705      0.99955     2.18060    0.00690     3.18705
      C    8   -0.18250      0.99954     2.17563    0.00733     3.18250
      H    9    0.19680      0.00000     0.30191    0.00130     0.30320
      H   10    0.13423      0.00000     0.36354    0.00223     0.36577
      H   11    0.11997      0.00000     0.37792    0.00211     0.38003
      H   12    0.13540      0.00000     0.36320    0.00140     0.36460
      H   13    0.11846      0.00000     0.37978    0.00177     0.38154
      H   14    0.14406      0.00000     0.35459    0.00135     0.35594
      H   15    0.11526      0.00000     0.38296    0.00178     0.38474
      H   16    0.14843      0.00000     0.35030    0.00128     0.35157
      H   17    0.14406      0.00000     0.35459    0.00135     0.35594
      H   18    0.11846      0.00000     0.37978    0.00177     0.38154
      H   19    0.13540      0.00000     0.36320    0.00140     0.36460
      H   20    0.11997      0.00000     0.37792    0.00211     0.38003
 =======================================================================
   * Total *    1.00000      7.99668    21.91757    0.08575    30.00000

                                 Natural Population      
 --------------------------------------------------------
   Core                       7.99668 ( 99.9585% of   8)
   Valence                   21.91757 ( 99.6253% of  22)
   Natural Minimal Basis     29.91425 ( 99.7142% of  30)
   Natural Rydberg Basis      0.08575 (  0.2858% of  30)
 --------------------------------------------------------

    Atom  No          Natural Electron Configuration
 ----------------------------------------------------------------------------
      O    1      [core]2S( 0.85)2p( 1.97)
      C    2      [core]2S( 0.49)2p( 1.26)3p( 0.01)
      C    3      [core]2S( 0.50)2p( 1.59)
      C    4      [core]2S( 0.51)2p( 1.66)3p( 0.01)
      C    5      [core]2S( 0.51)2p( 1.67)
      C    6      [core]2S( 0.51)2p( 1.69)
      C    7      [core]2S( 0.51)2p( 1.67)
      C    8      [core]2S( 0.51)2p( 1.66)3p( 0.01)
      H    9            1S( 0.30)
      H   10            1S( 0.36)
      H   11            1S( 0.38)
      H   12            1S( 0.36)
      H   13            1S( 0.38)
      H   14            1S( 0.35)
      H   15            1S( 0.38)
      H   16            1S( 0.35)
      H   17            1S( 0.35)
      H   18            1S( 0.38)
      H   19            1S( 0.36)
      H   20            1S( 0.38)


 NATURAL BOND ORBITAL ANALYSIS, beta spin orbitals:

                       Occupancies       Lewis Structure    Low   High
           Occ.    -------------------  -----------------   occ   occ
  Cycle   Thresh.   Lewis   Non-Lewis     CR  BD  3C  LP    (L)   (NL)   Dev
 =============================================================================
   1(1)    0.90    28.86987   1.13013      8  20   0   2     1      0    0.21
   2(2)    0.90    28.86987   1.13013      8  20   0   2     1      0    0.21
   3(1)    0.80    29.18458   0.81542      8  21   0   1     0      0    0.18
   4(2)    0.80    28.94585   1.05415      8  21   0   1     2      1    0.18
   5(3)    0.80    29.18458   0.81542      8  21   0   1     0      0    0.18
   6(1)    0.70    28.88788   1.11212      8  20   0   2     0      0    0.18
   7(2)    0.70    28.64915   1.35085      8  20   0   2     1      1    0.18
   8(3)    0.70    28.88788   1.11212      8  20   0   2     0      0    0.18

    The hybrids on atom  3 are linearly dependent.  An eigenvalue (  0.000015)
    of the hybrid overlap matrix is too small (<0.00010).

    PRJTHR will be raised from  0.200 to 0.250 and the NBO search repeated.


    The hybrids on atom  3 are linearly dependent.  An eigenvalue (  0.000015)
    of the hybrid overlap matrix is too small (<0.00010).

    PRJTHR will be raised from  0.250 to 0.300 and the NBO search repeated.


    The hybrids on atom  3 are linearly dependent.  An eigenvalue (  0.000015)
    of the hybrid overlap matrix is too small (<0.00010).

    PRJTHR will be raised from  0.300 to 0.350 and the NBO search repeated.


    The hybrids on atom  3 are linearly dependent.  An eigenvalue (  0.000015)
    of the hybrid overlap matrix is too small (<0.00010).

    PRJTHR will be raised from  0.350 to 0.400 and the NBO search repeated.

   9(1)    0.60    23.02148   6.97852      8   6   0  16     2      0    0.24

    The hybrids on atom  3 are linearly dependent.  An eigenvalue (  0.000092)
    of the hybrid overlap matrix is too small (<0.00010).

    PRJTHR will be raised from  0.400 to 0.450 and the NBO search repeated.


    The hybrids on atom  3 are linearly dependent.  An eigenvalue (  0.000092)
    of the hybrid overlap matrix is too small (<0.00010).

    PRJTHR will be raised from  0.450 to 0.500 and the NBO search repeated.


    The hybrids on atom  3 are linearly dependent.  An eigenvalue (  0.000092)
    of the hybrid overlap matrix is too small (<0.00010).

    PRJTHR will be raised from  0.500 to 0.550 and the NBO search repeated.

  10(2)    0.60    24.02320   5.97680      8   8   0  14     0      0    0.52
  11(3)    0.60    23.02148   6.97852      8   6   0  16     2      0    0.24
  12(4)    0.60    24.02320   5.97680      8   8   0  14     0      0    0.52
  13(5)    0.60    23.02148   6.97852      8   6   0  16     2      0    0.24
  14(6)    0.60    24.02320   5.97680      8   8   0  14     0      0    0.52
  15(7)    0.60    23.02148   6.97852      8   6   0  16     2      0    0.24
  16(8)    0.60    24.02320   5.97680      8   8   0  14     0      0    0.52
  17(9)    0.60    23.02148   6.97852      8   6   0  16     2      0    0.24
  18(1)    0.50    22.83276   7.16724      8   5   0  17     0      1    0.25
  19(2)    0.50    22.83582   7.16418      8   5   0  17     0      0    0.25
  20(3)    0.50    22.94167   7.05833      8   5   0  17     0      1    0.52
  21(4)    0.50    22.83276   7.16724      8   5   0  17     0      1    0.25
  22(5)    0.50    22.83582   7.16418      8   5   0  17     0      0    0.25
  23(6)    0.50    22.94167   7.05833      8   5   0  17     0      1    0.52
  24(7)    0.50    22.83276   7.16724      8   5   0  17     0      1    0.25
  25(8)    0.50    22.83582   7.16418      8   5   0  17     0      0    0.25
  26(9)    0.50    22.94167   7.05833      8   5   0  17     0      1    0.52
  27(1)    0.80    29.18458   0.81542      8  21   0   1     0      0    0.18
 -----------------------------------------------------------------------------

 Structure accepted: RESONANCE keyword permits strongly delocalized structure

 --------------------------------------------------------
   Core                      7.99668 ( 99.958% of   8)
   Valence Lewis            21.18790 ( 96.309% of  22)
  ==================       ============================
   Total Lewis              29.18458 ( 97.282% of  30)
  -----------------------------------------------------
   Valence non-Lewis         0.75662 (  2.522% of  30)
   Rydberg non-Lewis         0.05880 (  0.196% of  30)
  ==================       ============================
   Total non-Lewis           0.81542 (  2.718% of  30)
 --------------------------------------------------------


       (Occupancy)   Bond orbital/ Coefficients/ Hybrids
 ---------------------------------------------------------------------------------
     1. (0.99826) BD ( 1) O   1 - C   2  
                ( 66.78%)   0.8172* O   1 s( 42.97%)p 1.32( 56.92%)d 0.00(  0.10%)
                                           -0.0000  0.6551 -0.0246  0.6730 -0.0142
                                           -0.3407  0.0046  0.0000  0.0000 -0.0248
                                            0.0000  0.0000  0.0157 -0.0128
                ( 33.22%)   0.5764* C   2 s( 29.94%)p 2.33( 69.76%)d 0.01(  0.30%)
                                            0.0000  0.5434 -0.0639 -0.7095 -0.0533
                                            0.4338  0.0559  0.0000  0.0000 -0.0416
                                            0.0000  0.0000  0.0238 -0.0268
     2. (0.99762) BD ( 2) O   1 - C   2  
                ( 69.22%)   0.8320* O   1 s(  0.00%)p 1.00( 99.83%)d 0.00(  0.17%)
                                            0.0000  0.0000  0.0000  0.0000  0.0000
                                            0.0000  0.0000  0.9992  0.0020  0.0000
                                            0.0352 -0.0207  0.0000  0.0000
                ( 30.78%)   0.5548* C   2 s(  0.00%)p 1.00( 99.50%)d 0.00(  0.50%)
                                            0.0000  0.0000  0.0000  0.0000  0.0000
                                            0.0000  0.0000  0.9972 -0.0268  0.0000
                                           -0.0615  0.0344  0.0000  0.0000
     3. (0.81141) BD ( 3) O   1 - C   2  
                ( 42.17%)   0.6494* O   1 s(  0.03%)p99.99( 99.80%)d 5.67(  0.17%)
                                           -0.0000 -0.0175  0.0007  0.4646 -0.0054
                                            0.8842 -0.0156  0.0000  0.0000  0.0224
                                            0.0000  0.0000  0.0351  0.0010
                ( 57.83%)   0.7604* C   2 s(  5.99%)p15.68( 93.94%)d 0.01(  0.07%)
                                            0.0023  0.2443 -0.0140  0.6345 -0.0266
                                            0.7315 -0.0333  0.0000  0.0000 -0.0053
                                            0.0000  0.0000 -0.0253 -0.0013
     4. (0.88711) BD ( 1) C   2 - C   3  
                ( 55.99%)   0.7483* C   2 s( 64.14%)p 0.56( 35.83%)d 0.00(  0.03%)
                                            0.0013  0.8006  0.0200  0.2940  0.0042
                                           -0.5209  0.0236  0.0000  0.0000  0.0135
                                            0.0000  0.0000 -0.0045 -0.0116
                ( 44.01%)   0.6634* C   3 s( 21.94%)p 3.56( 78.02%)d 0.00(  0.05%)
                                           -0.0002  0.4681  0.0142 -0.0282  0.0319
                                            0.8822  0.0036  0.0000  0.0000 -0.0036
                                           -0.0000 -0.0000 -0.0191 -0.0089
     5. (0.95332) BD ( 1) C   3 - C   4  
                ( 53.63%)   0.7323* C   3 s( 27.77%)p 2.60( 72.19%)d 0.00(  0.03%)
                                            0.0001  0.5270 -0.0031 -0.3697  0.0134
                                           -0.2918  0.0112  0.7069  0.0054  0.0043
                                           -0.0146 -0.0037  0.0010  0.0101
                ( 46.37%)   0.6809* C   4 s( 25.99%)p 2.85( 73.96%)d 0.00(  0.05%)
                                            0.0004  0.5097  0.0073  0.3689  0.0152
                                            0.3381  0.0172 -0.6990  0.0056  0.0064
                                           -0.0140 -0.0137 -0.0007  0.0108
     6. (0.95332) BD ( 1) C   3 - C   8  
                ( 53.63%)   0.7323* C   3 s( 27.77%)p 2.60( 72.19%)d 0.00(  0.03%)
                                            0.0001  0.5270 -0.0031 -0.3697  0.0134
                                           -0.2918  0.0112 -0.7069 -0.0054  0.0043
                                            0.0146  0.0037  0.0010  0.0101
                ( 46.37%)   0.6809* C   8 s( 25.99%)p 2.85( 73.96%)d 0.00(  0.05%)
                                            0.0004  0.5097  0.0073  0.3689  0.0152
                                            0.3381  0.0172  0.6990 -0.0056  0.0064
                                            0.0140  0.0137 -0.0007  0.0108
     7. (0.98479) BD ( 1) C   3 - H  10  
                ( 63.80%)   0.7988* C   3 s( 22.45%)p 3.45( 77.51%)d 0.00(  0.04%)
                                           -0.0003  0.4738 -0.0052  0.8515 -0.0050
                                           -0.2237  0.0028 -0.0000 -0.0000 -0.0046
                                            0.0000  0.0000  0.0170 -0.0107
                ( 36.20%)   0.6016* H  10 s( 99.90%)p 0.00(  0.10%)
                                            0.9995 -0.0060 -0.0304  0.0105  0.0000
     8. (0.94263) BD ( 1) C   4 - C   5  
                ( 51.93%)   0.7206* C   4 s( 29.23%)p 2.42( 70.73%)d 0.00(  0.04%)
                                            0.0000  0.5407  0.0007  0.0174 -0.0014
                                           -0.8402 -0.0022 -0.0029  0.0314 -0.0010
                                           -0.0012  0.0047 -0.0166 -0.0075
                ( 48.07%)   0.6933* C   5 s( 27.55%)p 2.63( 72.41%)d 0.00(  0.05%)
                                            0.0004  0.5248  0.0057 -0.0053  0.0017
                                            0.8503  0.0095  0.0113  0.0295  0.0014
                                           -0.0004 -0.0036 -0.0193 -0.0095
     9. (0.98640) BD ( 1) C   4 - H  11  
                ( 62.21%)   0.7887* C   4 s( 22.02%)p 3.54( 77.93%)d 0.00(  0.04%)
                                            0.0002 -0.4692  0.0088  0.8340 -0.0022
                                           -0.2854  0.0011 -0.0399 -0.0278  0.0130
                                           -0.0023  0.0004 -0.0131  0.0101
                ( 37.79%)   0.6148* H  11 s( 99.91%)p 0.00(  0.09%)
                                           -0.9995  0.0042 -0.0289  0.0088  0.0057
    10. (0.97666) BD ( 1) C   4 - H  12  
                ( 63.15%)   0.7947* C   4 s( 22.65%)p 3.41( 77.31%)d 0.00(  0.04%)
                                           -0.0001  0.4759  0.0044  0.4086 -0.0204
                                            0.3123 -0.0044  0.7129  0.0021  0.0067
                                            0.0140  0.0097  0.0020  0.0075
                ( 36.85%)   0.6070* H  12 s( 99.90%)p 0.00(  0.10%)
                                            0.9995 -0.0035 -0.0118 -0.0094 -0.0270
    11. (0.97884) BD ( 1) C   5 - C   6  
                ( 50.42%)   0.7101* C   5 s( 27.72%)p 2.61( 72.24%)d 0.00(  0.04%)
                                            0.0001  0.5265 -0.0009 -0.3666 -0.0111
                                           -0.3179 -0.0282 -0.6970  0.0160  0.0037
                                            0.0136  0.0091  0.0012  0.0123
                ( 49.58%)   0.7041* C   6 s( 27.67%)p 2.61( 72.29%)d 0.00(  0.05%)
                                            0.0004  0.5260  0.0012  0.3661 -0.0048
                                            0.2977 -0.0234  0.7066  0.0195  0.0080
                                            0.0136  0.0122  0.0001  0.0079
    12. (0.98556) BD ( 1) C   5 - H  13  
                ( 61.95%)   0.7871* C   5 s( 22.04%)p 3.54( 77.92%)d 0.00(  0.04%)
                                           -0.0001  0.4694 -0.0087  0.8335 -0.0091
                                           -0.2854 -0.0136  0.0473  0.0212 -0.0091
                                           -0.0002 -0.0006  0.0159 -0.0102
                ( 38.05%)   0.6168* H  13 s( 99.91%)p 0.00(  0.09%)
                                            0.9995 -0.0042 -0.0270  0.0128 -0.0049
    13. (0.96451) BD ( 1) C   5 - H  14  
                ( 63.55%)   0.7972* C   5 s( 22.58%)p 3.43( 77.38%)d 0.00(  0.04%)
                                           -0.0003  0.4752  0.0050 -0.4122  0.0175
                                           -0.3050 -0.0054  0.7145 -0.0064  0.0035
                                           -0.0140 -0.0072  0.0030  0.0099
                ( 36.45%)   0.6037* H  14 s( 99.90%)p 0.00(  0.10%)
                                            0.9995 -0.0028  0.0129  0.0135 -0.0246
    14. (0.97884) BD ( 1) C   6 - C   7  
                ( 49.58%)   0.7041* C   6 s( 27.67%)p 2.61( 72.29%)d 0.00(  0.05%)
                                            0.0004  0.5260  0.0012  0.3661 -0.0048
                                            0.2977 -0.0234 -0.7066 -0.0195  0.0080
                                           -0.0136 -0.0122  0.0001  0.0079
                ( 50.42%)   0.7101* C   7 s( 27.72%)p 2.61( 72.24%)d 0.00(  0.04%)
                                            0.0001  0.5265 -0.0009 -0.3666 -0.0111
                                           -0.3179 -0.0282  0.6970 -0.0160  0.0037
                                           -0.0136 -0.0091  0.0012  0.0123
    15. (0.98792) BD ( 1) C   6 - H  15  
                ( 61.71%)   0.7856* C   6 s( 22.06%)p 3.53( 77.90%)d 0.00(  0.04%)
                                            0.0002 -0.4696  0.0085  0.8545  0.0037
                                           -0.2193  0.0273  0.0000  0.0000  0.0113
                                            0.0000 -0.0000 -0.0144  0.0104
                ( 38.29%)   0.6188* H  15 s( 99.91%)p 0.00(  0.09%)
                                           -0.9995  0.0041 -0.0299  0.0025  0.0000
    16. (0.95284) BD ( 1) C   6 - H  16  
                ( 63.55%)   0.7972* C   6 s( 22.50%)p 3.44( 77.47%)d 0.00(  0.04%)
                                            0.0003 -0.4743 -0.0060 -0.0345  0.0160
                                            0.8793 -0.0107 -0.0000 -0.0000  0.0038
                                           -0.0000  0.0000  0.0163  0.0085
                ( 36.45%)   0.6037* H  16 s( 99.91%)p 0.00(  0.09%)
                                           -0.9995  0.0037 -0.0023 -0.0306  0.0000
    17. (0.94263) BD ( 1) C   7 - C   8  
                ( 48.07%)   0.6933* C   7 s( 27.55%)p 2.63( 72.41%)d 0.00(  0.05%)
                                           -0.0004 -0.5248 -0.0057  0.0053 -0.0017
                                           -0.8503 -0.0095  0.0113  0.0295 -0.0014
                                           -0.0004 -0.0036  0.0193  0.0095
                ( 51.93%)   0.7206* C   8 s( 29.23%)p 2.42( 70.73%)d 0.00(  0.04%)
                                           -0.0000 -0.5407 -0.0007 -0.0174  0.0014
                                            0.8402  0.0022 -0.0029  0.0314  0.0010
                                           -0.0012  0.0047  0.0166  0.0075
    18. (0.96451) BD ( 1) C   7 - H  17  
                ( 63.55%)   0.7972* C   7 s( 22.58%)p 3.43( 77.38%)d 0.00(  0.04%)
                                            0.0003 -0.4752 -0.0050  0.4122 -0.0175
                                            0.3050  0.0054  0.7145 -0.0064 -0.0035
                                           -0.0140 -0.0072 -0.0030 -0.0099
                ( 36.45%)   0.6037* H  17 s( 99.90%)p 0.00(  0.10%)
                                           -0.9995  0.0028 -0.0129 -0.0135 -0.0246
    19. (0.98556) BD ( 1) C   7 - H  18  
                ( 61.95%)   0.7871* C   7 s( 22.04%)p 3.54( 77.92%)d 0.00(  0.04%)
                                           -0.0001  0.4694 -0.0087  0.8335 -0.0091
                                           -0.2854 -0.0136 -0.0473 -0.0212 -0.0091
                                            0.0002  0.0006  0.0159 -0.0102
                ( 38.05%)   0.6168* H  18 s( 99.91%)p 0.00(  0.09%)
                                            0.9995 -0.0042 -0.0270  0.0128  0.0049
    20. (0.97666) BD ( 1) C   8 - H  19  
                ( 63.15%)   0.7947* C   8 s( 22.65%)p 3.41( 77.31%)d 0.00(  0.04%)
                                            0.0001 -0.4759 -0.0044 -0.4086  0.0204
                                           -0.3123  0.0044  0.7129  0.0021 -0.0067
                                            0.0140  0.0097 -0.0020 -0.0075
                ( 36.85%)   0.6070* H  19 s( 99.90%)p 0.00(  0.10%)
                                           -0.9995  0.0035  0.0118  0.0094 -0.0270
    21. (0.98640) BD ( 1) C   8 - H  20  
                ( 62.21%)   0.7887* C   8 s( 22.02%)p 3.54( 77.93%)d 0.00(  0.04%)
                                            0.0002 -0.4692  0.0088  0.8340 -0.0022
                                           -0.2854  0.0011  0.0399  0.0278  0.0130
                                            0.0023 -0.0004 -0.0131  0.0101
                ( 37.79%)   0.6148* H  20 s( 99.91%)p 0.00(  0.09%)
                                           -0.9995  0.0042 -0.0289  0.0088 -0.0057
    22. (0.99986) CR ( 1) O   1           s(100.00%)p 0.00(  0.00%)
                                            1.0000 -0.0003 -0.0000  0.0003  0.0000
                                           -0.0001 -0.0000  0.0000  0.0000 -0.0000
                                            0.0000  0.0000  0.0000 -0.0000
    23. (0.99961) CR ( 1) C   2           s(100.00%)p 0.00(  0.00%)
                                            1.0000 -0.0016  0.0000 -0.0018  0.0001
                                           -0.0010  0.0000  0.0000  0.0000 -0.0000
                                            0.0000  0.0000  0.0001  0.0000
    24. (0.99948) CR ( 1) C   3           s(100.00%)p 0.00(  0.00%)
                                            1.0000  0.0001  0.0000  0.0003  0.0000
                                            0.0002 -0.0000  0.0000  0.0000 -0.0000
                                           -0.0000 -0.0000  0.0000 -0.0000
    25. (0.99954) CR ( 1) C   4           s(100.00%)p 0.00(  0.00%)
                                            1.0000 -0.0001 -0.0000 -0.0003 -0.0000
                                           -0.0000 -0.0000  0.0004  0.0000 -0.0000
                                            0.0000  0.0000  0.0000 -0.0000
    26. (0.99955) CR ( 1) C   5           s(100.00%)p 0.00(  0.00%)
                                            1.0000 -0.0001 -0.0000 -0.0000  0.0000
                                           -0.0004 -0.0000  0.0003 -0.0000 -0.0000
                                           -0.0000 -0.0000  0.0000  0.0000
    27. (0.99955) CR ( 1) C   6           s(100.00%)p 0.00(  0.00%)
                                            1.0000 -0.0001 -0.0000 -0.0004 -0.0000
                                           -0.0005  0.0000  0.0000  0.0000 -0.0000
                                            0.0000 -0.0000 -0.0000 -0.0000
    28. (0.99955) CR ( 1) C   7           s(100.00%)p 0.00(  0.00%)
                                            1.0000 -0.0001 -0.0000 -0.0000  0.0000
                                           -0.0004 -0.0000 -0.0003  0.0000 -0.0000
                                            0.0000  0.0000  0.0000  0.0000
    29. (0.99954) CR ( 1) C   8           s(100.00%)p 0.00(  0.00%)
                                            1.0000 -0.0001 -0.0000 -0.0003 -0.0000
                                           -0.0000 -0.0000 -0.0004 -0.0000 -0.0000
                                           -0.0000 -0.0000  0.0000 -0.0000
    30. (0.99214) LP ( 1) O   1           s( 57.04%)p 0.75( 42.94%)d 0.00(  0.02%)
                                            0.0004  0.7551  0.0153 -0.5738 -0.0031
                                            0.3164  0.0011  0.0000  0.0000  0.0072
                                            0.0000  0.0000 -0.0040  0.0092
    31. (0.30234) LP*( 1) H   9           s( 99.87%)p 0.00(  0.13%)
                                            0.9993 -0.0097 -0.0304 -0.0203  0.0000
    32. (0.00151) RY*( 1) O   1           s(  5.39%)p17.02( 91.78%)d 0.52(  2.83%)
                                           -0.0000 -0.0004  0.2322 -0.0064 -0.4166
                                           -0.0225 -0.8624 -0.0000 -0.0000  0.0749
                                           -0.0000 -0.0000  0.1503 -0.0106
    33. (0.00012) RY*( 2) O   1           s(  0.00%)p 1.00( 94.11%)d 0.06(  5.89%)
                                            0.0000  0.0000  0.0000  0.0000  0.0000
                                            0.0000  0.0000  0.0074  0.9701  0.0000
                                           -0.1543  0.1873  0.0000  0.0000
    34. (0.00010) RY*( 3) O   1           s( 73.89%)p 0.35( 25.59%)d 0.01(  0.52%)
    35. (0.00004) RY*( 4) O   1           s( 16.57%)p 4.30( 71.29%)d 0.73( 12.14%)
    36. (0.00000) RY*( 5) O   1           s(  2.19%)p 4.24(  9.31%)d40.34( 88.49%)
    37. (0.00000) RY*( 6) O   1           s(  0.00%)p 1.00(  2.59%)d37.57( 97.41%)
    38. (0.00000) RY*( 7) O   1           s(  0.00%)p 1.00(  3.46%)d27.88( 96.54%)
    39. (0.00000) RY*( 8) O   1           s(  1.73%)p 1.34(  2.32%)d55.57( 95.95%)
    40. (0.00000) RY*( 9) O   1           s(  0.18%)p 0.27(  0.05%)d99.99( 99.77%)
    41. (0.00653) RY*( 1) C   2           s( 26.65%)p 2.73( 72.66%)d 0.03(  0.69%)
                                           -0.0000  0.0548  0.5133 -0.0631  0.7181
                                            0.0542 -0.4517  0.0000  0.0000  0.0594
                                            0.0000  0.0000  0.0541  0.0209
    42. (0.00242) RY*( 2) C   2           s( 26.32%)p 1.63( 42.82%)d 1.17( 30.86%)
                                           -0.0000 -0.0165  0.5127  0.0282 -0.0066
                                            0.0398  0.6525  0.0000  0.0000  0.1484
                                            0.0000  0.0000  0.5338 -0.0403
    43. (0.00195) RY*( 3) C   2           s(  0.00%)p 1.00( 70.44%)d 0.42( 29.56%)
                                            0.0000  0.0000  0.0000  0.0000  0.0000
                                            0.0000  0.0000  0.0547  0.8375  0.0000
                                            0.2538 -0.4809  0.0000  0.0000
    44. (0.00096) RY*( 4) C   2           s( 15.27%)p 3.51( 53.54%)d 2.04( 31.19%)
                                            0.0000  0.0164  0.3904 -0.0447 -0.5967
                                            0.0036 -0.4212  0.0000  0.0000  0.5518
                                            0.0000  0.0000 -0.0120  0.0854
    45. (0.00012) RY*( 5) C   2           s( 26.35%)p 0.34(  8.91%)d 2.46( 64.74%)
                                            0.0000 -0.0053  0.5133 -0.0212 -0.1154
                                            0.0102  0.2743 -0.0000 -0.0000 -0.2944
                                           -0.0000 -0.0000 -0.7487 -0.0130
    46. (0.00005) RY*( 6) C   2           s(  0.00%)p 1.00( 21.87%)d 3.57( 78.13%)
    47. (0.00001) RY*( 7) C   2           s(  0.00%)p 1.00(  8.19%)d11.21( 91.81%)
    48. (0.00001) RY*( 8) C   2           s(  5.28%)p 4.13( 21.79%)d13.82( 72.93%)
    49. (0.00001) RY*( 9) C   2           s(  0.08%)p 9.24(  0.73%)d99.99( 99.19%)
    50. (0.00277) RY*( 1) C   3           s(  6.56%)p13.44( 88.15%)d 0.81(  5.29%)
                                           -0.0000 -0.0151  0.2556  0.0144  0.8113
                                           -0.0264 -0.4715  0.0000  0.0000  0.1152
                                           -0.0000 -0.0000 -0.1946  0.0423
    51. (0.00138) RY*( 2) C   3           s( 28.52%)p 2.37( 67.63%)d 0.13(  3.85%)
                                           -0.0000  0.0235  0.5335 -0.0111 -0.5469
                                           -0.0035 -0.6141 -0.0000 -0.0000 -0.0109
                                            0.0000  0.0000 -0.1314 -0.1453
    52. (0.00078) RY*( 3) C   3           s(  0.00%)p 1.00( 92.08%)d 0.09(  7.92%)
                                            0.0000  0.0000 -0.0000 -0.0000  0.0000
                                           -0.0000  0.0000 -0.0020  0.9596  0.0000
                                            0.2732 -0.0673  0.0000  0.0000
    53. (0.00048) RY*( 4) C   3           s( 36.04%)p 0.46( 16.46%)d 1.32( 47.51%)
                                           -0.0000 -0.0077  0.6002  0.0142  0.0180
                                           -0.0063  0.4050  0.0000  0.0000 -0.3042
                                           -0.0000 -0.0000 -0.1661  0.5957
    54. (0.00023) RY*( 5) C   3           s(  0.00%)p 1.00(  3.22%)d30.07( 96.78%)
                                            0.0000  0.0000 -0.0000 -0.0000  0.0000
                                           -0.0000  0.0000 -0.0052  0.1793  0.0000
                                           -0.4095  0.8945  0.0000  0.0000
    55. (0.00017) RY*( 6) C   3           s( 25.94%)p 0.77( 20.06%)d 2.08( 54.01%)
                                           -0.0000 -0.0100  0.5092 -0.0077  0.1578
                                           -0.0125  0.4189 -0.0000 -0.0000  0.0893
                                            0.0000  0.0000  0.2152 -0.6970
    56. (0.00012) RY*( 7) C   3           s(  0.00%)p 1.00(  4.74%)d20.08( 95.26%)
                                           -0.0000 -0.0000  0.0000  0.0000 -0.0000
                                            0.0000 -0.0000  0.0220 -0.2167 -0.0000
                                            0.8702  0.4419 -0.0000 -0.0000
    57. (0.00008) RY*( 8) C   3           s(  1.22%)p 4.25(  5.19%)d76.73( 93.59%)
    58. (0.00003) RY*( 9) C   3           s(  1.80%)p 1.42(  2.56%)d53.01( 95.63%)
    59. (0.00289) RY*( 1) C   4           s(  5.89%)p15.12( 88.98%)d 0.87(  5.13%)
                                           -0.0000  0.0184  0.2419 -0.0221 -0.7311
                                           -0.0085 -0.0405 -0.0221 -0.5938  0.1045
                                            0.1021  0.0805 -0.0819  0.1294
    60. (0.00112) RY*( 2) C   4           s( 18.24%)p 3.79( 69.15%)d 0.69( 12.60%)
                                            0.0000 -0.0092  0.4270 -0.0095 -0.0135
                                           -0.0014  0.8232  0.0180  0.1154  0.1322
                                           -0.0058 -0.2701 -0.1499 -0.1145
    61. (0.00050) RY*( 3) C   4           s(  8.07%)p 8.62( 69.54%)d 2.77( 22.39%)
                                           -0.0000 -0.0207  0.2833  0.0028 -0.3886
                                            0.0098 -0.3821 -0.0067  0.6311  0.3581
                                           -0.1315 -0.2756  0.0112  0.0471
    62. (0.00029) RY*( 4) C   4           s( 56.14%)p 0.63( 35.42%)d 0.15(  8.44%)
                                            0.0000  0.0098  0.7492 -0.0079  0.4431
                                           -0.0042 -0.3038  0.0071 -0.2558  0.0907
                                           -0.1095  0.1345  0.1711 -0.1297
    63. (0.00015) RY*( 5) C   4           s(  6.07%)p 0.43(  2.61%)d15.04( 91.32%)
                                           -0.0000 -0.0020  0.2464  0.0060 -0.0253
                                            0.0001 -0.1518  0.0019  0.0491 -0.7704
                                            0.2050 -0.4530 -0.1387  0.2305
    64. (0.00009) RY*( 6) C   4           s(  3.72%)p 6.01( 22.37%)d19.87( 73.91%)
    65. (0.00005) RY*( 7) C   4           s(  0.00%)p 1.00(  5.19%)d18.26( 94.81%)
    66. (0.00001) RY*( 8) C   4           s(  0.01%)p52.31(  0.69%)d99.99( 99.30%)
    67. (0.00001) RY*( 9) C   4           s(  1.96%)p 3.12(  6.10%)d46.97( 91.94%)
    68. (0.00242) RY*( 1) C   5           s(  6.08%)p14.54( 88.48%)d 0.89(  5.44%)
                                           -0.0000  0.0204  0.2458  0.0227  0.7223
                                            0.0034  0.1051 -0.0280 -0.5921  0.0912
                                           -0.1123 -0.0753 -0.0843  0.1438
    69. (0.00093) RY*( 2) C   5           s(  4.13%)p18.30( 75.55%)d 4.92( 20.32%)
                                            0.0000 -0.0198  0.2022  0.0010  0.4977
                                           -0.0179  0.0855  0.0033  0.7072  0.2857
                                            0.0573  0.3207 -0.1202 -0.0313
    70. (0.00064) RY*( 3) C   5           s(  2.30%)p35.90( 82.60%)d 6.56( 15.10%)
                                           -0.0000 -0.0138  0.1510  0.0060 -0.0072
                                            0.0155 -0.9029  0.0135 -0.1013  0.0306
                                           -0.0961  0.2682 -0.2508 -0.0776
    71. (0.00021) RY*( 4) C   5           s( 73.82%)p 0.24( 17.59%)d 0.12(  8.59%)
                                            0.0000  0.0066  0.8592  0.0014 -0.3346
                                           -0.0115  0.2356  0.0002 -0.0909 -0.1080
                                            0.0120  0.1655 -0.0623 -0.2069
    72. (0.00014) RY*( 5) C   5           s(  0.53%)p 6.00(  3.20%)d99.99( 96.27%)
                                           -0.0000  0.0010  0.0730 -0.0030 -0.0172
                                            0.0047 -0.1413  0.0038 -0.1082  0.6401
                                            0.4007 -0.3024  0.3333 -0.4358
    73. (0.00007) RY*( 6) C   5           s(  3.16%)p 1.00(  3.15%)d29.62( 93.69%)
    74. (0.00002) RY*( 7) C   5           s(  1.01%)p17.69( 17.88%)d80.24( 81.11%)
    75. (0.00001) RY*( 8) C   5           s(  0.13%)p 5.84(  0.76%)d99.99( 99.11%)
    76. (0.00001) RY*( 9) C   5           s(  8.95%)p 1.21( 10.85%)d 8.97( 80.21%)
    77. (0.00245) RY*( 1) C   6           s(  8.68%)p 9.89( 85.86%)d 0.63(  5.47%)
                                           -0.0000  0.0204  0.2939 -0.0119 -0.4209
                                            0.0343  0.8247  0.0000 -0.0000  0.0498
                                           -0.0000  0.0000 -0.2284 -0.0050
    78. (0.00074) RY*( 2) C   6           s(  3.72%)p18.14( 67.46%)d 7.75( 28.82%)
                                            0.0000 -0.0238  0.1914 -0.0060 -0.6970
                                           -0.0074 -0.4343 -0.0000  0.0000 -0.1209
                                            0.0000  0.0000 -0.0782  0.5172
    79. (0.00064) RY*( 3) C   6           s(  0.00%)p 1.00( 93.05%)d 0.07(  6.95%)
                                           -0.0000  0.0000 -0.0000  0.0000  0.0000
                                            0.0000  0.0000 -0.0227  0.9644  0.0000
                                           -0.2570  0.0585 -0.0000 -0.0000
    80. (0.00019) RY*( 4) C   6           s( 77.04%)p 0.16( 12.20%)d 0.14( 10.76%)
                                            0.0000  0.0036  0.8777 -0.0030  0.3456
                                           -0.0050 -0.0497 -0.0000 -0.0000 -0.1082
                                           -0.0000 -0.0000  0.2865  0.1174
    81. (0.00013) RY*( 5) C   6           s(  0.00%)p 1.00(  5.41%)d17.49( 94.59%)
                                           -0.0000  0.0000 -0.0000  0.0000  0.0000
                                            0.0000  0.0000 -0.0093  0.2323  0.0000
                                            0.7248 -0.6485 -0.0000 -0.0000
    82. (0.00007) RY*( 6) C   6           s(  0.00%)p 1.00(  1.61%)d61.13( 98.39%)
    83. (0.00003) RY*( 7) C   6           s(  0.52%)p42.70( 22.10%)d99.99( 77.38%)
    84. (0.00000) RY*( 8) C   6           s(  8.83%)p 1.17( 10.32%)d 9.16( 80.86%)
    85. (0.00001) RY*( 9) C   6           s(  1.33%)p 1.55(  2.06%)d72.44( 96.60%)
    86. (0.00242) RY*( 1) C   7           s(  6.08%)p14.54( 88.48%)d 0.89(  5.44%)
                                           -0.0000  0.0204  0.2458  0.0227  0.7223
                                            0.0034  0.1051  0.0280  0.5921  0.0912
                                            0.1123  0.0753 -0.0843  0.1438
    87. (0.00093) RY*( 2) C   7           s(  4.13%)p18.30( 75.55%)d 4.92( 20.32%)
                                            0.0000 -0.0198  0.2022  0.0010  0.4977
                                           -0.0179  0.0855 -0.0033 -0.7072  0.2857
                                           -0.0573 -0.3207 -0.1202 -0.0313
    88. (0.00064) RY*( 3) C   7           s(  2.30%)p35.90( 82.60%)d 6.56( 15.10%)
                                            0.0000 -0.0138  0.1510  0.0060 -0.0072
                                            0.0155 -0.9029 -0.0135  0.1013  0.0306
                                            0.0961 -0.2682 -0.2508 -0.0776
    89. (0.00021) RY*( 4) C   7           s( 73.82%)p 0.24( 17.59%)d 0.12(  8.59%)
                                            0.0000  0.0066  0.8592  0.0014 -0.3346
                                           -0.0115  0.2356 -0.0002  0.0909 -0.1080
                                           -0.0120 -0.1655 -0.0623 -0.2069
    90. (0.00014) RY*( 5) C   7           s(  0.53%)p 6.00(  3.20%)d99.99( 96.27%)
                                            0.0000  0.0010  0.0730 -0.0030 -0.0172
                                            0.0047 -0.1413 -0.0038  0.1082  0.6401
                                           -0.4007  0.3024  0.3333 -0.4358
    91. (0.00007) RY*( 6) C   7           s(  3.16%)p 1.00(  3.15%)d29.62( 93.69%)
    92. (0.00002) RY*( 7) C   7           s(  1.01%)p17.69( 17.88%)d80.24( 81.11%)
    93. (0.00001) RY*( 8) C   7           s(  0.13%)p 5.84(  0.76%)d99.99( 99.11%)
    94. (0.00001) RY*( 9) C   7           s(  8.95%)p 1.21( 10.85%)d 8.97( 80.21%)
    95. (0.00289) RY*( 1) C   8           s(  5.89%)p15.12( 88.98%)d 0.87(  5.13%)
                                           -0.0000  0.0184  0.2419 -0.0221 -0.7311
                                           -0.0085 -0.0405  0.0221  0.5938  0.1045
                                           -0.1021 -0.0805 -0.0819  0.1294
    96. (0.00112) RY*( 2) C   8           s( 18.24%)p 3.79( 69.15%)d 0.69( 12.60%)
                                            0.0000 -0.0092  0.4270 -0.0095 -0.0135
                                           -0.0014  0.8232 -0.0180 -0.1154  0.1322
                                            0.0058  0.2701 -0.1499 -0.1145
    97. (0.00050) RY*( 3) C   8           s(  8.07%)p 8.62( 69.54%)d 2.77( 22.39%)
                                           -0.0000 -0.0207  0.2833  0.0028 -0.3886
                                            0.0098 -0.3821  0.0067 -0.6311  0.3581
                                            0.1315  0.2756  0.0112  0.0471
    98. (0.00029) RY*( 4) C   8           s( 56.14%)p 0.63( 35.42%)d 0.15(  8.44%)
                                            0.0000  0.0098  0.7492 -0.0079  0.4431
                                           -0.0042 -0.3038 -0.0071  0.2558  0.0907
                                            0.1095 -0.1345  0.1711 -0.1297
    99. (0.00015) RY*( 5) C   8           s(  6.07%)p 0.43(  2.61%)d15.04( 91.32%)
                                           -0.0000 -0.0020  0.2464  0.0060 -0.0253
                                            0.0001 -0.1518 -0.0019 -0.0491 -0.7704
                                           -0.2050  0.4530 -0.1387  0.2305
   100. (0.00009) RY*( 6) C   8           s(  3.72%)p 6.01( 22.37%)d19.87( 73.91%)
   101. (0.00005) RY*( 7) C   8           s(  0.00%)p 1.00(  5.19%)d18.26( 94.81%)
   102. (0.00001) RY*( 8) C   8           s(  0.01%)p52.31(  0.69%)d99.99( 99.30%)
   103. (0.00001) RY*( 9) C   8           s(  1.96%)p 3.12(  6.10%)d46.97( 91.94%)
   104. (0.00078) RY*( 1) H   9           s( 99.28%)p 0.01(  0.72%)
                                            0.0075  0.9964 -0.0186 -0.0826  0.0000
   105. (0.00005) RY*( 2) H   9           s(  0.79%)p99.99( 99.21%)
   106. (0.00002) RY*( 3) H   9           s(  0.06%)p99.99( 99.94%)
   107. (0.00002) RY*( 4) H   9           s(  0.00%)p 1.00(100.00%)
   108. (0.00175) RY*( 1) H  10           s( 99.86%)p 0.00(  0.14%)
                                            0.0066  0.9993  0.0270  0.0258  0.0000
   109. (0.00005) RY*( 2) H  10           s(  0.10%)p99.99( 99.90%)
   110. (0.00004) RY*( 3) H  10           s(  0.00%)p 1.00(100.00%)
   111. (0.00002) RY*( 4) H  10           s(  0.14%)p99.99( 99.86%)
   112. (0.00161) RY*( 1) H  11           s( 99.77%)p 0.00(  0.23%)
                                            0.0052  0.9989 -0.0248  0.0375 -0.0151
   113. (0.00008) RY*( 2) H  11           s(  0.04%)p99.99( 99.96%)
   114. (0.00004) RY*( 3) H  11           s(  0.08%)p99.99( 99.92%)
   115. (0.00002) RY*( 4) H  11           s(  0.20%)p99.99( 99.80%)
   116. (0.00090) RY*( 1) H  12           s( 99.66%)p 0.00(  0.34%)
                                            0.0050  0.9983  0.0062  0.0455  0.0359
   117. (0.00009) RY*( 2) H  12           s(  0.01%)p 1.00( 99.99%)
   118. (0.00004) RY*( 3) H  12           s(  0.10%)p99.99( 99.90%)
   119. (0.00002) RY*( 4) H  12           s(  0.33%)p99.99( 99.67%)
   120. (0.00126) RY*( 1) H  13           s( 99.63%)p 0.00(  0.37%)
                                            0.0059  0.9982  0.0594 -0.0078  0.0078
   121. (0.00008) RY*( 2) H  13           s(  0.04%)p99.99( 99.96%)
   122. (0.00006) RY*( 3) H  13           s(  0.01%)p99.99( 99.99%)
   123. (0.00002) RY*( 4) H  13           s(  0.40%)p99.99( 99.60%)
   124. (0.00084) RY*( 1) H  14           s( 99.57%)p 0.00(  0.43%)
                                            0.0045  0.9978 -0.0047 -0.0038  0.0654
   125. (0.00008) RY*( 2) H  14           s(  0.00%)p 1.00(100.00%)
   126. (0.00005) RY*( 3) H  14           s(  0.06%)p99.99( 99.94%)
   127. (0.00002) RY*( 4) H  14           s(  0.46%)p99.99( 99.54%)
   128. (0.00128) RY*( 1) H  15           s( 99.65%)p 0.00(  0.35%)
                                            0.0058  0.9982 -0.0553  0.0213  0.0000
   129. (0.00007) RY*( 2) H  15           s(  0.06%)p99.99( 99.94%)
   130. (0.00006) RY*( 3) H  15           s(  0.00%)p 1.00(100.00%)
   131. (0.00002) RY*( 4) H  15           s(  0.38%)p99.99( 99.62%)
   132. (0.00078) RY*( 1) H  16           s( 99.53%)p 0.00(  0.47%)
                                            0.0057  0.9976  0.0110 -0.0676  0.0000
   133. (0.00008) RY*( 2) H  16           s(  0.05%)p99.99( 99.95%)
   134. (0.00006) RY*( 3) H  16           s(  0.00%)p 1.00(100.00%)
   135. (0.00002) RY*( 4) H  16           s(  0.51%)p99.99( 99.49%)
   136. (0.00084) RY*( 1) H  17           s( 99.57%)p 0.00(  0.43%)
                                            0.0045  0.9978 -0.0047 -0.0038 -0.0654
   137. (0.00008) RY*( 2) H  17           s(  0.00%)p 1.00(100.00%)
   138. (0.00005) RY*( 3) H  17           s(  0.06%)p99.99( 99.94%)
   139. (0.00002) RY*( 4) H  17           s(  0.46%)p99.99( 99.54%)
   140. (0.00126) RY*( 1) H  18           s( 99.63%)p 0.00(  0.37%)
                                            0.0059  0.9982  0.0594 -0.0078 -0.0078
   141. (0.00008) RY*( 2) H  18           s(  0.04%)p99.99( 99.96%)
   142. (0.00006) RY*( 3) H  18           s(  0.01%)p99.99( 99.99%)
   143. (0.00002) RY*( 4) H  18           s(  0.40%)p99.99( 99.60%)
   144. (0.00090) RY*( 1) H  19           s( 99.66%)p 0.00(  0.34%)
                                            0.0050  0.9983  0.0062  0.0455 -0.0359
   145. (0.00009) RY*( 2) H  19           s(  0.01%)p 1.00( 99.99%)
   146. (0.00004) RY*( 3) H  19           s(  0.10%)p99.99( 99.90%)
   147. (0.00002) RY*( 4) H  19           s(  0.33%)p99.99( 99.67%)
   148. (0.00161) RY*( 1) H  20           s( 99.77%)p 0.00(  0.23%)
                                            0.0052  0.9989 -0.0248  0.0375  0.0151
   149. (0.00008) RY*( 2) H  20           s(  0.04%)p99.99( 99.96%)
   150. (0.00004) RY*( 3) H  20           s(  0.08%)p99.99( 99.92%)
   151. (0.00002) RY*( 4) H  20           s(  0.20%)p99.99( 99.80%)
   152. (0.00411) BD*( 1) O   1 - C   2  
                ( 33.22%)   0.5764* O   1 s( 42.97%)p 1.32( 56.92%)d 0.00(  0.10%)
                                            0.0000 -0.6551  0.0246 -0.6730  0.0142
                                            0.3407 -0.0046 -0.0000 -0.0000  0.0248
                                           -0.0000 -0.0000 -0.0157  0.0128
                ( 66.78%)  -0.8172* C   2 s( 29.94%)p 2.33( 69.76%)d 0.01(  0.30%)
                                           -0.0000 -0.5434  0.0639  0.7095  0.0533
                                           -0.4338 -0.0559 -0.0000 -0.0000  0.0416
                                           -0.0000 -0.0000 -0.0238  0.0268
   153. (0.03361) BD*( 2) O   1 - C   2  
                ( 30.78%)   0.5548* O   1 s(  0.00%)p 1.00( 99.83%)d 0.00(  0.17%)
                                           -0.0000 -0.0000 -0.0000 -0.0000 -0.0000
                                           -0.0000 -0.0000 -0.9992 -0.0020 -0.0000
                                           -0.0352  0.0207 -0.0000 -0.0000
                ( 69.22%)  -0.8320* C   2 s(  0.00%)p 1.00( 99.50%)d 0.00(  0.50%)
                                           -0.0000 -0.0000 -0.0000 -0.0000 -0.0000
                                           -0.0000 -0.0000 -0.9972  0.0268 -0.0000
                                            0.0615 -0.0344 -0.0000 -0.0000
   154. (0.21977) BD*( 3) O   1 - C   2  
                ( 57.83%)   0.7604* O   1 s(  0.03%)p99.99( 99.80%)d 5.67(  0.17%)
                                           -0.0000 -0.0175  0.0007  0.4646 -0.0054
                                            0.8842 -0.0156  0.0000  0.0000  0.0224
                                            0.0000  0.0000  0.0351  0.0010
                ( 42.17%)  -0.6494* C   2 s(  5.99%)p15.68( 93.94%)d 0.01(  0.07%)
                                            0.0023  0.2443 -0.0140  0.6345 -0.0266
                                            0.7315 -0.0333  0.0000  0.0000 -0.0053
                                            0.0000  0.0000 -0.0253 -0.0013
   155. (0.05917) BD*( 1) C   2 - C   3  
                ( 44.01%)   0.6634* C   2 s( 64.14%)p 0.56( 35.83%)d 0.00(  0.03%)
                                           -0.0013 -0.8006 -0.0200 -0.2940 -0.0042
                                            0.5209 -0.0236 -0.0000 -0.0000 -0.0135
                                           -0.0000 -0.0000  0.0045  0.0116
                ( 55.99%)  -0.7483* C   3 s( 21.94%)p 3.56( 78.02%)d 0.00(  0.05%)
                                            0.0002 -0.4681 -0.0142  0.0282 -0.0319
                                           -0.8822 -0.0036 -0.0000 -0.0000  0.0036
                                            0.0000  0.0000  0.0191  0.0089
   156. (0.01261) BD*( 1) C   3 - C   4  
                ( 46.37%)   0.6809* C   3 s( 27.77%)p 2.60( 72.19%)d 0.00(  0.03%)
                                           -0.0001 -0.5270  0.0031  0.3697 -0.0134
                                            0.2918 -0.0112 -0.7069 -0.0054 -0.0043
                                            0.0146  0.0037 -0.0010 -0.0101
                ( 53.63%)  -0.7323* C   4 s( 25.99%)p 2.85( 73.96%)d 0.00(  0.05%)
                                           -0.0004 -0.5097 -0.0073 -0.3689 -0.0152
                                           -0.3381 -0.0172  0.6990 -0.0056 -0.0064
                                            0.0140  0.0137  0.0007 -0.0108
   157. (0.01261) BD*( 1) C   3 - C   8  
                ( 46.37%)   0.6809* C   3 s( 27.77%)p 2.60( 72.19%)d 0.00(  0.03%)
                                           -0.0001 -0.5270  0.0031  0.3697 -0.0134
                                            0.2918 -0.0112  0.7069  0.0054 -0.0043
                                           -0.0146 -0.0037 -0.0010 -0.0101
                ( 53.63%)  -0.7323* C   8 s( 25.99%)p 2.85( 73.96%)d 0.00(  0.05%)
                                           -0.0004 -0.5097 -0.0073 -0.3689 -0.0152
                                           -0.3381 -0.0172 -0.6990  0.0056 -0.0064
                                           -0.0140 -0.0137  0.0007 -0.0108
   158. (0.01167) BD*( 1) C   3 - H  10  
                ( 36.20%)   0.6016* C   3 s( 22.45%)p 3.45( 77.51%)d 0.00(  0.04%)
                                            0.0003 -0.4738  0.0052 -0.8515  0.0050
                                            0.2237 -0.0028  0.0000  0.0000  0.0046
                                           -0.0000 -0.0000 -0.0170  0.0107
                ( 63.80%)  -0.7988* H  10 s( 99.90%)p 0.00(  0.10%)
                                           -0.9995  0.0060  0.0304 -0.0105 -0.0000
   159. (0.00767) BD*( 1) C   4 - C   5  
                ( 48.07%)   0.6933* C   4 s( 29.23%)p 2.42( 70.73%)d 0.00(  0.04%)
                                           -0.0000 -0.5407 -0.0007 -0.0174  0.0014
                                            0.8402  0.0022  0.0029 -0.0314  0.0010
                                            0.0012 -0.0047  0.0166  0.0075
                ( 51.93%)  -0.7206* C   5 s( 27.55%)p 2.63( 72.41%)d 0.00(  0.05%)
                                           -0.0004 -0.5248 -0.0057  0.0053 -0.0017
                                           -0.8503 -0.0095 -0.0113 -0.0295 -0.0014
                                            0.0004  0.0036  0.0193  0.0095
   160. (0.00879) BD*( 1) C   4 - H  11  
                ( 37.79%)   0.6148* C   4 s( 22.02%)p 3.54( 77.93%)d 0.00(  0.04%)
                                           -0.0002  0.4692 -0.0088 -0.8340  0.0022
                                            0.2854 -0.0011  0.0399  0.0278 -0.0130
                                            0.0023 -0.0004  0.0131 -0.0101
                ( 62.21%)  -0.7887* H  11 s( 99.91%)p 0.00(  0.09%)
                                            0.9995 -0.0042  0.0289 -0.0088 -0.0057
   161. (0.00583) BD*( 1) C   4 - H  12  
                ( 36.85%)   0.6070* C   4 s( 22.65%)p 3.41( 77.31%)d 0.00(  0.04%)
                                            0.0001 -0.4759 -0.0044 -0.4086  0.0204
                                           -0.3123  0.0044 -0.7129 -0.0021 -0.0067
                                           -0.0140 -0.0097 -0.0020 -0.0075
                ( 63.15%)  -0.7947* H  12 s( 99.90%)p 0.00(  0.10%)
                                           -0.9995  0.0035  0.0118  0.0094  0.0270
   162. (0.00770) BD*( 1) C   5 - C   6  
                ( 49.58%)   0.7041* C   5 s( 27.72%)p 2.61( 72.24%)d 0.00(  0.04%)
                                           -0.0001 -0.5265  0.0009  0.3666  0.0111
                                            0.3179  0.0282  0.6970 -0.0160 -0.0037
                                           -0.0136 -0.0091 -0.0012 -0.0123
                ( 50.42%)  -0.7101* C   6 s( 27.67%)p 2.61( 72.29%)d 0.00(  0.05%)
                                           -0.0004 -0.5260 -0.0012 -0.3661  0.0048
                                           -0.2977  0.0234 -0.7066 -0.0195 -0.0080
                                           -0.0136 -0.0122 -0.0001 -0.0079
   163. (0.00827) BD*( 1) C   5 - H  13  
                ( 38.05%)   0.6168* C   5 s( 22.04%)p 3.54( 77.92%)d 0.00(  0.04%)
                                            0.0001 -0.4694  0.0087 -0.8335  0.0091
                                            0.2854  0.0136 -0.0473 -0.0212  0.0091
                                            0.0002  0.0006 -0.0159  0.0102
                ( 61.95%)  -0.7871* H  13 s( 99.91%)p 0.00(  0.09%)
                                           -0.9995  0.0042  0.0270 -0.0128  0.0049
   164. (0.00534) BD*( 1) C   5 - H  14  
                ( 36.45%)   0.6037* C   5 s( 22.58%)p 3.43( 77.38%)d 0.00(  0.04%)
                                            0.0003 -0.4752 -0.0050  0.4122 -0.0175
                                            0.3050  0.0054 -0.7145  0.0064 -0.0035
                                            0.0140  0.0072 -0.0030 -0.0099
                ( 63.55%)  -0.7972* H  14 s( 99.90%)p 0.00(  0.10%)
                                           -0.9995  0.0028 -0.0129 -0.0135  0.0246
   165. (0.00770) BD*( 1) C   6 - C   7  
                ( 50.42%)   0.7101* C   6 s( 27.67%)p 2.61( 72.29%)d 0.00(  0.05%)
                                            0.0004  0.5260  0.0012  0.3661 -0.0048
                                            0.2977 -0.0234 -0.7066 -0.0195  0.0080
                                           -0.0136 -0.0122  0.0001  0.0079
                ( 49.58%)  -0.7041* C   7 s( 27.72%)p 2.61( 72.24%)d 0.00(  0.04%)
                                            0.0001  0.5265 -0.0009 -0.3666 -0.0111
                                           -0.3179 -0.0282  0.6970 -0.0160  0.0037
                                           -0.0136 -0.0091  0.0012  0.0123
   166. (0.00823) BD*( 1) C   6 - H  15  
                ( 38.29%)   0.6188* C   6 s( 22.06%)p 3.53( 77.90%)d 0.00(  0.04%)
                                           -0.0002  0.4696 -0.0085 -0.8545 -0.0037
                                            0.2193 -0.0273 -0.0000 -0.0000 -0.0113
                                           -0.0000  0.0000  0.0144 -0.0104
                ( 61.71%)  -0.7856* H  15 s( 99.91%)p 0.00(  0.09%)
                                            0.9995 -0.0041  0.0299 -0.0025 -0.0000
   167. (0.00530) BD*( 1) C   6 - H  16  
                ( 36.45%)   0.6037* C   6 s( 22.50%)p 3.44( 77.47%)d 0.00(  0.04%)
                                           -0.0003  0.4743  0.0060  0.0345 -0.0160
                                           -0.8793  0.0107  0.0000  0.0000 -0.0038
                                            0.0000 -0.0000 -0.0163 -0.0085
                ( 63.55%)  -0.7972* H  16 s( 99.91%)p 0.00(  0.09%)
                                            0.9995 -0.0037  0.0023  0.0306 -0.0000
   168. (0.00767) BD*( 1) C   7 - C   8  
                ( 51.93%)   0.7206* C   7 s( 27.55%)p 2.63( 72.41%)d 0.00(  0.05%)
                                           -0.0004 -0.5248 -0.0057  0.0053 -0.0017
                                           -0.8503 -0.0095  0.0113  0.0295 -0.0014
                                           -0.0004 -0.0036  0.0193  0.0095
                ( 48.07%)  -0.6933* C   8 s( 29.23%)p 2.42( 70.73%)d 0.00(  0.04%)
                                           -0.0000 -0.5407 -0.0007 -0.0174  0.0014
                                            0.8402  0.0022 -0.0029  0.0314  0.0010
                                           -0.0012  0.0047  0.0166  0.0075
   169. (0.00534) BD*( 1) C   7 - H  17  
                ( 36.45%)   0.6037* C   7 s( 22.58%)p 3.43( 77.38%)d 0.00(  0.04%)
                                           -0.0003  0.4752  0.0050 -0.4122  0.0175
                                           -0.3050 -0.0054 -0.7145  0.0064  0.0035
                                            0.0140  0.0072  0.0030  0.0099
                ( 63.55%)  -0.7972* H  17 s( 99.90%)p 0.00(  0.10%)
                                            0.9995 -0.0028  0.0129  0.0135  0.0246
   170. (0.00827) BD*( 1) C   7 - H  18  
                ( 38.05%)   0.6168* C   7 s( 22.04%)p 3.54( 77.92%)d 0.00(  0.04%)
                                            0.0001 -0.4694  0.0087 -0.8335  0.0091
                                            0.2854  0.0136  0.0473  0.0212  0.0091
                                           -0.0002 -0.0006 -0.0159  0.0102
                ( 61.95%)  -0.7871* H  18 s( 99.91%)p 0.00(  0.09%)
                                           -0.9995  0.0042  0.0270 -0.0128 -0.0049
   171. (0.00583) BD*( 1) C   8 - H  19  
                ( 36.85%)   0.6070* C   8 s( 22.65%)p 3.41( 77.31%)d 0.00(  0.04%)
                                           -0.0001  0.4759  0.0044  0.4086 -0.0204
                                            0.3123 -0.0044 -0.7129 -0.0021  0.0067
                                           -0.0140 -0.0097  0.0020  0.0075
                ( 63.15%)  -0.7947* H  19 s( 99.90%)p 0.00(  0.10%)
                                            0.9995 -0.0035 -0.0118 -0.0094  0.0270
   172. (0.00879) BD*( 1) C   8 - H  20  
                ( 37.79%)   0.6148* C   8 s( 22.02%)p 3.54( 77.93%)d 0.00(  0.04%)
                                           -0.0002  0.4692 -0.0088 -0.8340  0.0022
                                            0.2854 -0.0011 -0.0399 -0.0278 -0.0130
                                           -0.0023  0.0004  0.0131 -0.0101
                ( 62.21%)  -0.7887* H  20 s( 99.91%)p 0.00(  0.09%)
                                            0.9995 -0.0042  0.0289 -0.0088  0.0057


 NHO Directionality and "Bond Bending" (deviations from line of nuclear centers)

         [Thresholds for printing:  angular deviation  >  1.0 degree]
                                    hybrid p-character > 25.0%
                                    orbital occupancy  >  0.10e

                                Line of Centers        Hybrid 1              Hybrid 2
                                ---------------  -------------------   ------------------
                NBO               Theta   Phi    Theta   Phi    Dev    Theta   Phi    Dev
 ========================================================================================
     1. BD (   1) O   1 - C   2    90.0  330.2    90.0  333.0   2.8     90.0  147.3   2.9
     2. BD (   2) O   1 - C   2    90.0  330.2     0.0    0.0  90.0      0.0    0.0  90.0
     3. BD (   3) O   1 - C   2    90.0  330.2    90.0  242.1  88.1     90.0   49.0 101.2
     4. BD (   1) C   2 - C   3    90.0  273.4    90.0  300.9  27.5     90.0   89.8   3.7
     5. BD (   1) C   3 - C   4    34.7  220.7    32.5  218.2   2.6    143.0   42.8   2.6
     6. BD (   1) C   3 - C   8   145.3  220.7   147.5  218.2   2.6     37.0   42.8   2.6
     8. BD (   1) C   4 - C   5    90.1  270.0    88.1  271.1   2.3     87.3   90.2   2.6
     9. BD (   1) C   4 - H  11    88.1  159.9    85.6  161.1   2.8      --     --    --
    11. BD (   1) C   5 - C   6   145.6  220.3   143.0  222.5   2.9     32.0   37.2   2.9
    12. BD (   1) C   5 - H  13    87.0  340.7    85.5  340.1   1.6      --     --    --
    13. BD (   1) C   5 - H  14    35.2  216.2    35.3  218.2   1.1      --     --    --
    14. BD (   1) C   6 - C   7   145.6   40.3   148.0   37.2   2.9     37.0  222.5   2.9
    15. BD (   1) C   6 - H  15    90.0  165.6    90.0  167.4   1.8      --     --    --
    17. BD (   1) C   7 - C   8    90.1   90.0    92.7   90.2   2.6     91.9  271.1   2.3
    18. BD (   1) C   7 - H  17   144.8  216.2   144.7  218.2   1.1      --     --    --
    19. BD (   1) C   7 - H  18    93.0  340.7    94.5  340.1   1.6      --     --    --
    21. BD (   1) C   8 - H  20    91.9  159.9    94.4  161.1   2.8      --     --    --
    30. LP (   1) O   1             --     --     90.0  151.2   --       --     --    --
   154. BD*(   3) O   1 - C   2    90.0  330.2    90.0  242.1  88.1     90.0   49.0 101.2

 The molecular units found in the alpha and beta manifolds are inequivalent.
 For labelling purposes, the molecular units of the beta system will be used.


 Second Order Perturbation Theory Analysis of Fock Matrix in NBO Basis

     Threshold for printing:   0.25 kcal/mol
    (Intermolecular threshold: 0.03 kcal/mol)
                                                                              E(2)  E(j)-E(i) F(i,j)
         Donor NBO (i)                     Acceptor NBO (j)                 kcal/mol   a.u.    a.u. 
 ===================================================================================================

 within unit  1
   1. BD (   1) O   1 - C   2        / 41. RY*(   1) C   2                    0.83    1.65    0.047
   1. BD (   1) O   1 - C   2        / 50. RY*(   1) C   3                    0.30    2.18    0.032
   1. BD (   1) O   1 - C   2        / 51. RY*(   2) C   3                    0.61    2.09    0.045
   1. BD (   1) O   1 - C   2        /154. BD*(   3) O   1 - C   2            0.68    1.11    0.039
   1. BD (   1) O   1 - C   2        /158. BD*(   1) C   3 - H  10            0.26    1.60    0.026
   2. BD (   2) O   1 - C   2        /156. BD*(   1) C   3 - C   4            0.43    0.83    0.024
   2. BD (   2) O   1 - C   2        /157. BD*(   1) C   3 - C   8            0.43    0.83    0.024
   3. BD (   3) O   1 - C   2        / 42. RY*(   2) C   2                    0.53    1.50    0.039
   3. BD (   3) O   1 - C   2        / 44. RY*(   4) C   2                    0.43    1.68    0.038
   3. BD (   3) O   1 - C   2        / 45. RY*(   5) C   2                    0.39    2.11    0.040
   3. BD (   3) O   1 - C   2        /154. BD*(   3) O   1 - C   2           10.76    0.34    0.078
   3. BD (   3) O   1 - C   2        /155. BD*(   1) C   2 - C   3            6.27    0.68    0.089
   3. BD (   3) O   1 - C   2        /158. BD*(   1) C   3 - H  10            1.34    0.84    0.047
   4. BD (   1) C   2 - C   3        / 32. RY*(   1) O   1                    0.47    1.84    0.039
   4. BD (   1) C   2 - C   3        / 45. RY*(   5) C   2                    0.48    2.40    0.046
   4. BD (   1) C   2 - C   3        / 60. RY*(   2) C   4                    0.33    1.58    0.030
   4. BD (   1) C   2 - C   3        / 96. RY*(   2) C   8                    0.33    1.58    0.030
   4. BD (   1) C   2 - C   3        /156. BD*(   1) C   3 - C   4            0.43    1.05    0.028
   4. BD (   1) C   2 - C   3        /157. BD*(   1) C   3 - C   8            0.43    1.05    0.028
   4. BD (   1) C   2 - C   3        /159. BD*(   1) C   4 - C   5            0.81    1.10    0.040
   4. BD (   1) C   2 - C   3        /168. BD*(   1) C   7 - C   8            0.81    1.10    0.040
   5. BD (   1) C   3 - C   4        / 41. RY*(   1) C   2                    0.34    1.09    0.025
   5. BD (   1) C   3 - C   4        / 43. RY*(   3) C   2                    0.52    1.50    0.036
   5. BD (   1) C   3 - C   4        / 68. RY*(   1) C   5                    0.55    1.63    0.039
   5. BD (   1) C   3 - C   4        / 95. RY*(   1) C   8                    0.60    1.61    0.040
   5. BD (   1) C   3 - C   4        /153. BD*(   2) O   1 - C   2            1.91    0.55    0.041
   5. BD (   1) C   3 - C   4        /154. BD*(   3) O   1 - C   2            2.79    0.55    0.054
   5. BD (   1) C   3 - C   4        /157. BD*(   1) C   3 - C   8            0.91    0.97    0.038
   5. BD (   1) C   3 - C   4        /158. BD*(   1) C   3 - H  10            0.41    1.04    0.027
   5. BD (   1) C   3 - C   4        /159. BD*(   1) C   4 - C   5            0.31    1.02    0.023
   5. BD (   1) C   3 - C   4        /164. BD*(   1) C   5 - H  14            0.74    1.10    0.037
   5. BD (   1) C   3 - C   4        /171. BD*(   1) C   8 - H  19            0.86    1.07    0.039
   6. BD (   1) C   3 - C   8        / 41. RY*(   1) C   2                    0.34    1.09    0.025
   6. BD (   1) C   3 - C   8        / 43. RY*(   3) C   2                    0.52    1.50    0.036
   6. BD (   1) C   3 - C   8        / 59. RY*(   1) C   4                    0.60    1.61    0.040
   6. BD (   1) C   3 - C   8        / 86. RY*(   1) C   7                    0.55    1.63    0.039
   6. BD (   1) C   3 - C   8        /153. BD*(   2) O   1 - C   2            1.91    0.55    0.041
   6. BD (   1) C   3 - C   8        /154. BD*(   3) O   1 - C   2            2.79    0.55    0.054
   6. BD (   1) C   3 - C   8        /156. BD*(   1) C   3 - C   4            0.91    0.97    0.038
   6. BD (   1) C   3 - C   8        /158. BD*(   1) C   3 - H  10            0.41    1.04    0.027
   6. BD (   1) C   3 - C   8        /161. BD*(   1) C   4 - H  12            0.86    1.07    0.039
   6. BD (   1) C   3 - C   8        /168. BD*(   1) C   7 - C   8            0.31    1.02    0.023
   6. BD (   1) C   3 - C   8        /169. BD*(   1) C   7 - H  17            0.74    1.10    0.037
   7. BD (   1) C   3 - H  10        / 44. RY*(   4) C   2                    0.39    1.79    0.034
   7. BD (   1) C   3 - H  10        /152. BD*(   1) O   1 - C   2            2.07    1.04    0.059
   7. BD (   1) C   3 - H  10        /156. BD*(   1) C   3 - C   4            0.35    0.87    0.022
   7. BD (   1) C   3 - H  10        /157. BD*(   1) C   3 - C   8            0.35    0.87    0.022
   7. BD (   1) C   3 - H  10        /160. BD*(   1) C   4 - H  11            1.36    0.97    0.046
   7. BD (   1) C   3 - H  10        /172. BD*(   1) C   8 - H  20            1.36    0.97    0.046
   8. BD (   1) C   4 - C   5        / 50. RY*(   1) C   3                    0.29    1.60    0.028
   8. BD (   1) C   4 - C   5        / 77. RY*(   1) C   6                    0.51    1.62    0.037
   8. BD (   1) C   4 - C   5        /155. BD*(   1) C   2 - C   3            1.76    0.86    0.049
   8. BD (   1) C   4 - C   5        /156. BD*(   1) C   3 - C   4            0.59    0.94    0.030
   8. BD (   1) C   4 - C   5        /161. BD*(   1) C   4 - H  12            0.52    1.05    0.030
   8. BD (   1) C   4 - C   5        /162. BD*(   1) C   5 - C   6            0.46    1.00    0.028
   8. BD (   1) C   4 - C   5        /164. BD*(   1) C   5 - H  14            0.43    1.08    0.028
   8. BD (   1) C   4 - C   5        /167. BD*(   1) C   6 - H  16            0.87    1.08    0.040
   9. BD (   1) C   4 - H  11        / 52. RY*(   3) C   3                    0.34    1.23    0.026
   9. BD (   1) C   4 - H  11        /158. BD*(   1) C   3 - H  10            1.69    0.91    0.050
   9. BD (   1) C   4 - H  11        /159. BD*(   1) C   4 - C   5            0.36    0.89    0.023
   9. BD (   1) C   4 - H  11        /163. BD*(   1) C   5 - H  13            1.42    0.95    0.047
  10. BD (   1) C   4 - H  12        / 69. RY*(   2) C   5                    0.28    1.43    0.026
  10. BD (   1) C   4 - H  12        /157. BD*(   1) C   3 - C   8            1.72    0.84    0.048
  10. BD (   1) C   4 - H  12        /162. BD*(   1) C   5 - C   6            1.60    0.90    0.048
  11. BD (   1) C   5 - C   6        / 59. RY*(   1) C   4                    0.55    1.57    0.038
  11. BD (   1) C   5 - C   6        / 86. RY*(   1) C   7                    0.49    1.58    0.036
  11. BD (   1) C   5 - C   6        /159. BD*(   1) C   4 - C   5            0.32    0.97    0.022
  11. BD (   1) C   5 - C   6        /161. BD*(   1) C   4 - H  12            1.01    1.03    0.041
  11. BD (   1) C   5 - C   6        /163. BD*(   1) C   5 - H  13            0.28    1.04    0.022
  11. BD (   1) C   5 - C   6        /164. BD*(   1) C   5 - H  14            0.39    1.06    0.026
  11. BD (   1) C   5 - C   6        /165. BD*(   1) C   6 - C   7            0.45    0.98    0.027
  11. BD (   1) C   5 - C   6        /167. BD*(   1) C   6 - H  16            0.44    1.07    0.028
  11. BD (   1) C   5 - C   6        /169. BD*(   1) C   7 - H  17            0.96    1.06    0.041
  12. BD (   1) C   5 - H  13        / 79. RY*(   3) C   6                    0.25    1.17    0.022
  12. BD (   1) C   5 - H  13        /160. BD*(   1) C   4 - H  11            1.65    0.91    0.049
  12. BD (   1) C   5 - H  13        /166. BD*(   1) C   6 - H  15            1.52    0.94    0.048
  13. BD (   1) C   5 - H  14        / 78. RY*(   2) C   6                    0.32    1.55    0.028
  13. BD (   1) C   5 - H  14        /156. BD*(   1) C   3 - C   4            2.09    0.81    0.053
  13. BD (   1) C   5 - H  14        /162. BD*(   1) C   5 - C   6            0.26    0.87    0.019
  13. BD (   1) C   5 - H  14        /165. BD*(   1) C   6 - C   7            1.68    0.87    0.049
  14. BD (   1) C   6 - C   7        / 68. RY*(   1) C   5                    0.49    1.58    0.036
  14. BD (   1) C   6 - C   7        / 95. RY*(   1) C   8                    0.55    1.57    0.038
  14. BD (   1) C   6 - C   7        /162. BD*(   1) C   5 - C   6            0.45    0.98    0.027
  14. BD (   1) C   6 - C   7        /164. BD*(   1) C   5 - H  14            0.96    1.06    0.041
  14. BD (   1) C   6 - C   7        /167. BD*(   1) C   6 - H  16            0.44    1.07    0.028
  14. BD (   1) C   6 - C   7        /168. BD*(   1) C   7 - C   8            0.32    0.97    0.022
  14. BD (   1) C   6 - C   7        /169. BD*(   1) C   7 - H  17            0.39    1.06    0.026
  14. BD (   1) C   6 - C   7        /170. BD*(   1) C   7 - H  18            0.28    1.04    0.022
  14. BD (   1) C   6 - C   7        /171. BD*(   1) C   8 - H  19            1.01    1.03    0.041
  15. BD (   1) C   6 - H  15        /163. BD*(   1) C   5 - H  13            1.61    0.92    0.049
  15. BD (   1) C   6 - H  15        /170. BD*(   1) C   7 - H  18            1.61    0.92    0.049
  16. BD (   1) C   6 - H  16        /159. BD*(   1) C   4 - C   5            1.81    0.85    0.050
  16. BD (   1) C   6 - H  16        /168. BD*(   1) C   7 - C   8            1.81    0.85    0.050
  17. BD (   1) C   7 - C   8        / 50. RY*(   1) C   3                    0.29    1.60    0.028
  17. BD (   1) C   7 - C   8        / 77. RY*(   1) C   6                    0.51    1.62    0.037
  17. BD (   1) C   7 - C   8        /155. BD*(   1) C   2 - C   3            1.76    0.86    0.049
  17. BD (   1) C   7 - C   8        /157. BD*(   1) C   3 - C   8            0.59    0.94    0.030
  17. BD (   1) C   7 - C   8        /165. BD*(   1) C   6 - C   7            0.46    1.00    0.028
  17. BD (   1) C   7 - C   8        /167. BD*(   1) C   6 - H  16            0.87    1.08    0.040
  17. BD (   1) C   7 - C   8        /169. BD*(   1) C   7 - H  17            0.43    1.08    0.028
  17. BD (   1) C   7 - C   8        /171. BD*(   1) C   8 - H  19            0.52    1.05    0.030
  18. BD (   1) C   7 - H  17        / 78. RY*(   2) C   6                    0.32    1.55    0.028
  18. BD (   1) C   7 - H  17        /157. BD*(   1) C   3 - C   8            2.09    0.81    0.053
  18. BD (   1) C   7 - H  17        /162. BD*(   1) C   5 - C   6            1.68    0.87    0.049
  18. BD (   1) C   7 - H  17        /165. BD*(   1) C   6 - C   7            0.26    0.87    0.019
  19. BD (   1) C   7 - H  18        / 79. RY*(   3) C   6                    0.25    1.17    0.022
  19. BD (   1) C   7 - H  18        /166. BD*(   1) C   6 - H  15            1.52    0.94    0.048
  19. BD (   1) C   7 - H  18        /172. BD*(   1) C   8 - H  20            1.65    0.91    0.049
  20. BD (   1) C   8 - H  19        / 87. RY*(   2) C   7                    0.28    1.43    0.026
  20. BD (   1) C   8 - H  19        /156. BD*(   1) C   3 - C   4            1.72    0.84    0.048
  20. BD (   1) C   8 - H  19        /165. BD*(   1) C   6 - C   7            1.60    0.90    0.048
  21. BD (   1) C   8 - H  20        / 52. RY*(   3) C   3                    0.34    1.23    0.026
  21. BD (   1) C   8 - H  20        /158. BD*(   1) C   3 - H  10            1.69    0.91    0.050
  21. BD (   1) C   8 - H  20        /168. BD*(   1) C   7 - C   8            0.36    0.89    0.023
  21. BD (   1) C   8 - H  20        /170. BD*(   1) C   7 - H  18            1.42    0.95    0.047
  22. CR (   1) O   1                / 41. RY*(   1) C   2                    3.18   19.50    0.316
  23. CR (   1) C   2                / 53. RY*(   4) C   3                    0.25   11.69    0.069
  23. CR (   1) C   2                / 55. RY*(   6) C   3                    0.29   11.78    0.074
  23. CR (   1) C   2                /154. BD*(   3) O   1 - C   2            1.03   10.19    0.147
  24. CR (   1) C   3                / 42. RY*(   2) C   2                    0.34   11.22    0.078
  24. CR (   1) C   3                / 61. RY*(   3) C   4                    0.26   11.12    0.068
  24. CR (   1) C   3                / 97. RY*(   3) C   8                    0.26   11.12    0.068
  24. CR (   1) C   3                /108. RY*(   1) H  10                    0.37   10.50    0.079
  24. CR (   1) C   3                /154. BD*(   3) O   1 - C   2            0.89   10.06    0.135
  25. CR (   1) C   4                / 52. RY*(   3) C   3                    0.41   10.83    0.084
  25. CR (   1) C   4                / 70. RY*(   3) C   5                    0.41   10.93    0.084
  25. CR (   1) C   4                /112. RY*(   1) H  11                    0.35   10.50    0.076
  25. CR (   1) C   4                /116. RY*(   1) H  12                    0.35   10.47    0.076
  26. CR (   1) C   5                / 79. RY*(   3) C   6                    0.44   10.77    0.087
  26. CR (   1) C   5                /120. RY*(   1) H  13                    0.34   10.48    0.075
  26. CR (   1) C   5                /124. RY*(   1) H  14                    0.37   10.47    0.079
  27. CR (   1) C   6                / 69. RY*(   2) C   5                    0.26   10.99    0.068
  27. CR (   1) C   6                / 87. RY*(   2) C   7                    0.26   10.99    0.068
  27. CR (   1) C   6                /128. RY*(   1) H  15                    0.33   10.48    0.074
  27. CR (   1) C   6                /132. RY*(   1) H  16                    0.38   10.46    0.080
  28. CR (   1) C   7                / 79. RY*(   3) C   6                    0.44   10.77    0.087
  28. CR (   1) C   7                /136. RY*(   1) H  17                    0.37   10.47    0.079
  28. CR (   1) C   7                /140. RY*(   1) H  18                    0.34   10.48    0.075
  29. CR (   1) C   8                / 52. RY*(   3) C   3                    0.41   10.83    0.084
  29. CR (   1) C   8                / 88. RY*(   3) C   7                    0.41   10.93    0.084
  29. CR (   1) C   8                /144. RY*(   1) H  19                    0.35   10.47    0.076
  29. CR (   1) C   8                /148. RY*(   1) H  20                    0.35   10.50    0.076
  30. LP (   1) O   1                / 41. RY*(   1) C   2                    5.65    1.24    0.106
  30. LP (   1) O   1                /155. BD*(   1) C   2 - C   3            0.92    1.04    0.040
 153. BD*(   2) O   1 - C   2        / 46. RY*(   6) C   2                    0.42    1.62    0.179
 154. BD*(   3) O   1 - C   2        / 32. RY*(   1) O   1                    1.48    1.21    0.114
 154. BD*(   3) O   1 - C   2        / 39. RY*(   8) O   1                    0.31    2.93    0.081
 154. BD*(   3) O   1 - C   2        / 45. RY*(   5) C   2                    0.38    1.77    0.069
 154. BD*(   3) O   1 - C   2        /155. BD*(   1) C   2 - C   3           10.40    0.34    0.143
 155. BD*(   1) C   2 - C   3        / 42. RY*(   2) C   2                    1.43    0.82    0.174
 155. BD*(   1) C   2 - C   3        / 57. RY*(   8) C   3                    0.28    1.91    0.119
 155. BD*(   1) C   2 - C   3        /152. BD*(   1) O   1 - C   2            0.26    0.25    0.041
 155. BD*(   1) C   2 - C   3        /159. BD*(   1) C   4 - C   5            0.39    0.13    0.034
 155. BD*(   1) C   2 - C   3        /168. BD*(   1) C   7 - C   8            0.39    0.13    0.034

 from unit  1 to unit  2
   1. BD (   1) O   1 - C   2        / 31. LP*(   1) H   9                    2.09    1.19    0.075
   3. BD (   3) O   1 - C   2        / 31. LP*(   1) H   9                  100.58    0.43    0.278
   3. BD (   3) O   1 - C   2        /104. RY*(   1) H   9                    4.74    0.71    0.082
   3. BD (   3) O   1 - C   2        /105. RY*(   2) H   9                    0.41    2.46    0.044
   3. BD (   3) O   1 - C   2        /106. RY*(   3) H   9                    0.26    2.39    0.035
   4. BD (   1) C   2 - C   3        / 31. LP*(   1) H   9                   35.70    0.72    0.224
   4. BD (   1) C   2 - C   3        /104. RY*(   1) H   9                    0.88    1.00    0.040
   4. BD (   1) C   2 - C   3        /105. RY*(   2) H   9                    0.37    2.75    0.043
   4. BD (   1) C   2 - C   3        /106. RY*(   3) H   9                    0.09    2.68    0.021
   5. BD (   1) C   3 - C   4        / 31. LP*(   1) H   9                    0.09    0.63    0.011
   6. BD (   1) C   3 - C   8        / 31. LP*(   1) H   9                    0.09    0.63    0.011
  22. CR (   1) O   1                / 31. LP*(   1) H   9                    0.07   19.04    0.053
  23. CR (   1) C   2                / 31. LP*(   1) H   9                    3.30   10.27    0.278
  23. CR (   1) C   2                /104. RY*(   1) H   9                    0.43   10.56    0.085
  23. CR (   1) C   2                /105. RY*(   2) H   9                    0.06   12.31    0.033
  23. CR (   1) C   2                /106. RY*(   3) H   9                    0.04   12.24    0.027
  24. CR (   1) C   3                / 31. LP*(   1) H   9                    0.04   10.15    0.030
  30. LP (   1) O   1                / 31. LP*(   1) H   9                    0.08    0.78    0.012
 154. BD*(   3) O   1 - C   2        / 31. LP*(   1) H   9                  301.08    0.09    0.281
 154. BD*(   3) O   1 - C   2        /104. RY*(   1) H   9                    2.33    0.37    0.079
 154. BD*(   3) O   1 - C   2        /105. RY*(   2) H   9                    0.20    2.12    0.055
 154. BD*(   3) O   1 - C   2        /106. RY*(   3) H   9                    0.23    2.05    0.059
 155. BD*(   1) C   2 - C   3        /104. RY*(   1) H   9                    2.04    0.03    0.041
 155. BD*(   1) C   2 - C   3        /105. RY*(   2) H   9                    0.04    1.77    0.046

 from unit  2 to unit  1
  31. LP*(   1) H   9                / 32. RY*(   1) O   1                    0.09    1.12    0.023
  31. LP*(   1) H   9                / 39. RY*(   8) O   1                    0.09    2.84    0.036
  31. LP*(   1) H   9                / 41. RY*(   1) C   2                    0.20    0.46    0.022
  31. LP*(   1) H   9                / 42. RY*(   2) C   2                    0.52    1.08    0.054
  31. LP*(   1) H   9                / 44. RY*(   4) C   2                    1.06    1.26    0.084
  31. LP*(   1) H   9                / 45. RY*(   5) C   2                    1.14    1.68    0.101
  31. LP*(   1) H   9                / 48. RY*(   8) C   2                    0.32    1.81    0.055
  31. LP*(   1) H   9                / 49. RY*(   9) C   2                    0.63    2.02    0.082
  31. LP*(   1) H   9                / 50. RY*(   1) C   3                    0.24    0.99    0.035
  31. LP*(   1) H   9                / 51. RY*(   2) C   3                    0.24    0.90    0.033
  31. LP*(   1) H   9                / 58. RY*(   9) C   3                    0.07    2.07    0.028
  31. LP*(   1) H   9                /108. RY*(   1) H  10                    0.03    0.35    0.007
  31. LP*(   1) H   9                /112. RY*(   1) H  11                    0.04    0.39    0.010
  31. LP*(   1) H   9                /116. RY*(   1) H  12                    0.05    0.37    0.010
  31. LP*(   1) H   9                /144. RY*(   1) H  19                    0.05    0.37    0.010
  31. LP*(   1) H   9                /148. RY*(   1) H  20                    0.04    0.39    0.010
  31. LP*(   1) H   9                /152. BD*(   1) O   1 - C   2            0.07    0.51    0.014
  31. LP*(   1) H   9                /155. BD*(   1) C   2 - C   3            7.44    0.26    0.092
  31. LP*(   1) H   9                /158. BD*(   1) C   3 - H  10            0.53    0.41    0.033

 within unit  2
  31. LP*(   1) H   9                /104. RY*(   1) H   9                   21.34    0.29    0.180
  31. LP*(   1) H   9                /105. RY*(   2) H   9                    1.79    2.03    0.138
  31. LP*(   1) H   9                /106. RY*(   3) H   9                    0.80    1.97    0.091


 Natural Bond Orbitals (Summary):

                                                            Principal Delocalizations
           NBO                        Occupancy    Energy   (geminal,vicinal,remote)
 ====================================================================================
 Molecular unit  1  (C7H11O)
     1. BD (   1) O   1 - C   2          0.99826    -1.34682  31(r),154(g),41(g),51(v)
                                                    50(v),158(v)
     2. BD (   2) O   1 - C   2          0.99762    -0.65282  156(v),157(v)
     3. BD (   3) O   1 - C   2          0.81141    -0.58293  31(r),154(g),155(g),104(r)
                                                    158(v),42(g),44(g),105(r)
                                                    45(g),106(r)
     4. BD (   1) C   2 - C   3          0.88711    -0.87157  31(r),104(r),159(v),168(v)
                                                    45(g),32(v),156(g),157(g)
                                                    105(r),60(v),96(v),106(r)
     5. BD (   1) C   3 - C   4          0.95332    -0.78907  154(v),153(v),157(g),171(v)
                                                    164(v),95(v),68(v),43(v)
                                                    158(g),41(v),159(g),31(r)
     6. BD (   1) C   3 - C   8          0.95332    -0.78907  154(v),153(v),156(g),161(v)
                                                    169(v),59(v),86(v),43(v)
                                                    158(g),41(v),168(g),31(r)
     7. BD (   1) C   3 - H  10          0.98479    -0.69167  152(v),160(v),172(v),44(v)
                                                    156(g),157(g),31(r)
     8. BD (   1) C   4 - C   5          0.94263    -0.76363  155(v),167(v),156(g),161(g)
                                                    77(v),162(g),164(g),50(v)
     9. BD (   1) C   4 - H  11          0.98640    -0.65899  158(v),163(v),159(g),52(v)
    10. BD (   1) C   4 - H  12          0.97666    -0.65970  157(v),162(v),69(v)
    11. BD (   1) C   5 - C   6          0.97884    -0.74583  161(v),169(v),59(v),86(v)
                                                    165(g),167(g),164(g),159(g)
                                                    163(g)
    12. BD (   1) C   5 - H  13          0.98556    -0.63553  160(v),166(v),79(v)
    13. BD (   1) C   5 - H  14          0.96451    -0.63260  156(v),165(v),78(v),162(g)
    14. BD (   1) C   6 - C   7          0.97884    -0.74583  171(v),164(v),95(v),68(v)
                                                    162(g),167(g),169(g),168(g)
                                                    170(g)
    15. BD (   1) C   6 - H  15          0.98792    -0.62606  163(v),170(v)
    16. BD (   1) C   6 - H  16          0.95284    -0.62267  159(v),168(v)
    17. BD (   1) C   7 - C   8          0.94263    -0.76363  155(v),167(v),157(g),171(g)
                                                    77(v),165(g),169(g),50(v)
    18. BD (   1) C   7 - H  17          0.96451    -0.63260  157(v),162(v),78(v),165(g)
    19. BD (   1) C   7 - H  18          0.98556    -0.63553  172(v),166(v),79(v)
    20. BD (   1) C   8 - H  19          0.97666    -0.65970  156(v),165(v),87(v)
    21. BD (   1) C   8 - H  20          0.98640    -0.65899  158(v),170(v),168(g),52(v)
    22. CR (   1) O   1                  0.99986   -19.19469  41(v),31(r)
    23. CR (   1) C   2                  0.99961   -10.43017  31(r),154(g),104(r),55(v)
                                                    53(v),105(r),106(r)
    24. CR (   1) C   3                  0.99948   -10.30133  154(v),108(v),42(v),61(v)
                                                    97(v),31(r)
    25. CR (   1) C   4                  0.99954   -10.25753  52(v),70(v),116(v),112(v)
    26. CR (   1) C   5                  0.99955   -10.23291  79(v),124(v),120(v)
    27. CR (   1) C   6                  0.99955   -10.22063  132(v),128(v),69(v),87(v)
    28. CR (   1) C   7                  0.99955   -10.23291  79(v),136(v),140(v)
    29. CR (   1) C   8                  0.99954   -10.25753  52(v),88(v),144(v),148(v)
    30. LP (   1) O   1                  0.99214    -0.93740  41(v),155(v),31(r)
    32. RY*(   1) O   1                  0.00151     0.96883   
    33. RY*(   2) O   1                  0.00012     0.87540   
    34. RY*(   3) O   1                  0.00010     1.23300   
    35. RY*(   4) O   1                  0.00004     1.00411   
    36. RY*(   5) O   1                  0.00000     2.67614   
    37. RY*(   6) O   1                  0.00000     2.50920   
    38. RY*(   7) O   1                  0.00000     2.37571   
    39. RY*(   8) O   1                  0.00000     2.68861   
    40. RY*(   9) O   1                  0.00000     2.58215   
    41. RY*(   1) C   2                  0.00653     0.30470   
    42. RY*(   2) C   2                  0.00242     0.92018   
    43. RY*(   3) C   2                  0.00195     0.70774   
    44. RY*(   4) C   2                  0.00096     1.10037   
    45. RY*(   5) C   2                  0.00012     1.52558   
    46. RY*(   6) C   2                  0.00005     1.37774   
    47. RY*(   7) C   2                  0.00001     1.55935   
    48. RY*(   8) C   2                  0.00001     1.65661   
    49. RY*(   9) C   2                  0.00001     1.86800   
    50. RY*(   1) C   3                  0.00277     0.83301   
    51. RY*(   2) C   3                  0.00138     0.74080   
    52. RY*(   3) C   3                  0.00078     0.57550   
    53. RY*(   4) C   3                  0.00048     1.26002   
    54. RY*(   5) C   3                  0.00023     1.73776   
    55. RY*(   6) C   3                  0.00017     1.34686   
    56. RY*(   7) C   3                  0.00012     1.93178   
    57. RY*(   8) C   3                  0.00008     2.00631   
    58. RY*(   9) C   3                  0.00003     1.91810   
    59. RY*(   1) C   4                  0.00289     0.82563   
    60. RY*(   2) C   4                  0.00112     0.71016   
    61. RY*(   3) C   4                  0.00050     0.81651   
    62. RY*(   4) C   4                  0.00029     0.74956   
    63. RY*(   5) C   4                  0.00015     1.77593   
    64. RY*(   6) C   4                  0.00009     1.63901   
    65. RY*(   7) C   4                  0.00005     1.99841   
    66. RY*(   8) C   4                  0.00001     2.02600   
    67. RY*(   9) C   4                  0.00001     2.02680   
    68. RY*(   1) C   5                  0.00242     0.83644   
    69. RY*(   2) C   5                  0.00093     0.77111   
    70. RY*(   3) C   5                  0.00064     0.67510   
    71. RY*(   4) C   5                  0.00021     0.87679   
    72. RY*(   5) C   5                  0.00014     1.82339   
    73. RY*(   6) C   5                  0.00007     2.00308   
    74. RY*(   7) C   5                  0.00002     1.86430   
    75. RY*(   8) C   5                  0.00001     2.04013   
    76. RY*(   9) C   5                  0.00001     1.81769   
    77. RY*(   1) C   6                  0.00245     0.85807   
    78. RY*(   2) C   6                  0.00074     0.91534   
    79. RY*(   3) C   6                  0.00064     0.53525   
    80. RY*(   4) C   6                  0.00019     0.93784   
    81. RY*(   5) C   6                  0.00013     1.79436   
    82. RY*(   6) C   6                  0.00007     2.07198   
    83. RY*(   7) C   6                  0.00003     1.80639   
    84. RY*(   8) C   6                  0.00000     1.93269   
    85. RY*(   9) C   6                  0.00001     1.92533   
    86. RY*(   1) C   7                  0.00242     0.83644   
    87. RY*(   2) C   7                  0.00093     0.77111   
    88. RY*(   3) C   7                  0.00064     0.67510   
    89. RY*(   4) C   7                  0.00021     0.87679   
    90. RY*(   5) C   7                  0.00014     1.82339   
    91. RY*(   6) C   7                  0.00007     2.00308   
    92. RY*(   7) C   7                  0.00002     1.86430   
    93. RY*(   8) C   7                  0.00001     2.04013   
    94. RY*(   9) C   7                  0.00001     1.81769   
    95. RY*(   1) C   8                  0.00289     0.82563   
    96. RY*(   2) C   8                  0.00112     0.71016   
    97. RY*(   3) C   8                  0.00050     0.81651   
    98. RY*(   4) C   8                  0.00029     0.74956   
    99. RY*(   5) C   8                  0.00015     1.77593   
   100. RY*(   6) C   8                  0.00009     1.63901   
   101. RY*(   7) C   8                  0.00005     1.99841   
   102. RY*(   8) C   8                  0.00001     2.02600   
   103. RY*(   9) C   8                  0.00001     2.02680   
   108. RY*(   1) H  10                  0.00175     0.19437   
   109. RY*(   2) H  10                  0.00005     1.72902   
   110. RY*(   3) H  10                  0.00004     1.60748   
   111. RY*(   4) H  10                  0.00002     2.16211   
   112. RY*(   1) H  11                  0.00161     0.23869   
   113. RY*(   2) H  11                  0.00008     1.72298   
   114. RY*(   3) H  11                  0.00004     1.64537   
   115. RY*(   4) H  11                  0.00002     2.15702   
   116. RY*(   1) H  12                  0.00090     0.21417   
   117. RY*(   2) H  12                  0.00009     1.68634   
   118. RY*(   3) H  12                  0.00004     1.67910   
   119. RY*(   4) H  12                  0.00002     2.14793   
   120. RY*(   1) H  13                  0.00126     0.25022   
   121. RY*(   2) H  13                  0.00008     1.76091   
   122. RY*(   3) H  13                  0.00006     1.62224   
   123. RY*(   4) H  13                  0.00002     2.14868   
   124. RY*(   1) H  14                  0.00084     0.23432   
   125. RY*(   2) H  14                  0.00008     1.71174   
   126. RY*(   3) H  14                  0.00005     1.65923   
   127. RY*(   4) H  14                  0.00002     2.16758   
   128. RY*(   1) H  15                  0.00128     0.25863   
   129. RY*(   2) H  15                  0.00007     1.77317   
   130. RY*(   3) H  15                  0.00006     1.62831   
   131. RY*(   4) H  15                  0.00002     2.15911   
   132. RY*(   1) H  16                  0.00078     0.24393   
   133. RY*(   2) H  16                  0.00008     1.71863   
   134. RY*(   3) H  16                  0.00006     1.65859   
   135. RY*(   4) H  16                  0.00002     2.18094   
   136. RY*(   1) H  17                  0.00084     0.23432   
   137. RY*(   2) H  17                  0.00008     1.71174   
   138. RY*(   3) H  17                  0.00005     1.65923   
   139. RY*(   4) H  17                  0.00002     2.16758   
   140. RY*(   1) H  18                  0.00126     0.25022   
   141. RY*(   2) H  18                  0.00008     1.76091   
   142. RY*(   3) H  18                  0.00006     1.62224   
   143. RY*(   4) H  18                  0.00002     2.14868   
   144. RY*(   1) H  19                  0.00090     0.21417   
   145. RY*(   2) H  19                  0.00009     1.68634   
   146. RY*(   3) H  19                  0.00004     1.67910   
   147. RY*(   4) H  19                  0.00002     2.14793   
   148. RY*(   1) H  20                  0.00161     0.23869   
   149. RY*(   2) H  20                  0.00008     1.72298   
   150. RY*(   3) H  20                  0.00004     1.64537   
   151. RY*(   4) H  20                  0.00002     2.15702   
   152. BD*(   1) O   1 - C   2          0.00411     0.34938   
   153. BD*(   2) O   1 - C   2          0.03361    -0.24134   
   154. BD*(   3) O   1 - C   2          0.21977    -0.24170  31(r),155(g),104(r),32(g)
                                                    45(g),39(g),106(r),105(r)
   155. BD*(   1) C   2 - C   3          0.05917     0.10034   
   156. BD*(   1) C   3 - C   4          0.01261     0.17719   
   157. BD*(   1) C   3 - C   8          0.01261     0.17719   
   158. BD*(   1) C   3 - H  10          0.01167     0.25461   
   159. BD*(   1) C   4 - C   5          0.00767     0.22611   
   160. BD*(   1) C   4 - H  11          0.00879     0.27367   
   161. BD*(   1) C   4 - H  12          0.00583     0.28570   
   162. BD*(   1) C   5 - C   6          0.00770     0.23892   
   163. BD*(   1) C   5 - H  13          0.00827     0.29179   
   164. BD*(   1) C   5 - H  14          0.00534     0.31208   
   165. BD*(   1) C   6 - C   7          0.00770     0.23892   
   166. BD*(   1) C   6 - H  15          0.00823     0.30096   
   167. BD*(   1) C   6 - H  16          0.00530     0.32039   
   168. BD*(   1) C   7 - C   8          0.00767     0.22611   
   169. BD*(   1) C   7 - H  17          0.00534     0.31208   
   170. BD*(   1) C   7 - H  18          0.00827     0.29179   
   171. BD*(   1) C   8 - H  19          0.00583     0.28570   
   172. BD*(   1) C   8 - H  20          0.00879     0.27367   
       -------------------------------
              Total Lewis   29.18458  ( 98.2752%)
        Valence non-Lewis    0.45428  (  1.5297%)
        Rydberg non-Lewis    0.05793  (  0.1951%)
       -------------------------------
            Total unit  1   29.69680  (100.0000%)
           Charge unit  1    0.80320

 Molecular unit  2  (H)
    31. LP*(   1) H   9                  0.30234    -0.15590  154(r),104(g),155(r),105(g)
                                                    45(r),44(r),106(g),49(r)
                                                    42(r),158(r),48(r),51(r)
                                                    50(r),41(r),32(r),39(r)
                                                    58(r),152(r),116(r),144(r)
                                                    112(r),148(r),108(r)
   104. RY*(   1) H   9                  0.00078     0.13133   
   105. RY*(   2) H   9                  0.00005     1.87529   
   106. RY*(   3) H   9                  0.00002     1.80964   
   107. RY*(   4) H   9                  0.00002     1.41489   
       -------------------------------
              Total Lewis    0.00000  (  0.0000%)
        Valence non-Lewis    0.30234  ( 99.7156%)
        Rydberg non-Lewis    0.00086  (  0.2844%)
       -------------------------------
            Total unit  2    0.30320  (100.0000%)
           Charge unit  2    0.19680
 Unable to Open any file for archive entry.
 1\1\GINC-COMPUTE-1-7\SP\UB3LYP\def2SVP\C7H12O1(1+,2)\ZAHRT2\08-Jan-202
 1\0\\# b3lyp/def2svp geom=NewRedundant pop=NBO\\74\\1,2\O,0,2.76176775
 9,-0.4730524457,-1.3955062711\C,0,2.4911731854,-0.4483254944,-0.220129
 5554\C,0,1.088205746,-0.2042170189,0.306260772\C,0,0.5866628392,1.1851
 082594,-0.1395822895\C,0,-0.8572649382,1.4346507124,0.3039908302\C,0,-
 1.7964092152,0.3305837893,-0.191541228\C,0,-1.3094084683,-1.0523173945
 ,0.2522181129\C,0,0.1332045683,-1.3090914416,-0.1915055513\H,0,3.29231
 43309,-0.6100119517,0.5501270398\H,0,1.1229403573,-0.2335094642,1.4100
 148417\H,0,0.6590522271,1.2321277451,-1.2394102206\H,0,1.2524228736,1.
 9710023407,0.2546485232\H,0,-0.8973650474,1.4786047037,1.4078871149\H,
 0,-1.1946760425,2.4194645563,-0.0590170961\H,0,-1.8394881372,0.3613968
 221,-1.295465781\H,0,-2.8230417138,0.5097467761,0.1679648788\H,0,-1.96
 90643719,-1.8399773012,-0.1476884702\H,0,-1.3704930722,-1.1237864175,1
 .353711567\H,0,0.4769921959,-2.2941728443,0.165857795\H,0,0.1924762103
 ,-1.3342247426,-1.2928355306\\Version=ES64L-G16RevC.01\State=2-A'\HF=-
 348.6004356\S2=0.755226\S2-1=0.\S2A=0.750021\RMSD=8.249e-09\Dipole=1.0
 41431,-0.2031279,0.6624415\Quadrupole=7.8311705,-2.043016,-5.7881545,-
 1.9013552,2.0273331,-0.29794\PG=CS [SG(C3H4O1),X(C4H8)]\\@
 The archive entry for this job was punched.


 GARLIC THEN HAVE POWER TO SAVE FROM DEATH
 BEAR WITH IT THOUGH IT MAKETH UNSAVORY BREATH,
 AND SCORN NOT GARLIC LIKE SOME THAT THINK
 IT ONLY MAKETH MEN WINK AND DRINK AND STINK.
   --  SIR JOHN HARRINGTON,
       "THE ENGLISHMAN'S DOCTOR", 1609
 File lengths (MBytes):  RWF=     35 Int=      0 D2E=      0 Chk=      3 Scr=      1
 Normal termination of Gaussian 16
