# Supplementary material for: Machine-Learning-Guided Discovery of Electrochemical Reactions
Source: J Am Chem Soc. 2022 Dec 2;144(49):22599–610. doi: 10.1021/jacs.2c08997 (PMC9756344; doi:10.1021/jacs.2c08997)
Supplement: Supplementary file 3 — ja2c08997_si_003.zip [file ja2c08997_si_003.zip › Oxidation Site Selectivity/Ologs_notimes/77.log]

 Entering Gaussian System, Link 0=g16
 Input=77.com
 Output=77.log
 Initial command:
  
 Copyright (c) 1988-2019, Gaussian, Inc.  All Rights Reserved.
  
 This is part of the Gaussian(R) 16 program.  It is based on
 the Gaussian(R) 09 system (copyright 2009, Gaussian, Inc.),
 the Gaussian(R) 03 system (copyright 2003, Gaussian, Inc.),
 the Gaussian(R) 98 system (copyright 1998, Gaussian, Inc.),
 the Gaussian(R) 94 system (copyright 1995, Gaussian, Inc.),
 the Gaussian 92(TM) system (copyright 1992, Gaussian, Inc.),
 the Gaussian 90(TM) system (copyright 1990, Gaussian, Inc.),
 the Gaussian 88(TM) system (copyright 1988, Gaussian, Inc.),
 the Gaussian 86(TM) system (copyright 1986, Carnegie Mellon
 University), and the Gaussian 82(TM) system (copyright 1983,
 Carnegie Mellon University). Gaussian is a federally registered
 trademark of Gaussian, Inc.
  
 This software contains proprietary and confidential information,
 including trade secrets, belonging to Gaussian, Inc.
  
 This software is provided under written license and may be
 used, copied, transmitted, or stored only in accord with that
 written license.
  
 The following legend is applicable only to US Government
 contracts under FAR:
  
                    RESTRICTED RIGHTS LEGEND
  
 Use, reproduction and disclosure by the US Government is
 subject to restrictions as set forth in subparagraphs (a)
 and (c) of the Commercial Computer Software - Restricted
 Rights clause in FAR 52.227-19.
  
 Gaussian, Inc.
 340 Quinnipiac St., Bldg. 40, Wallingford CT 06492
  
  
 ---------------------------------------------------------------
 Warning -- This program may not be used in any manner that
 competes with the business of Gaussian, Inc. or will provide
 assistance to any competitor of Gaussian, Inc.  The licensee
 of this program is prohibited from giving any competitor of
 Gaussian, Inc. access to this program.  By using this program,
 the user acknowledges that Gaussian, Inc. is engaged in the
 business of creating and licensing software in the field of
 computational chemistry and represents and warrants to the
 licensee that it is not a competitor of Gaussian, Inc. and that
 it will not use this program in any manner prohibited above.
 ---------------------------------------------------------------
  

 Cite this work as:
 Gaussian 16, Revision C.01,
 M. J. Frisch, G. W. Trucks, H. B. Schlegel, G. E. Scuseria, 
 M. A. Robb, J. R. Cheeseman, G. Scalmani, V. Barone, 
 G. A. Petersson, H. Nakatsuji, X. Li, M. Caricato, A. V. Marenich, 
 J. Bloino, B. G. Janesko, R. Gomperts, B. Mennucci, H. P. Hratchian, 
 J. V. Ortiz, A. F. Izmaylov, J. L. Sonnenberg, D. Williams-Young, 
 F. Ding, F. Lipparini, F. Egidi, J. Goings, B. Peng, A. Petrone, 
 T. Henderson, D. Ranasinghe, V. G. Zakrzewski, J. Gao, N. Rega, 
 G. Zheng, W. Liang, M. Hada, M. Ehara, K. Toyota, R. Fukuda, 
 J. Hasegawa, M. Ishida, T. Nakajima, Y. Honda, O. Kitao, H. Nakai, 
 T. Vreven, K. Throssell, J. A. Montgomery, Jr., J. E. Peralta, 
 F. Ogliaro, M. J. Bearpark, J. J. Heyd, E. N. Brothers, K. N. Kudin, 
 V. N. Staroverov, T. A. Keith, R. Kobayashi, J. Normand, 
 K. Raghavachari, A. P. Rendell, J. C. Burant, S. S. Iyengar, 
 J. Tomasi, M. Cossi, J. M. Millam, M. Klene, C. Adamo, R. Cammi, 
 J. W. Ochterski, R. L. Martin, K. Morokuma, O. Farkas, 
 J. B. Foresman, and D. J. Fox, Gaussian, Inc., Wallingford CT, 2019.
 
 ******************************************
 Gaussian 16:  ES64L-G16RevC.01  3-Jul-2019
                 8-Jan-2021 
 ******************************************
 %nprocshared=16
 Will use up to   16 processors via shared memory.
 %mem=7GB
 -----------------------------------------
 # b3lyp/def2svp geom=NewRedundant pop=NBO
 -----------------------------------------
 1/29=4000,38=1,172=1/1;
 2/12=2,17=6,18=5,40=1/2;
 3/5=43,7=101,11=2,25=1,30=1,74=-5/1,2,3;
 4//1;
 5/5=2,38=5/2;
 6/7=2,8=2,9=2,10=2,28=1,40=1/1,7;
 99/5=1,9=1/99;
 --
 77
 --
 Symbolic Z-matrix:
 Charge =  1 Multiplicity = 2
 O                     3.07821   1.02478  -0.16722 
 C                     2.39908   0.0242   -0.17519 
 C                     0.92134   0.00957  -0.06727 
 C                     0.22267  -1.20561  -0.08624 
 C                    -1.16752  -1.22668   0.01487 
 C                    -1.85531  -0.01481   0.13571 
 Cl                   -3.59278  -0.02721   0.26289 
 C                    -1.17415   1.21059   0.15657 
 C                     0.21233   1.21629   0.05484 
 H                     2.86623  -0.9912   -0.26841 
 H                     0.77468  -2.14507  -0.1813 
 H                    -1.72253  -2.16539   0.00134 
 H                    -1.73847   2.13921   0.25191 
 H                     0.77623   2.15134   0.0675 
 
                          Input orientation:                          
 ---------------------------------------------------------------------
 Center     Atomic      Atomic             Coordinates (Angstroms)
 Number     Number       Type             X           Y           Z
 ---------------------------------------------------------------------
      1          8           0        3.078214    1.024784   -0.167216
      2          6           0        2.399077    0.024198   -0.175194
      3          6           0        0.921339    0.009573   -0.067265
      4          6           0        0.222665   -1.205608   -0.086238
      5          6           0       -1.167517   -1.226684    0.014872
      6          6           0       -1.855311   -0.014815    0.135711
      7         17           0       -3.592775   -0.027206    0.262888
      8          6           0       -1.174155    1.210588    0.156566
      9          6           0        0.212326    1.216292    0.054838
     10          1           0        2.866228   -0.991203   -0.268410
     11          1           0        0.774685   -2.145075   -0.181302
     12          1           0       -1.722533   -2.165391    0.001342
     13          1           0       -1.738469    2.139206    0.251906
     14          1           0        0.776227    2.151341    0.067502
 ---------------------------------------------------------------------
                    Distance matrix (angstroms):
                    1          2          3          4          5
     1  O    0.000000
     2  C    1.209323   0.000000
     3  C    2.385949   1.481746   0.000000
     4  C    3.624274   2.501421   1.401845   0.000000
     5  C    4.809210   3.784366   2.428662   1.394014   0.000000
     6  C    5.050960   4.265912   2.784166   2.405252   1.398674
     7  Cl   6.767109   6.008066   4.526321   4.008504   2.717008
     8  C    4.268723   3.779626   2.425620   2.801440   2.441396
     9  C    2.880850   2.501176   1.404913   2.426028   2.806011
    10  H    2.029626   1.121588   2.196497   2.658492   4.050531
    11  H    3.918475   2.710062   2.162641   1.093783   2.157331
    12  H    5.766523   4.670453   3.424212   2.170863   1.090594
    13  H    4.961656   4.666365   3.422250   3.892066   3.422191
    14  H    2.573590   2.686499   2.150905   3.405756   3.897687
                    6          7          8          9         10
     6  C    0.000000
     7  Cl   1.742156   0.000000
     8  C    1.402149   2.719037   0.000000
     9  C    2.407756   4.008537   1.390219   0.000000
    10  H    4.838344   6.552121   4.620950   3.467091   0.000000
    11  H    3.399321   4.874154   3.895203   3.416255   2.390305
    12  H    2.158856   2.852726   3.423747   3.896449   4.744281
    13  H    2.160315   2.851651   1.090813   2.167074   5.592265
    14  H    3.409087   4.885941   2.167242   1.091999   3.789000
                   11         12         13         14
    11  H    0.000000
    12  H    2.503970   0.000000
    13  H    4.985848   4.311913   0.000000
    14  H    4.303614   4.988221   2.521478   0.000000
 Stoichiometry    C7H5ClO(1+,2)
 Framework group  CS[SG(C7H5ClO)]
 Deg. of freedom    25
 Full point group                 CS      NOp   2
 Largest Abelian subgroup         CS      NOp   2
 Largest concise Abelian subgroup C1      NOp   1
                         Standard orientation:                         
 ---------------------------------------------------------------------
 Center     Atomic      Atomic             Coordinates (Angstroms)
 Number     Number       Type             X           Y           Z
 ---------------------------------------------------------------------
      1          8           0        3.591899   -1.012981   -0.000000
      2          6           0        2.502801   -1.538649   -0.000000
      3          6           0        1.214961   -0.805819   -0.000000
      4          6           0        0.001570   -1.507853   -0.000000
      5          6           0       -1.213627   -0.824792    0.000000
      6          6           0       -1.203326    0.573844    0.000000
      7         17           0       -2.715111    1.439646    0.000000
      8          6           0        0.000000    1.293586    0.000000
      9          6           0        1.204298    0.599053   -0.000000
     10          1           0        2.399597   -2.655478   -0.000000
     11          1           0        0.009899   -2.601604   -0.000000
     12          1           0       -2.164210   -1.359382    0.000000
     13          1           0       -0.024411    2.384126    0.000000
     14          1           0        2.160752    1.125986   -0.000000
 ---------------------------------------------------------------------
 Rotational constants (GHZ):           5.0365542           0.6869180           0.6044757
 Standard basis: def2SVP (5D, 7F)
 There are   122 symmetry adapted cartesian basis functions of A'  symmetry.
 There are    42 symmetry adapted cartesian basis functions of A"  symmetry.
 There are   113 symmetry adapted basis functions of A'  symmetry.
 There are    42 symmetry adapted basis functions of A"  symmetry.
   155 basis functions,   272 primitive gaussians,   164 cartesian basis functions
    36 alpha electrons       35 beta electrons
       nuclear repulsion energy       450.4013185544 Hartrees.
 NAtoms=   14 NActive=   14 NUniq=   14 SFac= 1.00D+00 NAtFMM=   60 NAOKFM=F Big=F
 Integral buffers will be    131072 words long.
 Raffenetti 2 integral format.
 Two-electron integral symmetry is turned on.
 One-electron integrals computed using PRISM.
   2 Symmetry operations used in ECPInt.
 ECPInt:  NShTT=    2556 NPrTT=    9872 LenC2=    2489 LenP2D=    7468.
 LDataN:  DoStor=T MaxTD1= 4 Len=   56
 NBasis=   155 RedAO= T EigKep=  2.81D-04  NBF=   113    42
 NBsUse=   155 1.00D-06 EigRej= -1.00D+00 NBFU=   113    42
 ExpMin= 1.22D-01 ExpMax= 1.04D+04 ExpMxC= 1.57D+03 IAcc=3 IRadAn=         5 AccDes= 0.00D+00
 Harris functional with IExCor=  402 and IRadAn=       5 diagonalized for initial guess.
 HarFok:  IExCor=  402 AccDes= 0.00D+00 IRadAn=         5 IDoV= 1 UseB2=F ITyADJ=14
 ICtDFT=  3500011 ScaDFX=  1.000000  1.000000  1.000000  1.000000
 FoFCou: FMM=F IPFlag=           0 FMFlag=      100000 FMFlg1=           0
         NFxFlg=           0 DoJE=T BraDBF=F KetDBF=T FulRan=T
         wScrn=  0.000000 ICntrl=       500 IOpCl=  0 I1Cent=   200000004 NGrid=           0
         NMat0=    1 NMatS0=      1 NMatT0=    0 NMatD0=    1 NMtDS0=    0 NMtDT0=    0
 Petite list used in FoFCou.
 Initial guess orbital symmetries:
 Alpha Orbitals:
       Occupied  (A') (A') (A') (A') (A') (A') (A') (A') (A') (A')
                 (A') (A') (A") (A') (A') (A') (A') (A') (A') (A')
                 (A') (A') (A') (A') (A') (A') (A') (A") (A') (A")
                 (A') (A") (A") (A') (A') (A")
       Virtual   (A") (A") (A") (A') (A") (A') (A') (A') (A') (A')
                 (A') (A') (A') (A') (A') (A') (A') (A') (A') (A')
                 (A") (A') (A') (A') (A') (A") (A') (A") (A") (A")
                 (A') (A') (A') (A') (A") (A') (A') (A') (A') (A")
                 (A') (A') (A') (A') (A') (A") (A') (A") (A') (A')
                 (A') (A") (A") (A') (A') (A') (A') (A') (A") (A")
                 (A") (A") (A') (A") (A') (A') (A') (A') (A") (A')
                 (A") (A') (A') (A') (A") (A') (A') (A") (A') (A')
                 (A") (A') (A') (A') (A") (A') (A") (A') (A") (A')
                 (A') (A') (A') (A") (A") (A') (A") (A') (A") (A')
                 (A') (A") (A') (A') (A") (A') (A") (A') (A') (A')
                 (A') (A') (A') (A') (A") (A') (A') (A') (A')
 Beta  Orbitals:
       Occupied  (A') (A') (A') (A') (A') (A') (A') (A') (A') (A')
                 (A') (A') (A") (A') (A') (A') (A') (A') (A') (A')
                 (A') (A') (A') (A') (A') (A') (A') (A") (A') (A")
                 (A') (A") (A") (A') (A')
       Virtual   (A") (A") (A") (A") (A') (A") (A') (A') (A') (A')
                 (A') (A') (A') (A') (A') (A') (A') (A') (A') (A')
                 (A') (A") (A') (A') (A') (A') (A") (A') (A") (A")
                 (A") (A') (A') (A') (A') (A") (A') (A') (A') (A')
                 (A") (A') (A') (A') (A') (A') (A") (A') (A") (A')
                 (A') (A') (A") (A") (A') (A') (A') (A') (A') (A")
                 (A") (A") (A") (A') (A") (A') (A') (A') (A') (A")
                 (A') (A") (A') (A') (A') (A") (A') (A') (A") (A')
                 (A') (A") (A') (A') (A') (A") (A') (A") (A') (A")
                 (A') (A') (A') (A') (A") (A") (A') (A") (A') (A")
                 (A') (A') (A") (A') (A') (A") (A') (A") (A') (A')
                 (A') (A') (A') (A') (A') (A") (A') (A') (A') (A')
 The electronic state of the initial guess is 2-A".
 Initial guess <Sx>= 0.0000 <Sy>= 0.0000 <Sz>= 0.5000 <S**2>= 0.7500 S= 0.5000
 Requested convergence on RMS density matrix=1.00D-08 within 128 cycles.
 Requested convergence on MAX density matrix=1.00D-06.
 Requested convergence on             energy=1.00D-06.
 No special actions if energy rises.
 Integral accuracy reduced to 1.0D-05 until final iterations.
 EnCoef did     2 forward-backward iterations
 EnCoef did     2 forward-backward iterations
 EnCoef did     5 forward-backward iterations
 Initial convergence to 1.0D-05 achieved.  Increase integral accuracy.
 SCF Done:  E(UB3LYP) =  -804.451377469     A.U. after   29 cycles
            NFock= 29  Conv=0.32D-08     -V/T= 2.0054
 <Sx>= 0.0000 <Sy>= 0.0000 <Sz>= 0.5000 <S**2>= 0.7647 S= 0.5073
 <L.S>= 0.000000000000E+00
 Annihilation of the first spin contaminant:
 S**2 before annihilation     0.7647,   after     0.7501

 **********************************************************************

            Population analysis using the SCF Density.

 **********************************************************************

 Orbital symmetries:
 Alpha Orbitals:
       Occupied  (A') (A') (A') (A') (A') (A') (A') (A') (A') (A')
                 (A') (A") (A') (A') (A') (A') (A') (A') (A') (A')
                 (A') (A') (A') (A') (A') (A') (A") (A') (A") (A')
                 (A') (A") (A') (A") (A") (A')
       Virtual   (A") (A") (A") (A') (A') (A') (A") (A') (A') (A')
                 (A') (A') (A') (A') (A') (A') (A') (A') (A') (A')
                 (A") (A') (A') (A') (A") (A') (A') (A") (A") (A")
                 (A') (A") (A') (A') (A') (A') (A') (A") (A') (A')
                 (A') (A') (A') (A") (A") (A') (A') (A') (A') (A')
                 (A') (A") (A') (A") (A') (A') (A') (A") (A") (A')
                 (A') (A") (A") (A') (A") (A') (A') (A") (A') (A")
                 (A') (A') (A') (A') (A") (A") (A') (A') (A') (A")
                 (A') (A') (A') (A') (A") (A') (A") (A') (A") (A')
                 (A') (A') (A') (A") (A") (A') (A") (A') (A") (A')
                 (A') (A") (A') (A") (A') (A') (A') (A") (A') (A')
                 (A') (A') (A') (A') (A") (A') (A') (A') (A')
 Beta  Orbitals:
       Occupied  (A') (A') (A') (A') (A') (A') (A') (A') (A') (A')
                 (A') (A") (A') (A') (A') (A') (A') (A') (A') (A')
                 (A') (A') (A') (A') (A') (A') (A') (A") (A') (A")
                 (A') (A") (A') (A") (A')
       Virtual   (A") (A") (A") (A') (A") (A') (A') (A") (A') (A')
                 (A') (A') (A') (A') (A') (A') (A') (A') (A') (A')
                 (A') (A") (A') (A') (A') (A') (A") (A') (A") (A")
                 (A") (A') (A') (A") (A') (A') (A') (A') (A') (A")
                 (A') (A') (A') (A') (A") (A') (A") (A') (A') (A')
                 (A') (A') (A") (A') (A') (A") (A') (A') (A") (A')
                 (A") (A') (A") (A') (A") (A') (A") (A') (A") (A')
                 (A') (A") (A') (A') (A') (A") (A") (A') (A') (A')
                 (A") (A') (A') (A') (A') (A") (A') (A") (A') (A")
                 (A') (A') (A') (A') (A") (A") (A') (A") (A') (A")
                 (A') (A') (A") (A') (A') (A") (A') (A') (A") (A')
                 (A') (A') (A') (A') (A') (A") (A') (A') (A') (A')
 The electronic state is 2-A".
 Alpha  occ. eigenvalues -- -101.74685 -19.32962 -10.49872 -10.45949 -10.44188
 Alpha  occ. eigenvalues --  -10.43281 -10.42533 -10.42403 -10.42109  -9.70001
 Alpha  occ. eigenvalues --   -7.46795  -7.46354  -7.45669  -1.22796  -1.12336
 Alpha  occ. eigenvalues --   -1.06740  -0.97579  -0.97413  -0.84986  -0.84047
 Alpha  occ. eigenvalues --   -0.77807  -0.72334  -0.70430  -0.67115  -0.65693
 Alpha  occ. eigenvalues --   -0.64590  -0.63748  -0.62061  -0.60001  -0.59637
 Alpha  occ. eigenvalues --   -0.57479  -0.55347  -0.53006  -0.48736  -0.48615
 Alpha  occ. eigenvalues --   -0.44897
 Alpha virt. eigenvalues --   -0.28083  -0.23680  -0.17692  -0.17494  -0.08491
 Alpha virt. eigenvalues --   -0.07460  -0.07049  -0.04891  -0.02579  -0.01681
 Alpha virt. eigenvalues --    0.02999   0.04916   0.06909   0.09673   0.10120
 Alpha virt. eigenvalues --    0.11424   0.13526   0.17140   0.20700   0.21605
 Alpha virt. eigenvalues --    0.24269   0.24886   0.25508   0.26655   0.28539
 Alpha virt. eigenvalues --    0.28568   0.32140   0.32360   0.36218   0.38232
 Alpha virt. eigenvalues --    0.38299   0.41904   0.42772   0.43633   0.45173
 Alpha virt. eigenvalues --    0.46478   0.46922   0.47258   0.48189   0.50564
 Alpha virt. eigenvalues --    0.51569   0.52806   0.54209   0.55175   0.56721
 Alpha virt. eigenvalues --    0.57374   0.60548   0.64318   0.64971   0.65211
 Alpha virt. eigenvalues --    0.69215   0.71025   0.80236   0.83660   0.84812
 Alpha virt. eigenvalues --    0.85595   0.96093   0.97675   0.99852   0.99963
 Alpha virt. eigenvalues --    1.02514   1.02537   1.06403   1.06489   1.07911
 Alpha virt. eigenvalues --    1.08202   1.10138   1.25161   1.25377   1.28786
 Alpha virt. eigenvalues --    1.29505   1.43346   1.45907   1.48885   1.50077
 Alpha virt. eigenvalues --    1.51836   1.52651   1.53100   1.54414   1.60471
 Alpha virt. eigenvalues --    1.62425   1.65067   1.66682   1.68454   1.72201
 Alpha virt. eigenvalues --    1.74835   1.76219   1.81272   1.84054   1.86155
 Alpha virt. eigenvalues --    1.89461   1.91125   1.97566   2.02097   2.04543
 Alpha virt. eigenvalues --    2.06917   2.07626   2.11315   2.12502   2.23801
 Alpha virt. eigenvalues --    2.26912   2.27635   2.34962   2.39521   2.40195
 Alpha virt. eigenvalues --    2.44221   2.50659   2.51842   2.54963   2.62259
 Alpha virt. eigenvalues --    2.64954   2.67473   2.71633   2.89224   2.95270
 Alpha virt. eigenvalues --    2.97314   3.19544   3.38085   3.43180
  Beta  occ. eigenvalues -- -101.74500 -19.32541 -10.49464 -10.46094 -10.43680
  Beta  occ. eigenvalues --  -10.43109 -10.42469 -10.42458 -10.42118  -9.69829
  Beta  occ. eigenvalues --   -7.46699  -7.45768  -7.45564  -1.22012  -1.11422
  Beta  occ. eigenvalues --   -1.05913  -0.97214  -0.96302  -0.84547  -0.83598
  Beta  occ. eigenvalues --   -0.77570  -0.72100  -0.70088  -0.66866  -0.65397
  Beta  occ. eigenvalues --   -0.64523  -0.61736  -0.61511  -0.59428  -0.57788
  Beta  occ. eigenvalues --   -0.57258  -0.52672  -0.52598  -0.48210  -0.44465
  Beta virt. eigenvalues --   -0.41345  -0.25952  -0.22686  -0.16887  -0.16207
  Beta virt. eigenvalues --   -0.08447  -0.07327  -0.05341  -0.04852  -0.02491
  Beta virt. eigenvalues --   -0.01616   0.03545   0.05050   0.07166   0.10062
  Beta virt. eigenvalues --    0.10362   0.11768   0.13905   0.17556   0.20742
  Beta virt. eigenvalues --    0.21657   0.24930   0.25378   0.25763   0.26994
  Beta virt. eigenvalues --    0.28698   0.28960   0.32348   0.32643   0.37052
  Beta virt. eigenvalues --    0.38586   0.38733   0.42851   0.42942   0.44113
  Beta virt. eigenvalues --    0.45506   0.46561   0.47134   0.48372   0.48480
  Beta virt. eigenvalues --    0.50830   0.51702   0.53182   0.54476   0.56617
  Beta virt. eigenvalues --    0.57547   0.57834   0.60996   0.64526   0.65265
  Beta virt. eigenvalues --    0.66095   0.69437   0.72518   0.80337   0.84917
  Beta virt. eigenvalues --    0.85040   0.86124   0.96385   0.98030   1.00145
  Beta virt. eigenvalues --    1.00964   1.02661   1.02683   1.06724   1.06979
  Beta virt. eigenvalues --    1.08392   1.08659   1.10586   1.25392   1.25722
  Beta virt. eigenvalues --    1.29621   1.29734   1.43517   1.46044   1.49923
  Beta virt. eigenvalues --    1.50434   1.52647   1.52761   1.53317   1.54519
  Beta virt. eigenvalues --    1.61180   1.62578   1.65571   1.67030   1.68757
  Beta virt. eigenvalues --    1.72593   1.75026   1.76449   1.81574   1.83989
  Beta virt. eigenvalues --    1.86240   1.89668   1.92076   1.97880   2.03058
  Beta virt. eigenvalues --    2.05908   2.07037   2.08360   2.11722   2.12861
  Beta virt. eigenvalues --    2.23986   2.27596   2.28333   2.35370   2.40497
  Beta virt. eigenvalues --    2.40524   2.44579   2.50695   2.52986   2.55377
  Beta virt. eigenvalues --    2.62440   2.65324   2.67832   2.71817   2.89338
  Beta virt. eigenvalues --    2.96214   2.97501   3.19685   3.38218   3.43591
          Condensed to atoms (all electrons):
               1          2          3          4          5          6
     1  O    7.530273   0.678449  -0.123189   0.003363  -0.000121  -0.000034
     2  C    0.678449   4.690858   0.069043  -0.050044   0.007773  -0.000662
     3  C   -0.123189   0.069043   5.998126   0.132822   0.115280  -0.179074
     4  C    0.003363  -0.050044   0.132822   5.123398   0.289934   0.133003
     5  C   -0.000121   0.007773   0.115280   0.289934   5.028189   0.146380
     6  C   -0.000034  -0.000662  -0.179074   0.133003   0.146380   5.372228
     7  Cl  -0.000000   0.000006   0.000506   0.002816  -0.056807   0.305904
     8  C    0.001373   0.014439   0.104966  -0.122004   0.070849   0.142706
     9  C    0.016517  -0.034592   0.100632   0.045328  -0.113317   0.139650
    10  H   -0.033305   0.446807  -0.141231  -0.002712   0.000502  -0.000168
    11  H    0.000088  -0.006557  -0.073168   0.448743  -0.051677   0.012957
    12  H    0.000001  -0.000090   0.013183  -0.048371   0.444984  -0.068924
    13  H   -0.000002  -0.000136   0.013328  -0.002032   0.012992  -0.069119
    14  H    0.016517  -0.008165  -0.081313   0.012707  -0.001623   0.012632
               7          8          9         10         11         12
     1  O   -0.000000   0.001373   0.016517  -0.033305   0.000088   0.000001
     2  C    0.000006   0.014439  -0.034592   0.446807  -0.006557  -0.000090
     3  C    0.000506   0.104966   0.100632  -0.141231  -0.073168   0.013183
     4  C    0.002816  -0.122004   0.045328  -0.002712   0.448743  -0.048371
     5  C   -0.056807   0.070849  -0.113317   0.000502  -0.051677   0.444984
     6  C    0.305904   0.142706   0.139650  -0.000168   0.012957  -0.068924
     7  Cl  16.618021  -0.056695   0.002506  -0.000000  -0.000094   0.000335
     8  C   -0.056695   5.075871   0.262447   0.000091  -0.001637   0.012674
     9  C    0.002506   0.262447   5.111343   0.011844   0.012296  -0.002077
    10  H   -0.000000   0.000091   0.011844   0.663355   0.006943   0.000026
    11  H   -0.000094  -0.001637   0.012296   0.006943   0.595981  -0.010244
    12  H    0.000335   0.012674  -0.002077   0.000026  -0.010244   0.590358
    13  H    0.000023   0.449289  -0.052774   0.000004   0.000018  -0.000155
    14  H   -0.000082  -0.052393   0.451703   0.001225  -0.000083   0.000018
              13         14
     1  O   -0.000002   0.016517
     2  C   -0.000136  -0.008165
     3  C    0.013328  -0.081313
     4  C   -0.002032   0.012707
     5  C    0.012992  -0.001623
     6  C   -0.069119   0.012632
     7  Cl   0.000023  -0.000082
     8  C    0.449289  -0.052393
     9  C   -0.052774   0.451703
    10  H    0.000004   0.001225
    11  H    0.000018  -0.000083
    12  H   -0.000155   0.000018
    13  H    0.590642  -0.009449
    14  H   -0.009449   0.582364
          Atomic-Atomic Spin Densities.
               1          2          3          4          5          6
     1  O    0.168442   0.001667  -0.006434  -0.000076   0.000004   0.000003
     2  C    0.001667  -0.089111  -0.017781   0.000471  -0.000028   0.000058
     3  C   -0.006434  -0.017781   0.399689   0.014517  -0.006018  -0.011573
     4  C   -0.000076   0.000471   0.014517  -0.056636  -0.022566  -0.002247
     5  C    0.000004  -0.000028  -0.006018  -0.022566   0.121216   0.030268
     6  C    0.000003   0.000058  -0.011573  -0.002247   0.030268   0.267006
     7  Cl  -0.000000   0.000000   0.000096   0.000210  -0.005289  -0.056034
     8  C   -0.000002  -0.000083  -0.004061  -0.001832   0.001094   0.023804
     9  C   -0.000087   0.000622   0.016124   0.001798  -0.002775  -0.001483
    10  H    0.000290   0.001589  -0.000364   0.000561   0.000028   0.000002
    11  H   -0.000001   0.000140  -0.000469   0.000771   0.000085   0.000138
    12  H   -0.000000   0.000002   0.000037  -0.000040   0.002132  -0.000749
    13  H    0.000000   0.000001   0.000097  -0.000077   0.000048  -0.000587
    14  H   -0.000407   0.000173  -0.000333   0.000011  -0.000055   0.000090
               7          8          9         10         11         12
     1  O   -0.000000  -0.000002  -0.000087   0.000290  -0.000001  -0.000000
     2  C    0.000000  -0.000083   0.000622   0.001589   0.000140   0.000002
     3  C    0.000096  -0.004061   0.016124  -0.000364  -0.000469   0.000037
     4  C    0.000210  -0.001832   0.001798   0.000561   0.000771  -0.000040
     5  C   -0.005289   0.001094  -0.002775   0.000028   0.000085   0.002132
     6  C   -0.056034   0.023804  -0.001483   0.000002   0.000138  -0.000749
     7  Cl   0.303747  -0.003385   0.000200  -0.000000   0.000001  -0.000120
     8  C   -0.003385   0.047375  -0.019358  -0.000015  -0.000066  -0.000039
     9  C    0.000200  -0.019358  -0.020455   0.000050   0.000044  -0.000061
    10  H   -0.000000  -0.000015   0.000050  -0.000031  -0.000144  -0.000000
    11  H    0.000001  -0.000066   0.000044  -0.000144   0.000491   0.000118
    12  H   -0.000120  -0.000039  -0.000061  -0.000000   0.000118  -0.007107
    13  H   -0.000157   0.001417   0.000024  -0.000000  -0.000001   0.000004
    14  H    0.000001  -0.000169   0.001432  -0.000023  -0.000002  -0.000001
              13         14
     1  O    0.000000  -0.000407
     2  C    0.000001   0.000173
     3  C    0.000097  -0.000333
     4  C   -0.000077   0.000011
     5  C    0.000048  -0.000055
     6  C   -0.000587   0.000090
     7  Cl  -0.000157   0.000001
     8  C    0.001417  -0.000169
     9  C    0.000024   0.001432
    10  H   -0.000000  -0.000023
    11  H   -0.000001  -0.000002
    12  H    0.000004  -0.000001
    13  H   -0.003913   0.000099
    14  H    0.000099  -0.001367
 Mulliken charges and spin densities:
               1          2
     1  O   -0.089931   0.163399
     2  C    0.192872  -0.102282
     3  C    0.050090   0.383526
     4  C    0.033051  -0.065136
     5  C    0.106664   0.118142
     6  C    0.052523   0.248697
     7  Cl   0.183561   0.239270
     8  C    0.098025   0.044679
     9  C    0.048495  -0.023925
    10  H    0.046618   0.001944
    11  H    0.066435   0.001105
    12  H    0.068282  -0.005823
    13  H    0.067372  -0.003046
    14  H    0.075942  -0.000550
 Sum of Mulliken charges =   1.00000   1.00000
 Mulliken charges and spin densities with hydrogens summed into heavy atoms:
               1          2
     1  O   -0.089931   0.163399
     2  C    0.239489  -0.100338
     3  C    0.050090   0.383526
     4  C    0.099486  -0.064031
     5  C    0.174946   0.112319
     6  C    0.052523   0.248697
     7  Cl   0.183561   0.239270
     8  C    0.165397   0.041633
     9  C    0.124437  -0.024475
 Electronic spatial extent (au):  <R**2>=           1647.7682
 Charge=              1.0000 electrons
 Dipole moment (field-independent basis, Debye):
    X=             -2.6663    Y=             -0.6665    Z=              0.0000  Tot=              2.7484
 Quadrupole moment (field-independent basis, Debye-Ang):
   XX=            -45.1845   YY=            -38.5121   ZZ=            -55.8438
   XY=             -4.5706   XZ=              0.0000   YZ=             -0.0000
 Traceless Quadrupole moment (field-independent basis, Debye-Ang):
   XX=              1.3290   YY=              8.0013   ZZ=             -9.3303
   XY=             -4.5706   XZ=              0.0000   YZ=             -0.0000
 Octapole moment (field-independent basis, Debye-Ang**2):
  XXX=            -58.5684  YYY=             -5.8895  ZZZ=              0.0000  XYY=              1.1684
  XXY=             11.7054  XXZ=              0.0000  XZZ=              0.3979  YZZ=              1.4213
  YYZ=             -0.0000  XYZ=             -0.0000
 Hexadecapole moment (field-independent basis, Debye-Ang**3):
 XXXX=          -1415.0123 YYYY=           -476.3106 ZZZZ=            -55.0891 XXXY=            231.8741
 XXXZ=              0.0000 YYYX=            219.7475 YYYZ=             -0.0000 ZZZX=              0.0000
 ZZZY=             -0.0000 XXYY=           -268.9249 XXZZ=           -234.8308 YYZZ=           -105.8384
 XXYZ=             -0.0000 YYXZ=              0.0000 ZZXY=             80.4819
 N-N= 4.504013185544D+02 E-N=-2.780328118621D+03  KE= 8.001302255427D+02
 Symmetry A'   KE= 7.455578272375D+02
 Symmetry A"   KE= 5.457239830521D+01
 Symmetry A'   SP= 1.005281842742D-13
 Symmetry A"   SP= 1.000000000000D+00
                          Isotropic Fermi Contact Couplings
        Atom                 a.u.       MegaHertz       Gauss      10(-4) cm-1
     1  O(17)              0.05201     -31.52760     -11.24983     -10.51648
     2  C(13)             -0.02997     -33.69676     -12.02384     -11.24003
     3  C(13)              0.05848      65.74238      23.45851      21.92930
     4  C(13)             -0.01945     -21.86875      -7.80331      -7.29463
     5  C(13)              0.01279      14.38373       5.13247       4.79789
     6  C(13)              0.03870      43.50827      15.52483      14.51280
     7  Cl(35)             0.04058      17.79071       6.34817       5.93434
     8  C(13)              0.00113       1.26583       0.45168       0.42223
     9  C(13)             -0.01145     -12.87160      -4.59291      -4.29350
    10  H(1)               0.00046       2.04268       0.72888       0.68137
    11  H(1)               0.00024       1.07896       0.38500       0.35990
    12  H(1)              -0.00195      -8.71849      -3.11097      -2.90818
    13  H(1)              -0.00104      -4.66471      -1.66449      -1.55598
    14  H(1)              -0.00021      -0.95604      -0.34114      -0.31890
 --------------------------------------------------------
       Center         ----  Spin Dipole Couplings  ----
                      3XX-RR        3YY-RR        3ZZ-RR
 --------------------------------------------------------
     1   Atom       -0.306651     -0.308911      0.615562
     2   Atom        0.058926      0.032376     -0.091302
     3   Atom       -0.191167     -0.195901      0.387068
     4   Atom        0.018335      0.012602     -0.030937
     5   Atom       -0.075418     -0.066408      0.141825
     6   Atom       -0.166075     -0.163776      0.329851
     7   Atom       -0.816700     -0.800751      1.617450
     8   Atom       -0.032752     -0.034205      0.066958
     9   Atom       -0.007568     -0.001760      0.009328
    10   Atom        0.004487      0.000206     -0.004693
    11   Atom        0.000303      0.004385     -0.004688
    12   Atom        0.002439      0.002743     -0.005182
    13   Atom       -0.003665      0.008793     -0.005128
    14   Atom        0.000524      0.004782     -0.005306
 --------------------------------------------------------
                        XY            XZ            YZ
 --------------------------------------------------------
     1   Atom        0.000581     -0.000000      0.000000
     2   Atom        0.004993     -0.000000      0.000000
     3   Atom       -0.001777     -0.000000      0.000000
     4   Atom        0.002336     -0.000000      0.000000
     5   Atom        0.002316     -0.000000      0.000000
     6   Atom       -0.000783     -0.000000      0.000000
     7   Atom        0.014481      0.000000     -0.000000
     8   Atom        0.004454     -0.000000      0.000000
     9   Atom       -0.000407     -0.000000     -0.000000
    10   Atom       -0.003282     -0.000000      0.000000
    11   Atom        0.003824     -0.000000      0.000000
    12   Atom        0.012439     -0.000000      0.000000
    13   Atom        0.005548     -0.000000      0.000000
    14   Atom        0.004714     -0.000000      0.000000
 --------------------------------------------------------


 ---------------------------------------------------------------------------------
              Anisotropic Spin Dipole Couplings in Principal Axis System
 ---------------------------------------------------------------------------------

       Atom             a.u.   MegaHertz   Gauss  10(-4) cm-1        Axes

              Baa    -0.3091    22.363     7.980     7.459 -0.2354  0.9719 -0.0000
     1 O(17)  Bbb    -0.3065    22.179     7.914     7.398  0.9719  0.2354  0.0000
              Bcc     0.6156   -44.542   -15.894   -14.857  0.0000  0.0000  1.0000
 
              Baa    -0.0913   -12.252    -4.372    -4.087  0.0000  0.0000  1.0000
     2 C(13)  Bbb     0.0315     4.223     1.507     1.409 -0.1789  0.9839  0.0000
              Bcc     0.0598     8.029     2.865     2.678  0.9839  0.1789  0.0000
 
              Baa    -0.1965   -26.368    -9.409    -8.795  0.3164  0.9486 -0.0000
     3 C(13)  Bbb    -0.1906   -25.573    -9.125    -8.530  0.9486 -0.3164  0.0000
              Bcc     0.3871    51.941    18.534    17.326  0.0000  0.0000  1.0000
 
              Baa    -0.0309    -4.151    -1.481    -1.385  0.0000  0.0000  1.0000
     4 C(13)  Bbb     0.0118     1.579     0.564     0.527 -0.3353  0.9421  0.0000
              Bcc     0.0192     2.572     0.918     0.858  0.9421  0.3353  0.0000
 
              Baa    -0.0760   -10.196    -3.638    -3.401  0.9719 -0.2352  0.0000
     5 C(13)  Bbb    -0.0658    -8.836    -3.153    -2.947  0.2352  0.9719 -0.0000
              Bcc     0.1418    19.032     6.791     6.348  0.0000  0.0000  1.0000
 
              Baa    -0.1663   -22.318    -7.964    -7.445  0.9557  0.2944  0.0000
     6 C(13)  Bbb    -0.1635   -21.945    -7.830    -7.320 -0.2944  0.9557 -0.0000
              Bcc     0.3299    44.263    15.794    14.765  0.0000  0.0000  1.0000
 
              Baa    -0.8253   -43.192   -15.412   -14.407  0.8609 -0.5087  0.0000
     7 Cl(35) Bbb    -0.7922   -41.462   -14.795   -13.830  0.5087  0.8609  0.0000
              Bcc     1.6175    84.654    30.206    28.237  0.0000  0.0000  1.0000
 
              Baa    -0.0380    -5.098    -1.819    -1.701 -0.6477  0.7619 -0.0000
     8 C(13)  Bbb    -0.0290    -3.887    -1.387    -1.297  0.7619  0.6477  0.0000
              Bcc     0.0670     8.985     3.206     2.997  0.0000  0.0000  1.0000
 
              Baa    -0.0076    -1.019    -0.364    -0.340  0.9976  0.0695 -0.0000
     9 C(13)  Bbb    -0.0017    -0.232    -0.083    -0.078 -0.0695  0.9976 -0.0000
              Bcc     0.0093     1.252     0.447     0.418  0.0000  0.0000  1.0000
 
              Baa    -0.0047    -2.504    -0.893    -0.835  0.0000  0.0000  1.0000
    10 H(1)   Bbb    -0.0016    -0.839    -0.299    -0.280  0.4763  0.8793 -0.0000
              Bcc     0.0063     3.343     1.193     1.115  0.8793 -0.4763  0.0000
 
              Baa    -0.0047    -2.501    -0.893    -0.834  0.0000  0.0000  1.0000
    11 H(1)   Bbb    -0.0020    -1.062    -0.379    -0.354  0.8576 -0.5143  0.0000
              Bcc     0.0067     3.563     1.272     1.189  0.5143  0.8576 -0.0000
 
              Baa    -0.0098    -5.255    -1.875    -1.753  0.7114 -0.7028 -0.0000
    12 H(1)   Bbb    -0.0052    -2.765    -0.987    -0.922  0.0000  0.0000  1.0000
              Bcc     0.0150     8.020     2.862     2.675  0.7028  0.7114  0.0000
 
              Baa    -0.0058    -3.083    -1.100    -1.028  0.9346 -0.3558  0.0000
    13 H(1)   Bbb    -0.0051    -2.736    -0.976    -0.913 -0.0000  0.0000  1.0000
              Bcc     0.0109     5.818     2.076     1.941  0.3558  0.9346  0.0000
 
              Baa    -0.0053    -2.831    -1.010    -0.944  0.0000  0.0000  1.0000
    14 H(1)   Bbb    -0.0025    -1.344    -0.480    -0.448  0.8401 -0.5424 -0.0000
              Bcc     0.0078     4.175     1.490     1.393  0.5424  0.8401  0.0000
 

 ---------------------------------------------------------------------------------

 ******************************Gaussian NBO Version 3.1******************************
             N A T U R A L   A T O M I C   O R B I T A L   A N D
          N A T U R A L   B O N D   O R B I T A L   A N A L Y S I S
 ******************************Gaussian NBO Version 3.1******************************
       /RESON  / : Allow strongly delocalized NBO set

 Analyzing the SCF density

 Job title: 77                                                              

 Storage needed:     72832 in NPA,     96779 in NBO ( 939523004 available)


 NATURAL POPULATIONS:  Natural atomic orbital occupancies 
                                                          
   NAO  Atom  No  lang   Type(AO)    Occupancy
 --------------------------------------------
     1    O    1  S      Cor( 1S)     1.99975
     2    O    1  S      Val( 2S)     1.70339
     3    O    1  S      Ryd( 3S)     0.00177
     4    O    1  px     Val( 2p)     1.65096
     5    O    1  px     Ryd( 3p)     0.00125
     6    O    1  py     Val( 2p)     1.82658
     7    O    1  py     Ryd( 3p)     0.00283
     8    O    1  pz     Val( 2p)     1.21458
     9    O    1  pz     Ryd( 3p)     0.00020
    10    O    1  dxy    Ryd( 3d)     0.00144
    11    O    1  dxz    Ryd( 3d)     0.00168
    12    O    1  dyz    Ryd( 3d)     0.00031
    13    O    1  dx2y2  Ryd( 3d)     0.00153
    14    O    1  dz2    Ryd( 3d)     0.00039

    15    C    2  S      Cor( 1S)     1.99931
    16    C    2  S      Val( 2S)     0.91132
    17    C    2  S      Ryd( 3S)     0.00843
    18    C    2  px     Val( 2p)     0.82058
    19    C    2  px     Ryd( 3p)     0.01474
    20    C    2  py     Val( 2p)     1.08568
    21    C    2  py     Ryd( 3p)     0.00494
    22    C    2  pz     Val( 2p)     0.74865
    23    C    2  pz     Ryd( 3p)     0.00118
    24    C    2  dxy    Ryd( 3d)     0.00278
    25    C    2  dxz    Ryd( 3d)     0.00179
    26    C    2  dyz    Ryd( 3d)     0.00081
    27    C    2  dx2y2  Ryd( 3d)     0.00347
    28    C    2  dz2    Ryd( 3d)     0.00057

    29    C    3  S      Cor( 1S)     1.99882
    30    C    3  S      Val( 2S)     0.92645
    31    C    3  S      Ryd( 3S)     0.00245
    32    C    3  px     Val( 2p)     1.11286
    33    C    3  px     Ryd( 3p)     0.00603
    34    C    3  py     Val( 2p)     1.10213
    35    C    3  py     Ryd( 3p)     0.00387
    36    C    3  pz     Val( 2p)     0.82924
    37    C    3  pz     Ryd( 3p)     0.00040
    38    C    3  dxy    Ryd( 3d)     0.00100
    39    C    3  dxz    Ryd( 3d)     0.00054
    40    C    3  dyz    Ryd( 3d)     0.00059
    41    C    3  dx2y2  Ryd( 3d)     0.00083
    42    C    3  dz2    Ryd( 3d)     0.00043

    43    C    4  S      Cor( 1S)     1.99893
    44    C    4  S      Val( 2S)     0.95768
    45    C    4  S      Ryd( 3S)     0.00137
    46    C    4  px     Val( 2p)     1.05237
    47    C    4  px     Ryd( 3p)     0.00361
    48    C    4  py     Val( 2p)     1.22026
    49    C    4  py     Ryd( 3p)     0.00700
    50    C    4  pz     Val( 2p)     0.91332
    51    C    4  pz     Ryd( 3p)     0.00068
    52    C    4  dxy    Ryd( 3d)     0.00078
    53    C    4  dxz    Ryd( 3d)     0.00040
    54    C    4  dyz    Ryd( 3d)     0.00051
    55    C    4  dx2y2  Ryd( 3d)     0.00069
    56    C    4  dz2    Ryd( 3d)     0.00041

    57    C    5  S      Cor( 1S)     1.99881
    58    C    5  S      Val( 2S)     0.96391
    59    C    5  S      Ryd( 3S)     0.00168
    60    C    5  px     Val( 2p)     1.19403
    61    C    5  px     Ryd( 3p)     0.00739
    62    C    5  py     Val( 2p)     1.08691
    63    C    5  py     Ryd( 3p)     0.00469
    64    C    5  pz     Val( 2p)     0.89629
    65    C    5  pz     Ryd( 3p)     0.00097
    66    C    5  dxy    Ryd( 3d)     0.00052
    67    C    5  dxz    Ryd( 3d)     0.00058
    68    C    5  dyz    Ryd( 3d)     0.00039
    69    C    5  dx2y2  Ryd( 3d)     0.00093
    70    C    5  dz2    Ryd( 3d)     0.00041

    71    C    6  S      Cor( 1S)     1.99862
    72    C    6  S      Val( 2S)     0.93994
    73    C    6  S      Ryd( 3S)     0.00144
    74    C    6  px     Val( 2p)     0.97739
    75    C    6  px     Ryd( 3p)     0.00793
    76    C    6  py     Val( 2p)     1.06725
    77    C    6  py     Ryd( 3p)     0.00733
    78    C    6  pz     Val( 2p)     0.90797
    79    C    6  pz     Ryd( 3p)     0.00169
    80    C    6  dxy    Ryd( 3d)     0.00241
    81    C    6  dxz    Ryd( 3d)     0.00112
    82    C    6  dyz    Ryd( 3d)     0.00095
    83    C    6  dx2y2  Ryd( 3d)     0.00173
    84    C    6  dz2    Ryd( 3d)     0.00091

    85   Cl    7  S      Cor( 1S)     2.00000
    86   Cl    7  S      Cor( 2S)     1.99972
    87   Cl    7  S      Val( 3S)     1.83173
    88   Cl    7  S      Ryd( 4S)     0.00173
    89   Cl    7  px     Cor( 2p)     1.99991
    90   Cl    7  px     Val( 3p)     1.42750
    91   Cl    7  px     Ryd( 4p)     0.00119
    92   Cl    7  py     Cor( 2p)     1.99996
    93   Cl    7  py     Val( 3p)     1.79226
    94   Cl    7  py     Ryd( 4p)     0.00114
    95   Cl    7  pz     Cor( 2p)     1.99994
    96   Cl    7  pz     Val( 3p)     1.67075
    97   Cl    7  pz     Ryd( 4p)     0.00063
    98   Cl    7  dxy    Ryd( 3d)     0.00410
    99   Cl    7  dxz    Ryd( 3d)     0.00253
   100   Cl    7  dyz    Ryd( 3d)     0.00086
   101   Cl    7  dx2y2  Ryd( 3d)     0.00246
   102   Cl    7  dz2    Ryd( 3d)     0.00159

   103    C    8  S      Cor( 1S)     1.99882
   104    C    8  S      Val( 2S)     0.96253
   105    C    8  S      Ryd( 3S)     0.00170
   106    C    8  px     Val( 2p)     1.05391
   107    C    8  px     Ryd( 3p)     0.00477
   108    C    8  py     Val( 2p)     1.22817
   109    C    8  py     Ryd( 3p)     0.00725
   110    C    8  pz     Val( 2p)     0.92317
   111    C    8  pz     Ryd( 3p)     0.00098
   112    C    8  dxy    Ryd( 3d)     0.00084
   113    C    8  dxz    Ryd( 3d)     0.00036
   114    C    8  dyz    Ryd( 3d)     0.00059
   115    C    8  dx2y2  Ryd( 3d)     0.00060
   116    C    8  dz2    Ryd( 3d)     0.00041

   117    C    9  S      Cor( 1S)     1.99893
   118    C    9  S      Val( 2S)     0.96218
   119    C    9  S      Ryd( 3S)     0.00164
   120    C    9  px     Val( 2p)     1.18729
   121    C    9  px     Ryd( 3p)     0.00754
   122    C    9  py     Val( 2p)     1.08882
   123    C    9  py     Ryd( 3p)     0.00469
   124    C    9  pz     Val( 2p)     0.87330
   125    C    9  pz     Ryd( 3p)     0.00065
   126    C    9  dxy    Ryd( 3d)     0.00065
   127    C    9  dxz    Ryd( 3d)     0.00059
   128    C    9  dyz    Ryd( 3d)     0.00036
   129    C    9  dx2y2  Ryd( 3d)     0.00086
   130    C    9  dz2    Ryd( 3d)     0.00040

   131    H   10  S      Val( 1S)     0.82882
   132    H   10  S      Ryd( 2S)     0.00333
   133    H   10  px     Ryd( 2p)     0.00005
   134    H   10  py     Ryd( 2p)     0.00102
   135    H   10  pz     Ryd( 2p)     0.00003

   136    H   11  S      Val( 1S)     0.72705
   137    H   11  S      Ryd( 2S)     0.00193
   138    H   11  px     Ryd( 2p)     0.00007
   139    H   11  py     Ryd( 2p)     0.00088
   140    H   11  pz     Ryd( 2p)     0.00011

   141    H   12  S      Val( 1S)     0.71729
   142    H   12  S      Ryd( 2S)     0.00172
   143    H   12  px     Ryd( 2p)     0.00071
   144    H   12  py     Ryd( 2p)     0.00028
   145    H   12  pz     Ryd( 2p)     0.00011

   146    H   13  S      Val( 1S)     0.71653
   147    H   13  S      Ryd( 2S)     0.00168
   148    H   13  px     Ryd( 2p)     0.00009
   149    H   13  py     Ryd( 2p)     0.00089
   150    H   13  pz     Ryd( 2p)     0.00011

   151    H   14  S      Val( 1S)     0.71410
   152    H   14  S      Ryd( 2S)     0.00338
   153    H   14  px     Ryd( 2p)     0.00073
   154    H   14  py     Ryd( 2p)     0.00026
   155    H   14  pz     Ryd( 2p)     0.00009

 WARNING:  1 low occupancy (<1.9990e) core orbital  found on  C    3
           1 low occupancy (<1.9990e) core orbital  found on  C    4
           1 low occupancy (<1.9990e) core orbital  found on  C    5
           1 low occupancy (<1.9990e) core orbital  found on  C    6
           1 low occupancy (<1.9990e) core orbital  found on  C    8
           1 low occupancy (<1.9990e) core orbital  found on  C    9


 Summary of Natural Population Analysis:                  
                                                          
                                       Natural Population 
                Natural  -----------------------------------------------
    Atom  No    Charge         Core      Valence    Rydberg      Total
 -----------------------------------------------------------------------
      O    1   -0.40668      1.99975     6.39551    0.01142     8.40668
      C    2    0.39576      1.99931     3.56623    0.03870     5.60424
      C    3    0.01436      1.99882     3.97067    0.01615     5.98564
      C    4   -0.15800      1.99893     4.14363    0.01544     6.15800
      C    5   -0.15750      1.99881     4.14114    0.01755     6.15750
      C    6    0.08331      1.99862     3.89255    0.02553     5.91669
     Cl    7    0.26202      9.99952     6.72225    0.01622    16.73798
      C    8   -0.18410      1.99882     4.16778    0.01750     6.18410
      C    9   -0.12790      1.99893     4.11158    0.01739     6.12790
      H   10    0.16675      0.00000     0.82882    0.00443     0.83325
      H   11    0.26996      0.00000     0.72705    0.00298     0.73004
      H   12    0.27989      0.00000     0.71729    0.00282     0.72011
      H   13    0.28070      0.00000     0.71653    0.00278     0.71930
      H   14    0.28143      0.00000     0.71410    0.00446     0.71857
 =======================================================================
   * Total *    1.00000     25.99151    44.81514    0.19335    71.00000

                                 Natural Population      
 --------------------------------------------------------
   Core                      25.99151 ( 99.9673% of  26)
   Valence                   44.81514 ( 99.5892% of  45)
   Natural Minimal Basis     70.80665 ( 99.7277% of  71)
   Natural Rydberg Basis      0.19335 (  0.2723% of  71)
 --------------------------------------------------------

    Atom  No          Natural Electron Configuration
 ----------------------------------------------------------------------------
      O    1      [core]2S( 1.70)2p( 4.69)3d( 0.01)
      C    2      [core]2S( 0.91)2p( 2.65)3S( 0.01)3p( 0.02)3d( 0.01)
      C    3      [core]2S( 0.93)2p( 3.04)3p( 0.01)
      C    4      [core]2S( 0.96)2p( 3.19)3p( 0.01)
      C    5      [core]2S( 0.96)2p( 3.18)3p( 0.01)
      C    6      [core]2S( 0.94)2p( 2.95)3p( 0.02)3d( 0.01)
     Cl    7      [core]3S( 1.83)3p( 4.89)3d( 0.01)
      C    8      [core]2S( 0.96)2p( 3.21)3p( 0.01)
      C    9      [core]2S( 0.96)2p( 3.15)3p( 0.01)
      H   10            1S( 0.83)
      H   11            1S( 0.73)
      H   12            1S( 0.72)
      H   13            1S( 0.72)
      H   14            1S( 0.71)


 ***************************************************
 *******         Alpha spin orbitals         *******
 ***************************************************


 NATURAL POPULATIONS:  Natural atomic orbital occupancies 
                                                          
   NAO  Atom  No  lang   Type(AO)    Occupancy      Energy
 ----------------------------------------------------------
     1    O    1  S      Cor( 1S)     0.99988     -19.08350
     2    O    1  S      Val( 2S)     0.85296      -1.06074
     3    O    1  S      Ryd( 3S)     0.00087       1.23432
     4    O    1  px     Val( 2p)     0.82622      -0.48885
     5    O    1  px     Ryd( 3p)     0.00062       0.87510
     6    O    1  py     Val( 2p)     0.91376      -0.46036
     7    O    1  py     Ryd( 3p)     0.00138       0.97941
     8    O    1  pz     Val( 2p)     0.68554      -0.44662
     9    O    1  pz     Ryd( 3p)     0.00013       0.84432
    10    O    1  dxy    Ryd( 3d)     0.00073       2.94485
    11    O    1  dxz    Ryd( 3d)     0.00090       2.62415
    12    O    1  dyz    Ryd( 3d)     0.00017       2.49002
    13    O    1  dx2y2  Ryd( 3d)     0.00077       2.88612
    14    O    1  dz2    Ryd( 3d)     0.00020       2.66776

    15    C    2  S      Cor( 1S)     0.99966     -10.35073
    16    C    2  S      Val( 2S)     0.45300      -0.36454
    17    C    2  S      Ryd( 3S)     0.00422       0.34104
    18    C    2  px     Val( 2p)     0.40732      -0.18543
    19    C    2  px     Ryd( 3p)     0.00732       0.36943
    20    C    2  py     Val( 2p)     0.54093      -0.24234
    21    C    2  py     Ryd( 3p)     0.00249       0.62583
    22    C    2  pz     Val( 2p)     0.34231      -0.30315
    23    C    2  pz     Ryd( 3p)     0.00061       0.31894
    24    C    2  dxy    Ryd( 3d)     0.00137       2.18338
    25    C    2  dxz    Ryd( 3d)     0.00115       1.74386
    26    C    2  dyz    Ryd( 3d)     0.00040       1.67263
    27    C    2  dx2y2  Ryd( 3d)     0.00172       2.30597
    28    C    2  dz2    Ryd( 3d)     0.00030       1.96099

    29    C    3  S      Cor( 1S)     0.99942     -10.31033
    30    C    3  S      Val( 2S)     0.46934      -0.38112
    31    C    3  S      Ryd( 3S)     0.00126       0.34405
    32    C    3  px     Val( 2p)     0.55952      -0.30292
    33    C    3  px     Ryd( 3p)     0.00302       0.83104
    34    C    3  py     Val( 2p)     0.55345      -0.29165
    35    C    3  py     Ryd( 3p)     0.00192       0.77348
    36    C    3  pz     Val( 2p)     0.56189      -0.36094
    37    C    3  pz     Ryd( 3p)     0.00029       0.40732
    38    C    3  dxy    Ryd( 3d)     0.00051       2.19682
    39    C    3  dxz    Ryd( 3d)     0.00027       1.64294
    40    C    3  dyz    Ryd( 3d)     0.00031       1.66098
    41    C    3  dx2y2  Ryd( 3d)     0.00042       2.22377
    42    C    3  dz2    Ryd( 3d)     0.00013       1.94963

    43    C    4  S      Cor( 1S)     0.99947     -10.29401
    44    C    4  S      Val( 2S)     0.47729      -0.36906
    45    C    4  S      Ryd( 3S)     0.00069       0.38152
    46    C    4  px     Val( 2p)     0.52340      -0.26057
    47    C    4  px     Ryd( 3p)     0.00182       0.47041
    48    C    4  py     Val( 2p)     0.60896      -0.28803
    49    C    4  py     Ryd( 3p)     0.00354       0.82334
    50    C    4  pz     Val( 2p)     0.44561      -0.32425
    51    C    4  pz     Ryd( 3p)     0.00038       0.35128
    52    C    4  dxy    Ryd( 3d)     0.00038       2.20870
    53    C    4  dxz    Ryd( 3d)     0.00031       1.71127
    54    C    4  dyz    Ryd( 3d)     0.00025       1.68489
    55    C    4  dx2y2  Ryd( 3d)     0.00034       2.30438
    56    C    4  dz2    Ryd( 3d)     0.00020       1.99770

    57    C    5  S      Cor( 1S)     0.99941     -10.29964
    58    C    5  S      Val( 2S)     0.48363      -0.38582
    59    C    5  S      Ryd( 3S)     0.00084       0.34942
    60    C    5  px     Val( 2p)     0.59836      -0.29003
    61    C    5  px     Ryd( 3p)     0.00372       0.72887
    62    C    5  py     Val( 2p)     0.54200      -0.28369
    63    C    5  py     Ryd( 3p)     0.00234       0.50825
    64    C    5  pz     Val( 2p)     0.50205      -0.34243
    65    C    5  pz     Ryd( 3p)     0.00056       0.34226
    66    C    5  dxy    Ryd( 3d)     0.00026       2.25259
    67    C    5  dxz    Ryd( 3d)     0.00025       1.67974
    68    C    5  dyz    Ryd( 3d)     0.00031       1.69008
    69    C    5  dx2y2  Ryd( 3d)     0.00046       2.21787
    70    C    5  dz2    Ryd( 3d)     0.00017       1.98763

    71    C    6  S      Cor( 1S)     0.99931     -10.38093
    72    C    6  S      Val( 2S)     0.47398      -0.45781
    73    C    6  S      Ryd( 3S)     0.00074       0.33151
    74    C    6  px     Val( 2p)     0.48922      -0.37372
    75    C    6  px     Ryd( 3p)     0.00395       0.64567
    76    C    6  py     Val( 2p)     0.53391      -0.33926
    77    C    6  py     Ryd( 3p)     0.00362       0.56078
    78    C    6  pz     Val( 2p)     0.56176      -0.40004
    79    C    6  pz     Ryd( 3p)     0.00063       0.35261
    80    C    6  dxy    Ryd( 3d)     0.00120       2.03784
    81    C    6  dxz    Ryd( 3d)     0.00062       1.55717
    82    C    6  dyz    Ryd( 3d)     0.00055       1.61691
    83    C    6  dx2y2  Ryd( 3d)     0.00087       2.08342
    84    C    6  dz2    Ryd( 3d)     0.00036       1.86990

    85   Cl    7  S      Cor( 1S)     1.00000    -100.86300
    86   Cl    7  S      Cor( 2S)     0.99986     -10.25350
    87   Cl    7  S      Val( 3S)     0.91695      -1.22650
    88   Cl    7  S      Ryd( 4S)     0.00088       0.48031
    89   Cl    7  px     Cor( 2p)     0.99995      -7.46025
    90   Cl    7  px     Val( 3p)     0.71259      -0.49948
    91   Cl    7  px     Ryd( 4p)     0.00061       0.74728
    92   Cl    7  py     Cor( 2p)     0.99998      -7.45554
    93   Cl    7  py     Val( 3p)     0.89585      -0.52124
    94   Cl    7  py     Ryd( 4p)     0.00057       0.73528
    95   Cl    7  pz     Cor( 2p)     0.99999      -7.46006
    96   Cl    7  pz     Val( 3p)     0.96088      -0.54440
    97   Cl    7  pz     Ryd( 4p)     0.00049       0.69414
    98   Cl    7  dxy    Ryd( 3d)     0.00201       0.87940
    99   Cl    7  dxz    Ryd( 3d)     0.00114       0.59818
   100   Cl    7  dyz    Ryd( 3d)     0.00039       0.56427
   101   Cl    7  dx2y2  Ryd( 3d)     0.00120       0.84781
   102   Cl    7  dz2    Ryd( 3d)     0.00083       0.65803

   103    C    8  S      Cor( 1S)     0.99941     -10.29287
   104    C    8  S      Val( 2S)     0.48171      -0.37725
   105    C    8  S      Ryd( 3S)     0.00085       0.35921
   106    C    8  px     Val( 2p)     0.52564      -0.27011
   107    C    8  px     Ryd( 3p)     0.00238       0.43758
   108    C    8  py     Val( 2p)     0.61408      -0.29343
   109    C    8  py     Ryd( 3p)     0.00365       0.81149
   110    C    8  pz     Val( 2p)     0.48721      -0.33231
   111    C    8  pz     Ryd( 3p)     0.00054       0.34901
   112    C    8  dxy    Ryd( 3d)     0.00042       2.20081
   113    C    8  dxz    Ryd( 3d)     0.00024       1.70451
   114    C    8  dyz    Ryd( 3d)     0.00031       1.68194
   115    C    8  dx2y2  Ryd( 3d)     0.00030       2.28204
   116    C    8  dz2    Ryd( 3d)     0.00018       1.99516

   117    C    9  S      Cor( 1S)     0.99946     -10.29028
   118    C    9  S      Val( 2S)     0.48034      -0.36572
   119    C    9  S      Ryd( 3S)     0.00083       0.38062
   120    C    9  px     Val( 2p)     0.59342      -0.27602
   121    C    9  px     Ryd( 3p)     0.00379       0.77643
   122    C    9  py     Val( 2p)     0.54167      -0.26022
   123    C    9  py     Ryd( 3p)     0.00235       0.53521
   124    C    9  pz     Val( 2p)     0.44037      -0.32052
   125    C    9  pz     Ryd( 3p)     0.00039       0.35815
   126    C    9  dxy    Ryd( 3d)     0.00032       2.28350
   127    C    9  dxz    Ryd( 3d)     0.00027       1.69571
   128    C    9  dyz    Ryd( 3d)     0.00028       1.70780
   129    C    9  dx2y2  Ryd( 3d)     0.00042       2.23759
   130    C    9  dz2    Ryd( 3d)     0.00019       1.99989

   131    H   10  S      Val( 1S)     0.41487      -0.14112
   132    H   10  S      Ryd( 2S)     0.00163       0.20441
   133    H   10  px     Ryd( 2p)     0.00002       1.69609
   134    H   10  py     Ryd( 2p)     0.00052       2.14649
   135    H   10  pz     Ryd( 2p)     0.00001       1.45057

   136    H   11  S      Val( 1S)     0.36381      -0.10488
   137    H   11  S      Ryd( 2S)     0.00095       0.16455
   138    H   11  px     Ryd( 2p)     0.00004       1.79171
   139    H   11  py     Ryd( 2p)     0.00044       2.18834
   140    H   11  pz     Ryd( 2p)     0.00006       1.45755

   141    H   12  S      Val( 1S)     0.35688      -0.10404
   142    H   12  S      Ryd( 2S)     0.00084       0.14911
   143    H   12  px     Ryd( 2p)     0.00035       2.08751
   144    H   12  py     Ryd( 2p)     0.00014       1.87444
   145    H   12  pz     Ryd( 2p)     0.00006       1.45333

   146    H   13  S      Val( 1S)     0.35733      -0.09831
   147    H   13  S      Ryd( 2S)     0.00082       0.15391
   148    H   13  px     Ryd( 2p)     0.00005       1.78181
   149    H   13  py     Ryd( 2p)     0.00044       2.18906
   150    H   13  pz     Ryd( 2p)     0.00006       1.45909

   151    H   14  S      Val( 1S)     0.35689      -0.08621
   152    H   14  S      Ryd( 2S)     0.00165       0.17537
   153    H   14  px     Ryd( 2p)     0.00036       2.11684
   154    H   14  py     Ryd( 2p)     0.00013       1.89405
   155    H   14  pz     Ryd( 2p)     0.00005       1.47189


 Summary of Natural Population Analysis:                  
                                                          
                                       Natural Population 
                Natural  -----------------------------------------------
    Atom  No    Charge         Core      Valence    Rydberg      Total
 -----------------------------------------------------------------------
      O    1   -0.28412      0.99988     3.27848    0.00577     4.28412
      C    2    0.23720      0.99966     1.74357    0.01958     2.76280
      C    3   -0.15172      0.99942     2.14419    0.00812     3.15172
      C    4   -0.06264      0.99947     2.05527    0.00791     3.06264
      C    5   -0.13436      0.99941     2.12604    0.00892     3.13436
      C    6   -0.07073      0.99931     2.05888    0.01254     3.07073
     Cl    7    0.00581      4.99979     3.48628    0.00812     8.49419
      C    8   -0.11692      0.99941     2.10863    0.00887     3.11692
      C    9   -0.06411      0.99946     2.05580    0.00885     3.06411
      H   10    0.08295      0.00000     0.41487    0.00219     0.41705
      H   11    0.13472      0.00000     0.36381    0.00148     0.36528
      H   12    0.14173      0.00000     0.35688    0.00139     0.35827
      H   13    0.14130      0.00000     0.35733    0.00137     0.35870
      H   14    0.14091      0.00000     0.35689    0.00220     0.35909
 =======================================================================
   * Total *    0.00000     12.99579    22.90691    0.09730    36.00000

                                 Natural Population      
 --------------------------------------------------------
   Core                      12.99579 ( 99.9676% of  13)
   Valence                   22.90691 ( 99.5953% of  23)
   Natural Minimal Basis     35.90270 ( 99.7297% of  36)
   Natural Rydberg Basis      0.09730 (  0.2703% of  36)
 --------------------------------------------------------

    Atom  No          Natural Electron Configuration
 ----------------------------------------------------------------------------
      O    1      [core]2S( 0.85)2p( 2.43)
      C    2      [core]2S( 0.45)2p( 1.29)3p( 0.01)
      C    3      [core]2S( 0.47)2p( 1.67)3p( 0.01)
      C    4      [core]2S( 0.48)2p( 1.58)3p( 0.01)
      C    5      [core]2S( 0.48)2p( 1.64)3p( 0.01)
      C    6      [core]2S( 0.47)2p( 1.58)3p( 0.01)
     Cl    7      [core]3S( 0.92)3p( 2.57)3d( 0.01)
      C    8      [core]2S( 0.48)2p( 1.63)3p( 0.01)
      C    9      [core]2S( 0.48)2p( 1.58)3p( 0.01)
      H   10            1S( 0.41)
      H   11            1S( 0.36)
      H   12            1S( 0.36)
      H   13            1S( 0.36)
      H   14            1S( 0.36)


 NATURAL BOND ORBITAL ANALYSIS, alpha spin orbitals:

                       Occupancies       Lewis Structure    Low   High
           Occ.    -------------------  -----------------   occ   occ
  Cycle   Thresh.   Lewis   Non-Lewis     CR  BD  3C  LP    (L)   (NL)   Dev
 =============================================================================
   1(1)    0.90    34.34271   1.65729     13  15   0   8     3      3    0.03
   2(2)    0.90    34.34271   1.65729     13  15   0   8     3      3    0.03
   3(1)    0.80    35.19865   0.80135     13  18   0   5     0      3    0.03
 -----------------------------------------------------------------------------

 Structure accepted: No low occupancy Lewis orbitals

 --------------------------------------------------------
   Core                     12.99580 ( 99.968% of  13)
   Valence Lewis            22.20285 ( 96.534% of  23)
  ==================       ============================
   Total Lewis              35.19865 ( 97.774% of  36)
  -----------------------------------------------------
   Valence non-Lewis         0.73409 (  2.039% of  36)
   Rydberg non-Lewis         0.06726 (  0.187% of  36)
  ==================       ============================
   Total non-Lewis           0.80135 (  2.226% of  36)
 --------------------------------------------------------


       (Occupancy)   Bond orbital/ Coefficients/ Hybrids
 ---------------------------------------------------------------------------------
     1. (0.99807) BD ( 1) O   1 - C   2  
                ( 66.48%)   0.8154* O   1 s( 42.41%)p 1.36( 57.50%)d 0.00(  0.09%)
                                            0.0000 -0.6506  0.0276  0.6848 -0.0178
                                            0.3250 -0.0106  0.0000  0.0000 -0.0205
                                            0.0000  0.0000 -0.0182  0.0118
                ( 33.52%)   0.5789* C   2 s( 31.46%)p 2.17( 68.28%)d 0.01(  0.26%)
                                           -0.0000 -0.5580  0.0572 -0.7375 -0.0760
                                           -0.3649 -0.0059  0.0000  0.0000 -0.0371
                                            0.0000  0.0000 -0.0248  0.0245
     2. (0.98916) BD ( 2) O   1 - C   2  
                ( 68.10%)   0.8253* O   1 s(  0.00%)p 1.00( 99.84%)d 0.00(  0.16%)
                                            0.0000  0.0000  0.0000  0.0000  0.0000
                                            0.0000  0.0000  0.9992 -0.0098  0.0000
                                           -0.0365 -0.0158  0.0000  0.0000
                ( 31.90%)   0.5648* C   2 s(  0.00%)p 1.00( 99.60%)d 0.00(  0.40%)
                                            0.0000  0.0000  0.0000  0.0000  0.0000
                                            0.0000  0.0000  0.9977 -0.0252  0.0000
                                            0.0531  0.0345  0.0000  0.0000
     3. (0.98977) BD ( 1) C   2 - C   3  
                ( 45.15%)   0.6719* C   2 s( 36.43%)p 1.74( 63.50%)d 0.00(  0.07%)
                                            0.0004  0.6035 -0.0089 -0.6703  0.0013
                                            0.4309 -0.0094  0.0000  0.0000 -0.0204
                                            0.0000  0.0000  0.0102 -0.0114
                ( 54.85%)   0.7406* C   3 s( 31.36%)p 2.19( 68.60%)d 0.00(  0.03%)
                                            0.0000  0.5600 -0.0029  0.7214 -0.0100
                                           -0.4068  0.0003  0.0000  0.0000 -0.0142
                                            0.0000  0.0000  0.0083 -0.0079
     4. (0.99319) BD ( 1) C   2 - H  10  
                ( 59.88%)   0.7738* C   2 s( 32.07%)p 2.12( 67.89%)d 0.00(  0.04%)
                                            0.0003 -0.5653 -0.0342  0.0210 -0.0305
                                            0.8230 -0.0147  0.0000  0.0000 -0.0059
                                            0.0000  0.0000  0.0187  0.0077
                ( 40.12%)   0.6334* H  10 s( 99.89%)p 0.00(  0.11%)
                                           -0.9994  0.0116  0.0013 -0.0327  0.0000
     5. (0.98836) BD ( 1) C   3 - C   4  
                ( 51.25%)   0.7159* C   3 s( 34.53%)p 1.89( 65.43%)d 0.00(  0.04%)
                                           -0.0001  0.5876  0.0036 -0.6918  0.0121
                                           -0.4185 -0.0196  0.0000  0.0000  0.0146
                                            0.0000  0.0000  0.0094 -0.0091
                ( 48.75%)   0.6982* C   4 s( 34.80%)p 1.87( 65.15%)d 0.00(  0.05%)
                                            0.0001  0.5899  0.0074  0.7071  0.0159
                                            0.3883 -0.0222  0.0000  0.0000  0.0173
                                            0.0000  0.0000  0.0078 -0.0125
     6. (0.82443) BD ( 2) C   3 - C   4  
                ( 59.06%)   0.7685* C   3 s(  0.00%)p 1.00( 99.97%)d 0.00(  0.03%)
                                            0.0000  0.0000  0.0000  0.0000  0.0000
                                            0.0000  0.0000  0.9999  0.0013  0.0000
                                           -0.0157 -0.0029  0.0000  0.0000
                ( 40.94%)   0.6399* C   4 s(  0.00%)p 1.00( 99.92%)d 0.00(  0.08%)
                                            0.0000  0.0000  0.0000  0.0000  0.0000
                                            0.0000  0.0000  0.9995  0.0146  0.0000
                                            0.0150  0.0236  0.0000  0.0000
     7. (0.98732) BD ( 1) C   3 - C   9  
                ( 51.40%)   0.7169* C   3 s( 34.05%)p 1.94( 65.91%)d 0.00(  0.04%)
                                           -0.0001  0.5835  0.0007  0.0050  0.0222
                                            0.8116  0.0002  0.0000  0.0000 -0.0018
                                            0.0000  0.0000 -0.0170 -0.0089
                ( 48.60%)   0.6972* C   9 s( 34.11%)p 1.93( 65.83%)d 0.00(  0.05%)
                                            0.0001  0.5840  0.0080  0.0199  0.0271
                                           -0.8107 -0.0025  0.0000  0.0000  0.0024
                                            0.0000  0.0000 -0.0193 -0.0124
     8. (0.98611) BD ( 1) C   4 - C   5  
                ( 49.54%)   0.7039* C   4 s( 35.48%)p 1.82( 64.48%)d 0.00(  0.05%)
                                            0.0001  0.5955  0.0111 -0.7061 -0.0236
                                            0.3801 -0.0342  0.0000  0.0000 -0.0170
                                            0.0000  0.0000  0.0059 -0.0121
                ( 50.46%)   0.7103* C   5 s( 36.07%)p 1.77( 63.88%)d 0.00(  0.04%)
                                           -0.0002  0.6006  0.0058  0.6866 -0.0177
                                           -0.4068 -0.0398  0.0000  0.0000 -0.0117
                                            0.0000  0.0000  0.0128 -0.0111
     9. (0.98833) BD ( 1) C   4 - H  11  
                ( 63.62%)   0.7976* C   4 s( 29.63%)p 2.37( 70.35%)d 0.00(  0.03%)
                                            0.0003 -0.5441  0.0136 -0.0072  0.0108
                                            0.8386 -0.0092  0.0000  0.0000  0.0010
                                            0.0000  0.0000  0.0129  0.0096
                ( 36.38%)   0.6032* H  11 s( 99.89%)p 0.00(  0.11%)
                                           -0.9995  0.0033 -0.0010 -0.0327  0.0000
    10. (0.99094) BD ( 1) C   5 - C   6  
                ( 48.52%)   0.6966* C   5 s( 33.92%)p 1.95( 66.03%)d 0.00(  0.05%)
                                            0.0000  0.5821  0.0164 -0.0290 -0.0381
                                            0.8111  0.0091  0.0000  0.0000  0.0018
                                            0.0000  0.0000 -0.0200 -0.0114
                ( 51.48%)   0.7175* C   6 s( 38.69%)p 1.58( 61.27%)d 0.00(  0.04%)
                                           -0.0000  0.6220 -0.0013 -0.0617 -0.0303
                                           -0.7797 -0.0054  0.0000  0.0000  0.0009
                                            0.0000  0.0000 -0.0175 -0.0090
    11. (0.85450) BD ( 2) C   5 - C   6  
                ( 45.39%)   0.6737* C   5 s(  0.00%)p 1.00( 99.92%)d 0.00(  0.08%)
                                            0.0000  0.0000  0.0000  0.0000  0.0000
                                            0.0000  0.0000  0.9995  0.0119  0.0000
                                            0.0139  0.0248  0.0000  0.0000
                ( 54.61%)   0.7390* C   6 s(  0.00%)p 1.00( 99.96%)d 0.00(  0.04%)
                                            0.0000  0.0000  0.0000  0.0000  0.0000
                                            0.0000  0.0000  0.9998  0.0105  0.0000
                                            0.0055 -0.0185  0.0000  0.0000
    12. (0.98767) BD ( 1) C   5 - H  12  
                ( 64.24%)   0.8015* C   5 s( 29.94%)p 2.34( 70.04%)d 0.00(  0.02%)
                                            0.0003 -0.5469  0.0173  0.7253 -0.0155
                                            0.4172  0.0030  0.0000  0.0000 -0.0096
                                            0.0000  0.0000 -0.0083  0.0084
                ( 35.76%)   0.5980* H  12 s( 99.89%)p 0.00(  0.11%)
                                           -0.9994  0.0034 -0.0286 -0.0165  0.0000
    13. (0.99414) BD ( 1) C   6 -Cl   7  
                ( 45.62%)   0.6754* C   6 s( 22.30%)p 3.47( 77.44%)d 0.01(  0.26%)
                                           -0.0002  0.4722  0.0015 -0.7640  0.0048
                                            0.4368 -0.0022  0.0000  0.0000 -0.0386
                                            0.0000  0.0000  0.0230 -0.0235
                ( 54.38%)   0.7375*Cl   7 s( 17.78%)p 4.60( 81.69%)d 0.03(  0.53%)
                                           -0.0000  0.0002  0.4200 -0.0368 -0.0001
                                            0.7837  0.0272  0.0000 -0.4492 -0.0157
                                            0.0000  0.0000  0.0000 -0.0554  0.0000
                                            0.0000  0.0323 -0.0346
    14. (0.99088) BD ( 1) C   6 - C   8  
                ( 51.70%)   0.7190* C   6 s( 38.88%)p 1.57( 61.09%)d 0.00(  0.04%)
                                           -0.0000  0.6235 -0.0028  0.6405 -0.0113
                                            0.4469  0.0284  0.0000  0.0000  0.0150
                                            0.0000  0.0000  0.0078 -0.0090
                ( 48.30%)   0.6950* C   8 s( 33.75%)p 1.96( 66.20%)d 0.00(  0.05%)
                                            0.0000  0.5807  0.0175 -0.7137 -0.0275
                                           -0.3887  0.0282  0.0000  0.0000  0.0182
                                            0.0000  0.0000  0.0078 -0.0120
    15. (0.98625) BD ( 1) C   8 - C   9  
                ( 50.45%)   0.7103* C   8 s( 36.19%)p 1.76( 63.77%)d 0.00(  0.04%)
                                           -0.0002  0.6015  0.0056  0.6989  0.0253
                                           -0.3839  0.0354  0.0000  0.0000 -0.0169
                                            0.0000  0.0000  0.0042 -0.0116
                ( 49.55%)   0.7039* C   9 s( 35.69%)p 1.80( 64.26%)d 0.00(  0.05%)
                                            0.0001  0.5973  0.0120 -0.6852  0.0184
                                            0.4139  0.0380  0.0000  0.0000 -0.0133
                                            0.0000  0.0000  0.0126 -0.0117
    16. (0.80310) BD ( 2) C   8 - C   9  
                ( 53.46%)   0.7311* C   8 s(  0.00%)p 1.00( 99.94%)d 0.00(  0.06%)
                                            0.0000  0.0000  0.0000  0.0000  0.0000
                                            0.0000  0.0000  0.9997 -0.0039  0.0000
                                            0.0054 -0.0246  0.0000  0.0000
                ( 46.54%)   0.6822* C   9 s(  0.00%)p 1.00( 99.93%)d 0.00(  0.07%)
                                            0.0000  0.0000  0.0000  0.0000  0.0000
                                            0.0000  0.0000  0.9996  0.0049  0.0000
                                           -0.0263 -0.0040  0.0000  0.0000
    17. (0.98751) BD ( 1) C   8 - H  13  
                ( 64.20%)   0.8013* C   8 s( 29.99%)p 2.33( 69.99%)d 0.00(  0.02%)
                                           -0.0003  0.5474 -0.0168 -0.0116  0.0110
                                            0.8364 -0.0114  0.0000  0.0000 -0.0026
                                            0.0000  0.0000 -0.0122 -0.0089
                ( 35.80%)   0.5983* H  13 s( 99.89%)p 0.00(  0.11%)
                                            0.9995 -0.0030  0.0000 -0.0330  0.0000
    18. (0.98800) BD ( 1) C   9 - H  14  
                ( 64.33%)   0.8020* C   9 s( 30.11%)p 2.32( 69.86%)d 0.00(  0.02%)
                                           -0.0004  0.5485 -0.0148  0.7269 -0.0129
                                            0.4124  0.0018  0.0000  0.0000  0.0102
                                            0.0000  0.0000  0.0076 -0.0092
                ( 35.67%)   0.5973* H  14 s( 99.89%)p 0.00(  0.11%)
                                            0.9994 -0.0052 -0.0296 -0.0159  0.0000
    19. (0.99987) CR ( 1) O   1           s(100.00%)p 0.00(  0.00%)
                                            1.0000 -0.0003 -0.0000 -0.0003  0.0000
                                           -0.0001  0.0000  0.0000  0.0000  0.0000
                                            0.0000  0.0000  0.0000 -0.0000
    20. (0.99966) CR ( 1) C   2           s(100.00%)p 0.00(  0.00%)
                                            1.0000 -0.0000  0.0000  0.0002  0.0000
                                           -0.0004  0.0000  0.0000  0.0000  0.0000
                                            0.0000  0.0000 -0.0000  0.0000
    21. (0.99942) CR ( 1) C   3           s(100.00%)
                                            1.0000  0.0001  0.0000 -0.0000  0.0000
                                            0.0001 -0.0000  0.0000  0.0000  0.0000
                                            0.0000  0.0000 -0.0000 -0.0000
    22. (0.99947) CR ( 1) C   4           s(100.00%)p 0.00(  0.00%)
                                            1.0000  0.0001 -0.0000  0.0000 -0.0000
                                           -0.0004  0.0000  0.0000  0.0000 -0.0000
                                            0.0000  0.0000 -0.0000 -0.0000
    23. (0.99941) CR ( 1) C   5           s(100.00%)p 0.00(  0.00%)
                                            1.0000  0.0003 -0.0000 -0.0001  0.0000
                                           -0.0002 -0.0000  0.0000  0.0000  0.0000
                                            0.0000  0.0000  0.0000 -0.0000
    24. (0.99931) CR ( 1) C   6           s(100.00%)
                                            1.0000  0.0001  0.0000 -0.0001 -0.0000
                                            0.0001  0.0000  0.0000  0.0000 -0.0000
                                            0.0000  0.0000  0.0000 -0.0000
    25. (1.00000) CR ( 1)Cl   7           s(100.00%)
                                            1.0000 -0.0000  0.0000 -0.0000  0.0000
                                            0.0000  0.0000 -0.0000 -0.0000 -0.0000
                                            0.0000  0.0000  0.0000 -0.0000  0.0000
                                            0.0000  0.0000 -0.0000
    26. (0.99986) CR ( 2)Cl   7           s(100.00%)p 0.00(  0.00%)
                                           -0.0000  1.0000  0.0002  0.0000  0.0000
                                           -0.0002 -0.0000 -0.0000  0.0001  0.0000
                                            0.0000  0.0000  0.0000  0.0000  0.0000
                                            0.0000 -0.0000  0.0000
    27. (0.99995) CR ( 3)Cl   7           s(  0.00%)p 1.00(100.00%)
                                           -0.0000 -0.0000  0.0001  0.0000 -1.0000
                                           -0.0001 -0.0000 -0.0000  0.0001  0.0000
                                           -0.0000 -0.0000 -0.0000  0.0000 -0.0000
                                           -0.0000 -0.0000  0.0000
    28. (0.99998) CR ( 4)Cl   7           s(  0.00%)p 1.00(100.00%)
                                           -0.0000 -0.0000  0.0001  0.0000  0.0000
                                           -0.0001 -0.0000  1.0000 -0.0001  0.0000
                                            0.0000  0.0000  0.0000  0.0000  0.0000
                                            0.0000 -0.0000  0.0000
    29. (0.99999) CR ( 5)Cl   7           s(  0.00%)p 1.00(100.00%)
                                            0.0000  0.0000  0.0000  0.0000  0.0000
                                            0.0000  0.0000  0.0000  0.0000  0.0000
                                            1.0000 -0.0000  0.0000  0.0000 -0.0000
                                            0.0000  0.0000  0.0000
    30. (0.99941) CR ( 1) C   8           s(100.00%)p 0.00(  0.00%)
                                            1.0000  0.0002 -0.0000  0.0001  0.0000
                                            0.0002  0.0000  0.0000  0.0000 -0.0000
                                            0.0000  0.0000 -0.0000 -0.0000
    31. (0.99947) CR ( 1) C   9           s(100.00%)p 0.00(  0.00%)
                                            1.0000  0.0001 -0.0000  0.0003 -0.0000
                                            0.0002 -0.0000  0.0000  0.0000  0.0000
                                            0.0000  0.0000  0.0000 -0.0000
    32. (0.99179) LP ( 1) O   1           s( 57.65%)p 0.73( 42.32%)d 0.00(  0.02%)
                                            0.0004  0.7591  0.0153  0.5824 -0.0023
                                            0.2900  0.0007  0.0000  0.0000 -0.0075
                                            0.0000  0.0000 -0.0071  0.0102
    33. (0.94002) LP ( 2) O   1           s(  0.02%)p99.99( 99.90%)d 5.95(  0.09%)
                                            0.0000  0.0092 -0.0081  0.4359  0.0084
                                           -0.8993 -0.0142 -0.0000 -0.0000  0.0198
                                           -0.0000 -0.0000 -0.0224  0.0015
    34. (0.99589) LP ( 1)Cl   7           s( 82.32%)p 0.21( 17.65%)d 0.00(  0.03%)
                                           -0.0000 -0.0003  0.9073  0.0093  0.0002
                                           -0.3654 -0.0070 -0.0001  0.2071  0.0041
                                            0.0000  0.0000  0.0000  0.0085  0.0000
                                            0.0000 -0.0050  0.0129
    35. (0.98601) LP ( 2)Cl   7           s(  0.00%)p 1.00( 99.97%)d 0.00(  0.03%)
                                           -0.0000 -0.0000  0.0019 -0.0002  0.0001
                                            0.4964 -0.0054  0.0001  0.8678 -0.0094
                                            0.0000  0.0000  0.0000  0.0092  0.0000
                                            0.0000  0.0159  0.0001
    36. (0.96140) LP ( 3)Cl   7           s(  0.00%)p 1.00( 99.95%)d 0.00(  0.05%)
                                            0.0000  0.0000  0.0000  0.0000  0.0000
                                            0.0000  0.0000  0.0000  0.0000  0.0000
                                            0.0000  0.9997 -0.0086  0.0000  0.0186
                                           -0.0107  0.0000  0.0000
    37. (0.00147) RY*( 1) O   1           s(  1.65%)p58.04( 95.66%)d 1.64(  2.70%)
                                            0.0000 -0.0010  0.1284  0.0013 -0.4551
                                           -0.0130  0.8656  0.0000  0.0000  0.1003
                                            0.0000  0.0000 -0.1299 -0.0044
    38. (0.00009) RY*( 2) O   1           s( 46.64%)p 1.09( 50.90%)d 0.05(  2.46%)
    39. (0.00009) RY*( 3) O   1           s(  0.00%)p 1.00( 93.81%)d 0.07(  6.19%)
    40. (0.00002) RY*( 4) O   1           s( 37.51%)p 1.01( 37.87%)d 0.66( 24.62%)
    41. (0.00000) RY*( 5) O   1           s( 11.10%)p 0.63(  7.01%)d 7.38( 81.90%)
    42. (0.00000) RY*( 6) O   1           s(  0.00%)p 1.00(  6.29%)d14.90( 93.71%)
    43. (0.00000) RY*( 7) O   1           s(  0.00%)p 1.00(  0.05%)d99.99( 99.95%)
    44. (0.00000) RY*( 8) O   1           s(  0.21%)p39.11(  8.36%)d99.99( 91.43%)
    45. (0.00000) RY*( 9) O   1           s(  2.81%)p 0.17(  0.48%)d34.41( 96.71%)
    46. (0.00681) RY*( 1) C   2           s( 13.53%)p 6.37( 86.20%)d 0.02(  0.27%)
                                           -0.0000  0.0584  0.3632  0.0627 -0.8061
                                            0.0142 -0.4562 -0.0000 -0.0000 -0.0097
                                           -0.0000 -0.0000  0.0502  0.0096
    47. (0.00392) RY*( 2) C   2           s( 41.29%)p 0.15(  6.34%)d 1.27( 52.36%)
                                           -0.0000 -0.0023  0.6426  0.0010  0.2467
                                            0.0508  0.0026  0.0000  0.0000  0.4041
                                            0.0000  0.0000 -0.6002  0.0031
    48. (0.00124) RY*( 3) C   2           s(  8.12%)p10.03( 81.46%)d 1.28( 10.41%)
                                           -0.0000  0.0257  0.2838  0.0345 -0.3384
                                            0.0294  0.8355  0.0000  0.0000 -0.3188
                                            0.0000  0.0000 -0.0437  0.0243
    49. (0.00118) RY*( 4) C   2           s(  0.00%)p 1.00( 48.47%)d 1.06( 51.53%)
                                            0.0000  0.0000  0.0000  0.0000  0.0000
                                            0.0000  0.0000 -0.0571 -0.6938  0.0000
                                            0.7168  0.0400  0.0000  0.0000
    50. (0.00033) RY*( 5) C   2           s( 34.20%)p 0.60( 20.48%)d 1.33( 45.33%)
                                            0.0000 -0.0110  0.5847  0.0157  0.4088
                                            0.0135 -0.1929 -0.0000 -0.0000 -0.4790
                                           -0.0000 -0.0000  0.4719  0.0328
    51. (0.00004) RY*( 6) C   2           s(  0.00%)p 1.00( 50.63%)d 0.98( 49.37%)
    52. (0.00000) RY*( 7) C   2           s(  0.00%)p 1.00(  1.30%)d75.63( 98.70%)
    53. (0.00001) RY*( 8) C   2           s(  2.73%)p 2.14(  5.83%)d33.53( 91.44%)
    54. (0.00001) RY*( 9) C   2           s(  0.17%)p 0.13(  0.02%)d99.99( 99.81%)
    55. (0.00308) RY*( 1) C   3           s( 10.88%)p 7.84( 85.33%)d 0.35(  3.78%)
                                            0.0000  0.0122  0.3297 -0.0162 -0.9229
                                            0.0158 -0.0323 -0.0000 -0.0000 -0.1921
                                           -0.0000 -0.0000  0.0085 -0.0288
    56. (0.00190) RY*( 2) C   3           s(  3.62%)p25.38( 91.77%)d 1.28(  4.61%)
                                            0.0000  0.0092  0.1899 -0.0135  0.0600
                                           -0.0053  0.9560  0.0000  0.0000 -0.1083
                                            0.0000  0.0000  0.1824 -0.0332
    57. (0.00100) RY*( 3) C   3           s( 82.52%)p 0.12( 10.25%)d 0.09(  7.23%)
                                           -0.0000 -0.0073  0.9084  0.0159  0.2774
                                           -0.0045 -0.1590  0.0000  0.0000  0.2561
                                            0.0000  0.0000 -0.0604 -0.0551
    58. (0.00041) RY*( 4) C   3           s(  0.00%)p 1.00(  0.02%)d99.99( 99.98%)
                                            0.0000  0.0000  0.0000  0.0000  0.0000
                                            0.0000  0.0000  0.0113  0.0107  0.0000
                                            0.5706  0.8210  0.0000  0.0000
    59. (0.00030) RY*( 5) C   3           s(  0.00%)p 1.00( 98.27%)d 0.02(  1.73%)
                                            0.0000  0.0000  0.0000  0.0000  0.0000
                                            0.0000  0.0000  0.0000  0.9913  0.0000
                                            0.1016 -0.0835  0.0000  0.0000
    60. (0.00015) RY*( 6) C   3           s(  0.00%)p 1.00(  1.73%)d56.78( 98.27%)
                                            0.0000  0.0000  0.0000  0.0000  0.0000
                                            0.0000  0.0000  0.0113 -0.1311  0.0000
                                            0.8147 -0.5647  0.0000  0.0000
    61. (0.00014) RY*( 7) C   3           s(  0.05%)p46.60(  2.19%)d99.99( 97.77%)
                                            0.0000 -0.0008  0.0217 -0.0074  0.0597
                                           -0.0225  0.1332 -0.0000 -0.0000 -0.3002
                                           -0.0000 -0.0000 -0.9372 -0.0956
    62. (0.00010) RY*( 8) C   3           s(  2.53%)p 4.09( 10.35%)d34.38( 87.11%)
                                            0.0000 -0.0062  0.1591 -0.0107  0.2516
                                            0.0015 -0.2004 -0.0000 -0.0000 -0.8917
                                           -0.0000 -0.0000  0.2751  0.0181
    63. (0.00001) RY*( 9) C   3           s(  0.45%)p 0.34(  0.16%)d99.99( 99.39%)
    64. (0.00314) RY*( 1) C   4           s(  0.33%)p99.99( 94.00%)d16.95(  5.66%)
                                            0.0000 -0.0241  0.0525  0.0013  0.2416
                                           -0.0338 -0.9384 -0.0000 -0.0000 -0.0073
                                           -0.0000 -0.0000  0.2364  0.0260
    65. (0.00139) RY*( 2) C   4           s(  7.80%)p11.57( 90.21%)d 0.26(  2.00%)
                                           -0.0000  0.0150  0.2788 -0.0236  0.9160
                                           -0.0034  0.2499  0.0000  0.0000 -0.1363
                                            0.0000  0.0000 -0.0053 -0.0369
    66. (0.00057) RY*( 3) C   4           s(  0.00%)p 1.00( 54.64%)d 0.83( 45.36%)
                                            0.0000  0.0000  0.0000  0.0000  0.0000
                                            0.0000  0.0000 -0.0231  0.7389  0.0000
                                            0.6661  0.0994  0.0000  0.0000
    67. (0.00042) RY*( 4) C   4           s( 90.18%)p 0.09(  7.99%)d 0.02(  1.83%)
                                            0.0000 -0.0080  0.9496  0.0087 -0.2819
                                           -0.0174  0.0012  0.0000  0.0000  0.0656
                                            0.0000  0.0000  0.0892 -0.0778
    68. (0.00025) RY*( 5) C   4           s(  0.00%)p 1.00( 41.18%)d 1.43( 58.82%)
                                            0.0000  0.0000  0.0000  0.0000  0.0000
                                            0.0000  0.0000  0.0029 -0.6417  0.0000
                                            0.7413 -0.1966  0.0000  0.0000
    69. (0.00006) RY*( 6) C   4           s(  0.59%)p 5.26(  3.10%)d99.99( 96.31%)
    70. (0.00002) RY*( 7) C   4           s(  0.93%)p 3.87(  3.59%)d99.99( 95.48%)
    71. (0.00001) RY*( 8) C   4           s(  0.00%)p 1.00(  4.25%)d22.53( 95.75%)
    72. (0.00000) RY*( 9) C   4           s(  0.27%)p 4.27(  1.14%)d99.99( 98.59%)
    73. (0.00310) RY*( 1) C   5           s(  0.09%)p99.99( 95.94%)d43.55(  3.97%)
                                            0.0000  0.0269  0.0136  0.0283  0.9594
                                            0.0262  0.1933  0.0000  0.0000  0.1663
                                            0.0000  0.0000  0.1078 -0.0199
    74. (0.00157) RY*( 2) C   5           s(  0.31%)p99.99( 97.95%)d 5.70(  1.74%)
                                            0.0000  0.0137  0.0536  0.0188 -0.2135
                                           -0.0284  0.9658  0.0000  0.0000  0.0177
                                            0.0000  0.0000  0.1282 -0.0263
    75. (0.00080) RY*( 3) C   5           s(  0.00%)p 1.00( 77.58%)d 0.29( 22.42%)
                                            0.0000  0.0000  0.0000  0.0000  0.0000
                                            0.0000  0.0000 -0.0198  0.8806  0.0000
                                           -0.1381  0.4529  0.0000  0.0000
    76. (0.00056) RY*( 4) C   5           s( 96.01%)p 0.00(  0.30%)d 0.04(  3.69%)
                                           -0.0000 -0.0047  0.9798 -0.0184  0.0304
                                           -0.0173 -0.0379  0.0000  0.0000 -0.1708
                                            0.0000  0.0000 -0.0634 -0.0606
    77. (0.00019) RY*( 5) C   5           s(  0.00%)p 1.00( 19.11%)d 4.23( 80.89%)
                                            0.0000  0.0000  0.0000  0.0000  0.0000
                                            0.0000  0.0000 -0.0028 -0.4371  0.0000
                                           -0.6054  0.6651  0.0000  0.0000
    78. (0.00008) RY*( 6) C   5           s(  0.26%)p 9.52(  2.50%)d99.99( 97.23%)
    79. (0.00003) RY*( 7) C   5           s(  3.30%)p 0.85(  2.82%)d28.42( 93.88%)
    80. (0.00001) RY*( 8) C   5           s(  0.00%)p 1.00(  3.39%)d28.48( 96.61%)
    81. (0.00001) RY*( 9) C   5           s(  0.10%)p 5.49(  0.54%)d99.99( 99.36%)
    82. (0.00376) RY*( 1) C   6           s(  0.06%)p99.99( 94.65%)d89.62(  5.29%)
                                            0.0000  0.0233  0.0068  0.0261  0.8678
                                           -0.0167 -0.4388  0.0000  0.0000 -0.1901
                                            0.0000  0.0000  0.1237 -0.0387
    83. (0.00350) RY*( 2) C   6           s(  0.00%)p 1.00( 95.15%)d 0.05(  4.85%)
                                            0.0000  0.0011  0.0057  0.0162 -0.4399
                                            0.0267 -0.8701 -0.0000 -0.0000 -0.1195
                                           -0.0000 -0.0000 -0.1849 -0.0021
    84. (0.00127) RY*( 3) C   6           s(  0.00%)p 1.00( 49.74%)d 1.01( 50.26%)
                                            0.0000  0.0000  0.0000  0.0000  0.0000
                                            0.0000  0.0000 -0.0188  0.7050  0.0000
                                            0.5501 -0.4472  0.0000  0.0000
    85. (0.00080) RY*( 4) C   6           s( 85.89%)p 0.01(  0.81%)d 0.15( 13.30%)
                                            0.0000 -0.0078  0.9267  0.0159 -0.0736
                                           -0.0082  0.0484  0.0000  0.0000 -0.2736
                                            0.0000  0.0000  0.1553 -0.1845
    86. (0.00058) RY*( 5) C   6           s(  0.00%)p 1.00(  0.35%)d99.99( 99.65%)
                                            0.0000  0.0000  0.0000  0.0000  0.0000
                                            0.0000  0.0000  0.0112  0.0577  0.0000
                                            0.5844  0.8093  0.0000  0.0000
    87. (0.00038) RY*( 6) C   6           s( 12.15%)p 0.39(  4.70%)d 6.84( 83.15%)
                                           -0.0000  0.0174  0.3482 -0.0324  0.1869
                                            0.0192 -0.1033  0.0000  0.0000  0.7840
                                            0.0000  0.0000 -0.4555  0.0967
    88. (0.00034) RY*( 7) C   6           s(  0.00%)p 1.00(  4.89%)d19.45( 95.11%)
                                            0.0000 -0.0001  0.0039 -0.0065 -0.1099
                                           -0.0123 -0.1914  0.0000  0.0000  0.4897
                                            0.0000  0.0000  0.8434 -0.0030
    89. (0.00002) RY*( 8) C   6           s(  0.00%)p 1.00( 49.95%)d 1.00( 50.05%)
    90. (0.00001) RY*( 9) C   6           s(  2.03%)p 0.00(  0.00%)d48.33( 97.97%)
    91. (0.00148) RY*( 1)Cl   7           s(  0.00%)p 1.00( 28.09%)d 2.56( 71.91%)
                                            0.0000  0.0000  0.0000  0.0000  0.0000
                                            0.0000  0.0000  0.0000  0.0000  0.0000
                                           -0.0000 -0.0136  0.5298  0.0000  0.7354
                                           -0.4223  0.0000  0.0000
    92. (0.00087) RY*( 2)Cl   7           s(  0.00%)p 1.00( 49.39%)d 1.02( 50.61%)
                                           -0.0000 -0.0000 -0.0000  0.0048  0.0000
                                           -0.0027  0.3481  0.0000 -0.0047  0.6105
                                            0.0000  0.0000  0.0000  0.3553  0.0000
                                            0.0000  0.6163 -0.0024
    93. (0.00020) RY*( 3)Cl   7           s( 56.81%)p 0.62( 35.48%)d 0.14(  7.71%)
                                           -0.0000  0.0000  0.0090  0.7537  0.0000
                                            0.0481 -0.5151  0.0000 -0.0272  0.2939
                                            0.0000  0.0000  0.0000 -0.0319  0.0000
                                            0.0000  0.0134  0.2754
    94. (0.00008) RY*( 4)Cl   7           s(  2.46%)p 0.56(  1.38%)d39.03( 96.16%)
    95. (0.00002) RY*( 5)Cl   7           s(  0.00%)p 0.00(  0.01%)d 1.00( 99.99%)
    96. (0.00000) RY*( 6)Cl   7           s(  9.31%)p 5.84( 54.38%)d 3.90( 36.31%)
    97. (0.00000) RY*( 7)Cl   7           s(  0.00%)p 1.00( 71.95%)d 0.39( 28.05%)
    98. (0.00000) RY*( 8)Cl   7           s( 23.21%)p 2.56( 59.52%)d 0.74( 17.28%)
    99. (0.00001) RY*( 9)Cl   7           s(  8.10%)p 0.07(  0.55%)d11.28( 91.35%)
   100. (0.00309) RY*( 1) C   8           s(  0.09%)p99.99( 96.05%)d40.87(  3.86%)
                                            0.0000  0.0270  0.0147 -0.0086  0.3279
                                           -0.0374 -0.9227 -0.0000 -0.0000 -0.0160
                                           -0.0000 -0.0000 -0.1946 -0.0212
   101. (0.00154) RY*( 2) C   8           s(  0.49%)p99.99( 97.70%)d 3.67(  1.81%)
                                            0.0000  0.0139  0.0688  0.0342 -0.9372
                                           -0.0010 -0.3123 -0.0000 -0.0000 -0.1035
                                           -0.0000 -0.0000 -0.0810 -0.0278
   102. (0.00066) RY*( 3) C   8           s(  0.00%)p 1.00( 77.81%)d 0.29( 22.19%)
                                            0.0000  0.0000  0.0000  0.0000  0.0000
                                            0.0000  0.0000  0.0035  0.8821  0.0000
                                           -0.4605 -0.0994  0.0000  0.0000
   103. (0.00057) RY*( 4) C   8           s( 95.47%)p 0.00(  0.41%)d 0.04(  4.12%)
                                           -0.0000 -0.0056  0.9771  0.0064  0.0590
                                            0.0247 -0.0044  0.0000  0.0000 -0.0080
                                            0.0000  0.0000  0.1949 -0.0558
   104. (0.00016) RY*( 5) C   8           s(  0.00%)p 1.00( 18.60%)d 4.38( 81.40%)
                                            0.0000  0.0000  0.0000  0.0000  0.0000
                                            0.0000  0.0000 -0.0086  0.4312  0.0000
                                            0.8741 -0.2233  0.0000  0.0000
   105. (0.00008) RY*( 6) C   8           s(  0.49%)p 5.34(  2.59%)d99.99( 96.92%)
   106. (0.00003) RY*( 7) C   8           s(  3.46%)p 0.81(  2.79%)d27.13( 93.76%)
   107. (0.00001) RY*( 8) C   8           s(  0.00%)p 1.00(  3.65%)d26.37( 96.35%)
   108. (0.00001) RY*( 9) C   8           s(  0.08%)p 6.04(  0.50%)d99.99( 99.42%)
   109. (0.00356) RY*( 1) C   9           s(  2.04%)p45.89( 93.69%)d 2.09(  4.27%)
                                            0.0000 -0.0199  0.1415  0.0269  0.9670
                                            0.0209  0.0240  0.0000  0.0000 -0.1894
                                            0.0000  0.0000 -0.0802  0.0194
   110. (0.00186) RY*( 2) C   9           s(  7.76%)p11.61( 90.04%)d 0.28(  2.20%)
                                           -0.0000  0.0193  0.2779 -0.0184  0.0029
                                            0.0165 -0.9486 -0.0000 -0.0000  0.0369
                                           -0.0000 -0.0000  0.1389 -0.0365
   111. (0.00054) RY*( 3) C   9           s(  0.00%)p 1.00( 55.91%)d 0.79( 44.09%)
                                            0.0000  0.0000  0.0000  0.0000  0.0000
                                            0.0000  0.0000  0.0006  0.7477  0.0000
                                            0.2570 -0.6122  0.0000  0.0000
   112. (0.00043) RY*( 4) C   9           s( 88.05%)p 0.11(  9.44%)d 0.03(  2.51%)
                                            0.0000 -0.0076  0.9383  0.0214 -0.1662
                                            0.0018  0.2576  0.0000  0.0000 -0.0711
                                            0.0000  0.0000 -0.1141 -0.0836
   113. (0.00018) RY*( 5) C   9           s(  0.00%)p 1.00( 38.11%)d 1.62( 61.89%)
                                            0.0000  0.0000  0.0000  0.0000  0.0000
                                            0.0000  0.0000 -0.0171  0.6171  0.0000
                                           -0.6091  0.4979  0.0000  0.0000
   114. (0.00006) RY*( 6) C   9           s(  0.52%)p 4.82(  2.50%)d99.99( 96.98%)
   115. (0.00004) RY*( 7) C   9           s(  1.39%)p 2.53(  3.50%)d68.53( 95.11%)
   116. (0.00000) RY*( 8) C   9           s(  0.00%)p 1.00(  6.05%)d15.52( 93.95%)
   117. (0.00000) RY*( 9) C   9           s(  0.33%)p 2.66(  0.86%)d99.99( 98.81%)
   118. (0.00169) RY*( 1) H  10           s( 99.76%)p 0.00(  0.24%)
                                            0.0100  0.9987  0.0082  0.0488  0.0000
   119. (0.00004) RY*( 2) H  10           s(  0.32%)p99.99( 99.68%)
   120. (0.00002) RY*( 3) H  10           s(  0.03%)p99.99( 99.97%)
   121. (0.00001) RY*( 4) H  10           s(  0.00%)p 1.00(100.00%)
   122. (0.00095) RY*( 1) H  11           s( 99.73%)p 0.00(  0.27%)
                                            0.0049  0.9986  0.0215 -0.0473  0.0000
   123. (0.00006) RY*( 2) H  11           s(  0.00%)p 1.00(100.00%)
   124. (0.00003) RY*( 3) H  11           s(  0.33%)p99.99( 99.67%)
   125. (0.00003) RY*( 4) H  11           s(  0.05%)p99.99( 99.95%)
   126. (0.00085) RY*( 1) H  12           s( 99.65%)p 0.00(  0.35%)
                                            0.0052  0.9982 -0.0386 -0.0448  0.0000
   127. (0.00006) RY*( 2) H  12           s(  0.00%)p 1.00(100.00%)
   128. (0.00003) RY*( 3) H  12           s(  0.23%)p99.99( 99.77%)
   129. (0.00004) RY*( 4) H  12           s(  0.23%)p99.99( 99.77%)
   130. (0.00083) RY*( 1) H  13           s( 99.63%)p 0.00(  0.37%)
                                            0.0050  0.9981  0.0120  0.0598  0.0000
   131. (0.00005) RY*( 2) H  13           s(  0.03%)p99.99( 99.97%)
   132. (0.00006) RY*( 3) H  13           s(  0.00%)p 1.00(100.00%)
   133. (0.00003) RY*( 4) H  13           s(  0.45%)p99.99( 99.55%)
   134. (0.00167) RY*( 1) H  14           s( 99.72%)p 0.00(  0.28%)
                                            0.0062  0.9986  0.0473 -0.0228  0.0000
   135. (0.00004) RY*( 2) H  14           s(  0.31%)p99.99( 99.69%)
   136. (0.00005) RY*( 3) H  14           s(  0.00%)p 1.00(100.00%)
   137. (0.00003) RY*( 4) H  14           s(  0.08%)p99.99( 99.92%)
   138. (0.00163) BD*( 1) O   1 - C   2  
                ( 33.52%)   0.5789* O   1 s( 42.41%)p 1.36( 57.50%)d 0.00(  0.09%)
                                           -0.0000  0.6506 -0.0276 -0.6848  0.0178
                                           -0.3250  0.0106 -0.0000 -0.0000  0.0205
                                           -0.0000 -0.0000  0.0182 -0.0118
                ( 66.48%)  -0.8154* C   2 s( 31.46%)p 2.17( 68.28%)d 0.01(  0.26%)
                                            0.0000  0.5580 -0.0572  0.7375  0.0760
                                            0.3649  0.0059 -0.0000 -0.0000  0.0371
                                           -0.0000 -0.0000  0.0248 -0.0245
   139. (0.04075) BD*( 2) O   1 - C   2  
                ( 31.90%)   0.5648* O   1 s(  0.00%)p 1.00( 99.84%)d 0.00(  0.16%)
                                           -0.0000 -0.0000 -0.0000 -0.0000 -0.0000
                                           -0.0000 -0.0000 -0.9992  0.0098 -0.0000
                                            0.0365  0.0158 -0.0000 -0.0000
                ( 68.10%)  -0.8253* C   2 s(  0.00%)p 1.00( 99.60%)d 0.00(  0.40%)
                                           -0.0000 -0.0000 -0.0000 -0.0000 -0.0000
                                           -0.0000 -0.0000 -0.9977  0.0252 -0.0000
                                           -0.0531 -0.0345 -0.0000 -0.0000
   140. (0.03255) BD*( 1) C   2 - C   3  
                ( 54.85%)   0.7406* C   2 s( 36.43%)p 1.74( 63.50%)d 0.00(  0.07%)
                                            0.0004  0.6035 -0.0089 -0.6703  0.0013
                                            0.4309 -0.0094  0.0000  0.0000 -0.0204
                                            0.0000  0.0000  0.0102 -0.0114
                ( 45.15%)  -0.6719* C   3 s( 31.36%)p 2.19( 68.60%)d 0.00(  0.03%)
                                            0.0000  0.5600 -0.0029  0.7214 -0.0100
                                           -0.4068  0.0003  0.0000  0.0000 -0.0142
                                            0.0000  0.0000  0.0083 -0.0079
   141. (0.02815) BD*( 1) C   2 - H  10  
                ( 40.12%)   0.6334* C   2 s( 32.07%)p 2.12( 67.89%)d 0.00(  0.04%)
                                           -0.0003  0.5653  0.0342 -0.0210  0.0305
                                           -0.8230  0.0147 -0.0000 -0.0000  0.0059
                                           -0.0000 -0.0000 -0.0187 -0.0077
                ( 59.88%)  -0.7738* H  10 s( 99.89%)p 0.00(  0.11%)
                                            0.9994 -0.0116 -0.0013  0.0327 -0.0000
   142. (0.01137) BD*( 1) C   3 - C   4  
                ( 48.75%)   0.6982* C   3 s( 34.53%)p 1.89( 65.43%)d 0.00(  0.04%)
                                            0.0001 -0.5876 -0.0036  0.6918 -0.0121
                                            0.4185  0.0196 -0.0000 -0.0000 -0.0146
                                           -0.0000 -0.0000 -0.0094  0.0091
                ( 51.25%)  -0.7159* C   4 s( 34.80%)p 1.87( 65.15%)d 0.00(  0.05%)
                                           -0.0001 -0.5899 -0.0074 -0.7071 -0.0159
                                           -0.3883  0.0222 -0.0000 -0.0000 -0.0173
                                           -0.0000 -0.0000 -0.0078  0.0125
   143. (0.18318) BD*( 2) C   3 - C   4  
                ( 40.94%)   0.6399* C   3 s(  0.00%)p 1.00( 99.97%)d 0.00(  0.03%)
                                           -0.0000 -0.0000 -0.0000 -0.0000 -0.0000
                                           -0.0000 -0.0000 -0.9999 -0.0013 -0.0000
                                            0.0157  0.0029 -0.0000 -0.0000
                ( 59.06%)  -0.7685* C   4 s(  0.00%)p 1.00( 99.92%)d 0.00(  0.08%)
                                           -0.0000 -0.0000 -0.0000 -0.0000 -0.0000
                                           -0.0000 -0.0000 -0.9995 -0.0146 -0.0000
                                           -0.0150 -0.0236 -0.0000 -0.0000
   144. (0.01275) BD*( 1) C   3 - C   9  
                ( 48.60%)   0.6972* C   3 s( 34.05%)p 1.94( 65.91%)d 0.00(  0.04%)
                                            0.0001 -0.5835 -0.0007 -0.0050 -0.0222
                                           -0.8116 -0.0002 -0.0000 -0.0000  0.0018
                                           -0.0000 -0.0000  0.0170  0.0089
                ( 51.40%)  -0.7169* C   9 s( 34.11%)p 1.93( 65.83%)d 0.00(  0.05%)
                                           -0.0001 -0.5840 -0.0080 -0.0199 -0.0271
                                            0.8107  0.0025 -0.0000 -0.0000 -0.0024
                                           -0.0000 -0.0000  0.0193  0.0124
   145. (0.00787) BD*( 1) C   4 - C   5  
                ( 50.46%)   0.7103* C   4 s( 35.48%)p 1.82( 64.48%)d 0.00(  0.05%)
                                            0.0001  0.5955  0.0111 -0.7061 -0.0236
                                            0.3801 -0.0342  0.0000  0.0000 -0.0170
                                            0.0000  0.0000  0.0059 -0.0121
                ( 49.54%)  -0.7039* C   5 s( 36.07%)p 1.77( 63.88%)d 0.00(  0.04%)
                                           -0.0002  0.6006  0.0058  0.6866 -0.0177
                                           -0.4068 -0.0398  0.0000  0.0000 -0.0117
                                            0.0000  0.0000  0.0128 -0.0111
   146. (0.00727) BD*( 1) C   4 - H  11  
                ( 36.38%)   0.6032* C   4 s( 29.63%)p 2.37( 70.35%)d 0.00(  0.03%)
                                           -0.0003  0.5441 -0.0136  0.0072 -0.0108
                                           -0.8386  0.0092 -0.0000 -0.0000 -0.0010
                                           -0.0000 -0.0000 -0.0129 -0.0096
                ( 63.62%)  -0.7976* H  11 s( 99.89%)p 0.00(  0.11%)
                                            0.9995 -0.0033  0.0010  0.0327 -0.0000
   147. (0.01431) BD*( 1) C   5 - C   6  
                ( 51.48%)   0.7175* C   5 s( 33.92%)p 1.95( 66.03%)d 0.00(  0.05%)
                                            0.0000  0.5821  0.0164 -0.0290 -0.0381
                                            0.8111  0.0091  0.0000  0.0000  0.0018
                                            0.0000  0.0000 -0.0200 -0.0114
                ( 48.52%)  -0.6966* C   6 s( 38.69%)p 1.58( 61.27%)d 0.00(  0.04%)
                                           -0.0000  0.6220 -0.0013 -0.0617 -0.0303
                                           -0.7797 -0.0054  0.0000  0.0000  0.0009
                                            0.0000  0.0000 -0.0175 -0.0090
   148. (0.20937) BD*( 2) C   5 - C   6  
                ( 54.61%)   0.7390* C   5 s(  0.00%)p 1.00( 99.92%)d 0.00(  0.08%)
                                            0.0000  0.0000  0.0000  0.0000  0.0000
                                            0.0000  0.0000  0.9995  0.0119  0.0000
                                            0.0139  0.0248  0.0000  0.0000
                ( 45.39%)  -0.6737* C   6 s(  0.00%)p 1.00( 99.96%)d 0.00(  0.04%)
                                            0.0000  0.0000  0.0000  0.0000  0.0000
                                            0.0000  0.0000  0.9998  0.0105  0.0000
                                            0.0055 -0.0185  0.0000  0.0000
   149. (0.00639) BD*( 1) C   5 - H  12  
                ( 35.76%)   0.5980* C   5 s( 29.94%)p 2.34( 70.04%)d 0.00(  0.02%)
                                           -0.0003  0.5469 -0.0173 -0.7253  0.0155
                                           -0.4172 -0.0030 -0.0000 -0.0000  0.0096
                                           -0.0000 -0.0000  0.0083 -0.0084
                ( 64.24%)  -0.8015* H  12 s( 99.89%)p 0.00(  0.11%)
                                            0.9994 -0.0034  0.0286  0.0165 -0.0000
   150. (0.01706) BD*( 1) C   6 -Cl   7  
                ( 54.38%)   0.7375* C   6 s( 22.30%)p 3.47( 77.44%)d 0.01(  0.26%)
                                           -0.0002  0.4722  0.0015 -0.7640  0.0048
                                            0.4368 -0.0022  0.0000  0.0000 -0.0386
                                            0.0000  0.0000  0.0230 -0.0235
                ( 45.62%)  -0.6754*Cl   7 s( 17.78%)p 4.60( 81.69%)d 0.03(  0.53%)
                                           -0.0000  0.0002  0.4200 -0.0368 -0.0001
                                            0.7837  0.0272  0.0000 -0.4492 -0.0157
                                            0.0000  0.0000  0.0000 -0.0554  0.0000
                                            0.0000  0.0323 -0.0346
   151. (0.01448) BD*( 1) C   6 - C   8  
                ( 48.30%)   0.6950* C   6 s( 38.88%)p 1.57( 61.09%)d 0.00(  0.04%)
                                            0.0000 -0.6235  0.0028 -0.6405  0.0113
                                           -0.4469 -0.0284 -0.0000 -0.0000 -0.0150
                                           -0.0000 -0.0000 -0.0078  0.0090
                ( 51.70%)  -0.7190* C   8 s( 33.75%)p 1.96( 66.20%)d 0.00(  0.05%)
                                           -0.0000 -0.5807 -0.0175  0.7137  0.0275
                                            0.3887 -0.0282 -0.0000 -0.0000 -0.0182
                                           -0.0000 -0.0000 -0.0078  0.0120
   152. (0.00791) BD*( 1) C   8 - C   9  
                ( 49.55%)   0.7039* C   8 s( 36.19%)p 1.76( 63.77%)d 0.00(  0.04%)
                                            0.0002 -0.6015 -0.0056 -0.6989 -0.0253
                                            0.3839 -0.0354 -0.0000 -0.0000  0.0169
                                           -0.0000 -0.0000 -0.0042  0.0116
                ( 50.45%)  -0.7103* C   9 s( 35.69%)p 1.80( 64.26%)d 0.00(  0.05%)
                                           -0.0001 -0.5973 -0.0120  0.6852 -0.0184
                                           -0.4139 -0.0380 -0.0000 -0.0000  0.0133
                                           -0.0000 -0.0000 -0.0126  0.0117
   153. (0.12495) BD*( 2) C   8 - C   9  
                ( 46.54%)   0.6822* C   8 s(  0.00%)p 1.00( 99.94%)d 0.00(  0.06%)
                                           -0.0000 -0.0000 -0.0000 -0.0000 -0.0000
                                           -0.0000 -0.0000 -0.9997  0.0039 -0.0000
                                           -0.0054  0.0246 -0.0000 -0.0000
                ( 53.46%)  -0.7311* C   9 s(  0.00%)p 1.00( 99.93%)d 0.00(  0.07%)
                                           -0.0000 -0.0000 -0.0000 -0.0000 -0.0000
                                           -0.0000 -0.0000 -0.9996 -0.0049 -0.0000
                                            0.0263  0.0040 -0.0000 -0.0000
   154. (0.00656) BD*( 1) C   8 - H  13  
                ( 35.80%)   0.5983* C   8 s( 29.99%)p 2.33( 69.99%)d 0.00(  0.02%)
                                            0.0003 -0.5474  0.0168  0.0116 -0.0110
                                           -0.8364  0.0114 -0.0000 -0.0000  0.0026
                                           -0.0000 -0.0000  0.0122  0.0089
                ( 64.20%)  -0.8013* H  13 s( 99.89%)p 0.00(  0.11%)
                                           -0.9995  0.0030 -0.0000  0.0330 -0.0000
   155. (0.00753) BD*( 1) C   9 - H  14  
                ( 35.67%)   0.5973* C   9 s( 30.11%)p 2.32( 69.86%)d 0.00(  0.02%)
                                            0.0004 -0.5485  0.0148 -0.7269  0.0129
                                           -0.4124 -0.0018 -0.0000 -0.0000 -0.0102
                                           -0.0000 -0.0000 -0.0076  0.0092
                ( 64.33%)  -0.8020* H  14 s( 99.89%)p 0.00(  0.11%)
                                           -0.9994  0.0052  0.0296  0.0159 -0.0000


 NHO Directionality and "Bond Bending" (deviations from line of nuclear centers)

         [Thresholds for printing:  angular deviation  >  1.0 degree]
                                    hybrid p-character > 25.0%
                                    orbital occupancy  >  0.10e

                                Line of Centers        Hybrid 1              Hybrid 2
                                ---------------  -------------------   ------------------
                NBO               Theta   Phi    Theta   Phi    Dev    Theta   Phi    Dev
 ========================================================================================
     1. BD (   1) O   1 - C   2    90.0  205.8     --     --    --      90.0   24.5   1.3
     2. BD (   2) O   1 - C   2    90.0  205.8     0.0    0.0  90.0      0.0    0.0  90.0
     3. BD (   1) C   2 - C   3    90.0  150.4    90.0  147.8   2.6      --     --    --
     4. BD (   1) C   2 - H  10    90.0  264.7    90.0  270.7   6.0      --     --    --
     5. BD (   1) C   3 - C   4    90.0  210.1    90.0  212.8   2.7     90.0   26.9   3.2
     6. BD (   2) C   3 - C   4    90.0  210.1     0.0    0.0  90.0      0.0    0.0  90.0
     7. BD (   1) C   3 - C   9    90.0   90.4    90.0   88.1   2.4     90.0  273.3   2.9
     8. BD (   1) C   4 - C   5    90.0  150.7    90.0  154.6   4.0     90.0  326.3   4.4
    10. BD (   1) C   5 - C   6    90.0   89.6    90.0   94.7   5.1     90.0  263.3   6.3
    11. BD (   2) C   5 - C   6    90.0   89.6     0.0    0.0  90.0      0.0    0.0  90.0
    12. BD (   1) C   5 - H  12    90.0  209.4    90.0  210.6   1.3      --     --    --
    14. BD (   1) C   6 - C   8    90.0   30.9    90.0   37.1   6.2     90.0  205.9   4.9
    15. BD (   1) C   8 - C   9    90.0  330.0    90.0  334.3   4.3     90.0  145.9   4.2
    16. BD (   2) C   8 - C   9    90.0  330.0     0.0    0.0  90.0      0.0    0.0  90.0
    17. BD (   1) C   8 - H  13    90.0   91.3    90.0   90.0   1.2      --     --    --
    18. BD (   1) C   9 - H  14    90.0   28.9    90.0   30.1   1.3      --     --    --
    32. LP (   1) O   1             --     --     90.0   26.6   --       --     --    --
    33. LP (   2) O   1             --     --     90.0  295.9   --       --     --    --
    35. LP (   2)Cl   7             --     --     90.0   60.2   --       --     --    --
    36. LP (   3)Cl   7             --     --      0.0    0.0   --       --     --    --
   143. BD*(   2) C   3 - C   4    90.0  210.1     0.0    0.0  90.0      0.0    0.0  90.0
   148. BD*(   2) C   5 - C   6    90.0   89.6     0.0    0.0  90.0      0.0    0.0  90.0
   153. BD*(   2) C   8 - C   9    90.0  330.0     0.0    0.0  90.0      0.0    0.0  90.0


 Second Order Perturbation Theory Analysis of Fock Matrix in NBO Basis

     Threshold for printing:   0.25 kcal/mol
                                                                              E(2)  E(j)-E(i) F(i,j)
         Donor NBO (i)                     Acceptor NBO (j)                 kcal/mol   a.u.    a.u. 
 ===================================================================================================

 within unit  1
   1. BD (   1) O   1 - C   2        / 46. RY*(   1) C   2                    0.74    1.65    0.044
   1. BD (   1) O   1 - C   2        / 56. RY*(   2) C   3                    0.59    2.11    0.045
   1. BD (   1) O   1 - C   2        /140. BD*(   1) C   2 - C   3            0.48    1.50    0.034
   1. BD (   1) O   1 - C   2        /142. BD*(   1) C   3 - C   4            0.73    1.59    0.043
   2. BD (   2) O   1 - C   2        /143. BD*(   2) C   3 - C   4            2.24    0.38    0.040
   3. BD (   1) C   2 - C   3        / 37. RY*(   1) O   1                    0.63    1.89    0.044
   3. BD (   1) C   2 - C   3        / 64. RY*(   1) C   4                    0.64    1.80    0.043
   3. BD (   1) C   2 - C   3        /109. RY*(   1) C   9                    0.61    1.73    0.041
   3. BD (   1) C   2 - C   3        /138. BD*(   1) O   1 - C   2            0.33    1.30    0.026
   3. BD (   1) C   2 - C   3        /142. BD*(   1) C   3 - C   4            1.14    1.21    0.047
   3. BD (   1) C   2 - C   3        /144. BD*(   1) C   3 - C   9            1.04    1.20    0.045
   3. BD (   1) C   2 - C   3        /145. BD*(   1) C   4 - C   5            1.33    1.22    0.051
   3. BD (   1) C   2 - C   3        /152. BD*(   1) C   8 - C   9            1.38    1.23    0.052
   4. BD (   1) C   2 - H  10        / 37. RY*(   1) O   1                    0.60    1.72    0.041
   4. BD (   1) C   2 - H  10        / 55. RY*(   1) C   3                    0.37    1.58    0.031
   4. BD (   1) C   2 - H  10        /144. BD*(   1) C   3 - C   9            2.14    1.04    0.060
   5. BD (   1) C   3 - C   4        / 48. RY*(   3) C   2                    0.37    1.64    0.031
   5. BD (   1) C   3 - C   4        / 73. RY*(   1) C   5                    0.26    1.80    0.027
   5. BD (   1) C   3 - C   4        / 74. RY*(   2) C   5                    1.04    1.40    0.048
   5. BD (   1) C   3 - C   4        /109. RY*(   1) C   9                    0.57    1.78    0.040
   5. BD (   1) C   3 - C   4        /138. BD*(   1) O   1 - C   2            0.73    1.35    0.040
   5. BD (   1) C   3 - C   4        /140. BD*(   1) C   2 - C   3            0.81    1.16    0.039
   5. BD (   1) C   3 - C   4        /144. BD*(   1) C   3 - C   9            1.58    1.25    0.056
   5. BD (   1) C   3 - C   4        /145. BD*(   1) C   4 - C   5            1.23    1.27    0.050
   5. BD (   1) C   3 - C   4        /146. BD*(   1) C   4 - H  11            0.62    1.19    0.034
   5. BD (   1) C   3 - C   4        /149. BD*(   1) C   5 - H  12            1.11    1.19    0.046
   5. BD (   1) C   3 - C   4        /155. BD*(   1) C   9 - H  14            1.10    1.21    0.046
   6. BD (   2) C   3 - C   4        / 49. RY*(   4) C   2                    0.74    1.55    0.047
   6. BD (   2) C   3 - C   4        / 77. RY*(   5) C   5                    0.44    1.92    0.041
   6. BD (   2) C   3 - C   4        /111. RY*(   3) C   9                    0.98    1.43    0.052
   6. BD (   2) C   3 - C   4        /139. BD*(   2) O   1 - C   2            9.48    0.32    0.074
   6. BD (   2) C   3 - C   4        /148. BD*(   2) C   5 - C   6            9.37    0.26    0.064
   6. BD (   2) C   3 - C   4        /153. BD*(   2) C   8 - C   9           11.42    0.31    0.077
   7. BD (   1) C   3 - C   9        / 46. RY*(   1) C   2                    0.65    1.31    0.037
   7. BD (   1) C   3 - C   9        / 64. RY*(   1) C   4                    0.45    1.84    0.037
   7. BD (   1) C   3 - C   9        /100. RY*(   1) C   8                    0.26    1.79    0.027
   7. BD (   1) C   3 - C   9        /101. RY*(   2) C   8                    1.04    1.41    0.049
   7. BD (   1) C   3 - C   9        /140. BD*(   1) C   2 - C   3            0.92    1.15    0.041
   7. BD (   1) C   3 - C   9        /141. BD*(   1) C   2 - H  10            0.54    1.15    0.032
   7. BD (   1) C   3 - C   9        /142. BD*(   1) C   3 - C   4            1.59    1.25    0.056
   7. BD (   1) C   3 - C   9        /146. BD*(   1) C   4 - H  11            1.21    1.18    0.048
   7. BD (   1) C   3 - C   9        /152. BD*(   1) C   8 - C   9            1.17    1.28    0.049
   7. BD (   1) C   3 - C   9        /154. BD*(   1) C   8 - H  13            1.17    1.19    0.047
   7. BD (   1) C   3 - C   9        /155. BD*(   1) C   9 - H  14            0.56    1.20    0.033
   8. BD (   1) C   4 - C   5        / 56. RY*(   2) C   3                    0.96    1.76    0.052
   8. BD (   1) C   4 - C   5        / 82. RY*(   1) C   6                    0.48    1.70    0.036
   8. BD (   1) C   4 - C   5        / 83. RY*(   2) C   6                    0.53    1.48    0.036
   8. BD (   1) C   4 - C   5        /140. BD*(   1) C   2 - C   3            1.55    1.15    0.054
   8. BD (   1) C   4 - C   5        /142. BD*(   1) C   3 - C   4            1.37    1.25    0.052
   8. BD (   1) C   4 - C   5        /146. BD*(   1) C   4 - H  11            0.68    1.18    0.036
   8. BD (   1) C   4 - C   5        /147. BD*(   1) C   5 - C   6            1.40    1.23    0.052
   8. BD (   1) C   4 - C   5        /149. BD*(   1) C   5 - H  12            0.72    1.18    0.037
   8. BD (   1) C   4 - C   5        /150. BD*(   1) C   6 -Cl   7            2.34    0.84    0.056
   9. BD (   1) C   4 - H  11        / 55. RY*(   1) C   3                    0.37    1.59    0.031
   9. BD (   1) C   4 - H  11        / 73. RY*(   1) C   5                    0.31    1.60    0.028
   9. BD (   1) C   4 - H  11        /142. BD*(   1) C   3 - C   4            0.42    1.05    0.027
   9. BD (   1) C   4 - H  11        /144. BD*(   1) C   3 - C   9            2.24    1.05    0.061
   9. BD (   1) C   4 - H  11        /145. BD*(   1) C   4 - C   5            0.50    1.07    0.029
   9. BD (   1) C   4 - H  11        /147. BD*(   1) C   5 - C   6            2.04    1.03    0.058
  10. BD (   1) C   5 - C   6        / 64. RY*(   1) C   4                    0.35    1.88    0.033
  10. BD (   1) C   5 - C   6        / 65. RY*(   2) C   4                    0.88    1.47    0.046
  10. BD (   1) C   5 - C   6        /100. RY*(   1) C   8                    0.68    1.83    0.045
  10. BD (   1) C   5 - C   6        /145. BD*(   1) C   4 - C   5            1.18    1.31    0.050
  10. BD (   1) C   5 - C   6        /146. BD*(   1) C   4 - H  11            1.06    1.22    0.045
  10. BD (   1) C   5 - C   6        /149. BD*(   1) C   5 - H  12            0.67    1.22    0.036
  10. BD (   1) C   5 - C   6        /151. BD*(   1) C   6 - C   8            1.69    1.27    0.059
  10. BD (   1) C   5 - C   6        /154. BD*(   1) C   8 - H  13            1.02    1.23    0.045
  11. BD (   2) C   5 - C   6        / 68. RY*(   5) C   4                    0.68    1.65    0.046
  11. BD (   2) C   5 - C   6        / 91. RY*(   1)Cl   7                    0.95    1.09    0.044
  11. BD (   2) C   5 - C   6        /102. RY*(   3) C   8                    1.23    1.16    0.052
  11. BD (   2) C   5 - C   6        /143. BD*(   2) C   3 - C   4            9.66    0.32    0.072
  11. BD (   2) C   5 - C   6        /148. BD*(   2) C   5 - C   6            0.51    0.29    0.016
  11. BD (   2) C   5 - C   6        /153. BD*(   2) C   8 - C   9            8.27    0.34    0.067
  12. BD (   1) C   5 - H  12        / 64. RY*(   1) C   4                    0.30    1.65    0.028
  12. BD (   1) C   5 - H  12        / 82. RY*(   1) C   6                    0.50    1.51    0.035
  12. BD (   1) C   5 - H  12        /142. BD*(   1) C   3 - C   4            1.94    1.06    0.057
  12. BD (   1) C   5 - H  12        /145. BD*(   1) C   4 - C   5            0.56    1.08    0.031
  12. BD (   1) C   5 - H  12        /147. BD*(   1) C   5 - C   6            0.34    1.04    0.024
  12. BD (   1) C   5 - H  12        /150. BD*(   1) C   6 -Cl   7            0.34    0.65    0.019
  12. BD (   1) C   5 - H  12        /151. BD*(   1) C   6 - C   8            2.27    1.04    0.061
  13. BD (   1) C   6 -Cl   7        / 73. RY*(   1) C   5                    0.49    1.83    0.038
  13. BD (   1) C   6 -Cl   7        /100. RY*(   1) C   8                    0.50    1.83    0.038
  13. BD (   1) C   6 -Cl   7        /145. BD*(   1) C   4 - C   5            1.25    1.30    0.051
  13. BD (   1) C   6 -Cl   7        /152. BD*(   1) C   8 - C   9            1.23    1.32    0.051
  14. BD (   1) C   6 - C   8        / 73. RY*(   1) C   5                    0.65    1.83    0.044
  14. BD (   1) C   6 - C   8        /110. RY*(   2) C   9                    1.09    1.52    0.052
  14. BD (   1) C   6 - C   8        /147. BD*(   1) C   5 - C   6            1.69    1.26    0.059
  14. BD (   1) C   6 - C   8        /149. BD*(   1) C   5 - H  12            1.06    1.22    0.045
  14. BD (   1) C   6 - C   8        /152. BD*(   1) C   8 - C   9            1.21    1.31    0.050
  14. BD (   1) C   6 - C   8        /154. BD*(   1) C   8 - H  13            0.68    1.22    0.036
  14. BD (   1) C   6 - C   8        /155. BD*(   1) C   9 - H  14            1.04    1.23    0.045
  15. BD (   1) C   8 - C   9        / 55. RY*(   1) C   3                    0.96    1.78    0.053
  15. BD (   1) C   8 - C   9        / 82. RY*(   1) C   6                    0.37    1.69    0.032
  15. BD (   1) C   8 - C   9        / 83. RY*(   2) C   6                    0.63    1.47    0.039
  15. BD (   1) C   8 - C   9        /140. BD*(   1) C   2 - C   3            1.48    1.15    0.053
  15. BD (   1) C   8 - C   9        /144. BD*(   1) C   3 - C   9            1.28    1.24    0.050
  15. BD (   1) C   8 - C   9        /150. BD*(   1) C   6 -Cl   7            2.28    0.84    0.055
  15. BD (   1) C   8 - C   9        /151. BD*(   1) C   6 - C   8            1.44    1.22    0.053
  15. BD (   1) C   8 - C   9        /154. BD*(   1) C   8 - H  13            0.76    1.18    0.038
  15. BD (   1) C   8 - C   9        /155. BD*(   1) C   9 - H  14            0.71    1.20    0.037
  16. BD (   2) C   8 - C   9        / 59. RY*(   5) C   3                    0.28    0.90    0.022
  16. BD (   2) C   8 - C   9        / 84. RY*(   3) C   6                    0.31    1.40    0.029
  16. BD (   2) C   8 - C   9        / 86. RY*(   5) C   6                    0.41    2.11    0.041
  16. BD (   2) C   8 - C   9        /102. RY*(   3) C   8                    0.40    1.11    0.030
  16. BD (   2) C   8 - C   9        /111. RY*(   3) C   9                    0.27    1.42    0.028
  16. BD (   2) C   8 - C   9        /143. BD*(   2) C   3 - C   4            8.53    0.28    0.062
  16. BD (   2) C   8 - C   9        /148. BD*(   2) C   5 - C   6           12.48    0.25    0.071
  17. BD (   1) C   8 - H  13        / 82. RY*(   1) C   6                    0.54    1.50    0.036
  17. BD (   1) C   8 - H  13        /109. RY*(   1) C   9                    0.28    1.58    0.027
  17. BD (   1) C   8 - H  13        /144. BD*(   1) C   3 - C   9            1.94    1.05    0.057
  17. BD (   1) C   8 - H  13        /147. BD*(   1) C   5 - C   6            2.28    1.03    0.061
  17. BD (   1) C   8 - H  13        /150. BD*(   1) C   6 -Cl   7            0.34    0.65    0.019
  17. BD (   1) C   8 - H  13        /151. BD*(   1) C   6 - C   8            0.35    1.03    0.024
  17. BD (   1) C   8 - H  13        /152. BD*(   1) C   8 - C   9            0.61    1.08    0.032
  18. BD (   1) C   9 - H  14        /100. RY*(   1) C   8                    0.30    1.59    0.028
  18. BD (   1) C   9 - H  14        /142. BD*(   1) C   3 - C   4            2.33    1.05    0.062
  18. BD (   1) C   9 - H  14        /144. BD*(   1) C   3 - C   9            0.41    1.04    0.026
  18. BD (   1) C   9 - H  14        /151. BD*(   1) C   6 - C   8            2.11    1.02    0.059
  18. BD (   1) C   9 - H  14        /152. BD*(   1) C   8 - C   9            0.55    1.07    0.031
  19. CR (   1) O   1                / 46. RY*(   1) C   2                    2.87   19.48    0.299
  19. CR (   1) O   1                /140. BD*(   1) C   2 - C   3            0.27   19.32    0.093
  20. CR (   1) C   2                / 57. RY*(   3) C   3                    0.29   10.87    0.071
  20. CR (   1) C   2                /118. RY*(   1) H  10                    0.29   10.55    0.070
  20. CR (   1) C   2                /142. BD*(   1) C   3 - C   4            0.44   10.69    0.087
  20. CR (   1) C   2                /144. BD*(   1) C   3 - C   9            0.44   10.68    0.087
  21. CR (   1) C   3                / 47. RY*(   2) C   2                    0.26   11.70    0.070
  21. CR (   1) C   3                / 65. RY*(   2) C   4                    0.92   10.83    0.126
  21. CR (   1) C   3                /110. RY*(   2) C   9                    0.88   10.89    0.124
  21. CR (   1) C   3                /145. BD*(   1) C   4 - C   5            0.41   10.66    0.084
  21. CR (   1) C   3                /146. BD*(   1) C   4 - H  11            0.28   10.58    0.069
  21. CR (   1) C   3                /152. BD*(   1) C   8 - C   9            0.41   10.67    0.084
  22. CR (   1) C   4                / 55. RY*(   1) C   3                    0.69   11.17    0.111
  22. CR (   1) C   4                / 73. RY*(   1) C   5                    0.27   11.17    0.069
  22. CR (   1) C   4                / 74. RY*(   2) C   5                    0.47   10.78    0.090
  22. CR (   1) C   4                / 76. RY*(   4) C   5                    0.28   10.70    0.069
  22. CR (   1) C   4                /122. RY*(   1) H  11                    0.43   10.47    0.084
  22. CR (   1) C   4                /140. BD*(   1) C   2 - C   3            0.44   10.53    0.087
  22. CR (   1) C   4                /144. BD*(   1) C   3 - C   9            0.52   10.63    0.095
  22. CR (   1) C   4                /147. BD*(   1) C   5 - C   6            0.51   10.61    0.093
  22. CR (   1) C   4                /149. BD*(   1) C   5 - H  12            0.31   10.56    0.072
  23. CR (   1) C   5                / 65. RY*(   2) C   4                    0.29   10.82    0.071
  23. CR (   1) C   5                / 67. RY*(   4) C   4                    0.51   10.72    0.093
  23. CR (   1) C   5                / 83. RY*(   2) C   6                    1.21   10.86    0.145
  23. CR (   1) C   5                /126. RY*(   1) H  12                    0.44   10.47    0.086
  23. CR (   1) C   5                /142. BD*(   1) C   3 - C   4            0.50   10.64    0.093
  23. CR (   1) C   5                /146. BD*(   1) C   4 - H  11            0.29   10.57    0.070
  23. CR (   1) C   5                /150. BD*(   1) C   6 -Cl   7            0.38   10.23    0.079
  23. CR (   1) C   5                /151. BD*(   1) C   6 - C   8            0.61   10.61    0.102
  24. CR (   1) C   6                / 74. RY*(   2) C   5                    0.90   10.87    0.125
  24. CR (   1) C   6                /101. RY*(   2) C   8                    0.91   10.88    0.126
  24. CR (   1) C   6                /145. BD*(   1) C   4 - C   5            0.37   10.73    0.080
  24. CR (   1) C   6                /147. BD*(   1) C   5 - C   6            0.30   10.70    0.071
  24. CR (   1) C   6                /149. BD*(   1) C   5 - H  12            0.30   10.65    0.071
  24. CR (   1) C   6                /150. BD*(   1) C   6 -Cl   7            0.92   10.31    0.124
  24. CR (   1) C   6                /151. BD*(   1) C   6 - C   8            0.30   10.70    0.072
  24. CR (   1) C   6                /152. BD*(   1) C   8 - C   9            0.37   10.75    0.080
  24. CR (   1) C   6                /154. BD*(   1) C   8 - H  13            0.29   10.66    0.071
  26. CR (   2)Cl   7                / 82. RY*(   1) C   6                    1.04   11.04    0.135
  26. CR (   2)Cl   7                / 85. RY*(   4) C   6                    0.26   10.73    0.066
  26. CR (   2)Cl   7                /147. BD*(   1) C   5 - C   6            0.45   10.57    0.087
  26. CR (   2)Cl   7                /151. BD*(   1) C   6 - C   8            0.44   10.57    0.087
  30. CR (   1) C   8                / 83. RY*(   2) C   6                    1.09   10.86    0.138
  30. CR (   1) C   8                /109. RY*(   1) C   9                    0.28   11.15    0.070
  30. CR (   1) C   8                /112. RY*(   4) C   9                    0.54   10.73    0.096
  30. CR (   1) C   8                /130. RY*(   1) H  13                    0.44   10.47    0.086
  30. CR (   1) C   8                /144. BD*(   1) C   3 - C   9            0.49   10.63    0.092
  30. CR (   1) C   8                /147. BD*(   1) C   5 - C   6            0.62   10.61    0.103
  30. CR (   1) C   8                /150. BD*(   1) C   6 -Cl   7            0.38   10.22    0.079
  30. CR (   1) C   8                /155. BD*(   1) C   9 - H  14            0.30   10.58    0.071
  31. CR (   1) C   9                / 56. RY*(   2) C   3                    0.88   11.14    0.125
  31. CR (   1) C   9                /100. RY*(   1) C   8                    0.28   11.17    0.070
  31. CR (   1) C   9                /101. RY*(   2) C   8                    0.46   10.79    0.089
  31. CR (   1) C   9                /103. RY*(   4) C   8                    0.29   10.72    0.070
  31. CR (   1) C   9                /134. RY*(   1) H  14                    0.45   10.47    0.087
  31. CR (   1) C   9                /140. BD*(   1) C   2 - C   3            0.41   10.53    0.084
  31. CR (   1) C   9                /142. BD*(   1) C   3 - C   4            0.53   10.63    0.096
  31. CR (   1) C   9                /151. BD*(   1) C   6 - C   8            0.52   10.60    0.095
  31. CR (   1) C   9                /154. BD*(   1) C   8 - H  13            0.31   10.57    0.073
  32. LP (   1) O   1                / 46. RY*(   1) C   2                    5.07    1.25    0.101
  32. LP (   1) O   1                /140. BD*(   1) C   2 - C   3            0.81    1.10    0.038
  32. LP (   1) O   1                /141. BD*(   1) C   2 - H  10            0.48    1.09    0.029
  33. LP (   2) O   1                / 47. RY*(   2) C   2                    1.84    1.84    0.076
  33. LP (   2) O   1                / 50. RY*(   5) C   2                    0.94    1.64    0.051
  33. LP (   2) O   1                /140. BD*(   1) C   2 - C   3           10.03    0.69    0.107
  33. LP (   2) O   1                /141. BD*(   1) C   2 - H  10           10.32    0.69    0.108
  34. LP (   1)Cl   7                / 82. RY*(   1) C   6                    1.83    1.94    0.075
  34. LP (   1)Cl   7                / 85. RY*(   4) C   6                    0.35    1.63    0.030
  34. LP (   1)Cl   7                /147. BD*(   1) C   5 - C   6            0.83    1.47    0.044
  34. LP (   1)Cl   7                /151. BD*(   1) C   6 - C   8            0.83    1.47    0.044
  35. LP (   2)Cl   7                / 83. RY*(   2) C   6                    0.56    1.10    0.031
  35. LP (   2)Cl   7                /147. BD*(   1) C   5 - C   6            2.04    0.85    0.052
  35. LP (   2)Cl   7                /151. BD*(   1) C   6 - C   8            2.01    0.85    0.052
  36. LP (   3)Cl   7                / 84. RY*(   3) C   6                    0.53    1.47    0.036
  36. LP (   3)Cl   7                /148. BD*(   2) C   5 - C   6            6.09    0.32    0.061
 143. BD*(   2) C   3 - C   4        / 59. RY*(   5) C   3                    0.54    0.62    0.054
 143. BD*(   2) C   3 - C   4        / 66. RY*(   3) C   4                    1.17    1.15    0.108
 143. BD*(   2) C   3 - C   4        /139. BD*(   2) O   1 - C   2           24.20    0.03    0.066
 143. BD*(   2) C   3 - C   4        /153. BD*(   2) C   8 - C   9           78.73    0.02    0.079
 148. BD*(   2) C   5 - C   6        / 68. RY*(   5) C   4                    0.33    1.36    0.059
 148. BD*(   2) C   5 - C   6        / 75. RY*(   3) C   5                    1.93    0.85    0.112
 148. BD*(   2) C   5 - C   6        / 84. RY*(   3) C   6                    0.75    1.15    0.081
 148. BD*(   2) C   5 - C   6        / 91. RY*(   1)Cl   7                    0.35    0.80    0.046
 148. BD*(   2) C   5 - C   6        /102. RY*(   3) C   8                    0.41    0.86    0.052
 148. BD*(   2) C   5 - C   6        /143. BD*(   2) C   3 - C   4           75.19    0.03    0.092
 148. BD*(   2) C   5 - C   6        /153. BD*(   2) C   8 - C   9           29.15    0.04    0.077
 153. BD*(   2) C   8 - C   9        /104. RY*(   5) C   8                    0.44    1.62    0.096
 153. BD*(   2) C   8 - C   9        /113. RY*(   5) C   9                    0.68    1.36    0.109
 153. BD*(   2) C   8 - C   9        /139. BD*(   2) O   1 - C   2            0.27    0.01    0.005


 Natural Bond Orbitals (Summary):

                                                            Principal Delocalizations
           NBO                        Occupancy    Energy   (geminal,vicinal,remote)
 ====================================================================================
 Molecular unit  1  (C7H5OCl)
     1. BD (   1) O   1 - C   2          0.99807    -1.25569  46(g),142(v),56(v),140(g)
     2. BD (   2) O   1 - C   2          0.98916    -0.57439  143(v)
     3. BD (   1) C   2 - C   3          0.98977    -0.86934  152(v),145(v),142(g),144(g)
                                                    64(v),37(v),109(v),138(g)
     4. BD (   1) C   2 - H  10          0.99319    -0.70173  144(v),37(v),55(v)
     5. BD (   1) C   3 - C   4          0.98836    -0.91831  144(g),145(g),149(v),155(v)
                                                    74(v),140(g),138(v),146(g)
                                                    109(v),48(v),73(v)
     6. BD (   2) C   3 - C   4          0.82443    -0.48618  153(v),139(v),148(v),111(v)
                                                    49(v),77(v)
     7. BD (   1) C   3 - C   9          0.98732    -0.91195  142(g),146(v),152(g),154(v)
                                                    101(v),140(g),46(v),155(g)
                                                    141(v),64(v),100(v)
     8. BD (   1) C   4 - C   5          0.98611    -0.91084  150(v),140(v),147(g),142(g)
                                                    56(v),149(g),146(g),83(v)
                                                    82(v)
     9. BD (   1) C   4 - H  11          0.98833    -0.71702  144(v),147(v),145(g),142(g)
                                                    55(v),73(v)
    10. BD (   1) C   5 - C   6          0.99094    -0.95412  151(g),145(g),146(v),154(v)
                                                    65(v),100(v),149(g),64(v)
    11. BD (   2) C   5 - C   6          0.85450    -0.51508  143(v),153(v),102(v),91(v)
                                                    68(v),148(g)
    12. BD (   1) C   5 - H  12          0.98767    -0.72529  151(v),142(v),145(g),82(v)
                                                    150(v),147(g),64(v)
    13. BD (   1) C   6 -Cl   7          0.99414    -0.95085  145(v),152(v),100(v),73(v)
    14. BD (   1) C   6 - C   8          0.99088    -0.94763  147(g),152(g),110(v),149(v)
                                                    155(v),154(g),73(v)
    15. BD (   1) C   8 - C   9          0.98625    -0.90853  150(v),140(v),151(g),144(g)
                                                    55(v),154(g),155(g),83(v)
                                                    82(v)
    16. BD (   2) C   8 - C   9          0.80310    -0.47064  148(v),143(v),86(v),102(g)
                                                    84(v),59(v),111(g)
    17. BD (   1) C   8 - H  13          0.98751    -0.71861  147(v),144(v),152(g),82(v)
                                                    151(g),150(v),109(v)
    18. BD (   1) C   9 - H  14          0.98800    -0.70890  142(v),151(v),152(g),144(g)
                                                    100(v)
    19. CR (   1) O   1                  0.99987   -19.08467  46(v),140(v)
    20. CR (   1) C   2                  0.99966   -10.35069  144(v),142(v),118(v),57(v)
    21. CR (   1) C   3                  0.99942   -10.31049  65(v),110(v),145(v),152(v)
                                                    146(v),47(v)
    22. CR (   1) C   4                  0.99947   -10.29415  55(v),144(v),147(v),74(v)
                                                    140(v),122(v),149(v),76(v)
                                                    73(v)
    23. CR (   1) C   5                  0.99941   -10.30003  83(v),151(v),67(v),142(v)
                                                    126(v),150(v),65(v),146(v)
    24. CR (   1) C   6                  0.99931   -10.38110  150(g),101(v),74(v),152(v)
                                                    145(v),151(g),147(g),149(v)
                                                    154(v)
    25. CR (   1)Cl   7                  1.00000  -100.86303   
    26. CR (   2)Cl   7                  0.99986   -10.25434  82(v),147(v),151(v),85(v)
    27. CR (   3)Cl   7                  0.99995    -7.46022   
    28. CR (   4)Cl   7                  0.99998    -7.45556   
    29. CR (   5)Cl   7                  0.99999    -7.46007   
    30. CR (   1) C   8                  0.99941   -10.29325  83(v),147(v),112(v),144(v)
                                                    130(v),150(v),155(v),109(v)
    31. CR (   1) C   9                  0.99947   -10.29043  56(v),142(v),151(v),101(v)
                                                    134(v),140(v),154(v),103(v)
                                                    100(v)
    32. LP (   1) O   1                  0.99179    -0.85734  46(v),140(v),141(v)
    33. LP (   2) O   1                  0.94002    -0.45239  141(v),140(v),47(v),50(v)
    34. LP (   1)Cl   7                  0.99589    -1.15173  82(v),147(v),151(v),85(v)
    35. LP (   2)Cl   7                  0.98601    -0.53186  147(v),151(v),83(v)
    36. LP (   3)Cl   7                  0.96140    -0.54448  148(v),84(v)
    37. RY*(   1) O   1                  0.00147     1.02198   
    38. RY*(   2) O   1                  0.00009     1.19354   
    39. RY*(   3) O   1                  0.00009     0.93267   
    40. RY*(   4) O   1                  0.00002     1.50806   
    41. RY*(   5) O   1                  0.00000     2.56762   
    42. RY*(   6) O   1                  0.00000     2.53533   
    43. RY*(   7) O   1                  0.00000     2.48939   
    44. RY*(   8) O   1                  0.00000     2.72542   
    45. RY*(   9) O   1                  0.00000     2.56370   
    46. RY*(   1) C   2                  0.00681     0.39547   
    47. RY*(   2) C   2                  0.00392     1.39126   
    48. RY*(   3) C   2                  0.00124     0.72273   
    49. RY*(   4) C   2                  0.00118     1.06357   
    50. RY*(   5) C   2                  0.00033     1.19236   
    51. RY*(   6) C   2                  0.00004     1.01605   
    52. RY*(   7) C   2                  0.00000     1.65130   
    53. RY*(   8) C   2                  0.00001     2.08274   
    54. RY*(   9) C   2                  0.00001     1.95344   
    55. RY*(   1) C   3                  0.00308     0.87590   
    56. RY*(   2) C   3                  0.00190     0.85105   
    57. RY*(   3) C   3                  0.00100     0.51864   
    58. RY*(   4) C   3                  0.00041     1.67032   
    59. RY*(   5) C   3                  0.00030     0.42905   
    60. RY*(   6) C   3                  0.00015     1.61128   
    61. RY*(   7) C   3                  0.00014     2.17015   
    62. RY*(   8) C   3                  0.00010     1.94701   
    63. RY*(   9) C   3                  0.00001     1.94844   
    64. RY*(   1) C   4                  0.00314     0.92926   
    65. RY*(   2) C   4                  0.00139     0.52026   
    66. RY*(   3) C   4                  0.00057     0.95797   
    67. RY*(   4) C   4                  0.00042     0.41913   
    68. RY*(   5) C   4                  0.00025     1.13831   
    69. RY*(   6) C   4                  0.00006     2.13994   
    70. RY*(   7) C   4                  0.00002     2.15823   
    71. RY*(   8) C   4                  0.00001     1.64783   
    72. RY*(   9) C   4                  0.00000     2.00476   
    73. RY*(   1) C   5                  0.00310     0.87803   
    74. RY*(   2) C   5                  0.00157     0.48457   
    75. RY*(   3) C   5                  0.00080     0.63162   
    76. RY*(   4) C   5                  0.00056     0.41061   
    77. RY*(   5) C   5                  0.00019     1.43044   
    78. RY*(   6) C   5                  0.00008     2.14855   
    79. RY*(   7) C   5                  0.00003     2.11771   
    80. RY*(   8) C   5                  0.00001     1.64719   
    81. RY*(   9) C   5                  0.00001     1.98953   
    82. RY*(   1) C   6                  0.00376     0.78565   
    83. RY*(   2) C   6                  0.00350     0.56438   
    84. RY*(   3) C   6                  0.00127     0.92749   
    85. RY*(   4) C   6                  0.00080     0.47484   
    86. RY*(   5) C   6                  0.00058     1.63916   
    87. RY*(   6) C   6                  0.00038     1.73822   
    88. RY*(   7) C   6                  0.00034     2.05313   
    89. RY*(   8) C   6                  0.00002     0.95826   
    90. RY*(   9) C   6                  0.00001     1.90063   
    91. RY*(   1)Cl   7                  0.00148     0.57373   
    92. RY*(   2)Cl   7                  0.00087     0.66015   
    93. RY*(   3)Cl   7                  0.00020     0.62905   
    94. RY*(   4)Cl   7                  0.00008     0.95149   
    95. RY*(   5)Cl   7                  0.00002     0.54780   
    96. RY*(   6)Cl   7                  0.00000     0.81566   
    97. RY*(   7)Cl   7                  0.00000     0.73514   
    98. RY*(   8)Cl   7                  0.00000     0.69122   
    99. RY*(   9)Cl   7                  0.00001     0.58321   
   100. RY*(   1) C   8                  0.00309     0.87938   
   101. RY*(   2) C   8                  0.00154     0.49472   
   102. RY*(   3) C   8                  0.00066     0.64001   
   103. RY*(   4) C   8                  0.00057     0.42926   
   104. RY*(   5) C   8                  0.00016     1.44347   
   105. RY*(   6) C   8                  0.00008     2.14786   
   106. RY*(   7) C   8                  0.00003     2.12426   
   107. RY*(   8) C   8                  0.00001     1.65153   
   108. RY*(   9) C   8                  0.00001     1.99492   
   109. RY*(   1) C   9                  0.00356     0.85735   
   110. RY*(   2) C   9                  0.00186     0.57684   
   111. RY*(   3) C   9                  0.00054     0.94694   
   112. RY*(   4) C   9                  0.00043     0.43956   
   113. RY*(   5) C   9                  0.00018     1.18023   
   114. RY*(   6) C   9                  0.00006     2.15677   
   115. RY*(   7) C   9                  0.00004     2.16887   
   116. RY*(   8) C   9                  0.00000     1.63261   
   117. RY*(   9) C   9                  0.00000     1.99930   
   118. RY*(   1) H  10                  0.00169     0.19621   
   119. RY*(   2) H  10                  0.00004     2.10470   
   120. RY*(   3) H  10                  0.00002     1.73468   
   121. RY*(   4) H  10                  0.00001     1.45057   
   122. RY*(   1) H  11                  0.00095     0.17769   
   123. RY*(   2) H  11                  0.00006     1.45755   
   124. RY*(   3) H  11                  0.00003     2.16608   
   125. RY*(   4) H  11                  0.00003     1.79100   
   126. RY*(   1) H  12                  0.00085     0.16566   
   127. RY*(   2) H  12                  0.00006     1.45333   
   128. RY*(   3) H  12                  0.00003     1.86414   
   129. RY*(   4) H  12                  0.00004     2.07120   
   130. RY*(   1) H  13                  0.00083     0.17194   
   131. RY*(   2) H  13                  0.00005     1.84162   
   132. RY*(   3) H  13                  0.00006     1.45909   
   133. RY*(   4) H  13                  0.00003     2.10129   
   134. RY*(   1) H  14                  0.00167     0.18340   
   135. RY*(   2) H  14                  0.00004     2.09841   
   136. RY*(   3) H  14                  0.00005     1.47189   
   137. RY*(   4) H  14                  0.00003     1.89375   
   138. BD*(   1) O   1 - C   2          0.00163     0.42832   
   139. BD*(   2) O   1 - C   2          0.04075    -0.16979   
   140. BD*(   1) C   2 - C   3          0.03255     0.23952   
   141. BD*(   1) C   2 - H  10          0.02815     0.23603   
   142. BD*(   1) C   3 - C   4          0.01137     0.33735   
   143. BD*(   2) C   3 - C   4          0.18318    -0.19511  153(v),148(v),139(v),66(g)
                                                    59(g)
   144. BD*(   1) C   3 - C   9          0.01275     0.33345   
   145. BD*(   1) C   4 - C   5          0.00787     0.35306   
   146. BD*(   1) C   4 - H  11          0.00727     0.27068   
   147. BD*(   1) C   5 - C   6          0.01431     0.31474   
   148. BD*(   2) C   5 - C   6          0.20937    -0.22280  143(v),153(v),75(g),84(g)
                                                    102(v),91(v),68(v)
   149. BD*(   1) C   5 - H  12          0.00639     0.26917   
   150. BD*(   1) C   6 -Cl   7          0.01706    -0.07211   
   151. BD*(   1) C   6 - C   8          0.01448     0.31423   
   152. BD*(   1) C   8 - C   9          0.00791     0.36450   
   153. BD*(   2) C   8 - C   9          0.12495    -0.17986  143(v),148(v),113(g),104(g)
   154. BD*(   1) C   8 - H  13          0.00656     0.27490   
   155. BD*(   1) C   9 - H  14          0.00753     0.28674   
       -------------------------------
              Total Lewis   35.19865  ( 97.7740%)
        Valence non-Lewis    0.73409  (  2.0391%)
        Rydberg non-Lewis    0.06726  (  0.1868%)
       -------------------------------
            Total unit  1   36.00000  (100.0000%)
           Charge unit  1    0.00000


 ***************************************************
 *******         Beta  spin orbitals         *******
 ***************************************************


 NATURAL POPULATIONS:  Natural atomic orbital occupancies 
                                                          
   NAO  Atom  No  lang   Type(AO)    Occupancy      Energy
 ----------------------------------------------------------
     1    O    1  S      Cor( 1S)     0.99988     -19.07974
     2    O    1  S      Val( 2S)     0.85043      -1.04591
     3    O    1  S      Ryd( 3S)     0.00091       1.23790
     4    O    1  px     Val( 2p)     0.82474      -0.48376
     5    O    1  px     Ryd( 3p)     0.00063       0.87733
     6    O    1  py     Val( 2p)     0.91282      -0.45545
     7    O    1  py     Ryd( 3p)     0.00145       0.98169
     8    O    1  pz     Val( 2p)     0.52904      -0.40476
     9    O    1  pz     Ryd( 3p)     0.00007       0.85764
    10    O    1  dxy    Ryd( 3d)     0.00072       2.94708
    11    O    1  dxz    Ryd( 3d)     0.00078       2.63727
    12    O    1  dyz    Ryd( 3d)     0.00014       2.50325
    13    O    1  dx2y2  Ryd( 3d)     0.00076       2.88831
    14    O    1  dz2    Ryd( 3d)     0.00019       2.68543

    15    C    2  S      Cor( 1S)     0.99965     -10.35202
    16    C    2  S      Val( 2S)     0.45832      -0.37065
    17    C    2  S      Ryd( 3S)     0.00421       0.33967
    18    C    2  px     Val( 2p)     0.41326      -0.18809
    19    C    2  px     Ryd( 3p)     0.00742       0.36967
    20    C    2  py     Val( 2p)     0.54475      -0.24526
    21    C    2  py     Ryd( 3p)     0.00245       0.62566
    22    C    2  pz     Val( 2p)     0.40634      -0.31702
    23    C    2  pz     Ryd( 3p)     0.00057       0.31620
    24    C    2  dxy    Ryd( 3d)     0.00141       2.18237
    25    C    2  dxz    Ryd( 3d)     0.00064       1.74022
    26    C    2  dyz    Ryd( 3d)     0.00041       1.66721
    27    C    2  dx2y2  Ryd( 3d)     0.00175       2.30472
    28    C    2  dz2    Ryd( 3d)     0.00027       1.95383

    29    C    3  S      Cor( 1S)     0.99941     -10.30575
    30    C    3  S      Val( 2S)     0.45711      -0.35494
    31    C    3  S      Ryd( 3S)     0.00120       0.35644
    32    C    3  px     Val( 2p)     0.55334      -0.29366
    33    C    3  px     Ryd( 3p)     0.00301       0.83447
    34    C    3  py     Val( 2p)     0.54868      -0.28220
    35    C    3  py     Ryd( 3p)     0.00195       0.77767
    36    C    3  pz     Val( 2p)     0.26735      -0.29530
    37    C    3  pz     Ryd( 3p)     0.00011       0.42521
    38    C    3  dxy    Ryd( 3d)     0.00049       2.20114
    39    C    3  dxz    Ryd( 3d)     0.00028       1.66697
    40    C    3  dyz    Ryd( 3d)     0.00028       1.68581
    41    C    3  dx2y2  Ryd( 3d)     0.00041       2.22819
    42    C    3  dz2    Ryd( 3d)     0.00030       1.98078

    43    C    4  S      Cor( 1S)     0.99946     -10.29457
    44    C    4  S      Val( 2S)     0.48039      -0.37125
    45    C    4  S      Ryd( 3S)     0.00067       0.38048
    46    C    4  px     Val( 2p)     0.52896      -0.26192
    47    C    4  px     Ryd( 3p)     0.00179       0.47064
    48    C    4  py     Val( 2p)     0.61129      -0.28936
    49    C    4  py     Ryd( 3p)     0.00346       0.82341
    50    C    4  pz     Val( 2p)     0.46771      -0.32826
    51    C    4  pz     Ryd( 3p)     0.00030       0.35051
    52    C    4  dxy    Ryd( 3d)     0.00040       2.20843
    53    C    4  dxz    Ryd( 3d)     0.00010       1.71101
    54    C    4  dyz    Ryd( 3d)     0.00026       1.68326
    55    C    4  dx2y2  Ryd( 3d)     0.00035       2.30371
    56    C    4  dz2    Ryd( 3d)     0.00021       1.99528

    57    C    5  S      Cor( 1S)     0.99941     -10.29809
    58    C    5  S      Val( 2S)     0.48028      -0.37636
    59    C    5  S      Ryd( 3S)     0.00084       0.35335
    60    C    5  px     Val( 2p)     0.59566      -0.28678
    61    C    5  px     Ryd( 3p)     0.00367       0.73006
    62    C    5  py     Val( 2p)     0.54491      -0.28088
    63    C    5  py     Ryd( 3p)     0.00235       0.50957
    64    C    5  pz     Val( 2p)     0.39424      -0.31819
    65    C    5  pz     Ryd( 3p)     0.00041       0.34884
    66    C    5  dxy    Ryd( 3d)     0.00026       2.25383
    67    C    5  dxz    Ryd( 3d)     0.00032       1.68835
    68    C    5  dyz    Ryd( 3d)     0.00008       1.70054
    69    C    5  dx2y2  Ryd( 3d)     0.00046       2.21975
    70    C    5  dz2    Ryd( 3d)     0.00024       1.99861

    71    C    6  S      Cor( 1S)     0.99931     -10.37722
    72    C    6  S      Val( 2S)     0.46596      -0.43771
    73    C    6  S      Ryd( 3S)     0.00070       0.33849
    74    C    6  px     Val( 2p)     0.48816      -0.36743
    75    C    6  px     Ryd( 3p)     0.00398       0.64834
    76    C    6  py     Val( 2p)     0.53333      -0.33240
    77    C    6  py     Ryd( 3p)     0.00371       0.56318
    78    C    6  pz     Val( 2p)     0.34621      -0.34966
    79    C    6  pz     Ryd( 3p)     0.00106       0.36784
    80    C    6  dxy    Ryd( 3d)     0.00122       2.04083
    81    C    6  dxz    Ryd( 3d)     0.00050       1.57639
    82    C    6  dyz    Ryd( 3d)     0.00039       1.63712
    83    C    6  dx2y2  Ryd( 3d)     0.00087       2.08667
    84    C    6  dz2    Ryd( 3d)     0.00055       1.89430

    85   Cl    7  S      Cor( 1S)     1.00000    -100.86127
    86   Cl    7  S      Cor( 2S)     0.99986     -10.25170
    87   Cl    7  S      Val( 3S)     0.91478      -1.21271
    88   Cl    7  S      Ryd( 4S)     0.00085       0.48530
    89   Cl    7  px     Cor( 2p)     0.99995      -7.45927
    90   Cl    7  px     Val( 3p)     0.71491      -0.49562
    91   Cl    7  px     Ryd( 4p)     0.00058       0.74989
    92   Cl    7  py     Cor( 2p)     0.99998      -7.45453
    93   Cl    7  py     Val( 3p)     0.89641      -0.51711
    94   Cl    7  py     Ryd( 4p)     0.00057       0.73791
    95   Cl    7  pz     Cor( 2p)     0.99994      -7.45420
    96   Cl    7  pz     Val( 3p)     0.70987      -0.50317
    97   Cl    7  pz     Ryd( 4p)     0.00014       0.70822
    98   Cl    7  dxy    Ryd( 3d)     0.00209       0.88163
    99   Cl    7  dxz    Ryd( 3d)     0.00139       0.61261
   100   Cl    7  dyz    Ryd( 3d)     0.00047       0.57895
   101   Cl    7  dx2y2  Ryd( 3d)     0.00126       0.84990
   102   Cl    7  dz2    Ryd( 3d)     0.00075       0.67710

   103    C    8  S      Cor( 1S)     0.99941     -10.29219
   104    C    8  S      Val( 2S)     0.48082      -0.37280
   105    C    8  S      Ryd( 3S)     0.00085       0.36109
   106    C    8  px     Val( 2p)     0.52827      -0.26906
   107    C    8  px     Ryd( 3p)     0.00239       0.43835
   108    C    8  py     Val( 2p)     0.61410      -0.29211
   109    C    8  py     Ryd( 3p)     0.00360       0.81239
   110    C    8  pz     Val( 2p)     0.43596      -0.32046
   111    C    8  pz     Ryd( 3p)     0.00043       0.35236
   112    C    8  dxy    Ryd( 3d)     0.00043       2.20164
   113    C    8  dxz    Ryd( 3d)     0.00012       1.70968
   114    C    8  dyz    Ryd( 3d)     0.00028       1.68652
   115    C    8  dx2y2  Ryd( 3d)     0.00030       2.28258
   116    C    8  dz2    Ryd( 3d)     0.00023       2.00035

   117    C    9  S      Cor( 1S)     0.99946     -10.29034
   118    C    9  S      Val( 2S)     0.48184      -0.36517
   119    C    9  S      Ryd( 3S)     0.00081       0.38055
   120    C    9  px     Val( 2p)     0.59387      -0.27618
   121    C    9  px     Ryd( 3p)     0.00375       0.77660
   122    C    9  py     Val( 2p)     0.54715      -0.26068
   123    C    9  py     Ryd( 3p)     0.00234       0.53567
   124    C    9  pz     Val( 2p)     0.43293      -0.31804
   125    C    9  pz     Ryd( 3p)     0.00025       0.35912
   126    C    9  dxy    Ryd( 3d)     0.00033       2.28319
   127    C    9  dxz    Ryd( 3d)     0.00032       1.69627
   128    C    9  dyz    Ryd( 3d)     0.00008       1.71016
   129    C    9  dx2y2  Ryd( 3d)     0.00043       2.23791
   130    C    9  dz2    Ryd( 3d)     0.00021       2.00056

   131    H   10  S      Val( 1S)     0.41395      -0.14103
   132    H   10  S      Ryd( 2S)     0.00170       0.20445
   133    H   10  px     Ryd( 2p)     0.00003       1.69626
   134    H   10  py     Ryd( 2p)     0.00051       2.14622
   135    H   10  pz     Ryd( 2p)     0.00001       1.45021

   136    H   11  S      Val( 1S)     0.36325      -0.10482
   137    H   11  S      Ryd( 2S)     0.00098       0.16462
   138    H   11  px     Ryd( 2p)     0.00004       1.79186
   139    H   11  py     Ryd( 2p)     0.00044       2.18826
   140    H   11  pz     Ryd( 2p)     0.00006       1.45744

   141    H   12  S      Val( 1S)     0.36041      -0.10519
   142    H   12  S      Ryd( 2S)     0.00088       0.14906
   143    H   12  px     Ryd( 2p)     0.00036       2.08725
   144    H   12  py     Ryd( 2p)     0.00014       1.87421
   145    H   12  pz     Ryd( 2p)     0.00005       1.45373

   146    H   13  S      Val( 1S)     0.35919      -0.09896
   147    H   13  S      Ryd( 2S)     0.00086       0.15393
   148    H   13  px     Ryd( 2p)     0.00005       1.78159
   149    H   13  py     Ryd( 2p)     0.00045       2.18896
   150    H   13  pz     Ryd( 2p)     0.00005       1.45923

   151    H   14  S      Val( 1S)     0.35721      -0.08640
   152    H   14  S      Ryd( 2S)     0.00173       0.17544
   153    H   14  px     Ryd( 2p)     0.00036       2.11673
   154    H   14  py     Ryd( 2p)     0.00013       1.89414
   155    H   14  pz     Ryd( 2p)     0.00004       1.47190


 Summary of Natural Population Analysis:                  
                                                          
                                       Natural Population 
                Natural  -----------------------------------------------
    Atom  No    Charge         Core      Valence    Rydberg      Total
 -----------------------------------------------------------------------
      O    1   -0.12255      0.99988     3.11703    0.00565     4.12255
      C    2    0.15856      0.99965     1.82266    0.01912     2.84144
      C    3    0.16608      0.99941     1.82649    0.00803     2.83392
      C    4   -0.09536      0.99946     2.08836    0.00753     3.09536
      C    5   -0.02314      0.99941     2.01510    0.00864     3.02314
      C    6    0.15404      0.99931     1.83367    0.01298     2.84596
     Cl    7    0.25621      4.99973     3.23597    0.00809     8.24379
      C    8   -0.06718      0.99941     2.05915    0.00862     3.06718
      C    9   -0.06378      0.99946     2.05578    0.00853     3.06378
      H   10    0.08380      0.00000     0.41395    0.00224     0.41620
      H   11    0.13525      0.00000     0.36325    0.00151     0.36475
      H   12    0.13816      0.00000     0.36041    0.00143     0.36184
      H   13    0.13940      0.00000     0.35919    0.00141     0.36060
      H   14    0.14052      0.00000     0.35721    0.00227     0.35948
 =======================================================================
   * Total *    1.00000     12.99572    21.90823    0.09605    35.00000

                                 Natural Population      
 --------------------------------------------------------
   Core                      12.99572 ( 99.9671% of  13)
   Valence                   21.90823 ( 99.5829% of  22)
   Natural Minimal Basis     34.90395 ( 99.7256% of  35)
   Natural Rydberg Basis      0.09605 (  0.2744% of  35)
 --------------------------------------------------------

    Atom  No          Natural Electron Configuration
 ----------------------------------------------------------------------------
      O    1      [core]2S( 0.85)2p( 2.27)
      C    2      [core]2S( 0.46)2p( 1.36)3p( 0.01)
      C    3      [core]2S( 0.46)2p( 1.37)3p( 0.01)
      C    4      [core]2S( 0.48)2p( 1.61)3p( 0.01)
      C    5      [core]2S( 0.48)2p( 1.53)3p( 0.01)
      C    6      [core]2S( 0.47)2p( 1.37)3p( 0.01)
     Cl    7      [core]3S( 0.91)3p( 2.32)3d( 0.01)
      C    8      [core]2S( 0.48)2p( 1.58)3p( 0.01)
      C    9      [core]2S( 0.48)2p( 1.57)3p( 0.01)
      H   10            1S( 0.41)
      H   11            1S( 0.36)
      H   12            1S( 0.36)
      H   13            1S( 0.36)
      H   14            1S( 0.36)


 NATURAL BOND ORBITAL ANALYSIS, beta spin orbitals:

                       Occupancies       Lewis Structure    Low   High
           Occ.    -------------------  -----------------   occ   occ
  Cycle   Thresh.   Lewis   Non-Lewis     CR  BD  3C  LP    (L)   (NL)   Dev
 =============================================================================
   1(1)    0.90    33.53011   1.46989     13  16   0   6     2      0    0.03
   2(2)    0.90    33.53011   1.46989     13  16   0   6     2      0    0.03
   3(1)    0.80    34.30244   0.69756     13  18   0   4     0      0    0.03
 -----------------------------------------------------------------------------

 Structure accepted: No low occupancy Lewis orbitals

 --------------------------------------------------------
   Core                     12.99572 ( 99.967% of  13)
   Valence Lewis            21.30673 ( 96.849% of  22)
  ==================       ============================
   Total Lewis              34.30244 ( 98.007% of  35)
  -----------------------------------------------------
   Valence non-Lewis         0.63378 (  1.811% of  35)
   Rydberg non-Lewis         0.06377 (  0.182% of  35)
  ==================       ============================
   Total non-Lewis           0.69756 (  1.993% of  35)
 --------------------------------------------------------


       (Occupancy)   Bond orbital/ Coefficients/ Hybrids
 ---------------------------------------------------------------------------------
     1. (0.99807) BD ( 1) O   1 - C   2  
                ( 66.05%)   0.8127* O   1 s( 42.58%)p 1.35( 57.33%)d 0.00(  0.09%)
                                            0.0000 -0.6519  0.0279  0.6834 -0.0178
                                            0.3252 -0.0107  0.0000  0.0000 -0.0203
                                            0.0000  0.0000 -0.0180  0.0140
                ( 33.95%)   0.5827* C   2 s( 31.40%)p 2.18( 68.35%)d 0.01(  0.25%)
                                           -0.0000 -0.5574  0.0571 -0.7386 -0.0758
                                           -0.3637 -0.0059  0.0000  0.0000 -0.0371
                                            0.0000  0.0000 -0.0246  0.0236
     2. (0.92802) BD ( 2) O   1 - C   2  
                ( 56.67%)   0.7528* O   1 s(  0.00%)p 1.00( 99.83%)d 0.00(  0.17%)
                                            0.0000  0.0000  0.0000  0.0000  0.0000
                                            0.0000  0.0000  0.9991 -0.0101  0.0000
                                           -0.0386 -0.0162  0.0000  0.0000
                ( 43.33%)   0.6583* C   2 s(  0.00%)p 1.00( 99.76%)d 0.00(  0.24%)
                                            0.0000  0.0000  0.0000  0.0000  0.0000
                                            0.0000  0.0000  0.9984 -0.0292  0.0000
                                            0.0373  0.0317  0.0000  0.0000
     3. (0.98966) BD ( 1) C   2 - C   3  
                ( 46.11%)   0.6790* C   2 s( 36.75%)p 1.72( 63.18%)d 0.00(  0.07%)
                                            0.0004  0.6062 -0.0057 -0.6690  0.0011
                                            0.4292 -0.0097  0.0000  0.0000 -0.0210
                                            0.0000  0.0000  0.0104 -0.0108
                ( 53.89%)   0.7341* C   3 s( 31.35%)p 2.19( 68.60%)d 0.00(  0.04%)
                                            0.0000  0.5599  0.0019  0.7213 -0.0096
                                           -0.4069 -0.0000  0.0000  0.0000 -0.0143
                                            0.0000  0.0000  0.0083 -0.0130
     4. (0.99328) BD ( 1) C   2 - H  10  
                ( 60.03%)   0.7748* C   2 s( 31.82%)p 2.14( 68.13%)d 0.00(  0.04%)
                                            0.0003 -0.5631 -0.0343  0.0195 -0.0307
                                            0.8245 -0.0147  0.0000  0.0000 -0.0060
                                            0.0000  0.0000  0.0186  0.0065
                ( 39.97%)   0.6322* H  10 s( 99.89%)p 0.00(  0.11%)
                                           -0.9994  0.0119  0.0013 -0.0324  0.0000
     5. (0.98806) BD ( 1) C   3 - C   4  
                ( 50.52%)   0.7108* C   3 s( 34.50%)p 1.90( 65.45%)d 0.00(  0.05%)
                                           -0.0000  0.5873  0.0093 -0.6919  0.0112
                                           -0.4186 -0.0202  0.0000  0.0000  0.0143
                                            0.0000  0.0000  0.0092 -0.0151
                ( 49.48%)   0.7034* C   4 s( 35.00%)p 1.86( 64.94%)d 0.00(  0.05%)
                                            0.0001  0.5916  0.0064  0.7061  0.0160
                                            0.3874 -0.0217  0.0000  0.0000  0.0175
                                            0.0000  0.0000  0.0077 -0.0134
     6. (0.98698) BD ( 1) C   3 - C   9  
                ( 50.74%)   0.7123* C   3 s( 34.06%)p 1.93( 65.89%)d 0.00(  0.05%)
                                           -0.0001  0.5836  0.0062  0.0049  0.0221
                                            0.8114  0.0013  0.0000  0.0000 -0.0019
                                            0.0000  0.0000 -0.0168 -0.0150
                ( 49.26%)   0.7018* C   9 s( 34.32%)p 1.91( 65.62%)d 0.00(  0.06%)
                                            0.0001  0.5858  0.0076  0.0199  0.0267
                                           -0.8094 -0.0029  0.0000  0.0000  0.0026
                                            0.0000  0.0000 -0.0194 -0.0139
     7. (0.98630) BD ( 1) C   4 - C   5  
                ( 49.86%)   0.7061* C   4 s( 35.47%)p 1.82( 64.49%)d 0.00(  0.05%)
                                            0.0001  0.5955  0.0101 -0.7070 -0.0234
                                            0.3785 -0.0342  0.0000  0.0000 -0.0172
                                            0.0000  0.0000  0.0061 -0.0115
                ( 50.14%)   0.7081* C   5 s( 35.93%)p 1.78( 64.02%)d 0.00(  0.05%)
                                           -0.0001  0.5994  0.0071  0.6866 -0.0177
                                           -0.4086 -0.0398  0.0000  0.0000 -0.0119
                                            0.0000  0.0000  0.0127 -0.0127
     8. (0.83485) BD ( 2) C   4 - C   5  
                ( 54.55%)   0.7386* C   4 s(  0.00%)p 1.00( 99.94%)d 0.00(  0.06%)
                                            0.0000  0.0000  0.0000  0.0000  0.0000
                                            0.0000  0.0000  0.9997 -0.0060  0.0000
                                           -0.0095  0.0228  0.0000  0.0000
                ( 45.45%)   0.6742* C   5 s(  0.00%)p 1.00( 99.92%)d 0.00(  0.08%)
                                            0.0000  0.0000  0.0000  0.0000  0.0000
                                            0.0000  0.0000  0.9996 -0.0086  0.0000
                                            0.0283  0.0011  0.0000  0.0000
     9. (0.98844) BD ( 1) C   4 - H  11  
                ( 63.68%)   0.7980* C   4 s( 29.43%)p 2.40( 70.54%)d 0.00(  0.03%)
                                            0.0003 -0.5424  0.0137 -0.0070  0.0104
                                            0.8397 -0.0092  0.0000  0.0000  0.0009
                                            0.0000  0.0000  0.0128  0.0092
                ( 36.32%)   0.6026* H  11 s( 99.89%)p 0.00(  0.11%)
                                           -0.9995  0.0036 -0.0010 -0.0326  0.0000
    10. (0.99054) BD ( 1) C   5 - C   6  
                ( 48.85%)   0.6989* C   5 s( 34.12%)p 1.93( 65.82%)d 0.00(  0.06%)
                                            0.0000  0.5839  0.0182 -0.0282 -0.0375
                                            0.8098  0.0100  0.0000  0.0000  0.0021
                                            0.0000  0.0000 -0.0198 -0.0149
                ( 51.15%)   0.7152* C   6 s( 38.62%)p 1.59( 61.33%)d 0.00(  0.05%)
                                           -0.0000  0.6215  0.0028 -0.0602 -0.0290
                                           -0.7802 -0.0065  0.0000  0.0000  0.0008
                                            0.0000  0.0000 -0.0170 -0.0150
    11. (0.98777) BD ( 1) C   5 - H  12  
                ( 63.90%)   0.7993* C   5 s( 29.86%)p 2.35( 70.11%)d 0.00(  0.03%)
                                            0.0003 -0.5462  0.0157  0.7254 -0.0153
                                            0.4180  0.0024  0.0000  0.0000 -0.0096
                                            0.0000  0.0000 -0.0082  0.0101
                ( 36.10%)   0.6009* H  12 s( 99.89%)p 0.00(  0.11%)
                                           -0.9994  0.0020 -0.0288 -0.0167  0.0000
    12. (0.99416) BD ( 1) C   6 -Cl   7  
                ( 45.47%)   0.6743* C   6 s( 22.49%)p 3.43( 77.23%)d 0.01(  0.28%)
                                           -0.0002  0.4743  0.0013 -0.7628  0.0062
                                            0.4364 -0.0030  0.0000  0.0000 -0.0393
                                            0.0000  0.0000  0.0234 -0.0261
                ( 54.53%)   0.7384*Cl   7 s( 18.26%)p 4.45( 81.18%)d 0.03(  0.56%)
                                           -0.0000  0.0002  0.4258 -0.0363 -0.0001
                                            0.7813  0.0267  0.0000 -0.4477 -0.0154
                                            0.0000  0.0000  0.0000 -0.0562  0.0000
                                            0.0000  0.0328 -0.0364
    13. (0.93334) BD ( 2) C   6 -Cl   7  
                ( 27.42%)   0.5236* C   6 s(  0.00%)p 1.00( 99.87%)d 0.00(  0.13%)
                                            0.0000  0.0000  0.0000  0.0000  0.0000
                                            0.0000  0.0000  0.9978 -0.0561  0.0000
                                           -0.0313  0.0169  0.0000  0.0000
                ( 72.58%)   0.8520*Cl   7 s(  0.00%)p 1.00( 99.73%)d 0.00(  0.27%)
                                            0.0000  0.0000  0.0000  0.0000  0.0000
                                            0.0000  0.0000  0.0000  0.0000  0.0000
                                           -0.0009  0.9987 -0.0040  0.0000  0.0447
                                           -0.0260  0.0000  0.0000
    14. (0.99054) BD ( 1) C   6 - C   8  
                ( 51.25%)   0.7159* C   6 s( 38.72%)p 1.58( 61.23%)d 0.00(  0.05%)
                                           -0.0000  0.6222  0.0014  0.6420 -0.0100
                                            0.4463  0.0279  0.0000  0.0000  0.0146
                                            0.0000  0.0000  0.0076 -0.0147
                ( 48.75%)   0.6982* C   8 s( 33.96%)p 1.94( 65.98%)d 0.00(  0.06%)
                                            0.0000  0.5824  0.0182 -0.7123 -0.0279
                                           -0.3884  0.0275  0.0000  0.0000  0.0183
                                            0.0000  0.0000  0.0076 -0.0142
    15. (0.98645) BD ( 1) C   8 - C   9  
                ( 50.33%)   0.7094* C   8 s( 36.08%)p 1.77( 63.87%)d 0.00(  0.05%)
                                           -0.0001  0.6006  0.0060  0.7002  0.0252
                                           -0.3828  0.0355  0.0000  0.0000 -0.0170
                                            0.0000  0.0000  0.0044 -0.0122
                ( 49.67%)   0.7048* C   9 s( 35.63%)p 1.80( 64.32%)d 0.00(  0.05%)
                                            0.0001  0.5968  0.0115 -0.6846  0.0185
                                            0.4156  0.0380  0.0000  0.0000 -0.0135
                                            0.0000  0.0000  0.0126 -0.0116
    16. (0.84176) BD ( 2) C   8 - C   9  
                ( 50.19%)   0.7084* C   8 s(  0.00%)p 1.00( 99.92%)d 0.00(  0.08%)
                                            0.0000  0.0000  0.0000  0.0000  0.0000
                                            0.0000  0.0000  0.9996 -0.0101  0.0000
                                            0.0112 -0.0250  0.0000  0.0000
                ( 49.81%)   0.7058* C   9 s(  0.00%)p 1.00( 99.93%)d 0.00(  0.07%)
                                            0.0000  0.0000  0.0000  0.0000  0.0000
                                            0.0000  0.0000  0.9996 -0.0036  0.0000
                                           -0.0273 -0.0017  0.0000  0.0000
    17. (0.98767) BD ( 1) C   8 - H  13  
                ( 64.03%)   0.8002* C   8 s( 29.88%)p 2.35( 70.10%)d 0.00(  0.02%)
                                           -0.0003  0.5464 -0.0160 -0.0109  0.0105
                                            0.8370 -0.0114  0.0000  0.0000 -0.0025
                                            0.0000  0.0000 -0.0121 -0.0097
                ( 35.97%)   0.5998* H  13 s( 99.89%)p 0.00(  0.11%)
                                            0.9994 -0.0024 -0.0000 -0.0331  0.0000
    18. (0.98809) BD ( 1) C   9 - H  14  
                ( 64.30%)   0.8019* C   9 s( 29.95%)p 2.34( 70.02%)d 0.00(  0.02%)
                                           -0.0003  0.5471 -0.0146  0.7275 -0.0127
                                            0.4133  0.0014  0.0000  0.0000  0.0102
                                            0.0000  0.0000  0.0075 -0.0093
                ( 35.70%)   0.5975* H  14 s( 99.89%)p 0.00(  0.11%)
                                            0.9994 -0.0052 -0.0296 -0.0159  0.0000
    19. (0.99987) CR ( 1) O   1           s(100.00%)p 0.00(  0.00%)
                                            1.0000 -0.0003 -0.0000 -0.0003  0.0000
                                           -0.0001 -0.0000  0.0000  0.0000  0.0000
                                            0.0000  0.0000  0.0000 -0.0000
    20. (0.99966) CR ( 1) C   2           s(100.00%)p 0.00(  0.00%)
                                            1.0000 -0.0000  0.0000  0.0002  0.0000
                                           -0.0004  0.0000  0.0000  0.0000  0.0000
                                            0.0000  0.0000 -0.0000  0.0000
    21. (0.99941) CR ( 1) C   3           s(100.00%)
                                            1.0000  0.0001  0.0000 -0.0000  0.0000
                                            0.0001 -0.0000  0.0000  0.0000  0.0000
                                            0.0000  0.0000 -0.0000 -0.0000
    22. (0.99947) CR ( 1) C   4           s(100.00%)p 0.00(  0.00%)
                                            1.0000  0.0001 -0.0000  0.0000 -0.0000
                                           -0.0003  0.0000  0.0000  0.0000  0.0000
                                            0.0000  0.0000 -0.0000 -0.0000
    23. (0.99941) CR ( 1) C   5           s(100.00%)p 0.00(  0.00%)
                                            1.0000  0.0002 -0.0000 -0.0001  0.0000
                                           -0.0002 -0.0000  0.0000  0.0000  0.0000
                                            0.0000  0.0000  0.0000 -0.0000
    24. (0.99931) CR ( 1) C   6           s(100.00%)p 0.00(  0.00%)
                                            1.0000  0.0001  0.0000 -0.0001 -0.0000
                                            0.0001  0.0000  0.0000  0.0000 -0.0000
                                            0.0000  0.0000  0.0000 -0.0000
    25. (1.00000) CR ( 1)Cl   7           s(100.00%)
                                            1.0000 -0.0000  0.0000 -0.0000  0.0000
                                            0.0000  0.0000 -0.0000 -0.0000 -0.0000
                                            0.0000  0.0000  0.0000 -0.0000  0.0000
                                            0.0000  0.0000 -0.0000
    26. (0.99986) CR ( 2)Cl   7           s(100.00%)p 0.00(  0.00%)
                                           -0.0000  1.0000  0.0002  0.0000  0.0000
                                           -0.0002 -0.0000 -0.0000  0.0001  0.0000
                                            0.0000  0.0000  0.0000  0.0000  0.0000
                                            0.0000 -0.0000  0.0000
    27. (0.99995) CR ( 3)Cl   7           s(  0.00%)p 1.00(100.00%)
                                           -0.0000 -0.0000  0.0001  0.0000 -1.0000
                                           -0.0001 -0.0000 -0.0000  0.0001  0.0000
                                           -0.0000 -0.0000 -0.0000  0.0000 -0.0000
                                           -0.0000 -0.0000  0.0000
    28. (0.99998) CR ( 4)Cl   7           s(  0.00%)p 1.00(100.00%)
                                           -0.0000 -0.0000  0.0001  0.0000  0.0000
                                           -0.0001 -0.0000  1.0000 -0.0001  0.0000
                                            0.0000  0.0000  0.0000  0.0000  0.0000
                                            0.0000 -0.0000  0.0000
    29. (0.99993) CR ( 5)Cl   7           s(  0.00%)p 1.00(100.00%)
                                            0.0000  0.0000  0.0000  0.0000  0.0000
                                            0.0000  0.0000  0.0000  0.0000  0.0000
                                            1.0000  0.0009 -0.0000  0.0000  0.0000
                                           -0.0000  0.0000  0.0000
    30. (0.99941) CR ( 1) C   8           s(100.00%)p 0.00(  0.00%)
                                            1.0000  0.0002 -0.0000  0.0001  0.0000
                                            0.0002  0.0000  0.0000  0.0000 -0.0000
                                            0.0000  0.0000 -0.0000 -0.0000
    31. (0.99947) CR ( 1) C   9           s(100.00%)p 0.00(  0.00%)
                                            1.0000  0.0001 -0.0000  0.0003 -0.0000
                                            0.0002 -0.0000  0.0000  0.0000  0.0000
                                            0.0000  0.0000  0.0000 -0.0000
    32. (0.99162) LP ( 1) O   1           s( 57.49%)p 0.74( 42.50%)d 0.00(  0.02%)
                                            0.0004  0.7580  0.0164  0.5850 -0.0006
                                            0.2876  0.0015  0.0000  0.0000 -0.0076
                                            0.0000  0.0000 -0.0073  0.0072
    33. (0.93963) LP ( 2) O   1           s(  0.01%)p99.99( 99.90%)d 8.36(  0.09%)
                                           -0.0000 -0.0063  0.0082 -0.4345 -0.0091
                                            0.8999  0.0157  0.0000  0.0000 -0.0197
                                            0.0000  0.0000  0.0223 -0.0015
    34. (0.26745) LP*( 1) C   3           s(  0.00%)p 1.00( 99.99%)d 0.00(  0.01%)
                                            0.0000  0.0000  0.0000  0.0000  0.0000
                                            0.0000  0.0000  0.9998  0.0156  0.0000
                                           -0.0093  0.0036  0.0000  0.0000
    35. (0.99585) LP ( 1)Cl   7           s( 81.82%)p 0.22( 18.17%)d 0.00(  0.01%)
                                           -0.0000 -0.0003  0.9045  0.0088  0.0002
                                           -0.3702 -0.0051 -0.0001  0.2112  0.0030
                                            0.0000  0.0000  0.0000  0.0094  0.0000
                                            0.0000 -0.0055  0.0035
    36. (0.98562) LP ( 2)Cl   7           s(  0.00%)p 1.00( 99.96%)d 0.00(  0.04%)
                                           -0.0000 -0.0000  0.0007 -0.0003  0.0001
                                            0.4967 -0.0058  0.0001  0.8676 -0.0103
                                            0.0000  0.0000  0.0000  0.0096  0.0000
                                            0.0000  0.0165  0.0001
    37. (0.00150) RY*( 1) O   1           s(  1.56%)p61.57( 95.84%)d 1.67(  2.60%)
                                           -0.0000 -0.0012  0.1248  0.0022 -0.4519
                                           -0.0145  0.8683  0.0000  0.0000  0.0988
                                            0.0000  0.0000 -0.1275 -0.0040
    38. (0.00009) RY*( 2) O   1           s( 45.11%)p 1.16( 52.40%)d 0.06(  2.49%)
    39. (0.00002) RY*( 3) O   1           s( 39.09%)p 0.91( 35.44%)d 0.65( 25.47%)
    40. (0.00002) RY*( 4) O   1           s(  0.00%)p 1.00( 93.26%)d 0.07(  6.74%)
    41. (0.00000) RY*( 5) O   1           s( 12.06%)p 0.59(  7.13%)d 6.70( 80.81%)
    42. (0.00000) RY*( 6) O   1           s(  0.00%)p 1.00(  6.70%)d13.92( 93.30%)
    43. (0.00000) RY*( 7) O   1           s(  0.00%)p 1.00(  0.21%)d99.99( 99.79%)
    44. (0.00000) RY*( 8) O   1           s(  0.27%)p33.70(  9.04%)d99.99( 90.69%)
    45. (0.00000) RY*( 9) O   1           s(  1.84%)p 0.23(  0.43%)d53.20( 97.73%)
    46. (0.00685) RY*( 1) C   2           s( 13.10%)p 6.61( 86.54%)d 0.03(  0.36%)
                                            0.0000  0.0575  0.3573  0.0637 -0.8130
                                            0.0129 -0.4475 -0.0000 -0.0000 -0.0134
                                           -0.0000 -0.0000  0.0581  0.0044
    47. (0.00394) RY*( 2) C   2           s( 40.47%)p 0.15(  6.27%)d 1.32( 53.26%)
                                           -0.0000 -0.0031  0.6362  0.0019  0.2441
                                            0.0495 -0.0247  0.0000  0.0000  0.4109
                                            0.0000  0.0000 -0.6031  0.0054
    48. (0.00123) RY*( 3) C   2           s(  8.86%)p 9.15( 81.00%)d 1.14( 10.14%)
                                           -0.0000  0.0245  0.2966  0.0347 -0.3252
                                            0.0300  0.8379  0.0000  0.0000 -0.3116
                                            0.0000  0.0000 -0.0628  0.0181
    49. (0.00042) RY*( 4) C   2           s(  0.00%)p 1.00( 68.61%)d 0.46( 31.39%)
                                            0.0000  0.0000  0.0000  0.0000  0.0000
                                            0.0000  0.0000  0.0454  0.8270  0.0000
                                           -0.5602 -0.0099  0.0000  0.0000
    50. (0.00033) RY*( 5) C   2           s( 34.62%)p 0.59( 20.42%)d 1.30( 44.97%)
                                            0.0000 -0.0122  0.5882  0.0174  0.4076
                                            0.0130 -0.1939 -0.0000 -0.0000 -0.4773
                                           -0.0000 -0.0000  0.4697  0.0351
    51. (0.00001) RY*( 6) C   2           s(  0.00%)p 1.00( 31.53%)d 2.17( 68.47%)
    52. (0.00000) RY*( 7) C   2           s(  0.00%)p 1.00(  0.11%)d99.99( 99.89%)
    53. (0.00001) RY*( 8) C   2           s(  2.82%)p 2.15(  6.09%)d32.24( 91.09%)
    54. (0.00001) RY*( 9) C   2           s(  0.16%)p 0.11(  0.02%)d99.99( 99.82%)
    55. (0.00307) RY*( 1) C   3           s(  9.62%)p 9.02( 86.74%)d 0.38(  3.65%)
                                            0.0000  0.0087  0.3100 -0.0151 -0.9297
                                            0.0161 -0.0502 -0.0000 -0.0000 -0.1898
                                           -0.0000 -0.0000  0.0057 -0.0208
    56. (0.00191) RY*( 2) C   3           s(  2.86%)p32.29( 92.39%)d 1.66(  4.75%)
                                            0.0000  0.0077  0.1690 -0.0144  0.0303
                                           -0.0062  0.9606  0.0000  0.0000 -0.1172
                                            0.0000  0.0000  0.1818 -0.0264
    57. (0.00096) RY*( 3) C   3           s( 84.71%)p 0.10(  8.65%)d 0.08(  6.64%)
                                           -0.0000 -0.0152  0.9203  0.0154  0.2627
                                           -0.0042 -0.1312  0.0000  0.0000  0.2510
                                            0.0000  0.0000 -0.0471 -0.0343
    58. (0.00033) RY*( 4) C   3           s(  0.00%)p 1.00(  0.11%)d99.99( 99.89%)
                                            0.0000  0.0000  0.0000  0.0000  0.0000
                                            0.0000  0.0000  0.0027  0.0323  0.0000
                                            0.6403  0.7674  0.0000  0.0000
    59. (0.00021) RY*( 5) C   3           s(  0.00%)p 1.00(  1.31%)d75.32( 98.69%)
                                            0.0000  0.0000  0.0000  0.0000  0.0000
                                            0.0000  0.0000  0.0076  0.1142  0.0000
                                            0.7604 -0.6393  0.0000  0.0000
    60. (0.00014) RY*( 6) C   3           s(  0.07%)p30.22(  2.24%)d99.99( 97.69%)
                                           -0.0000 -0.0010  0.0272 -0.0069  0.0517
                                           -0.0225  0.1385 -0.0000 -0.0000 -0.2685
                                           -0.0000 -0.0000 -0.9491 -0.0636
    61. (0.00010) RY*( 7) C   3           s(  2.53%)p 3.95(  9.98%)d34.58( 87.49%)
                                            0.0000 -0.0086  0.1588 -0.0110  0.2497
                                            0.0011 -0.1933 -0.0000 -0.0000 -0.9018
                                           -0.0000 -0.0000  0.2469 -0.0262
    62. (0.00004) RY*( 8) C   3           s(  0.00%)p 1.00( 98.59%)d 0.01(  1.41%)
    63. (0.00001) RY*( 9) C   3           s(  0.30%)p 0.18(  0.05%)d99.99( 99.65%)
    64. (0.00308) RY*( 1) C   4           s(  0.47%)p99.99( 93.57%)d12.63(  5.96%)
                                            0.0000 -0.0239  0.0644  0.0017  0.2441
                                           -0.0337 -0.9354 -0.0000 -0.0000 -0.0070
                                           -0.0000 -0.0000  0.2425  0.0264
    65. (0.00137) RY*( 2) C   4           s(  7.30%)p12.39( 90.49%)d 0.30(  2.21%)
                                           -0.0000  0.0150  0.2698 -0.0236  0.9161
                                           -0.0028  0.2552  0.0000  0.0000 -0.1421
                                            0.0000  0.0000 -0.0079 -0.0431
    66. (0.00041) RY*( 3) C   4           s( 90.27%)p 0.08(  7.63%)d 0.02(  2.10%)
                                            0.0000 -0.0065  0.9501  0.0080 -0.2752
                                           -0.0165  0.0143  0.0000  0.0000  0.0753
                                            0.0000  0.0000  0.0888 -0.0864
    67. (0.00032) RY*( 4) C   4           s(  0.00%)p 1.00( 87.94%)d 0.14( 12.06%)
                                            0.0000  0.0000  0.0000  0.0000  0.0000
                                            0.0000  0.0000  0.0041  0.9378  0.0000
                                            0.2928  0.1866  0.0000  0.0000
    68. (0.00006) RY*( 5) C   4           s(  0.78%)p 4.17(  3.24%)d99.99( 95.99%)
    69. (0.00004) RY*( 6) C   4           s(  0.00%)p 1.00(  7.35%)d12.61( 92.65%)
    70. (0.00002) RY*( 7) C   4           s(  0.97%)p 3.81(  3.70%)d98.16( 95.32%)
    71. (0.00001) RY*( 8) C   4           s(  0.00%)p 1.00(  4.77%)d19.96( 95.23%)
    72. (0.00000) RY*( 9) C   4           s(  0.31%)p 4.60(  1.40%)d99.99( 98.29%)
    73. (0.00306) RY*( 1) C   5           s(  0.07%)p99.99( 95.85%)d56.33(  4.08%)
                                            0.0000  0.0266  0.0044  0.0286  0.9588
                                            0.0256  0.1940  0.0000  0.0000  0.1692
                                            0.0000  0.0000  0.1084 -0.0214
    74. (0.00158) RY*( 2) C   5           s(  0.12%)p99.99( 98.08%)d15.32(  1.80%)
                                            0.0000  0.0128  0.0319  0.0196 -0.2146
                                           -0.0284  0.9662  0.0000  0.0000  0.0199
                                            0.0000  0.0000  0.1309 -0.0227
    75. (0.00056) RY*( 3) C   5           s( 96.33%)p 0.00(  0.21%)d 0.04(  3.47%)
                                           -0.0000 -0.0069  0.9814 -0.0176  0.0349
                                           -0.0178 -0.0147  0.0000  0.0000 -0.1692
                                            0.0000  0.0000 -0.0572 -0.0527
    76. (0.00047) RY*( 4) C   5           s(  0.00%)p 1.00( 83.92%)d 0.19( 16.08%)
                                            0.0000  0.0000  0.0000  0.0000  0.0000
                                            0.0000  0.0000  0.0108  0.9160  0.0000
                                           -0.1202  0.3825  0.0000  0.0000
    77. (0.00008) RY*( 5) C   5           s(  0.22%)p11.40(  2.46%)d99.99( 97.33%)
    78. (0.00006) RY*( 6) C   5           s(  0.00%)p 1.00(  6.40%)d14.62( 93.60%)
    79. (0.00003) RY*( 7) C   5           s(  3.25%)p 0.91(  2.95%)d28.82( 93.80%)
    80. (0.00000) RY*( 8) C   5           s(  0.00%)p 1.00(  9.75%)d 9.25( 90.25%)
    81. (0.00001) RY*( 9) C   5           s(  0.10%)p 5.28(  0.52%)d99.99( 99.39%)
    82. (0.00383) RY*( 1) C   6           s(  0.04%)p99.99( 94.80%)d99.99(  5.15%)
                                            0.0000  0.0204  0.0027  0.0262  0.8767
                                           -0.0172 -0.4225  0.0000  0.0000 -0.1859
                                            0.0000  0.0000  0.1261 -0.0328
    83. (0.00364) RY*( 2) C   6           s(  0.00%)p 1.00( 95.10%)d 0.05(  4.89%)
                                            0.0000  0.0012  0.0054  0.0169 -0.4233
                                            0.0266 -0.8780 -0.0000 -0.0000 -0.1242
                                           -0.0000 -0.0000 -0.1830 -0.0026
    84. (0.00166) RY*( 3) C   6           s(  0.00%)p 1.00( 63.97%)d 0.56( 36.03%)
                                            0.0000  0.0000  0.0000  0.0000  0.0000
                                            0.0000  0.0000  0.0662  0.7971  0.0000
                                            0.5438 -0.2540  0.0000  0.0000
    85. (0.00077) RY*( 4) C   6           s( 84.80%)p 0.01(  0.77%)d 0.17( 14.44%)
                                           -0.0000 -0.0143  0.9207  0.0141 -0.0718
                                           -0.0072  0.0478  0.0000  0.0000 -0.2895
                                            0.0000  0.0000  0.1636 -0.1839
    86. (0.00038) RY*( 5) C   6           s( 13.49%)p 0.34(  4.60%)d 6.07( 81.91%)
                                           -0.0000  0.0168  0.3670 -0.0332  0.1857
                                            0.0200 -0.0999  0.0000  0.0000  0.7697
                                            0.0000  0.0000 -0.4630  0.1108
    87. (0.00038) RY*( 6) C   6           s(  0.00%)p 1.00(  0.29%)d99.99( 99.71%)
                                            0.0000  0.0000  0.0000  0.0000  0.0000
                                            0.0000  0.0000 -0.0025 -0.0535  0.0000
                                            0.4861  0.8723  0.0000  0.0000
    88. (0.00034) RY*( 7) C   6           s(  0.01%)p99.99(  4.93%)d99.99( 95.06%)
                                           -0.0000  0.0001  0.0101 -0.0067 -0.1078
                                           -0.0115 -0.1936  0.0000  0.0000  0.4996
                                            0.0000  0.0000  0.8373  0.0009
    89. (0.00000) RY*( 8) C   6           s(  0.00%)p 1.00( 35.87%)d 1.79( 64.13%)
    90. (0.00001) RY*( 9) C   6           s(  1.82%)p 0.00(  0.01%)d53.92( 98.17%)
    91. (0.00088) RY*( 1)Cl   7           s(  0.00%)p 1.00( 48.02%)d 1.08( 51.98%)
                                           -0.0000 -0.0000 -0.0001  0.0022  0.0000
                                           -0.0029  0.3446  0.0000 -0.0048  0.6012
                                            0.0000  0.0000  0.0000  0.3611  0.0000
                                            0.0000  0.6240 -0.0020
    92. (0.00034) RY*( 2)Cl   7           s(  0.00%)p 1.00( 32.63%)d 2.06( 67.37%)
                                            0.0000  0.0000  0.0000  0.0000  0.0000
                                            0.0000  0.0000  0.0000  0.0000  0.0000
                                            0.0000 -0.0402  0.5698  0.0000  0.7274
                                           -0.3803  0.0000  0.0000
    93. (0.00017) RY*( 3)Cl   7           s( 57.38%)p 0.62( 35.70%)d 0.12(  6.92%)
                                           -0.0000  0.0000  0.0125  0.7574 -0.0000
                                            0.0445 -0.5163  0.0000 -0.0252  0.2963
                                            0.0000  0.0000  0.0000 -0.0518  0.0000
                                            0.0000  0.0279  0.2563
    94. (0.00008) RY*( 4)Cl   7           s(  2.08%)p 0.73(  1.51%)d46.45( 96.41%)
    95. (0.00002) RY*( 5)Cl   7           s(  0.00%)p 1.00(  0.27%)d99.99( 99.73%)
    96. (0.00000) RY*( 6)Cl   7           s(  0.00%)p 1.00( 67.37%)d 0.48( 32.63%)
    97. (0.00001) RY*( 7)Cl   7           s( 30.46%)p 2.08( 63.42%)d 0.20(  6.12%)
    98. (0.00000) RY*( 8)Cl   7           s(  0.00%)p 1.00( 52.01%)d 0.92( 47.99%)
    99. (0.00001) RY*( 9)Cl   7           s( 10.00%)p 0.00(  0.01%)d 9.00( 89.99%)
   100. (0.00305) RY*( 1) C   8           s(  0.07%)p99.99( 95.92%)d55.13(  4.01%)
                                            0.0000  0.0268  0.0032 -0.0081  0.3287
                                           -0.0374 -0.9218 -0.0000 -0.0000 -0.0150
                                           -0.0000 -0.0000 -0.1983 -0.0234
   101. (0.00155) RY*( 2) C   8           s(  0.28%)p99.99( 97.81%)d 6.71(  1.91%)
                                            0.0000  0.0133  0.0516  0.0345 -0.9374
                                           -0.0016 -0.3134 -0.0000 -0.0000 -0.1063
                                           -0.0000 -0.0000 -0.0844 -0.0255
   102. (0.00057) RY*( 3) C   8           s( 95.77%)p 0.00(  0.32%)d 0.04(  3.91%)
                                           -0.0000 -0.0062  0.9786  0.0070  0.0466
                                            0.0241 -0.0207  0.0000  0.0000 -0.0118
                                            0.0000  0.0000  0.1904 -0.0519
   103. (0.00046) RY*( 4) C   8           s(  0.00%)p 1.00( 86.59%)d 0.15( 13.41%)
                                            0.0000  0.0000  0.0000  0.0000  0.0000
                                            0.0000  0.0000  0.0116  0.9305  0.0000
                                           -0.3585 -0.0745  0.0000  0.0000
   104. (0.00008) RY*( 5) C   8           s(  0.44%)p 5.88(  2.57%)d99.99( 96.99%)
   105. (0.00005) RY*( 6) C   8           s(  0.00%)p 1.00(  5.30%)d17.88( 94.70%)
   106. (0.00003) RY*( 7) C   8           s(  3.45%)p 0.83(  2.87%)d27.19( 93.68%)
   107. (0.00000) RY*( 8) C   8           s(  0.00%)p 1.00(  8.18%)d11.22( 91.82%)
   108. (0.00001) RY*( 9) C   8           s(  0.08%)p 7.27(  0.55%)d99.99( 99.37%)
   109. (0.00353) RY*( 1) C   9           s(  2.28%)p41.01( 93.39%)d 1.90(  4.33%)
                                            0.0000 -0.0196  0.1496  0.0266  0.9658
                                            0.0207  0.0082  0.0000  0.0000 -0.1909
                                            0.0000  0.0000 -0.0806  0.0182
   110. (0.00185) RY*( 2) C   9           s(  6.89%)p13.15( 90.68%)d 0.35(  2.42%)
                                           -0.0000  0.0192  0.2619 -0.0195 -0.0106
                                            0.0164 -0.9519 -0.0000 -0.0000  0.0432
                                           -0.0000 -0.0000  0.1441 -0.0400
   111. (0.00043) RY*( 3) C   9           s( 88.45%)p 0.10(  8.83%)d 0.03(  2.72%)
                                            0.0000 -0.0069  0.9405  0.0205 -0.1702
                                            0.0020  0.2426  0.0000  0.0000 -0.0676
                                            0.0000  0.0000 -0.1203 -0.0905
   112. (0.00029) RY*( 4) C   9           s(  0.00%)p 1.00( 82.96%)d 0.21( 17.04%)
                                            0.0000  0.0000  0.0000  0.0000  0.0000
                                            0.0000  0.0000  0.0024  0.9108  0.0000
                                           -0.0043 -0.4128  0.0000  0.0000
   113. (0.00007) RY*( 5) C   9           s(  0.62%)p 3.99(  2.45%)d99.99( 96.93%)
   114. (0.00006) RY*( 6) C   9           s(  0.00%)p 1.00(  9.35%)d 9.70( 90.65%)
   115. (0.00004) RY*( 7) C   9           s(  1.48%)p 2.49(  3.68%)d64.04( 94.84%)
   116. (0.00000) RY*( 8) C   9           s(  0.00%)p 1.00(  7.77%)d11.86( 92.23%)
   117. (0.00000) RY*( 9) C   9           s(  0.37%)p 2.72(  1.00%)d99.99( 98.63%)
   118. (0.00176) RY*( 1) H  10           s( 99.74%)p 0.00(  0.26%)
                                            0.0102  0.9986  0.0052  0.0507  0.0000
   119. (0.00002) RY*( 2) H  10           s(  0.00%)p 1.00(100.00%)
   120. (0.00003) RY*( 3) H  10           s(  0.36%)p99.99( 99.64%)
   121. (0.00001) RY*( 4) H  10           s(  0.00%)p 1.00(100.00%)
   122. (0.00098) RY*( 1) H  11           s( 99.76%)p 0.00(  0.24%)
                                            0.0050  0.9988  0.0226 -0.0440  0.0000
   123. (0.00006) RY*( 2) H  11           s(  0.00%)p 1.00(100.00%)
   124. (0.00003) RY*( 3) H  11           s(  0.30%)p99.99( 99.70%)
   125. (0.00003) RY*( 4) H  11           s(  0.05%)p99.99( 99.95%)
   126. (0.00088) RY*( 1) H  12           s( 99.62%)p 0.00(  0.38%)
                                            0.0040  0.9981 -0.0405 -0.0465  0.0000
   127. (0.00005) RY*( 2) H  12           s(  0.00%)p 1.00(100.00%)
   128. (0.00004) RY*( 3) H  12           s(  0.24%)p99.99( 99.76%)
   129. (0.00004) RY*( 4) H  12           s(  0.25%)p99.99( 99.75%)
   130. (0.00087) RY*( 1) H  13           s( 99.63%)p 0.00(  0.37%)
                                            0.0043  0.9982  0.0125  0.0592  0.0000
   131. (0.00005) RY*( 2) H  13           s(  0.02%)p99.99( 99.98%)
   132. (0.00005) RY*( 3) H  13           s(  0.00%)p 1.00(100.00%)
   133. (0.00003) RY*( 4) H  13           s(  0.46%)p99.99( 99.54%)
   134. (0.00174) RY*( 1) H  14           s( 99.72%)p 0.00(  0.28%)
                                            0.0062  0.9986  0.0469 -0.0241  0.0000
   135. (0.00004) RY*( 2) H  14           s(  0.31%)p99.99( 99.69%)
   136. (0.00004) RY*( 3) H  14           s(  0.00%)p 1.00(100.00%)
   137. (0.00003) RY*( 4) H  14           s(  0.08%)p99.99( 99.92%)
   138. (0.00161) BD*( 1) O   1 - C   2  
                ( 33.95%)   0.5827* O   1 s( 42.58%)p 1.35( 57.33%)d 0.00(  0.09%)
                                           -0.0000  0.6519 -0.0279 -0.6834  0.0178
                                           -0.3252  0.0107 -0.0000 -0.0000  0.0203
                                           -0.0000 -0.0000  0.0180 -0.0140
                ( 66.05%)  -0.8127* C   2 s( 31.40%)p 2.18( 68.35%)d 0.01(  0.25%)
                                            0.0000  0.5574 -0.0571  0.7386  0.0758
                                            0.3637  0.0059 -0.0000 -0.0000  0.0371
                                           -0.0000 -0.0000  0.0246 -0.0236
   139. (0.00952) BD*( 2) O   1 - C   2  
                ( 43.33%)   0.6583* O   1 s(  0.00%)p 1.00( 99.83%)d 0.00(  0.17%)
                                           -0.0000 -0.0000 -0.0000 -0.0000 -0.0000
                                           -0.0000 -0.0000 -0.9991  0.0101 -0.0000
                                            0.0386  0.0162 -0.0000 -0.0000
                ( 56.67%)  -0.7528* C   2 s(  0.00%)p 1.00( 99.76%)d 0.00(  0.24%)
                                           -0.0000 -0.0000 -0.0000 -0.0000 -0.0000
                                           -0.0000 -0.0000 -0.9984  0.0292 -0.0000
                                           -0.0373 -0.0317 -0.0000 -0.0000
   140. (0.03228) BD*( 1) C   2 - C   3  
                ( 53.89%)   0.7341* C   2 s( 36.75%)p 1.72( 63.18%)d 0.00(  0.07%)
                                            0.0004  0.6062 -0.0057 -0.6690  0.0011
                                            0.4292 -0.0097  0.0000  0.0000 -0.0210
                                            0.0000  0.0000  0.0104 -0.0108
                ( 46.11%)  -0.6790* C   3 s( 31.35%)p 2.19( 68.60%)d 0.00(  0.04%)
                                            0.0000  0.5599  0.0019  0.7213 -0.0096
                                           -0.4069 -0.0000  0.0000  0.0000 -0.0143
                                            0.0000  0.0000  0.0083 -0.0130
   141. (0.02894) BD*( 1) C   2 - H  10  
                ( 39.97%)   0.6322* C   2 s( 31.82%)p 2.14( 68.13%)d 0.00(  0.04%)
                                           -0.0003  0.5631  0.0343 -0.0195  0.0307
                                           -0.8245  0.0147 -0.0000 -0.0000  0.0060
                                           -0.0000 -0.0000 -0.0186 -0.0065
                ( 60.03%)  -0.7748* H  10 s( 99.89%)p 0.00(  0.11%)
                                            0.9994 -0.0119 -0.0013  0.0324 -0.0000
   142. (0.01155) BD*( 1) C   3 - C   4  
                ( 49.48%)   0.7034* C   3 s( 34.50%)p 1.90( 65.45%)d 0.00(  0.05%)
                                            0.0000 -0.5873 -0.0093  0.6919 -0.0112
                                            0.4186  0.0202 -0.0000 -0.0000 -0.0143
                                           -0.0000 -0.0000 -0.0092  0.0151
                ( 50.52%)  -0.7108* C   4 s( 35.00%)p 1.86( 64.94%)d 0.00(  0.05%)
                                           -0.0001 -0.5916 -0.0064 -0.7061 -0.0160
                                           -0.3874  0.0217 -0.0000 -0.0000 -0.0175
                                           -0.0000 -0.0000 -0.0077  0.0134
   143. (0.01287) BD*( 1) C   3 - C   9  
                ( 49.26%)   0.7018* C   3 s( 34.06%)p 1.93( 65.89%)d 0.00(  0.05%)
                                            0.0001 -0.5836 -0.0062 -0.0049 -0.0221
                                           -0.8114 -0.0013 -0.0000 -0.0000  0.0019
                                           -0.0000 -0.0000  0.0168  0.0150
                ( 50.74%)  -0.7123* C   9 s( 34.32%)p 1.91( 65.62%)d 0.00(  0.06%)
                                           -0.0001 -0.5858 -0.0076 -0.0199 -0.0267
                                            0.8094  0.0029 -0.0000 -0.0000 -0.0026
                                           -0.0000 -0.0000  0.0194  0.0139
   144. (0.00798) BD*( 1) C   4 - C   5  
                ( 50.14%)   0.7081* C   4 s( 35.47%)p 1.82( 64.49%)d 0.00(  0.05%)
                                            0.0001  0.5955  0.0101 -0.7070 -0.0234
                                            0.3785 -0.0342  0.0000  0.0000 -0.0172
                                            0.0000  0.0000  0.0061 -0.0115
                ( 49.86%)  -0.7061* C   5 s( 35.93%)p 1.78( 64.02%)d 0.00(  0.05%)
                                           -0.0001  0.5994  0.0071  0.6866 -0.0177
                                           -0.4086 -0.0398  0.0000  0.0000 -0.0119
                                            0.0000  0.0000  0.0127 -0.0127
   145. (0.02766) BD*( 2) C   4 - C   5  
                ( 45.45%)   0.6742* C   4 s(  0.00%)p 1.00( 99.94%)d 0.00(  0.06%)
                                           -0.0000 -0.0000 -0.0000 -0.0000 -0.0000
                                           -0.0000 -0.0000 -0.9997  0.0060 -0.0000
                                            0.0095 -0.0228 -0.0000 -0.0000
                ( 54.55%)  -0.7386* C   5 s(  0.00%)p 1.00( 99.92%)d 0.00(  0.08%)
                                           -0.0000 -0.0000 -0.0000 -0.0000 -0.0000
                                           -0.0000 -0.0000 -0.9996  0.0086 -0.0000
                                           -0.0283 -0.0011 -0.0000 -0.0000
   146. (0.00735) BD*( 1) C   4 - H  11  
                ( 36.32%)   0.6026* C   4 s( 29.43%)p 2.40( 70.54%)d 0.00(  0.03%)
                                           -0.0003  0.5424 -0.0137  0.0070 -0.0104
                                           -0.8397  0.0092 -0.0000 -0.0000 -0.0009
                                           -0.0000 -0.0000 -0.0128 -0.0092
                ( 63.68%)  -0.7980* H  11 s( 99.89%)p 0.00(  0.11%)
                                            0.9995 -0.0036  0.0010  0.0326 -0.0000
   147. (0.01448) BD*( 1) C   5 - C   6  
                ( 51.15%)   0.7152* C   5 s( 34.12%)p 1.93( 65.82%)d 0.00(  0.06%)
                                            0.0000  0.5839  0.0182 -0.0282 -0.0375
                                            0.8098  0.0100  0.0000  0.0000  0.0021
                                            0.0000  0.0000 -0.0198 -0.0149
                ( 48.85%)  -0.6989* C   6 s( 38.62%)p 1.59( 61.33%)d 0.00(  0.05%)
                                           -0.0000  0.6215  0.0028 -0.0602 -0.0290
                                           -0.7802 -0.0065  0.0000  0.0000  0.0008
                                            0.0000  0.0000 -0.0170 -0.0150
   148. (0.00655) BD*( 1) C   5 - H  12  
                ( 36.10%)   0.6009* C   5 s( 29.86%)p 2.35( 70.11%)d 0.00(  0.03%)
                                           -0.0003  0.5462 -0.0157 -0.7254  0.0153
                                           -0.4180 -0.0024 -0.0000 -0.0000  0.0096
                                           -0.0000 -0.0000  0.0082 -0.0101
                ( 63.90%)  -0.7993* H  12 s( 99.89%)p 0.00(  0.11%)
                                            0.9994 -0.0020  0.0288  0.0167 -0.0000
   149. (0.01647) BD*( 1) C   6 -Cl   7  
                ( 54.53%)   0.7384* C   6 s( 22.49%)p 3.43( 77.23%)d 0.01(  0.28%)
                                           -0.0002  0.4743  0.0013 -0.7628  0.0062
                                            0.4364 -0.0030  0.0000  0.0000 -0.0393
                                            0.0000  0.0000  0.0234 -0.0261
                ( 45.47%)  -0.6743*Cl   7 s( 18.26%)p 4.45( 81.18%)d 0.03(  0.56%)
                                           -0.0000  0.0002  0.4258 -0.0363 -0.0001
                                            0.7813  0.0267  0.0000 -0.4477 -0.0154
                                            0.0000  0.0000  0.0000 -0.0562  0.0000
                                            0.0000  0.0328 -0.0364
   150. (0.12430) BD*( 2) C   6 -Cl   7  
                ( 72.58%)   0.8520* C   6 s(  0.00%)p 1.00( 99.87%)d 0.00(  0.13%)
                                            0.0000  0.0000  0.0000  0.0000  0.0000
                                            0.0000  0.0000  0.9978 -0.0561  0.0000
                                           -0.0313  0.0169  0.0000  0.0000
                ( 27.42%)  -0.5236*Cl   7 s(  0.00%)p 1.00( 99.73%)d 0.00(  0.27%)
                                            0.0000  0.0000  0.0000  0.0000  0.0000
                                            0.0000  0.0000  0.0000  0.0000  0.0000
                                           -0.0009  0.9987 -0.0040  0.0000  0.0447
                                           -0.0260  0.0000  0.0000
   151. (0.01468) BD*( 1) C   6 - C   8  
                ( 48.75%)   0.6982* C   6 s( 38.72%)p 1.58( 61.23%)d 0.00(  0.05%)
                                            0.0000 -0.6222 -0.0014 -0.6420  0.0100
                                           -0.4463 -0.0279 -0.0000 -0.0000 -0.0146
                                           -0.0000 -0.0000 -0.0076  0.0147
                ( 51.25%)  -0.7159* C   8 s( 33.96%)p 1.94( 65.98%)d 0.00(  0.06%)
                                           -0.0000 -0.5824 -0.0182  0.7123  0.0279
                                            0.3884 -0.0275 -0.0000 -0.0000 -0.0183
                                           -0.0000 -0.0000 -0.0076  0.0142
   152. (0.00800) BD*( 1) C   8 - C   9  
                ( 49.67%)   0.7048* C   8 s( 36.08%)p 1.77( 63.87%)d 0.00(  0.05%)
                                            0.0001 -0.6006 -0.0060 -0.7002 -0.0252
                                            0.3828 -0.0355 -0.0000 -0.0000  0.0170
                                           -0.0000 -0.0000 -0.0044  0.0122
                ( 50.33%)  -0.7094* C   9 s( 35.63%)p 1.80( 64.32%)d 0.00(  0.05%)
                                           -0.0001 -0.5968 -0.0115  0.6846 -0.0185
                                           -0.4156 -0.0380 -0.0000 -0.0000  0.0135
                                           -0.0000 -0.0000 -0.0126  0.0116
   153. (0.02775) BD*( 2) C   8 - C   9  
                ( 49.81%)   0.7058* C   8 s(  0.00%)p 1.00( 99.92%)d 0.00(  0.08%)
                                           -0.0000 -0.0000 -0.0000 -0.0000 -0.0000
                                           -0.0000 -0.0000 -0.9996  0.0101 -0.0000
                                           -0.0112  0.0250 -0.0000 -0.0000
                ( 50.19%)  -0.7084* C   9 s(  0.00%)p 1.00( 99.93%)d 0.00(  0.07%)
                                           -0.0000 -0.0000 -0.0000 -0.0000 -0.0000
                                           -0.0000 -0.0000 -0.9996  0.0036 -0.0000
                                            0.0273  0.0017 -0.0000 -0.0000
   154. (0.00670) BD*( 1) C   8 - H  13  
                ( 35.97%)   0.5998* C   8 s( 29.88%)p 2.35( 70.10%)d 0.00(  0.02%)
                                            0.0003 -0.5464  0.0160  0.0109 -0.0105
                                           -0.8370  0.0114 -0.0000 -0.0000  0.0025
                                           -0.0000 -0.0000  0.0121  0.0097
                ( 64.03%)  -0.8002* H  13 s( 99.89%)p 0.00(  0.11%)
                                           -0.9994  0.0024  0.0000  0.0331 -0.0000
   155. (0.00764) BD*( 1) C   9 - H  14  
                ( 35.70%)   0.5975* C   9 s( 29.95%)p 2.34( 70.02%)d 0.00(  0.02%)
                                            0.0003 -0.5471  0.0146 -0.7275  0.0127
                                           -0.4133 -0.0014 -0.0000 -0.0000 -0.0102
                                           -0.0000 -0.0000 -0.0075  0.0093
                ( 64.30%)  -0.8019* H  14 s( 99.89%)p 0.00(  0.11%)
                                           -0.9994  0.0052  0.0296  0.0159 -0.0000


 NHO Directionality and "Bond Bending" (deviations from line of nuclear centers)

         [Thresholds for printing:  angular deviation  >  1.0 degree]
                                    hybrid p-character > 25.0%
                                    orbital occupancy  >  0.10e

                                Line of Centers        Hybrid 1              Hybrid 2
                                ---------------  -------------------   ------------------
                NBO               Theta   Phi    Theta   Phi    Dev    Theta   Phi    Dev
 ========================================================================================
     1. BD (   1) O   1 - C   2    90.0  205.8     --     --    --      90.0   24.4   1.4
     2. BD (   2) O   1 - C   2    90.0  205.8     0.0    0.0  90.0      0.0    0.0  90.0
     3. BD (   1) C   2 - C   3    90.0  150.4    90.0  147.9   2.5      --     --    --
     4. BD (   1) C   2 - H  10    90.0  264.7    90.0  270.8   6.1      --     --    --
     5. BD (   1) C   3 - C   4    90.0  210.1    90.0  212.8   2.7     90.0   26.9   3.2
     6. BD (   1) C   3 - C   9    90.0   90.4    90.0   88.1   2.3     90.0  273.3   2.8
     7. BD (   1) C   4 - C   5    90.0  150.7    90.0  154.8   4.1     90.0  326.2   4.5
     8. BD (   2) C   4 - C   5    90.0  150.7     0.0    0.0  90.0      0.0    0.0  90.0
    10. BD (   1) C   5 - C   6    90.0   89.6    90.0   94.6   5.0     90.0  263.5   6.0
    11. BD (   1) C   5 - H  12    90.0  209.4    90.0  210.6   1.3      --     --    --
    13. BD (   2) C   6 -Cl   7    90.0  150.2     0.0    0.0  90.0      0.0    0.0  90.0
    14. BD (   1) C   6 - C   8    90.0   30.9    90.0   36.9   6.0     90.0  206.0   4.9
    15. BD (   1) C   8 - C   9    90.0  330.0    90.0  334.4   4.4     90.0  145.7   4.3
    16. BD (   2) C   8 - C   9    90.0  330.0     0.0    0.0  90.0      0.0    0.0  90.0
    17. BD (   1) C   8 - H  13    90.0   91.3    90.0   90.0   1.3      --     --    --
    18. BD (   1) C   9 - H  14    90.0   28.9    90.0   30.1   1.3      --     --    --
    32. LP (   1) O   1             --     --     90.0   26.3   --       --     --    --
    33. LP (   2) O   1             --     --     90.0  115.9   --       --     --    --
    34. LP*(   1) C   3             --     --      0.0    0.0   --       --     --    --
    36. LP (   2)Cl   7             --     --     90.0   60.2   --       --     --    --
   150. BD*(   2) C   6 -Cl   7    90.0  150.2     0.0    0.0  90.0      0.0    0.0  90.0


 Second Order Perturbation Theory Analysis of Fock Matrix in NBO Basis

     Threshold for printing:   0.25 kcal/mol
                                                                              E(2)  E(j)-E(i) F(i,j)
         Donor NBO (i)                     Acceptor NBO (j)                 kcal/mol   a.u.    a.u. 
 ===================================================================================================

 within unit  1
   1. BD (   1) O   1 - C   2        / 46. RY*(   1) C   2                    0.74    1.65    0.044
   1. BD (   1) O   1 - C   2        / 56. RY*(   2) C   3                    0.58    2.11    0.044
   1. BD (   1) O   1 - C   2        /140. BD*(   1) C   2 - C   3            0.46    1.50    0.034
   1. BD (   1) O   1 - C   2        /142. BD*(   1) C   3 - C   4            0.74    1.60    0.044
   2. BD (   2) O   1 - C   2        / 34. LP*(   1) C   3                   10.49    0.26    0.074
   2. BD (   2) O   1 - C   2        /139. BD*(   2) O   1 - C   2            0.48    0.39    0.018
   3. BD (   1) C   2 - C   3        / 37. RY*(   1) O   1                    0.65    1.89    0.045
   3. BD (   1) C   2 - C   3        / 64. RY*(   1) C   4                    0.63    1.80    0.043
   3. BD (   1) C   2 - C   3        /109. RY*(   1) C   9                    0.61    1.72    0.041
   3. BD (   1) C   2 - C   3        /138. BD*(   1) O   1 - C   2            0.33    1.30    0.026
   3. BD (   1) C   2 - C   3        /142. BD*(   1) C   3 - C   4            1.26    1.21    0.049
   3. BD (   1) C   2 - C   3        /143. BD*(   1) C   3 - C   9            1.14    1.21    0.047
   3. BD (   1) C   2 - C   3        /144. BD*(   1) C   4 - C   5            1.29    1.22    0.050
   3. BD (   1) C   2 - C   3        /152. BD*(   1) C   8 - C   9            1.34    1.23    0.051
   4. BD (   1) C   2 - H  10        / 37. RY*(   1) O   1                    0.61    1.73    0.041
   4. BD (   1) C   2 - H  10        / 55. RY*(   1) C   3                    0.38    1.59    0.031
   4. BD (   1) C   2 - H  10        /143. BD*(   1) C   3 - C   9            2.14    1.04    0.060
   5. BD (   1) C   3 - C   4        / 48. RY*(   3) C   2                    0.37    1.63    0.031
   5. BD (   1) C   3 - C   4        / 74. RY*(   2) C   5                    1.04    1.40    0.048
   5. BD (   1) C   3 - C   4        /109. RY*(   1) C   9                    0.56    1.76    0.040
   5. BD (   1) C   3 - C   4        /138. BD*(   1) O   1 - C   2            0.72    1.34    0.039
   5. BD (   1) C   3 - C   4        /140. BD*(   1) C   2 - C   3            0.90    1.16    0.041
   5. BD (   1) C   3 - C   4        /143. BD*(   1) C   3 - C   9            1.73    1.25    0.059
   5. BD (   1) C   3 - C   4        /144. BD*(   1) C   4 - C   5            1.25    1.26    0.050
   5. BD (   1) C   3 - C   4        /146. BD*(   1) C   4 - H  11            0.64    1.18    0.035
   5. BD (   1) C   3 - C   4        /148. BD*(   1) C   5 - H  12            1.14    1.18    0.046
   5. BD (   1) C   3 - C   4        /155. BD*(   1) C   9 - H  14            1.08    1.20    0.045
   6. BD (   1) C   3 - C   9        / 46. RY*(   1) C   2                    0.61    1.30    0.036
   6. BD (   1) C   3 - C   9        / 64. RY*(   1) C   4                    0.44    1.84    0.036
   6. BD (   1) C   3 - C   9        /101. RY*(   2) C   8                    1.04    1.40    0.048
   6. BD (   1) C   3 - C   9        /140. BD*(   1) C   2 - C   3            1.01    1.15    0.043
   6. BD (   1) C   3 - C   9        /141. BD*(   1) C   2 - H  10            0.53    1.14    0.031
   6. BD (   1) C   3 - C   9        /142. BD*(   1) C   3 - C   4            1.74    1.25    0.059
   6. BD (   1) C   3 - C   9        /146. BD*(   1) C   4 - H  11            1.18    1.17    0.047
   6. BD (   1) C   3 - C   9        /152. BD*(   1) C   8 - C   9            1.20    1.27    0.049
   6. BD (   1) C   3 - C   9        /154. BD*(   1) C   8 - H  13            1.20    1.18    0.048
   6. BD (   1) C   3 - C   9        /155. BD*(   1) C   9 - H  14            0.59    1.19    0.034
   7. BD (   1) C   4 - C   5        / 56. RY*(   2) C   3                    0.98    1.77    0.053
   7. BD (   1) C   4 - C   5        / 82. RY*(   1) C   6                    0.50    1.70    0.037
   7. BD (   1) C   4 - C   5        / 83. RY*(   2) C   6                    0.51    1.48    0.035
   7. BD (   1) C   4 - C   5        /140. BD*(   1) C   2 - C   3            1.56    1.16    0.054
   7. BD (   1) C   4 - C   5        /142. BD*(   1) C   3 - C   4            1.38    1.26    0.053
   7. BD (   1) C   4 - C   5        /146. BD*(   1) C   4 - H  11            0.68    1.18    0.036
   7. BD (   1) C   4 - C   5        /147. BD*(   1) C   5 - C   6            1.47    1.24    0.054
   7. BD (   1) C   4 - C   5        /148. BD*(   1) C   5 - H  12            0.74    1.18    0.038
   7. BD (   1) C   4 - C   5        /149. BD*(   1) C   6 -Cl   7            2.28    0.85    0.055
   8. BD (   2) C   4 - C   5        / 34. LP*(   1) C   3                   30.34    0.18    0.098
   8. BD (   2) C   4 - C   5        / 58. RY*(   4) C   3                    0.28    2.17    0.034
   8. BD (   2) C   4 - C   5        / 62. RY*(   8) C   3                    0.56    0.91    0.031
   8. BD (   2) C   4 - C   5        / 67. RY*(   4) C   4                    0.30    0.97    0.024
   8. BD (   2) C   4 - C   5        / 84. RY*(   3) C   6                    0.54    1.25    0.036
   8. BD (   2) C   4 - C   5        /150. BD*(   2) C   6 -Cl   7           18.83    0.17    0.073
   9. BD (   1) C   4 - H  11        / 55. RY*(   1) C   3                    0.37    1.60    0.031
   9. BD (   1) C   4 - H  11        / 73. RY*(   1) C   5                    0.32    1.60    0.029
   9. BD (   1) C   4 - H  11        /142. BD*(   1) C   3 - C   4            0.44    1.06    0.027
   9. BD (   1) C   4 - H  11        /143. BD*(   1) C   3 - C   9            2.22    1.06    0.061
   9. BD (   1) C   4 - H  11        /144. BD*(   1) C   4 - C   5            0.49    1.07    0.029
   9. BD (   1) C   4 - H  11        /147. BD*(   1) C   5 - C   6            2.01    1.04    0.058
  10. BD (   1) C   5 - C   6        / 64. RY*(   1) C   4                    0.33    1.87    0.032
  10. BD (   1) C   5 - C   6        / 65. RY*(   2) C   4                    0.87    1.47    0.045
  10. BD (   1) C   5 - C   6        /100. RY*(   1) C   8                    0.65    1.82    0.044
  10. BD (   1) C   5 - C   6        /144. BD*(   1) C   4 - C   5            1.25    1.30    0.051
  10. BD (   1) C   5 - C   6        /146. BD*(   1) C   4 - H  11            1.08    1.21    0.046
  10. BD (   1) C   5 - C   6        /148. BD*(   1) C   5 - H  12            0.72    1.21    0.037
  10. BD (   1) C   5 - C   6        /151. BD*(   1) C   6 - C   8            1.88    1.27    0.062
  10. BD (   1) C   5 - C   6        /154. BD*(   1) C   8 - H  13            1.01    1.22    0.044
  11. BD (   1) C   5 - H  12        / 64. RY*(   1) C   4                    0.30    1.65    0.028
  11. BD (   1) C   5 - H  12        / 82. RY*(   1) C   6                    0.49    1.51    0.034
  11. BD (   1) C   5 - H  12        /142. BD*(   1) C   3 - C   4            1.89    1.07    0.057
  11. BD (   1) C   5 - H  12        /144. BD*(   1) C   4 - C   5            0.57    1.08    0.031
  11. BD (   1) C   5 - H  12        /147. BD*(   1) C   5 - C   6            0.40    1.05    0.026
  11. BD (   1) C   5 - H  12        /149. BD*(   1) C   6 -Cl   7            0.34    0.66    0.019
  11. BD (   1) C   5 - H  12        /151. BD*(   1) C   6 - C   8            2.23    1.05    0.061
  12. BD (   1) C   6 -Cl   7        / 73. RY*(   1) C   5                    0.50    1.83    0.038
  12. BD (   1) C   6 -Cl   7        /100. RY*(   1) C   8                    0.50    1.83    0.038
  12. BD (   1) C   6 -Cl   7        /144. BD*(   1) C   4 - C   5            1.24    1.31    0.051
  12. BD (   1) C   6 -Cl   7        /152. BD*(   1) C   8 - C   9            1.23    1.32    0.051
  13. BD (   2) C   6 -Cl   7        / 76. RY*(   4) C   5                    0.49    1.11    0.030
  13. BD (   2) C   6 -Cl   7        /103. RY*(   4) C   8                    0.49    1.08    0.030
  13. BD (   2) C   6 -Cl   7        /145. BD*(   2) C   4 - C   5            4.30    0.38    0.052
  13. BD (   2) C   6 -Cl   7        /150. BD*(   2) C   6 -Cl   7            1.12    0.25    0.022
  13. BD (   2) C   6 -Cl   7        /153. BD*(   2) C   8 - C   9            3.88    0.38    0.050
  14. BD (   1) C   6 - C   8        / 73. RY*(   1) C   5                    0.63    1.82    0.043
  14. BD (   1) C   6 - C   8        /110. RY*(   2) C   9                    1.09    1.53    0.052
  14. BD (   1) C   6 - C   8        /147. BD*(   1) C   5 - C   6            1.88    1.26    0.062
  14. BD (   1) C   6 - C   8        /148. BD*(   1) C   5 - H  12            1.04    1.21    0.045
  14. BD (   1) C   6 - C   8        /152. BD*(   1) C   8 - C   9            1.26    1.30    0.051
  14. BD (   1) C   6 - C   8        /154. BD*(   1) C   8 - H  13            0.72    1.21    0.037
  14. BD (   1) C   6 - C   8        /155. BD*(   1) C   9 - H  14            1.06    1.23    0.046
  15. BD (   1) C   8 - C   9        / 55. RY*(   1) C   3                    0.97    1.79    0.053
  15. BD (   1) C   8 - C   9        / 82. RY*(   1) C   6                    0.36    1.69    0.031
  15. BD (   1) C   8 - C   9        / 83. RY*(   2) C   6                    0.65    1.48    0.039
  15. BD (   1) C   8 - C   9        /140. BD*(   1) C   2 - C   3            1.48    1.15    0.053
  15. BD (   1) C   8 - C   9        /143. BD*(   1) C   3 - C   9            1.31    1.25    0.051
  15. BD (   1) C   8 - C   9        /149. BD*(   1) C   6 -Cl   7            2.23    0.84    0.055
  15. BD (   1) C   8 - C   9        /151. BD*(   1) C   6 - C   8            1.48    1.23    0.054
  15. BD (   1) C   8 - C   9        /154. BD*(   1) C   8 - H  13            0.77    1.18    0.038
  15. BD (   1) C   8 - C   9        /155. BD*(   1) C   9 - H  14            0.71    1.20    0.037
  16. BD (   2) C   8 - C   9        / 34. LP*(   1) C   3                   26.49    0.18    0.091
  16. BD (   2) C   8 - C   9        / 62. RY*(   8) C   3                    0.47    0.91    0.028
  16. BD (   2) C   8 - C   9        / 84. RY*(   3) C   6                    0.71    1.25    0.041
  16. BD (   2) C   8 - C   9        /103. RY*(   4) C   8                    0.27    1.00    0.023
  16. BD (   2) C   8 - C   9        /112. RY*(   4) C   9                    0.25    1.04    0.022
  16. BD (   2) C   8 - C   9        /150. BD*(   2) C   6 -Cl   7           22.12    0.17    0.078
  17. BD (   1) C   8 - H  13        / 82. RY*(   1) C   6                    0.54    1.50    0.036
  17. BD (   1) C   8 - H  13        /109. RY*(   1) C   9                    0.28    1.57    0.026
  17. BD (   1) C   8 - H  13        /143. BD*(   1) C   3 - C   9            1.90    1.06    0.057
  17. BD (   1) C   8 - H  13        /147. BD*(   1) C   5 - C   6            2.23    1.04    0.061
  17. BD (   1) C   8 - H  13        /149. BD*(   1) C   6 -Cl   7            0.34    0.65    0.019
  17. BD (   1) C   8 - H  13        /151. BD*(   1) C   6 - C   8            0.39    1.04    0.025
  17. BD (   1) C   8 - H  13        /152. BD*(   1) C   8 - C   9            0.61    1.08    0.032
  18. BD (   1) C   9 - H  14        / 56. RY*(   2) C   3                    0.26    1.57    0.026
  18. BD (   1) C   9 - H  14        /100. RY*(   1) C   8                    0.30    1.59    0.028
  18. BD (   1) C   9 - H  14        /142. BD*(   1) C   3 - C   4            2.32    1.05    0.062
  18. BD (   1) C   9 - H  14        /143. BD*(   1) C   3 - C   9            0.44    1.05    0.027
  18. BD (   1) C   9 - H  14        /151. BD*(   1) C   6 - C   8            2.08    1.03    0.059
  18. BD (   1) C   9 - H  14        /152. BD*(   1) C   8 - C   9            0.53    1.07    0.030
  19. CR (   1) O   1                / 46. RY*(   1) C   2                    2.87   19.48    0.300
  19. CR (   1) O   1                /140. BD*(   1) C   2 - C   3            0.27   19.33    0.092
  20. CR (   1) C   2                / 57. RY*(   3) C   3                    0.28   10.86    0.070
  20. CR (   1) C   2                /118. RY*(   1) H  10                    0.29   10.55    0.070
  20. CR (   1) C   2                /142. BD*(   1) C   3 - C   4            0.44   10.70    0.087
  20. CR (   1) C   2                /143. BD*(   1) C   3 - C   9            0.44   10.69    0.087
  21. CR (   1) C   3                / 47. RY*(   2) C   2                    0.27   11.71    0.071
  21. CR (   1) C   3                / 65. RY*(   2) C   4                    0.91   10.83    0.126
  21. CR (   1) C   3                /110. RY*(   2) C   9                    0.88   10.89    0.123
  21. CR (   1) C   3                /144. BD*(   1) C   4 - C   5            0.42   10.66    0.085
  21. CR (   1) C   3                /146. BD*(   1) C   4 - H  11            0.28   10.58    0.069
  21. CR (   1) C   3                /152. BD*(   1) C   8 - C   9            0.41   10.67    0.084
  21. CR (   1) C   3                /155. BD*(   1) C   9 - H  14            0.25   10.59    0.065
  22. CR (   1) C   4                / 55. RY*(   1) C   3                    0.72   11.18    0.113
  22. CR (   1) C   4                / 73. RY*(   1) C   5                    0.26   11.18    0.068
  22. CR (   1) C   4                / 74. RY*(   2) C   5                    0.48   10.78    0.091
  22. CR (   1) C   4                / 75. RY*(   3) C   5                    0.27   10.71    0.068
  22. CR (   1) C   4                /122. RY*(   1) H  11                    0.43   10.47    0.084
  22. CR (   1) C   4                /140. BD*(   1) C   2 - C   3            0.44   10.54    0.087
  22. CR (   1) C   4                /143. BD*(   1) C   3 - C   9            0.52   10.64    0.095
  22. CR (   1) C   4                /147. BD*(   1) C   5 - C   6            0.50   10.62    0.093
  22. CR (   1) C   4                /148. BD*(   1) C   5 - H  12            0.31   10.57    0.072
  23. CR (   1) C   5                / 65. RY*(   2) C   4                    0.30   10.82    0.072
  23. CR (   1) C   5                / 66. RY*(   3) C   4                    0.50   10.72    0.092
  23. CR (   1) C   5                / 83. RY*(   2) C   6                    1.22   10.87    0.146
  23. CR (   1) C   5                /126. RY*(   1) H  12                    0.44   10.47    0.085
  23. CR (   1) C   5                /142. BD*(   1) C   3 - C   4            0.50   10.64    0.092
  23. CR (   1) C   5                /146. BD*(   1) C   4 - H  11            0.29   10.57    0.070
  23. CR (   1) C   5                /149. BD*(   1) C   6 -Cl   7            0.38   10.23    0.079
  23. CR (   1) C   5                /151. BD*(   1) C   6 - C   8            0.61   10.62    0.103
  24. CR (   1) C   6                / 74. RY*(   2) C   5                    0.89   10.86    0.124
  24. CR (   1) C   6                / 75. RY*(   3) C   5                    0.27   10.79    0.068
  24. CR (   1) C   6                /101. RY*(   2) C   8                    0.90   10.87    0.125
  24. CR (   1) C   6                /102. RY*(   3) C   8                    0.25   10.81    0.066
  24. CR (   1) C   6                /144. BD*(   1) C   4 - C   5            0.38   10.73    0.080
  24. CR (   1) C   6                /147. BD*(   1) C   5 - C   6            0.29   10.70    0.070
  24. CR (   1) C   6                /148. BD*(   1) C   5 - H  12            0.30   10.65    0.072
  24. CR (   1) C   6                /149. BD*(   1) C   6 -Cl   7            0.93   10.31    0.125
  24. CR (   1) C   6                /151. BD*(   1) C   6 - C   8            0.28   10.70    0.070
  24. CR (   1) C   6                /152. BD*(   1) C   8 - C   9            0.38   10.74    0.081
  24. CR (   1) C   6                /154. BD*(   1) C   8 - H  13            0.30   10.65    0.071
  26. CR (   2)Cl   7                / 82. RY*(   1) C   6                    1.03   11.04    0.135
  26. CR (   2)Cl   7                / 85. RY*(   4) C   6                    0.25   10.75    0.066
  26. CR (   2)Cl   7                /147. BD*(   1) C   5 - C   6            0.45   10.58    0.088
  26. CR (   2)Cl   7                /151. BD*(   1) C   6 - C   8            0.45   10.58    0.088
  30. CR (   1) C   8                / 83. RY*(   2) C   6                    1.07   10.86    0.137
  30. CR (   1) C   8                /109. RY*(   1) C   9                    0.28   11.15    0.071
  30. CR (   1) C   8                /111. RY*(   3) C   9                    0.53   10.74    0.095
  30. CR (   1) C   8                /130. RY*(   1) H  13                    0.44   10.46    0.085
  30. CR (   1) C   8                /143. BD*(   1) C   3 - C   9            0.48   10.63    0.091
  30. CR (   1) C   8                /147. BD*(   1) C   5 - C   6            0.62   10.62    0.103
  30. CR (   1) C   8                /149. BD*(   1) C   6 -Cl   7            0.37   10.23    0.079
  30. CR (   1) C   8                /155. BD*(   1) C   9 - H  14            0.30   10.58    0.071
  31. CR (   1) C   9                / 56. RY*(   2) C   3                    0.88   11.15    0.125
  31. CR (   1) C   9                /100. RY*(   1) C   8                    0.27   11.17    0.069
  31. CR (   1) C   9                /101. RY*(   2) C   8                    0.47   10.79    0.090
  31. CR (   1) C   9                /102. RY*(   3) C   8                    0.28   10.72    0.069
  31. CR (   1) C   9                /134. RY*(   1) H  14                    0.45   10.47    0.087
  31. CR (   1) C   9                /140. BD*(   1) C   2 - C   3            0.41   10.54    0.084
  31. CR (   1) C   9                /142. BD*(   1) C   3 - C   4            0.54   10.64    0.096
  31. CR (   1) C   9                /151. BD*(   1) C   6 - C   8            0.52   10.61    0.094
  31. CR (   1) C   9                /154. BD*(   1) C   8 - H  13            0.31   10.57    0.073
  32. LP (   1) O   1                / 46. RY*(   1) C   2                    5.09    1.24    0.101
  32. LP (   1) O   1                /140. BD*(   1) C   2 - C   3            0.81    1.09    0.038
  32. LP (   1) O   1                /141. BD*(   1) C   2 - H  10            0.47    1.08    0.029
  33. LP (   2) O   1                / 47. RY*(   2) C   2                    1.87    1.85    0.076
  33. LP (   2) O   1                / 50. RY*(   5) C   2                    0.93    1.63    0.051
  33. LP (   2) O   1                /140. BD*(   1) C   2 - C   3            9.81    0.69    0.106
  33. LP (   2) O   1                /141. BD*(   1) C   2 - H  10           10.52    0.68    0.109
  34. LP*(   1) C   3                / 49. RY*(   4) C   2                    0.56    1.06    0.059
  34. LP*(   1) C   3                / 62. RY*(   8) C   3                    1.36    0.73    0.077
  34. LP*(   1) C   3                / 67. RY*(   4) C   4                    0.92    0.79    0.066
  34. LP*(   1) C   3                /112. RY*(   4) C   9                    0.90    0.86    0.068
  34. LP*(   1) C   3                /139. BD*(   2) O   1 - C   2           11.27    0.13    0.091
  34. LP*(   1) C   3                /145. BD*(   2) C   4 - C   5           14.37    0.12    0.096
  34. LP*(   1) C   3                /153. BD*(   2) C   8 - C   9           14.64    0.12    0.099
  35. LP (   1)Cl   7                / 82. RY*(   1) C   6                    1.88    1.92    0.076
  35. LP (   1)Cl   7                / 85. RY*(   4) C   6                    0.32    1.64    0.029
  35. LP (   1)Cl   7                /147. BD*(   1) C   5 - C   6            0.81    1.46    0.044
  35. LP (   1)Cl   7                /151. BD*(   1) C   6 - C   8            0.81    1.46    0.044
  36. LP (   2)Cl   7                / 83. RY*(   2) C   6                    0.60    1.10    0.033
  36. LP (   2)Cl   7                /147. BD*(   1) C   5 - C   6            2.06    0.85    0.053
  36. LP (   2)Cl   7                /151. BD*(   1) C   6 - C   8            2.04    0.85    0.053
 140. BD*(   1) C   2 - C   3        / 47. RY*(   2) C   2                    0.63    1.16    0.178
 140. BD*(   1) C   2 - C   3        / 57. RY*(   3) C   3                    0.26    0.27    0.058
 140. BD*(   1) C   2 - C   3        /144. BD*(   1) C   4 - C   5            0.49    0.11    0.046
 140. BD*(   1) C   2 - C   3        /146. BD*(   1) C   4 - H  11            2.94    0.03    0.055
 140. BD*(   1) C   2 - C   3        /152. BD*(   1) C   8 - C   9            0.50    0.12    0.049
 140. BD*(   1) C   2 - C   3        /155. BD*(   1) C   9 - H  14            1.62    0.04    0.052
 141. BD*(   1) C   2 - H  10        / 46. RY*(   1) C   2                    0.56    0.16    0.064
 141. BD*(   1) C   2 - H  10        /120. RY*(   3) H  10                    0.39    1.91    0.202
 141. BD*(   1) C   2 - H  10        /140. BD*(   1) C   2 - C   3            3.18    0.01    0.029
 141. BD*(   1) C   2 - H  10        /142. BD*(   1) C   3 - C   4            0.49    0.11    0.046
 141. BD*(   1) C   2 - H  10        /143. BD*(   1) C   3 - C   9            0.32    0.11    0.036
 150. BD*(   2) C   6 -Cl   7        / 34. LP*(   1) C   3                    3.25    0.01    0.012
 150. BD*(   2) C   6 -Cl   7        / 76. RY*(   4) C   5                    0.30    0.86    0.058
 150. BD*(   2) C   6 -Cl   7        / 92. RY*(   2)Cl   7                    0.65    0.89    0.086
 150. BD*(   2) C   6 -Cl   7        /103. RY*(   4) C   8                    0.30    0.83    0.056
 150. BD*(   2) C   6 -Cl   7        /145. BD*(   2) C   4 - C   5            5.27    0.13    0.084
 150. BD*(   2) C   6 -Cl   7        /153. BD*(   2) C   8 - C   9            4.66    0.13    0.081


 Natural Bond Orbitals (Summary):

                                                            Principal Delocalizations
           NBO                        Occupancy    Energy   (geminal,vicinal,remote)
 ====================================================================================
 Molecular unit  1  (C7H5OCl)
     1. BD (   1) O   1 - C   2          0.99807    -1.25120  142(v),46(g),56(v),140(g)
     2. BD (   2) O   1 - C   2          0.92802    -0.55296  34(v),139(g)
     3. BD (   1) C   2 - C   3          0.98966    -0.86566  152(v),144(v),142(g),143(g)
                                                    37(v),64(v),109(v),138(g)
     4. BD (   1) C   2 - H  10          0.99328    -0.70282  143(v),37(v),55(v)
     5. BD (   1) C   3 - C   4          0.98806    -0.91046  143(g),144(g),148(v),155(v)
                                                    74(v),140(g),138(v),146(g)
                                                    109(v),48(v)
     6. BD (   1) C   3 - C   9          0.98698    -0.90318  142(g),154(v),152(g),146(v)
                                                    101(v),140(g),46(v),155(g)
                                                    141(v),64(v)
     7. BD (   1) C   4 - C   5          0.98630    -0.91070  149(v),140(v),147(g),142(g)
                                                    56(v),148(g),146(g),83(v)
                                                    82(v)
     8. BD (   2) C   4 - C   5          0.83485    -0.47200  34(v),150(v),62(v),84(v)
                                                    67(g),58(v)
     9. BD (   1) C   4 - H  11          0.98844    -0.71728  143(v),147(v),144(g),142(g)
                                                    55(v),73(v)
    10. BD (   1) C   5 - C   6          0.99054    -0.94292  151(g),144(g),146(v),154(v)
                                                    65(v),148(g),100(v),64(v)
    11. BD (   1) C   5 - H  12          0.98777    -0.72307  151(v),142(v),144(g),82(v)
                                                    147(g),149(v),64(v)
    12. BD (   1) C   6 -Cl   7          0.99416    -0.95086  144(v),152(v),100(v),73(v)
    13. BD (   2) C   6 -Cl   7          0.93334    -0.55094  145(v),153(v),150(g),103(v)
                                                    76(v)
    14. BD (   1) C   6 - C   8          0.99054    -0.93832  147(g),152(g),110(v),155(v)
                                                    148(v),154(g),73(v)
    15. BD (   1) C   8 - C   9          0.98645    -0.90897  149(v),140(v),151(g),143(g)
                                                    55(v),154(g),155(g),83(v)
                                                    82(v)
    16. BD (   2) C   8 - C   9          0.84176    -0.46956  34(v),150(v),84(v),62(v)
                                                    103(g),112(g)
    17. BD (   1) C   8 - H  13          0.98767    -0.71751  147(v),143(v),152(g),82(v)
                                                    151(g),149(v),109(v)
    18. BD (   1) C   9 - H  14          0.98809    -0.70860  142(v),151(v),152(g),143(g)
                                                    100(v),56(v)
    19. CR (   1) O   1                  0.99987   -19.08091  46(v),140(v)
    20. CR (   1) C   2                  0.99966   -10.35198  143(v),142(v),118(v),57(v)
    21. CR (   1) C   3                  0.99941   -10.30589  65(v),110(v),144(v),152(v)
                                                    146(v),47(v),155(v)
    22. CR (   1) C   4                  0.99947   -10.29472  55(v),143(v),147(v),74(v)
                                                    140(v),122(v),148(v),75(v)
                                                    73(v)
    23. CR (   1) C   5                  0.99941   -10.29846  83(v),151(v),142(v),66(v)
                                                    126(v),149(v),65(v),146(v)
    24. CR (   1) C   6                  0.99931   -10.37740  149(g),101(v),74(v),152(v)
                                                    144(v),148(v),154(v),147(g)
                                                    151(g),75(v),102(v)
    25. CR (   1)Cl   7                  1.00000  -100.86129   
    26. CR (   2)Cl   7                  0.99986   -10.25252  82(v),147(v),151(v),85(v)
    27. CR (   3)Cl   7                  0.99995    -7.45924   
    28. CR (   4)Cl   7                  0.99998    -7.45454   
    29. CR (   5)Cl   7                  0.99993    -7.45393   
    30. CR (   1) C   8                  0.99941   -10.29256  83(v),147(v),111(v),143(v)
                                                    130(v),149(v),155(v),109(v)
    31. CR (   1) C   9                  0.99947   -10.29049  56(v),142(v),151(v),101(v)
                                                    134(v),140(v),154(v),102(v)
                                                    100(v)
    32. LP (   1) O   1                  0.99162    -0.84733  46(v),140(v),141(v)
    33. LP (   2) O   1                  0.93963    -0.44777  141(v),140(v),47(v),50(v)
    34. LP*(   1) C   3                  0.26745    -0.29293  153(v),145(v),139(v),150(r)
                                                    62(g),67(v),112(v),49(v)
    35. LP (   1)Cl   7                  0.99585    -1.13546  82(v),147(v),151(v),85(v)
    36. LP (   2)Cl   7                  0.98562    -0.52758  147(v),151(v),83(v)
    37. RY*(   1) O   1                  0.00150     1.02294   
    38. RY*(   2) O   1                  0.00009     1.18686   
    39. RY*(   3) O   1                  0.00002     1.54154   
    40. RY*(   4) O   1                  0.00002     0.95492   
    41. RY*(   5) O   1                  0.00000     2.54794   
    42. RY*(   6) O   1                  0.00000     2.54163   
    43. RY*(   7) O   1                  0.00000     2.49986   
    44. RY*(   8) O   1                  0.00000     2.71123   
    45. RY*(   9) O   1                  0.00000     2.59983   
    46. RY*(   1) C   2                  0.00685     0.39646   
    47. RY*(   2) C   2                  0.00394     1.40084   
    48. RY*(   3) C   2                  0.00123     0.72330   
    49. RY*(   4) C   2                  0.00042     0.76969   
    50. RY*(   5) C   2                  0.00033     1.18462   
    51. RY*(   6) C   2                  0.00001     1.28873   
    52. RY*(   7) C   2                  0.00000     1.66432   
    53. RY*(   8) C   2                  0.00001     2.07565   
    54. RY*(   9) C   2                  0.00001     1.94724   
    55. RY*(   1) C   3                  0.00307     0.88255   
    56. RY*(   2) C   3                  0.00191     0.86338   
    57. RY*(   3) C   3                  0.00096     0.51138   
    58. RY*(   4) C   3                  0.00033     1.69349   
    59. RY*(   5) C   3                  0.00021     1.64228   
    60. RY*(   6) C   3                  0.00014     2.17377   
    61. RY*(   7) C   3                  0.00010     1.95456   
    62. RY*(   8) C   3                  0.00004     0.43986   
    63. RY*(   9) C   3                  0.00001     1.98236   
    64. RY*(   1) C   4                  0.00308     0.93191   
    65. RY*(   2) C   4                  0.00137     0.52582   
    66. RY*(   3) C   4                  0.00041     0.42399   
    67. RY*(   4) C   4                  0.00032     0.49836   
    68. RY*(   5) C   4                  0.00006     2.13110   
    69. RY*(   6) C   4                  0.00004     1.60571   
    70. RY*(   7) C   4                  0.00002     2.15157   
    71. RY*(   8) C   4                  0.00001     1.64050   
    72. RY*(   9) C   4                  0.00000     2.00323   
    73. RY*(   1) C   5                  0.00306     0.88070   
    74. RY*(   2) C   5                  0.00158     0.48641   
    75. RY*(   3) C   5                  0.00056     0.41182   
    76. RY*(   4) C   5                  0.00047     0.55952   
    77. RY*(   5) C   5                  0.00008     2.15046   
    78. RY*(   6) C   5                  0.00006     1.59329   
    79. RY*(   7) C   5                  0.00003     2.11999   
    80. RY*(   8) C   5                  0.00000     1.58479   
    81. RY*(   9) C   5                  0.00001     1.99905   
    82. RY*(   1) C   6                  0.00383     0.78586   
    83. RY*(   2) C   6                  0.00364     0.56771   
    84. RY*(   3) C   6                  0.00166     0.78279   
    85. RY*(   4) C   6                  0.00077     0.49958   
    86. RY*(   5) C   6                  0.00038     1.72062   
    87. RY*(   6) C   6                  0.00038     1.66180   
    88. RY*(   7) C   6                  0.00034     2.05553   
    89. RY*(   8) C   6                  0.00000     1.13893   
    90. RY*(   9) C   6                  0.00001     1.92836   
    91. RY*(   1)Cl   7                  0.00088     0.66371   
    92. RY*(   2)Cl   7                  0.00034     0.58627   
    93. RY*(   3)Cl   7                  0.00017     0.64846   
    94. RY*(   4)Cl   7                  0.00008     0.95497   
    95. RY*(   5)Cl   7                  0.00002     0.56300   
    96. RY*(   6)Cl   7                  0.00000     0.74937   
    97. RY*(   7)Cl   7                  0.00001     0.61618   
    98. RY*(   8)Cl   7                  0.00000     0.90185   
    99. RY*(   9)Cl   7                  0.00001     0.57920   
   100. RY*(   1) C   8                  0.00305     0.88173   
   101. RY*(   2) C   8                  0.00155     0.49755   
   102. RY*(   3) C   8                  0.00057     0.42855   
   103. RY*(   4) C   8                  0.00046     0.52844   
   104. RY*(   5) C   8                  0.00008     2.14827   
   105. RY*(   6) C   8                  0.00005     1.61416   
   106. RY*(   7) C   8                  0.00003     2.12420   
   107. RY*(   8) C   8                  0.00000     1.60616   
   108. RY*(   9) C   8                  0.00001     1.99961   
   109. RY*(   1) C   9                  0.00353     0.85258   
   110. RY*(   2) C   9                  0.00185     0.58683   
   111. RY*(   3) C   9                  0.00043     0.44359   
   112. RY*(   4) C   9                  0.00029     0.56981   
   113. RY*(   5) C   9                  0.00007     2.15295   
   114. RY*(   6) C   9                  0.00006     1.58133   
   115. RY*(   7) C   9                  0.00004     2.16373   
   116. RY*(   8) C   9                  0.00000     1.61370   
   117. RY*(   9) C   9                  0.00000     2.00013   
   118. RY*(   1) H  10                  0.00176     0.19613   
   119. RY*(   2) H  10                  0.00002     1.69627   
   120. RY*(   3) H  10                  0.00003     2.14315   
   121. RY*(   4) H  10                  0.00001     1.45021   
   122. RY*(   1) H  11                  0.00098     0.17649   
   123. RY*(   2) H  11                  0.00006     1.45744   
   124. RY*(   3) H  11                  0.00003     2.16728   
   125. RY*(   4) H  11                  0.00003     1.79107   
   126. RY*(   1) H  12                  0.00088     0.16719   
   127. RY*(   2) H  12                  0.00005     1.45373   
   128. RY*(   3) H  12                  0.00004     1.86341   
   129. RY*(   4) H  12                  0.00004     2.07024   
   130. RY*(   1) H  13                  0.00087     0.17194   
   131. RY*(   2) H  13                  0.00005     1.83162   
   132. RY*(   3) H  13                  0.00005     1.45923   
   133. RY*(   4) H  13                  0.00003     2.11118   
   134. RY*(   1) H  14                  0.00174     0.18331   
   135. RY*(   2) H  14                  0.00004     2.09843   
   136. RY*(   3) H  14                  0.00004     1.47190   
   137. RY*(   4) H  14                  0.00003     1.89388   
   138. BD*(   1) O   1 - C   2          0.00161     0.43061   
   139. BD*(   2) O   1 - C   2          0.00952    -0.16616   
   140. BD*(   1) C   2 - C   3          0.03228     0.24454   
   141. BD*(   1) C   2 - H  10          0.02894     0.23428   
   142. BD*(   1) C   3 - C   4          0.01155     0.34512   
   143. BD*(   1) C   3 - C   9          0.01287     0.34213   
   144. BD*(   1) C   4 - C   5          0.00798     0.35431   
   145. BD*(   2) C   4 - C   5          0.02766    -0.17410   
   146. BD*(   1) C   4 - H  11          0.00735     0.27008   
   147. BD*(   1) C   5 - C   6          0.01448     0.32508   
   148. BD*(   1) C   5 - H  12          0.00655     0.27087   
   149. BD*(   1) C   6 -Cl   7          0.01647    -0.06490   
   150. BD*(   2) C   6 -Cl   7          0.12430    -0.30319  145(v),153(v),34(r),92(g)
                                                    76(v),103(v)
   151. BD*(   1) C   6 - C   8          0.01468     0.32267   
   152. BD*(   1) C   8 - C   9          0.00800     0.36507   
   153. BD*(   2) C   8 - C   9          0.02775    -0.16842   
   154. BD*(   1) C   8 - H  13          0.00670     0.27558   
   155. BD*(   1) C   9 - H  14          0.00764     0.28671   
       -------------------------------
              Total Lewis   34.30244  ( 98.0070%)
        Valence non-Lewis    0.63378  (  1.8108%)
        Rydberg non-Lewis    0.06377  (  0.1822%)
       -------------------------------
            Total unit  1   35.00000  (100.0000%)
           Charge unit  1    1.00000
 Unable to Open any file for archive entry.
 1\1\GINC-COMPUTE-0-10\SP\UB3LYP\def2SVP\C7H5Cl1O1(1+,2)\ZAHRT2\08-Jan-
 2021\0\\# b3lyp/def2svp geom=NewRedundant pop=NBO\\77\\1,2\O,0,3.07821
 35307,1.0247842405,-0.167215645\C,0,2.3990771445,0.0241984208,-0.17519
 4269\C,0,0.9213393689,0.0095725389,-0.0672652063\C,0,0.2226652072,-1.2
 05608288,-0.0862384251\C,0,-1.1675174355,-1.2266841467,0.0148720096\C,
 0,-1.8553111201,-0.0148149613,0.1357114039\Cl,0,-3.5927750899,-0.02720
 60805,0.2628884112\C,0,-1.1741548165,1.2105879946,0.1565663431\C,0,0.2
 123258338,1.216291924,0.0548378247\H,0,2.8662276328,-0.9912029845,-0.2
 684095415\H,0,0.7746848952,-2.1450749884,-0.1813015763\H,0,-1.72253255
 16,-2.1653906801,0.0013418436\H,0,-1.7384694578,2.1392061942,0.2519060
 086\H,0,0.7762269436,2.1513407494,0.0675019789\\Version=ES64L-G16RevC.
 01\State=2-A"\HF=-804.4513775\S2=0.764688\S2-1=0.\S2A=0.750137\RMSD=3.
 204e-09\Dipole=-0.7757305,-0.7531635,0.0134663\Quadrupole=5.1013878,1.
 7089795,-6.8103673,-3.7812854,-1.1052097,0.7792465\PG=CS [SG(C7H5Cl1O1
 )]\\@
 The archive entry for this job was punched.


 BOOKS ARE LIGHTHOUSES ERECTED IN THE GREAT SEA OF TIME.
     -- E.P.WHIPPLE
 File lengths (MBytes):  RWF=     29 Int=      0 D2E=      0 Chk=      3 Scr=      1
 Normal termination of Gaussian 16
