# Supplementary material for: Machine-Learning-Guided Discovery of Electrochemical Reactions
Source: J Am Chem Soc. 2022 Dec 2;144(49):22599–610. doi: 10.1021/jacs.2c08997 (PMC9756344; doi:10.1021/jacs.2c08997)
Supplement: Supplementary file 3 — ja2c08997_si_003.zip [file ja2c08997_si_003.zip › Oxidation Site Selectivity/Ologs_notimes/80.log]

 Entering Gaussian System, Link 0=g16
 Input=80.com
 Output=80.log
 Initial command:
  
 Copyright (c) 1988-2019, Gaussian, Inc.  All Rights Reserved.
  
 This is part of the Gaussian(R) 16 program.  It is based on
 the Gaussian(R) 09 system (copyright 2009, Gaussian, Inc.),
 the Gaussian(R) 03 system (copyright 2003, Gaussian, Inc.),
 the Gaussian(R) 98 system (copyright 1998, Gaussian, Inc.),
 the Gaussian(R) 94 system (copyright 1995, Gaussian, Inc.),
 the Gaussian 92(TM) system (copyright 1992, Gaussian, Inc.),
 the Gaussian 90(TM) system (copyright 1990, Gaussian, Inc.),
 the Gaussian 88(TM) system (copyright 1988, Gaussian, Inc.),
 the Gaussian 86(TM) system (copyright 1986, Carnegie Mellon
 University), and the Gaussian 82(TM) system (copyright 1983,
 Carnegie Mellon University). Gaussian is a federally registered
 trademark of Gaussian, Inc.
  
 This software contains proprietary and confidential information,
 including trade secrets, belonging to Gaussian, Inc.
  
 This software is provided under written license and may be
 used, copied, transmitted, or stored only in accord with that
 written license.
  
 The following legend is applicable only to US Government
 contracts under FAR:
  
                    RESTRICTED RIGHTS LEGEND
  
 Use, reproduction and disclosure by the US Government is
 subject to restrictions as set forth in subparagraphs (a)
 and (c) of the Commercial Computer Software - Restricted
 Rights clause in FAR 52.227-19.
  
 Gaussian, Inc.
 340 Quinnipiac St., Bldg. 40, Wallingford CT 06492
  
  
 ---------------------------------------------------------------
 Warning -- This program may not be used in any manner that
 competes with the business of Gaussian, Inc. or will provide
 assistance to any competitor of Gaussian, Inc.  The licensee
 of this program is prohibited from giving any competitor of
 Gaussian, Inc. access to this program.  By using this program,
 the user acknowledges that Gaussian, Inc. is engaged in the
 business of creating and licensing software in the field of
 computational chemistry and represents and warrants to the
 licensee that it is not a competitor of Gaussian, Inc. and that
 it will not use this program in any manner prohibited above.
 ---------------------------------------------------------------
  

 Cite this work as:
 Gaussian 16, Revision C.01,
 M. J. Frisch, G. W. Trucks, H. B. Schlegel, G. E. Scuseria, 
 M. A. Robb, J. R. Cheeseman, G. Scalmani, V. Barone, 
 G. A. Petersson, H. Nakatsuji, X. Li, M. Caricato, A. V. Marenich, 
 J. Bloino, B. G. Janesko, R. Gomperts, B. Mennucci, H. P. Hratchian, 
 J. V. Ortiz, A. F. Izmaylov, J. L. Sonnenberg, D. Williams-Young, 
 F. Ding, F. Lipparini, F. Egidi, J. Goings, B. Peng, A. Petrone, 
 T. Henderson, D. Ranasinghe, V. G. Zakrzewski, J. Gao, N. Rega, 
 G. Zheng, W. Liang, M. Hada, M. Ehara, K. Toyota, R. Fukuda, 
 J. Hasegawa, M. Ishida, T. Nakajima, Y. Honda, O. Kitao, H. Nakai, 
 T. Vreven, K. Throssell, J. A. Montgomery, Jr., J. E. Peralta, 
 F. Ogliaro, M. J. Bearpark, J. J. Heyd, E. N. Brothers, K. N. Kudin, 
 V. N. Staroverov, T. A. Keith, R. Kobayashi, J. Normand, 
 K. Raghavachari, A. P. Rendell, J. C. Burant, S. S. Iyengar, 
 J. Tomasi, M. Cossi, J. M. Millam, M. Klene, C. Adamo, R. Cammi, 
 J. W. Ochterski, R. L. Martin, K. Morokuma, O. Farkas, 
 J. B. Foresman, and D. J. Fox, Gaussian, Inc., Wallingford CT, 2019.
 
 ******************************************
 Gaussian 16:  ES64L-G16RevC.01  3-Jul-2019
                 8-Jan-2021 
 ******************************************
 %nprocshared=16
 Will use up to   16 processors via shared memory.
 %mem=7GB
 -----------------------------------------
 # b3lyp/def2svp geom=NewRedundant pop=NBO
 -----------------------------------------
 1/29=4000,38=1,172=1/1;
 2/12=2,17=6,18=5,40=1/2;
 3/5=43,7=101,11=2,25=1,30=1,74=-5/1,2,3;
 4//1;
 5/5=2,38=5/2;
 6/7=2,8=2,9=2,10=2,28=1,40=1/1,7;
 99/5=1,9=1/99;
 --
 80
 --
 Symbolic Z-matrix:
 Charge =  1 Multiplicity = 2
 O                     4.74746  -1.38986   0.267 
 C                     4.65515  -0.25789  -0.13676 
 C                     3.35461   0.46191  -0.39393 
 C                     2.10551  -0.36074  -0.10099 
 C                     0.80526   0.39554  -0.37119 
 C                    -0.44876  -0.42829  -0.07783 
 C                    -1.75414   0.32069  -0.34545 
 C                    -3.00894  -0.50341  -0.05198 
 C                    -4.30846   0.25307  -0.32227 
 H                     5.57608   0.349    -0.35289 
 H                     3.37699   1.39577   0.20151 
 H                     3.37758   0.80821  -1.44593 
 H                     2.13494  -0.69603   0.94952 
 H                     2.13554  -1.28512  -0.70222 
 H                     0.78458   0.72854  -1.42554 
 H                     0.78398   1.32058   0.23448 
 H                    -0.42632  -1.35293  -0.68327 
 H                    -0.42694  -0.76109   0.97611 
 H                    -1.77513   0.65374  -1.39986 
 H                    -1.77574   1.24583   0.2602 
 H                    -2.98508  -0.83566   1.00165 
 H                    -2.98447  -1.42743  -0.65752 
 H                    -5.19289  -0.36543  -0.102 
 H                    -4.37571   1.16391   0.29595 
 H                    -4.37509   0.56708  -1.3774 
 
                          Input orientation:                          
 ---------------------------------------------------------------------
 Center     Atomic      Atomic             Coordinates (Angstroms)
 Number     Number       Type             X           Y           Z
 ---------------------------------------------------------------------
      1          8           0        4.747459   -1.389862    0.267000
      2          6           0        4.655148   -0.257888   -0.136758
      3          6           0        3.354609    0.461908   -0.393933
      4          6           0        2.105511   -0.360741   -0.100989
      5          6           0        0.805259    0.395542   -0.371187
      6          6           0       -0.448759   -0.428286   -0.077831
      7          6           0       -1.754144    0.320693   -0.345449
      8          6           0       -3.008939   -0.503411   -0.051978
      9          6           0       -4.308463    0.253069   -0.322267
     10          1           0        5.576080    0.348997   -0.352887
     11          1           0        3.376988    1.395773    0.201513
     12          1           0        3.377582    0.808211   -1.445935
     13          1           0        2.134942   -0.696029    0.949522
     14          1           0        2.135543   -1.285121   -0.702221
     15          1           0        0.784583    0.728539   -1.425545
     16          1           0        0.783975    1.320582    0.234482
     17          1           0       -0.426321   -1.352927   -0.683272
     18          1           0       -0.426940   -0.761091    0.976108
     19          1           0       -1.775127    0.653736   -1.399862
     20          1           0       -1.775737    1.245827    0.260196
     21          1           0       -2.985078   -0.835657    1.001651
     22          1           0       -2.984469   -1.427429   -0.657520
     23          1           0       -5.192894   -0.365426   -0.101999
     24          1           0       -4.375712    1.163907    0.295952
     25          1           0       -4.375094    0.567084   -1.377397
 ---------------------------------------------------------------------
                    Distance matrix (angstroms):
                    1          2          3          4          5
     1  O    0.000000
     2  C    1.205366   0.000000
     3  C    2.409547   1.508525   0.000000
     4  C    2.859090   2.551962   1.524078   0.000000
     5  C    4.374459   3.911978   2.550315   1.528275   0.000000
     6  C    5.295680   5.107091   3.918925   2.555268   1.528827
     7  C    6.750699   6.438737   5.110934   3.926964   2.560626
     8  C    7.813403   7.668488   6.445426   5.116674   3.931682
     9  C    9.222591   8.980079   7.666252   6.447076   5.115940
    10  H    2.023488   1.123894   2.224718   3.551343   4.771083
    11  H    3.105195   2.117242   1.107773   2.189407   2.818197
    12  H    3.105195   2.117236   1.107773   2.189405   2.818196
    13  H    2.787918   2.779103   2.152505   1.103113   2.168837
    14  H    2.787914   2.779094   2.152503   1.103113   2.168840
    15  H    4.801742   4.197057   2.782148   2.164678   1.105887
    16  H    4.801746   4.197066   2.782155   2.164681   1.105887
    17  H    5.260455   5.226770   4.203900   2.780946   2.161326
    18  H    5.260475   5.226787   4.203909   2.780958   2.161323
    19  H    7.035543   6.616263   5.230954   4.216111   2.789844
    20  H    7.035553   6.616269   5.230953   4.216113   2.789834
    21  H    7.787104   7.746150   6.619891   5.230244   4.215114
    22  H    7.787096   7.746145   6.619893   5.230243   4.215121
    23  H    9.999813   9.848691   8.592410   7.298407   6.052221
    24  H    9.473903   9.152331   7.792727   6.669960   5.279954
    25  H    9.473893   9.152324   7.792725   6.669956   5.279956
                    6          7          8          9         10
     6  C    0.000000
     7  C    1.528600   0.000000
     8  C    2.561413   1.529636   0.000000
     9  C    3.926997   2.555320   1.527770   0.000000
    10  H    6.080996   7.330282   8.632480   9.885056   0.000000
    11  H    4.247537   5.271003   6.667175   7.787572   2.497820
    12  H    4.247531   5.270992   6.667168   7.787561   2.497803
    13  H    2.793323   4.223229   5.244008   6.635940   3.824890
    14  H    2.793322   4.223220   5.244005   6.635933   3.824875
    15  H    2.162339   2.788920   4.218435   5.232820   4.924743
    16  H    2.162339   2.788932   4.218437   5.232827   4.924759
    17  H    1.105452   2.162924   2.791080   4.216702   6.247762
    18  H    1.105451   2.162923   2.791071   4.216695   6.247782
    19  H    2.162820   1.105959   2.162885   2.782002   7.431640
    20  H    2.162819   1.105959   2.162885   2.782001   7.431648
    21  H    2.786421   2.160329   1.105030   2.165509   8.748235
    22  H    2.786422   2.160329   1.105030   2.165509   8.748228
    23  H    4.744613   3.514973   2.188881   1.101486  10.795562
    24  H    4.253910   2.827548   2.183821   1.102880  10.006160
    25  H    4.253908   2.827544   2.183820   1.102880  10.006150
                   11         12         13         14         15
    11  H    0.000000
    12  H    1.749089   0.000000
    13  H    2.545159   3.089516   0.000000
    14  H    3.089516   2.545155   1.753649   0.000000
    15  H    3.132584   2.594304   3.081202   2.530438   0.000000
    16  H    2.594312   3.132590   2.530437   3.081207   1.762443
    17  H    4.775286   4.440930   3.107668   2.562832   2.519872
    18  H    4.440938   4.775290   2.562846   3.107687   3.074853
    19  H    5.446036   5.155231   4.757112   4.420318   2.560931
    20  H    5.155241   5.446016   4.420338   4.757106   3.108786
    21  H    6.789358   7.012590   5.122189   5.415344   4.748508
    22  H    7.012599   6.789358   5.415339   5.122184   4.409514
    23  H    8.754246   8.754237   7.410275   7.410270   6.219225
    24  H    7.756741   7.954512   6.802583   7.027840   5.457264
    25  H    7.954524   7.756728   7.027842   6.802567   5.162426
                   16         17         18         19         20
    16  H    0.000000
    17  H    3.074856   0.000000
    18  H    2.519858   1.761764   0.000000
    19  H    3.108821   2.521800   3.076455   0.000000
    20  H    2.560933   3.076456   2.521806   1.762488   0.000000
    21  H    4.409498   3.107051   2.559352   3.074009   2.518896
    22  H    4.748516   2.559362   3.107040   2.518894   3.074010
    23  H    6.219229   4.902372   4.902365   3.795296   3.795297
    24  H    5.162431   4.784456   4.445338   3.146283   2.601510
    25  H    5.457280   4.445341   4.784449   2.601507   3.146276
                   21         22         23         24         25
    21  H    0.000000
    22  H    1.761545   0.000000
    23  H    2.512690   2.512687   0.000000
    24  H    2.535770   3.091875   1.779048   0.000000
    25  H    3.091875   2.535773   1.779048   1.776596   0.000000
 Stoichiometry    C8H16O(1+,2)
 Framework group  C1[X(C8H16O)]
 Deg. of freedom    69
 Full point group                 C1      NOp   1
 Largest Abelian subgroup         C1      NOp   1
 Largest concise Abelian subgroup C1      NOp   1
                         Standard orientation:                         
 ---------------------------------------------------------------------
 Center     Atomic      Atomic             Coordinates (Angstroms)
 Number     Number       Type             X           Y           Z
 ---------------------------------------------------------------------
      1          8           0        4.265475   -1.050374   -0.000005
      2          6           0        4.095675    0.142972   -0.000011
      3          6           0        2.748451    0.821671    0.000004
      4          6           0        1.558408   -0.130490    0.000007
      5          6           0        0.208966    0.586889    0.000012
      6          6           0       -0.985906   -0.366836    0.000008
      7          6           0       -2.339969    0.342481   -0.000007
      8          6           0       -3.535598   -0.611593    0.000004
      9          6           0       -4.884328    0.106048   -0.000010
     10          1           0        4.973042    0.845371   -0.000030
     11          1           0        2.727159    1.501288    0.874549
     12          1           0        2.727151    1.501289   -0.874540
     13          1           0        1.631300   -0.795867    0.876829
     14          1           0        1.631297   -0.795864   -0.876819
     15          1           0        0.144864    1.251968   -0.881206
     16          1           0        0.144864    1.251962    0.881237
     17          1           0       -0.920672   -1.031536   -0.880868
     18          1           0       -0.920686   -1.031520    0.880897
     19          1           0       -2.404382    1.007601   -0.881262
     20          1           0       -2.404387    1.007630    0.881225
     21          1           0       -3.468380   -1.275516    0.880787
     22          1           0       -3.468376   -1.275542   -0.880758
     23          1           0       -5.724473   -0.606291   -0.000005
     24          1           0       -4.993159    0.750595    0.888280
     25          1           0       -4.993151    0.750574   -0.888316
 ---------------------------------------------------------------------
 Rotational constants (GHZ):           7.4966773           0.3882329           0.3751119
 Standard basis: def2SVP (5D, 7F)
 There are   215 symmetry adapted cartesian basis functions of A   symmetry.
 There are   206 symmetry adapted basis functions of A   symmetry.
   206 basis functions,   337 primitive gaussians,   215 cartesian basis functions
    36 alpha electrons       35 beta electrons
       nuclear repulsion energy       429.1713323351 Hartrees.
 NAtoms=   25 NActive=   25 NUniq=   25 SFac= 1.00D+00 NAtFMM=   60 NAOKFM=F Big=F
 Integral buffers will be    131072 words long.
 Raffenetti 2 integral format.
 Two-electron integral symmetry is turned on.
 One-electron integrals computed using PRISM.
   1 Symmetry operations used in ECPInt.
 ECPInt:  NShTT=    5253 NPrTT=   17931 LenC2=    4874 LenP2D=   12937.
 LDataN:  DoStor=T MaxTD1= 4 Len=   56
 NBasis=   206 RedAO= T EigKep=  9.30D-04  NBF=   206
 NBsUse=   206 1.00D-06 EigRej= -1.00D+00 NBFU=   206
 ExpMin= 1.22D-01 ExpMax= 2.27D+03 ExpMxC= 3.41D+02 IAcc=3 IRadAn=         5 AccDes= 0.00D+00
 Harris functional with IExCor=  402 and IRadAn=       5 diagonalized for initial guess.
 HarFok:  IExCor=  402 AccDes= 0.00D+00 IRadAn=         5 IDoV= 1 UseB2=F ITyADJ=14
 ICtDFT=  3500011 ScaDFX=  1.000000  1.000000  1.000000  1.000000
 FoFCou: FMM=F IPFlag=           0 FMFlag=      100000 FMFlg1=           0
         NFxFlg=           0 DoJE=T BraDBF=F KetDBF=T FulRan=T
         wScrn=  0.000000 ICntrl=       500 IOpCl=  0 I1Cent=   200000004 NGrid=           0
         NMat0=    1 NMatS0=      1 NMatT0=    0 NMatD0=    1 NMtDS0=    0 NMtDT0=    0
 Petite list used in FoFCou.
 Initial guess <Sx>= 0.0000 <Sy>= 0.0000 <Sz>= 0.5000 <S**2>= 0.7500 S= 0.5000
 Requested convergence on RMS density matrix=1.00D-08 within 128 cycles.
 Requested convergence on MAX density matrix=1.00D-06.
 Requested convergence on             energy=1.00D-06.
 No special actions if energy rises.
 Integral accuracy reduced to 1.0D-05 until final iterations.
 EnCoef did     1 forward-backward iterations
 Initial convergence to 1.0D-05 achieved.  Increase integral accuracy.
 SCF Done:  E(UB3LYP) =  -389.086846566     A.U. after   25 cycles
            NFock= 25  Conv=0.84D-08     -V/T= 2.0115
 <Sx>= 0.0000 <Sy>= 0.0000 <Sz>= 0.5000 <S**2>= 0.7547 S= 0.5024
 <L.S>= 0.000000000000E+00
 Annihilation of the first spin contaminant:
 S**2 before annihilation     0.7547,   after     0.7500

 **********************************************************************

            Population analysis using the SCF Density.

 **********************************************************************

 Orbital symmetries:
 Alpha Orbitals:
       Occupied  (A) (A) (A) (A) (A) (A) (A) (A) (A) (A) (A) (A)
                 (A) (A) (A) (A) (A) (A) (A) (A) (A) (A) (A) (A)
                 (A) (A) (A) (A) (A) (A) (A) (A) (A) (A) (A) (A)
       Virtual   (A) (A) (A) (A) (A) (A) (A) (A) (A) (A) (A) (A)
                 (A) (A) (A) (A) (A) (A) (A) (A) (A) (A) (A) (A)
                 (A) (A) (A) (A) (A) (A) (A) (A) (A) (A) (A) (A)
                 (A) (A) (A) (A) (A) (A) (A) (A) (A) (A) (A) (A)
                 (A) (A) (A) (A) (A) (A) (A) (A) (A) (A) (A) (A)
                 (A) (A) (A) (A) (A) (A) (A) (A) (A) (A) (A) (A)
                 (A) (A) (A) (A) (A) (A) (A) (A) (A) (A) (A) (A)
                 (A) (A) (A) (A) (A) (A) (A) (A) (A) (A) (A) (A)
                 (A) (A) (A) (A) (A) (A) (A) (A) (A) (A) (A) (A)
                 (A) (A) (A) (A) (A) (A) (A) (A) (A) (A) (A) (A)
                 (A) (A) (A) (A) (A) (A) (A) (A) (A) (A) (A) (A)
                 (A) (A) (A) (A) (A) (A) (A) (A) (A) (A) (A) (A)
                 (A) (A) (A) (A) (A) (A) (A) (A) (A) (A) (A) (A)
                 (A) (A) (A) (A) (A) (A) (A) (A) (A) (A) (A) (A)
                 (A) (A)
 Beta  Orbitals:
       Occupied  (A) (A) (A) (A) (A) (A) (A) (A) (A) (A) (A) (A)
                 (A) (A) (A) (A) (A) (A) (A) (A) (A) (A) (A) (A)
                 (A) (A) (A) (A) (A) (A) (A) (A) (A) (A) (A)
       Virtual   (A) (A) (A) (A) (A) (A) (A) (A) (A) (A) (A) (A)
                 (A) (A) (A) (A) (A) (A) (A) (A) (A) (A) (A) (A)
                 (A) (A) (A) (A) (A) (A) (A) (A) (A) (A) (A) (A)
                 (A) (A) (A) (A) (A) (A) (A) (A) (A) (A) (A) (A)
                 (A) (A) (A) (A) (A) (A) (A) (A) (A) (A) (A) (A)
                 (A) (A) (A) (A) (A) (A) (A) (A) (A) (A) (A) (A)
                 (A) (A) (A) (A) (A) (A) (A) (A) (A) (A) (A) (A)
                 (A) (A) (A) (A) (A) (A) (A) (A) (A) (A) (A) (A)
                 (A) (A) (A) (A) (A) (A) (A) (A) (A) (A) (A) (A)
                 (A) (A) (A) (A) (A) (A) (A) (A) (A) (A) (A) (A)
                 (A) (A) (A) (A) (A) (A) (A) (A) (A) (A) (A) (A)
                 (A) (A) (A) (A) (A) (A) (A) (A) (A) (A) (A) (A)
                 (A) (A) (A) (A) (A) (A) (A) (A) (A) (A) (A) (A)
                 (A) (A) (A) (A) (A) (A) (A) (A) (A) (A) (A) (A)
                 (A) (A) (A)
 The electronic state is 2-A.
 Alpha  occ. eigenvalues --  -19.42702 -10.51813 -10.41018 -10.36326 -10.34935
 Alpha  occ. eigenvalues --  -10.33520 -10.32587 -10.31529 -10.29708  -1.31203
 Alpha  occ. eigenvalues --   -0.99419  -0.94565  -0.90435  -0.85268  -0.80129
 Alpha  occ. eigenvalues --   -0.75878  -0.73751  -0.71495  -0.70219  -0.67946
 Alpha  occ. eigenvalues --   -0.67650  -0.63143  -0.60460  -0.59220  -0.57178
 Alpha  occ. eigenvalues --   -0.56849  -0.54810  -0.53170  -0.52794  -0.52236
 Alpha  occ. eigenvalues --   -0.49686  -0.49238  -0.47086  -0.46781  -0.46136
 Alpha  occ. eigenvalues --   -0.44822
 Alpha virt. eigenvalues --   -0.25578  -0.10499  -0.08810  -0.06866  -0.06129
 Alpha virt. eigenvalues --   -0.05070  -0.03743  -0.03189  -0.01880   0.00037
 Alpha virt. eigenvalues --    0.00430   0.00847   0.01709   0.03336   0.03516
 Alpha virt. eigenvalues --    0.04117   0.04152   0.05029   0.06188   0.07134
 Alpha virt. eigenvalues --    0.08591   0.09543   0.11550   0.14125   0.15557
 Alpha virt. eigenvalues --    0.24327   0.24750   0.26264   0.27241   0.28200
 Alpha virt. eigenvalues --    0.29788   0.30252   0.30755   0.32772   0.35892
 Alpha virt. eigenvalues --    0.36625   0.37280   0.39991   0.42189   0.44242
 Alpha virt. eigenvalues --    0.45661   0.46958   0.47469   0.47892   0.47955
 Alpha virt. eigenvalues --    0.49855   0.50702   0.50928   0.51596   0.52489
 Alpha virt. eigenvalues --    0.52784   0.53051   0.54079   0.54344   0.56335
 Alpha virt. eigenvalues --    0.56404   0.57043   0.58399   0.58464   0.59031
 Alpha virt. eigenvalues --    0.59663   0.61011   0.63024   0.66023   0.67387
 Alpha virt. eigenvalues --    0.69289   0.78484   0.80348   0.82653   0.85833
 Alpha virt. eigenvalues --    0.87995   0.89154   0.90005   0.90909   0.91797
 Alpha virt. eigenvalues --    0.95092   0.96205   1.07312   1.13573   1.13833
 Alpha virt. eigenvalues --    1.16193   1.18589   1.20390   1.20930   1.22459
 Alpha virt. eigenvalues --    1.23041   1.25109   1.26063   1.32676   1.39268
 Alpha virt. eigenvalues --    1.42787   1.43416   1.47048   1.52720   1.55033
 Alpha virt. eigenvalues --    1.56060   1.57398   1.59506   1.60393   1.62247
 Alpha virt. eigenvalues --    1.62727   1.63058   1.64353   1.64551   1.65687
 Alpha virt. eigenvalues --    1.65905   1.66872   1.67504   1.68499   1.68572
 Alpha virt. eigenvalues --    1.69801   1.70122   1.71314   1.71524   1.73998
 Alpha virt. eigenvalues --    1.77596   1.77615   1.78707   1.79192   1.80173
 Alpha virt. eigenvalues --    1.81985   1.84653   1.87977   1.88543   1.93466
 Alpha virt. eigenvalues --    1.95475   1.97944   1.98812   2.03443   2.09735
 Alpha virt. eigenvalues --    2.13230   2.18118   2.20799   2.22255   2.24038
 Alpha virt. eigenvalues --    2.25919   2.26349   2.28835   2.30382   2.31216
 Alpha virt. eigenvalues --    2.32667   2.33608   2.35848   2.39186   2.41171
 Alpha virt. eigenvalues --    2.41966   2.43515   2.45022   2.45656   2.49353
 Alpha virt. eigenvalues --    2.50774   2.61832   2.63984   2.65708   2.70252
 Alpha virt. eigenvalues --    2.72791   2.72860   2.74903   2.78919   2.80572
 Alpha virt. eigenvalues --    2.80774   2.85924   2.88018   2.89386   2.92325
 Alpha virt. eigenvalues --    2.92631   2.96057   2.96662   3.15726   3.33272
  Beta  occ. eigenvalues --  -19.41392 -10.51873 -10.40803 -10.36267 -10.34823
  Beta  occ. eigenvalues --  -10.33402 -10.32450 -10.31408 -10.29634  -1.28817
  Beta  occ. eigenvalues --   -0.98713  -0.93917  -0.89759  -0.84567  -0.79085
  Beta  occ. eigenvalues --   -0.74868  -0.73034  -0.70039  -0.69301  -0.67283
  Beta  occ. eigenvalues --   -0.66274  -0.62721  -0.60068  -0.58573  -0.56962
  Beta  occ. eigenvalues --   -0.55990  -0.53076  -0.53067  -0.52137  -0.49628
  Beta  occ. eigenvalues --   -0.48962  -0.47030  -0.46294  -0.44769  -0.44752
  Beta virt. eigenvalues --   -0.41628  -0.25184  -0.10193  -0.08466  -0.06811
  Beta virt. eigenvalues --   -0.05961  -0.04933  -0.03586  -0.03124  -0.01739
  Beta virt. eigenvalues --    0.00082   0.00671   0.01067   0.01741   0.03494
  Beta virt. eigenvalues --    0.03562   0.04398   0.04619   0.05074   0.06244
  Beta virt. eigenvalues --    0.07351   0.08908   0.09934   0.12003   0.14529
  Beta virt. eigenvalues --    0.16200   0.24555   0.24679   0.26854   0.27187
  Beta virt. eigenvalues --    0.29138   0.29754   0.30488   0.30771   0.33138
  Beta virt. eigenvalues --    0.36322   0.36670   0.37909   0.40609   0.42621
  Beta virt. eigenvalues --    0.44749   0.45957   0.47072   0.47743   0.48066
  Beta virt. eigenvalues --    0.48345   0.50142   0.50964   0.50989   0.51865
  Beta virt. eigenvalues --    0.52787   0.52842   0.53210   0.54398   0.54420
  Beta virt. eigenvalues --    0.56463   0.56599   0.57288   0.58471   0.58601
  Beta virt. eigenvalues --    0.59338   0.59728   0.61227   0.63262   0.66221
  Beta virt. eigenvalues --    0.67927   0.69737   0.79312   0.80629   0.83329
  Beta virt. eigenvalues --    0.86255   0.88167   0.89409   0.90162   0.91131
  Beta virt. eigenvalues --    0.92001   0.96605   0.97399   1.07623   1.13885
  Beta virt. eigenvalues --    1.14338   1.16598   1.18814   1.21015   1.21075
  Beta virt. eigenvalues --    1.22545   1.23275   1.25198   1.26151   1.33136
  Beta virt. eigenvalues --    1.39341   1.43020   1.43929   1.48134   1.52939
  Beta virt. eigenvalues --    1.55399   1.56628   1.57430   1.60316   1.60454
  Beta virt. eigenvalues --    1.62634   1.62792   1.63467   1.64417   1.64830
  Beta virt. eigenvalues --    1.65777   1.66514   1.66950   1.67613   1.68662
  Beta virt. eigenvalues --    1.68857   1.69934   1.70227   1.71498   1.71907
  Beta virt. eigenvalues --    1.74301   1.77731   1.77868   1.78889   1.79361
  Beta virt. eigenvalues --    1.80322   1.82252   1.84894   1.88288   1.88808
  Beta virt. eigenvalues --    1.93703   1.95876   1.98282   1.99360   2.03663
  Beta virt. eigenvalues --    2.10182   2.13605   2.18442   2.21157   2.22812
  Beta virt. eigenvalues --    2.24317   2.26002   2.26625   2.29100   2.30866
  Beta virt. eigenvalues --    2.32243   2.33314   2.34202   2.37195   2.39824
  Beta virt. eigenvalues --    2.41297   2.43110   2.43893   2.45911   2.47355
  Beta virt. eigenvalues --    2.49949   2.51237   2.62798   2.64871   2.65791
  Beta virt. eigenvalues --    2.70901   2.72969   2.73068   2.75334   2.79301
  Beta virt. eigenvalues --    2.80882   2.80904   2.86341   2.88155   2.89708
  Beta virt. eigenvalues --    2.92632   2.92891   2.96160   2.96754   3.18072
  Beta virt. eigenvalues --    3.34674
          Condensed to atoms (all electrons):
               1          2          3          4          5          6
     1  O    7.449127   0.613339  -0.089019   0.009720   0.000486  -0.000017
     2  C    0.613339   4.635861   0.224989  -0.025749   0.007045  -0.000285
     3  C   -0.089019   0.224989   5.039869   0.319212  -0.031800   0.005795
     4  C    0.009720  -0.025749   0.319212   4.658011   0.380586  -0.022395
     5  C    0.000486   0.007045  -0.031800   0.380586   4.666114   0.349524
     6  C   -0.000017  -0.000285   0.005795  -0.022395   0.349524   4.686868
     7  C    0.000000   0.000006  -0.000299   0.005150  -0.023250   0.355912
     8  C   -0.000000  -0.000000   0.000004  -0.000170   0.005161  -0.024087
     9  C    0.000000   0.000000  -0.000000   0.000002  -0.000285   0.006630
    10  H   -0.020954   0.379244  -0.057156   0.005555  -0.000065   0.000002
    11  H    0.000887  -0.001316   0.344006  -0.009881  -0.003474   0.000123
    12  H    0.000887  -0.001316   0.344006  -0.009882  -0.003474   0.000123
    13  H    0.003314  -0.005896  -0.028369   0.380900  -0.014341  -0.005514
    14  H    0.003314  -0.005896  -0.028370   0.380902  -0.014341  -0.005514
    15  H   -0.000006   0.000277  -0.006784  -0.023344   0.370307  -0.016551
    16  H   -0.000006   0.000277  -0.006784  -0.023343   0.370306  -0.016550
    17  H   -0.000001  -0.000003   0.000514  -0.008477  -0.018723   0.367873
    18  H   -0.000001  -0.000003   0.000514  -0.008477  -0.018722   0.367872
    19  H    0.000000   0.000000   0.000006   0.000335  -0.007110  -0.020863
    20  H    0.000000   0.000000   0.000006   0.000336  -0.007110  -0.020864
    21  H    0.000000   0.000000   0.000000  -0.000008   0.000455  -0.008248
    22  H    0.000000   0.000000   0.000000  -0.000008   0.000455  -0.008248
    23  H   -0.000000  -0.000000   0.000000  -0.000000   0.000007  -0.000361
    24  H    0.000000   0.000000   0.000000   0.000000   0.000001   0.000399
    25  H    0.000000   0.000000   0.000000   0.000000   0.000001   0.000399
               7          8          9         10         11         12
     1  O    0.000000  -0.000000   0.000000  -0.020954   0.000887   0.000887
     2  C    0.000006  -0.000000   0.000000   0.379244  -0.001316  -0.001316
     3  C   -0.000299   0.000004  -0.000000  -0.057156   0.344006   0.344006
     4  C    0.005150  -0.000170   0.000002   0.005555  -0.009881  -0.009882
     5  C   -0.023250   0.005161  -0.000285  -0.000065  -0.003474  -0.003474
     6  C    0.355912  -0.024087   0.006630   0.000002   0.000123   0.000123
     7  C    4.702389   0.374740  -0.040339   0.000000   0.000011   0.000011
     8  C    0.374740   4.596941   0.429210  -0.000000  -0.000000  -0.000000
     9  C   -0.040339   0.429210   4.491133   0.000000   0.000000   0.000000
    10  H    0.000000  -0.000000   0.000000   0.534335  -0.001032  -0.001033
    11  H    0.000011  -0.000000   0.000000  -0.001032   0.577274  -0.012899
    12  H    0.000011  -0.000000   0.000000  -0.001033  -0.012899   0.577276
    13  H    0.000387  -0.000010   0.000000   0.000206  -0.008686   0.007187
    14  H    0.000387  -0.000010   0.000000   0.000206   0.007187  -0.008686
    15  H   -0.005917   0.000303  -0.000002   0.000002  -0.001598   0.006771
    16  H   -0.005918   0.000303  -0.000002   0.000002   0.006770  -0.001598
    17  H   -0.018547  -0.004886   0.000180  -0.000000   0.000023  -0.000035
    18  H   -0.018547  -0.004886   0.000180  -0.000000  -0.000035   0.000023
    19  H    0.369768  -0.022652  -0.003804   0.000000   0.000003  -0.000004
    20  H    0.369769  -0.022653  -0.003804   0.000000  -0.000004   0.000003
    21  H   -0.020349   0.372411  -0.020953   0.000000   0.000000  -0.000000
    22  H   -0.020349   0.372410  -0.020953   0.000000  -0.000000   0.000000
    23  H    0.006344  -0.006996   0.371724  -0.000000  -0.000000  -0.000000
    24  H   -0.008100  -0.019909   0.389746   0.000000  -0.000000   0.000000
    25  H   -0.008100  -0.019909   0.389746   0.000000   0.000000  -0.000000
              13         14         15         16         17         18
     1  O    0.003314   0.003314  -0.000006  -0.000006  -0.000001  -0.000001
     2  C   -0.005896  -0.005896   0.000277   0.000277  -0.000003  -0.000003
     3  C   -0.028369  -0.028370  -0.006784  -0.006784   0.000514   0.000514
     4  C    0.380900   0.380902  -0.023344  -0.023343  -0.008477  -0.008477
     5  C   -0.014341  -0.014341   0.370307   0.370306  -0.018723  -0.018722
     6  C   -0.005514  -0.005514  -0.016551  -0.016550   0.367873   0.367872
     7  C    0.000387   0.000387  -0.005917  -0.005918  -0.018547  -0.018547
     8  C   -0.000010  -0.000010   0.000303   0.000303  -0.004886  -0.004886
     9  C    0.000000   0.000000  -0.000002  -0.000002   0.000180   0.000180
    10  H    0.000206   0.000206   0.000002   0.000002  -0.000000  -0.000000
    11  H   -0.008686   0.007187  -0.001598   0.006770   0.000023  -0.000035
    12  H    0.007187  -0.008686   0.006771  -0.001598  -0.000035   0.000023
    13  H    0.645745  -0.028665   0.007996  -0.010017  -0.001737   0.007353
    14  H   -0.028665   0.645746  -0.010017   0.007996   0.007353  -0.001737
    15  H    0.007996  -0.010017   0.672659  -0.029700  -0.010437   0.008517
    16  H   -0.010017   0.007996  -0.029700   0.672658   0.008517  -0.010437
    17  H   -0.001737   0.007353  -0.010437   0.008517   0.672872  -0.028963
    18  H    0.007353  -0.001737   0.008517  -0.010437  -0.028963   0.672872
    19  H    0.000022  -0.000042   0.007692  -0.001896  -0.010459   0.008583
    20  H   -0.000042   0.000022  -0.001896   0.007692   0.008583  -0.010459
    21  H   -0.000006   0.000004   0.000024  -0.000051  -0.001958   0.007979
    22  H    0.000004  -0.000006  -0.000051   0.000024   0.007979  -0.001958
    23  H   -0.000000  -0.000000   0.000000   0.000000   0.000010   0.000010
    24  H    0.000000  -0.000000   0.000002  -0.000007   0.000029  -0.000056
    25  H   -0.000000   0.000000  -0.000007   0.000002  -0.000056   0.000029
              19         20         21         22         23         24
     1  O    0.000000   0.000000   0.000000   0.000000  -0.000000   0.000000
     2  C    0.000000   0.000000   0.000000   0.000000  -0.000000   0.000000
     3  C    0.000006   0.000006   0.000000   0.000000   0.000000   0.000000
     4  C    0.000335   0.000336  -0.000008  -0.000008  -0.000000   0.000000
     5  C   -0.007110  -0.007110   0.000455   0.000455   0.000007   0.000001
     6  C   -0.020863  -0.020864  -0.008248  -0.008248  -0.000361   0.000399
     7  C    0.369768   0.369769  -0.020349  -0.020349   0.006344  -0.008100
     8  C   -0.022652  -0.022653   0.372411   0.372410  -0.006996  -0.019909
     9  C   -0.003804  -0.003804  -0.020953  -0.020953   0.371724   0.389746
    10  H    0.000000   0.000000   0.000000   0.000000  -0.000000   0.000000
    11  H    0.000003  -0.000004   0.000000  -0.000000  -0.000000  -0.000000
    12  H   -0.000004   0.000003  -0.000000   0.000000  -0.000000   0.000000
    13  H    0.000022  -0.000042  -0.000006   0.000004  -0.000000   0.000000
    14  H   -0.000042   0.000022   0.000004  -0.000006  -0.000000  -0.000000
    15  H    0.007692  -0.001896   0.000024  -0.000051   0.000000   0.000002
    16  H   -0.001896   0.007692  -0.000051   0.000024   0.000000  -0.000007
    17  H   -0.010459   0.008583  -0.001958   0.007979   0.000010   0.000029
    18  H    0.008583  -0.010459   0.007979  -0.001958   0.000010  -0.000056
    19  H    0.678556  -0.030430   0.008852  -0.010625  -0.000047  -0.001765
    20  H   -0.030430   0.678557  -0.010625   0.008852  -0.000047   0.007359
    21  H    0.008852  -0.010625   0.674661  -0.028931  -0.005259  -0.008584
    22  H   -0.010625   0.008852  -0.028931   0.674661  -0.005259   0.007527
    23  H   -0.000047  -0.000047  -0.005259  -0.005259   0.610725  -0.019538
    24  H   -0.001765   0.007359  -0.008584   0.007527  -0.019538   0.637188
    25  H    0.007359  -0.001765   0.007527  -0.008584  -0.019538  -0.023141
              25
     1  O    0.000000
     2  C    0.000000
     3  C    0.000000
     4  C    0.000000
     5  C    0.000001
     6  C    0.000399
     7  C   -0.008100
     8  C   -0.019909
     9  C    0.389746
    10  H    0.000000
    11  H    0.000000
    12  H   -0.000000
    13  H   -0.000000
    14  H    0.000000
    15  H   -0.000007
    16  H    0.000002
    17  H   -0.000056
    18  H    0.000029
    19  H    0.007359
    20  H   -0.001765
    21  H    0.007527
    22  H   -0.008584
    23  H   -0.019538
    24  H   -0.023141
    25  H    0.637189
          Atomic-Atomic Spin Densities.
               1          2          3          4          5          6
     1  O    0.535143  -0.045835  -0.008254   0.007313  -0.000039   0.000016
     2  C   -0.045835  -0.094815   0.074922  -0.004785  -0.001233   0.000075
     3  C   -0.008254   0.074922   0.069692  -0.005812   0.000705   0.000064
     4  C    0.007313  -0.004785  -0.005812   0.050267  -0.007133  -0.009263
     5  C   -0.000039  -0.001233   0.000705  -0.007133   0.055276   0.017828
     6  C    0.000016   0.000075   0.000064  -0.009263   0.017828   0.049156
     7  C   -0.000000  -0.000002  -0.000016   0.001053  -0.005838   0.004856
     8  C    0.000000   0.000000   0.000000  -0.000116   0.001067  -0.007263
     9  C   -0.000000  -0.000000  -0.000000   0.000003  -0.000084   0.000938
    10  H   -0.010644   0.022455  -0.020742   0.001325  -0.000065   0.000004
    11  H    0.000265   0.000294  -0.001132   0.000137  -0.000584   0.000061
    12  H    0.000265   0.000294  -0.001132   0.000137  -0.000584   0.000061
    13  H    0.000230  -0.000648   0.001305  -0.000450   0.000221   0.000343
    14  H    0.000230  -0.000648   0.001305  -0.000450   0.000221   0.000343
    15  H   -0.000007  -0.000011  -0.000427   0.001359  -0.000681  -0.000010
    16  H   -0.000007  -0.000011  -0.000427   0.001359  -0.000681  -0.000010
    17  H   -0.000002  -0.000001  -0.000018   0.000728  -0.001126   0.001061
    18  H   -0.000002  -0.000001  -0.000018   0.000728  -0.001126   0.001061
    19  H   -0.000000  -0.000000  -0.000004   0.000076  -0.000589   0.000795
    20  H   -0.000000  -0.000000  -0.000004   0.000076  -0.000589   0.000795
    21  H   -0.000000  -0.000000   0.000000   0.000009  -0.000059   0.000469
    22  H   -0.000000  -0.000000   0.000000   0.000009  -0.000059   0.000469
    23  H    0.000000   0.000000  -0.000000  -0.000000   0.000003  -0.000065
    24  H   -0.000000  -0.000000  -0.000000   0.000000  -0.000004   0.000028
    25  H   -0.000000  -0.000000  -0.000000   0.000000  -0.000004   0.000028
               7          8          9         10         11         12
     1  O   -0.000000   0.000000  -0.000000  -0.010644   0.000265   0.000265
     2  C   -0.000002   0.000000  -0.000000   0.022455   0.000294   0.000294
     3  C   -0.000016   0.000000  -0.000000  -0.020742  -0.001132  -0.001132
     4  C    0.001053  -0.000116   0.000003   0.001325   0.000137   0.000137
     5  C   -0.005838   0.001067  -0.000084  -0.000065  -0.000584  -0.000584
     6  C    0.004856  -0.007263   0.000938   0.000004   0.000061   0.000061
     7  C    0.054261   0.023564  -0.007391  -0.000000  -0.000010  -0.000010
     8  C    0.023564   0.048330   0.000081   0.000000   0.000000   0.000000
     9  C   -0.007391   0.000081   0.034004  -0.000000  -0.000000  -0.000000
    10  H   -0.000000   0.000000  -0.000000   0.118956   0.001208   0.001208
    11  H   -0.000010   0.000000  -0.000000   0.001208  -0.002977   0.001193
    12  H   -0.000010   0.000000  -0.000000   0.001208   0.001193  -0.002977
    13  H   -0.000044   0.000006  -0.000000   0.000036   0.000132  -0.000040
    14  H   -0.000044   0.000006  -0.000000   0.000036  -0.000040   0.000132
    15  H    0.000316  -0.000040   0.000005  -0.000008  -0.000059  -0.000140
    16  H    0.000316  -0.000040   0.000005  -0.000008  -0.000140  -0.000059
    17  H    0.000060  -0.000355   0.000036  -0.000000  -0.000002  -0.000006
    18  H    0.000060  -0.000355   0.000036  -0.000000  -0.000006  -0.000002
    19  H    0.000231  -0.000596   0.000465  -0.000000  -0.000001  -0.000001
    20  H    0.000231  -0.000596   0.000465  -0.000000  -0.000001  -0.000001
    21  H   -0.000366   0.000144   0.000748  -0.000000  -0.000000  -0.000000
    22  H   -0.000366   0.000144   0.000748  -0.000000  -0.000000  -0.000000
    23  H    0.000683  -0.002165   0.007467   0.000000   0.000000   0.000000
    24  H   -0.000368  -0.000142   0.001679  -0.000000  -0.000000  -0.000000
    25  H   -0.000368  -0.000142   0.001679  -0.000000  -0.000000  -0.000000
              13         14         15         16         17         18
     1  O    0.000230   0.000230  -0.000007  -0.000007  -0.000002  -0.000002
     2  C   -0.000648  -0.000648  -0.000011  -0.000011  -0.000001  -0.000001
     3  C    0.001305   0.001305  -0.000427  -0.000427  -0.000018  -0.000018
     4  C   -0.000450  -0.000450   0.001359   0.001359   0.000728   0.000728
     5  C    0.000221   0.000221  -0.000681  -0.000681  -0.001126  -0.001126
     6  C    0.000343   0.000343  -0.000010  -0.000010   0.001061   0.001061
     7  C   -0.000044  -0.000044   0.000316   0.000316   0.000060   0.000060
     8  C    0.000006   0.000006  -0.000040  -0.000040  -0.000355  -0.000355
     9  C   -0.000000  -0.000000   0.000005   0.000005   0.000036   0.000036
    10  H    0.000036   0.000036  -0.000008  -0.000008  -0.000000  -0.000000
    11  H    0.000132  -0.000040  -0.000059  -0.000140  -0.000002  -0.000006
    12  H   -0.000040   0.000132  -0.000140  -0.000059  -0.000006  -0.000002
    13  H   -0.001944  -0.000025  -0.000042  -0.000042  -0.000029  -0.000040
    14  H   -0.000025  -0.001944  -0.000042  -0.000042  -0.000040  -0.000029
    15  H   -0.000042  -0.000042  -0.001962   0.000247   0.000044  -0.000004
    16  H   -0.000042  -0.000042   0.000247  -0.001962  -0.000004   0.000044
    17  H   -0.000029  -0.000040   0.000044  -0.000004  -0.002232   0.000252
    18  H   -0.000040  -0.000029  -0.000004   0.000044   0.000252  -0.002231
    19  H   -0.000002  -0.000004   0.000071   0.000026   0.000093   0.000001
    20  H   -0.000004  -0.000002   0.000026   0.000071   0.000001   0.000093
    21  H   -0.000001  -0.000001   0.000002   0.000002   0.000024   0.000071
    22  H   -0.000001  -0.000001   0.000002   0.000002   0.000071   0.000024
    23  H    0.000000   0.000000  -0.000000  -0.000000  -0.000005  -0.000005
    24  H   -0.000000  -0.000000   0.000000   0.000001   0.000001   0.000002
    25  H   -0.000000  -0.000000   0.000001   0.000000   0.000002   0.000001
              19         20         21         22         23         24
     1  O   -0.000000  -0.000000  -0.000000  -0.000000   0.000000  -0.000000
     2  C   -0.000000  -0.000000  -0.000000  -0.000000   0.000000  -0.000000
     3  C   -0.000004  -0.000004   0.000000   0.000000  -0.000000  -0.000000
     4  C    0.000076   0.000076   0.000009   0.000009  -0.000000   0.000000
     5  C   -0.000589  -0.000589  -0.000059  -0.000059   0.000003  -0.000004
     6  C    0.000795   0.000795   0.000469   0.000469  -0.000065   0.000028
     7  C    0.000231   0.000231  -0.000366  -0.000366   0.000683  -0.000368
     8  C   -0.000596  -0.000596   0.000144   0.000144  -0.002165  -0.000142
     9  C    0.000465   0.000465   0.000748   0.000748   0.007467   0.001679
    10  H   -0.000000  -0.000000  -0.000000  -0.000000   0.000000  -0.000000
    11  H   -0.000001  -0.000001  -0.000000  -0.000000   0.000000  -0.000000
    12  H   -0.000001  -0.000001  -0.000000  -0.000000   0.000000  -0.000000
    13  H   -0.000002  -0.000004  -0.000001  -0.000001   0.000000  -0.000000
    14  H   -0.000004  -0.000002  -0.000001  -0.000001   0.000000  -0.000000
    15  H    0.000071   0.000026   0.000002   0.000002  -0.000000   0.000000
    16  H    0.000026   0.000071   0.000002   0.000002  -0.000000   0.000001
    17  H    0.000093   0.000001   0.000024   0.000071  -0.000005   0.000001
    18  H    0.000001   0.000093   0.000071   0.000024  -0.000005   0.000002
    19  H   -0.002428   0.000294  -0.000006   0.000040  -0.000039   0.000019
    20  H    0.000294  -0.002428   0.000040  -0.000006  -0.000039   0.000060
    21  H   -0.000006   0.000040  -0.001885   0.000232  -0.000377   0.000081
    22  H    0.000040  -0.000006   0.000232  -0.001885  -0.000377   0.000005
    23  H   -0.000039  -0.000039  -0.000377  -0.000377   0.034189  -0.001013
    24  H    0.000019   0.000060   0.000081   0.000005  -0.001013  -0.000784
    25  H    0.000060   0.000019   0.000005   0.000081  -0.001013   0.000205
              25
     1  O   -0.000000
     2  C   -0.000000
     3  C   -0.000000
     4  C    0.000000
     5  C   -0.000004
     6  C    0.000028
     7  C   -0.000368
     8  C   -0.000142
     9  C    0.001679
    10  H   -0.000000
    11  H   -0.000000
    12  H   -0.000000
    13  H   -0.000000
    14  H   -0.000000
    15  H    0.000001
    16  H    0.000000
    17  H    0.000002
    18  H    0.000001
    19  H    0.000060
    20  H    0.000019
    21  H    0.000005
    22  H    0.000081
    23  H   -0.001013
    24  H    0.000205
    25  H   -0.000784
 Mulliken charges and spin densities:
               1          2
     1  O    0.028931   0.478672
     2  C    0.179422  -0.049949
     3  C   -0.030341   0.110007
     4  C   -0.008975   0.036570
     5  C   -0.007751   0.054839
     6  C    0.007976   0.061840
     7  C   -0.015158   0.070810
     8  C   -0.025315   0.061530
     9  C    0.011591   0.040884
    10  H    0.160687   0.113762
    11  H    0.102643  -0.001663
    12  H    0.102642  -0.001663
    13  H    0.050171  -0.001037
    14  H    0.050170  -0.001037
    15  H    0.031762  -0.001360
    16  H    0.031763  -0.001360
    17  H    0.030351  -0.001447
    18  H    0.030351  -0.001447
    19  H    0.028520  -0.001499
    20  H    0.028520  -0.001499
    21  H    0.033061  -0.000867
    22  H    0.033061  -0.000867
    23  H    0.068224   0.037245
    24  H    0.038847  -0.000231
    25  H    0.038847  -0.000231
 Sum of Mulliken charges =   1.00000   1.00000
 Mulliken charges and spin densities with hydrogens summed into heavy atoms:
               1          2
     1  O    0.028931   0.478672
     2  C    0.340108   0.063813
     3  C    0.174944   0.106681
     4  C    0.091366   0.034495
     5  C    0.055775   0.052119
     6  C    0.068678   0.058947
     7  C    0.041882   0.067811
     8  C    0.040807   0.059795
     9  C    0.157509   0.077667
 Electronic spatial extent (au):  <R**2>=           2845.9870
 Charge=              1.0000 electrons
 Dipole moment (field-independent basis, Debye):
    X=              6.2195    Y=              2.3445    Z=             -0.0000  Tot=              6.6467
 Quadrupole moment (field-independent basis, Debye-Ang):
   XX=              8.2194   YY=            -53.0506   ZZ=            -53.5073
   XY=             10.7055   XZ=             -0.0001   YZ=             -0.0000
 Traceless Quadrupole moment (field-independent basis, Debye-Ang):
   XX=             40.9989   YY=            -20.2711   ZZ=            -20.7278
   XY=             10.7055   XZ=             -0.0001   YZ=             -0.0000
 Octapole moment (field-independent basis, Debye-Ang**2):
  XXX=            118.4096  YYY=              0.2718  ZZZ=             -0.0000  XYY=             11.1924
  XXY=             33.1811  XXZ=             -0.0009  XZZ=              9.9987  YZZ=              0.1364
  YYZ=              0.0000  XYZ=             -0.0001
 Hexadecapole moment (field-independent basis, Debye-Ang**3):
 XXXX=          -2030.3754 YYYY=           -217.5545 ZZZZ=            -98.9896 XXXY=            191.9136
 XXXZ=             -0.0037 YYYX=              0.6335 YYYZ=              0.0002 ZZZX=             -0.0001
 ZZZY=             -0.0000 XXYY=           -567.3412 XXZZ=           -556.5301 YYZZ=            -46.9398
 XXYZ=             -0.0005 YYXZ=             -0.0001 ZZXY=             -3.7717
 N-N= 4.291713323351D+02 E-N=-1.747725735371D+03  KE= 3.846479874650D+02
                          Isotropic Fermi Contact Couplings
        Atom                 a.u.       MegaHertz       Gauss      10(-4) cm-1
     1  O(17)              0.15906     -96.42216     -34.40582     -32.16297
     2  C(13)             -0.05528     -62.14869     -22.17620     -20.73057
     3  C(13)              0.00946      10.63717       3.79561       3.54818
     4  C(13)              0.00513       5.76382       2.05667       1.92260
     5  C(13)              0.00326       3.66233       1.30681       1.22162
     6  C(13)              0.00176       1.97318       0.70408       0.65818
     7  C(13)              0.00318       3.57320       1.27501       1.19189
     8  C(13)              0.00583       6.55747       2.33987       2.18734
     9  C(13)              0.00394       4.43434       1.58228       1.47914
    10  H(1)               0.05030     224.82812      80.22426      74.99459
    11  H(1)              -0.00086      -3.83445      -1.36823      -1.27903
    12  H(1)              -0.00086      -3.83424      -1.36815      -1.27896
    13  H(1)              -0.00039      -1.75201      -0.62516      -0.58441
    14  H(1)              -0.00039      -1.75199      -0.62515      -0.58440
    15  H(1)              -0.00053      -2.34847      -0.83799      -0.78336
    16  H(1)              -0.00053      -2.34854      -0.83802      -0.78339
    17  H(1)              -0.00058      -2.57727      -0.91963      -0.85968
    18  H(1)              -0.00058      -2.57677      -0.91946      -0.85952
    19  H(1)              -0.00058      -2.59122      -0.92461      -0.86434
    20  H(1)              -0.00058      -2.59118      -0.92460      -0.86433
    21  H(1)              -0.00031      -1.36587      -0.48738      -0.45560
    22  H(1)              -0.00031      -1.36544      -0.48722      -0.45546
    23  H(1)               0.01689      75.48529      26.93503      25.17918
    24  H(1)               0.00013       0.59898       0.21373       0.19980
    25  H(1)               0.00013       0.59875       0.21365       0.19972
 --------------------------------------------------------
       Center         ----  Spin Dipole Couplings  ----
                      3XX-RR        3YY-RR        3ZZ-RR
 --------------------------------------------------------
     1   Atom        1.762866     -0.949308     -0.813558
     2   Atom        0.094446      0.015669     -0.110115
     3   Atom        0.175208     -0.072087     -0.103121
     4   Atom        0.066283     -0.031556     -0.034727
     5   Atom        0.097083     -0.040299     -0.056784
     6   Atom        0.112200     -0.051842     -0.060359
     7   Atom        0.122262     -0.053985     -0.068277
     8   Atom        0.092250     -0.032589     -0.059661
     9   Atom        0.070507     -0.031835     -0.038672
    10   Atom        0.001136      0.011159     -0.012295
    11   Atom       -0.002275      0.000156      0.002120
    12   Atom       -0.002275      0.000156      0.002120
    13   Atom        0.006406     -0.003295     -0.003111
    14   Atom        0.006406     -0.003295     -0.003111
    15   Atom        0.000575     -0.000502     -0.000073
    16   Atom        0.000575     -0.000502     -0.000073
    17   Atom        0.000434     -0.000610      0.000176
    18   Atom        0.000434     -0.000610      0.000176
    19   Atom       -0.000649     -0.000327      0.000975
    20   Atom       -0.000649     -0.000326      0.000975
    21   Atom       -0.001052      0.000018      0.001034
    22   Atom       -0.001052      0.000018      0.001034
    23   Atom        0.001995      0.004999     -0.006994
    24   Atom        0.000259     -0.001069      0.000810
    25   Atom        0.000259     -0.001069      0.000811
 --------------------------------------------------------
                        XY            XZ            YZ
 --------------------------------------------------------
     1   Atom        0.382601     -0.000051     -0.000006
     2   Atom       -0.022872     -0.000003     -0.000001
     3   Atom       -0.084310     -0.000001      0.000000
     4   Atom        0.008168     -0.000000      0.000000
     5   Atom        0.048473     -0.000000     -0.000000
     6   Atom        0.037338     -0.000001     -0.000000
     7   Atom        0.052339     -0.000000     -0.000000
     8   Atom        0.063741      0.000001      0.000000
     9   Atom        0.026938      0.000001      0.000000
    10   Atom        0.014515     -0.000000     -0.000000
    11   Atom       -0.003128      0.000453      0.012254
    12   Atom       -0.003129     -0.000453     -0.012254
    13   Atom       -0.001979     -0.001561     -0.004527
    14   Atom       -0.001979      0.001561      0.004527
    15   Atom       -0.000234      0.001640     -0.007347
    16   Atom       -0.000234     -0.001640      0.007347
    17   Atom       -0.000325     -0.001519      0.007928
    18   Atom       -0.000325      0.001520     -0.007928
    19   Atom       -0.000190      0.001929     -0.008834
    20   Atom       -0.000190     -0.001929      0.008834
    21   Atom        0.000796      0.001273     -0.007704
    22   Atom        0.000796     -0.001273      0.007704
    23   Atom        0.009245     -0.000000     -0.000000
    24   Atom       -0.001702     -0.003207      0.005298
    25   Atom       -0.001702      0.003207     -0.005298
 --------------------------------------------------------


 ---------------------------------------------------------------------------------
              Anisotropic Spin Dipole Couplings in Principal Axis System
 ---------------------------------------------------------------------------------

       Atom             a.u.   MegaHertz   Gauss  10(-4) cm-1        Axes

              Baa    -1.0022    72.522    25.878    24.191 -0.1371  0.9906 -0.0000
     1 O(17)  Bbb    -0.8136    58.868    21.006    19.636  0.0000  0.0000  1.0000
              Bcc     1.8158  -131.390   -46.883   -43.827  0.9906  0.1371 -0.0000
 
              Baa    -0.1101   -14.776    -5.273    -4.929  0.0000  0.0000  1.0000
     2 C(13)  Bbb     0.0095     1.276     0.455     0.426  0.2600  0.9656 -0.0000
              Bcc     0.1006    13.500     4.817     4.503  0.9656 -0.2600 -0.0000
 
              Baa    -0.1031   -13.838    -4.938    -4.616  0.0000  0.0000  1.0000
     3 C(13)  Bbb    -0.0981   -13.163    -4.697    -4.391  0.2948  0.9556 -0.0000
              Bcc     0.2012    27.001     9.635     9.007  0.9556 -0.2948 -0.0000
 
              Baa    -0.0347    -4.660    -1.663    -1.554  0.0000 -0.0000  1.0000
     4 C(13)  Bbb    -0.0322    -4.325    -1.543    -1.443 -0.0826  0.9966  0.0000
              Bcc     0.0670     8.985     3.206     2.997  0.9966  0.0826 -0.0000
 
              Baa    -0.0568    -7.620    -2.719    -2.542  0.0000 -0.0000  1.0000
     5 C(13)  Bbb    -0.0557    -7.472    -2.666    -2.492 -0.3024  0.9532  0.0000
              Bcc     0.1125    15.092     5.385     5.034  0.9532  0.3024 -0.0000
 
              Baa    -0.0604    -8.100    -2.890    -2.702  0.0000 -0.0001  1.0000
     6 C(13)  Bbb    -0.0599    -8.043    -2.870    -2.683 -0.2120  0.9773  0.0001
              Bcc     0.1203    16.143     5.760     5.385  0.9773  0.2120 -0.0000
 
              Baa    -0.0684    -9.173    -3.273    -3.060 -0.2648  0.9643  0.0004
     7 C(13)  Bbb    -0.0683    -9.162    -3.269    -3.056  0.0001 -0.0003  1.0000
              Bcc     0.1366    18.335     6.542     6.116  0.9643  0.2648 -0.0000
 
              Baa    -0.0597    -8.006    -2.857    -2.670 -0.0000  0.0001  1.0000
     8 C(13)  Bbb    -0.0594    -7.969    -2.843    -2.658 -0.3875  0.9219 -0.0001
              Bcc     0.1190    15.975     5.700     5.329  0.9219  0.3875  0.0000
 
              Baa    -0.0387    -5.189    -1.852    -1.731  0.0000 -0.0001  1.0000
     9 C(13)  Bbb    -0.0385    -5.165    -1.843    -1.723 -0.2399  0.9708  0.0001
              Bcc     0.0772    10.355     3.695     3.454  0.9708  0.2399  0.0000
 
              Baa    -0.0123    -6.560    -2.341    -2.188  0.0000  0.0000  1.0000
    10 H(1)   Bbb    -0.0092    -4.913    -1.753    -1.639  0.8144 -0.5804 -0.0000
              Bcc     0.0215    11.473     4.094     3.827  0.5804  0.8144 -0.0000
 
              Baa    -0.0119    -6.335    -2.260    -2.113  0.2652  0.7211 -0.6401
    11 H(1)   Bbb    -0.0018    -0.941    -0.336    -0.314  0.9575 -0.1187  0.2630
              Bcc     0.0136     7.275     2.596     2.427 -0.1137  0.6826  0.7219
 
              Baa    -0.0119    -6.335    -2.260    -2.113  0.2653  0.7211  0.6401
    12 H(1)   Bbb    -0.0018    -0.941    -0.336    -0.314  0.9575 -0.1187 -0.2630
              Bcc     0.0136     7.275     2.596     2.427  0.1137 -0.6826  0.7219
 
              Baa    -0.0082    -4.355    -1.554    -1.453  0.1696  0.7073  0.6863
    13 H(1)   Bbb     0.0013     0.700     0.250     0.234 -0.0465 -0.6898  0.7225
              Bcc     0.0068     3.655     1.304     1.219  0.9844 -0.1545 -0.0841
 
              Baa    -0.0082    -4.355    -1.554    -1.453  0.1696  0.7073 -0.6863
    14 H(1)   Bbb     0.0013     0.700     0.250     0.234  0.0465  0.6898  0.7225
              Bcc     0.0069     3.655     1.304     1.219  0.9844 -0.1545  0.0841
 
              Baa    -0.0078    -4.137    -1.476    -1.380 -0.1179  0.7049  0.6995
    15 H(1)   Bbb     0.0004     0.226     0.080     0.075  0.9734  0.2213 -0.0589
              Bcc     0.0073     3.911     1.396     1.305  0.1963 -0.6739  0.7122
 
              Baa    -0.0078    -4.137    -1.476    -1.380 -0.1179  0.7049 -0.6994
    16 H(1)   Bbb     0.0004     0.226     0.080     0.075  0.9734  0.2213  0.0589
              Bcc     0.0073     3.911     1.396     1.305 -0.1963  0.6739  0.7123
 
              Baa    -0.0082    -4.392    -1.567    -1.465 -0.0945  0.7157 -0.6920
    17 H(1)   Bbb     0.0003     0.147     0.053     0.049  0.9801  0.1886  0.0613
              Bcc     0.0080     4.245     1.515     1.416 -0.1744  0.6724  0.7193
 
              Baa    -0.0082    -4.392    -1.567    -1.465 -0.0945  0.7157  0.6920
    18 H(1)   Bbb     0.0003     0.147     0.053     0.049  0.9801  0.1886 -0.0613
              Bcc     0.0080     4.245     1.515     1.416  0.1744 -0.6724  0.7193
 
              Baa    -0.0087    -4.646    -1.658    -1.550 -0.1465  0.7161  0.6825
    19 H(1)   Bbb    -0.0007    -0.381    -0.136    -0.127  0.9774  0.2112 -0.0118
              Bcc     0.0094     5.026     1.793     1.677  0.1526 -0.6653  0.7308
 
              Baa    -0.0087    -4.646    -1.658    -1.550 -0.1465  0.7160 -0.6825
    20 H(1)   Bbb    -0.0007    -0.381    -0.136    -0.127  0.9774  0.2112  0.0118
              Bcc     0.0094     5.026     1.793     1.677 -0.1526  0.6653  0.7308
 
              Baa    -0.0075    -4.013    -1.432    -1.338 -0.2192  0.7086  0.6707
    21 H(1)   Bbb    -0.0007    -0.396    -0.141    -0.132  0.9748  0.1886  0.1193
              Bcc     0.0083     4.409     1.573     1.471  0.0419 -0.6800  0.7320
 
              Baa    -0.0075    -4.013    -1.432    -1.338 -0.2192  0.7086 -0.6707
    22 H(1)   Bbb    -0.0007    -0.396    -0.141    -0.132  0.9748  0.1886 -0.1193
              Bcc     0.0083     4.409     1.573     1.471 -0.0419  0.6800  0.7320
 
              Baa    -0.0070    -3.731    -1.331    -1.245 -0.0000  0.0000  1.0000
    23 H(1)   Bbb    -0.0059    -3.132    -1.118    -1.045  0.7617 -0.6479  0.0000
              Bcc     0.0129     6.863     2.449     2.289  0.6479  0.7617 -0.0000
 
              Baa    -0.0056    -3.004    -1.072    -1.002 -0.1575  0.7227 -0.6729
    24 H(1)   Bbb    -0.0015    -0.787    -0.281    -0.262  0.8724  0.4211  0.2481
              Bcc     0.0071     3.791     1.353     1.265 -0.4627  0.5480  0.6969
 
              Baa    -0.0056    -3.004    -1.072    -1.002 -0.1575  0.7228  0.6729
    25 H(1)   Bbb    -0.0015    -0.787    -0.281    -0.262  0.8724  0.4211 -0.2481
              Bcc     0.0071     3.791     1.353     1.265  0.4627 -0.5480  0.6969
 

 ---------------------------------------------------------------------------------

 ******************************Gaussian NBO Version 3.1******************************
             N A T U R A L   A T O M I C   O R B I T A L   A N D
          N A T U R A L   B O N D   O R B I T A L   A N A L Y S I S
 ******************************Gaussian NBO Version 3.1******************************
       /RESON  / : Allow strongly delocalized NBO set

 Analyzing the SCF density

 Job title: 80                                                              

 Storage needed:    129414 in NPA,    171001 in NBO ( 939520721 available)
 GSVD:  LWork=       24394 too small for GESVD, short by       10853 words or       10853 for optimal perf.


 NATURAL POPULATIONS:  Natural atomic orbital occupancies 
                                                          
   NAO  Atom  No  lang   Type(AO)    Occupancy
 --------------------------------------------
     1    O    1  S      Cor( 1S)     1.99973
     2    O    1  S      Val( 2S)     1.71308
     3    O    1  S      Ryd( 3S)     0.00166
     4    O    1  px     Val( 2p)     1.47725
     5    O    1  px     Ryd( 3p)     0.00298
     6    O    1  py     Val( 2p)     1.60922
     7    O    1  py     Ryd( 3p)     0.00056
     8    O    1  pz     Val( 2p)     1.42154
     9    O    1  pz     Ryd( 3p)     0.00029
    10    O    1  dxy    Ryd( 3d)     0.00156
    11    O    1  dxz    Ryd( 3d)     0.00005
    12    O    1  dyz    Ryd( 3d)     0.00224
    13    O    1  dx2y2  Ryd( 3d)     0.00131
    14    O    1  dz2    Ryd( 3d)     0.00039

    15    C    2  S      Cor( 1S)     1.99932
    16    C    2  S      Val( 2S)     0.95460
    17    C    2  S      Ryd( 3S)     0.00638
    18    C    2  px     Val( 2p)     1.06178
    19    C    2  px     Ryd( 3p)     0.00354
    20    C    2  py     Val( 2p)     0.83044
    21    C    2  py     Ryd( 3p)     0.01397
    22    C    2  pz     Val( 2p)     0.64453
    23    C    2  pz     Ryd( 3p)     0.00079
    24    C    2  dxy    Ryd( 3d)     0.00315
    25    C    2  dxz    Ryd( 3d)     0.00041
    26    C    2  dyz    Ryd( 3d)     0.00337
    27    C    2  dx2y2  Ryd( 3d)     0.00217
    28    C    2  dz2    Ryd( 3d)     0.00066

    29    C    3  S      Cor( 1S)     1.99907
    30    C    3  S      Val( 2S)     1.06491
    31    C    3  S      Ryd( 3S)     0.00130
    32    C    3  px     Val( 2p)     0.98285
    33    C    3  px     Ryd( 3p)     0.00237
    34    C    3  py     Val( 2p)     1.18548
    35    C    3  py     Ryd( 3p)     0.00221
    36    C    3  pz     Val( 2p)     1.25748
    37    C    3  pz     Ryd( 3p)     0.00152
    38    C    3  dxy    Ryd( 3d)     0.00065
    39    C    3  dxz    Ryd( 3d)     0.00040
    40    C    3  dyz    Ryd( 3d)     0.00090
    41    C    3  dx2y2  Ryd( 3d)     0.00067
    42    C    3  dz2    Ryd( 3d)     0.00052

    43    C    4  S      Cor( 1S)     1.99912
    44    C    4  S      Val( 2S)     1.01692
    45    C    4  S      Ryd( 3S)     0.00211
    46    C    4  px     Val( 2p)     0.99542
    47    C    4  px     Ryd( 3p)     0.00436
    48    C    4  py     Val( 2p)     1.14347
    49    C    4  py     Ryd( 3p)     0.00229
    50    C    4  pz     Val( 2p)     1.24900
    51    C    4  pz     Ryd( 3p)     0.00393
    52    C    4  dxy    Ryd( 3d)     0.00080
    53    C    4  dxz    Ryd( 3d)     0.00037
    54    C    4  dyz    Ryd( 3d)     0.00095
    55    C    4  dx2y2  Ryd( 3d)     0.00045
    56    C    4  dz2    Ryd( 3d)     0.00054

    57    C    5  S      Cor( 1S)     1.99912
    58    C    5  S      Val( 2S)     1.01792
    59    C    5  S      Ryd( 3S)     0.00173
    60    C    5  px     Val( 2p)     0.98644
    61    C    5  px     Ryd( 3p)     0.00311
    62    C    5  py     Val( 2p)     1.14971
    63    C    5  py     Ryd( 3p)     0.00195
    64    C    5  pz     Val( 2p)     1.23874
    65    C    5  pz     Ryd( 3p)     0.00327
    66    C    5  dxy    Ryd( 3d)     0.00072
    67    C    5  dxz    Ryd( 3d)     0.00036
    68    C    5  dyz    Ryd( 3d)     0.00106
    69    C    5  dx2y2  Ryd( 3d)     0.00058
    70    C    5  dz2    Ryd( 3d)     0.00053

    71    C    6  S      Cor( 1S)     1.99911
    72    C    6  S      Val( 2S)     1.01780
    73    C    6  S      Ryd( 3S)     0.00175
    74    C    6  px     Val( 2p)     0.98254
    75    C    6  px     Ryd( 3p)     0.00321
    76    C    6  py     Val( 2p)     1.14467
    77    C    6  py     Ryd( 3p)     0.00197
    78    C    6  pz     Val( 2p)     1.23902
    79    C    6  pz     Ryd( 3p)     0.00334
    80    C    6  dxy    Ryd( 3d)     0.00076
    81    C    6  dxz    Ryd( 3d)     0.00039
    82    C    6  dyz    Ryd( 3d)     0.00103
    83    C    6  dx2y2  Ryd( 3d)     0.00054
    84    C    6  dz2    Ryd( 3d)     0.00054

    85    C    7  S      Cor( 1S)     1.99911
    86    C    7  S      Val( 2S)     1.02187
    87    C    7  S      Ryd( 3S)     0.00188
    88    C    7  px     Val( 2p)     0.97481
    89    C    7  px     Ryd( 3p)     0.00310
    90    C    7  py     Val( 2p)     1.14858
    91    C    7  py     Ryd( 3p)     0.00189
    92    C    7  pz     Val( 2p)     1.23703
    93    C    7  pz     Ryd( 3p)     0.00311
    94    C    7  dxy    Ryd( 3d)     0.00075
    95    C    7  dxz    Ryd( 3d)     0.00037
    96    C    7  dyz    Ryd( 3d)     0.00106
    97    C    7  dx2y2  Ryd( 3d)     0.00059
    98    C    7  dz2    Ryd( 3d)     0.00053

    99    C    8  S      Cor( 1S)     1.99912
   100    C    8  S      Val( 2S)     1.02598
   101    C    8  S      Ryd( 3S)     0.00121
   102    C    8  px     Val( 2p)     0.99237
   103    C    8  px     Ryd( 3p)     0.00257
   104    C    8  py     Val( 2p)     1.13583
   105    C    8  py     Ryd( 3p)     0.00143
   106    C    8  pz     Val( 2p)     1.23545
   107    C    8  pz     Ryd( 3p)     0.00283
   108    C    8  dxy    Ryd( 3d)     0.00079
   109    C    8  dxz    Ryd( 3d)     0.00039
   110    C    8  dyz    Ryd( 3d)     0.00101
   111    C    8  dx2y2  Ryd( 3d)     0.00058
   112    C    8  dz2    Ryd( 3d)     0.00055

   113    C    9  S      Cor( 1S)     1.99922
   114    C    9  S      Val( 2S)     1.09964
   115    C    9  S      Ryd( 3S)     0.00042
   116    C    9  px     Val( 2p)     1.06859
   117    C    9  px     Ryd( 3p)     0.00209
   118    C    9  py     Val( 2p)     1.19564
   119    C    9  py     Ryd( 3p)     0.00195
   120    C    9  pz     Val( 2p)     1.23221
   121    C    9  pz     Ryd( 3p)     0.00141
   122    C    9  dxy    Ryd( 3d)     0.00069
   123    C    9  dxz    Ryd( 3d)     0.00020
   124    C    9  dyz    Ryd( 3d)     0.00080
   125    C    9  dx2y2  Ryd( 3d)     0.00034
   126    C    9  dz2    Ryd( 3d)     0.00050

   127    H   10  S      Val( 1S)     0.72719
   128    H   10  S      Ryd( 2S)     0.00249
   129    H   10  px     Ryd( 2p)     0.00072
   130    H   10  py     Ryd( 2p)     0.00039
   131    H   10  pz     Ryd( 2p)     0.00002

   132    H   11  S      Val( 1S)     0.70736
   133    H   11  S      Ryd( 2S)     0.00212
   134    H   11  px     Ryd( 2p)     0.00014
   135    H   11  py     Ryd( 2p)     0.00042
   136    H   11  pz     Ryd( 2p)     0.00056

   137    H   12  S      Val( 1S)     0.70736
   138    H   12  S      Ryd( 2S)     0.00212
   139    H   12  px     Ryd( 2p)     0.00014
   140    H   12  py     Ryd( 2p)     0.00042
   141    H   12  pz     Ryd( 2p)     0.00056

   142    H   13  S      Val( 1S)     0.75493
   143    H   13  S      Ryd( 2S)     0.00281
   144    H   13  px     Ryd( 2p)     0.00011
   145    H   13  py     Ryd( 2p)     0.00041
   146    H   13  pz     Ryd( 2p)     0.00053

   147    H   14  S      Val( 1S)     0.75493
   148    H   14  S      Ryd( 2S)     0.00281
   149    H   14  px     Ryd( 2p)     0.00011
   150    H   14  py     Ryd( 2p)     0.00041
   151    H   14  pz     Ryd( 2p)     0.00053

   152    H   15  S      Val( 1S)     0.76538
   153    H   15  S      Ryd( 2S)     0.00265
   154    H   15  px     Ryd( 2p)     0.00013
   155    H   15  py     Ryd( 2p)     0.00038
   156    H   15  pz     Ryd( 2p)     0.00053

   157    H   16  S      Val( 1S)     0.76538
   158    H   16  S      Ryd( 2S)     0.00265
   159    H   16  px     Ryd( 2p)     0.00013
   160    H   16  py     Ryd( 2p)     0.00038
   161    H   16  pz     Ryd( 2p)     0.00053

   162    H   17  S      Val( 1S)     0.76553
   163    H   17  S      Ryd( 2S)     0.00265
   164    H   17  px     Ryd( 2p)     0.00012
   165    H   17  py     Ryd( 2p)     0.00039
   166    H   17  pz     Ryd( 2p)     0.00052

   167    H   18  S      Val( 1S)     0.76553
   168    H   18  S      Ryd( 2S)     0.00265
   169    H   18  px     Ryd( 2p)     0.00012
   170    H   18  py     Ryd( 2p)     0.00039
   171    H   18  pz     Ryd( 2p)     0.00052

   172    H   19  S      Val( 1S)     0.76786
   173    H   19  S      Ryd( 2S)     0.00276
   174    H   19  px     Ryd( 2p)     0.00012
   175    H   19  py     Ryd( 2p)     0.00038
   176    H   19  pz     Ryd( 2p)     0.00053

   177    H   20  S      Val( 1S)     0.76786
   178    H   20  S      Ryd( 2S)     0.00276
   179    H   20  px     Ryd( 2p)     0.00012
   180    H   20  py     Ryd( 2p)     0.00038
   181    H   20  pz     Ryd( 2p)     0.00053

   182    H   21  S      Val( 1S)     0.76812
   183    H   21  S      Ryd( 2S)     0.00260
   184    H   21  px     Ryd( 2p)     0.00012
   185    H   21  py     Ryd( 2p)     0.00039
   186    H   21  pz     Ryd( 2p)     0.00052

   187    H   22  S      Val( 1S)     0.76812
   188    H   22  S      Ryd( 2S)     0.00260
   189    H   22  px     Ryd( 2p)     0.00012
   190    H   22  py     Ryd( 2p)     0.00039
   191    H   22  pz     Ryd( 2p)     0.00052

   192    H   23  S      Val( 1S)     0.73474
   193    H   23  S      Ryd( 2S)     0.00110
   194    H   23  px     Ryd( 2p)     0.00051
   195    H   23  py     Ryd( 2p)     0.00037
   196    H   23  pz     Ryd( 2p)     0.00021

   197    H   24  S      Val( 1S)     0.77376
   198    H   24  S      Ryd( 2S)     0.00153
   199    H   24  px     Ryd( 2p)     0.00015
   200    H   24  py     Ryd( 2p)     0.00037
   201    H   24  pz     Ryd( 2p)     0.00052

   202    H   25  S      Val( 1S)     0.77376
   203    H   25  S      Ryd( 2S)     0.00153
   204    H   25  px     Ryd( 2p)     0.00015
   205    H   25  py     Ryd( 2p)     0.00037
   206    H   25  pz     Ryd( 2p)     0.00052


 Summary of Natural Population Analysis:                  
                                                          
                                       Natural Population 
                Natural  -----------------------------------------------
    Atom  No    Charge         Core      Valence    Rydberg      Total
 -----------------------------------------------------------------------
      O    1   -0.23186      1.99973     6.22109    0.01104     8.23186
      C    2    0.47489      1.99932     3.49135    0.03444     5.52511
      C    3   -0.50034      1.99907     4.49071    0.01056     6.50034
      C    4   -0.41975      1.99912     4.40482    0.01581     6.41975
      C    5   -0.40525      1.99912     4.39280    0.01333     6.40525
      C    6   -0.39668      1.99911     4.38403    0.01354     6.39668
      C    7   -0.39468      1.99911     4.38229    0.01328     6.39468
      C    8   -0.40014      1.99912     4.38964    0.01138     6.40014
      C    9   -0.60371      1.99922     4.59608    0.00841     6.60371
      H   10    0.26919      0.00000     0.72719    0.00362     0.73081
      H   11    0.28939      0.00000     0.70736    0.00325     0.71061
      H   12    0.28939      0.00000     0.70736    0.00325     0.71061
      H   13    0.24122      0.00000     0.75493    0.00385     0.75878
      H   14    0.24122      0.00000     0.75493    0.00385     0.75878
      H   15    0.23094      0.00000     0.76538    0.00368     0.76906
      H   16    0.23094      0.00000     0.76538    0.00368     0.76906
      H   17    0.23079      0.00000     0.76553    0.00368     0.76921
      H   18    0.23079      0.00000     0.76553    0.00368     0.76921
      H   19    0.22836      0.00000     0.76786    0.00378     0.77164
      H   20    0.22836      0.00000     0.76786    0.00378     0.77164
      H   21    0.22825      0.00000     0.76812    0.00363     0.77175
      H   22    0.22825      0.00000     0.76812    0.00363     0.77175
      H   23    0.26308      0.00000     0.73474    0.00218     0.73692
      H   24    0.22368      0.00000     0.77376    0.00256     0.77632
      H   25    0.22368      0.00000     0.77376    0.00256     0.77632
 =======================================================================
   * Total *    1.00000     17.99292    52.82062    0.18646    71.00000

                                 Natural Population      
 --------------------------------------------------------
   Core                      17.99292 ( 99.9607% of  18)
   Valence                   52.82062 ( 99.6615% of  53)
   Natural Minimal Basis     70.81354 ( 99.7374% of  71)
   Natural Rydberg Basis      0.18646 (  0.2626% of  71)
 --------------------------------------------------------

    Atom  No          Natural Electron Configuration
 ----------------------------------------------------------------------------
      O    1      [core]2S( 1.71)2p( 4.51)3d( 0.01)
      C    2      [core]2S( 0.95)2p( 2.54)3S( 0.01)3p( 0.02)3d( 0.01)
      C    3      [core]2S( 1.06)2p( 3.43)3p( 0.01)
      C    4      [core]2S( 1.02)2p( 3.39)3p( 0.01)
      C    5      [core]2S( 1.02)2p( 3.37)3p( 0.01)
      C    6      [core]2S( 1.02)2p( 3.37)3p( 0.01)
      C    7      [core]2S( 1.02)2p( 3.36)3p( 0.01)
      C    8      [core]2S( 1.03)2p( 3.36)3p( 0.01)
      C    9      [core]2S( 1.10)2p( 3.50)3p( 0.01)
      H   10            1S( 0.73)
      H   11            1S( 0.71)
      H   12            1S( 0.71)
      H   13            1S( 0.75)
      H   14            1S( 0.75)
      H   15            1S( 0.77)
      H   16            1S( 0.77)
      H   17            1S( 0.77)
      H   18            1S( 0.77)
      H   19            1S( 0.77)
      H   20            1S( 0.77)
      H   21            1S( 0.77)
      H   22            1S( 0.77)
      H   23            1S( 0.73)
      H   24            1S( 0.77)
      H   25            1S( 0.77)


 ***************************************************
 *******         Alpha spin orbitals         *******
 ***************************************************


 NATURAL POPULATIONS:  Natural atomic orbital occupancies 
                                                          
   NAO  Atom  No  lang   Type(AO)    Occupancy      Energy
 ----------------------------------------------------------
     1    O    1  S      Cor( 1S)     0.99987     -19.17750
     2    O    1  S      Val( 2S)     0.86027      -1.16224
     3    O    1  S      Ryd( 3S)     0.00080       1.12113
     4    O    1  px     Val( 2p)     0.95466      -0.56898
     5    O    1  px     Ryd( 3p)     0.00166       0.91626
     6    O    1  py     Val( 2p)     0.81018      -0.57840
     7    O    1  py     Ryd( 3p)     0.00028       0.77807
     8    O    1  pz     Val( 2p)     0.72682      -0.52114
     9    O    1  pz     Ryd( 3p)     0.00014       0.79551
    10    O    1  dxy    Ryd( 3d)     0.00087       2.68339
    11    O    1  dxz    Ryd( 3d)     0.00003       2.35886
    12    O    1  dyz    Ryd( 3d)     0.00112       2.59896
    13    O    1  dx2y2  Ryd( 3d)     0.00066       2.94233
    14    O    1  dz2    Ryd( 3d)     0.00020       2.59067

    15    C    2  S      Cor( 1S)     0.99966     -10.41217
    16    C    2  S      Val( 2S)     0.47106      -0.44141
    17    C    2  S      Ryd( 3S)     0.00293       0.31261
    18    C    2  px     Val( 2p)     0.54467      -0.30058
    19    C    2  px     Ryd( 3p)     0.00146       0.44534
    20    C    2  py     Val( 2p)     0.40941      -0.23146
    21    C    2  py     Ryd( 3p)     0.00705       0.40476
    22    C    2  pz     Val( 2p)     0.30777      -0.34953
    23    C    2  pz     Ryd( 3p)     0.00034       0.28875
    24    C    2  dxy    Ryd( 3d)     0.00217       2.19429
    25    C    2  dxz    Ryd( 3d)     0.00021       1.64151
    26    C    2  dyz    Ryd( 3d)     0.00166       1.71968
    27    C    2  dx2y2  Ryd( 3d)     0.00111       2.10698
    28    C    2  dz2    Ryd( 3d)     0.00034       1.90372

    29    C    3  S      Cor( 1S)     0.99953     -10.29108
    30    C    3  S      Val( 2S)     0.53318      -0.44895
    31    C    3  S      Ryd( 3S)     0.00063       0.72178
    32    C    3  px     Val( 2p)     0.53502      -0.30793
    33    C    3  px     Ryd( 3p)     0.00129       0.44644
    34    C    3  py     Val( 2p)     0.59691      -0.29910
    35    C    3  py     Ryd( 3p)     0.00111       0.39518
    36    C    3  pz     Val( 2p)     0.62969      -0.30368
    37    C    3  pz     Ryd( 3p)     0.00074       0.52252
    38    C    3  dxy    Ryd( 3d)     0.00040       2.05224
    39    C    3  dxz    Ryd( 3d)     0.00021       1.79108
    40    C    3  dyz    Ryd( 3d)     0.00044       2.26349
    41    C    3  dx2y2  Ryd( 3d)     0.00039       1.95316
    42    C    3  dz2    Ryd( 3d)     0.00028       2.03061

    43    C    4  S      Cor( 1S)     0.99956     -10.23985
    44    C    4  S      Val( 2S)     0.50864      -0.38209
    45    C    4  S      Ryd( 3S)     0.00104       0.75550
    46    C    4  px     Val( 2p)     0.51594      -0.24587
    47    C    4  px     Ryd( 3p)     0.00267       0.52636
    48    C    4  py     Val( 2p)     0.57055      -0.24605
    49    C    4  py     Ryd( 3p)     0.00119       0.45205
    50    C    4  pz     Val( 2p)     0.62492      -0.25099
    51    C    4  pz     Ryd( 3p)     0.00198       0.60410
    52    C    4  dxy    Ryd( 3d)     0.00043       2.11566
    53    C    4  dxz    Ryd( 3d)     0.00019       1.86690
    54    C    4  dyz    Ryd( 3d)     0.00048       2.31453
    55    C    4  dx2y2  Ryd( 3d)     0.00022       1.98153
    56    C    4  dz2    Ryd( 3d)     0.00027       2.09178

    57    C    5  S      Cor( 1S)     0.99956     -10.22511
    58    C    5  S      Val( 2S)     0.50919      -0.36777
    59    C    5  S      Ryd( 3S)     0.00088       0.78000
    60    C    5  px     Val( 2p)     0.51748      -0.22978
    61    C    5  px     Ryd( 3p)     0.00173       0.55728
    62    C    5  py     Val( 2p)     0.57658      -0.23210
    63    C    5  py     Ryd( 3p)     0.00103       0.46842
    64    C    5  pz     Val( 2p)     0.62007      -0.23563
    65    C    5  pz     Ryd( 3p)     0.00164       0.63357
    66    C    5  dxy    Ryd( 3d)     0.00042       2.12845
    67    C    5  dxz    Ryd( 3d)     0.00018       1.88458
    68    C    5  dyz    Ryd( 3d)     0.00053       2.32834
    69    C    5  dx2y2  Ryd( 3d)     0.00029       1.99766
    70    C    5  dz2    Ryd( 3d)     0.00028       2.10846

    71    C    6  S      Cor( 1S)     0.99955     -10.21054
    72    C    6  S      Val( 2S)     0.50907      -0.35432
    73    C    6  S      Ryd( 3S)     0.00088       0.79350
    74    C    6  px     Val( 2p)     0.52043      -0.21590
    75    C    6  px     Ryd( 3p)     0.00172       0.57397
    76    C    6  py     Val( 2p)     0.57275      -0.21719
    77    C    6  py     Ryd( 3p)     0.00104       0.48323
    78    C    6  pz     Val( 2p)     0.62025      -0.22170
    79    C    6  pz     Ryd( 3p)     0.00168       0.64399
    80    C    6  dxy    Ryd( 3d)     0.00045       2.14287
    81    C    6  dxz    Ryd( 3d)     0.00020       1.89881
    82    C    6  dyz    Ryd( 3d)     0.00052       2.34268
    83    C    6  dx2y2  Ryd( 3d)     0.00027       2.01371
    84    C    6  dz2    Ryd( 3d)     0.00028       2.12241

    85    C    7  S      Cor( 1S)     0.99955     -10.20147
    86    C    7  S      Val( 2S)     0.51117      -0.34679
    87    C    7  S      Ryd( 3S)     0.00094       0.78462
    88    C    7  px     Val( 2p)     0.52053      -0.20773
    89    C    7  px     Ryd( 3p)     0.00166       0.57082
    90    C    7  py     Val( 2p)     0.57606      -0.20856
    91    C    7  py     Ryd( 3p)     0.00100       0.48685
    92    C    7  pz     Val( 2p)     0.61935      -0.21160
    93    C    7  pz     Ryd( 3p)     0.00156       0.64205
    94    C    7  dxy    Ryd( 3d)     0.00044       2.14279
    95    C    7  dxz    Ryd( 3d)     0.00019       1.90380
    96    C    7  dyz    Ryd( 3d)     0.00053       2.35107
    97    C    7  dx2y2  Ryd( 3d)     0.00030       2.02078
    98    C    7  dz2    Ryd( 3d)     0.00028       2.12924

    99    C    8  S      Cor( 1S)     0.99956     -10.19344
   100    C    8  S      Val( 2S)     0.51329      -0.33939
   101    C    8  S      Ryd( 3S)     0.00062       0.79104
   102    C    8  px     Val( 2p)     0.52185      -0.19740
   103    C    8  px     Ryd( 3p)     0.00133       0.51704
   104    C    8  py     Val( 2p)     0.57182      -0.19521
   105    C    8  py     Ryd( 3p)     0.00078       0.45596
   106    C    8  pz     Val( 2p)     0.61844      -0.19763
   107    C    8  pz     Ryd( 3p)     0.00142       0.60979
   108    C    8  dxy    Ryd( 3d)     0.00046       2.15033
   109    C    8  dxz    Ryd( 3d)     0.00020       1.91021
   110    C    8  dyz    Ryd( 3d)     0.00051       2.36253
   111    C    8  dx2y2  Ryd( 3d)     0.00029       2.01696
   112    C    8  dz2    Ryd( 3d)     0.00029       2.13708

   113    C    9  S      Cor( 1S)     0.99961     -10.18113
   114    C    9  S      Val( 2S)     0.54985      -0.35078
   115    C    9  S      Ryd( 3S)     0.00023       0.76072
   116    C    9  px     Val( 2p)     0.55694      -0.18280
   117    C    9  px     Ryd( 3p)     0.00110       0.45170
   118    C    9  py     Val( 2p)     0.59919      -0.18544
   119    C    9  py     Ryd( 3p)     0.00109       0.48386
   120    C    9  pz     Val( 2p)     0.61653      -0.18559
   121    C    9  pz     Ryd( 3p)     0.00071       0.48325
   122    C    9  dxy    Ryd( 3d)     0.00039       2.25139
   123    C    9  dxz    Ryd( 3d)     0.00010       1.95314
   124    C    9  dyz    Ryd( 3d)     0.00041       2.33867
   125    C    9  dx2y2  Ryd( 3d)     0.00017       2.02918
   126    C    9  dz2    Ryd( 3d)     0.00025       2.19801

   127    H   10  S      Val( 1S)     0.41056      -0.19539
   128    H   10  S      Ryd( 2S)     0.00138       0.14750
   129    H   10  px     Ryd( 2p)     0.00040       1.88040
   130    H   10  py     Ryd( 2p)     0.00024       1.81716
   131    H   10  pz     Ryd( 2p)     0.00001       1.39491

   132    H   11  S      Val( 1S)     0.35275      -0.10958
   133    H   11  S      Ryd( 2S)     0.00107       0.19375
   134    H   11  px     Ryd( 2p)     0.00007       1.61770
   135    H   11  py     Ryd( 2p)     0.00020       1.82616
   136    H   11  pz     Ryd( 2p)     0.00028       1.97126

   137    H   12  S      Val( 1S)     0.35276      -0.10958
   138    H   12  S      Ryd( 2S)     0.00107       0.19375
   139    H   12  px     Ryd( 2p)     0.00007       1.61770
   140    H   12  py     Ryd( 2p)     0.00020       1.82616
   141    H   12  pz     Ryd( 2p)     0.00028       1.97126

   142    H   13  S      Val( 1S)     0.37691      -0.07528
   143    H   13  S      Ryd( 2S)     0.00139       0.22790
   144    H   13  px     Ryd( 2p)     0.00005       1.69716
   145    H   13  py     Ryd( 2p)     0.00020       1.85982
   146    H   13  pz     Ryd( 2p)     0.00026       2.01495

   147    H   14  S      Val( 1S)     0.37691      -0.07528
   148    H   14  S      Ryd( 2S)     0.00139       0.22790
   149    H   14  px     Ryd( 2p)     0.00005       1.69716
   150    H   14  py     Ryd( 2p)     0.00020       1.85982
   151    H   14  pz     Ryd( 2p)     0.00026       2.01495

   152    H   15  S      Val( 1S)     0.38205      -0.06882
   153    H   15  S      Ryd( 2S)     0.00133       0.24660
   154    H   15  px     Ryd( 2p)     0.00006       1.71685
   155    H   15  py     Ryd( 2p)     0.00019       1.86987
   156    H   15  pz     Ryd( 2p)     0.00026       2.03144

   157    H   16  S      Val( 1S)     0.38205      -0.06882
   158    H   16  S      Ryd( 2S)     0.00133       0.24660
   159    H   16  px     Ryd( 2p)     0.00006       1.71685
   160    H   16  py     Ryd( 2p)     0.00019       1.86987
   161    H   16  pz     Ryd( 2p)     0.00026       2.03144

   162    H   17  S      Val( 1S)     0.38214      -0.05486
   163    H   17  S      Ryd( 2S)     0.00133       0.26012
   164    H   17  px     Ryd( 2p)     0.00006       1.73328
   165    H   17  py     Ryd( 2p)     0.00019       1.88242
   166    H   17  pz     Ryd( 2p)     0.00026       2.04547

   167    H   18  S      Val( 1S)     0.38214      -0.05486
   168    H   18  S      Ryd( 2S)     0.00133       0.26012
   169    H   18  px     Ryd( 2p)     0.00006       1.73328
   170    H   18  py     Ryd( 2p)     0.00019       1.88241
   171    H   18  pz     Ryd( 2p)     0.00026       2.04548

   172    H   19  S      Val( 1S)     0.38329      -0.04683
   173    H   19  S      Ryd( 2S)     0.00138       0.26651
   174    H   19  px     Ryd( 2p)     0.00006       1.73040
   175    H   19  py     Ryd( 2p)     0.00019       1.88901
   176    H   19  pz     Ryd( 2p)     0.00026       2.05152

   177    H   20  S      Val( 1S)     0.38329      -0.04683
   178    H   20  S      Ryd( 2S)     0.00138       0.26651
   179    H   20  px     Ryd( 2p)     0.00006       1.73040
   180    H   20  py     Ryd( 2p)     0.00019       1.88903
   181    H   20  pz     Ryd( 2p)     0.00026       2.05150

   182    H   21  S      Val( 1S)     0.38366      -0.03365
   183    H   21  S      Ryd( 2S)     0.00130       0.26452
   184    H   21  px     Ryd( 2p)     0.00006       1.70577
   185    H   21  py     Ryd( 2p)     0.00019       1.88343
   186    H   21  pz     Ryd( 2p)     0.00026       2.05376

   187    H   22  S      Val( 1S)     0.38366      -0.03365
   188    H   22  S      Ryd( 2S)     0.00130       0.26452
   189    H   22  px     Ryd( 2p)     0.00006       1.70577
   190    H   22  py     Ryd( 2p)     0.00019       1.88345
   191    H   22  pz     Ryd( 2p)     0.00026       2.05375

   192    H   23  S      Val( 1S)     0.38132      -0.02961
   193    H   23  S      Ryd( 2S)     0.00057       0.25170
   194    H   23  px     Ryd( 2p)     0.00025       2.00345
   195    H   23  py     Ryd( 2p)     0.00020       1.88717
   196    H   23  pz     Ryd( 2p)     0.00011       1.66850

   197    H   24  S      Val( 1S)     0.38682      -0.03040
   198    H   24  S      Ryd( 2S)     0.00077       0.26749
   199    H   24  px     Ryd( 2p)     0.00008       1.65605
   200    H   24  py     Ryd( 2p)     0.00018       1.87332
   201    H   24  pz     Ryd( 2p)     0.00026       2.05382

   202    H   25  S      Val( 1S)     0.38682      -0.03040
   203    H   25  S      Ryd( 2S)     0.00077       0.26749
   204    H   25  px     Ryd( 2p)     0.00008       1.65605
   205    H   25  py     Ryd( 2p)     0.00018       1.87331
   206    H   25  pz     Ryd( 2p)     0.00026       2.05383


 Summary of Natural Population Analysis:                  
                                                          
                                       Natural Population 
                Natural  -----------------------------------------------
    Atom  No    Charge         Core      Valence    Rydberg      Total
 -----------------------------------------------------------------------
      O    1   -0.35756      0.99987     3.35193    0.00576     4.35756
      C    2    0.25015      0.99966     1.73291    0.01727     2.74985
      C    3   -0.29985      0.99953     2.29481    0.00551     3.29985
      C    4   -0.22807      0.99956     2.22004    0.00847     3.22807
      C    5   -0.22985      0.99956     2.22332    0.00698     3.22985
      C    6   -0.22908      0.99955     2.22250    0.00703     3.22908
      C    7   -0.23357      0.99955     2.22711    0.00690     3.23357
      C    8   -0.23086      0.99956     2.22540    0.00589     3.23086
      C    9   -0.32657      0.99961     2.32251    0.00444     3.32657
      H   10    0.08740      0.00000     0.41056    0.00204     0.41260
      H   11    0.14561      0.00000     0.35275    0.00163     0.35439
      H   12    0.14561      0.00000     0.35276    0.00163     0.35439
      H   13    0.12119      0.00000     0.37691    0.00191     0.37881
      H   14    0.12119      0.00000     0.37691    0.00191     0.37881
      H   15    0.11611      0.00000     0.38205    0.00184     0.38389
      H   16    0.11611      0.00000     0.38205    0.00184     0.38389
      H   17    0.11602      0.00000     0.38214    0.00184     0.38398
      H   18    0.11602      0.00000     0.38214    0.00184     0.38398
      H   19    0.11481      0.00000     0.38329    0.00189     0.38519
      H   20    0.11481      0.00000     0.38329    0.00189     0.38519
      H   21    0.11453      0.00000     0.38366    0.00181     0.38547
      H   22    0.11453      0.00000     0.38366    0.00181     0.38547
      H   23    0.11755      0.00000     0.38132    0.00113     0.38245
      H   24    0.11189      0.00000     0.38682    0.00129     0.38811
      H   25    0.11189      0.00000     0.38682    0.00129     0.38811
 =======================================================================
   * Total *   -0.00000      8.99645    26.90770    0.09585    36.00000

                                 Natural Population      
 --------------------------------------------------------
   Core                       8.99645 ( 99.9606% of   9)
   Valence                   26.90770 ( 99.6581% of  27)
   Natural Minimal Basis     35.90415 ( 99.7337% of  36)
   Natural Rydberg Basis      0.09585 (  0.2663% of  36)
 --------------------------------------------------------

    Atom  No          Natural Electron Configuration
 ----------------------------------------------------------------------------
      O    1      [core]2S( 0.86)2p( 2.49)
      C    2      [core]2S( 0.47)2p( 1.26)3p( 0.01)3d( 0.01)
      C    3      [core]2S( 0.53)2p( 1.76)
      C    4      [core]2S( 0.51)2p( 1.71)3p( 0.01)
      C    5      [core]2S( 0.51)2p( 1.71)
      C    6      [core]2S( 0.51)2p( 1.71)
      C    7      [core]2S( 0.51)2p( 1.72)
      C    8      [core]2S( 0.51)2p( 1.71)
      C    9      [core]2S( 0.55)2p( 1.77)
      H   10            1S( 0.41)
      H   11            1S( 0.35)
      H   12            1S( 0.35)
      H   13            1S( 0.38)
      H   14            1S( 0.38)
      H   15            1S( 0.38)
      H   16            1S( 0.38)
      H   17            1S( 0.38)
      H   18            1S( 0.38)
      H   19            1S( 0.38)
      H   20            1S( 0.38)
      H   21            1S( 0.38)
      H   22            1S( 0.38)
      H   23            1S( 0.38)
      H   24            1S( 0.39)
      H   25            1S( 0.39)


 NATURAL BOND ORBITAL ANALYSIS, alpha spin orbitals:

                       Occupancies       Lewis Structure    Low   High
           Occ.    -------------------  -----------------   occ   occ
  Cycle   Thresh.   Lewis   Non-Lewis     CR  BD  3C  LP    (L)   (NL)   Dev
 =============================================================================
   1(1)    0.90    35.69247   0.30753      9  25   0   2     0      0    0.01
 -----------------------------------------------------------------------------

 Structure accepted: No low occupancy Lewis orbitals

 --------------------------------------------------------
   Core                      8.99645 ( 99.961% of   9)
   Valence Lewis            26.69602 ( 98.874% of  27)
  ==================       ============================
   Total Lewis              35.69247 ( 99.146% of  36)
  -----------------------------------------------------
   Valence non-Lewis         0.23728 (  0.659% of  36)
   Rydberg non-Lewis         0.07024 (  0.195% of  36)
  ==================       ============================
   Total non-Lewis           0.30753 (  0.854% of  36)
 --------------------------------------------------------


       (Occupancy)   Bond orbital/ Coefficients/ Hybrids
 ---------------------------------------------------------------------------------
     1. (0.99868) BD ( 1) O   1 - C   2  
                ( 67.69%)   0.8227* O   1 s( 42.00%)p 1.38( 57.92%)d 0.00(  0.08%)
                                           -0.0000  0.6475 -0.0276 -0.0999 -0.0000
                                            0.7543 -0.0173 -0.0000  0.0000 -0.0068
                                           -0.0000 -0.0000 -0.0233 -0.0157
                ( 32.31%)   0.5685* C   2 s( 30.13%)p 2.31( 69.58%)d 0.01(  0.29%)
                                            0.0000  0.5456 -0.0598  0.1193  0.0311
                                           -0.8219 -0.0716  0.0000  0.0000 -0.0127
                                            0.0000 -0.0000 -0.0457 -0.0261
     2. (0.99712) BD ( 2) O   1 - C   2  
                ( 71.89%)   0.8479* O   1 s(  0.00%)p 1.00( 99.84%)d 0.00(  0.16%)
                                            0.0000 -0.0000  0.0000  0.0000 -0.0000
                                            0.0000  0.0000  0.9992 -0.0031  0.0000
                                           -0.0060  0.0394 -0.0000 -0.0000
                ( 28.11%)   0.5302* C   2 s(  0.00%)p 1.00( 99.47%)d 0.01(  0.53%)
                                            0.0000 -0.0000 -0.0000  0.0000 -0.0000
                                            0.0000 -0.0000  0.9972 -0.0173 -0.0000
                                            0.0083 -0.0723  0.0000  0.0000
     3. (0.99482) BD ( 1) C   2 - C   3  
                ( 48.78%)   0.6984* C   2 s( 39.01%)p 1.56( 60.92%)d 0.00(  0.07%)
                                            0.0002  0.6246  0.0043 -0.7161  0.0172
                                            0.3097  0.0137  0.0000 -0.0000 -0.0166
                                           -0.0000  0.0000  0.0150 -0.0123
                ( 51.22%)   0.7157* C   3 s( 25.34%)p 2.94( 74.58%)d 0.00(  0.08%)
                                            0.0002  0.5031  0.0174  0.7617  0.0224
                                           -0.4062  0.0063 -0.0000  0.0000 -0.0204
                                           -0.0000  0.0000  0.0159 -0.0131
     4. (0.99503) BD ( 1) C   2 - H  10  
                ( 60.16%)   0.7756* C   2 s( 30.89%)p 2.24( 69.05%)d 0.00(  0.06%)
                                           -0.0002  0.5554  0.0209  0.6861 -0.0074
                                            0.4681 -0.0232 -0.0000  0.0000  0.0217
                                           -0.0000 -0.0000  0.0063 -0.0086
                ( 39.84%)   0.6312* H  10 s( 99.87%)p 0.00(  0.13%)
                                            0.9993 -0.0040 -0.0287 -0.0222  0.0000
     5. (0.99087) BD ( 1) C   3 - C   4  
                ( 52.39%)   0.7238* C   3 s( 30.66%)p 2.26( 69.31%)d 0.00(  0.03%)
                                            0.0002  0.5538  0.0008 -0.6459  0.0076
                                           -0.5252  0.0038  0.0000  0.0000  0.0140
                                           -0.0000  0.0000 -0.0000 -0.0102
                ( 47.61%)   0.6900* C   4 s( 26.62%)p 2.75( 73.32%)d 0.00(  0.06%)
                                            0.0003  0.5157  0.0164  0.6701  0.0010
                                            0.5331  0.0056 -0.0000  0.0000  0.0197
                                           -0.0000 -0.0000  0.0044 -0.0120
     6. (0.97279) BD ( 1) C   3 - H  11  
                ( 64.18%)   0.8011* C   3 s( 22.00%)p 3.54( 77.96%)d 0.00(  0.04%)
                                           -0.0002  0.4690 -0.0055 -0.0276 -0.0016
                                            0.5283  0.0044  0.7068 -0.0090  0.0020
                                            0.0077  0.0154 -0.0057  0.0097
                ( 35.82%)   0.5985* H  11 s( 99.90%)p 0.00(  0.10%)
                                            0.9995 -0.0043  0.0048 -0.0204 -0.0247
     7. (0.97279) BD ( 1) C   3 - H  12  
                ( 64.18%)   0.8011* C   3 s( 22.00%)p 3.54( 77.96%)d 0.00(  0.04%)
                                           -0.0002  0.4690 -0.0055 -0.0276 -0.0016
                                            0.5283  0.0044 -0.7068  0.0090  0.0020
                                           -0.0077 -0.0154 -0.0057  0.0097
                ( 35.82%)   0.5985* H  12 s( 99.90%)p 0.00(  0.10%)
                                            0.9995 -0.0043  0.0048 -0.0204  0.0247
     8. (0.98951) BD ( 1) C   4 - C   5  
                ( 51.04%)   0.7145* C   4 s( 29.38%)p 2.40( 70.58%)d 0.00(  0.04%)
                                            0.0003  0.5419  0.0084 -0.7373  0.0061
                                            0.4026 -0.0022  0.0000  0.0000 -0.0160
                                           -0.0000  0.0000  0.0073 -0.0111
                ( 48.96%)   0.6997* C   5 s( 27.71%)p 2.61( 72.24%)d 0.00(  0.05%)
                                            0.0003  0.5262  0.0131  0.7522 -0.0002
                                           -0.3957 -0.0035 -0.0000  0.0000 -0.0160
                                           -0.0000  0.0000  0.0111 -0.0117
     9. (0.98814) BD ( 1) C   4 - H  13  
                ( 62.33%)   0.7895* C   4 s( 22.02%)p 3.54( 77.93%)d 0.00(  0.04%)
                                            0.0001 -0.4692  0.0093 -0.0576  0.0040
                                            0.5256  0.0086 -0.7068  0.0115  0.0021
                                           -0.0039  0.0164  0.0051 -0.0103
                ( 37.67%)   0.6138* H  13 s( 99.91%)p 0.00(  0.09%)
                                           -0.9995  0.0048 -0.0000 -0.0199  0.0228
    10. (0.98814) BD ( 1) C   4 - H  14  
                ( 62.33%)   0.7895* C   4 s( 22.02%)p 3.54( 77.93%)d 0.00(  0.04%)
                                            0.0001 -0.4692  0.0093 -0.0576  0.0040
                                            0.5256  0.0086  0.7068 -0.0115  0.0021
                                            0.0039 -0.0164  0.0051 -0.0103
                ( 37.67%)   0.6138* H  14 s( 99.91%)p 0.00(  0.09%)
                                           -0.9995  0.0048 -0.0000 -0.0199 -0.0228
    11. (0.98991) BD ( 1) C   5 - C   6  
                ( 50.89%)   0.7134* C   5 s( 28.89%)p 2.46( 71.06%)d 0.00(  0.05%)
                                            0.0003  0.5374  0.0090 -0.6551  0.0031
                                           -0.5305  0.0012 -0.0000  0.0000  0.0191
                                            0.0000  0.0000  0.0027 -0.0116
                ( 49.11%)   0.7008* C   6 s( 27.88%)p 2.58( 72.06%)d 0.00(  0.06%)
                                            0.0003  0.5279  0.0132  0.6627  0.0004
                                            0.5305  0.0034  0.0000  0.0000  0.0201
                                            0.0000  0.0000  0.0046 -0.0121
    12. (0.98871) BD ( 1) C   5 - H  15  
                ( 61.87%)   0.7866* C   5 s( 21.72%)p 3.60( 78.24%)d 0.00(  0.04%)
                                           -0.0001  0.4659 -0.0086 -0.0469 -0.0049
                                            0.5295  0.0074 -0.7068  0.0094 -0.0005
                                            0.0007 -0.0172 -0.0059  0.0102
                ( 38.13%)   0.6175* H  15 s( 99.91%)p 0.00(  0.09%)
                                            0.9996 -0.0047  0.0039 -0.0185  0.0228
    13. (0.98871) BD ( 1) C   5 - H  16  
                ( 61.87%)   0.7866* C   5 s( 21.72%)p 3.60( 78.24%)d 0.00(  0.04%)
                                           -0.0001  0.4659 -0.0086 -0.0469 -0.0049
                                            0.5295  0.0074  0.7068 -0.0094 -0.0005
                                           -0.0007  0.0172 -0.0059  0.0102
                ( 38.13%)   0.6175* H  16 s( 99.91%)p 0.00(  0.09%)
                                            0.9996 -0.0047  0.0039 -0.0185 -0.0228
    14. (0.99012) BD ( 1) C   6 - C   7  
                ( 50.65%)   0.7117* C   6 s( 28.76%)p 2.48( 71.20%)d 0.00(  0.05%)
                                            0.0003  0.5362  0.0093 -0.7447  0.0032
                                            0.3968 -0.0012 -0.0000 -0.0000 -0.0159
                                            0.0000 -0.0000  0.0092 -0.0112
                ( 49.35%)   0.7025* C   7 s( 28.00%)p 2.57( 71.95%)d 0.00(  0.05%)
                                            0.0003  0.5290  0.0118  0.7510 -0.0004
                                           -0.3945 -0.0027  0.0000 -0.0000 -0.0160
                                            0.0000 -0.0000  0.0108 -0.0116
    15. (0.98867) BD ( 1) C   6 - H  17  
                ( 61.86%)   0.7865* C   6 s( 21.70%)p 3.61( 78.26%)d 0.00(  0.04%)
                                            0.0001 -0.4657  0.0087 -0.0531  0.0024
                                            0.5291  0.0081  0.7068 -0.0099  0.0016
                                            0.0027 -0.0170  0.0057 -0.0102
                ( 38.14%)   0.6176* H  17 s( 99.91%)p 0.00(  0.09%)
                                           -0.9996  0.0048  0.0006 -0.0188 -0.0227
    16. (0.98867) BD ( 1) C   6 - H  18  
                ( 61.86%)   0.7865* C   6 s( 21.70%)p 3.61( 78.26%)d 0.00(  0.04%)
                                            0.0001 -0.4657  0.0087 -0.0531  0.0024
                                            0.5291  0.0081 -0.7068  0.0099  0.0016
                                           -0.0027  0.0170  0.0057 -0.0102
                ( 38.14%)   0.6176* H  18 s( 99.91%)p 0.00(  0.09%)
                                           -0.9996  0.0048  0.0006 -0.0188  0.0227
    17. (0.99076) BD ( 1) C   7 - C   8  
                ( 50.92%)   0.7136* C   7 s( 28.72%)p 2.48( 71.22%)d 0.00(  0.05%)
                                            0.0003  0.5358  0.0103 -0.6562  0.0000
                                           -0.5307  0.0018  0.0000  0.0000  0.0197
                                           -0.0000 -0.0000  0.0036 -0.0118
                ( 49.08%)   0.7005* C   8 s( 27.97%)p 2.57( 71.97%)d 0.00(  0.06%)
                                            0.0003  0.5288  0.0073  0.6604  0.0031
                                            0.5325  0.0067 -0.0000 -0.0000  0.0207
                                           -0.0000 -0.0000  0.0042 -0.0124
    18. (0.98887) BD ( 1) C   7 - H  19  
                ( 61.77%)   0.7859* C   7 s( 21.65%)p 3.62( 78.30%)d 0.00(  0.04%)
                                           -0.0001  0.4653 -0.0082 -0.0490 -0.0041
                                            0.5299  0.0072 -0.7068  0.0098 -0.0006
                                            0.0012 -0.0172 -0.0058  0.0101
                ( 38.23%)   0.6183* H  19 s( 99.91%)p 0.00(  0.09%)
                                            0.9996 -0.0050  0.0033 -0.0184  0.0227
    19. (0.98887) BD ( 1) C   7 - H  20  
                ( 61.77%)   0.7859* C   7 s( 21.65%)p 3.62( 78.30%)d 0.00(  0.04%)
                                           -0.0001  0.4653 -0.0082 -0.0490 -0.0041
                                            0.5300  0.0072  0.7068 -0.0098 -0.0006
                                           -0.0012  0.0172 -0.0058  0.0101
                ( 38.23%)   0.6183* H  20 s( 99.91%)p 0.00(  0.09%)
                                            0.9996 -0.0050  0.0033 -0.0184 -0.0227
    20. (0.99389) BD ( 1) C   8 - C   9  
                ( 51.19%)   0.7155* C   8 s( 28.24%)p 2.54( 71.72%)d 0.00(  0.04%)
                                            0.0002  0.5312  0.0142 -0.7468 -0.0104
                                            0.3990 -0.0130 -0.0000  0.0000 -0.0158
                                            0.0000 -0.0000  0.0085 -0.0111
                ( 48.81%)   0.6986* C   9 s( 29.53%)p 2.38( 70.42%)d 0.00(  0.05%)
                                            0.0004  0.5434  0.0072  0.7395 -0.0006
                                           -0.3964 -0.0158  0.0000  0.0000 -0.0151
                                            0.0000 -0.0000  0.0110 -0.0112
    21. (0.98880) BD ( 1) C   8 - H  21  
                ( 61.70%)   0.7855* C   8 s( 21.90%)p 3.56( 78.05%)d 0.00(  0.04%)
                                            0.0001 -0.4679  0.0087 -0.0510  0.0086
                                            0.5273  0.0077 -0.7068  0.0116  0.0018
                                           -0.0029  0.0168  0.0056 -0.0104
                ( 38.30%)   0.6189* H  21 s( 99.91%)p 0.00(  0.09%)
                                           -0.9996  0.0047  0.0003 -0.0189  0.0225
    22. (0.98880) BD ( 1) C   8 - H  22  
                ( 61.70%)   0.7855* C   8 s( 21.90%)p 3.56( 78.05%)d 0.00(  0.04%)
                                            0.0001 -0.4679  0.0087 -0.0510  0.0086
                                            0.5273  0.0077  0.7068 -0.0116  0.0018
                                            0.0029 -0.0168  0.0056 -0.0104
                ( 38.30%)   0.6189* H  22 s( 99.91%)p 0.00(  0.09%)
                                           -0.9996  0.0047  0.0003 -0.0189 -0.0225
    23. (0.99395) BD ( 1) C   9 - H  23  
                ( 61.75%)   0.7858* C   9 s( 23.83%)p 3.19( 76.13%)d 0.00(  0.04%)
                                           -0.0000 -0.4881 -0.0042  0.6625  0.0043
                                            0.5676 -0.0133 -0.0000  0.0000 -0.0183
                                            0.0000  0.0000 -0.0020  0.0102
                ( 38.25%)   0.6185* H  23 s( 99.91%)p 0.00(  0.09%)
                                           -0.9995  0.0010 -0.0237 -0.0189  0.0000
    24. (0.99441) BD ( 1) C   9 - H  24  
                ( 61.32%)   0.7831* C   9 s( 23.31%)p 3.29( 76.65%)d 0.00(  0.04%)
                                            0.0000  0.4827 -0.0046 -0.0812 -0.0178
                                            0.5098  0.0014  0.7069 -0.0053 -0.0007
                                           -0.0018  0.0167 -0.0057  0.0100
                ( 38.68%)   0.6219* H  24 s( 99.92%)p 0.00(  0.08%)
                                            0.9996 -0.0020  0.0058 -0.0169 -0.0227
    25. (0.99441) BD ( 1) C   9 - H  25  
                ( 61.32%)   0.7831* C   9 s( 23.31%)p 3.29( 76.65%)d 0.00(  0.04%)
                                            0.0000  0.4827 -0.0046 -0.0812 -0.0178
                                            0.5098  0.0014 -0.7069  0.0053 -0.0007
                                            0.0018 -0.0167 -0.0057  0.0100
                ( 38.68%)   0.6219* H  25 s( 99.92%)p 0.00(  0.08%)
                                            0.9996 -0.0020  0.0058 -0.0169  0.0227
    26. (0.99987) CR ( 1) O   1           s(100.00%)p 0.00(  0.00%)
                                            1.0000 -0.0003 -0.0000 -0.0001  0.0000
                                            0.0003 -0.0000 -0.0000  0.0000 -0.0000
                                            0.0000 -0.0000 -0.0000 -0.0000
    27. (0.99966) CR ( 1) C   2           s(100.00%)p 0.00(  0.00%)
                                            1.0000 -0.0001  0.0000  0.0003 -0.0000
                                            0.0000 -0.0000 -0.0000  0.0000  0.0000
                                           -0.0000  0.0000 -0.0000  0.0000
    28. (0.99953) CR ( 1) C   3           s(100.00%)p 0.00(  0.00%)
                                            1.0000 -0.0000 -0.0000 -0.0000 -0.0000
                                            0.0004 -0.0000  0.0000 -0.0000  0.0000
                                            0.0000 -0.0000 -0.0000  0.0000
    29. (0.99956) CR ( 1) C   4           s(100.00%)p 0.00(  0.00%)
                                            1.0000 -0.0002 -0.0000  0.0001 -0.0000
                                           -0.0004 -0.0000 -0.0000  0.0000 -0.0000
                                            0.0000  0.0000 -0.0000  0.0000
    30. (0.99956) CR ( 1) C   5           s(100.00%)p 0.00(  0.00%)
                                            1.0000 -0.0002 -0.0000 -0.0001 -0.0000
                                            0.0004  0.0000  0.0000 -0.0000 -0.0000
                                            0.0000  0.0000 -0.0000  0.0000
    31. (0.99955) CR ( 1) C   6           s(100.00%)p 0.00(  0.00%)
                                            1.0000 -0.0002 -0.0000  0.0000 -0.0000
                                           -0.0004 -0.0000  0.0000  0.0000 -0.0000
                                           -0.0000  0.0000 -0.0000  0.0000
    32. (0.99955) CR ( 1) C   7           s(100.00%)p 0.00(  0.00%)
                                            1.0000 -0.0002 -0.0000 -0.0001 -0.0000
                                            0.0004  0.0000 -0.0000 -0.0000 -0.0000
                                           -0.0000  0.0000 -0.0000  0.0000
    33. (0.99956) CR ( 1) C   8           s(100.00%)p 0.00(  0.00%)
                                            1.0000 -0.0001 -0.0000 -0.0000 -0.0000
                                           -0.0004 -0.0000  0.0000  0.0000 -0.0000
                                            0.0000  0.0000 -0.0000  0.0000
    34. (0.99961) CR ( 1) C   9           s(100.00%)p 0.00(  0.00%)
                                            1.0000 -0.0002 -0.0000 -0.0003  0.0000
                                            0.0001  0.0000 -0.0000 -0.0000  0.0000
                                           -0.0000  0.0000 -0.0000  0.0000
    35. (0.99247) LP ( 1) O   1           s( 58.08%)p 0.72( 41.89%)d 0.00(  0.03%)
                                            0.0004  0.7620  0.0147  0.0919 -0.0010
                                           -0.6407  0.0031  0.0000 -0.0000  0.0046
                                           -0.0000  0.0000  0.0147  0.0050
    36. (0.95813) LP ( 2) O   1           s(  0.01%)p 1.00( 99.91%)d 0.00(  0.09%)
                                           -0.0000  0.0053  0.0048 -0.9902 -0.0103
                                           -0.1356 -0.0007  0.0000  0.0000 -0.0282
                                            0.0000  0.0000  0.0084 -0.0008
    37. (0.00164) RY*( 1) O   1           s(  0.60%)p99.99( 96.03%)d 5.57(  3.36%)
                                           -0.0000 -0.0011  0.0777  0.0048 -0.9751
                                            0.0023 -0.0971 -0.0000  0.0000  0.1776
                                           -0.0000 -0.0000 -0.0454 -0.0014
    38. (0.00015) RY*( 2) O   1           s(  0.00%)p 1.00( 98.16%)d 0.02(  1.84%)
                                            0.0000  0.0000  0.0000  0.0000  0.0000
                                            0.0000  0.0000  0.0082  0.9907 -0.0000
                                            0.0634 -0.1197 -0.0000 -0.0000
    39. (0.00007) RY*( 3) O   1           s( 29.39%)p 2.35( 68.98%)d 0.06(  1.62%)
    40. (0.00003) RY*( 4) O   1           s( 58.07%)p 0.42( 24.31%)d 0.30( 17.63%)
    41. (0.00000) RY*( 5) O   1           s(  0.17%)p27.84(  4.78%)d99.99( 95.05%)
    42. (0.00000) RY*( 6) O   1           s(  0.00%)p 1.00(  0.40%)d99.99( 99.60%)
    43. (0.00000) RY*( 7) O   1           s(  0.00%)p 1.00(  1.60%)d61.69( 98.40%)
    44. (0.00000) RY*( 8) O   1           s( 11.52%)p 0.53(  6.11%)d 7.15( 82.36%)
    45. (0.00000) RY*( 9) O   1           s(  0.16%)p 0.38(  0.06%)d99.99( 99.78%)
    46. (0.00620) RY*( 1) C   2           s( 17.16%)p 4.81( 82.53%)d 0.02(  0.31%)
                                            0.0000  0.0516  0.4110  0.0280 -0.1694
                                           -0.0775  0.8887  0.0000 -0.0000 -0.0375
                                           -0.0000  0.0000  0.0320  0.0261
    47. (0.00273) RY*( 2) C   2           s( 17.46%)p 0.38(  6.70%)d 4.34( 75.84%)
                                           -0.0000  0.0069  0.4177 -0.0339 -0.1737
                                           -0.0270 -0.1870  0.0000  0.0000  0.8599
                                           -0.0000 -0.0000 -0.1374  0.0107
    48. (0.00124) RY*( 3) C   2           s(  0.00%)p 1.00( 26.94%)d 2.71( 73.06%)
                                            0.0000 -0.0000  0.0000  0.0000  0.0000
                                            0.0000  0.0000  0.0661  0.5148  0.0000
                                           -0.4295  0.7390 -0.0000  0.0000
    49. (0.00108) RY*( 4) C   2           s(  1.61%)p45.92( 73.96%)d15.16( 24.42%)
                                            0.0000 -0.0181  0.1256  0.0081  0.8501
                                            0.0275  0.1274 -0.0000 -0.0000  0.0614
                                            0.0000 -0.0000 -0.4904 -0.0031
    50. (0.00012) RY*( 5) C   2           s( 47.95%)p 0.35( 16.68%)d 0.74( 35.37%)
                                            0.0000 -0.0002  0.6924  0.0035  0.2694
                                           -0.0404 -0.3044  0.0000 -0.0000 -0.2654
                                           -0.0000  0.0000  0.5295  0.0539
    51. (0.00003) RY*( 6) C   2           s(  0.00%)p 1.00( 64.74%)d 0.54( 35.26%)
    52. (0.00001) RY*( 7) C   2           s( 15.44%)p 1.33( 20.56%)d 4.15( 64.00%)
    53. (0.00000) RY*( 8) C   2           s(  0.00%)p 1.00(  8.85%)d10.30( 91.15%)
    54. (0.00001) RY*( 9) C   2           s(  0.35%)p 0.04(  0.01%)d99.99( 99.63%)
    55. (0.00156) RY*( 1) C   3           s( 16.97%)p 4.23( 71.72%)d 0.67( 11.31%)
                                            0.0000  0.0012  0.4119 -0.0041 -0.6492
                                            0.0014  0.5439 -0.0000 -0.0000 -0.0489
                                           -0.0000  0.0000  0.3268 -0.0628
    56. (0.00094) RY*( 2) C   3           s(  7.16%)p12.66( 90.58%)d 0.32(  2.27%)
                                           -0.0000  0.0138  0.2672  0.0019 -0.5178
                                           -0.0045 -0.7986  0.0000  0.0003 -0.1396
                                           -0.0001 -0.0001 -0.0554  0.0094
    57. (0.00092) RY*( 3) C   3           s(  0.00%)p 1.00( 73.05%)d 0.37( 26.95%)
                                           -0.0000 -0.0000 -0.0001 -0.0000  0.0002
                                            0.0000  0.0002  0.0235  0.8544  0.0000
                                           -0.2852 -0.4338  0.0000 -0.0000
    58. (0.00022) RY*( 4) C   3           s( 75.15%)p 0.30( 22.40%)d 0.03(  2.45%)
                                            0.0000 -0.0098  0.8668 -0.0145  0.4724
                                            0.0181 -0.0162 -0.0000 -0.0000  0.0461
                                            0.0000 -0.0000 -0.1336 -0.0673
    59. (0.00010) RY*( 5) C   3           s(  0.10%)p99.99( 10.25%)d99.99( 89.65%)
                                           -0.0000  0.0054  0.0311  0.0270 -0.2839
                                           -0.0186  0.1444 -0.0000 -0.0000  0.5861
                                           -0.0000 -0.0000 -0.7189  0.1902
    60. (0.00007) RY*( 6) C   3           s(  0.00%)p 1.00(  5.79%)d16.26( 94.21%)
    61. (0.00003) RY*( 7) C   3           s(  0.01%)p99.99(  4.52%)d99.99( 95.47%)
    62. (0.00000) RY*( 8) C   3           s(  0.00%)p 1.00( 21.22%)d 3.71( 78.78%)
    63. (0.00000) RY*( 9) C   3           s(  0.61%)p 1.12(  0.68%)d99.99( 98.72%)
    64. (0.00292) RY*( 1) C   4           s(  7.89%)p11.48( 90.66%)d 0.18(  1.45%)
                                            0.0000 -0.0034  0.2810  0.0065  0.9011
                                           -0.0096 -0.3074 -0.0000 -0.0000 -0.0861
                                           -0.0000 -0.0000  0.0838 -0.0009
    65. (0.00207) RY*( 2) C   4           s(  0.00%)p 1.00( 91.53%)d 0.09(  8.47%)
                                            0.0000 -0.0000 -0.0000  0.0000  0.0000
                                           -0.0000  0.0000  0.0225  0.9565 -0.0000
                                           -0.0338  0.2890 -0.0000  0.0000
    66. (0.00158) RY*( 3) C   4           s( 31.64%)p 1.90( 60.11%)d 0.26(  8.25%)
                                            0.0000 -0.0070  0.5624 -0.0043 -0.4060
                                           -0.0067 -0.6605  0.0000  0.0000  0.1667
                                           -0.0000  0.0000  0.2275 -0.0544
    67. (0.00020) RY*( 4) C   4           s( 46.60%)p 0.99( 46.24%)d 0.15(  7.16%)
                                            0.0000  0.0008  0.6827 -0.0051 -0.0022
                                           -0.0277  0.6794 -0.0000  0.0000  0.0167
                                            0.0000 -0.0000  0.2397 -0.1176
    68. (0.00017) RY*( 5) C   4           s(  0.00%)p 1.00(  0.57%)d99.99( 99.43%)
                                           -0.0000  0.0000 -0.0000  0.0000  0.0000
                                            0.0000 -0.0000 -0.0073  0.0751 -0.0000
                                            0.9883 -0.1323 -0.0000 -0.0000
    69. (0.00006) RY*( 6) C   4           s( 11.19%)p 0.00(  0.02%)d 7.94( 88.79%)
    70. (0.00005) RY*( 7) C   4           s(  2.35%)p 1.22(  2.86%)d40.28( 94.78%)
    71. (0.00000) RY*( 8) C   4           s(  0.00%)p 1.00(  7.95%)d11.57( 92.05%)
    72. (0.00000) RY*( 9) C   4           s(  0.28%)p 0.97(  0.27%)d99.99( 99.45%)
    73. (0.00180) RY*( 1) C   5           s(  1.85%)p50.97( 94.40%)d 2.02(  3.75%)
                                            0.0000  0.0003  0.1361  0.0067  0.9295
                                            0.0078  0.2828  0.0000  0.0000  0.1925
                                           -0.0000  0.0000  0.0143 -0.0141
    74. (0.00181) RY*( 2) C   5           s(  0.00%)p 1.00( 88.52%)d 0.13( 11.48%)
                                           -0.0000  0.0000 -0.0000  0.0000  0.0000
                                           -0.0000 -0.0000  0.0207  0.9406  0.0000
                                            0.0307 -0.3375 -0.0000 -0.0000
    75. (0.00155) RY*( 3) C   5           s( 36.57%)p 1.48( 54.30%)d 0.25(  9.13%)
                                            0.0000 -0.0077  0.6047 -0.0032 -0.2967
                                            0.0086  0.6745  0.0000  0.0000 -0.0130
                                            0.0000 -0.0000  0.2949 -0.0646
    76. (0.00020) RY*( 4) C   5           s( 46.71%)p 1.01( 47.10%)d 0.13(  6.18%)
                                            0.0000  0.0008  0.6835 -0.0068  0.0942
                                            0.0245 -0.6794 -0.0000  0.0000  0.0359
                                            0.0002  0.0000  0.2271 -0.0948
    77. (0.00019) RY*( 5) C   5           s(  0.00%)p 1.00(  0.14%)d99.99( 99.86%)
                                            0.0000  0.0000  0.0001 -0.0000  0.0000
                                            0.0000 -0.0001  0.0032 -0.0368  0.0000
                                           -0.9808 -0.1915  0.0000 -0.0000
    78. (0.00007) RY*( 6) C   5           s( 14.37%)p 0.02(  0.28%)d 5.94( 85.35%)
    79. (0.00004) RY*( 7) C   5           s(  0.25%)p16.12(  3.98%)d99.99( 95.78%)
    80. (0.00000) RY*( 8) C   5           s(  0.00%)p 1.00( 11.41%)d 7.77( 88.59%)
    81. (0.00000) RY*( 9) C   5           s(  0.21%)p 0.47(  0.10%)d99.99( 99.69%)
    82. (0.00184) RY*( 1) C   6           s(  0.00%)p 1.00( 88.71%)d 0.13( 11.29%)
                                           -0.0000  0.0000 -0.0000 -0.0000 -0.0004
                                            0.0000  0.0000  0.0214  0.9416  0.0001
                                           -0.0258  0.3350 -0.0000  0.0000
    83. (0.00178) RY*( 2) C   6           s(  1.47%)p64.28( 94.40%)d 2.81(  4.13%)
                                            0.0000 -0.0009  0.1212  0.0073  0.9678
                                           -0.0057 -0.0849  0.0000  0.0004 -0.1799
                                           -0.0000  0.0001  0.0939 -0.0123
    84. (0.00158) RY*( 3) C   6           s( 36.14%)p 1.52( 54.90%)d 0.25(  8.96%)
                                            0.0000 -0.0079  0.6011 -0.0007 -0.1457
                                           -0.0095 -0.7264  0.0000  0.0000  0.1100
                                            0.0000  0.0000  0.2708 -0.0647
    85. (0.00020) RY*( 4) C   6           s( 50.84%)p 0.90( 45.56%)d 0.07(  3.60%)
                                            0.0000  0.0010  0.7130 -0.0030 -0.0351
                                           -0.0248  0.6736  0.0000 -0.0000  0.0630
                                           -0.0003 -0.0000  0.1597 -0.0806
    86. (0.00019) RY*( 5) C   6           s(  0.00%)p 1.00(  0.04%)d99.99( 99.96%)
                                            0.0000  0.0000  0.0002 -0.0000 -0.0000
                                           -0.0000  0.0002 -0.0031  0.0199  0.0000
                                            0.9996  0.0212  0.0001 -0.0000
    87. (0.00007) RY*( 6) C   6           s( 11.31%)p 0.09(  1.06%)d 7.75( 87.63%)
    88. (0.00004) RY*( 7) C   6           s(  0.07%)p56.54(  4.14%)d99.99( 95.79%)
    89. (0.00000) RY*( 8) C   6           s(  0.00%)p 1.00( 11.31%)d 7.84( 88.69%)
    90. (0.00000) RY*( 9) C   6           s(  0.14%)p 0.73(  0.10%)d99.99( 99.76%)
    91. (0.00178) RY*( 1) C   7           s(  2.85%)p32.56( 92.73%)d 1.55(  4.42%)
                                            0.0000  0.0001  0.1688  0.0056  0.8899
                                            0.0061  0.3677  0.0000  0.0001  0.2035
                                            0.0000 -0.0000  0.0488 -0.0210
    92. (0.00172) RY*( 2) C   7           s(  0.00%)p 1.00( 87.80%)d 0.14( 12.20%)
                                            0.0000 -0.0000 -0.0000 -0.0000 -0.0001
                                           -0.0000 -0.0000  0.0215  0.9368 -0.0000
                                            0.0396 -0.3470  0.0000  0.0000
    93. (0.00159) RY*( 3) C   7           s( 39.83%)p 1.28( 50.96%)d 0.23(  9.21%)
                                            0.0000 -0.0087  0.6310 -0.0022 -0.3804
                                            0.0105  0.6040 -0.0000 -0.0000 -0.0287
                                            0.0000  0.0000  0.2954 -0.0632
    94. (0.00020) RY*( 4) C   7           s( 45.82%)p 1.12( 51.09%)d 0.07(  3.09%)
                                            0.0000  0.0016  0.6769 -0.0051  0.1432
                                            0.0225 -0.6999 -0.0000  0.0000  0.0317
                                           -0.0000  0.0000  0.1555 -0.0757
    95. (0.00019) RY*( 5) C   7           s(  0.00%)p 1.00(  0.08%)d99.99( 99.92%)
                                           -0.0000 -0.0000  0.0000 -0.0000 -0.0000
                                           -0.0000 -0.0000 -0.0026  0.0290  0.0000
                                            0.9814  0.1900 -0.0000 -0.0000
    96. (0.00007) RY*( 6) C   7           s( 11.34%)p 0.08(  0.93%)d 7.73( 87.72%)
    97. (0.00004) RY*( 7) C   7           s(  0.00%)p 1.00(  4.35%)d21.96( 95.64%)
    98. (0.00000) RY*( 8) C   7           s(  0.00%)p 1.00( 12.17%)d 7.22( 87.83%)
    99. (0.00000) RY*( 9) C   7           s(  0.13%)p 0.76(  0.10%)d99.99( 99.78%)
   100. (0.00176) RY*( 1) C   8           s( 15.12%)p 5.14( 77.71%)d 0.47(  7.17%)
                                            0.0000  0.0024  0.3889  0.0049  0.7530
                                           -0.0129 -0.4581  0.0000  0.0000 -0.0715
                                            0.0000  0.0000  0.2521 -0.0547
   101. (0.00153) RY*( 2) C   8           s(  0.00%)p 1.00( 86.90%)d 0.15( 13.10%)
                                           -0.0000 -0.0000 -0.0000 -0.0000 -0.0000
                                            0.0000  0.0000  0.0239  0.9319  0.0000
                                           -0.0059  0.3619 -0.0000 -0.0000
   102. (0.00052) RY*( 3) C   8           s( 14.67%)p 4.22( 61.90%)d 1.60( 23.43%)
                                            0.0000 -0.0148  0.3827  0.0077 -0.5963
                                           -0.0083 -0.5131  0.0000  0.0000  0.3373
                                           -0.0000  0.0000  0.3318 -0.1022
   103. (0.00019) RY*( 4) C   8           s( 30.32%)p 1.73( 52.57%)d 0.56( 17.10%)
                                            0.0000  0.0056  0.5506 -0.0109  0.0611
                                           -0.0236  0.7220  0.0000 -0.0000  0.2304
                                            0.0000  0.0000  0.3146 -0.1376
   104. (0.00019) RY*( 5) C   8           s(  0.00%)p 1.00(  0.02%)d99.99( 99.98%)
                                            0.0000 -0.0000  0.0000  0.0000 -0.0000
                                           -0.0000 -0.0000 -0.0043  0.0116  0.0000
                                            0.9998 -0.0133 -0.0000  0.0000
   105. (0.00006) RY*( 6) C   8           s( 36.06%)p 0.13(  4.64%)d 1.64( 59.30%)
   106. (0.00004) RY*( 7) C   8           s(  3.33%)p 0.96(  3.19%)d28.09( 93.49%)
   107. (0.00000) RY*( 8) C   8           s(  0.00%)p 1.00( 13.14%)d 6.61( 86.86%)
   108. (0.00000) RY*( 9) C   8           s(  0.48%)p 0.28(  0.13%)d99.99( 99.38%)
   109. (0.00164) RY*( 1) C   9           s(  6.72%)p12.84( 86.30%)d 1.04(  6.98%)
                                           -0.0000  0.0120  0.2589  0.0127  0.6218
                                            0.0161  0.6899 -0.0000 -0.0000  0.1775
                                           -0.0000  0.0000  0.1900 -0.0473
   110. (0.00087) RY*( 2) C   9           s(  0.00%)p 1.00( 79.64%)d 0.26( 20.36%)
                                            0.0000 -0.0000 -0.0000 -0.0000 -0.0000
                                            0.0000  0.0000  0.0147  0.8923  0.0000
                                            0.3337 -0.3037  0.0000  0.0000
   111. (0.00020) RY*( 3) C   9           s(  7.19%)p12.89( 92.72%)d 0.01(  0.08%)
                                            0.0000  0.0121  0.2679 -0.0192  0.6649
                                            0.0133 -0.6961 -0.0000  0.0000 -0.0154
                                            0.0000 -0.0000 -0.0056 -0.0240
   112. (0.00007) RY*( 4) C   9           s( 66.30%)p 0.10(  6.43%)d 0.41( 27.27%)
   113. (0.00001) RY*( 5) C   9           s(  9.62%)p 0.81(  7.78%)d 8.58( 82.60%)
   114. (0.00000) RY*( 6) C   9           s(  0.00%)p 1.00( 12.27%)d 7.15( 87.73%)
   115. (0.00000) RY*( 7) C   9           s(  0.00%)p 1.00(  8.14%)d11.28( 91.86%)
   116. (0.00000) RY*( 8) C   9           s( 10.19%)p 0.64(  6.56%)d 8.17( 83.25%)
   117. (0.00000) RY*( 9) C   9           s(  0.00%)p 1.00(  0.30%)d99.99( 99.69%)
   118. (0.00141) RY*( 1) H  10           s( 99.81%)p 0.00(  0.19%)
                                            0.0026  0.9990 -0.0199 -0.0387  0.0000
   119. (0.00004) RY*( 2) H  10           s(  0.19%)p99.99( 99.81%)
   120. (0.00002) RY*( 3) H  10           s(  0.13%)p99.99( 99.87%)
   121. (0.00001) RY*( 4) H  10           s(  0.00%)p 1.00(100.00%)
   122. (0.00109) RY*( 1) H  11           s( 99.52%)p 0.00(  0.48%)
                                            0.0056  0.9976  0.0228  0.0652  0.0024
   123. (0.00011) RY*( 2) H  11           s(  0.06%)p99.99( 99.94%)
                                            0.0026  0.0234  0.5011 -0.5572  0.6617
   124. (0.00005) RY*( 3) H  11           s(  0.20%)p99.99( 99.80%)
   125. (0.00002) RY*( 4) H  11           s(  0.33%)p99.99( 99.67%)
   126. (0.00109) RY*( 1) H  12           s( 99.52%)p 0.00(  0.48%)
                                            0.0056  0.9976  0.0228  0.0652 -0.0024
   127. (0.00011) RY*( 2) H  12           s(  0.06%)p99.99( 99.94%)
                                            0.0026  0.0234  0.5011 -0.5572 -0.6617
   128. (0.00005) RY*( 3) H  12           s(  0.20%)p99.99( 99.80%)
   129. (0.00002) RY*( 4) H  12           s(  0.33%)p99.99( 99.67%)
   130. (0.00140) RY*( 1) H  13           s( 99.65%)p 0.00(  0.35%)
                                            0.0061  0.9982  0.0310 -0.0480  0.0148
   131. (0.00009) RY*( 2) H  13           s(  0.02%)p99.99( 99.98%)
   132. (0.00005) RY*( 3) H  13           s(  0.11%)p99.99( 99.89%)
   133. (0.00002) RY*( 4) H  13           s(  0.31%)p99.99( 99.69%)
   134. (0.00140) RY*( 1) H  14           s( 99.65%)p 0.00(  0.35%)
                                            0.0061  0.9982  0.0310 -0.0480 -0.0148
   135. (0.00009) RY*( 2) H  14           s(  0.02%)p99.99( 99.98%)
   136. (0.00005) RY*( 3) H  14           s(  0.11%)p99.99( 99.89%)
   137. (0.00002) RY*( 4) H  14           s(  0.31%)p99.99( 99.69%)
   138. (0.00134) RY*( 1) H  15           s( 99.63%)p 0.00(  0.37%)
                                            0.0062  0.9981  0.0101  0.0577 -0.0180
   139. (0.00009) RY*( 2) H  15           s(  0.05%)p99.99( 99.95%)
   140. (0.00006) RY*( 3) H  15           s(  0.05%)p99.99( 99.95%)
   141. (0.00002) RY*( 4) H  15           s(  0.37%)p99.99( 99.63%)
   142. (0.00134) RY*( 1) H  16           s( 99.63%)p 0.00(  0.37%)
                                            0.0062  0.9981  0.0101  0.0577  0.0180
   143. (0.00009) RY*( 2) H  16           s(  0.05%)p99.99( 99.95%)
   144. (0.00006) RY*( 3) H  16           s(  0.05%)p99.99( 99.95%)
   145. (0.00002) RY*( 4) H  16           s(  0.37%)p99.99( 99.63%)
   146. (0.00134) RY*( 1) H  17           s( 99.63%)p 0.00(  0.37%)
                                            0.0063  0.9981  0.0159 -0.0562 -0.0182
   147. (0.00009) RY*( 2) H  17           s(  0.06%)p99.99( 99.94%)
   148. (0.00006) RY*( 3) H  17           s(  0.02%)p99.99( 99.98%)
   149. (0.00002) RY*( 4) H  17           s(  0.38%)p99.99( 99.62%)
   150. (0.00134) RY*( 1) H  18           s( 99.63%)p 0.00(  0.37%)
                                            0.0063  0.9981  0.0159 -0.0562  0.0182
   151. (0.00009) RY*( 2) H  18           s(  0.06%)p99.99( 99.94%)
   152. (0.00006) RY*( 3) H  18           s(  0.02%)p99.99( 99.98%)
   153. (0.00002) RY*( 4) H  18           s(  0.38%)p99.99( 99.62%)
   154. (0.00140) RY*( 1) H  19           s( 99.65%)p 0.00(  0.35%)
                                            0.0064  0.9982  0.0028  0.0564 -0.0177
   155. (0.00009) RY*( 2) H  19           s(  0.06%)p99.99( 99.94%)
   156. (0.00006) RY*( 3) H  19           s(  0.01%)p99.99( 99.99%)
   157. (0.00002) RY*( 4) H  19           s(  0.37%)p99.99( 99.63%)
   158. (0.00140) RY*( 1) H  20           s( 99.65%)p 0.00(  0.35%)
                                            0.0064  0.9982  0.0028  0.0564  0.0177
   159. (0.00009) RY*( 2) H  20           s(  0.06%)p99.99( 99.94%)
   160. (0.00006) RY*( 3) H  20           s(  0.01%)p99.99( 99.99%)
   161. (0.00002) RY*( 4) H  20           s(  0.37%)p99.99( 99.63%)
   162. (0.00131) RY*( 1) H  21           s( 99.61%)p 0.00(  0.39%)
                                            0.0062  0.9980  0.0204 -0.0535  0.0248
   163. (0.00009) RY*( 2) H  21           s(  0.03%)p99.99( 99.97%)
   164. (0.00006) RY*( 3) H  21           s(  0.03%)p99.99( 99.97%)
   165. (0.00002) RY*( 4) H  21           s(  0.42%)p99.99( 99.58%)
   166. (0.00131) RY*( 1) H  22           s( 99.61%)p 0.00(  0.39%)
                                            0.0062  0.9980  0.0204 -0.0535 -0.0248
   167. (0.00009) RY*( 2) H  22           s(  0.03%)p99.99( 99.97%)
   168. (0.00006) RY*( 3) H  22           s(  0.03%)p99.99( 99.97%)
   169. (0.00002) RY*( 4) H  22           s(  0.42%)p99.99( 99.58%)
   170. (0.00058) RY*( 1) H  23           s( 97.73%)p 0.02(  2.27%)
                                            0.0053  0.9886 -0.1424 -0.0492  0.0000
   171. (0.00011) RY*( 2) H  23           s(  0.00%)p 1.00(100.00%)
                                           -0.0000 -0.0000 -0.0000  0.0000  1.0000
   172. (0.00007) RY*( 3) H  23           s(  0.02%)p99.99( 99.98%)
   173. (0.00002) RY*( 4) H  23           s(  2.34%)p41.78( 97.66%)
   174. (0.00078) RY*( 1) H  24           s( 98.43%)p 0.02(  1.57%)
                                            0.0053  0.9921 -0.0499  0.0976  0.0604
   175. (0.00010) RY*( 2) H  24           s(  0.06%)p99.99( 99.94%)
   176. (0.00007) RY*( 3) H  24           s(  0.04%)p99.99( 99.96%)
   177. (0.00002) RY*( 4) H  24           s(  1.55%)p63.33( 98.45%)
   178. (0.00078) RY*( 1) H  25           s( 98.43%)p 0.02(  1.57%)
                                            0.0053  0.9921 -0.0499  0.0976 -0.0604
   179. (0.00010) RY*( 2) H  25           s(  0.06%)p99.99( 99.94%)
   180. (0.00007) RY*( 3) H  25           s(  0.04%)p99.99( 99.96%)
   181. (0.00002) RY*( 4) H  25           s(  1.55%)p63.33( 98.45%)
   182. (0.00394) BD*( 1) O   1 - C   2  
                ( 32.31%)   0.5685* O   1 s( 42.00%)p 1.38( 57.92%)d 0.00(  0.08%)
                                            0.0000 -0.6475  0.0276  0.0999  0.0000
                                           -0.7543  0.0173  0.0000 -0.0000  0.0068
                                            0.0000  0.0000  0.0233  0.0157
                ( 67.69%)  -0.8227* C   2 s( 30.13%)p 2.31( 69.58%)d 0.01(  0.29%)
                                           -0.0000 -0.5456  0.0598 -0.1193 -0.0311
                                            0.8219  0.0716 -0.0000 -0.0000  0.0127
                                           -0.0000  0.0000  0.0457  0.0261
   183. (0.03956) BD*( 2) O   1 - C   2  
                ( 28.11%)   0.5302* O   1 s(  0.00%)p 1.00( 99.84%)d 0.00(  0.16%)
                                           -0.0000  0.0000 -0.0000 -0.0000  0.0000
                                           -0.0000 -0.0000 -0.9992  0.0031 -0.0000
                                            0.0060 -0.0394  0.0000  0.0000
                ( 71.89%)  -0.8479* C   2 s(  0.00%)p 1.00( 99.47%)d 0.01(  0.53%)
                                           -0.0000  0.0000  0.0000 -0.0000  0.0000
                                           -0.0000  0.0000 -0.9972  0.0173  0.0000
                                           -0.0083  0.0723 -0.0000 -0.0000
   184. (0.02146) BD*( 1) C   2 - C   3  
                ( 51.22%)   0.7157* C   2 s( 39.01%)p 1.56( 60.92%)d 0.00(  0.07%)
                                            0.0002  0.6246  0.0043 -0.7161  0.0172
                                            0.3097  0.0137  0.0000 -0.0000 -0.0166
                                           -0.0000  0.0000  0.0150 -0.0123
                ( 48.78%)  -0.6984* C   3 s( 25.34%)p 2.94( 74.58%)d 0.00(  0.08%)
                                            0.0002  0.5031  0.0174  0.7617  0.0224
                                           -0.4062  0.0063 -0.0000  0.0000 -0.0204
                                           -0.0000  0.0000  0.0159 -0.0131
   185. (0.02447) BD*( 1) C   2 - H  10  
                ( 39.84%)   0.6312* C   2 s( 30.89%)p 2.24( 69.05%)d 0.00(  0.06%)
                                            0.0002 -0.5554 -0.0209 -0.6861  0.0074
                                           -0.4681  0.0232  0.0000 -0.0000 -0.0217
                                            0.0000  0.0000 -0.0063  0.0086
                ( 60.16%)  -0.7756* H  10 s( 99.87%)p 0.00(  0.13%)
                                           -0.9993  0.0040  0.0287  0.0222 -0.0000
   186. (0.00720) BD*( 1) C   3 - C   4  
                ( 47.61%)   0.6900* C   3 s( 30.66%)p 2.26( 69.31%)d 0.00(  0.03%)
                                           -0.0002 -0.5538 -0.0008  0.6459 -0.0076
                                            0.5252 -0.0038 -0.0000 -0.0000 -0.0140
                                            0.0000 -0.0000  0.0000  0.0102
                ( 52.39%)  -0.7238* C   4 s( 26.62%)p 2.75( 73.32%)d 0.00(  0.06%)
                                           -0.0003 -0.5157 -0.0164 -0.6701 -0.0010
                                           -0.5331 -0.0056  0.0000 -0.0000 -0.0197
                                            0.0000  0.0000 -0.0044  0.0120
   187. (0.00729) BD*( 1) C   3 - H  11  
                ( 35.82%)   0.5985* C   3 s( 22.00%)p 3.54( 77.96%)d 0.00(  0.04%)
                                            0.0002 -0.4690  0.0055  0.0276  0.0016
                                           -0.5283 -0.0044 -0.7068  0.0090 -0.0020
                                           -0.0077 -0.0154  0.0057 -0.0097
                ( 64.18%)  -0.8011* H  11 s( 99.90%)p 0.00(  0.10%)
                                           -0.9995  0.0043 -0.0048  0.0204  0.0247
   188. (0.00729) BD*( 1) C   3 - H  12  
                ( 35.82%)   0.5985* C   3 s( 22.00%)p 3.54( 77.96%)d 0.00(  0.04%)
                                            0.0002 -0.4690  0.0055  0.0276  0.0016
                                           -0.5283 -0.0044  0.7068 -0.0090 -0.0020
                                            0.0077  0.0154  0.0057 -0.0097
                ( 64.18%)  -0.8011* H  12 s( 99.90%)p 0.00(  0.10%)
                                           -0.9995  0.0043 -0.0048  0.0204 -0.0247
   189. (0.00621) BD*( 1) C   4 - C   5  
                ( 48.96%)   0.6997* C   4 s( 29.38%)p 2.40( 70.58%)d 0.00(  0.04%)
                                           -0.0003 -0.5419 -0.0084  0.7373 -0.0061
                                           -0.4026  0.0022 -0.0000 -0.0000  0.0160
                                            0.0000 -0.0000 -0.0073  0.0111
                ( 51.04%)  -0.7145* C   5 s( 27.71%)p 2.61( 72.24%)d 0.00(  0.05%)
                                           -0.0003 -0.5262 -0.0131 -0.7522  0.0002
                                            0.3957  0.0035  0.0000 -0.0000  0.0160
                                            0.0000 -0.0000 -0.0111  0.0117
   190. (0.00802) BD*( 1) C   4 - H  13  
                ( 37.67%)   0.6138* C   4 s( 22.02%)p 3.54( 77.93%)d 0.00(  0.04%)
                                           -0.0001  0.4692 -0.0093  0.0576 -0.0040
                                           -0.5256 -0.0086  0.7068 -0.0115 -0.0021
                                            0.0039 -0.0164 -0.0051  0.0103
                ( 62.33%)  -0.7895* H  13 s( 99.91%)p 0.00(  0.09%)
                                            0.9995 -0.0048  0.0000  0.0199 -0.0228
   191. (0.00802) BD*( 1) C   4 - H  14  
                ( 37.67%)   0.6138* C   4 s( 22.02%)p 3.54( 77.93%)d 0.00(  0.04%)
                                           -0.0001  0.4692 -0.0093  0.0576 -0.0040
                                           -0.5256 -0.0086 -0.7068  0.0115 -0.0021
                                           -0.0039  0.0164 -0.0051  0.0103
                ( 62.33%)  -0.7895* H  14 s( 99.91%)p 0.00(  0.09%)
                                            0.9995 -0.0048  0.0000  0.0199  0.0228
   192. (0.00614) BD*( 1) C   5 - C   6  
                ( 49.11%)   0.7008* C   5 s( 28.89%)p 2.46( 71.06%)d 0.00(  0.05%)
                                           -0.0003 -0.5374 -0.0090  0.6551 -0.0031
                                            0.5305 -0.0012  0.0000 -0.0000 -0.0191
                                           -0.0000 -0.0000 -0.0027  0.0116
                ( 50.89%)  -0.7134* C   6 s( 27.88%)p 2.58( 72.06%)d 0.00(  0.06%)
                                           -0.0003 -0.5279 -0.0132 -0.6627 -0.0004
                                           -0.5305 -0.0034 -0.0000 -0.0000 -0.0201
                                           -0.0000 -0.0000 -0.0046  0.0121
   193. (0.00879) BD*( 1) C   5 - H  15  
                ( 38.13%)   0.6175* C   5 s( 21.72%)p 3.60( 78.24%)d 0.00(  0.04%)
                                            0.0001 -0.4659  0.0086  0.0469  0.0049
                                           -0.5295 -0.0074  0.7068 -0.0094  0.0005
                                           -0.0007  0.0172  0.0059 -0.0102
                ( 61.87%)  -0.7866* H  15 s( 99.91%)p 0.00(  0.09%)
                                           -0.9996  0.0047 -0.0039  0.0185 -0.0228
   194. (0.00879) BD*( 1) C   5 - H  16  
                ( 38.13%)   0.6175* C   5 s( 21.72%)p 3.60( 78.24%)d 0.00(  0.04%)
                                            0.0001 -0.4659  0.0086  0.0469  0.0049
                                           -0.5295 -0.0074 -0.7068  0.0094  0.0005
                                            0.0007 -0.0172  0.0059 -0.0102
                ( 61.87%)  -0.7866* H  16 s( 99.91%)p 0.00(  0.09%)
                                           -0.9996  0.0047 -0.0039  0.0185  0.0228
   195. (0.00639) BD*( 1) C   6 - C   7  
                ( 49.35%)   0.7025* C   6 s( 28.76%)p 2.48( 71.20%)d 0.00(  0.05%)
                                           -0.0003 -0.5362 -0.0093  0.7447 -0.0032
                                           -0.3968  0.0012  0.0000  0.0000  0.0159
                                           -0.0000  0.0000 -0.0092  0.0112
                ( 50.65%)  -0.7117* C   7 s( 28.00%)p 2.57( 71.95%)d 0.00(  0.05%)
                                           -0.0003 -0.5290 -0.0118 -0.7510  0.0004
                                            0.3945  0.0027 -0.0000  0.0000  0.0160
                                           -0.0000  0.0000 -0.0108  0.0116
   196. (0.00877) BD*( 1) C   6 - H  17  
                ( 38.14%)   0.6176* C   6 s( 21.70%)p 3.61( 78.26%)d 0.00(  0.04%)
                                           -0.0001  0.4657 -0.0087  0.0531 -0.0024
                                           -0.5291 -0.0081 -0.7068  0.0099 -0.0016
                                           -0.0027  0.0170 -0.0057  0.0102
                ( 61.86%)  -0.7865* H  17 s( 99.91%)p 0.00(  0.09%)
                                            0.9996 -0.0048 -0.0006  0.0188  0.0227
   197. (0.00877) BD*( 1) C   6 - H  18  
                ( 38.14%)   0.6176* C   6 s( 21.70%)p 3.61( 78.26%)d 0.00(  0.04%)
                                           -0.0001  0.4657 -0.0087  0.0531 -0.0024
                                           -0.5291 -0.0081  0.7068 -0.0099 -0.0016
                                            0.0027 -0.0170 -0.0057  0.0102
                ( 61.86%)  -0.7865* H  18 s( 99.91%)p 0.00(  0.09%)
                                            0.9996 -0.0048 -0.0006  0.0188 -0.0227
   198. (0.00734) BD*( 1) C   7 - C   8  
                ( 49.08%)   0.7005* C   7 s( 28.72%)p 2.48( 71.22%)d 0.00(  0.05%)
                                           -0.0003 -0.5358 -0.0103  0.6562 -0.0000
                                            0.5307 -0.0018 -0.0000 -0.0000 -0.0197
                                            0.0000  0.0000 -0.0036  0.0118
                ( 50.92%)  -0.7136* C   8 s( 27.97%)p 2.57( 71.97%)d 0.00(  0.06%)
                                           -0.0003 -0.5288 -0.0073 -0.6604 -0.0031
                                           -0.5325 -0.0067  0.0000  0.0000 -0.0207
                                            0.0000  0.0000 -0.0042  0.0124
   199. (0.00898) BD*( 1) C   7 - H  19  
                ( 38.23%)   0.6183* C   7 s( 21.65%)p 3.62( 78.30%)d 0.00(  0.04%)
                                            0.0001 -0.4653  0.0082  0.0490  0.0041
                                           -0.5299 -0.0072  0.7068 -0.0098  0.0006
                                           -0.0012  0.0172  0.0058 -0.0101
                ( 61.77%)  -0.7859* H  19 s( 99.91%)p 0.00(  0.09%)
                                           -0.9996  0.0050 -0.0033  0.0184 -0.0227
   200. (0.00898) BD*( 1) C   7 - H  20  
                ( 38.23%)   0.6183* C   7 s( 21.65%)p 3.62( 78.30%)d 0.00(  0.04%)
                                            0.0001 -0.4653  0.0082  0.0490  0.0041
                                           -0.5300 -0.0072 -0.7068  0.0098  0.0006
                                            0.0012 -0.0172  0.0058 -0.0101
                ( 61.77%)  -0.7859* H  20 s( 99.91%)p 0.00(  0.09%)
                                           -0.9996  0.0050 -0.0033  0.0184  0.0227
   201. (0.00319) BD*( 1) C   8 - C   9  
                ( 48.81%)   0.6986* C   8 s( 28.24%)p 2.54( 71.72%)d 0.00(  0.04%)
                                           -0.0002 -0.5312 -0.0142  0.7468  0.0104
                                           -0.3990  0.0130  0.0000 -0.0000  0.0158
                                           -0.0000  0.0000 -0.0085  0.0111
                ( 51.19%)  -0.7155* C   9 s( 29.53%)p 2.38( 70.42%)d 0.00(  0.05%)
                                           -0.0004 -0.5434 -0.0072 -0.7395  0.0006
                                            0.3964  0.0158 -0.0000 -0.0000  0.0151
                                           -0.0000  0.0000 -0.0110  0.0112
   202. (0.00854) BD*( 1) C   8 - H  21  
                ( 38.30%)   0.6189* C   8 s( 21.90%)p 3.56( 78.05%)d 0.00(  0.04%)
                                           -0.0001  0.4679 -0.0087  0.0510 -0.0086
                                           -0.5273 -0.0077  0.7068 -0.0116 -0.0018
                                            0.0029 -0.0168 -0.0056  0.0104
                ( 61.70%)  -0.7855* H  21 s( 99.91%)p 0.00(  0.09%)
                                            0.9996 -0.0047 -0.0003  0.0189 -0.0225
   203. (0.00854) BD*( 1) C   8 - H  22  
                ( 38.30%)   0.6189* C   8 s( 21.90%)p 3.56( 78.05%)d 0.00(  0.04%)
                                           -0.0001  0.4679 -0.0087  0.0510 -0.0086
                                           -0.5273 -0.0077 -0.7068  0.0116 -0.0018
                                           -0.0029  0.0168 -0.0056  0.0104
                ( 61.70%)  -0.7855* H  22 s( 99.91%)p 0.00(  0.09%)
                                            0.9996 -0.0047 -0.0003  0.0189  0.0225
   204. (0.00236) BD*( 1) C   9 - H  23  
                ( 38.25%)   0.6185* C   9 s( 23.83%)p 3.19( 76.13%)d 0.00(  0.04%)
                                            0.0000  0.4881  0.0042 -0.6625 -0.0043
                                           -0.5676  0.0133  0.0000 -0.0000  0.0183
                                           -0.0000 -0.0000  0.0020 -0.0102
                ( 61.75%)  -0.7858* H  23 s( 99.91%)p 0.00(  0.09%)
                                            0.9995 -0.0010  0.0237  0.0189 -0.0000
   205. (0.00413) BD*( 1) C   9 - H  24  
                ( 38.68%)   0.6219* C   9 s( 23.31%)p 3.29( 76.65%)d 0.00(  0.04%)
                                           -0.0000 -0.4827  0.0046  0.0812  0.0178
                                           -0.5098 -0.0014 -0.7069  0.0053  0.0007
                                            0.0018 -0.0167  0.0057 -0.0100
                ( 61.32%)  -0.7831* H  24 s( 99.92%)p 0.00(  0.08%)
                                           -0.9996  0.0020 -0.0058  0.0169  0.0227
   206. (0.00413) BD*( 1) C   9 - H  25  
                ( 38.68%)   0.6219* C   9 s( 23.31%)p 3.29( 76.65%)d 0.00(  0.04%)
                                           -0.0000 -0.4827  0.0046  0.0812  0.0178
                                           -0.5098 -0.0014  0.7069 -0.0053  0.0007
                                           -0.0018  0.0167  0.0057 -0.0100
                ( 61.32%)  -0.7831* H  25 s( 99.92%)p 0.00(  0.08%)
                                           -0.9996  0.0020 -0.0058  0.0169 -0.0227


 NHO Directionality and "Bond Bending" (deviations from line of nuclear centers)

         [Thresholds for printing:  angular deviation  >  1.0 degree]
                                    hybrid p-character > 25.0%
                                    orbital occupancy  >  0.10e

                                Line of Centers        Hybrid 1              Hybrid 2
                                ---------------  -------------------   ------------------
                NBO               Theta   Phi    Theta   Phi    Dev    Theta   Phi    Dev
 ========================================================================================
     1. BD (   1) O   1 - C   2    90.0   98.1     --     --    --      90.0  279.6   1.5
     2. BD (   2) O   1 - C   2    90.0   98.1     0.0    0.0  90.0      0.0    0.0  90.0
     3. BD (   1) C   2 - C   3    90.0  153.3    90.0  155.2   1.9      --     --    --
     4. BD (   1) C   2 - H  10    90.0   38.7    90.0   33.2   5.4      --     --    --
    20. BD (   1) C   8 - C   9    90.0  152.0    90.0  153.0   1.0     90.0  330.8   1.1
    35. LP (   1) O   1             --     --     90.0  278.1   --       --     --    --
    36. LP (   2) O   1             --     --     90.0  187.8   --       --     --    --


 Second Order Perturbation Theory Analysis of Fock Matrix in NBO Basis

     Threshold for printing:   0.25 kcal/mol
                                                                              E(2)  E(j)-E(i) F(i,j)
         Donor NBO (i)                     Acceptor NBO (j)                 kcal/mol   a.u.    a.u. 
 ===================================================================================================

 within unit  1
   1. BD (   1) O   1 - C   2        / 46. RY*(   1) C   2                    0.77    1.62    0.045
   1. BD (   1) O   1 - C   2        / 56. RY*(   2) C   3                    0.40    1.77    0.033
   1. BD (   1) O   1 - C   2        /184. BD*(   1) C   2 - C   3            0.32    1.52    0.028
   2. BD (   2) O   1 - C   2        /187. BD*(   1) C   3 - H  11            0.58    0.89    0.029
   2. BD (   2) O   1 - C   2        /188. BD*(   1) C   3 - H  12            0.58    0.89    0.029
   3. BD (   1) C   2 - C   3        / 37. RY*(   1) O   1                    0.69    1.82    0.045
   3. BD (   1) C   2 - C   3        / 64. RY*(   1) C   4                    0.51    1.43    0.034
   3. BD (   1) C   2 - C   3        /182. BD*(   1) O   1 - C   2            0.27    1.24    0.023
   3. BD (   1) C   2 - C   3        /186. BD*(   1) C   3 - C   4            0.47    1.09    0.029
   3. BD (   1) C   2 - C   3        /189. BD*(   1) C   4 - C   5            0.97    1.12    0.042
   4. BD (   1) C   2 - H  10        / 37. RY*(   1) O   1                    0.59    1.71    0.040
   4. BD (   1) C   2 - H  10        / 56. RY*(   2) C   3                    0.28    1.20    0.023
   4. BD (   1) C   2 - H  10        / 64. RY*(   1) C   4                    0.39    1.33    0.029
   4. BD (   1) C   2 - H  10        /186. BD*(   1) C   3 - C   4            1.45    0.98    0.048
   5. BD (   1) C   3 - C   4        / 46. RY*(   1) C   2                    0.57    1.08    0.031
   5. BD (   1) C   3 - C   4        / 73. RY*(   1) C   5                    0.38    1.43    0.030
   5. BD (   1) C   3 - C   4        /184. BD*(   1) C   2 - C   3            0.38    0.98    0.024
   5. BD (   1) C   3 - C   4        /185. BD*(   1) C   2 - H  10            0.96    0.98    0.039
   5. BD (   1) C   3 - C   4        /187. BD*(   1) C   3 - H  11            0.45    1.04    0.027
   5. BD (   1) C   3 - C   4        /188. BD*(   1) C   3 - H  12            0.45    1.04    0.027
   5. BD (   1) C   3 - C   4        /189. BD*(   1) C   4 - C   5            0.51    1.04    0.029
   5. BD (   1) C   3 - C   4        /192. BD*(   1) C   5 - C   6            0.95    1.05    0.040
   6. BD (   1) C   3 - H  11        / 48. RY*(   3) C   2                    0.36    2.03    0.034
   6. BD (   1) C   3 - H  11        / 65. RY*(   2) C   4                    0.38    1.48    0.030
   6. BD (   1) C   3 - H  11        /182. BD*(   1) O   1 - C   2            1.00    1.05    0.042
   6. BD (   1) C   3 - H  11        /183. BD*(   2) O   1 - C   2            3.46    0.46    0.051
   6. BD (   1) C   3 - H  11        /186. BD*(   1) C   3 - C   4            0.26    0.90    0.020
   6. BD (   1) C   3 - H  11        /191. BD*(   1) C   4 - H  14            1.39    0.98    0.047
   7. BD (   1) C   3 - H  12        / 48. RY*(   3) C   2                    0.36    2.03    0.034
   7. BD (   1) C   3 - H  12        / 65. RY*(   2) C   4                    0.38    1.48    0.030
   7. BD (   1) C   3 - H  12        /182. BD*(   1) O   1 - C   2            1.00    1.05    0.042
   7. BD (   1) C   3 - H  12        /183. BD*(   2) O   1 - C   2            3.46    0.46    0.051
   7. BD (   1) C   3 - H  12        /186. BD*(   1) C   3 - C   4            0.26    0.90    0.020
   7. BD (   1) C   3 - H  12        /190. BD*(   1) C   4 - H  13            1.39    0.98    0.047
   8. BD (   1) C   4 - C   5        / 55. RY*(   1) C   3                    0.66    1.49    0.040
   8. BD (   1) C   4 - C   5        / 83. RY*(   2) C   6                    0.36    1.43    0.029
   8. BD (   1) C   4 - C   5        / 84. RY*(   3) C   6                    0.27    1.54    0.026
   8. BD (   1) C   4 - C   5        /184. BD*(   1) C   2 - C   3            1.29    0.94    0.044
   8. BD (   1) C   4 - C   5        /186. BD*(   1) C   3 - C   4            0.56    0.98    0.030
   8. BD (   1) C   4 - C   5        /190. BD*(   1) C   4 - H  13            0.36    1.05    0.024
   8. BD (   1) C   4 - C   5        /191. BD*(   1) C   4 - H  14            0.36    1.05    0.024
   8. BD (   1) C   4 - C   5        /192. BD*(   1) C   5 - C   6            0.54    1.02    0.030
   8. BD (   1) C   4 - C   5        /195. BD*(   1) C   6 - C   7            0.98    1.03    0.040
   9. BD (   1) C   4 - H  13        / 57. RY*(   3) C   3                    0.26    1.63    0.026
   9. BD (   1) C   4 - H  13        / 74. RY*(   2) C   5                    0.29    1.52    0.027
   9. BD (   1) C   4 - H  13        /188. BD*(   1) C   3 - H  12            1.85    0.89    0.051
   9. BD (   1) C   4 - H  13        /193. BD*(   1) C   5 - H  15            1.52    0.94    0.048
  10. BD (   1) C   4 - H  14        / 57. RY*(   3) C   3                    0.26    1.63    0.026
  10. BD (   1) C   4 - H  14        / 74. RY*(   2) C   5                    0.29    1.52    0.027
  10. BD (   1) C   4 - H  14        /187. BD*(   1) C   3 - H  11            1.85    0.89    0.051
  10. BD (   1) C   4 - H  14        /194. BD*(   1) C   5 - H  16            1.52    0.94    0.048
  11. BD (   1) C   5 - C   6        / 66. RY*(   3) C   4                    0.63    1.50    0.039
  11. BD (   1) C   5 - C   6        / 91. RY*(   1) C   7                    0.45    1.42    0.032
  11. BD (   1) C   5 - C   6        /186. BD*(   1) C   3 - C   4            1.20    0.96    0.043
  11. BD (   1) C   5 - C   6        /189. BD*(   1) C   4 - C   5            0.60    0.99    0.031
  11. BD (   1) C   5 - C   6        /193. BD*(   1) C   5 - H  15            0.32    1.05    0.023
  11. BD (   1) C   5 - C   6        /194. BD*(   1) C   5 - H  16            0.32    1.05    0.023
  11. BD (   1) C   5 - C   6        /195. BD*(   1) C   6 - C   7            0.55    1.02    0.030
  11. BD (   1) C   5 - C   6        /198. BD*(   1) C   7 - C   8            0.96    1.02    0.040
  12. BD (   1) C   5 - H  15        / 65. RY*(   2) C   4                    0.25    1.42    0.024
  12. BD (   1) C   5 - H  15        / 82. RY*(   1) C   6                    0.30    1.51    0.027
  12. BD (   1) C   5 - H  15        /190. BD*(   1) C   4 - H  13            1.62    0.92    0.049
  12. BD (   1) C   5 - H  15        /197. BD*(   1) C   6 - H  18            1.52    0.94    0.048
  13. BD (   1) C   5 - H  16        / 65. RY*(   2) C   4                    0.25    1.42    0.024
  13. BD (   1) C   5 - H  16        / 82. RY*(   1) C   6                    0.30    1.51    0.027
  13. BD (   1) C   5 - H  16        /191. BD*(   1) C   4 - H  14            1.62    0.92    0.049
  13. BD (   1) C   5 - H  16        /196. BD*(   1) C   6 - H  17            1.52    0.94    0.048
  14. BD (   1) C   6 - C   7        / 75. RY*(   3) C   5                    0.52    1.51    0.036
  14. BD (   1) C   6 - C   7        /100. RY*(   1) C   8                    0.57    1.46    0.037
  14. BD (   1) C   6 - C   7        /189. BD*(   1) C   4 - C   5            1.13    0.98    0.042
  14. BD (   1) C   6 - C   7        /192. BD*(   1) C   5 - C   6            0.57    0.99    0.030
  14. BD (   1) C   6 - C   7        /196. BD*(   1) C   6 - H  17            0.31    1.04    0.023
  14. BD (   1) C   6 - C   7        /197. BD*(   1) C   6 - H  18            0.31    1.04    0.023
  14. BD (   1) C   6 - C   7        /198. BD*(   1) C   7 - C   8            0.52    1.01    0.029
  14. BD (   1) C   6 - C   7        /201. BD*(   1) C   8 - C   9            0.98    1.02    0.040
  15. BD (   1) C   6 - H  17        / 92. RY*(   2) C   7                    0.28    1.52    0.026
  15. BD (   1) C   6 - H  17        /194. BD*(   1) C   5 - H  16            1.64    0.91    0.049
  15. BD (   1) C   6 - H  17        /200. BD*(   1) C   7 - H  20            1.54    0.93    0.048
  16. BD (   1) C   6 - H  18        / 92. RY*(   2) C   7                    0.28    1.52    0.026
  16. BD (   1) C   6 - H  18        /193. BD*(   1) C   5 - H  15            1.64    0.91    0.049
  16. BD (   1) C   6 - H  18        /199. BD*(   1) C   7 - H  19            1.54    0.93    0.048
  17. BD (   1) C   7 - C   8        / 84. RY*(   3) C   6                    0.55    1.51    0.036
  17. BD (   1) C   7 - C   8        /109. RY*(   1) C   9                    0.64    1.42    0.038
  17. BD (   1) C   7 - C   8        /192. BD*(   1) C   5 - C   6            1.11    0.98    0.042
  17. BD (   1) C   7 - C   8        /195. BD*(   1) C   6 - C   7            0.60    1.00    0.031
  17. BD (   1) C   7 - C   8        /199. BD*(   1) C   7 - H  19            0.29    1.05    0.022
  17. BD (   1) C   7 - C   8        /200. BD*(   1) C   7 - H  20            0.29    1.05    0.022
  17. BD (   1) C   7 - C   8        /201. BD*(   1) C   8 - C   9            0.44    1.02    0.027
  17. BD (   1) C   7 - C   8        /204. BD*(   1) C   9 - H  23            0.75    1.07    0.036
  18. BD (   1) C   7 - H  19        /101. RY*(   2) C   8                    0.27    1.49    0.025
  18. BD (   1) C   7 - H  19        /197. BD*(   1) C   6 - H  18            1.62    0.91    0.049
  18. BD (   1) C   7 - H  19        /202. BD*(   1) C   8 - H  21            1.52    0.94    0.048
  19. BD (   1) C   7 - H  20        /101. RY*(   2) C   8                    0.27    1.49    0.025
  19. BD (   1) C   7 - H  20        /196. BD*(   1) C   6 - H  17            1.62    0.91    0.049
  19. BD (   1) C   7 - H  20        /203. BD*(   1) C   8 - H  22            1.52    0.94    0.048
  20. BD (   1) C   8 - C   9        / 93. RY*(   3) C   7                    0.56    1.51    0.037
  20. BD (   1) C   8 - C   9        /195. BD*(   1) C   6 - C   7            1.22    0.98    0.044
  20. BD (   1) C   8 - C   9        /198. BD*(   1) C   7 - C   8            0.52    0.99    0.029
  20. BD (   1) C   8 - C   9        /202. BD*(   1) C   8 - H  21            0.30    1.05    0.022
  20. BD (   1) C   8 - C   9        /203. BD*(   1) C   8 - H  22            0.30    1.05    0.022
  21. BD (   1) C   8 - H  21        /110. RY*(   2) C   9                    0.29    1.42    0.026
  21. BD (   1) C   8 - H  21        /199. BD*(   1) C   7 - H  19            1.68    0.91    0.049
  21. BD (   1) C   8 - H  21        /206. BD*(   1) C   9 - H  25            1.53    0.93    0.048
  22. BD (   1) C   8 - H  22        /110. RY*(   2) C   9                    0.29    1.42    0.026
  22. BD (   1) C   8 - H  22        /200. BD*(   1) C   7 - H  20            1.68    0.91    0.049
  22. BD (   1) C   8 - H  22        /205. BD*(   1) C   9 - H  24            1.53    0.93    0.048
  23. BD (   1) C   9 - H  23        /198. BD*(   1) C   7 - C   8            1.76    0.87    0.050
  24. BD (   1) C   9 - H  24        /203. BD*(   1) C   8 - H  22            1.58    0.93    0.048
  25. BD (   1) C   9 - H  25        /202. BD*(   1) C   8 - H  21            1.58    0.93    0.048
  26. CR (   1) O   1                / 46. RY*(   1) C   2                    3.24   19.46    0.318
  27. CR (   1) C   2                / 58. RY*(   4) C   3                    0.43   11.08    0.087
  27. CR (   1) C   2                /118. RY*(   1) H  10                    0.39   10.56    0.081
  28. CR (   1) C   3                / 49. RY*(   4) C   2                    0.37   11.16    0.081
  28. CR (   1) C   3                / 64. RY*(   1) C   4                    0.25   10.85    0.066
  28. CR (   1) C   3                / 67. RY*(   4) C   4                    0.38   10.96    0.081
  28. CR (   1) C   3                /122. RY*(   1) H  11                    0.42   10.50    0.084
  28. CR (   1) C   3                /126. RY*(   1) H  12                    0.42   10.50    0.084
  29. CR (   1) C   4                / 56. RY*(   2) C   3                    0.53   10.68    0.095
  29. CR (   1) C   4                / 73. RY*(   1) C   5                    0.32   10.88    0.075
  29. CR (   1) C   4                / 76. RY*(   4) C   5                    0.34   10.92    0.077
  29. CR (   1) C   4                /130. RY*(   1) H  13                    0.34   10.48    0.075
  29. CR (   1) C   4                /134. RY*(   1) H  14                    0.34   10.48    0.075
  30. CR (   1) C   5                / 64. RY*(   1) C   4                    0.35   10.78    0.077
  30. CR (   1) C   5                / 83. RY*(   2) C   6                    0.33   10.89    0.076
  30. CR (   1) C   5                / 85. RY*(   4) C   6                    0.34   10.88    0.077
  30. CR (   1) C   5                /138. RY*(   1) H  15                    0.33   10.49    0.074
  30. CR (   1) C   5                /142. RY*(   1) H  16                    0.33   10.49    0.074
  31. CR (   1) C   6                / 73. RY*(   1) C   5                    0.38   10.85    0.081
  31. CR (   1) C   6                / 76. RY*(   4) C   5                    0.27   10.89    0.068
  31. CR (   1) C   6                / 91. RY*(   1) C   7                    0.28   10.88    0.070
  31. CR (   1) C   6                / 94. RY*(   4) C   7                    0.37   10.84    0.080
  31. CR (   1) C   6                /146. RY*(   1) H  17                    0.33   10.49    0.074
  31. CR (   1) C   6                /150. RY*(   1) H  18                    0.33   10.49    0.074
  32. CR (   1) C   7                / 83. RY*(   2) C   6                    0.38   10.87    0.081
  32. CR (   1) C   7                / 85. RY*(   4) C   6                    0.26   10.86    0.067
  32. CR (   1) C   7                /103. RY*(   4) C   8                    0.44   11.01    0.088
  32. CR (   1) C   7                /154. RY*(   1) H  19                    0.32   10.48    0.073
  32. CR (   1) C   7                /158. RY*(   1) H  20                    0.32   10.48    0.073
  33. CR (   1) C   8                / 91. RY*(   1) C   7                    0.40   10.87    0.084
  33. CR (   1) C   8                /111. RY*(   3) C   9                    0.65   10.61    0.104
  33. CR (   1) C   8                /162. RY*(   1) H  21                    0.32   10.47    0.073
  33. CR (   1) C   8                /166. RY*(   1) H  22                    0.32   10.47    0.073
  34. CR (   1) C   9                /100. RY*(   1) C   8                    0.27   10.91    0.069
  34. CR (   1) C   9                /170. RY*(   1) H  23                    0.39   10.51    0.081
  34. CR (   1) C   9                /174. RY*(   1) H  24                    0.34   10.50    0.075
  34. CR (   1) C   9                /178. RY*(   1) H  25                    0.34   10.50    0.075
  35. LP (   1) O   1                / 46. RY*(   1) C   2                    5.50    1.23    0.104
  35. LP (   1) O   1                /184. BD*(   1) C   2 - C   3            0.68    1.13    0.035
  35. LP (   1) O   1                /185. BD*(   1) C   2 - H  10            0.43    1.13    0.028
  36. LP (   2) O   1                / 41. RY*(   5) O   1                    0.26    3.20    0.037
  36. LP (   2) O   1                / 47. RY*(   2) C   2                    1.86    2.36    0.085
  36. LP (   2) O   1                / 50. RY*(   5) C   2                    0.42    1.56    0.033
  36. LP (   2) O   1                /184. BD*(   1) C   2 - C   3            7.72    0.75    0.097
  36. LP (   2) O   1                /185. BD*(   1) C   2 - H  10            9.46    0.75    0.107


 Natural Bond Orbitals (Summary):

                                                            Principal Delocalizations
           NBO                        Occupancy    Energy   (geminal,vicinal,remote)
 ====================================================================================
 Molecular unit  1  (C8H16O)
     1. BD (   1) O   1 - C   2          0.99868    -1.33496  46(g),56(v),184(g)
     2. BD (   2) O   1 - C   2          0.99712    -0.64080  187(v),188(v)
     3. BD (   1) C   2 - C   3          0.99482    -0.87482  189(v),37(v),64(v),186(g)
                                                    182(g)
     4. BD (   1) C   2 - H  10          0.99503    -0.76800  186(v),37(v),64(r),56(v)
     5. BD (   1) C   3 - C   4          0.99087    -0.79537  185(v),192(v),46(v),189(g)
                                                    187(g),188(g),73(v),184(g)
     6. BD (   1) C   3 - H  11          0.97279    -0.68622  183(v),191(v),182(v),65(v)
                                                    48(v),186(g)
     7. BD (   1) C   3 - H  12          0.97279    -0.68622  183(v),190(v),182(v),65(v)
                                                    48(v),186(g)
     8. BD (   1) C   4 - C   5          0.98951    -0.76152  184(v),195(v),55(v),186(g)
                                                    192(g),83(v),190(g),191(g)
                                                    84(v)
     9. BD (   1) C   4 - H  13          0.98814    -0.64245  188(v),193(v),74(v),57(v)
    10. BD (   1) C   4 - H  14          0.98814    -0.64245  187(v),194(v),74(v),57(v)
    11. BD (   1) C   5 - C   6          0.98991    -0.74946  186(v),198(v),66(v),189(g)
                                                    195(g),91(v),193(g),194(g)
    12. BD (   1) C   5 - H  15          0.98871    -0.62738  190(v),197(v),82(v),65(v)
    13. BD (   1) C   5 - H  16          0.98871    -0.62738  191(v),196(v),82(v),65(v)
    14. BD (   1) C   6 - C   7          0.99012    -0.73483  189(v),201(v),100(v),192(g)
                                                    75(v),198(g),196(g),197(g)
    15. BD (   1) C   6 - H  17          0.98867    -0.61329  194(v),200(v),92(v)
    16. BD (   1) C   6 - H  18          0.98867    -0.61329  193(v),199(v),92(v)
    17. BD (   1) C   7 - C   8          0.99076    -0.72901  192(v),204(v),109(v),195(g)
                                                    84(v),201(g),199(g),200(g)
    18. BD (   1) C   7 - H  19          0.98887    -0.60394  197(v),202(v),101(v)
    19. BD (   1) C   7 - H  20          0.98887    -0.60394  196(v),203(v),101(v)
    20. BD (   1) C   8 - C   9          0.99389    -0.71456  195(v),93(v),198(g),202(g)
                                                    203(g)
    21. BD (   1) C   8 - H  21          0.98880    -0.59296  199(v),206(v),110(v)
    22. BD (   1) C   8 - H  22          0.98880    -0.59296  200(v),205(v),110(v)
    23. BD (   1) C   9 - H  23          0.99395    -0.59921  198(v)
    24. BD (   1) C   9 - H  24          0.99441    -0.59081  203(v)
    25. BD (   1) C   9 - H  25          0.99441    -0.59081  202(v)
    26. CR (   1) O   1                  0.99987   -19.17876  46(v)
    27. CR (   1) C   2                  0.99966   -10.41211  58(v),118(v)
    28. CR (   1) C   3                  0.99953   -10.29102  122(v),126(v),67(v),49(v)
                                                    64(v)
    29. CR (   1) C   4                  0.99956   -10.23961  56(v),76(v),130(v),134(v)
                                                    73(v)
    30. CR (   1) C   5                  0.99956   -10.22484  64(v),85(v),83(v),138(v)
                                                    142(v)
    31. CR (   1) C   6                  0.99955   -10.21028  73(v),94(v),146(v),150(v)
                                                    91(v),76(v)
    32. CR (   1) C   7                  0.99955   -10.20123  103(v),83(v),154(v),158(v)
                                                    85(v)
    33. CR (   1) C   8                  0.99956   -10.19323  111(v),91(v),162(v),166(v)
    34. CR (   1) C   9                  0.99961   -10.18081  170(v),174(v),178(v),100(v)
    35. LP (   1) O   1                  0.99247    -0.94810  46(v),184(v),185(v)
    36. LP (   2) O   1                  0.95813    -0.56947  185(v),184(v),47(v),50(v)
                                                    41(g)
    37. RY*(   1) O   1                  0.00164     0.94486   
    38. RY*(   2) O   1                  0.00015     0.81444   
    39. RY*(   3) O   1                  0.00007     1.01513   
    40. RY*(   4) O   1                  0.00003     1.30486   
    41. RY*(   5) O   1                  0.00000     2.63317   
    42. RY*(   6) O   1                  0.00000     2.35264   
    43. RY*(   7) O   1                  0.00000     2.58581   
    44. RY*(   8) O   1                  0.00000     2.55071   
    45. RY*(   9) O   1                  0.00000     2.57617   
    46. RY*(   1) C   2                  0.00620     0.28065   
    47. RY*(   2) C   2                  0.00273     1.78872   
    48. RY*(   3) C   2                  0.00124     1.34072   
    49. RY*(   4) C   2                  0.00108     0.86479   
    50. RY*(   5) C   2                  0.00012     0.98621   
    51. RY*(   6) C   2                  0.00003     0.76408   
    52. RY*(   7) C   2                  0.00001     1.50348   
    53. RY*(   8) C   2                  0.00000     1.53736   
    54. RY*(   9) C   2                  0.00001     1.89458   
    55. RY*(   1) C   3                  0.00156     0.72388   
    56. RY*(   2) C   3                  0.00094     0.43617   
    57. RY*(   3) C   3                  0.00092     0.99234   
    58. RY*(   4) C   3                  0.00022     0.67200   
    59. RY*(   5) C   3                  0.00010     1.86351   
    60. RY*(   6) C   3                  0.00007     1.74771   
    61. RY*(   7) C   3                  0.00003     1.97898   
    62. RY*(   8) C   3                  0.00000     1.83325   
    63. RY*(   9) C   3                  0.00000     1.91393   
    64. RY*(   1) C   4                  0.00292     0.55917   
    65. RY*(   2) C   4                  0.00207     0.79338   
    66. RY*(   3) C   4                  0.00158     0.75089   
    67. RY*(   4) C   4                  0.00020     0.67099   
    68. RY*(   5) C   4                  0.00017     1.87967   
    69. RY*(   6) C   4                  0.00006     1.90945   
    70. RY*(   7) C   4                  0.00005     2.00409   
    71. RY*(   8) C   4                  0.00000     2.10775   
    72. RY*(   9) C   4                  0.00000     2.01657   
    73. RY*(   1) C   5                  0.00180     0.63694   
    74. RY*(   2) C   5                  0.00181     0.87878   
    75. RY*(   3) C   5                  0.00155     0.77338   
    76. RY*(   4) C   5                  0.00020     0.67845   
    77. RY*(   5) C   5                  0.00019     1.88236   
    78. RY*(   6) C   5                  0.00007     1.86420   
    79. RY*(   7) C   5                  0.00004     2.03833   
    80. RY*(   8) C   5                  0.00000     2.08048   
    81. RY*(   9) C   5                  0.00000     2.03737   
    82. RY*(   1) C   6                  0.00184     0.88591   
    83. RY*(   2) C   6                  0.00178     0.66554   
    84. RY*(   3) C   6                  0.00158     0.78095   
    85. RY*(   4) C   6                  0.00020     0.65890   
    86. RY*(   5) C   6                  0.00019     1.89631   
    87. RY*(   6) C   6                  0.00007     1.91386   
    88. RY*(   7) C   6                  0.00004     2.05295   
    89. RY*(   8) C   6                  0.00000     2.09839   
    90. RY*(   9) C   6                  0.00000     2.04564   
    91. RY*(   1) C   7                  0.00178     0.67186   
    92. RY*(   2) C   7                  0.00172     0.90247   
    93. RY*(   3) C   7                  0.00159     0.79890   
    94. RY*(   4) C   7                  0.00020     0.63051   
    95. RY*(   5) C   7                  0.00019     1.90061   
    96. RY*(   6) C   7                  0.00007     1.91409   
    97. RY*(   7) C   7                  0.00004     2.05167   
    98. RY*(   8) C   7                  0.00000     2.08894   
    99. RY*(   9) C   7                  0.00000     2.05622   
   100. RY*(   1) C   8                  0.00176     0.72760   
   101. RY*(   2) C   8                  0.00153     0.88735   
   102. RY*(   3) C   8                  0.00052     0.90813   
   103. RY*(   4) C   8                  0.00019     0.80928   
   104. RY*(   5) C   8                  0.00019     1.91059   
   105. RY*(   6) C   8                  0.00006     1.53540   
   106. RY*(   7) C   8                  0.00004     2.01545   
   107. RY*(   8) C   8                  0.00000     2.07977   
   108. RY*(   9) C   8                  0.00000     2.05915   
   109. RY*(   1) C   9                  0.00164     0.69059   
   110. RY*(   2) C   9                  0.00087     0.82560   
   111. RY*(   3) C   9                  0.00020     0.41524   
   112. RY*(   4) C   9                  0.00007     1.10771   
   113. RY*(   5) C   9                  0.00001     1.94439   
   114. RY*(   6) C   9                  0.00000     1.80423   
   115. RY*(   7) C   9                  0.00000     2.14098   
   116. RY*(   8) C   9                  0.00000     1.82516   
   117. RY*(   9) C   9                  0.00000     2.17996   
   118. RY*(   1) H  10                  0.00141     0.14384   
   119. RY*(   2) H  10                  0.00004     1.97138   
   120. RY*(   3) H  10                  0.00002     1.72016   
   121. RY*(   4) H  10                  0.00001     1.39491   
   122. RY*(   1) H  11                  0.00109     0.20816   
   123. RY*(   2) H  11                  0.00011     1.65391   
   124. RY*(   3) H  11                  0.00005     1.61283   
   125. RY*(   4) H  11                  0.00002     2.12441   
   126. RY*(   1) H  12                  0.00109     0.20816   
   127. RY*(   2) H  12                  0.00011     1.65391   
   128. RY*(   3) H  12                  0.00005     1.61283   
   129. RY*(   4) H  12                  0.00002     2.12441   
   130. RY*(   1) H  13                  0.00140     0.24099   
   131. RY*(   2) H  13                  0.00009     1.68441   
   132. RY*(   3) H  13                  0.00005     1.68673   
   133. RY*(   4) H  13                  0.00002     2.17841   
   134. RY*(   1) H  14                  0.00140     0.24099   
   135. RY*(   2) H  14                  0.00009     1.68441   
   136. RY*(   3) H  14                  0.00005     1.68673   
   137. RY*(   4) H  14                  0.00002     2.17841   
   138. RY*(   1) H  15                  0.00134     0.26193   
   139. RY*(   2) H  15                  0.00009     1.69231   
   140. RY*(   3) H  15                  0.00006     1.71327   
   141. RY*(   4) H  15                  0.00002     2.18824   
   142. RY*(   1) H  16                  0.00134     0.26193   
   143. RY*(   2) H  16                  0.00009     1.69231   
   144. RY*(   3) H  16                  0.00006     1.71327   
   145. RY*(   4) H  16                  0.00002     2.18824   
   146. RY*(   1) H  17                  0.00134     0.27566   
   147. RY*(   2) H  17                  0.00009     1.70485   
   148. RY*(   3) H  17                  0.00006     1.73080   
   149. RY*(   4) H  17                  0.00002     2.20096   
   150. RY*(   1) H  18                  0.00134     0.27566   
   151. RY*(   2) H  18                  0.00009     1.70485   
   152. RY*(   3) H  18                  0.00006     1.73080   
   153. RY*(   4) H  18                  0.00002     2.20096   
   154. RY*(   1) H  19                  0.00140     0.28134   
   155. RY*(   2) H  19                  0.00009     1.70625   
   156. RY*(   3) H  19                  0.00006     1.73154   
   157. RY*(   4) H  19                  0.00002     2.20924   
   158. RY*(   1) H  20                  0.00140     0.28134   
   159. RY*(   2) H  20                  0.00009     1.70625   
   160. RY*(   3) H  20                  0.00006     1.73153   
   161. RY*(   4) H  20                  0.00002     2.20924   
   162. RY*(   1) H  21                  0.00131     0.28156   
   163. RY*(   2) H  21                  0.00009     1.69868   
   164. RY*(   3) H  21                  0.00006     1.70623   
   165. RY*(   4) H  21                  0.00002     2.21202   
   166. RY*(   1) H  22                  0.00131     0.28156   
   167. RY*(   2) H  22                  0.00009     1.69868   
   168. RY*(   3) H  22                  0.00006     1.70623   
   169. RY*(   4) H  22                  0.00002     2.21202   
   170. RY*(   1) H  23                  0.00058     0.32478   
   171. RY*(   2) H  23                  0.00011     1.66850   
   172. RY*(   3) H  23                  0.00007     1.67188   
   173. RY*(   4) H  23                  0.00002     2.13755   
   174. RY*(   1) H  24                  0.00078     0.31935   
   175. RY*(   2) H  24                  0.00010     1.68330   
   176. RY*(   3) H  24                  0.00007     1.68182   
   177. RY*(   4) H  24                  0.00002     2.15838   
   178. RY*(   1) H  25                  0.00078     0.31935   
   179. RY*(   2) H  25                  0.00010     1.68330   
   180. RY*(   3) H  25                  0.00007     1.68182   
   181. RY*(   4) H  25                  0.00002     2.15839   
   182. BD*(   1) O   1 - C   2          0.00394     0.36851   
   183. BD*(   2) O   1 - C   2          0.03956    -0.22164   
   184. BD*(   1) C   2 - C   3          0.02146     0.18252   
   185. BD*(   1) C   2 - H  10          0.02447     0.18157   
   186. BD*(   1) C   3 - C   4          0.00720     0.21393   
   187. BD*(   1) C   3 - H  11          0.00729     0.24523   
   188. BD*(   1) C   3 - H  12          0.00729     0.24523   
   189. BD*(   1) C   4 - C   5          0.00621     0.24263   
   190. BD*(   1) C   4 - H  13          0.00802     0.29056   
   191. BD*(   1) C   4 - H  14          0.00802     0.29056   
   192. BD*(   1) C   5 - C   6          0.00614     0.25582   
   193. BD*(   1) C   5 - H  15          0.00879     0.29587   
   194. BD*(   1) C   5 - H  16          0.00879     0.29587   
   195. BD*(   1) C   6 - C   7          0.00639     0.26886   
   196. BD*(   1) C   6 - H  17          0.00877     0.31000   
   197. BD*(   1) C   6 - H  18          0.00877     0.31000   
   198. BD*(   1) C   7 - C   8          0.00734     0.27352   
   199. BD*(   1) C   7 - H  19          0.00898     0.31851   
   200. BD*(   1) C   7 - H  20          0.00898     0.31851   
   201. BD*(   1) C   8 - C   9          0.00319     0.28647   
   202. BD*(   1) C   8 - H  21          0.00854     0.33484   
   203. BD*(   1) C   8 - H  22          0.00854     0.33484   
   204. BD*(   1) C   9 - H  23          0.00236     0.34511   
   205. BD*(   1) C   9 - H  24          0.00413     0.34201   
   206. BD*(   1) C   9 - H  25          0.00413     0.34201   
       -------------------------------
              Total Lewis   35.69247  ( 99.1458%)
        Valence non-Lewis    0.23728  (  0.6591%)
        Rydberg non-Lewis    0.07024  (  0.1951%)
       -------------------------------
            Total unit  1   36.00000  (100.0000%)
           Charge unit  1    0.00000


 ***************************************************
 *******         Beta  spin orbitals         *******
 ***************************************************


 NATURAL POPULATIONS:  Natural atomic orbital occupancies 
                                                          
   NAO  Atom  No  lang   Type(AO)    Occupancy      Energy
 ----------------------------------------------------------
     1    O    1  S      Cor( 1S)     0.99987     -19.16581
     2    O    1  S      Val( 2S)     0.85281      -1.11794
     3    O    1  S      Ryd( 3S)     0.00087       1.13362
     4    O    1  px     Val( 2p)     0.52258      -0.45137
     5    O    1  px     Ryd( 3p)     0.00131       0.95264
     6    O    1  py     Val( 2p)     0.79904      -0.56146
     7    O    1  py     Ryd( 3p)     0.00027       0.78491
     8    O    1  pz     Val( 2p)     0.69472      -0.49915
     9    O    1  pz     Ryd( 3p)     0.00014       0.80445
    10    O    1  dxy    Ryd( 3d)     0.00069       2.71993
    11    O    1  dxz    Ryd( 3d)     0.00003       2.39861
    12    O    1  dyz    Ryd( 3d)     0.00112       2.60809
    13    O    1  dx2y2  Ryd( 3d)     0.00064       2.97920
    14    O    1  dz2    Ryd( 3d)     0.00019       2.61104

    15    C    2  S      Cor( 1S)     0.99966     -10.41267
    16    C    2  S      Val( 2S)     0.48355      -0.44356
    17    C    2  S      Ryd( 3S)     0.00345       0.31296
    18    C    2  px     Val( 2p)     0.51710      -0.29258
    19    C    2  px     Ryd( 3p)     0.00209       0.45088
    20    C    2  py     Val( 2p)     0.42103      -0.23403
    21    C    2  py     Ryd( 3p)     0.00691       0.40758
    22    C    2  pz     Val( 2p)     0.33676      -0.35649
    23    C    2  pz     Ryd( 3p)     0.00045       0.28770
    24    C    2  dxy    Ryd( 3d)     0.00098       2.19962
    25    C    2  dxz    Ryd( 3d)     0.00020       1.64140
    26    C    2  dyz    Ryd( 3d)     0.00171       1.71590
    27    C    2  dx2y2  Ryd( 3d)     0.00106       2.10957
    28    C    2  dz2    Ryd( 3d)     0.00031       1.90053

    29    C    3  S      Cor( 1S)     0.99954     -10.28917
    30    C    3  S      Val( 2S)     0.53172      -0.43990
    31    C    3  S      Ryd( 3S)     0.00067       0.72309
    32    C    3  px     Val( 2p)     0.44783      -0.28321
    33    C    3  px     Ryd( 3p)     0.00108       0.45122
    34    C    3  py     Val( 2p)     0.58857      -0.29441
    35    C    3  py     Ryd( 3p)     0.00110       0.39651
    36    C    3  pz     Val( 2p)     0.62778      -0.30061
    37    C    3  pz     Ryd( 3p)     0.00077       0.52307
    38    C    3  dxy    Ryd( 3d)     0.00025       2.06216
    39    C    3  dxz    Ryd( 3d)     0.00020       1.80041
    40    C    3  dyz    Ryd( 3d)     0.00045       2.26547
    41    C    3  dx2y2  Ryd( 3d)     0.00028       1.96279
    42    C    3  dz2    Ryd( 3d)     0.00024       2.03450

    43    C    4  S      Cor( 1S)     0.99956     -10.23931
    44    C    4  S      Val( 2S)     0.50828      -0.37939
    45    C    4  S      Ryd( 3S)     0.00107       0.75608
    46    C    4  px     Val( 2p)     0.47948      -0.23754
    47    C    4  px     Ryd( 3p)     0.00169       0.52819
    48    C    4  py     Val( 2p)     0.57292      -0.24536
    49    C    4  py     Ryd( 3p)     0.00110       0.45258
    50    C    4  pz     Val( 2p)     0.62409      -0.24997
    51    C    4  pz     Ryd( 3p)     0.00195       0.60453
    52    C    4  dxy    Ryd( 3d)     0.00037       2.11910
    53    C    4  dxz    Ryd( 3d)     0.00019       1.86990
    54    C    4  dyz    Ryd( 3d)     0.00047       2.31482
    55    C    4  dx2y2  Ryd( 3d)     0.00023       1.98395
    56    C    4  dz2    Ryd( 3d)     0.00027       2.09303

    57    C    5  S      Cor( 1S)     0.99956     -10.22410
    58    C    5  S      Val( 2S)     0.50873      -0.36293
    59    C    5  S      Ryd( 3S)     0.00086       0.78064
    60    C    5  px     Val( 2p)     0.46896      -0.21633
    61    C    5  px     Ryd( 3p)     0.00139       0.55953
    62    C    5  py     Val( 2p)     0.57313      -0.22950
    63    C    5  py     Ryd( 3p)     0.00092       0.46915
    64    C    5  pz     Val( 2p)     0.61867      -0.23383
    65    C    5  pz     Ryd( 3p)     0.00163       0.63399
    66    C    5  dxy    Ryd( 3d)     0.00030       2.13423
    67    C    5  dxz    Ryd( 3d)     0.00018       1.88969
    68    C    5  dyz    Ryd( 3d)     0.00053       2.32946
    69    C    5  dx2y2  Ryd( 3d)     0.00029       2.00269
    70    C    5  dz2    Ryd( 3d)     0.00026       2.11069

    71    C    6  S      Cor( 1S)     0.99956     -10.20948
    72    C    6  S      Val( 2S)     0.50873      -0.34911
    73    C    6  S      Ryd( 3S)     0.00087       0.79426
    74    C    6  px     Val( 2p)     0.46211      -0.20031
    75    C    6  px     Ryd( 3p)     0.00149       0.57660
    76    C    6  py     Val( 2p)     0.57192      -0.21511
    77    C    6  py     Ryd( 3p)     0.00093       0.48398
    78    C    6  pz     Val( 2p)     0.61877      -0.21978
    79    C    6  pz     Ryd( 3p)     0.00166       0.64450
    80    C    6  dxy    Ryd( 3d)     0.00032       2.14922
    81    C    6  dxz    Ryd( 3d)     0.00019       1.90459
    82    C    6  dyz    Ryd( 3d)     0.00052       2.34356
    83    C    6  dx2y2  Ryd( 3d)     0.00027       2.01909
    84    C    6  dz2    Ryd( 3d)     0.00026       2.12480

    85    C    7  S      Cor( 1S)     0.99956     -10.20024
    86    C    7  S      Val( 2S)     0.51070      -0.34078
    87    C    7  S      Ryd( 3S)     0.00093       0.78549
    88    C    7  px     Val( 2p)     0.45428      -0.19012
    89    C    7  px     Ryd( 3p)     0.00144       0.57382
    90    C    7  py     Val( 2p)     0.57252      -0.20570
    91    C    7  py     Ryd( 3p)     0.00089       0.48777
    92    C    7  pz     Val( 2p)     0.61768      -0.20939
    93    C    7  pz     Ryd( 3p)     0.00155       0.64261
    94    C    7  dxy    Ryd( 3d)     0.00030       2.14998
    95    C    7  dxz    Ryd( 3d)     0.00018       1.91031
    96    C    7  dyz    Ryd( 3d)     0.00053       2.35227
    97    C    7  dx2y2  Ryd( 3d)     0.00029       2.02711
    98    C    7  dz2    Ryd( 3d)     0.00026       2.13201

    99    C    8  S      Cor( 1S)     0.99956     -10.19235
   100    C    8  S      Val( 2S)     0.51269      -0.33403
   101    C    8  S      Ryd( 3S)     0.00060       0.79185
   102    C    8  px     Val( 2p)     0.47052      -0.18332
   103    C    8  px     Ryd( 3p)     0.00124       0.51942
   104    C    8  py     Val( 2p)     0.56401      -0.19146
   105    C    8  py     Ryd( 3p)     0.00065       0.45696
   106    C    8  pz     Val( 2p)     0.61701      -0.19565
   107    C    8  pz     Ryd( 3p)     0.00141       0.61035
   108    C    8  dxy    Ryd( 3d)     0.00033       2.15676
   109    C    8  dxz    Ryd( 3d)     0.00019       1.91553
   110    C    8  dyz    Ryd( 3d)     0.00050       2.36408
   111    C    8  dx2y2  Ryd( 3d)     0.00029       2.02253
   112    C    8  dz2    Ryd( 3d)     0.00027       2.13959

   113    C    9  S      Cor( 1S)     0.99961     -10.18046
   114    C    9  S      Val( 2S)     0.54979      -0.34724
   115    C    9  S      Ryd( 3S)     0.00020       0.76180
   116    C    9  px     Val( 2p)     0.51165      -0.17248
   117    C    9  px     Ryd( 3p)     0.00100       0.45404
   118    C    9  py     Val( 2p)     0.59645      -0.18382
   119    C    9  py     Ryd( 3p)     0.00085       0.48472
   120    C    9  pz     Val( 2p)     0.61567      -0.18425
   121    C    9  pz     Ryd( 3p)     0.00070       0.48393
   122    C    9  dxy    Ryd( 3d)     0.00031       2.25558
   123    C    9  dxz    Ryd( 3d)     0.00010       1.95691
   124    C    9  dyz    Ryd( 3d)     0.00040       2.33937
   125    C    9  dx2y2  Ryd( 3d)     0.00017       2.03280
   126    C    9  dz2    Ryd( 3d)     0.00025       2.19966

   127    H   10  S      Val( 1S)     0.31663      -0.15586
   128    H   10  S      Ryd( 2S)     0.00111       0.15358
   129    H   10  px     Ryd( 2p)     0.00032       1.89948
   130    H   10  py     Ryd( 2p)     0.00015       1.83580
   131    H   10  pz     Ryd( 2p)     0.00001       1.41455

   132    H   11  S      Val( 1S)     0.35460      -0.10995
   133    H   11  S      Ryd( 2S)     0.00105       0.19368
   134    H   11  px     Ryd( 2p)     0.00007       1.61794
   135    H   11  py     Ryd( 2p)     0.00021       1.82610
   136    H   11  pz     Ryd( 2p)     0.00028       1.97150

   137    H   12  S      Val( 1S)     0.35460      -0.10995
   138    H   12  S      Ryd( 2S)     0.00105       0.19368
   139    H   12  px     Ryd( 2p)     0.00007       1.61793
   140    H   12  py     Ryd( 2p)     0.00021       1.82610
   141    H   12  pz     Ryd( 2p)     0.00028       1.97150

   142    H   13  S      Val( 1S)     0.37803      -0.07556
   143    H   13  S      Ryd( 2S)     0.00142       0.22789
   144    H   13  px     Ryd( 2p)     0.00005       1.69732
   145    H   13  py     Ryd( 2p)     0.00020       1.85973
   146    H   13  pz     Ryd( 2p)     0.00026       2.01490

   147    H   14  S      Val( 1S)     0.37803      -0.07556
   148    H   14  S      Ryd( 2S)     0.00142       0.22789
   149    H   14  px     Ryd( 2p)     0.00005       1.69732
   150    H   14  py     Ryd( 2p)     0.00020       1.85973
   151    H   14  pz     Ryd( 2p)     0.00026       2.01490

   152    H   15  S      Val( 1S)     0.38333      -0.06914
   153    H   15  S      Ryd( 2S)     0.00132       0.24659
   154    H   15  px     Ryd( 2p)     0.00006       1.71687
   155    H   15  py     Ryd( 2p)     0.00019       1.86980
   156    H   15  pz     Ryd( 2p)     0.00027       2.03144

   157    H   16  S      Val( 1S)     0.38333      -0.06914
   158    H   16  S      Ryd( 2S)     0.00132       0.24659
   159    H   16  px     Ryd( 2p)     0.00006       1.71687
   160    H   16  py     Ryd( 2p)     0.00019       1.86980
   161    H   16  pz     Ryd( 2p)     0.00027       2.03144

   162    H   17  S      Val( 1S)     0.38338      -0.05517
   163    H   17  S      Ryd( 2S)     0.00132       0.26011
   164    H   17  px     Ryd( 2p)     0.00006       1.73341
   165    H   17  py     Ryd( 2p)     0.00020       1.88235
   166    H   17  pz     Ryd( 2p)     0.00026       2.04549

   167    H   18  S      Val( 1S)     0.38338      -0.05517
   168    H   18  S      Ryd( 2S)     0.00132       0.26011
   169    H   18  px     Ryd( 2p)     0.00006       1.73341
   170    H   18  py     Ryd( 2p)     0.00020       1.88234
   171    H   18  pz     Ryd( 2p)     0.00026       2.04550

   172    H   19  S      Val( 1S)     0.38456      -0.04712
   173    H   19  S      Ryd( 2S)     0.00138       0.26650
   174    H   19  px     Ryd( 2p)     0.00006       1.73057
   175    H   19  py     Ryd( 2p)     0.00019       1.88896
   176    H   19  pz     Ryd( 2p)     0.00027       2.05158

   177    H   20  S      Val( 1S)     0.38456      -0.04712
   178    H   20  S      Ryd( 2S)     0.00138       0.26650
   179    H   20  px     Ryd( 2p)     0.00006       1.73057
   180    H   20  py     Ryd( 2p)     0.00019       1.88898
   181    H   20  pz     Ryd( 2p)     0.00027       2.05156

   182    H   21  S      Val( 1S)     0.38446      -0.03375
   183    H   21  S      Ryd( 2S)     0.00130       0.26454
   184    H   21  px     Ryd( 2p)     0.00006       1.70596
   185    H   21  py     Ryd( 2p)     0.00020       1.88344
   186    H   21  pz     Ryd( 2p)     0.00026       2.05392

   187    H   22  S      Val( 1S)     0.38446      -0.03375
   188    H   22  S      Ryd( 2S)     0.00130       0.26454
   189    H   22  px     Ryd( 2p)     0.00006       1.70596
   190    H   22  py     Ryd( 2p)     0.00020       1.88346
   191    H   22  pz     Ryd( 2p)     0.00026       2.05390

   192    H   23  S      Val( 1S)     0.35342      -0.01667
   193    H   23  S      Ryd( 2S)     0.00054       0.25374
   194    H   23  px     Ryd( 2p)     0.00025       2.00965
   195    H   23  py     Ryd( 2p)     0.00016       1.89419
   196    H   23  pz     Ryd( 2p)     0.00010       1.67493

   197    H   24  S      Val( 1S)     0.38694      -0.03025
   198    H   24  S      Ryd( 2S)     0.00076       0.26753
   199    H   24  px     Ryd( 2p)     0.00007       1.65637
   200    H   24  py     Ryd( 2p)     0.00018       1.87348
   201    H   24  pz     Ryd( 2p)     0.00026       2.05405

   202    H   25  S      Val( 1S)     0.38694      -0.03025
   203    H   25  S      Ryd( 2S)     0.00076       0.26753
   204    H   25  px     Ryd( 2p)     0.00007       1.65637
   205    H   25  py     Ryd( 2p)     0.00018       1.87346
   206    H   25  pz     Ryd( 2p)     0.00026       2.05406


 Summary of Natural Population Analysis:                  
                                                          
                                       Natural Population 
                Natural  -----------------------------------------------
    Atom  No    Charge         Core      Valence    Rydberg      Total
 -----------------------------------------------------------------------
      O    1    0.12570      0.99987     2.86915    0.00528     3.87430
      C    2    0.22473      0.99966     1.75844    0.01717     2.77527
      C    3   -0.20048      0.99954     2.19590    0.00505     3.20048
      C    4   -0.19168      0.99956     2.18478    0.00734     3.19168
      C    5   -0.17540      0.99956     2.16949    0.00636     3.17540
      C    6   -0.16760      0.99956     2.16153    0.00651     3.16760
      C    7   -0.16111      0.99956     2.15518    0.00638     3.16111
      C    8   -0.16928      0.99956     2.16423    0.00549     3.16928
      C    9   -0.27714      0.99961     2.27357    0.00397     3.27714
      H   10    0.18179      0.00000     0.31663    0.00159     0.31821
      H   11    0.14378      0.00000     0.35460    0.00162     0.35622
      H   12    0.14378      0.00000     0.35460    0.00162     0.35622
      H   13    0.12003      0.00000     0.37803    0.00194     0.37997
      H   14    0.12003      0.00000     0.37803    0.00194     0.37997
      H   15    0.11483      0.00000     0.38333    0.00184     0.38517
      H   16    0.11483      0.00000     0.38333    0.00184     0.38517
      H   17    0.11477      0.00000     0.38338    0.00184     0.38523
      H   18    0.11477      0.00000     0.38338    0.00184     0.38523
      H   19    0.11355      0.00000     0.38456    0.00189     0.38645
      H   20    0.11355      0.00000     0.38456    0.00189     0.38645
      H   21    0.11372      0.00000     0.38446    0.00182     0.38628
      H   22    0.11372      0.00000     0.38446    0.00182     0.38628
      H   23    0.14553      0.00000     0.35342    0.00105     0.35447
      H   24    0.11179      0.00000     0.38694    0.00127     0.38821
      H   25    0.11179      0.00000     0.38694    0.00127     0.38821
 =======================================================================
   * Total *    1.00000      8.99647    25.91292    0.09061    35.00000

                                 Natural Population      
 --------------------------------------------------------
   Core                       8.99647 ( 99.9607% of   9)
   Valence                   25.91292 ( 99.6651% of  26)
   Natural Minimal Basis     34.90939 ( 99.7411% of  35)
   Natural Rydberg Basis      0.09061 (  0.2589% of  35)
 --------------------------------------------------------

    Atom  No          Natural Electron Configuration
 ----------------------------------------------------------------------------
      O    1      [core]2S( 0.85)2p( 2.02)
      C    2      [core]2S( 0.48)2p( 1.27)3p( 0.01)
      C    3      [core]2S( 0.53)2p( 1.66)
      C    4      [core]2S( 0.51)2p( 1.68)
      C    5      [core]2S( 0.51)2p( 1.66)
      C    6      [core]2S( 0.51)2p( 1.65)
      C    7      [core]2S( 0.51)2p( 1.64)
      C    8      [core]2S( 0.51)2p( 1.65)
      C    9      [core]2S( 0.55)2p( 1.72)
      H   10            1S( 0.32)
      H   11            1S( 0.35)
      H   12            1S( 0.35)
      H   13            1S( 0.38)
      H   14            1S( 0.38)
      H   15            1S( 0.38)
      H   16            1S( 0.38)
      H   17            1S( 0.38)
      H   18            1S( 0.38)
      H   19            1S( 0.38)
      H   20            1S( 0.38)
      H   21            1S( 0.38)
      H   22            1S( 0.38)
      H   23            1S( 0.35)
      H   24            1S( 0.39)
      H   25            1S( 0.39)


 NATURAL BOND ORBITAL ANALYSIS, beta spin orbitals:

                       Occupancies       Lewis Structure    Low   High
           Occ.    -------------------  -----------------   occ   occ
  Cycle   Thresh.   Lewis   Non-Lewis     CR  BD  3C  LP    (L)   (NL)   Dev
 =============================================================================
   1(1)    0.90    34.19011   0.80989      9  25   0   1     0      1    0.03
 -----------------------------------------------------------------------------

 Structure accepted: No low occupancy Lewis orbitals

 --------------------------------------------------------
   Core                      8.99646 ( 99.961% of   9)
   Valence Lewis            25.19365 ( 96.899% of  26)
  ==================       ============================
   Total Lewis              34.19011 ( 97.686% of  35)
  -----------------------------------------------------
   Valence non-Lewis         0.74364 (  2.125% of  35)
   Rydberg non-Lewis         0.06624 (  0.189% of  35)
  ==================       ============================
   Total non-Lewis           0.80989 (  2.314% of  35)
 --------------------------------------------------------


       (Occupancy)   Bond orbital/ Coefficients/ Hybrids
 ---------------------------------------------------------------------------------
     1. (0.99860) BD ( 1) O   1 - C   2  
                ( 66.67%)   0.8165* O   1 s( 42.85%)p 1.33( 57.04%)d 0.00(  0.10%)
                                           -0.0000  0.6540 -0.0277 -0.0903  0.0005
                                            0.7497 -0.0171 -0.0000  0.0000 -0.0079
                                            0.0000 -0.0000 -0.0281 -0.0128
                ( 33.33%)   0.5773* C   2 s( 30.25%)p 2.30( 69.45%)d 0.01(  0.30%)
                                            0.0000  0.5467 -0.0597  0.1252  0.0305
                                           -0.8203 -0.0705  0.0000  0.0000 -0.0132
                                            0.0000 -0.0000 -0.0459 -0.0260
     2. (0.99667) BD ( 2) O   1 - C   2  
                ( 68.65%)   0.8286* O   1 s(  0.00%)p 1.00( 99.83%)d 0.00(  0.17%)
                                            0.0000 -0.0000  0.0000  0.0000  0.0000
                                            0.0000  0.0000  0.9992  0.0005  0.0000
                                           -0.0063  0.0404 -0.0000 -0.0000
                ( 31.35%)   0.5599* C   2 s(  0.00%)p 1.00( 99.51%)d 0.00(  0.49%)
                                            0.0000 -0.0000 -0.0000  0.0000 -0.0000
                                            0.0000 -0.0000  0.9973 -0.0234 -0.0000
                                            0.0086 -0.0697  0.0000  0.0000
     3. (0.91202) BD ( 1) C   2 - C   3  
                ( 52.54%)   0.7248* C   2 s( 41.19%)p 1.43( 58.79%)d 0.00(  0.02%)
                                            0.0007  0.6417  0.0129 -0.6959  0.0247
                                            0.3210  0.0023  0.0000 -0.0000  0.0033
                                           -0.0000 -0.0000  0.0095 -0.0105
                ( 47.46%)   0.6889* C   3 s( 24.38%)p 3.10( 75.58%)d 0.00(  0.05%)
                                            0.0000  0.4935  0.0162  0.7755  0.0186
                                           -0.3923  0.0119 -0.0000  0.0000 -0.0157
                                           -0.0000  0.0000  0.0112 -0.0106
     4. (0.90532) BD ( 1) C   2 - H  10  
                ( 66.04%)   0.8127* C   2 s( 28.60%)p 2.50( 71.38%)d 0.00(  0.01%)
                                           -0.0011  0.5344  0.0216  0.7064 -0.0148
                                            0.4630 -0.0173 -0.0000  0.0000  0.0046
                                           -0.0000 -0.0000  0.0085 -0.0069
                ( 33.96%)   0.5827* H  10 s( 99.88%)p 0.00(  0.12%)
                                            0.9993 -0.0159 -0.0289 -0.0201  0.0000
     5. (0.96495) BD ( 1) C   3 - C   4  
                ( 52.35%)   0.7236* C   3 s( 31.33%)p 2.19( 68.64%)d 0.00(  0.03%)
                                            0.0002  0.5598 -0.0001 -0.6290  0.0069
                                           -0.5391  0.0057  0.0000  0.0000  0.0136
                                           -0.0000  0.0000  0.0006 -0.0099
                ( 47.65%)   0.6903* C   4 s( 27.05%)p 2.69( 72.90%)d 0.00(  0.05%)
                                           -0.0001  0.5198  0.0176  0.6709  0.0104
                                            0.5280  0.0005 -0.0000  0.0000  0.0184
                                           -0.0000 -0.0000  0.0051 -0.0115
     6. (0.97011) BD ( 1) C   3 - H  11  
                ( 63.89%)   0.7993* C   3 s( 22.15%)p 3.51( 77.81%)d 0.00(  0.04%)
                                           -0.0001  0.4706 -0.0059 -0.0327 -0.0024
                                            0.5266  0.0041  0.7068 -0.0096  0.0022
                                            0.0070  0.0157 -0.0062  0.0102
                ( 36.11%)   0.6009* H  11 s( 99.89%)p 0.00(  0.11%)
                                            0.9995 -0.0038  0.0059 -0.0210 -0.0245
     7. (0.97011) BD ( 1) C   3 - H  12  
                ( 63.89%)   0.7993* C   3 s( 22.15%)p 3.51( 77.81%)d 0.00(  0.04%)
                                           -0.0001  0.4706 -0.0059 -0.0327 -0.0024
                                            0.5266  0.0041 -0.7068  0.0096  0.0022
                                           -0.0070 -0.0157 -0.0062  0.0102
                ( 36.11%)   0.6009* H  12 s( 99.89%)p 0.00(  0.11%)
                                            0.9995 -0.0038  0.0059 -0.0210  0.0245
     8. (0.95146) BD ( 1) C   4 - C   5  
                ( 50.76%)   0.7124* C   4 s( 29.29%)p 2.41( 70.67%)d 0.00(  0.04%)
                                            0.0005  0.5411  0.0073 -0.7372 -0.0035
                                            0.4040 -0.0020  0.0000  0.0000 -0.0141
                                           -0.0000  0.0000  0.0066 -0.0110
                ( 49.24%)   0.7017* C   5 s( 27.63%)p 2.62( 72.32%)d 0.00(  0.04%)
                                            0.0000  0.5256  0.0117  0.7468  0.0027
                                           -0.4068 -0.0020 -0.0000  0.0000 -0.0144
                                           -0.0000  0.0000  0.0100 -0.0114
     9. (0.98818) BD ( 1) C   4 - H  13  
                ( 62.23%)   0.7889* C   4 s( 21.85%)p 3.57( 78.11%)d 0.00(  0.04%)
                                            0.0001 -0.4674  0.0092 -0.0537  0.0042
                                            0.5276  0.0084 -0.7068  0.0117  0.0024
                                           -0.0042  0.0164  0.0054 -0.0104
                ( 37.77%)   0.6146* H  13 s( 99.91%)p 0.00(  0.09%)
                                           -0.9995  0.0043 -0.0002 -0.0198  0.0229
    10. (0.98818) BD ( 1) C   4 - H  14  
                ( 62.23%)   0.7889* C   4 s( 21.85%)p 3.57( 78.11%)d 0.00(  0.04%)
                                            0.0001 -0.4674  0.0092 -0.0537  0.0042
                                            0.5276  0.0084  0.7068 -0.0117  0.0024
                                            0.0042 -0.0164  0.0054 -0.0104
                ( 37.77%)   0.6146* H  14 s( 99.91%)p 0.00(  0.09%)
                                           -0.9995  0.0043 -0.0002 -0.0198 -0.0229
    11. (0.92209) BD ( 1) C   5 - C   6  
                ( 50.94%)   0.7137* C   5 s( 28.63%)p 2.49( 71.34%)d 0.00(  0.03%)
                                            0.0004  0.5350  0.0094 -0.6622  0.0000
                                           -0.5243  0.0053 -0.0000  0.0000  0.0154
                                            0.0000  0.0000  0.0023 -0.0101
                ( 49.06%)   0.7004* C   6 s( 28.42%)p 2.52( 71.54%)d 0.00(  0.04%)
                                            0.0002  0.5330  0.0114  0.6548  0.0031
                                            0.5354  0.0008  0.0000  0.0000  0.0165
                                            0.0000  0.0000  0.0030 -0.0110
    12. (0.98787) BD ( 1) C   5 - H  15  
                ( 61.71%)   0.7856* C   5 s( 21.88%)p 3.57( 78.07%)d 0.00(  0.04%)
                                           -0.0002  0.4677 -0.0087 -0.0409 -0.0044
                                            0.5285  0.0071 -0.7068  0.0096 -0.0007
                                            0.0006 -0.0172 -0.0064  0.0103
                ( 38.29%)   0.6188* H  15 s( 99.91%)p 0.00(  0.09%)
                                            0.9996 -0.0042  0.0035 -0.0186  0.0229
    13. (0.98787) BD ( 1) C   5 - H  16  
                ( 61.71%)   0.7856* C   5 s( 21.88%)p 3.57( 78.07%)d 0.00(  0.04%)
                                           -0.0002  0.4677 -0.0087 -0.0409 -0.0044
                                            0.5285  0.0071  0.7068 -0.0096 -0.0007
                                           -0.0006  0.0172 -0.0064  0.0103
                ( 38.29%)   0.6188* H  16 s( 99.91%)p 0.00(  0.09%)
                                            0.9996 -0.0042  0.0035 -0.0186 -0.0229
    14. (0.94182) BD ( 1) C   6 - C   7  
                ( 50.70%)   0.7121* C   6 s( 28.01%)p 2.57( 71.96%)d 0.00(  0.04%)
                                            0.0002  0.5291  0.0096 -0.7519 -0.0001
                                            0.3927 -0.0049 -0.0000 -0.0000 -0.0139
                                            0.0000 -0.0000  0.0088 -0.0105
                ( 49.30%)   0.7021* C   7 s( 27.34%)p 2.66( 72.61%)d 0.00(  0.04%)
                                            0.0001  0.5228  0.0113  0.7542  0.0025
                                           -0.3967  0.0006  0.0000 -0.0000 -0.0144
                                            0.0000 -0.0000  0.0103 -0.0111
    15. (0.98795) BD ( 1) C   6 - H  17  
                ( 61.71%)   0.7855* C   6 s( 21.80%)p 3.59( 78.16%)d 0.00(  0.04%)
                                            0.0001 -0.4668  0.0085 -0.0524  0.0030
                                            0.5283  0.0080  0.7068 -0.0102  0.0018
                                            0.0028 -0.0170  0.0062 -0.0105
                ( 38.29%)   0.6188* H  17 s( 99.91%)p 0.00(  0.09%)
                                           -0.9996  0.0042  0.0002 -0.0189 -0.0227
    16. (0.98795) BD ( 1) C   6 - H  18  
                ( 61.71%)   0.7855* C   6 s( 21.80%)p 3.59( 78.16%)d 0.00(  0.04%)
                                            0.0001 -0.4668  0.0085 -0.0524  0.0030
                                            0.5282  0.0080 -0.7068  0.0102  0.0018
                                           -0.0028  0.0170  0.0062 -0.0105
                ( 38.29%)   0.6188* H  18 s( 99.91%)p 0.00(  0.09%)
                                           -0.9996  0.0042  0.0002 -0.0189  0.0227
    17. (0.90619) BD ( 1) C   7 - C   8  
                ( 50.94%)   0.7137* C   7 s( 28.93%)p 2.45( 71.03%)d 0.00(  0.04%)
                                            0.0003  0.5378  0.0089 -0.6530 -0.0021
                                           -0.5327  0.0048  0.0000 -0.0000  0.0158
                                           -0.0000 -0.0000  0.0015 -0.0103
                ( 49.06%)   0.7005* C   8 s( 29.09%)p 2.44( 70.87%)d 0.00(  0.04%)
                                            0.0007  0.5393  0.0081  0.6569  0.0031
                                            0.5265 -0.0008 -0.0000  0.0000  0.0163
                                           -0.0000 -0.0000  0.0039 -0.0109
    18. (0.98761) BD ( 1) C   7 - H  19  
                ( 61.59%)   0.7848* C   7 s( 21.87%)p 3.57( 78.08%)d 0.00(  0.04%)
                                           -0.0002  0.4676 -0.0082 -0.0460 -0.0034
                                            0.5281  0.0070 -0.7068  0.0101 -0.0009
                                            0.0011 -0.0172 -0.0064  0.0104
                ( 38.41%)   0.6198* H  19 s( 99.91%)p 0.00(  0.09%)
                                            0.9996 -0.0043  0.0028 -0.0186  0.0227
    19. (0.98761) BD ( 1) C   7 - H  20  
                ( 61.59%)   0.7848* C   7 s( 21.87%)p 3.57( 78.08%)d 0.00(  0.04%)
                                           -0.0002  0.4676 -0.0082 -0.0460 -0.0034
                                            0.5282  0.0070  0.7068 -0.0101 -0.0009
                                           -0.0011  0.0172 -0.0064  0.0104
                ( 38.41%)   0.6198* H  20 s( 99.91%)p 0.00(  0.09%)
                                            0.9996 -0.0043  0.0028 -0.0186 -0.0227
    20. (0.96164) BD ( 1) C   8 - C   9  
                ( 51.42%)   0.7171* C   8 s( 27.61%)p 2.62( 72.35%)d 0.00(  0.04%)
                                           -0.0002  0.5253  0.0128 -0.7510 -0.0105
                                            0.3990 -0.0132 -0.0000  0.0000 -0.0148
                                            0.0000 -0.0000  0.0081 -0.0107
                ( 48.58%)   0.6970* C   9 s( 29.85%)p 2.35( 70.10%)d 0.00(  0.04%)
                                            0.0007  0.5463  0.0080  0.7347  0.0004
                                           -0.4014 -0.0110  0.0000  0.0000 -0.0135
                                            0.0000 -0.0000  0.0115 -0.0111
    21. (0.98676) BD ( 1) C   8 - H  21  
                ( 61.54%)   0.7845* C   8 s( 21.65%)p 3.62( 78.30%)d 0.00(  0.05%)
                                            0.0002 -0.4652  0.0090 -0.0436  0.0090
                                            0.5303  0.0071 -0.7068  0.0119  0.0021
                                           -0.0028  0.0169  0.0062 -0.0107
                ( 38.46%)   0.6201* H  21 s( 99.91%)p 0.00(  0.09%)
                                           -0.9996  0.0038 -0.0003 -0.0191  0.0225
    22. (0.98676) BD ( 1) C   8 - H  22  
                ( 61.54%)   0.7845* C   8 s( 21.65%)p 3.62( 78.30%)d 0.00(  0.05%)
                                            0.0002 -0.4652  0.0090 -0.0436  0.0090
                                            0.5304  0.0071  0.7068 -0.0119  0.0021
                                            0.0028 -0.0169  0.0062 -0.0107
                ( 38.46%)   0.6201* H  22 s( 99.91%)p 0.00(  0.09%)
                                           -0.9996  0.0038 -0.0003 -0.0191 -0.0225
    23. (0.93825) BD ( 1) C   9 - H  23  
                ( 62.46%)   0.7903* C   9 s( 23.21%)p 3.31( 76.75%)d 0.00(  0.04%)
                                           -0.0005  0.4818  0.0011 -0.6677 -0.0047
                                           -0.5670  0.0128  0.0000 -0.0000  0.0168
                                           -0.0000 -0.0000 -0.0003 -0.0094
                ( 37.54%)   0.6127* H  23 s( 99.91%)p 0.00(  0.09%)
                                            0.9995 -0.0014  0.0250  0.0169 -0.0000
    24. (0.99280) BD ( 1) C   9 - H  24  
                ( 61.24%)   0.7826* C   9 s( 23.45%)p 3.26( 76.50%)d 0.00(  0.04%)
                                            0.0001  0.4843 -0.0042 -0.0822 -0.0172
                                            0.5082  0.0017  0.7069 -0.0055 -0.0010
                                           -0.0021  0.0166 -0.0057  0.0101
                ( 38.76%)   0.6225* H  24 s( 99.92%)p 0.00(  0.08%)
                                            0.9996 -0.0016  0.0051 -0.0172 -0.0227
    25. (0.99280) BD ( 1) C   9 - H  25  
                ( 61.24%)   0.7826* C   9 s( 23.45%)p 3.26( 76.50%)d 0.00(  0.04%)
                                            0.0001  0.4843 -0.0042 -0.0821 -0.0172
                                            0.5082  0.0017 -0.7069  0.0055 -0.0010
                                            0.0021 -0.0166 -0.0057  0.0101
                ( 38.76%)   0.6225* H  25 s( 99.92%)p 0.00(  0.08%)
                                            0.9996 -0.0016  0.0051 -0.0172  0.0227
    26. (0.99987) CR ( 1) O   1           s(100.00%)p 0.00(  0.00%)
                                            1.0000 -0.0003 -0.0000 -0.0000  0.0000
                                            0.0003  0.0000 -0.0000 -0.0000 -0.0000
                                           -0.0000 -0.0000 -0.0000 -0.0000
    27. (0.99966) CR ( 1) C   2           s(100.00%)p 0.00(  0.00%)
                                            1.0000  0.0001  0.0000  0.0013 -0.0000
                                            0.0003 -0.0000 -0.0000  0.0000  0.0000
                                           -0.0000  0.0000  0.0000  0.0000
    28. (0.99954) CR ( 1) C   3           s(100.00%)p 0.00(  0.00%)
                                            1.0000  0.0000 -0.0000  0.0001 -0.0000
                                            0.0003 -0.0000  0.0000 -0.0000 -0.0000
                                            0.0000  0.0000 -0.0000  0.0000
    29. (0.99956) CR ( 1) C   4           s(100.00%)p 0.00(  0.00%)
                                            1.0000 -0.0001 -0.0000  0.0004  0.0000
                                           -0.0003 -0.0000 -0.0000  0.0000  0.0000
                                            0.0000 -0.0000 -0.0000  0.0000
    30. (0.99956) CR ( 1) C   5           s(100.00%)p 0.00(  0.00%)
                                            1.0000 -0.0001 -0.0000  0.0002 -0.0000
                                            0.0004  0.0000  0.0000 -0.0000 -0.0000
                                           -0.0000  0.0000 -0.0000  0.0000
    31. (0.99956) CR ( 1) C   6           s(100.00%)p 0.00(  0.00%)
                                            1.0000 -0.0001 -0.0000  0.0001 -0.0000
                                           -0.0003 -0.0000  0.0000  0.0000 -0.0000
                                           -0.0000  0.0000 -0.0000  0.0000
    32. (0.99956) CR ( 1) C   7           s(100.00%)p 0.00(  0.00%)
                                            1.0000 -0.0001 -0.0000  0.0001 -0.0000
                                            0.0004  0.0000 -0.0000  0.0000 -0.0000
                                            0.0000  0.0000 -0.0000  0.0000
    33. (0.99956) CR ( 1) C   8           s(100.00%)p 0.00(  0.00%)
                                            1.0000 -0.0001 -0.0000 -0.0006 -0.0000
                                           -0.0005 -0.0000  0.0000  0.0000 -0.0000
                                            0.0000  0.0000 -0.0000  0.0000
    34. (0.99961) CR ( 1) C   9           s(100.00%)p 0.00(  0.00%)
                                            1.0000 -0.0002 -0.0000 -0.0009  0.0000
                                           -0.0001  0.0000 -0.0000 -0.0000  0.0000
                                           -0.0000 -0.0000 -0.0000  0.0000
    35. (0.99207) LP ( 1) O   1           s( 57.21%)p 0.75( 42.77%)d 0.00(  0.02%)
                                            0.0004  0.7562  0.0171  0.0837 -0.0001
                                           -0.6486 -0.0026  0.0000  0.0000  0.0026
                                            0.0000  0.0000  0.0081  0.0091
    36. (0.51795) LP*( 2) O   1           s(  0.01%)p 1.00( 99.87%)d 0.00(  0.12%)
                                            0.0000  0.0041  0.0058 -0.9917 -0.0140
                                           -0.1230 -0.0026  0.0000  0.0000 -0.0340
                                            0.0000  0.0000  0.0090 -0.0008
    37. (0.00129) RY*( 1) O   1           s(  1.46%)p65.25( 95.32%)d 2.20(  3.22%)
                                           -0.0000 -0.0008  0.1209  0.0079 -0.9697
                                            0.0039 -0.1130 -0.0000  0.0000  0.1706
                                           -0.0000 -0.0000 -0.0554 -0.0004
    38. (0.00015) RY*( 2) O   1           s(  0.00%)p 1.00( 98.25%)d 0.02(  1.75%)
                                           -0.0000  0.0000  0.0000 -0.0000  0.0000
                                            0.0000  0.0000  0.0046  0.9912 -0.0000
                                            0.0617 -0.1169 -0.0000 -0.0000
    39. (0.00007) RY*( 3) O   1           s( 39.23%)p 1.51( 59.19%)d 0.04(  1.59%)
    40. (0.00003) RY*( 4) O   1           s( 50.42%)p 0.64( 32.45%)d 0.34( 17.14%)
    41. (0.00000) RY*( 5) O   1           s(  0.00%)p 1.00(  5.03%)d18.87( 94.96%)
    42. (0.00000) RY*( 6) O   1           s(  0.00%)p 1.00(  0.39%)d99.99( 99.61%)
    43. (0.00000) RY*( 7) O   1           s(  0.00%)p 1.00(  1.52%)d64.65( 98.48%)
    44. (0.00000) RY*( 8) O   1           s(  7.95%)p 1.04(  8.27%)d10.54( 83.78%)
    45. (0.00000) RY*( 9) O   1           s(  0.87%)p 0.06(  0.05%)d99.99( 99.08%)
    46. (0.00652) RY*( 1) C   2           s( 21.49%)p 3.65( 78.34%)d 0.01(  0.16%)
                                            0.0000  0.0515  0.4607  0.0165 -0.1628
                                           -0.0791  0.8663  0.0000 -0.0000  0.0308
                                           -0.0000  0.0000  0.0122  0.0231
    47. (0.00196) RY*( 2) C   2           s( 20.98%)p 1.89( 39.64%)d 1.88( 39.39%)
                                            0.0000 -0.0188  0.4576  0.0103  0.6132
                                           -0.0006 -0.1424  0.0000  0.0000  0.5424
                                           -0.0000 -0.0000 -0.3156  0.0105
    48. (0.00123) RY*( 3) C   2           s(  0.00%)p 1.00( 32.56%)d 2.07( 67.44%)
                                           -0.0000  0.0000 -0.0000  0.0000 -0.0000
                                            0.0000 -0.0000  0.0664  0.5668  0.0000
                                           -0.4153  0.7085  0.0000  0.0000
    49. (0.00104) RY*( 4) C   2           s(  9.91%)p 5.19( 51.48%)d 3.89( 38.61%)
                                           -0.0000  0.0116  0.3146 -0.0198 -0.6424
                                           -0.0407 -0.3163  0.0000 -0.0000  0.5480
                                           -0.0000 -0.0000  0.2921  0.0196
    50. (0.00008) RY*( 5) C   2           s( 31.44%)p 0.39( 12.29%)d 1.79( 56.27%)
    51. (0.00003) RY*( 6) C   2           s(  0.00%)p 1.00( 59.07%)d 0.69( 40.93%)
    52. (0.00000) RY*( 7) C   2           s(  0.00%)p 1.00(  8.86%)d10.29( 91.14%)
    53. (0.00001) RY*( 8) C   2           s( 15.85%)p 1.17( 18.61%)d 4.13( 65.54%)
    54. (0.00001) RY*( 9) C   2           s(  0.28%)p 0.05(  0.01%)d99.99( 99.71%)
    55. (0.00141) RY*( 1) C   3           s( 20.53%)p 3.31( 68.03%)d 0.56( 11.45%)
                                            0.0000 -0.0016  0.4531 -0.0062 -0.6129
                                            0.0043  0.5519 -0.0000 -0.0000 -0.0251
                                           -0.0000  0.0000  0.3310 -0.0654
    56. (0.00098) RY*( 2) C   3           s( 13.93%)p 6.03( 84.02%)d 0.15(  2.05%)
                                           -0.0000  0.0146  0.3730  0.0022 -0.4672
                                           -0.0051 -0.7886  0.0000  0.0001 -0.1251
                                           -0.0000 -0.0001 -0.0690  0.0058
    57. (0.00094) RY*( 3) C   3           s(  0.00%)p 1.00( 74.03%)d 0.35( 25.97%)
                                            0.0000 -0.0000 -0.0001 -0.0000  0.0001
                                            0.0000  0.0001  0.0240  0.8601  0.0000
                                           -0.2633 -0.4363  0.0000 -0.0000
    58. (0.00025) RY*( 4) C   3           s( 63.39%)p 0.56( 35.22%)d 0.02(  1.39%)
                                            0.0000 -0.0088  0.7962 -0.0170  0.5917
                                            0.0190  0.0377 -0.0000 -0.0000 -0.0377
                                            0.0000 -0.0000 -0.0766 -0.0812
    59. (0.00008) RY*( 5) C   3           s(  0.00%)p 1.00(  5.82%)d16.18( 94.18%)
    60. (0.00007) RY*( 6) C   3           s(  1.42%)p 5.71(  8.12%)d63.59( 90.46%)
    61. (0.00003) RY*( 7) C   3           s(  0.04%)p94.66(  4.04%)d99.99( 95.92%)
    62. (0.00000) RY*( 8) C   3           s(  0.00%)p 1.00( 20.21%)d 3.95( 79.79%)
    63. (0.00000) RY*( 9) C   3           s(  0.68%)p 1.00(  0.68%)d99.99( 98.64%)
    64. (0.00222) RY*( 1) C   4           s( 28.52%)p 2.38( 67.77%)d 0.13(  3.71%)
                                            0.0000 -0.0070  0.5340 -0.0077  0.6360
                                           -0.0155 -0.5224 -0.0000 -0.0001 -0.0014
                                            0.0000 -0.0000  0.1903 -0.0299
    65. (0.00204) RY*( 2) C   4           s(  0.00%)p 1.00( 91.41%)d 0.09(  8.59%)
                                            0.0000 -0.0000  0.0000 -0.0000  0.0001
                                           -0.0000 -0.0000  0.0227  0.9558  0.0000
                                           -0.0340  0.2912  0.0000 -0.0000
    66. (0.00132) RY*( 3) C   4           s( 12.99%)p 6.11( 79.32%)d 0.59(  7.69%)
                                            0.0000 -0.0064  0.3603  0.0010 -0.7506
                                           -0.0018 -0.4793  0.0000  0.0000  0.2096
                                            0.0000  0.0000  0.1766 -0.0424
    67. (0.00020) RY*( 4) C   4           s( 43.15%)p 1.13( 48.97%)d 0.18(  7.87%)
                                            0.0000  0.0025  0.6569 -0.0030 -0.0620
                                           -0.0251  0.6966 -0.0000  0.0000  0.0026
                                            0.0000 -0.0000  0.2558 -0.1153
    68. (0.00017) RY*( 5) C   4           s(  0.00%)p 1.00(  0.56%)d99.99( 99.44%)
                                           -0.0000  0.0000 -0.0000  0.0000  0.0000
                                            0.0000 -0.0000 -0.0076  0.0744 -0.0000
                                            0.9890 -0.1279 -0.0000 -0.0000
    69. (0.00006) RY*( 6) C   4           s( 11.47%)p 0.01(  0.12%)d 7.71( 88.41%)
    70. (0.00005) RY*( 7) C   4           s(  3.63%)p 1.03(  3.73%)d25.51( 92.64%)
    71. (0.00000) RY*( 8) C   4           s(  0.00%)p 1.00(  8.09%)d11.36( 91.91%)
    72. (0.00000) RY*( 9) C   4           s(  0.20%)p 1.21(  0.24%)d99.99( 99.56%)
    73. (0.00179) RY*( 1) C   5           s(  0.00%)p 1.00( 88.61%)d 0.13( 11.39%)
                                           -0.0000 -0.0000 -0.0000  0.0000  0.0000
                                           -0.0000 -0.0000  0.0210  0.9411  0.0000
                                            0.0331 -0.3358 -0.0000 -0.0000
    74. (0.00153) RY*( 2) C   5           s( 30.95%)p 1.99( 61.58%)d 0.24(  7.48%)
                                            0.0000 -0.0063  0.5563  0.0018  0.4287
                                            0.0137  0.6571  0.0000  0.0000  0.1277
                                            0.0000 -0.0000  0.2353 -0.0558
    75. (0.00140) RY*( 3) C   5           s( 10.13%)p 8.22( 83.20%)d 0.66(  6.67%)
                                            0.0000 -0.0057  0.3182 -0.0020 -0.8774
                                            0.0027  0.2496  0.0000  0.0000 -0.1385
                                            0.0000 -0.0000  0.2130 -0.0467
    76. (0.00019) RY*( 4) C   5           s( 44.65%)p 1.14( 50.72%)d 0.10(  4.62%)
                                            0.0000  0.0038  0.6682 -0.0072  0.0891
                                            0.0213 -0.7063 -0.0000  0.0000  0.0263
                                            0.0002  0.0000  0.1938 -0.0893
    77. (0.00018) RY*( 5) C   5           s(  0.00%)p 1.00(  0.12%)d99.99( 99.88%)
                                            0.0000  0.0000  0.0001 -0.0000  0.0000
                                            0.0000 -0.0001  0.0034 -0.0349  0.0000
                                           -0.9803 -0.1942  0.0000 -0.0000
    78. (0.00007) RY*( 6) C   5           s( 13.81%)p 0.05(  0.69%)d 6.19( 85.50%)
    79. (0.00004) RY*( 7) C   5           s(  0.18%)p21.13(  3.83%)d99.99( 95.99%)
    80. (0.00000) RY*( 8) C   5           s(  0.00%)p 1.00( 11.32%)d 7.83( 88.68%)
    81. (0.00000) RY*( 9) C   5           s(  0.25%)p 0.42(  0.11%)d99.99( 99.64%)
    82. (0.00182) RY*( 1) C   6           s(  0.00%)p 1.00( 88.74%)d 0.13( 11.26%)
                                            0.0000  0.0000 -0.0000 -0.0000 -0.0001
                                            0.0000  0.0000  0.0217  0.9418  0.0000
                                           -0.0278  0.3344 -0.0000 -0.0000
    83. (0.00164) RY*( 2) C   6           s( 21.72%)p 3.29( 71.51%)d 0.31(  6.77%)
                                            0.0000 -0.0055  0.4660  0.0036  0.6953
                                           -0.0123 -0.4811  0.0000  0.0001 -0.0745
                                            0.0000  0.0000  0.2446 -0.0486
    84. (0.00143) RY*( 3) C   6           s( 19.41%)p 3.78( 73.45%)d 0.37(  7.14%)
                                            0.0000 -0.0073  0.4405  0.0001 -0.6906
                                           -0.0055 -0.5075 -0.0000 -0.0000  0.1958
                                            0.0000 -0.0000  0.1752 -0.0490
    85. (0.00018) RY*( 4) C   6           s( 48.30%)p 1.02( 49.45%)d 0.05(  2.25%)
                                            0.0000  0.0043  0.6950 -0.0020 -0.0233
                                           -0.0211  0.7025  0.0000 -0.0000  0.0465
                                            0.0000 -0.0000  0.1228 -0.0724
    86. (0.00018) RY*( 5) C   6           s(  0.00%)p 1.00(  0.06%)d99.99( 99.94%)
                                           -0.0000 -0.0000 -0.0000 -0.0000  0.0000
                                           -0.0000  0.0000 -0.0031  0.0233  0.0000
                                            0.9996  0.0174  0.0000  0.0000
    87. (0.00007) RY*( 6) C   6           s( 10.33%)p 0.16(  1.67%)d 8.52( 88.00%)
    88. (0.00003) RY*( 7) C   6           s(  0.08%)p50.95(  3.95%)d99.99( 95.97%)
    89. (0.00000) RY*( 8) C   6           s(  0.00%)p 1.00( 11.26%)d 7.88( 88.74%)
    90. (0.00000) RY*( 9) C   6           s(  0.14%)p 0.77(  0.11%)d99.99( 99.75%)
    91. (0.00171) RY*( 1) C   7           s(  0.00%)p 1.00( 87.85%)d 0.14( 12.15%)
                                           -0.0000 -0.0000  0.0000 -0.0000  0.0000
                                            0.0000  0.0000  0.0219  0.9370  0.0000
                                            0.0423 -0.3459  0.0000  0.0000
    92. (0.00158) RY*( 2) C   7           s( 43.14%)p 1.10( 47.45%)d 0.22(  9.41%)
                                            0.0000 -0.0082  0.6568 -0.0010  0.1239
                                            0.0141  0.6775 -0.0000 -0.0000  0.0819
                                           -0.0000  0.0000  0.2882 -0.0659
    93. (0.00150) RY*( 3) C   7           s(  2.79%)p33.16( 92.38%)d 1.74(  4.83%)
                                            0.0000 -0.0032  0.1669 -0.0020 -0.9610
                                            0.0007 -0.0142  0.0000  0.0000 -0.1865
                                            0.0000 -0.0000  0.1152 -0.0169
    94. (0.00019) RY*( 4) C   7           s( 44.30%)p 1.22( 54.19%)d 0.03(  1.51%)
                                            0.0000  0.0051  0.6656 -0.0059  0.1374
                                            0.0183 -0.7229 -0.0000  0.0000  0.0130
                                           -0.0000  0.0000  0.1047 -0.0628
    95. (0.00018) RY*( 5) C   7           s(  0.00%)p 1.00(  0.07%)d99.99( 99.93%)
                                            0.0000 -0.0000  0.0000  0.0000 -0.0000
                                           -0.0000 -0.0000 -0.0027  0.0257  0.0000
                                            0.9815  0.1895 -0.0000 -0.0000
    96. (0.00007) RY*( 6) C   7           s(  9.62%)p 0.19(  1.79%)d 9.21( 88.59%)
    97. (0.00004) RY*( 7) C   7           s(  0.00%)p 1.00(  4.23%)d22.65( 95.77%)
    98. (0.00000) RY*( 8) C   7           s(  0.00%)p 1.00( 12.14%)d 7.24( 87.86%)
    99. (0.00000) RY*( 9) C   7           s(  0.13%)p 0.71(  0.09%)d99.99( 99.78%)
   100. (0.00164) RY*( 1) C   8           s( 16.81%)p 4.45( 74.80%)d 0.50(  8.39%)
                                            0.0000  0.0015  0.4100  0.0015  0.7436
                                           -0.0166 -0.4414  0.0000  0.0000 -0.0494
                                            0.0000  0.0000  0.2784 -0.0627
   101. (0.00152) RY*( 2) C   8           s(  0.00%)p 1.00( 87.00%)d 0.15( 13.00%)
                                            0.0000 -0.0000 -0.0000 -0.0000 -0.0000
                                            0.0000  0.0000  0.0244  0.9324 -0.0000
                                           -0.0109  0.3604 -0.0000 -0.0000
   102. (0.00050) RY*( 3) C   8           s( 17.68%)p 3.31( 58.49%)d 1.35( 23.84%)
                                            0.0000 -0.0150  0.4202  0.0060 -0.6147
                                           -0.0106 -0.4549  0.0000  0.0000  0.3374
                                           -0.0000  0.0000  0.3387 -0.0994
   103. (0.00017) RY*( 4) C   8           s( 29.90%)p 1.98( 59.22%)d 0.36( 10.88%)
                                            0.0000  0.0099  0.5467 -0.0072  0.0619
                                           -0.0186  0.7668  0.0000 -0.0000  0.1803
                                            0.0000  0.0000  0.2498 -0.1180
   104. (0.00018) RY*( 5) C   8           s(  0.00%)p 1.00(  0.03%)d99.99( 99.97%)
                                           -0.0000 -0.0000  0.0000  0.0000 -0.0000
                                           -0.0000 -0.0000 -0.0041  0.0180  0.0000
                                            0.9997 -0.0160 -0.0000  0.0000
   105. (0.00005) RY*( 6) C   8           s(  4.11%)p 1.54(  6.31%)d21.79( 89.57%)
   106. (0.00005) RY*( 7) C   8           s( 31.00%)p 0.04(  1.16%)d 2.19( 67.84%)
   107. (0.00000) RY*( 8) C   8           s(  0.00%)p 1.00( 13.02%)d 6.68( 86.98%)
   108. (0.00000) RY*( 9) C   8           s(  0.50%)p 0.26(  0.13%)d99.99( 99.37%)
   109. (0.00137) RY*( 1) C   9           s(  6.75%)p12.67( 85.59%)d 1.13(  7.65%)
                                           -0.0000  0.0105  0.2597  0.0074  0.6418
                                            0.0165  0.6661 -0.0000 -0.0000  0.1836
                                           -0.0000  0.0000  0.2009 -0.0493
   110. (0.00086) RY*( 2) C   9           s(  0.00%)p 1.00( 79.62%)d 0.26( 20.38%)
                                           -0.0000  0.0000  0.0000 -0.0000 -0.0000
                                            0.0000  0.0000  0.0151  0.8922  0.0000
                                            0.3331 -0.3047  0.0000  0.0000
   111. (0.00019) RY*( 3) C   9           s(  7.39%)p12.50( 92.42%)d 0.03(  0.19%)
                                            0.0000  0.0131  0.2716 -0.0181  0.6446
                                            0.0110 -0.7129 -0.0000  0.0000 -0.0278
                                            0.0000 -0.0000 -0.0271 -0.0198
   112. (0.00006) RY*( 4) C   9           s( 66.68%)p 0.11(  7.22%)d 0.39( 26.10%)
   113. (0.00001) RY*( 5) C   9           s(  9.14%)p 0.86(  7.85%)d 9.08( 83.00%)
   114. (0.00000) RY*( 6) C   9           s(  0.00%)p 1.00( 12.23%)d 7.18( 87.77%)
   115. (0.00000) RY*( 7) C   9           s(  0.00%)p 1.00(  8.20%)d11.20( 91.80%)
   116. (0.00000) RY*( 8) C   9           s( 10.05%)p 0.67(  6.70%)d 8.28( 83.25%)
   117. (0.00000) RY*( 9) C   9           s(  0.01%)p 1.00(  0.29%)d99.99( 99.70%)
   118. (0.00112) RY*( 1) H  10           s( 99.80%)p 0.00(  0.20%)
                                            0.0146  0.9989 -0.0453  0.0005  0.0000
   119. (0.00004) RY*( 2) H  10           s(  0.30%)p99.99( 99.70%)
   120. (0.00002) RY*( 3) H  10           s(  0.03%)p99.99( 99.97%)
   121. (0.00001) RY*( 4) H  10           s(  0.00%)p 1.00(100.00%)
   122. (0.00106) RY*( 1) H  11           s( 99.41%)p 0.01(  0.59%)
                                            0.0053  0.9970  0.0389  0.0637  0.0176
   123. (0.00010) RY*( 2) H  11           s(  0.01%)p 1.00( 99.99%)
                                            0.0016  0.0093  0.4291 -0.5961  0.6785
   124. (0.00005) RY*( 3) H  11           s(  0.25%)p99.99( 99.75%)
   125. (0.00002) RY*( 4) H  11           s(  0.44%)p99.99( 99.56%)
   126. (0.00106) RY*( 1) H  12           s( 99.41%)p 0.01(  0.59%)
                                            0.0053  0.9970  0.0389  0.0637 -0.0176
   127. (0.00010) RY*( 2) H  12           s(  0.01%)p 1.00( 99.99%)
                                            0.0016  0.0093  0.4291 -0.5961 -0.6785
   128. (0.00005) RY*( 3) H  12           s(  0.25%)p99.99( 99.75%)
   129. (0.00002) RY*( 4) H  12           s(  0.44%)p99.99( 99.56%)
   130. (0.00143) RY*( 1) H  13           s( 99.72%)p 0.00(  0.28%)
                                            0.0055  0.9986  0.0207 -0.0478  0.0112
   131. (0.00009) RY*( 2) H  13           s(  0.04%)p99.99( 99.96%)
   132. (0.00005) RY*( 3) H  13           s(  0.06%)p99.99( 99.94%)
   133. (0.00002) RY*( 4) H  13           s(  0.28%)p99.99( 99.72%)
   134. (0.00143) RY*( 1) H  14           s( 99.72%)p 0.00(  0.28%)
                                            0.0055  0.9986  0.0207 -0.0478 -0.0112
   135. (0.00009) RY*( 2) H  14           s(  0.04%)p99.99( 99.96%)
   136. (0.00005) RY*( 3) H  14           s(  0.06%)p99.99( 99.94%)
   137. (0.00002) RY*( 4) H  14           s(  0.28%)p99.99( 99.72%)
   138. (0.00133) RY*( 1) H  15           s( 99.58%)p 0.00(  0.42%)
                                            0.0057  0.9979  0.0108  0.0608 -0.0205
   139. (0.00009) RY*( 2) H  15           s(  0.05%)p99.99( 99.95%)
   140. (0.00006) RY*( 3) H  15           s(  0.05%)p99.99( 99.95%)
   141. (0.00002) RY*( 4) H  15           s(  0.41%)p99.99( 99.59%)
   142. (0.00133) RY*( 1) H  16           s( 99.58%)p 0.00(  0.42%)
                                            0.0057  0.9979  0.0108  0.0608  0.0205
   143. (0.00009) RY*( 2) H  16           s(  0.05%)p99.99( 99.95%)
   144. (0.00006) RY*( 3) H  16           s(  0.05%)p99.99( 99.95%)
   145. (0.00002) RY*( 4) H  16           s(  0.41%)p99.99( 99.59%)
   146. (0.00134) RY*( 1) H  17           s( 99.60%)p 0.00(  0.40%)
                                            0.0057  0.9980  0.0182 -0.0567 -0.0218
   147. (0.00009) RY*( 2) H  17           s(  0.05%)p99.99( 99.95%)
   148. (0.00006) RY*( 3) H  17           s(  0.02%)p99.99( 99.98%)
   149. (0.00002) RY*( 4) H  17           s(  0.41%)p99.99( 99.59%)
   150. (0.00134) RY*( 1) H  18           s( 99.60%)p 0.00(  0.40%)
                                            0.0057  0.9980  0.0182 -0.0567  0.0218
   151. (0.00009) RY*( 2) H  18           s(  0.05%)p99.99( 99.95%)
   152. (0.00006) RY*( 3) H  18           s(  0.02%)p99.99( 99.98%)
   153. (0.00002) RY*( 4) H  18           s(  0.41%)p99.99( 99.59%)
   154. (0.00139) RY*( 1) H  19           s( 99.62%)p 0.00(  0.38%)
                                            0.0059  0.9981  0.0007  0.0581 -0.0216
   155. (0.00009) RY*( 2) H  19           s(  0.05%)p99.99( 99.95%)
   156. (0.00005) RY*( 3) H  19           s(  0.01%)p 1.00( 99.99%)
   157. (0.00002) RY*( 4) H  19           s(  0.41%)p99.99( 99.59%)
   158. (0.00139) RY*( 1) H  20           s( 99.62%)p 0.00(  0.38%)
                                            0.0059  0.9981  0.0007  0.0581  0.0216
   159. (0.00009) RY*( 2) H  20           s(  0.05%)p99.99( 99.95%)
   160. (0.00005) RY*( 3) H  20           s(  0.01%)p 1.00( 99.99%)
   161. (0.00002) RY*( 4) H  20           s(  0.41%)p99.99( 99.59%)
   162. (0.00131) RY*( 1) H  21           s( 99.57%)p 0.00(  0.43%)
                                            0.0055  0.9978  0.0173 -0.0573  0.0267
   163. (0.00009) RY*( 2) H  21           s(  0.04%)p99.99( 99.96%)
   164. (0.00006) RY*( 3) H  21           s(  0.02%)p99.99( 99.98%)
   165. (0.00002) RY*( 4) H  21           s(  0.46%)p99.99( 99.54%)
   166. (0.00131) RY*( 1) H  22           s( 99.57%)p 0.00(  0.43%)
                                            0.0055  0.9978  0.0173 -0.0573 -0.0267
   167. (0.00009) RY*( 2) H  22           s(  0.04%)p99.99( 99.96%)
   168. (0.00006) RY*( 3) H  22           s(  0.02%)p99.99( 99.98%)
   169. (0.00002) RY*( 4) H  22           s(  0.46%)p99.99( 99.54%)
   170. (0.00055) RY*( 1) H  23           s( 97.70%)p 0.02(  2.30%)
                                            0.0059  0.9884 -0.1412 -0.0557  0.0000
   171. (0.00010) RY*( 2) H  23           s(  0.00%)p 1.00(100.00%)
   172. (0.00007) RY*( 3) H  23           s(  0.01%)p 1.00( 99.99%)
   173. (0.00002) RY*( 4) H  23           s(  2.39%)p40.92( 97.61%)
   174. (0.00077) RY*( 1) H  24           s( 98.31%)p 0.02(  1.69%)
                                            0.0051  0.9915 -0.0590  0.0942  0.0674
   175. (0.00009) RY*( 2) H  24           s(  0.04%)p99.99( 99.96%)
   176. (0.00007) RY*( 3) H  24           s(  0.03%)p99.99( 99.97%)
   177. (0.00002) RY*( 4) H  24           s(  1.70%)p57.74( 98.30%)
   178. (0.00077) RY*( 1) H  25           s( 98.31%)p 0.02(  1.69%)
                                            0.0051  0.9915 -0.0590  0.0942 -0.0674
   179. (0.00009) RY*( 2) H  25           s(  0.04%)p99.99( 99.96%)
   180. (0.00007) RY*( 3) H  25           s(  0.03%)p99.99( 99.97%)
   181. (0.00002) RY*( 4) H  25           s(  1.70%)p57.74( 98.30%)
   182. (0.00378) BD*( 1) O   1 - C   2  
                ( 33.33%)   0.5773* O   1 s( 42.85%)p 1.33( 57.04%)d 0.00(  0.10%)
                                            0.0000 -0.6540  0.0277  0.0903 -0.0005
                                           -0.7497  0.0171  0.0000 -0.0000  0.0079
                                           -0.0000  0.0000  0.0281  0.0128
                ( 66.67%)  -0.8165* C   2 s( 30.25%)p 2.30( 69.45%)d 0.01(  0.30%)
                                           -0.0000 -0.5467  0.0597 -0.1252 -0.0305
                                            0.8203  0.0705 -0.0000 -0.0000  0.0132
                                           -0.0000  0.0000  0.0459  0.0260
   183. (0.03706) BD*( 2) O   1 - C   2  
                ( 31.35%)   0.5599* O   1 s(  0.00%)p 1.00( 99.83%)d 0.00(  0.17%)
                                           -0.0000  0.0000 -0.0000 -0.0000 -0.0000
                                           -0.0000 -0.0000 -0.9992 -0.0005 -0.0000
                                            0.0063 -0.0404  0.0000  0.0000
                ( 68.65%)  -0.8286* C   2 s(  0.00%)p 1.00( 99.51%)d 0.00(  0.49%)
                                           -0.0000  0.0000  0.0000 -0.0000  0.0000
                                           -0.0000  0.0000 -0.9973  0.0234  0.0000
                                           -0.0086  0.0697 -0.0000 -0.0000
   184. (0.01995) BD*( 1) C   2 - C   3  
                ( 47.46%)   0.6889* C   2 s( 41.19%)p 1.43( 58.79%)d 0.00(  0.02%)
                                           -0.0007 -0.6417 -0.0129  0.6959 -0.0247
                                           -0.3210 -0.0023 -0.0000  0.0000 -0.0033
                                            0.0000  0.0000 -0.0095  0.0105
                ( 52.54%)  -0.7248* C   3 s( 24.38%)p 3.10( 75.58%)d 0.00(  0.05%)
                                           -0.0000 -0.4935 -0.0162 -0.7755 -0.0186
                                            0.3923 -0.0119  0.0000 -0.0000  0.0157
                                            0.0000 -0.0000 -0.0112  0.0106
   185. (0.01455) BD*( 1) C   2 - H  10  
                ( 33.96%)   0.5827* C   2 s( 28.60%)p 2.50( 71.38%)d 0.00(  0.01%)
                                            0.0011 -0.5344 -0.0216 -0.7064  0.0148
                                           -0.4630  0.0173  0.0000 -0.0000 -0.0046
                                            0.0000  0.0000 -0.0085  0.0069
                ( 66.04%)  -0.8127* H  10 s( 99.88%)p 0.00(  0.12%)
                                           -0.9993  0.0159  0.0289  0.0201 -0.0000
   186. (0.00781) BD*( 1) C   3 - C   4  
                ( 47.65%)   0.6903* C   3 s( 31.33%)p 2.19( 68.64%)d 0.00(  0.03%)
                                           -0.0002 -0.5598  0.0001  0.6290 -0.0069
                                            0.5391 -0.0057 -0.0000 -0.0000 -0.0136
                                            0.0000 -0.0000 -0.0006  0.0099
                ( 52.35%)  -0.7236* C   4 s( 27.05%)p 2.69( 72.90%)d 0.00(  0.05%)
                                            0.0001 -0.5198 -0.0176 -0.6709 -0.0104
                                           -0.5280 -0.0005  0.0000 -0.0000 -0.0184
                                            0.0000  0.0000 -0.0051  0.0115
   187. (0.00735) BD*( 1) C   3 - H  11  
                ( 36.11%)   0.6009* C   3 s( 22.15%)p 3.51( 77.81%)d 0.00(  0.04%)
                                            0.0001 -0.4706  0.0059  0.0327  0.0024
                                           -0.5266 -0.0041 -0.7068  0.0096 -0.0022
                                           -0.0070 -0.0157  0.0062 -0.0102
                ( 63.89%)  -0.7993* H  11 s( 99.89%)p 0.00(  0.11%)
                                           -0.9995  0.0038 -0.0059  0.0210  0.0245
   188. (0.00735) BD*( 1) C   3 - H  12  
                ( 36.11%)   0.6009* C   3 s( 22.15%)p 3.51( 77.81%)d 0.00(  0.04%)
                                            0.0001 -0.4706  0.0059  0.0327  0.0024
                                           -0.5266 -0.0041  0.7068 -0.0096 -0.0022
                                            0.0070  0.0157  0.0062 -0.0102
                ( 63.89%)  -0.7993* H  12 s( 99.89%)p 0.00(  0.11%)
                                           -0.9995  0.0038 -0.0059  0.0210 -0.0245
   189. (0.00639) BD*( 1) C   4 - C   5  
                ( 49.24%)   0.7017* C   4 s( 29.29%)p 2.41( 70.67%)d 0.00(  0.04%)
                                           -0.0005 -0.5411 -0.0073  0.7372  0.0035
                                           -0.4040  0.0020 -0.0000 -0.0000  0.0141
                                            0.0000 -0.0000 -0.0066  0.0110
                ( 50.76%)  -0.7124* C   5 s( 27.63%)p 2.62( 72.32%)d 0.00(  0.04%)
                                           -0.0000 -0.5256 -0.0117 -0.7468 -0.0027
                                            0.4068  0.0020  0.0000 -0.0000  0.0144
                                            0.0000 -0.0000 -0.0100  0.0114
   190. (0.00826) BD*( 1) C   4 - H  13  
                ( 37.77%)   0.6146* C   4 s( 21.85%)p 3.57( 78.11%)d 0.00(  0.04%)
                                           -0.0001  0.4674 -0.0092  0.0537 -0.0042
                                           -0.5276 -0.0084  0.7068 -0.0117 -0.0024
                                            0.0042 -0.0164 -0.0054  0.0104
                ( 62.23%)  -0.7889* H  13 s( 99.91%)p 0.00(  0.09%)
                                            0.9995 -0.0043  0.0002  0.0198 -0.0229
   191. (0.00826) BD*( 1) C   4 - H  14  
                ( 37.77%)   0.6146* C   4 s( 21.85%)p 3.57( 78.11%)d 0.00(  0.04%)
                                           -0.0001  0.4674 -0.0092  0.0537 -0.0042
                                           -0.5276 -0.0084 -0.7068  0.0117 -0.0024
                                           -0.0042  0.0164 -0.0054  0.0104
                ( 62.23%)  -0.7889* H  14 s( 99.91%)p 0.00(  0.09%)
                                            0.9995 -0.0043  0.0002  0.0198  0.0229
   192. (0.00640) BD*( 1) C   5 - C   6  
                ( 49.06%)   0.7004* C   5 s( 28.63%)p 2.49( 71.34%)d 0.00(  0.03%)
                                           -0.0004 -0.5350 -0.0094  0.6622 -0.0000
                                            0.5243 -0.0053  0.0000 -0.0000 -0.0154
                                           -0.0000 -0.0000 -0.0023  0.0101
                ( 50.94%)  -0.7137* C   6 s( 28.42%)p 2.52( 71.54%)d 0.00(  0.04%)
                                           -0.0002 -0.5330 -0.0114 -0.6548 -0.0031
                                           -0.5354 -0.0008 -0.0000 -0.0000 -0.0165
                                           -0.0000 -0.0000 -0.0030  0.0110
   193. (0.00881) BD*( 1) C   5 - H  15  
                ( 38.29%)   0.6188* C   5 s( 21.88%)p 3.57( 78.07%)d 0.00(  0.04%)
                                            0.0002 -0.4677  0.0087  0.0409  0.0044
                                           -0.5285 -0.0071  0.7068 -0.0096  0.0007
                                           -0.0006  0.0172  0.0064 -0.0103
                ( 61.71%)  -0.7856* H  15 s( 99.91%)p 0.00(  0.09%)
                                           -0.9996  0.0042 -0.0035  0.0186 -0.0229
   194. (0.00881) BD*( 1) C   5 - H  16  
                ( 38.29%)   0.6188* C   5 s( 21.88%)p 3.57( 78.07%)d 0.00(  0.04%)
                                            0.0002 -0.4677  0.0087  0.0409  0.0044
                                           -0.5285 -0.0071 -0.7068  0.0096  0.0007
                                            0.0006 -0.0172  0.0064 -0.0103
                ( 61.71%)  -0.7856* H  16 s( 99.91%)p 0.00(  0.09%)
                                           -0.9996  0.0042 -0.0035  0.0186  0.0229
   195. (0.00699) BD*( 1) C   6 - C   7  
                ( 49.30%)   0.7021* C   6 s( 28.01%)p 2.57( 71.96%)d 0.00(  0.04%)
                                           -0.0002 -0.5291 -0.0096  0.7519  0.0001
                                           -0.3927  0.0049  0.0000  0.0000  0.0139
                                           -0.0000  0.0000 -0.0088  0.0105
                ( 50.70%)  -0.7121* C   7 s( 27.34%)p 2.66( 72.61%)d 0.00(  0.04%)
                                           -0.0001 -0.5228 -0.0113 -0.7542 -0.0025
                                            0.3967 -0.0006 -0.0000  0.0000  0.0144
                                           -0.0000  0.0000 -0.0103  0.0111
   196. (0.00878) BD*( 1) C   6 - H  17  
                ( 38.29%)   0.6188* C   6 s( 21.80%)p 3.59( 78.16%)d 0.00(  0.04%)
                                           -0.0001  0.4668 -0.0085  0.0524 -0.0030
                                           -0.5283 -0.0080 -0.7068  0.0102 -0.0018
                                           -0.0028  0.0170 -0.0062  0.0105
                ( 61.71%)  -0.7855* H  17 s( 99.91%)p 0.00(  0.09%)
                                            0.9996 -0.0042 -0.0002  0.0189  0.0227
   197. (0.00878) BD*( 1) C   6 - H  18  
                ( 38.29%)   0.6188* C   6 s( 21.80%)p 3.59( 78.16%)d 0.00(  0.04%)
                                           -0.0001  0.4668 -0.0085  0.0524 -0.0030
                                           -0.5282 -0.0080  0.7068 -0.0102 -0.0018
                                            0.0028 -0.0170 -0.0062  0.0105
                ( 61.71%)  -0.7855* H  18 s( 99.91%)p 0.00(  0.09%)
                                            0.9996 -0.0042 -0.0002  0.0189 -0.0227
   198. (0.00723) BD*( 1) C   7 - C   8  
                ( 49.06%)   0.7005* C   7 s( 28.93%)p 2.45( 71.03%)d 0.00(  0.04%)
                                           -0.0003 -0.5378 -0.0089  0.6530  0.0021
                                            0.5327 -0.0048 -0.0000  0.0000 -0.0158
                                            0.0000  0.0000 -0.0015  0.0103
                ( 50.94%)  -0.7137* C   8 s( 29.09%)p 2.44( 70.87%)d 0.00(  0.04%)
                                           -0.0007 -0.5393 -0.0081 -0.6569 -0.0031
                                           -0.5265  0.0008  0.0000 -0.0000 -0.0163
                                            0.0000  0.0000 -0.0039  0.0109
   199. (0.00896) BD*( 1) C   7 - H  19  
                ( 38.41%)   0.6198* C   7 s( 21.87%)p 3.57( 78.08%)d 0.00(  0.04%)
                                            0.0002 -0.4676  0.0082  0.0460  0.0034
                                           -0.5281 -0.0070  0.7068 -0.0101  0.0009
                                           -0.0011  0.0172  0.0064 -0.0104
                ( 61.59%)  -0.7848* H  19 s( 99.91%)p 0.00(  0.09%)
                                           -0.9996  0.0043 -0.0028  0.0186 -0.0227
   200. (0.00896) BD*( 1) C   7 - H  20  
                ( 38.41%)   0.6198* C   7 s( 21.87%)p 3.57( 78.08%)d 0.00(  0.04%)
                                            0.0002 -0.4676  0.0082  0.0460  0.0034
                                           -0.5282 -0.0070 -0.7068  0.0101  0.0009
                                            0.0011 -0.0172  0.0064 -0.0104
                ( 61.59%)  -0.7848* H  20 s( 99.91%)p 0.00(  0.09%)
                                           -0.9996  0.0043 -0.0028  0.0186  0.0227
   201. (0.00334) BD*( 1) C   8 - C   9  
                ( 48.58%)   0.6970* C   8 s( 27.61%)p 2.62( 72.35%)d 0.00(  0.04%)
                                            0.0002 -0.5253 -0.0128  0.7510  0.0105
                                           -0.3990  0.0132  0.0000 -0.0000  0.0148
                                           -0.0000  0.0000 -0.0081  0.0107
                ( 51.42%)  -0.7171* C   9 s( 29.85%)p 2.35( 70.10%)d 0.00(  0.04%)
                                           -0.0007 -0.5463 -0.0080 -0.7347 -0.0004
                                            0.4014  0.0110 -0.0000 -0.0000  0.0135
                                           -0.0000  0.0000 -0.0115  0.0111
   202. (0.00865) BD*( 1) C   8 - H  21  
                ( 38.46%)   0.6201* C   8 s( 21.65%)p 3.62( 78.30%)d 0.00(  0.05%)
                                           -0.0002  0.4652 -0.0090  0.0436 -0.0090
                                           -0.5303 -0.0071  0.7068 -0.0119 -0.0021
                                            0.0028 -0.0169 -0.0062  0.0107
                ( 61.54%)  -0.7845* H  21 s( 99.91%)p 0.00(  0.09%)
                                            0.9996 -0.0038  0.0003  0.0191 -0.0225
   203. (0.00865) BD*( 1) C   8 - H  22  
                ( 38.46%)   0.6201* C   8 s( 21.65%)p 3.62( 78.30%)d 0.00(  0.05%)
                                           -0.0002  0.4652 -0.0090  0.0436 -0.0090
                                           -0.5304 -0.0071 -0.7068  0.0119 -0.0021
                                           -0.0028  0.0169 -0.0062  0.0107
                ( 61.54%)  -0.7845* H  22 s( 99.91%)p 0.00(  0.09%)
                                            0.9996 -0.0038  0.0003  0.0191  0.0225
   204. (0.00240) BD*( 1) C   9 - H  23  
                ( 37.54%)   0.6127* C   9 s( 23.21%)p 3.31( 76.75%)d 0.00(  0.04%)
                                            0.0005 -0.4818 -0.0011  0.6677  0.0047
                                            0.5670 -0.0128 -0.0000  0.0000 -0.0168
                                            0.0000  0.0000  0.0003  0.0094
                ( 62.46%)  -0.7903* H  23 s( 99.91%)p 0.00(  0.09%)
                                           -0.9995  0.0014 -0.0250 -0.0169  0.0000
   205. (0.00409) BD*( 1) C   9 - H  24  
                ( 38.76%)   0.6225* C   9 s( 23.45%)p 3.26( 76.50%)d 0.00(  0.04%)
                                           -0.0001 -0.4843  0.0042  0.0822  0.0172
                                           -0.5082 -0.0017 -0.7069  0.0055  0.0010
                                            0.0021 -0.0166  0.0057 -0.0101
                ( 61.24%)  -0.7826* H  24 s( 99.92%)p 0.00(  0.08%)
                                           -0.9996  0.0016 -0.0051  0.0172  0.0227
   206. (0.00409) BD*( 1) C   9 - H  25  
                ( 38.76%)   0.6225* C   9 s( 23.45%)p 3.26( 76.50%)d 0.00(  0.04%)
                                           -0.0001 -0.4843  0.0042  0.0821  0.0172
                                           -0.5082 -0.0017  0.7069 -0.0055  0.0010
                                           -0.0021  0.0166  0.0057 -0.0101
                ( 61.24%)  -0.7826* H  25 s( 99.92%)p 0.00(  0.08%)
                                           -0.9996  0.0016 -0.0051  0.0172 -0.0227


 NHO Directionality and "Bond Bending" (deviations from line of nuclear centers)

         [Thresholds for printing:  angular deviation  >  1.0 degree]
                                    hybrid p-character > 25.0%
                                    orbital occupancy  >  0.10e

                                Line of Centers        Hybrid 1              Hybrid 2
                                ---------------  -------------------   ------------------
                NBO               Theta   Phi    Theta   Phi    Dev    Theta   Phi    Dev
 ========================================================================================
     1. BD (   1) O   1 - C   2    90.0   98.1    90.0   97.0   1.1     90.0  279.9   1.8
     2. BD (   2) O   1 - C   2    90.0   98.1     0.0    0.0  90.0      0.0    0.0  90.0
     3. BD (   1) C   2 - C   3    90.0  153.3    90.0  154.3   1.0     90.0  334.4   1.1
     4. BD (   1) C   2 - H  10    90.0   38.7    90.0   32.8   5.9      --     --    --
     5. BD (   1) C   3 - C   4    90.0  218.7    90.0  220.6   2.0      --     --    --
     6. BD (   1) C   3 - H  11    37.9   91.8    37.3   93.8   1.3      --     --    --
     7. BD (   1) C   3 - H  12   142.1   91.8   142.7   93.8   1.3      --     --    --
    20. BD (   1) C   8 - C   9    90.0  152.0    90.0  153.1   1.1     90.0  330.7   1.3
    21. BD (   1) C   8 - H  21    37.1  275.8    37.8  273.7   1.4      --     --    --
    22. BD (   1) C   8 - H  22   142.8  275.8   142.2  273.7   1.4      --     --    --
    35. LP (   1) O   1             --     --     90.0  277.3   --       --     --    --
    36. LP*(   2) O   1             --     --     90.0  187.1   --       --     --    --


 Second Order Perturbation Theory Analysis of Fock Matrix in NBO Basis

     Threshold for printing:   0.25 kcal/mol
                                                                              E(2)  E(j)-E(i) F(i,j)
         Donor NBO (i)                     Acceptor NBO (j)                 kcal/mol   a.u.    a.u. 
 ===================================================================================================

 within unit  1
   1. BD (   1) O   1 - C   2        / 46. RY*(   1) C   2                    0.78    1.60    0.045
   1. BD (   1) O   1 - C   2        / 56. RY*(   2) C   3                    0.41    1.77    0.034
   1. BD (   1) O   1 - C   2        /184. BD*(   1) C   2 - C   3            0.36    1.51    0.030
   2. BD (   2) O   1 - C   2        /187. BD*(   1) C   3 - H  11            0.65    0.88    0.030
   2. BD (   2) O   1 - C   2        /188. BD*(   1) C   3 - H  12            0.65    0.88    0.030
   3. BD (   1) C   2 - C   3        / 36. LP*(   2) O   1                    4.81    0.40    0.074
   3. BD (   1) C   2 - C   3        / 37. RY*(   1) O   1                    0.73    1.84    0.049
   3. BD (   1) C   2 - C   3        / 64. RY*(   1) C   4                    0.44    1.48    0.034
   3. BD (   1) C   2 - C   3        /182. BD*(   1) O   1 - C   2            0.27    1.23    0.024
   3. BD (   1) C   2 - C   3        /185. BD*(   1) C   2 - H  10            0.49    1.05    0.030
   3. BD (   1) C   2 - C   3        /189. BD*(   1) C   4 - C   5            0.91    1.10    0.042
   4. BD (   1) C   2 - H  10        / 36. LP*(   2) O   1                   11.18    0.29    0.094
   4. BD (   1) C   2 - H  10        / 37. RY*(   1) O   1                    0.77    1.72    0.048
   4. BD (   1) C   2 - H  10        / 56. RY*(   2) C   3                    0.26    1.18    0.023
   4. BD (   1) C   2 - H  10        / 64. RY*(   1) C   4                    0.32    1.37    0.028
   4. BD (   1) C   2 - H  10        /185. BD*(   1) C   2 - H  10            0.37    0.94    0.025
   4. BD (   1) C   2 - H  10        /186. BD*(   1) C   3 - C   4            1.45    0.96    0.049
   5. BD (   1) C   3 - C   4        / 46. RY*(   1) C   2                    0.52    1.06    0.030
   5. BD (   1) C   3 - C   4        / 74. RY*(   2) C   5                    0.57    1.52    0.038
   5. BD (   1) C   3 - C   4        /184. BD*(   1) C   2 - C   3            0.40    0.97    0.025
   5. BD (   1) C   3 - C   4        /185. BD*(   1) C   2 - H  10            0.94    0.99    0.039
   5. BD (   1) C   3 - C   4        /187. BD*(   1) C   3 - H  11            0.41    1.04    0.026
   5. BD (   1) C   3 - C   4        /188. BD*(   1) C   3 - H  12            0.41    1.04    0.026
   5. BD (   1) C   3 - C   4        /189. BD*(   1) C   4 - C   5            0.43    1.04    0.027
   5. BD (   1) C   3 - C   4        /192. BD*(   1) C   5 - C   6            0.97    1.05    0.041
   6. BD (   1) C   3 - H  11        / 48. RY*(   3) C   2                    0.36    1.94    0.034
   6. BD (   1) C   3 - H  11        / 65. RY*(   2) C   4                    0.37    1.48    0.030
   6. BD (   1) C   3 - H  11        /182. BD*(   1) O   1 - C   2            0.98    1.06    0.041
   6. BD (   1) C   3 - H  11        /183. BD*(   2) O   1 - C   2            3.28    0.47    0.049
   6. BD (   1) C   3 - H  11        /186. BD*(   1) C   3 - C   4            0.33    0.90    0.022
   6. BD (   1) C   3 - H  11        /191. BD*(   1) C   4 - H  14            1.40    0.98    0.047
   7. BD (   1) C   3 - H  12        / 48. RY*(   3) C   2                    0.36    1.94    0.034
   7. BD (   1) C   3 - H  12        / 65. RY*(   2) C   4                    0.37    1.48    0.030
   7. BD (   1) C   3 - H  12        /182. BD*(   1) O   1 - C   2            0.98    1.06    0.041
   7. BD (   1) C   3 - H  12        /183. BD*(   2) O   1 - C   2            3.28    0.47    0.049
   7. BD (   1) C   3 - H  12        /186. BD*(   1) C   3 - C   4            0.33    0.90    0.022
   7. BD (   1) C   3 - H  12        /190. BD*(   1) C   4 - H  13            1.40    0.98    0.047
   8. BD (   1) C   4 - C   5        / 55. RY*(   1) C   3                    0.64    1.49    0.040
   8. BD (   1) C   4 - C   5        / 83. RY*(   2) C   6                    0.62    1.48    0.039
   8. BD (   1) C   4 - C   5        /184. BD*(   1) C   2 - C   3            1.54    0.94    0.049
   8. BD (   1) C   4 - C   5        /186. BD*(   1) C   3 - C   4            0.45    0.97    0.027
   8. BD (   1) C   4 - C   5        /190. BD*(   1) C   4 - H  13            0.34    1.04    0.024
   8. BD (   1) C   4 - C   5        /191. BD*(   1) C   4 - H  14            0.34    1.04    0.024
   8. BD (   1) C   4 - C   5        /192. BD*(   1) C   5 - C   6            0.58    1.01    0.031
   8. BD (   1) C   4 - C   5        /195. BD*(   1) C   6 - C   7            1.03    1.03    0.042
   9. BD (   1) C   4 - H  13        / 57. RY*(   3) C   3                    0.26    1.62    0.026
   9. BD (   1) C   4 - H  13        / 73. RY*(   1) C   5                    0.29    1.52    0.027
   9. BD (   1) C   4 - H  13        /188. BD*(   1) C   3 - H  12            1.83    0.89    0.051
   9. BD (   1) C   4 - H  13        /193. BD*(   1) C   5 - H  15            1.50    0.94    0.047
  10. BD (   1) C   4 - H  14        / 57. RY*(   3) C   3                    0.26    1.62    0.026
  10. BD (   1) C   4 - H  14        / 73. RY*(   1) C   5                    0.29    1.52    0.027
  10. BD (   1) C   4 - H  14        /187. BD*(   1) C   3 - H  11            1.83    0.89    0.051
  10. BD (   1) C   4 - H  14        /194. BD*(   1) C   5 - H  16            1.50    0.94    0.047
  11. BD (   1) C   5 - C   6        / 66. RY*(   3) C   4                    0.52    1.45    0.036
  11. BD (   1) C   5 - C   6        / 92. RY*(   2) C   7                    0.45    1.55    0.035
  11. BD (   1) C   5 - C   6        /186. BD*(   1) C   3 - C   4            1.18    0.95    0.044
  11. BD (   1) C   5 - C   6        /189. BD*(   1) C   4 - C   5            0.39    0.98    0.026
  11. BD (   1) C   5 - C   6        /193. BD*(   1) C   5 - H  15            0.33    1.03    0.024
  11. BD (   1) C   5 - C   6        /194. BD*(   1) C   5 - H  16            0.33    1.03    0.024
  11. BD (   1) C   5 - C   6        /195. BD*(   1) C   6 - C   7            0.61    1.01    0.032
  11. BD (   1) C   5 - C   6        /198. BD*(   1) C   7 - C   8            0.97    1.02    0.041
  12. BD (   1) C   5 - H  15        / 65. RY*(   2) C   4                    0.25    1.42    0.024
  12. BD (   1) C   5 - H  15        / 82. RY*(   1) C   6                    0.30    1.51    0.027
  12. BD (   1) C   5 - H  15        /190. BD*(   1) C   4 - H  13            1.62    0.92    0.049
  12. BD (   1) C   5 - H  15        /197. BD*(   1) C   6 - H  18            1.50    0.94    0.047
  13. BD (   1) C   5 - H  16        / 65. RY*(   2) C   4                    0.25    1.42    0.024
  13. BD (   1) C   5 - H  16        / 82. RY*(   1) C   6                    0.30    1.51    0.027
  13. BD (   1) C   5 - H  16        /191. BD*(   1) C   4 - H  14            1.62    0.92    0.049
  13. BD (   1) C   5 - H  16        /196. BD*(   1) C   6 - H  17            1.50    0.94    0.047
  14. BD (   1) C   6 - C   7        / 75. RY*(   3) C   5                    0.47    1.43    0.034
  14. BD (   1) C   6 - C   7        /100. RY*(   1) C   8                    0.53    1.47    0.036
  14. BD (   1) C   6 - C   7        /189. BD*(   1) C   4 - C   5            1.09    0.97    0.042
  14. BD (   1) C   6 - C   7        /192. BD*(   1) C   5 - C   6            0.31    0.98    0.023
  14. BD (   1) C   6 - C   7        /196. BD*(   1) C   6 - H  17            0.29    1.03    0.023
  14. BD (   1) C   6 - C   7        /197. BD*(   1) C   6 - H  18            0.29    1.03    0.023
  14. BD (   1) C   6 - C   7        /198. BD*(   1) C   7 - C   8            0.33    1.00    0.024
  14. BD (   1) C   6 - C   7        /201. BD*(   1) C   8 - C   9            1.01    1.01    0.042
  15. BD (   1) C   6 - H  17        / 91. RY*(   1) C   7                    0.28    1.51    0.026
  15. BD (   1) C   6 - H  17        /194. BD*(   1) C   5 - H  16            1.64    0.91    0.049
  15. BD (   1) C   6 - H  17        /200. BD*(   1) C   7 - H  20            1.52    0.93    0.048
  16. BD (   1) C   6 - H  18        / 91. RY*(   1) C   7                    0.28    1.51    0.026
  16. BD (   1) C   6 - H  18        /193. BD*(   1) C   5 - H  15            1.64    0.91    0.049
  16. BD (   1) C   6 - H  18        /199. BD*(   1) C   7 - H  19            1.52    0.93    0.048
  17. BD (   1) C   7 - C   8        / 84. RY*(   3) C   6                    0.54    1.46    0.037
  17. BD (   1) C   7 - C   8        /109. RY*(   1) C   9                    0.54    1.41    0.037
  17. BD (   1) C   7 - C   8        /192. BD*(   1) C   5 - C   6            1.06    0.97    0.043
  17. BD (   1) C   7 - C   8        /195. BD*(   1) C   6 - C   7            0.55    0.99    0.031
  17. BD (   1) C   7 - C   8        /199. BD*(   1) C   7 - H  19            0.30    1.03    0.023
  17. BD (   1) C   7 - C   8        /200. BD*(   1) C   7 - H  20            0.30    1.03    0.023
  17. BD (   1) C   7 - C   8        /201. BD*(   1) C   8 - C   9            0.47    1.00    0.029
  17. BD (   1) C   7 - C   8        /202. BD*(   1) C   8 - H  21            0.30    1.05    0.023
  17. BD (   1) C   7 - C   8        /203. BD*(   1) C   8 - H  22            0.30    1.05    0.023
  17. BD (   1) C   7 - C   8        /204. BD*(   1) C   9 - H  23            0.74    1.06    0.037
  18. BD (   1) C   7 - H  19        /101. RY*(   2) C   8                    0.26    1.49    0.025
  18. BD (   1) C   7 - H  19        /197. BD*(   1) C   6 - H  18            1.61    0.91    0.049
  18. BD (   1) C   7 - H  19        /202. BD*(   1) C   8 - H  21            1.53    0.94    0.048
  19. BD (   1) C   7 - H  20        /101. RY*(   2) C   8                    0.26    1.49    0.025
  19. BD (   1) C   7 - H  20        /196. BD*(   1) C   6 - H  17            1.61    0.91    0.049
  19. BD (   1) C   7 - H  20        /203. BD*(   1) C   8 - H  22            1.53    0.94    0.048
  20. BD (   1) C   8 - C   9        / 92. RY*(   2) C   7                    0.28    1.52    0.027
  20. BD (   1) C   8 - C   9        / 93. RY*(   3) C   7                    0.31    1.39    0.027
  20. BD (   1) C   8 - C   9        /195. BD*(   1) C   6 - C   7            1.24    0.98    0.045
  20. BD (   1) C   8 - C   9        /198. BD*(   1) C   7 - C   8            0.32    0.99    0.023
  20. BD (   1) C   8 - C   9        /202. BD*(   1) C   8 - H  21            0.28    1.04    0.022
  20. BD (   1) C   8 - C   9        /203. BD*(   1) C   8 - H  22            0.28    1.04    0.022
  20. BD (   1) C   8 - C   9        /204. BD*(   1) C   9 - H  23            0.31    1.06    0.023
  21. BD (   1) C   8 - H  21        /110. RY*(   2) C   9                    0.28    1.42    0.025
  21. BD (   1) C   8 - H  21        /199. BD*(   1) C   7 - H  19            1.66    0.91    0.049
  21. BD (   1) C   8 - H  21        /206. BD*(   1) C   9 - H  25            1.53    0.93    0.048
  22. BD (   1) C   8 - H  22        /110. RY*(   2) C   9                    0.28    1.42    0.025
  22. BD (   1) C   8 - H  22        /200. BD*(   1) C   7 - H  20            1.66    0.91    0.049
  22. BD (   1) C   8 - H  22        /205. BD*(   1) C   9 - H  24            1.53    0.93    0.048
  23. BD (   1) C   9 - H  23        /198. BD*(   1) C   7 - C   8            1.73    0.87    0.050
  24. BD (   1) C   9 - H  24        /203. BD*(   1) C   8 - H  22            1.57    0.93    0.048
  25. BD (   1) C   9 - H  25        /202. BD*(   1) C   8 - H  21            1.57    0.93    0.048
  26. CR (   1) O   1                / 46. RY*(   1) C   2                    3.24   19.44    0.318
  27. CR (   1) C   2                / 58. RY*(   4) C   3                    0.53   11.04    0.096
  27. CR (   1) C   2                /118. RY*(   1) H  10                    0.42   10.56    0.084
  28. CR (   1) C   3                / 47. RY*(   2) C   2                    0.40   11.34    0.085
  28. CR (   1) C   3                / 66. RY*(   3) C   4                    0.29   11.00    0.071
  28. CR (   1) C   3                / 67. RY*(   4) C   4                    0.32   10.96    0.075
  28. CR (   1) C   3                /122. RY*(   1) H  11                    0.42   10.50    0.084
  28. CR (   1) C   3                /126. RY*(   1) H  12                    0.42   10.50    0.084
  29. CR (   1) C   4                / 56. RY*(   2) C   3                    0.53   10.68    0.095
  29. CR (   1) C   4                / 75. RY*(   3) C   5                    0.31   10.95    0.073
  29. CR (   1) C   4                / 76. RY*(   4) C   5                    0.33   10.89    0.076
  29. CR (   1) C   4                /130. RY*(   1) H  13                    0.34   10.48    0.075
  29. CR (   1) C   4                /134. RY*(   1) H  14                    0.34   10.48    0.075
  30. CR (   1) C   5                / 67. RY*(   4) C   4                    0.28   10.90    0.070
  30. CR (   1) C   5                / 85. RY*(   4) C   6                    0.34   10.85    0.077
  30. CR (   1) C   5                /138. RY*(   1) H  15                    0.32   10.49    0.074
  30. CR (   1) C   5                /142. RY*(   1) H  16                    0.32   10.49    0.074
  31. CR (   1) C   6                / 75. RY*(   3) C   5                    0.27   10.92    0.069
  31. CR (   1) C   6                / 76. RY*(   4) C   5                    0.26   10.86    0.068
  31. CR (   1) C   6                / 93. RY*(   3) C   7                    0.34   10.89    0.077
  31. CR (   1) C   6                / 94. RY*(   4) C   7                    0.36   10.81    0.079
  31. CR (   1) C   6                /146. RY*(   1) H  17                    0.32   10.49    0.074
  31. CR (   1) C   6                /150. RY*(   1) H  18                    0.32   10.49    0.074
  32. CR (   1) C   7                /103. RY*(   4) C   8                    0.43   10.91    0.086
  32. CR (   1) C   7                /154. RY*(   1) H  19                    0.32   10.48    0.073
  32. CR (   1) C   7                /158. RY*(   1) H  20                    0.32   10.48    0.073
  33. CR (   1) C   8                / 93. RY*(   3) C   7                    0.42   10.87    0.085
  33. CR (   1) C   8                /111. RY*(   3) C   9                    0.62   10.61    0.103
  33. CR (   1) C   8                /162. RY*(   1) H  21                    0.32   10.48    0.073
  33. CR (   1) C   8                /166. RY*(   1) H  22                    0.32   10.48    0.073
  34. CR (   1) C   9                /100. RY*(   1) C   8                    0.25   10.93    0.067
  34. CR (   1) C   9                /170. RY*(   1) H  23                    0.39   10.51    0.081
  34. CR (   1) C   9                /174. RY*(   1) H  24                    0.34   10.50    0.075
  34. CR (   1) C   9                /178. RY*(   1) H  25                    0.34   10.50    0.075
  35. LP (   1) O   1                / 46. RY*(   1) C   2                    5.76    1.19    0.104
  35. LP (   1) O   1                /184. BD*(   1) C   2 - C   3            0.66    1.10    0.034
  35. LP (   1) O   1                /185. BD*(   1) C   2 - H  10            0.41    1.12    0.027
  36. LP*(   2) O   1                / 37. RY*(   1) O   1                    0.46    1.44    0.045
  36. LP*(   2) O   1                / 47. RY*(   2) C   2                    0.86    1.50    0.063
  36. LP*(   2) O   1                / 49. RY*(   4) C   2                    0.38    1.69    0.044
  36. LP*(   2) O   1                / 50. RY*(   5) C   2                    0.52    1.81    0.054
  36. LP*(   2) O   1                /184. BD*(   1) C   2 - C   3            5.09    0.63    0.098
  36. LP*(   2) O   1                /185. BD*(   1) C   2 - H  10            6.03    0.65    0.108
 183. BD*(   2) O   1 - C   2        / 51. RY*(   6) C   2                    0.54    1.06    0.157


 Natural Bond Orbitals (Summary):

                                                            Principal Delocalizations
           NBO                        Occupancy    Energy   (geminal,vicinal,remote)
 ====================================================================================
 Molecular unit  1  (C8H16O)
     1. BD (   1) O   1 - C   2          0.99860    -1.32429  46(g),56(v),184(g)
     2. BD (   2) O   1 - C   2          0.99667    -0.62997  187(v),188(v)
     3. BD (   1) C   2 - C   3          0.91202    -0.85464  36(v),189(v),37(v),185(g)
                                                    64(v),182(g)
     4. BD (   1) C   2 - H  10          0.90532    -0.73916  36(v),186(v),37(v),185(g)
                                                    64(r),56(v)
     5. BD (   1) C   3 - C   4          0.96495    -0.79068  192(v),185(v),74(v),46(v)
                                                    189(g),187(g),188(g),184(g)
     6. BD (   1) C   3 - H  11          0.97011    -0.68430  183(v),191(v),182(v),36(r)
                                                    65(v),48(v),186(g)
     7. BD (   1) C   3 - H  12          0.97011    -0.68430  183(v),190(v),182(v),36(r)
                                                    65(v),48(v),186(g)
     8. BD (   1) C   4 - C   5          0.95146    -0.75258  184(v),195(v),55(v),83(v)
                                                    192(g),186(g),190(g),191(g)
     9. BD (   1) C   4 - H  13          0.98818    -0.64149  188(v),193(v),73(v),57(v)
    10. BD (   1) C   4 - H  14          0.98818    -0.64149  187(v),194(v),73(v),57(v)
    11. BD (   1) C   5 - C   6          0.92209    -0.73432  186(v),198(v),195(g),66(v)
                                                    92(v),189(g),193(g),194(g)
    12. BD (   1) C   5 - H  15          0.98787    -0.62672  190(v),197(v),82(v),65(v)
    13. BD (   1) C   5 - H  16          0.98787    -0.62672  191(v),196(v),82(v),65(v)
    14. BD (   1) C   6 - C   7          0.94182    -0.72134  189(v),201(v),100(v),75(v)
                                                    198(g),192(g),196(g),197(g)
    15. BD (   1) C   6 - H  17          0.98795    -0.61237  194(v),200(v),91(v)
    16. BD (   1) C   6 - H  18          0.98795    -0.61237  193(v),199(v),91(v)
    17. BD (   1) C   7 - C   8          0.90619    -0.71262  192(v),204(v),195(g),109(v)
                                                    84(v),201(g),202(g),203(g)
                                                    199(g),200(g)
    18. BD (   1) C   7 - H  19          0.98761    -0.60301  197(v),202(v),101(v)
    19. BD (   1) C   7 - H  20          0.98761    -0.60301  196(v),203(v),101(v)
    20. BD (   1) C   8 - C   9          0.96164    -0.70661  195(v),198(g),93(v),204(g)
                                                    92(v),202(g),203(g)
    21. BD (   1) C   8 - H  21          0.98676    -0.59106  199(v),206(v),110(v)
    22. BD (   1) C   8 - H  22          0.98676    -0.59106  200(v),205(v),110(v)
    23. BD (   1) C   9 - H  23          0.93825    -0.58517  198(v)
    24. BD (   1) C   9 - H  24          0.99280    -0.59003  203(v)
    25. BD (   1) C   9 - H  25          0.99280    -0.59003  202(v)
    26. CR (   1) O   1                  0.99987   -19.16706  46(v)
    27. CR (   1) C   2                  0.99966   -10.41286  58(v),118(v)
    28. CR (   1) C   3                  0.99954   -10.28920  122(v),126(v),47(v),67(v)
                                                    66(v)
    29. CR (   1) C   4                  0.99956   -10.23913  56(v),130(v),134(v),76(v)
                                                    75(v)
    30. CR (   1) C   5                  0.99956   -10.22399  85(v),138(v),142(v),67(v)
    31. CR (   1) C   6                  0.99956   -10.20939  94(v),93(v),146(v),150(v)
                                                    75(v),76(v)
    32. CR (   1) C   7                  0.99956   -10.20016  103(v),154(v),158(v)
    33. CR (   1) C   8                  0.99956   -10.19221  111(v),93(v),162(v),166(v)
    34. CR (   1) C   9                  0.99961   -10.18012  170(v),174(v),178(v),100(v)
    35. LP (   1) O   1                  0.99207    -0.91492  46(v),184(v),185(v)
    36. LP*(   2) O   1                  0.51795    -0.45041  185(v),184(v),47(v),50(v)
                                                    37(g),49(v)
    37. RY*(   1) O   1                  0.00129     0.98490   
    38. RY*(   2) O   1                  0.00015     0.82249   
    39. RY*(   3) O   1                  0.00007     1.06033   
    40. RY*(   4) O   1                  0.00003     1.28382   
    41. RY*(   5) O   1                  0.00000     2.66123   
    42. RY*(   6) O   1                  0.00000     2.39298   
    43. RY*(   7) O   1                  0.00000     2.59538   
    44. RY*(   8) O   1                  0.00000     2.61181   
    45. RY*(   9) O   1                  0.00000     2.57258   
    46. RY*(   1) C   2                  0.00652     0.27228   
    47. RY*(   2) C   2                  0.00196     1.05030   
    48. RY*(   3) C   2                  0.00123     1.25894   
    49. RY*(   4) C   2                  0.00104     1.23993   
    50. RY*(   5) C   2                  0.00008     1.35466   
    51. RY*(   6) C   2                  0.00003     0.84381   
    52. RY*(   7) C   2                  0.00000     1.53604   
    53. RY*(   8) C   2                  0.00001     1.53077   
    54. RY*(   9) C   2                  0.00001     1.89266   
    55. RY*(   1) C   3                  0.00141     0.73972   
    56. RY*(   2) C   3                  0.00098     0.44480   
    57. RY*(   3) C   3                  0.00094     0.98315   
    58. RY*(   4) C   3                  0.00025     0.62236   
    59. RY*(   5) C   3                  0.00008     1.74895   
    60. RY*(   6) C   3                  0.00007     1.89120   
    61. RY*(   7) C   3                  0.00003     2.00190   
    62. RY*(   8) C   3                  0.00000     1.85295   
    63. RY*(   9) C   3                  0.00000     1.92111   
    64. RY*(   1) C   4                  0.00222     0.62821   
    65. RY*(   2) C   4                  0.00204     0.79625   
    66. RY*(   3) C   4                  0.00132     0.71472   
    67. RY*(   4) C   4                  0.00020     0.67422   
    68. RY*(   5) C   4                  0.00017     1.88173   
    69. RY*(   6) C   4                  0.00006     1.91301   
    70. RY*(   7) C   4                  0.00005     1.96941   
    71. RY*(   8) C   4                  0.00000     2.10654   
    72. RY*(   9) C   4                  0.00000     2.01911   
    73. RY*(   1) C   5                  0.00179     0.87732   
    74. RY*(   2) C   5                  0.00153     0.72862   
    75. RY*(   3) C   5                  0.00140     0.71169   
    76. RY*(   4) C   5                  0.00019     0.64865   
    77. RY*(   5) C   5                  0.00018     1.88828   
    78. RY*(   6) C   5                  0.00007     1.86690   
    79. RY*(   7) C   5                  0.00004     2.04865   
    80. RY*(   8) C   5                  0.00000     2.08265   
    81. RY*(   9) C   5                  0.00000     2.04119   
    82. RY*(   1) C   6                  0.00182     0.88578   
    83. RY*(   2) C   6                  0.00164     0.72764   
    84. RY*(   3) C   6                  0.00143     0.74476   
    85. RY*(   4) C   6                  0.00018     0.63090   
    86. RY*(   5) C   6                  0.00018     1.90213   
    87. RY*(   6) C   6                  0.00007     1.92120   
    88. RY*(   7) C   6                  0.00003     2.06340   
    89. RY*(   8) C   6                  0.00000     2.09987   
    90. RY*(   9) C   6                  0.00000     2.04856   
    91. RY*(   1) C   7                  0.00171     0.90190   
    92. RY*(   2) C   7                  0.00158     0.81160   
    93. RY*(   3) C   7                  0.00150     0.68143   
    94. RY*(   4) C   7                  0.00019     0.60183   
    95. RY*(   5) C   7                  0.00018     1.90780   
    96. RY*(   6) C   7                  0.00007     1.92680   
    97. RY*(   7) C   7                  0.00004     2.06192   
    98. RY*(   8) C   7                  0.00000     2.09059   
    99. RY*(   9) C   7                  0.00000     2.06139   
   100. RY*(   1) C   8                  0.00164     0.75113   
   101. RY*(   2) C   8                  0.00152     0.88647   
   102. RY*(   3) C   8                  0.00050     0.92983   
   103. RY*(   4) C   8                  0.00017     0.70558   
   104. RY*(   5) C   8                  0.00018     1.91548   
   105. RY*(   6) C   8                  0.00005     1.96847   
   106. RY*(   7) C   8                  0.00005     1.65555   
   107. RY*(   8) C   8                  0.00000     2.08317   
   108. RY*(   9) C   8                  0.00000     2.06444   
   109. RY*(   1) C   9                  0.00137     0.70208   
   110. RY*(   2) C   9                  0.00086     0.82725   
   111. RY*(   3) C   9                  0.00019     0.41988   
   112. RY*(   4) C   9                  0.00006     1.08977   
   113. RY*(   5) C   9                  0.00001     1.95486   
   114. RY*(   6) C   9                  0.00000     1.80785   
   115. RY*(   7) C   9                  0.00000     2.14088   
   116. RY*(   8) C   9                  0.00000     1.82866   
   117. RY*(   9) C   9                  0.00000     2.18199   
   118. RY*(   1) H  10                  0.00112     0.14527   
   119. RY*(   2) H  10                  0.00004     1.93759   
   120. RY*(   3) H  10                  0.00002     1.79211   
   121. RY*(   4) H  10                  0.00001     1.41455   
   122. RY*(   1) H  11                  0.00106     0.21253   
   123. RY*(   2) H  11                  0.00010     1.65291   
   124. RY*(   3) H  11                  0.00005     1.61400   
   125. RY*(   4) H  11                  0.00002     2.12034   
   126. RY*(   1) H  12                  0.00106     0.21253   
   127. RY*(   2) H  12                  0.00010     1.65291   
   128. RY*(   3) H  12                  0.00005     1.61400   
   129. RY*(   4) H  12                  0.00002     2.12034   
   130. RY*(   1) H  13                  0.00143     0.23935   
   131. RY*(   2) H  13                  0.00009     1.68485   
   132. RY*(   3) H  13                  0.00005     1.68784   
   133. RY*(   4) H  13                  0.00002     2.17871   
   134. RY*(   1) H  14                  0.00143     0.23935   
   135. RY*(   2) H  14                  0.00009     1.68485   
   136. RY*(   3) H  14                  0.00005     1.68784   
   137. RY*(   4) H  14                  0.00002     2.17871   
   138. RY*(   1) H  15                  0.00133     0.26391   
   139. RY*(   2) H  15                  0.00009     1.69163   
   140. RY*(   3) H  15                  0.00006     1.71322   
   141. RY*(   4) H  15                  0.00002     2.18712   
   142. RY*(   1) H  16                  0.00133     0.26391   
   143. RY*(   2) H  16                  0.00009     1.69163   
   144. RY*(   3) H  16                  0.00006     1.71323   
   145. RY*(   4) H  16                  0.00002     2.18712   
   146. RY*(   1) H  17                  0.00134     0.27726   
   147. RY*(   2) H  17                  0.00009     1.70399   
   148. RY*(   3) H  17                  0.00006     1.73130   
   149. RY*(   4) H  17                  0.00002     2.20001   
   150. RY*(   1) H  18                  0.00134     0.27726   
   151. RY*(   2) H  18                  0.00009     1.70400   
   152. RY*(   3) H  18                  0.00006     1.73130   
   153. RY*(   4) H  18                  0.00002     2.20001   
   154. RY*(   1) H  19                  0.00139     0.28325   
   155. RY*(   2) H  19                  0.00009     1.70609   
   156. RY*(   3) H  19                  0.00005     1.73130   
   157. RY*(   4) H  19                  0.00002     2.20814   
   158. RY*(   1) H  20                  0.00139     0.28325   
   159. RY*(   2) H  20                  0.00009     1.70608   
   160. RY*(   3) H  20                  0.00005     1.73129   
   161. RY*(   4) H  20                  0.00002     2.20814   
   162. RY*(   1) H  21                  0.00131     0.28352   
   163. RY*(   2) H  21                  0.00009     1.70195   
   164. RY*(   3) H  21                  0.00006     1.70383   
   165. RY*(   4) H  21                  0.00002     2.20986   
   166. RY*(   1) H  22                  0.00131     0.28352   
   167. RY*(   2) H  22                  0.00009     1.70195   
   168. RY*(   3) H  22                  0.00006     1.70383   
   169. RY*(   4) H  22                  0.00002     2.20986   
   170. RY*(   1) H  23                  0.00055     0.32886   
   171. RY*(   2) H  23                  0.00010     1.67493   
   172. RY*(   3) H  23                  0.00007     1.67573   
   173. RY*(   4) H  23                  0.00002     2.14470   
   174. RY*(   1) H  24                  0.00077     0.32291   
   175. RY*(   2) H  24                  0.00009     1.68133   
   176. RY*(   3) H  24                  0.00007     1.69503   
   177. RY*(   4) H  24                  0.00002     2.14447   
   178. RY*(   1) H  25                  0.00077     0.32291   
   179. RY*(   2) H  25                  0.00009     1.68133   
   180. RY*(   3) H  25                  0.00007     1.69503   
   181. RY*(   4) H  25                  0.00002     2.14447   
   182. BD*(   1) O   1 - C   2          0.00378     0.37890   
   183. BD*(   2) O   1 - C   2          0.03706    -0.21916   
   184. BD*(   1) C   2 - C   3          0.01995     0.18292   
   185. BD*(   1) C   2 - H  10          0.01455     0.20026   
   186. BD*(   1) C   3 - C   4          0.00781     0.21935   
   187. BD*(   1) C   3 - H  11          0.00735     0.24760   
   188. BD*(   1) C   3 - H  12          0.00735     0.24760   
   189. BD*(   1) C   4 - C   5          0.00639     0.24831   
   190. BD*(   1) C   4 - H  13          0.00826     0.29086   
   191. BD*(   1) C   4 - H  14          0.00826     0.29086   
   192. BD*(   1) C   5 - C   6          0.00640     0.26233   
   193. BD*(   1) C   5 - H  15          0.00881     0.29691   
   194. BD*(   1) C   5 - H  16          0.00881     0.29691   
   195. BD*(   1) C   6 - C   7          0.00699     0.27417   
   196. BD*(   1) C   6 - H  17          0.00878     0.31110   
   197. BD*(   1) C   6 - H  18          0.00878     0.31110   
   198. BD*(   1) C   7 - C   8          0.00723     0.28086   
   199. BD*(   1) C   7 - H  19          0.00896     0.31989   
   200. BD*(   1) C   7 - H  20          0.00896     0.31989   
   201. BD*(   1) C   8 - C   9          0.00334     0.29013   
   202. BD*(   1) C   8 - H  21          0.00865     0.33590   
   203. BD*(   1) C   8 - H  22          0.00865     0.33590   
   204. BD*(   1) C   9 - H  23          0.00240     0.35204   
   205. BD*(   1) C   9 - H  24          0.00409     0.34294   
   206. BD*(   1) C   9 - H  25          0.00409     0.34294   
       -------------------------------
              Total Lewis   34.19011  ( 97.6860%)
        Valence non-Lewis    0.74364  (  2.1247%)
        Rydberg non-Lewis    0.06624  (  0.1893%)
       -------------------------------
            Total unit  1   35.00000  (100.0000%)
           Charge unit  1    1.00000
 Unable to Open any file for archive entry.
 1\1\GINC-COMPUTE-0-2\SP\UB3LYP\def2SVP\C8H16O1(1+,2)\ZAHRT2\08-Jan-202
 1\0\\# b3lyp/def2svp geom=NewRedundant pop=NBO\\80\\1,2\O,0,4.74745946
 27,-1.3898615914,0.2670004704\C,0,4.6551479944,-0.2578880359,-0.136757
 545\C,0,3.3546087027,0.4619078098,-0.3939331682\C,0,2.1055107974,-0.36
 07414495,-0.1009888354\C,0,0.805259032,0.3955417377,-0.371186805\C,0,-
 0.4487593368,-0.4282860367,-0.0778310288\C,0,-1.7541436594,0.320693235
 5,-0.3454488626\C,0,-3.008939401,-0.5034107389,-0.0519780902\C,0,-4.30
 84632384,0.2530688534,-0.3222670158\H,0,5.5760801706,0.3489974695,-0.3
 528873885\H,0,3.376988088,1.3957726399,0.2015128633\H,0,3.3775823512,0
 .808211348,-1.4459345524\H,0,2.1349417538,-0.6960292603,0.9495222599\H
 ,0,2.1355430903,-1.2851208667,-0.7022205437\H,0,0.7845825275,0.7285388
 522,-1.4255449385\H,0,0.7839751096,1.3205816146,0.2344823303\H,0,-0.42
 63214893,-1.3529269983,-0.6832722758\H,0,-0.4269404464,-0.7610907673,0
 .9761081614\H,0,-1.7751273584,0.6537361851,-1.3998617268\H,0,-1.775737
 4493,1.2458271243,0.2601959052\H,0,-2.9850779812,-0.8356571214,1.00165
 05431\H,0,-2.9844688574,-1.4274293918,-0.657520054\H,0,-5.1928943616,-
 0.3654260137,-0.101998878\H,0,-4.3757118341,1.1639074608,0.29595193\H,
 0,-4.3750936672,0.5670839408,-1.3773968672\\Version=ES64L-G16RevC.01\S
 tate=2-A\HF=-389.0868466\S2=0.754714\S2-1=0.\S2A=0.750018\RMSD=8.380e-
 09\Dipole=2.5014321,0.7182951,-0.2552752\Quadrupole=31.3180917,-15.850
 3474,-15.4677443,4.6720394,-1.6493088,0.1585497\PG=C01 [X(C8H16O1)]\\@
 The archive entry for this job was punched.


 ERWIN WITH HIS PSI CAN DO
 CALCULATIONS QUITE A FEW.
 BUT ONE THING HAS NOT BEEN SEEN
 JUST WHAT DOES PSI REALLY MEAN.
 -- WALTER HUCKEL, TRANS. BY FELIX BLOCH
 File lengths (MBytes):  RWF=     45 Int=      0 D2E=      0 Chk=      4 Scr=      1
 Normal termination of Gaussian 16
