# Supplementary material for: Machine-Learning-Guided Discovery of Electrochemical Reactions
Source: J Am Chem Soc. 2022 Dec 2;144(49):22599–610. doi: 10.1021/jacs.2c08997 (PMC9756344; doi:10.1021/jacs.2c08997)
Supplement: Supplementary file 3 — ja2c08997_si_003.zip [file ja2c08997_si_003.zip › Oxidation Site Selectivity/Ologs_notimes/82.log]

 Entering Gaussian System, Link 0=g16
 Input=82.com
 Output=82.log
 Initial command:
  
 Copyright (c) 1988-2019, Gaussian, Inc.  All Rights Reserved.
  
 This is part of the Gaussian(R) 16 program.  It is based on
 the Gaussian(R) 09 system (copyright 2009, Gaussian, Inc.),
 the Gaussian(R) 03 system (copyright 2003, Gaussian, Inc.),
 the Gaussian(R) 98 system (copyright 1998, Gaussian, Inc.),
 the Gaussian(R) 94 system (copyright 1995, Gaussian, Inc.),
 the Gaussian 92(TM) system (copyright 1992, Gaussian, Inc.),
 the Gaussian 90(TM) system (copyright 1990, Gaussian, Inc.),
 the Gaussian 88(TM) system (copyright 1988, Gaussian, Inc.),
 the Gaussian 86(TM) system (copyright 1986, Carnegie Mellon
 University), and the Gaussian 82(TM) system (copyright 1983,
 Carnegie Mellon University). Gaussian is a federally registered
 trademark of Gaussian, Inc.
  
 This software contains proprietary and confidential information,
 including trade secrets, belonging to Gaussian, Inc.
  
 This software is provided under written license and may be
 used, copied, transmitted, or stored only in accord with that
 written license.
  
 The following legend is applicable only to US Government
 contracts under FAR:
  
                    RESTRICTED RIGHTS LEGEND
  
 Use, reproduction and disclosure by the US Government is
 subject to restrictions as set forth in subparagraphs (a)
 and (c) of the Commercial Computer Software - Restricted
 Rights clause in FAR 52.227-19.
  
 Gaussian, Inc.
 340 Quinnipiac St., Bldg. 40, Wallingford CT 06492
  
  
 ---------------------------------------------------------------
 Warning -- This program may not be used in any manner that
 competes with the business of Gaussian, Inc. or will provide
 assistance to any competitor of Gaussian, Inc.  The licensee
 of this program is prohibited from giving any competitor of
 Gaussian, Inc. access to this program.  By using this program,
 the user acknowledges that Gaussian, Inc. is engaged in the
 business of creating and licensing software in the field of
 computational chemistry and represents and warrants to the
 licensee that it is not a competitor of Gaussian, Inc. and that
 it will not use this program in any manner prohibited above.
 ---------------------------------------------------------------
  

 Cite this work as:
 Gaussian 16, Revision C.01,
 M. J. Frisch, G. W. Trucks, H. B. Schlegel, G. E. Scuseria, 
 M. A. Robb, J. R. Cheeseman, G. Scalmani, V. Barone, 
 G. A. Petersson, H. Nakatsuji, X. Li, M. Caricato, A. V. Marenich, 
 J. Bloino, B. G. Janesko, R. Gomperts, B. Mennucci, H. P. Hratchian, 
 J. V. Ortiz, A. F. Izmaylov, J. L. Sonnenberg, D. Williams-Young, 
 F. Ding, F. Lipparini, F. Egidi, J. Goings, B. Peng, A. Petrone, 
 T. Henderson, D. Ranasinghe, V. G. Zakrzewski, J. Gao, N. Rega, 
 G. Zheng, W. Liang, M. Hada, M. Ehara, K. Toyota, R. Fukuda, 
 J. Hasegawa, M. Ishida, T. Nakajima, Y. Honda, O. Kitao, H. Nakai, 
 T. Vreven, K. Throssell, J. A. Montgomery, Jr., J. E. Peralta, 
 F. Ogliaro, M. J. Bearpark, J. J. Heyd, E. N. Brothers, K. N. Kudin, 
 V. N. Staroverov, T. A. Keith, R. Kobayashi, J. Normand, 
 K. Raghavachari, A. P. Rendell, J. C. Burant, S. S. Iyengar, 
 J. Tomasi, M. Cossi, J. M. Millam, M. Klene, C. Adamo, R. Cammi, 
 J. W. Ochterski, R. L. Martin, K. Morokuma, O. Farkas, 
 J. B. Foresman, and D. J. Fox, Gaussian, Inc., Wallingford CT, 2019.
 
 ******************************************
 Gaussian 16:  ES64L-G16RevC.01  3-Jul-2019
                 9-Jan-2021 
 ******************************************
 %nprocshared=3
 Will use up to    3 processors via shared memory.
 %mem=1GB
 -----------------------------------------
 # b3lyp/def2svp pop=NBO geom=NewRedundant
 -----------------------------------------
 1/29=4000,38=1,172=1/1;
 2/12=2,17=6,18=5,40=1/2;
 3/5=43,7=101,11=2,25=1,30=1,74=-5/1,2,3;
 4//1;
 5/5=2,38=5/2;
 6/7=2,8=2,9=2,10=2,28=1,40=1/1,7;
 99/5=1,9=1/99;
 --
 82
 --
 Symbolic Z-matrix:
 Charge =  1 Multiplicity = 2
 O                     2.73964  -0.97512   1.14381 
 C                     1.77228  -1.09051   0.44197 
 C                     1.39377  -0.11389  -0.66035 
 O                     2.45016   0.80914  -0.81967 
 C                     0.1077    0.66608  -0.30004 
 O                     0.35717   1.4852    0.81074 
 C                    -1.10447  -0.20932   0.01168 
 O                    -1.32162  -1.17681  -1.0136 
 C                    -2.37712   0.59801   0.24114 
 O                    -3.45837  -0.24473   0.54025 
 H                     1.06117  -1.94897   0.54643 
 H                     1.20707  -0.71417  -1.57115 
 H                     2.3072    1.29386  -1.64327 
 H                    -0.14193   1.28158  -1.19946 
 H                     1.27758   1.78536   0.72796 
 H                    -0.9059   -0.7886    0.92616 
 H                    -1.51113  -0.70235  -1.83711 
 H                    -2.56766   1.2175   -0.66667 
 H                    -2.22737   1.29328   1.07997 
 H                    -3.38787  -1.00113  -0.06156 
 
                          Input orientation:                          
 ---------------------------------------------------------------------
 Center     Atomic      Atomic             Coordinates (Angstroms)
 Number     Number       Type             X           Y           Z
 ---------------------------------------------------------------------
      1          8           0        2.739643   -0.975116    1.143812
      2          6           0        1.772275   -1.090510    0.441970
      3          6           0        1.393769   -0.113887   -0.660350
      4          8           0        2.450159    0.809141   -0.819665
      5          6           0        0.107704    0.666077   -0.300035
      6          8           0        0.357168    1.485196    0.810739
      7          6           0       -1.104468   -0.209319    0.011677
      8          8           0       -1.321620   -1.176815   -1.013602
      9          6           0       -2.377119    0.598010    0.241144
     10          8           0       -3.458367   -0.244729    0.540249
     11          1           0        1.061169   -1.948969    0.546429
     12          1           0        1.207073   -0.714166   -1.571153
     13          1           0        2.307200    1.293859   -1.643271
     14          1           0       -0.141931    1.281582   -1.199455
     15          1           0        1.277576    1.785363    0.727960
     16          1           0       -0.905899   -0.788604    0.926155
     17          1           0       -1.511126   -0.702352   -1.837113
     18          1           0       -2.567661    1.217498   -0.666673
     19          1           0       -2.227366    1.293277    1.079965
     20          1           0       -3.387865   -1.001134   -0.061555
 ---------------------------------------------------------------------
                    Distance matrix (angstroms):
                    1          2          3          4          5
     1  O    0.000000
     2  C    1.200708   0.000000
     3  C    2.409998   1.520582   0.000000
     4  O    2.668823   2.379059   1.411850   0.000000
     5  C    3.421303   2.531199   1.546652   2.403659   0.000000
     6  O    3.440968   2.961888   2.407428   2.737860   1.402500
     7  C    4.079873   3.039293   2.588806   3.789956   1.527365
     8  O    4.603148   3.420281   2.937336   4.267077   2.438933
     9  C    5.428700   4.484295   3.941965   4.946969   2.543984
    10  O    6.270014   5.299492   5.000178   6.153916   3.775249
    11  H    2.030402   1.119614   2.221365   3.376785   2.909306
    12  H    3.128562   2.124559   1.106685   2.104866   2.174724
    13  H    3.619819   3.212412   1.944798   0.966290   2.652579
    14  H    4.345924   3.461976   2.143908   2.662024   1.118088
    15  H    3.151320   2.932092   2.355431   2.173270   1.917857
    16  H    3.656793   2.738284   2.874146   4.106556   2.155697
    17  H    5.198976   4.015670   3.188962   4.360228   2.618362
    18  H    6.021037   5.038952   4.179181   5.036733   2.756096
    19  H    5.460848   4.699639   4.256927   5.071708   2.783942
    20  H    6.244993   5.185419   4.899978   6.159087   3.880138
                    6          7          8          9         10
     6  O    0.000000
     7  C    2.376186   0.000000
     8  O    3.637699   1.426324   0.000000
     9  C    2.930506   1.524492   2.416292   0.000000
    10  O    4.198108   2.412775   2.801593   1.403129   0.000000
    11  H    3.515532   2.828838   2.950865   4.289770   4.830184
    12  H    3.351558   2.846655   2.630436   4.225241   5.142443
    13  H    3.140287   4.078955   4.434980   5.096869   6.354272
    14  H    2.081211   2.148512   2.733116   2.745662   4.044125
    15  H    0.971650   3.188409   4.308521   3.873447   5.156129
    16  H    2.603618   1.100577   2.021432   2.134579   2.638146
    17  H    3.909860   1.956138   0.969122   2.600007   3.106930
    18  H    3.287709   2.153346   2.721344   1.115439   2.094785
    19  H    2.605596   2.158688   3.362254   1.099747   2.042577
    20  H    4.579084   2.417899   2.281803   1.915854   0.969168
                   11         12         13         14         15
    11  H    0.000000
    12  H    2.455642   0.000000
    13  H    4.106496   2.290774   0.000000
    14  H    3.864197   2.437413   2.489049   0.000000
    15  H    3.744999   3.396842   2.631433   2.446165   0.000000
    16  H    2.315166   3.272115   4.611139   3.063908   3.381146
    17  H    3.721831   2.731205   4.313009   2.493451   4.532680
    18  H    4.966542   4.335669   4.972308   2.484377   4.129566
    19  H    4.648794   4.780547   5.289452   3.089487   3.556779
    20  H    4.589329   4.845069   6.340551   4.128159   5.491288
                   16         17         18         19         20
    16  H    0.000000
    17  H    2.830086   0.000000
    18  H    3.053359   2.484355   0.000000
    19  H    2.470660   3.606228   1.781092   0.000000
    20  H    2.679719   2.600774   2.441563   2.813209   0.000000
 Stoichiometry    C5H10O5(1+,2)
 Framework group  C1[X(C5H10O5)]
 Deg. of freedom    54
 Full point group                 C1      NOp   1
 Largest Abelian subgroup         C1      NOp   1
 Largest concise Abelian subgroup C1      NOp   1
                         Standard orientation:                         
 ---------------------------------------------------------------------
 Center     Atomic      Atomic             Coordinates (Angstroms)
 Number     Number       Type             X           Y           Z
 ---------------------------------------------------------------------
      1          8           0       -2.739643   -0.975116   -1.143812
      2          6           0       -1.772275   -1.090510   -0.441970
      3          6           0       -1.393769   -0.113887    0.660350
      4          8           0       -2.450159    0.809141    0.819665
      5          6           0       -0.107704    0.666077    0.300035
      6          8           0       -0.357168    1.485196   -0.810739
      7          6           0        1.104468   -0.209319   -0.011677
      8          8           0        1.321620   -1.176815    1.013602
      9          6           0        2.377119    0.598010   -0.241144
     10          8           0        3.458367   -0.244729   -0.540249
     11          1           0       -1.061169   -1.948969   -0.546429
     12          1           0       -1.207073   -0.714166    1.571153
     13          1           0       -2.307200    1.293859    1.643271
     14          1           0        0.141931    1.281582    1.199455
     15          1           0       -1.277576    1.785363   -0.727960
     16          1           0        0.905899   -0.788604   -0.926155
     17          1           0        1.511126   -0.702352    1.837113
     18          1           0        2.567661    1.217498    0.666673
     19          1           0        2.227366    1.293277   -1.079965
     20          1           0        3.387865   -1.001134    0.061555
 ---------------------------------------------------------------------
 Rotational constants (GHZ):           2.3979143           0.7192230           0.6814375
 Standard basis: def2SVP (5D, 7F)
 There are   200 symmetry adapted cartesian basis functions of A   symmetry.
 There are   190 symmetry adapted basis functions of A   symmetry.
   190 basis functions,   320 primitive gaussians,   200 cartesian basis functions
    40 alpha electrons       39 beta electrons
       nuclear repulsion energy       586.5695536435 Hartrees.
 NAtoms=   20 NActive=   20 NUniq=   20 SFac= 1.00D+00 NAtFMM=   60 NAOKFM=F Big=F
 Integral buffers will be    131072 words long.
 Raffenetti 2 integral format.
 Two-electron integral symmetry is turned on.
 One-electron integrals computed using PRISM.
   1 Symmetry operations used in ECPInt.
 ECPInt:  NShTT=    4095 NPrTT=   14695 LenC2=    3989 LenP2D=   11250.
 LDataN:  DoStor=T MaxTD1= 4 Len=   56
 NBasis=   190 RedAO= T EigKep=  1.17D-03  NBF=   190
 NBsUse=   190 1.00D-06 EigRej= -1.00D+00 NBFU=   190
 ExpMin= 1.22D-01 ExpMax= 2.27D+03 ExpMxC= 3.41D+02 IAcc=3 IRadAn=         5 AccDes= 0.00D+00
 Harris functional with IExCor=  402 and IRadAn=       5 diagonalized for initial guess.
 HarFok:  IExCor=  402 AccDes= 0.00D+00 IRadAn=         5 IDoV= 1 UseB2=F ITyADJ=14
 ICtDFT=  3500011 ScaDFX=  1.000000  1.000000  1.000000  1.000000
 FoFCou: FMM=F IPFlag=           0 FMFlag=      100000 FMFlg1=           0
         NFxFlg=           0 DoJE=T BraDBF=F KetDBF=T FulRan=T
         wScrn=  0.000000 ICntrl=       500 IOpCl=  0 I1Cent=   200000004 NGrid=           0
         NMat0=    1 NMatS0=      1 NMatT0=    0 NMatD0=    1 NMtDS0=    0 NMtDT0=    0
 Petite list used in FoFCou.
 Initial guess <Sx>= 0.0000 <Sy>= 0.0000 <Sz>= 0.5000 <S**2>= 0.7500 S= 0.5000
 Requested convergence on RMS density matrix=1.00D-08 within 128 cycles.
 Requested convergence on MAX density matrix=1.00D-06.
 Requested convergence on             energy=1.00D-06.
 No special actions if energy rises.
 Integral accuracy reduced to 1.0D-05 until final iterations.
 EnCoef did     2 forward-backward iterations
 EnCoef did     3 forward-backward iterations
 EnCoef did    17 forward-backward iterations
 EnCoef did     2 forward-backward iterations
 Problem detected with inexpensive integrals.
 Switching to full accuracy and repeating last cycle.
 EnCoef did     2 forward-backward iterations
 EnCoef did   100 forward-backward iterations
 EnCoef did     1 forward-backward iterations
 EnCoef did   100 forward-backward iterations
 EnCoef did     3 forward-backward iterations
 Rare condition: small coef for last iteration:  0.000D+00
 Restarting incremental Fock formation.
 SCF Done:  E(UB3LYP) =  -571.855085465     A.U. after   38 cycles
            NFock= 38  Conv=0.55D-08     -V/T= 2.0082
 <Sx>= 0.0000 <Sy>= 0.0000 <Sz>= 0.5000 <S**2>= 0.7542 S= 0.5021
 <L.S>= 0.000000000000E+00
 Annihilation of the first spin contaminant:
 S**2 before annihilation     0.7542,   after     0.7500

 **********************************************************************

            Population analysis using the SCF Density.

 **********************************************************************

 Orbital symmetries:
 Alpha Orbitals:
       Occupied  (A) (A) (A) (A) (A) (A) (A) (A) (A) (A) (A) (A)
                 (A) (A) (A) (A) (A) (A) (A) (A) (A) (A) (A) (A)
                 (A) (A) (A) (A) (A) (A) (A) (A) (A) (A) (A) (A)
                 (A) (A) (A) (A)
       Virtual   (A) (A) (A) (A) (A) (A) (A) (A) (A) (A) (A) (A)
                 (A) (A) (A) (A) (A) (A) (A) (A) (A) (A) (A) (A)
                 (A) (A) (A) (A) (A) (A) (A) (A) (A) (A) (A) (A)
                 (A) (A) (A) (A) (A) (A) (A) (A) (A) (A) (A) (A)
                 (A) (A) (A) (A) (A) (A) (A) (A) (A) (A) (A) (A)
                 (A) (A) (A) (A) (A) (A) (A) (A) (A) (A) (A) (A)
                 (A) (A) (A) (A) (A) (A) (A) (A) (A) (A) (A) (A)
                 (A) (A) (A) (A) (A) (A) (A) (A) (A) (A) (A) (A)
                 (A) (A) (A) (A) (A) (A) (A) (A) (A) (A) (A) (A)
                 (A) (A) (A) (A) (A) (A) (A) (A) (A) (A) (A) (A)
                 (A) (A) (A) (A) (A) (A) (A) (A) (A) (A) (A) (A)
                 (A) (A) (A) (A) (A) (A) (A) (A) (A) (A) (A) (A)
                 (A) (A) (A) (A) (A) (A)
 Beta  Orbitals:
       Occupied  (A) (A) (A) (A) (A) (A) (A) (A) (A) (A) (A) (A)
                 (A) (A) (A) (A) (A) (A) (A) (A) (A) (A) (A) (A)
                 (A) (A) (A) (A) (A) (A) (A) (A) (A) (A) (A) (A)
                 (A) (A) (A)
       Virtual   (A) (A) (A) (A) (A) (A) (A) (A) (A) (A) (A) (A)
                 (A) (A) (A) (A) (A) (A) (A) (A) (A) (A) (A) (A)
                 (A) (A) (A) (A) (A) (A) (A) (A) (A) (A) (A) (A)
                 (A) (A) (A) (A) (A) (A) (A) (A) (A) (A) (A) (A)
                 (A) (A) (A) (A) (A) (A) (A) (A) (A) (A) (A) (A)
                 (A) (A) (A) (A) (A) (A) (A) (A) (A) (A) (A) (A)
                 (A) (A) (A) (A) (A) (A) (A) (A) (A) (A) (A) (A)
                 (A) (A) (A) (A) (A) (A) (A) (A) (A) (A) (A) (A)
                 (A) (A) (A) (A) (A) (A) (A) (A) (A) (A) (A) (A)
                 (A) (A) (A) (A) (A) (A) (A) (A) (A) (A) (A) (A)
                 (A) (A) (A) (A) (A) (A) (A) (A) (A) (A) (A) (A)
                 (A) (A) (A) (A) (A) (A) (A) (A) (A) (A) (A) (A)
                 (A) (A) (A) (A) (A) (A) (A)
 The electronic state is 2-A.
 Alpha  occ. eigenvalues --  -19.39964 -19.35419 -19.34954 -19.33527 -19.33520
 Alpha  occ. eigenvalues --  -10.50153 -10.47025 -10.45418 -10.43824 -10.42221
 Alpha  occ. eigenvalues --   -1.29216  -1.24320  -1.23038  -1.20971  -1.20059
 Alpha  occ. eigenvalues --   -0.98180  -0.93535  -0.85975  -0.81598  -0.78616
 Alpha  occ. eigenvalues --   -0.75062  -0.72486  -0.71505  -0.69258  -0.68548
 Alpha  occ. eigenvalues --   -0.67029  -0.66883  -0.65019  -0.62948  -0.61560
 Alpha  occ. eigenvalues --   -0.59100  -0.56977  -0.56023  -0.53786  -0.52651
 Alpha  occ. eigenvalues --   -0.51499  -0.50934  -0.49264  -0.47466  -0.47099
 Alpha virt. eigenvalues --   -0.24998  -0.13979  -0.13652  -0.10222  -0.08018
 Alpha virt. eigenvalues --   -0.07389  -0.06094  -0.04647  -0.04346  -0.03774
 Alpha virt. eigenvalues --   -0.02344  -0.01156  -0.00108   0.02137   0.03986
 Alpha virt. eigenvalues --    0.04523   0.06476   0.09909   0.10237   0.11826
 Alpha virt. eigenvalues --    0.25336   0.26741   0.28548   0.29766   0.30648
 Alpha virt. eigenvalues --    0.32435   0.33791   0.34391   0.36435   0.38442
 Alpha virt. eigenvalues --    0.39609   0.40622   0.41652   0.42299   0.43168
 Alpha virt. eigenvalues --    0.43659   0.45826   0.46472   0.47866   0.48459
 Alpha virt. eigenvalues --    0.49162   0.49531   0.51181   0.51655   0.54184
 Alpha virt. eigenvalues --    0.58703   0.62935   0.63904   0.69139   0.73051
 Alpha virt. eigenvalues --    0.76982   0.78996   0.80823   0.83875   0.84596
 Alpha virt. eigenvalues --    0.85074   0.86695   0.88976   0.92784   0.94088
 Alpha virt. eigenvalues --    0.95882   0.98363   1.02231   1.07236   1.08727
 Alpha virt. eigenvalues --    1.09204   1.11080   1.11915   1.16257   1.17540
 Alpha virt. eigenvalues --    1.21060   1.23545   1.27499   1.28730   1.31462
 Alpha virt. eigenvalues --    1.32905   1.34081   1.36046   1.40855   1.43538
 Alpha virt. eigenvalues --    1.45768   1.47714   1.51225   1.51415   1.52313
 Alpha virt. eigenvalues --    1.54082   1.56184   1.58104   1.60109   1.61980
 Alpha virt. eigenvalues --    1.64435   1.66651   1.67975   1.68915   1.71591
 Alpha virt. eigenvalues --    1.72259   1.72847   1.77583   1.79833   1.81185
 Alpha virt. eigenvalues --    1.84690   1.86400   1.88422   1.92574   1.95863
 Alpha virt. eigenvalues --    1.98100   2.00880   2.02470   2.04281   2.04563
 Alpha virt. eigenvalues --    2.06229   2.12161   2.13666   2.21116   2.26476
 Alpha virt. eigenvalues --    2.28484   2.32786   2.33874   2.36299   2.38005
 Alpha virt. eigenvalues --    2.44677   2.52920   2.60296   2.61069   2.63529
 Alpha virt. eigenvalues --    2.65424   2.70172   2.75320   2.75593   2.78215
 Alpha virt. eigenvalues --    2.79027   2.81300   2.82305   2.85032   2.88000
 Alpha virt. eigenvalues --    2.88646   2.93591   2.95017   2.96829   2.99124
 Alpha virt. eigenvalues --    3.13311   3.14200   3.16988   3.21944   3.23321
 Alpha virt. eigenvalues --    3.37082   3.55875   3.56936   3.57221   3.60232
  Beta  occ. eigenvalues --  -19.39009 -19.35250 -19.34308 -19.33495 -19.33337
  Beta  occ. eigenvalues --  -10.50220 -10.46834 -10.45366 -10.43746 -10.42169
  Beta  occ. eigenvalues --   -1.27621  -1.23812  -1.22348  -1.20449  -1.19445
  Beta  occ. eigenvalues --   -0.97681  -0.92915  -0.85289  -0.81165  -0.77920
  Beta  occ. eigenvalues --   -0.74581  -0.72058  -0.70984  -0.68581  -0.67453
  Beta  occ. eigenvalues --   -0.66646  -0.65946  -0.64011  -0.62586  -0.60780
  Beta  occ. eigenvalues --   -0.58464  -0.56157  -0.55537  -0.53174  -0.52185
  Beta  occ. eigenvalues --   -0.50563  -0.47734  -0.46841  -0.43843
  Beta virt. eigenvalues --   -0.41342  -0.24651  -0.13854  -0.13521  -0.09935
  Beta virt. eigenvalues --   -0.07804  -0.07233  -0.05961  -0.04463  -0.04129
  Beta virt. eigenvalues --   -0.03632  -0.02119  -0.00894   0.00100   0.02373
  Beta virt. eigenvalues --    0.04500   0.04788   0.06716   0.10296   0.10666
  Beta virt. eigenvalues --    0.12098   0.25590   0.26879   0.28758   0.30004
  Beta virt. eigenvalues --    0.30800   0.32750   0.33911   0.34753   0.36770
  Beta virt. eigenvalues --    0.38885   0.39927   0.40876   0.42050   0.42606
  Beta virt. eigenvalues --    0.43496   0.43945   0.46059   0.46708   0.48152
  Beta virt. eigenvalues --    0.48715   0.49339   0.49759   0.51348   0.51930
  Beta virt. eigenvalues --    0.54420   0.58964   0.63262   0.64076   0.69603
  Beta virt. eigenvalues --    0.73387   0.77518   0.79431   0.81266   0.84215
  Beta virt. eigenvalues --    0.84890   0.85822   0.87334   0.89324   0.94169
  Beta virt. eigenvalues --    0.94785   0.96374   0.98711   1.02774   1.07482
  Beta virt. eigenvalues --    1.09005   1.09565   1.11389   1.12200   1.16576
  Beta virt. eigenvalues --    1.17744   1.21257   1.23772   1.27847   1.28998
  Beta virt. eigenvalues --    1.31796   1.33164   1.34343   1.36311   1.41068
  Beta virt. eigenvalues --    1.43867   1.46118   1.48189   1.51533   1.51741
  Beta virt. eigenvalues --    1.52735   1.54396   1.56427   1.58360   1.60480
  Beta virt. eigenvalues --    1.62370   1.64850   1.66965   1.68298   1.69135
  Beta virt. eigenvalues --    1.71790   1.72600   1.73101   1.77843   1.80160
  Beta virt. eigenvalues --    1.81386   1.84968   1.86644   1.88730   1.92943
  Beta virt. eigenvalues --    1.96141   1.98370   2.01027   2.02722   2.04631
  Beta virt. eigenvalues --    2.04809   2.06455   2.12648   2.14014   2.21613
  Beta virt. eigenvalues --    2.26791   2.28780   2.33355   2.35237   2.37046
  Beta virt. eigenvalues --    2.39307   2.46986   2.53405   2.60680   2.61695
  Beta virt. eigenvalues --    2.64418   2.65894   2.70673   2.75768   2.76693
  Beta virt. eigenvalues --    2.78700   2.79569   2.81688   2.82794   2.85944
  Beta virt. eigenvalues --    2.88455   2.89146   2.93876   2.95455   2.97329
  Beta virt. eigenvalues --    2.99602   3.13932   3.15000   3.17564   3.22727
  Beta virt. eigenvalues --    3.23762   3.38092   3.56050   3.57248   3.57408
  Beta virt. eigenvalues --    3.60406
          Condensed to atoms (all electrons):
               1          2          3          4          5          6
     1  O    7.451329   0.626212  -0.065144   0.000522  -0.002199  -0.000173
     2  C    0.626212   4.815118   0.084268  -0.062016  -0.050719   0.019115
     3  C   -0.065144   0.084268   5.118782   0.333694   0.288488  -0.057000
     4  O    0.000522  -0.062016   0.333694   7.664268  -0.053059  -0.009860
     5  C   -0.002199  -0.050719   0.288488  -0.053059   5.147765   0.314162
     6  O   -0.000173   0.019115  -0.057000  -0.009860   0.314162   7.693371
     7  C    0.000048  -0.002377  -0.025422   0.006814   0.068882  -0.054604
     8  O    0.000001  -0.005728   0.006348   0.000040  -0.040718   0.001399
     9  C   -0.000001  -0.001470   0.008481  -0.000106  -0.006270  -0.003784
    10  O    0.000000   0.000000  -0.000083   0.000000   0.004293   0.000010
    11  H   -0.024351   0.390172  -0.067993   0.002181  -0.010922   0.000867
    12  H    0.000982  -0.007060   0.337295  -0.016753  -0.028387   0.004578
    13  H    0.000010   0.007857  -0.025407   0.326414   0.005598  -0.000131
    14  H   -0.000102   0.014143  -0.041497  -0.003826   0.331770  -0.023837
    15  H    0.002441  -0.002410  -0.018917   0.035000  -0.031364   0.325406
    16  H   -0.000172   0.018114  -0.032425  -0.000087   0.005804   0.003917
    17  H    0.000001   0.000694  -0.006497  -0.000036   0.004695   0.000037
    18  H    0.000000   0.000105  -0.000229  -0.000009  -0.005855  -0.000026
    19  H   -0.000001   0.000050   0.000189   0.000005  -0.000767   0.012749
    20  H    0.000000  -0.000008  -0.000005   0.000000   0.002407  -0.000055
               7          8          9         10         11         12
     1  O    0.000048   0.000001  -0.000001   0.000000  -0.024351   0.000982
     2  C   -0.002377  -0.005728  -0.001470   0.000000   0.390172  -0.007060
     3  C   -0.025422   0.006348   0.008481  -0.000083  -0.067993   0.337295
     4  O    0.006814   0.000040  -0.000106   0.000000   0.002181  -0.016753
     5  C    0.068882  -0.040718  -0.006270   0.004293  -0.010922  -0.028387
     6  O   -0.054604   0.001399  -0.003784   0.000010   0.000867   0.004578
     7  C    5.185216   0.270412   0.305738  -0.034509   0.007410  -0.001636
     8  O    0.270412   7.772832  -0.034364  -0.008395   0.004428   0.016604
     9  C    0.305738  -0.034364   4.482122   0.346567   0.000334  -0.000008
    10  O   -0.034509  -0.008395   0.346567   7.574935   0.000043   0.000005
    11  H    0.007410   0.004428   0.000334   0.000043   0.566298   0.002752
    12  H   -0.001636   0.016604  -0.000008   0.000005   0.002752   0.624623
    13  H    0.000203   0.000011  -0.000002   0.000000  -0.000301  -0.007591
    14  H   -0.001335   0.000068  -0.019882  -0.000090  -0.000049  -0.004239
    15  H    0.011877  -0.000132  -0.000450   0.000004   0.000371   0.002031
    16  H    0.324186  -0.035054  -0.013635   0.001817   0.001905  -0.000326
    17  H   -0.055731   0.327649   0.004092   0.000042  -0.000240   0.001711
    18  H   -0.028040  -0.007393   0.368254  -0.025376   0.000018  -0.000047
    19  H   -0.013638   0.004441   0.366140  -0.024746  -0.000048  -0.000072
    20  H   -0.018496   0.029203  -0.030719   0.324428   0.000009  -0.000047
              13         14         15         16         17         18
     1  O    0.000010  -0.000102   0.002441  -0.000172   0.000001   0.000000
     2  C    0.007857   0.014143  -0.002410   0.018114   0.000694   0.000105
     3  C   -0.025407  -0.041497  -0.018917  -0.032425  -0.006497  -0.000229
     4  O    0.326414  -0.003826   0.035000  -0.000087  -0.000036  -0.000009
     5  C    0.005598   0.331770  -0.031364   0.005804   0.004695  -0.005855
     6  O   -0.000131  -0.023837   0.325406   0.003917   0.000037  -0.000026
     7  C    0.000203  -0.001335   0.011877   0.324186  -0.055731  -0.028040
     8  O    0.000011   0.000068  -0.000132  -0.035054   0.327649  -0.007393
     9  C   -0.000002  -0.019882  -0.000450  -0.013635   0.004092   0.368254
    10  O    0.000000  -0.000090   0.000004   0.001817   0.000042  -0.025376
    11  H   -0.000301  -0.000049   0.000371   0.001905  -0.000240   0.000018
    12  H   -0.007591  -0.004239   0.002031  -0.000326   0.001711  -0.000047
    13  H    0.480537   0.003118  -0.001205  -0.000014  -0.000016  -0.000010
    14  H    0.003118   0.683632  -0.002934   0.007943   0.005369   0.006206
    15  H   -0.001205  -0.002934   0.482361  -0.000464  -0.000001  -0.000121
    16  H   -0.000014   0.007943  -0.000464   0.653363   0.009135   0.009053
    17  H   -0.000016   0.005369  -0.000001   0.009135   0.514568   0.004214
    18  H   -0.000010   0.006206  -0.000121   0.009053   0.004214   0.657314
    19  H   -0.000002  -0.000169  -0.000202  -0.008029   0.000183  -0.028899
    20  H   -0.000000  -0.000156   0.000008  -0.003272  -0.000474  -0.004641
              19         20
     1  O   -0.000001   0.000000
     2  C    0.000050  -0.000008
     3  C    0.000189  -0.000005
     4  O    0.000005   0.000000
     5  C   -0.000767   0.002407
     6  O    0.012749  -0.000055
     7  C   -0.013638  -0.018496
     8  O    0.004441   0.029203
     9  C    0.366140  -0.030719
    10  O   -0.024746   0.324428
    11  H   -0.000048   0.000009
    12  H   -0.000072  -0.000047
    13  H   -0.000002  -0.000000
    14  H   -0.000169  -0.000156
    15  H   -0.000202   0.000008
    16  H   -0.008029  -0.003272
    17  H    0.000183  -0.000474
    18  H   -0.028899  -0.004641
    19  H    0.606894   0.007880
    20  H    0.007880   0.494557
          Atomic-Atomic Spin Densities.
               1          2          3          4          5          6
     1  O    0.394745  -0.033042  -0.005704   0.003634  -0.000294  -0.000373
     2  C   -0.033042  -0.082221   0.058243   0.000160   0.006629  -0.001398
     3  C   -0.005704   0.058243   0.050516  -0.020355   0.014916   0.003226
     4  O    0.003634   0.000160  -0.020355   0.078967   0.000341   0.000153
     5  C   -0.000294   0.006629   0.014916   0.000341  -0.021689  -0.004191
     6  O   -0.000373  -0.001398   0.003226   0.000153  -0.004191   0.078905
     7  C    0.000064  -0.001330   0.001057  -0.000335   0.017750  -0.000253
     8  O    0.000001   0.000333   0.000266  -0.000001   0.000655  -0.000013
     9  C    0.000001   0.000158   0.001206  -0.000015  -0.011080   0.000774
    10  O    0.000000  -0.000003  -0.000008   0.000000   0.000130  -0.000002
    11  H   -0.006376   0.006715  -0.001280   0.000380  -0.002179  -0.000637
    12  H   -0.000080  -0.002598   0.004545   0.000346   0.001857  -0.000107
    13  H   -0.000162  -0.000140  -0.001108   0.000633   0.000091  -0.000041
    14  H   -0.000131  -0.000378  -0.013377   0.002146   0.008580  -0.005201
    15  H   -0.000332  -0.000678   0.000335  -0.000226   0.001644  -0.000015
    16  H    0.000136  -0.000848   0.000770   0.000041   0.003564   0.000911
    17  H   -0.000001  -0.000040  -0.000178   0.000003   0.000159  -0.000010
    18  H   -0.000000  -0.000018  -0.000459   0.000011   0.001785  -0.000731
    19  H    0.000000   0.000004   0.000043  -0.000002  -0.000233   0.000204
    20  H    0.000000  -0.000002  -0.000001   0.000000   0.000050  -0.000001
               7          8          9         10         11         12
     1  O    0.000064   0.000001   0.000001   0.000000  -0.006376  -0.000080
     2  C   -0.001330   0.000333   0.000158  -0.000003   0.006715  -0.002598
     3  C    0.001057   0.000266   0.001206  -0.000008  -0.001280   0.004545
     4  O   -0.000335  -0.000001  -0.000015   0.000000   0.000380   0.000346
     5  C    0.017750   0.000655  -0.011080   0.000130  -0.002179   0.001857
     6  O   -0.000253  -0.000013   0.000774  -0.000002  -0.000637  -0.000107
     7  C   -0.017212  -0.001075   0.031827   0.000949   0.001040  -0.000357
     8  O   -0.001075   0.010411   0.000829   0.000413   0.001442  -0.000053
     9  C    0.031827   0.000829   0.033516  -0.024723   0.000499   0.000044
    10  O    0.000949   0.000413  -0.024723   0.268953  -0.000059  -0.000000
    11  H    0.001040   0.001442   0.000499  -0.000059   0.076412  -0.000674
    12  H   -0.000357  -0.000053   0.000044  -0.000000  -0.000674  -0.007256
    13  H   -0.000059  -0.000006  -0.000006   0.000000  -0.000048   0.000011
    14  H   -0.006174  -0.000934  -0.004237   0.000055  -0.000605  -0.000110
    15  H   -0.000602  -0.000001  -0.000000   0.000000  -0.000111  -0.000077
    16  H   -0.001656  -0.001097  -0.010873   0.003294  -0.006704  -0.000007
    17  H    0.000647  -0.000984  -0.001085   0.000017  -0.000126  -0.000004
    18  H    0.001860   0.000372  -0.008693  -0.004020  -0.000066  -0.000000
    19  H   -0.000555  -0.000070   0.004131  -0.000156   0.000025   0.000001
    20  H    0.000557   0.000018  -0.000454   0.000562  -0.000012  -0.000001
              13         14         15         16         17         18
     1  O   -0.000162  -0.000131  -0.000332   0.000136  -0.000001  -0.000000
     2  C   -0.000140  -0.000378  -0.000678  -0.000848  -0.000040  -0.000018
     3  C   -0.001108  -0.013377   0.000335   0.000770  -0.000178  -0.000459
     4  O    0.000633   0.002146  -0.000226   0.000041   0.000003   0.000011
     5  C    0.000091   0.008580   0.001644   0.003564   0.000159   0.001785
     6  O   -0.000041  -0.005201  -0.000015   0.000911  -0.000010  -0.000731
     7  C   -0.000059  -0.006174  -0.000602  -0.001656   0.000647   0.001860
     8  O   -0.000006  -0.000934  -0.000001  -0.001097  -0.000984   0.000372
     9  C   -0.000006  -0.004237  -0.000000  -0.010873  -0.001085  -0.008693
    10  O    0.000000   0.000055   0.000000   0.003294   0.000017  -0.004020
    11  H   -0.000048  -0.000605  -0.000111  -0.006704  -0.000126  -0.000066
    12  H    0.000011  -0.000110  -0.000077  -0.000007  -0.000004  -0.000000
    13  H   -0.000150   0.000788   0.000017   0.000016   0.000004   0.000008
    14  H    0.000788   0.052127   0.000430   0.001754   0.000699   0.005259
    15  H    0.000017   0.000430  -0.002513   0.000078   0.000001   0.000021
    16  H    0.000016   0.001754   0.000078   0.021782   0.000282   0.001360
    17  H    0.000004   0.000699   0.000001   0.000282   0.000941   0.000627
    18  H    0.000008   0.005259   0.000021   0.001360   0.000627   0.051527
    19  H   -0.000001  -0.000372  -0.000013  -0.000513  -0.000023  -0.001378
    20  H    0.000000   0.000020  -0.000000   0.000236   0.000015   0.000413
              19         20
     1  O    0.000000   0.000000
     2  C    0.000004  -0.000002
     3  C    0.000043  -0.000001
     4  O   -0.000002   0.000000
     5  C   -0.000233   0.000050
     6  O    0.000204  -0.000001
     7  C   -0.000555   0.000557
     8  O   -0.000070   0.000018
     9  C    0.004131  -0.000454
    10  O   -0.000156   0.000562
    11  H    0.000025  -0.000012
    12  H    0.000001  -0.000001
    13  H   -0.000001   0.000000
    14  H   -0.000372   0.000020
    15  H   -0.000013  -0.000000
    16  H   -0.000513   0.000236
    17  H   -0.000023   0.000015
    18  H   -0.001378   0.000413
    19  H   -0.001529  -0.000157
    20  H   -0.000157  -0.006983
 Mulliken charges and spin densities:
               1          2
     1  O    0.010597   0.352088
     2  C    0.155942  -0.050451
     3  C    0.163072   0.092654
     4  O   -0.223187   0.065879
     5  C    0.056394   0.018485
     6  O   -0.226140   0.071201
     7  C    0.055002   0.026143
     8  O   -0.301652   0.010505
     9  C    0.228964   0.011817
    10  O   -0.158946   0.245403
    11  H    0.127117   0.067638
    12  H    0.075587  -0.004520
    13  H    0.210932  -0.000153
    14  H    0.045866   0.040337
    15  H    0.198700  -0.002042
    16  H    0.058240   0.012525
    17  H    0.190605   0.000945
    18  H    0.055483   0.047878
    19  H    0.078042  -0.000591
    20  H    0.199381  -0.005739
 Sum of Mulliken charges =   1.00000   1.00000
 Mulliken charges and spin densities with hydrogens summed into heavy atoms:
               1          2
     1  O    0.010597   0.352088
     2  C    0.283059   0.017187
     3  C    0.238659   0.088133
     4  O   -0.012255   0.065726
     5  C    0.102260   0.058822
     6  O   -0.027440   0.069158
     7  C    0.113242   0.038668
     8  O   -0.111046   0.011450
     9  C    0.362490   0.059104
    10  O    0.040435   0.239664
 Electronic spatial extent (au):  <R**2>=           1698.8299
 Charge=              1.0000 electrons
 Dipole moment (field-independent basis, Debye):
    X=              0.3783    Y=              0.1400    Z=              4.2506  Tot=              4.2697
 Quadrupole moment (field-independent basis, Debye-Ang):
   XX=            -44.9860   YY=            -48.5154   ZZ=            -47.9594
   XY=             -1.0774   XZ=              0.1352   YZ=              4.0273
 Traceless Quadrupole moment (field-independent basis, Debye-Ang):
   XX=              2.1676   YY=             -1.3618   ZZ=             -0.8058
   XY=             -1.0774   XZ=              0.1352   YZ=              4.0273
 Octapole moment (field-independent basis, Debye-Ang**2):
  XXX=             21.1534  YYY=              2.4131  ZZZ=             19.2637  XYY=             -9.2046
  XXY=             -1.2467  XXZ=             24.2373  XZZ=             -4.2424  YZZ=              5.0504
  YYZ=              0.5171  XYZ=             -4.4161
 Hexadecapole moment (field-independent basis, Debye-Ang**3):
 XXXX=          -1381.2770 YYYY=           -306.1815 ZZZZ=           -202.0966 XXXY=            -52.0369
 XXXZ=             27.8337 YYYX=            -19.1648 YYYZ=             12.4607 ZZZX=             -3.3185
 ZZZY=              4.1635 XXYY=           -233.7711 XXZZ=           -243.9517 YYZZ=            -83.1146
 XXYZ=             -1.8409 YYXZ=             -7.5320 ZZXY=            -18.7383
 N-N= 5.865695536435D+02 E-N=-2.498813679931D+03  KE= 5.671972279725D+02
                          Isotropic Fermi Contact Couplings
        Atom                 a.u.       MegaHertz       Gauss      10(-4) cm-1
     1  O(17)              0.11523     -69.85338     -24.92542     -23.30058
     2  C(13)             -0.04340     -48.79079     -17.40977     -16.27486
     3  C(13)              0.00659       7.40886       2.64367       2.47133
     4  O(17)              0.02531     -15.34488      -5.47544      -5.11850
     5  C(13)             -0.00763      -8.58171      -3.06217      -2.86255
     6  O(17)              0.02938     -17.80770      -6.35423      -5.94001
     7  C(13)              0.00996      11.19587       3.99496       3.73454
     8  O(17)              0.00529      -3.20528      -1.14372      -1.06917
     9  C(13)             -0.00411      -4.62034      -1.64865      -1.54118
    10  O(17)              0.09016     -54.65325     -19.50164     -18.23036
    11  H(1)               0.03067     137.07712      48.91253      45.72401
    12  H(1)              -0.00144      -6.41609      -2.28942      -2.14018
    13  H(1)               0.00003       0.13883       0.04954       0.04631
    14  H(1)               0.01454      64.99642      23.19234      21.68047
    15  H(1)              -0.00069      -3.07889      -1.09863      -1.02701
    16  H(1)               0.00493      22.02261       7.85821       7.34595
    17  H(1)               0.00037       1.65717       0.59132       0.55277
    18  H(1)               0.01868      83.51847      29.80147      27.85876
    19  H(1)              -0.00016      -0.72162      -0.25749      -0.24071
    20  H(1)              -0.00308     -13.77775      -4.91624      -4.59576
 --------------------------------------------------------
       Center         ----  Spin Dipole Couplings  ----
                      3XX-RR        3YY-RR        3ZZ-RR
 --------------------------------------------------------
     1   Atom       -0.541519      0.609522     -0.068003
     2   Atom       -0.003268      0.005176     -0.001907
     3   Atom        0.023136      0.038557     -0.061693
     4   Atom        0.015373      0.079622     -0.094995
     5   Atom        0.053242     -0.012987     -0.040255
     6   Atom       -0.085825      0.142406     -0.056580
     7   Atom        0.038405      0.003908     -0.042314
     8   Atom        0.026873     -0.007303     -0.019570
     9   Atom        0.040770     -0.003556     -0.037214
    10   Atom        0.134516     -0.156534      0.022018
    11   Atom        0.004183      0.003890     -0.008073
    12   Atom       -0.005033     -0.004301      0.009333
    13   Atom       -0.007621     -0.002734      0.010355
    14   Atom       -0.001257     -0.003256      0.004513
    15   Atom        0.010159     -0.001010     -0.009149
    16   Atom        0.003432     -0.004002      0.000570
    17   Atom       -0.000478     -0.001972      0.002451
    18   Atom       -0.003070     -0.002512      0.005582
    19   Atom       -0.000963      0.002440     -0.001477
    20   Atom       -0.021714      0.017069      0.004645
 --------------------------------------------------------
                        XY            XZ            YZ
 --------------------------------------------------------
     1   Atom       -0.399930     -0.352628      0.843742
     2   Atom       -0.029732      0.032444      0.053915
     3   Atom        0.120743      0.062206      0.059686
     4   Atom        0.182168     -0.074387     -0.082331
     5   Atom        0.049758      0.002753     -0.002045
     6   Atom        0.129091      0.074289      0.160005
     7   Atom        0.055089      0.003915      0.004089
     8   Atom        0.029576     -0.013697     -0.008689
     9   Atom        0.043692      0.023286      0.019196
    10   Atom        0.443498      0.564997      0.405212
    11   Atom       -0.009760      0.003701     -0.000172
    12   Atom        0.000659      0.006933     -0.006561
    13   Atom        0.001329     -0.001511      0.009252
    14   Atom       -0.000128     -0.001239      0.006416
    15   Atom       -0.003566     -0.001048      0.000604
    16   Atom        0.001091      0.000085      0.004482
    17   Atom        0.000326     -0.000056     -0.000877
    18   Atom       -0.001738     -0.001840      0.008086
    19   Atom       -0.000809     -0.000214     -0.006501
    20   Atom        0.007848      0.005507     -0.031407
 --------------------------------------------------------


 ---------------------------------------------------------------------------------
              Anisotropic Spin Dipole Couplings in Principal Axis System
 ---------------------------------------------------------------------------------

       Atom             a.u.   MegaHertz   Gauss  10(-4) cm-1        Axes

              Baa    -0.7354    53.213    18.988    17.750  0.7981 -0.1316  0.5880
     1 O(17)  Bbb    -0.5942    42.997    15.342    14.342  0.5375  0.5964 -0.5961
              Bcc     1.3296   -96.210   -34.330   -32.092 -0.2723  0.7918  0.5467
 
              Baa    -0.0782   -10.498    -3.746    -3.502 -0.5063 -0.5882  0.6307
     2 C(13)  Bbb     0.0226     3.027     1.080     1.010  0.8623 -0.3551  0.3611
              Bcc     0.0557     7.470     2.666     2.492  0.0116  0.7266  0.6869
 
              Baa    -0.0955   -12.814    -4.572    -4.274 -0.6311  0.2400  0.7377
     3 C(13)  Bbb    -0.0867   -11.639    -4.153    -3.882 -0.4246  0.6890 -0.5874
              Bcc     0.1822    24.453     8.726     8.157  0.6492  0.6839  0.3329
 
              Baa    -0.1390    10.058     3.589     3.355  0.7806 -0.5196  0.3474
     4 O(17)  Bbb    -0.1275     9.226     3.292     3.077 -0.1013  0.4432  0.8907
              Bcc     0.2665   -19.283    -6.881    -6.432  0.6168  0.7305 -0.2933
 
              Baa    -0.0431    -5.780    -2.063    -1.928 -0.3244  0.5868  0.7419
     5 C(13)  Bbb    -0.0368    -4.943    -1.764    -1.649  0.3430 -0.6580  0.6704
              Bcc     0.0799    10.724     3.827     3.577  0.8816  0.4719  0.0122
 
              Baa    -0.1472    10.655     3.802     3.554 -0.5995 -0.1654  0.7831
     6 O(17)  Bbb    -0.1430    10.351     3.693     3.453  0.7107 -0.5601  0.4258
              Bcc     0.2903   -21.006    -7.495    -7.007  0.3681  0.8118  0.4533
 
              Baa    -0.0427    -5.733    -2.046    -1.912  0.0563 -0.1530  0.9866
     7 C(13)  Bbb    -0.0364    -4.887    -1.744    -1.630 -0.5909  0.7914  0.1564
              Bcc     0.0791    10.620     3.789     3.542  0.8048  0.5918  0.0459
 
              Baa    -0.0247     1.789     0.638     0.597 -0.3496  0.8198  0.4535
     8 O(17)  Bbb    -0.0231     1.673     0.597     0.558  0.4129 -0.2997  0.8600
              Bcc     0.0478    -3.462    -1.235    -1.155  0.8410  0.4879 -0.2338
 
              Baa    -0.0462    -6.196    -2.211    -2.067 -0.0801 -0.3399  0.9370
     9 C(13)  Bbb    -0.0294    -3.940    -1.406    -1.314 -0.5692  0.7873  0.2370
              Bcc     0.0755    10.136     3.617     3.381  0.8183  0.5143  0.2566
 
              Baa    -0.4900    35.456    12.651    11.827 -0.5924 -0.1692  0.7877
    10 O(17)  Bbb    -0.4772    34.531    12.321    11.518 -0.4716  0.8655 -0.1687
              Bcc     0.9672   -69.986   -24.973   -23.345  0.6532  0.4714  0.5926
 
              Baa    -0.0099    -5.267    -1.879    -1.757 -0.4288 -0.2934  0.8544
    11 H(1)   Bbb    -0.0043    -2.280    -0.814    -0.761  0.5488  0.6667  0.5043
              Bcc     0.0141     7.547     2.693     2.517  0.7176 -0.6851  0.1248
 
              Baa    -0.0101    -5.368    -1.915    -1.791  0.6843 -0.5807 -0.4411
    12 H(1)   Bbb    -0.0040    -2.121    -0.757    -0.708  0.6575  0.7529  0.0287
              Bcc     0.0140     7.489     2.672     2.498  0.3154 -0.3096  0.8970
 
              Baa    -0.0095    -5.047    -1.801    -1.683  0.7182 -0.6079  0.3386
    13 H(1)   Bbb    -0.0057    -3.046    -1.087    -1.016  0.6951  0.6493 -0.3086
              Bcc     0.0152     8.092     2.888     2.699 -0.0323  0.4570  0.8889
 
              Baa    -0.0069    -3.690    -1.317    -1.231 -0.0888  0.8644 -0.4949
    14 H(1)   Bbb    -0.0014    -0.720    -0.257    -0.240  0.9889  0.1360  0.0601
              Bcc     0.0083     4.410     1.574     1.471 -0.1192  0.4840  0.8669
 
              Baa    -0.0092    -4.924    -1.757    -1.642  0.0439 -0.0543  0.9976
    15 H(1)   Bbb    -0.0020    -1.088    -0.388    -0.363  0.2835  0.9582  0.0396
              Bcc     0.0113     6.012     2.145     2.005  0.9580 -0.2810 -0.0575
 
              Baa    -0.0068    -3.641    -1.299    -1.214 -0.0864  0.8524 -0.5157
    16 H(1)   Bbb     0.0028     1.475     0.526     0.492 -0.6496  0.3443  0.6778
              Bcc     0.0041     2.166     0.773     0.722  0.7553  0.3935  0.5240
 
              Baa    -0.0022    -1.172    -0.418    -0.391 -0.1778  0.9674  0.1805
    17 H(1)   Bbb    -0.0004    -0.228    -0.081    -0.076  0.9833  0.1676  0.0702
              Bcc     0.0026     1.399     0.499     0.467 -0.0376 -0.1900  0.9811
 
              Baa    -0.0076    -4.039    -1.441    -1.347  0.1220  0.8530 -0.5074
    18 H(1)   Bbb    -0.0034    -1.837    -0.656    -0.613  0.9772 -0.0139  0.2117
              Bcc     0.0110     5.877     2.097     1.960 -0.1735  0.5217  0.8353
 
              Baa    -0.0064    -3.408    -1.216    -1.137  0.1202  0.5958  0.7941
    19 H(1)   Bbb    -0.0009    -0.489    -0.175    -0.163  0.9907 -0.0210 -0.1342
              Bcc     0.0073     3.897     1.391     1.300 -0.0632  0.8029 -0.5928
 
              Baa    -0.0307   -16.393    -5.849    -5.468  0.7191 -0.4602 -0.5206
    20 H(1)   Bbb    -0.0123    -6.538    -2.333    -2.181  0.6937  0.4318  0.5765
              Bcc     0.0430    22.930     8.182     7.649  0.0405  0.7757 -0.6298
 

 ---------------------------------------------------------------------------------

 ******************************Gaussian NBO Version 3.1******************************
             N A T U R A L   A T O M I C   O R B I T A L   A N D
          N A T U R A L   B O N D   O R B I T A L   A N A L Y S I S
 ******************************Gaussian NBO Version 3.1******************************
       /RESON  / : Allow strongly delocalized NBO set

 Analyzing the SCF density

 Job title: 82                                                              

 Storage needed:    109710 in NPA,    145384 in NBO ( 134215528 available)
 GSVD:  LWork=       22330 too small for GESVD, short by        4481 words or        4481 for optimal perf.


 NATURAL POPULATIONS:  Natural atomic orbital occupancies 
                                                          
   NAO  Atom  No  lang   Type(AO)    Occupancy
 --------------------------------------------
     1    O    1  S      Cor( 1S)     1.99973
     2    O    1  S      Val( 2S)     1.70721
     3    O    1  S      Ryd( 3S)     0.00178
     4    O    1  px     Val( 2p)     1.53458
     5    O    1  px     Ryd( 3p)     0.00051
     6    O    1  py     Val( 2p)     1.53957
     7    O    1  py     Ryd( 3p)     0.00322
     8    O    1  pz     Val( 2p)     1.47640
     9    O    1  pz     Ryd( 3p)     0.00112
    10    O    1  dxy    Ryd( 3d)     0.00118
    11    O    1  dxz    Ryd( 3d)     0.00129
    12    O    1  dyz    Ryd( 3d)     0.00069
    13    O    1  dx2y2  Ryd( 3d)     0.00107
    14    O    1  dz2    Ryd( 3d)     0.00139

    15    C    2  S      Cor( 1S)     1.99933
    16    C    2  S      Val( 2S)     0.94444
    17    C    2  S      Ryd( 3S)     0.01093
    18    C    2  px     Val( 2p)     0.81890
    19    C    2  px     Ryd( 3p)     0.01041
    20    C    2  py     Val( 2p)     0.97391
    21    C    2  py     Ryd( 3p)     0.00337
    22    C    2  pz     Val( 2p)     0.78718
    23    C    2  pz     Ryd( 3p)     0.00722
    24    C    2  dxy    Ryd( 3d)     0.00258
    25    C    2  dxz    Ryd( 3d)     0.00168
    26    C    2  dyz    Ryd( 3d)     0.00152
    27    C    2  dx2y2  Ryd( 3d)     0.00151
    28    C    2  dz2    Ryd( 3d)     0.00236

    29    C    3  S      Cor( 1S)     1.99892
    30    C    3  S      Val( 2S)     0.96734
    31    C    3  S      Ryd( 3S)     0.00307
    32    C    3  px     Val( 2p)     0.87298
    33    C    3  px     Ryd( 3p)     0.00747
    34    C    3  py     Val( 2p)     0.93617
    35    C    3  py     Ryd( 3p)     0.00358
    36    C    3  pz     Val( 2p)     1.16728
    37    C    3  pz     Ryd( 3p)     0.00278
    38    C    3  dxy    Ryd( 3d)     0.00189
    39    C    3  dxz    Ryd( 3d)     0.00112
    40    C    3  dyz    Ryd( 3d)     0.00154
    41    C    3  dx2y2  Ryd( 3d)     0.00183
    42    C    3  dz2    Ryd( 3d)     0.00090

    43    O    4  S      Cor( 1S)     1.99974
    44    O    4  S      Val( 2S)     1.67357
    45    O    4  S      Ryd( 3S)     0.00152
    46    O    4  px     Val( 2p)     1.69014
    47    O    4  px     Ryd( 3p)     0.00158
    48    O    4  py     Val( 2p)     1.62529
    49    O    4  py     Ryd( 3p)     0.00244
    50    O    4  pz     Val( 2p)     1.68414
    51    O    4  pz     Ryd( 3p)     0.00270
    52    O    4  dxy    Ryd( 3d)     0.00103
    53    O    4  dxz    Ryd( 3d)     0.00103
    54    O    4  dyz    Ryd( 3d)     0.00067
    55    O    4  dx2y2  Ryd( 3d)     0.00081
    56    O    4  dz2    Ryd( 3d)     0.00093

    57    C    5  S      Cor( 1S)     1.99889
    58    C    5  S      Val( 2S)     0.93566
    59    C    5  S      Ryd( 3S)     0.00363
    60    C    5  px     Val( 2p)     1.01574
    61    C    5  px     Ryd( 3p)     0.00387
    62    C    5  py     Val( 2p)     0.98138
    63    C    5  py     Ryd( 3p)     0.00586
    64    C    5  pz     Val( 2p)     0.95370
    65    C    5  pz     Ryd( 3p)     0.00728
    66    C    5  dxy    Ryd( 3d)     0.00133
    67    C    5  dxz    Ryd( 3d)     0.00118
    68    C    5  dyz    Ryd( 3d)     0.00207
    69    C    5  dx2y2  Ryd( 3d)     0.00096
    70    C    5  dz2    Ryd( 3d)     0.00196

    71    O    6  S      Cor( 1S)     1.99973
    72    O    6  S      Val( 2S)     1.66616
    73    O    6  S      Ryd( 3S)     0.00132
    74    O    6  px     Val( 2p)     1.61727
    75    O    6  px     Ryd( 3p)     0.00200
    76    O    6  py     Val( 2p)     1.72365
    77    O    6  py     Ryd( 3p)     0.00282
    78    O    6  pz     Val( 2p)     1.67154
    79    O    6  pz     Ryd( 3p)     0.00130
    80    O    6  dxy    Ryd( 3d)     0.00061
    81    O    6  dxz    Ryd( 3d)     0.00092
    82    O    6  dyz    Ryd( 3d)     0.00101
    83    O    6  dx2y2  Ryd( 3d)     0.00075
    84    O    6  dz2    Ryd( 3d)     0.00119

    85    C    7  S      Cor( 1S)     1.99891
    86    C    7  S      Val( 2S)     0.94131
    87    C    7  S      Ryd( 3S)     0.00243
    88    C    7  px     Val( 2p)     1.04092
    89    C    7  px     Ryd( 3p)     0.00427
    90    C    7  py     Val( 2p)     0.94862
    91    C    7  py     Ryd( 3p)     0.00879
    92    C    7  pz     Val( 2p)     0.97101
    93    C    7  pz     Ryd( 3p)     0.00347
    94    C    7  dxy    Ryd( 3d)     0.00157
    95    C    7  dxz    Ryd( 3d)     0.00108
    96    C    7  dyz    Ryd( 3d)     0.00205
    97    C    7  dx2y2  Ryd( 3d)     0.00090
    98    C    7  dz2    Ryd( 3d)     0.00151

    99    O    8  S      Cor( 1S)     1.99976
   100    O    8  S      Val( 2S)     1.67447
   101    O    8  S      Ryd( 3S)     0.00149
   102    O    8  px     Val( 2p)     1.90897
   103    O    8  px     Ryd( 3p)     0.00298
   104    O    8  py     Val( 2p)     1.69960
   105    O    8  py     Ryd( 3p)     0.00086
   106    O    8  pz     Val( 2p)     1.44596
   107    O    8  pz     Ryd( 3p)     0.00273
   108    O    8  dxy    Ryd( 3d)     0.00115
   109    O    8  dxz    Ryd( 3d)     0.00012
   110    O    8  dyz    Ryd( 3d)     0.00149
   111    O    8  dx2y2  Ryd( 3d)     0.00114
   112    O    8  dz2    Ryd( 3d)     0.00048

   113    C    9  S      Cor( 1S)     1.99903
   114    C    9  S      Val( 2S)     1.00799
   115    C    9  S      Ryd( 3S)     0.00239
   116    C    9  px     Val( 2p)     0.82853
   117    C    9  px     Ryd( 3p)     0.00636
   118    C    9  py     Val( 2p)     1.00243
   119    C    9  py     Ryd( 3p)     0.00180
   120    C    9  pz     Val( 2p)     1.21487
   121    C    9  pz     Ryd( 3p)     0.00419
   122    C    9  dxy    Ryd( 3d)     0.00170
   123    C    9  dxz    Ryd( 3d)     0.00101
   124    C    9  dyz    Ryd( 3d)     0.00132
   125    C    9  dx2y2  Ryd( 3d)     0.00149
   126    C    9  dz2    Ryd( 3d)     0.00096

   127    O   10  S      Cor( 1S)     1.99976
   128    O   10  S      Val( 2S)     1.67908
   129    O   10  S      Ryd( 3S)     0.00083
   130    O   10  px     Val( 2p)     1.62281
   131    O   10  px     Ryd( 3p)     0.00179
   132    O   10  py     Val( 2p)     1.50382
   133    O   10  py     Ryd( 3p)     0.00238
   134    O   10  pz     Val( 2p)     1.73113
   135    O   10  pz     Ryd( 3p)     0.00166
   136    O   10  dxy    Ryd( 3d)     0.00084
   137    O   10  dxz    Ryd( 3d)     0.00121
   138    O   10  dyz    Ryd( 3d)     0.00109
   139    O   10  dx2y2  Ryd( 3d)     0.00077
   140    O   10  dz2    Ryd( 3d)     0.00094

   141    H   11  S      Val( 1S)     0.76882
   142    H   11  S      Ryd( 2S)     0.00315
   143    H   11  px     Ryd( 2p)     0.00037
   144    H   11  py     Ryd( 2p)     0.00070
   145    H   11  pz     Ryd( 2p)     0.00008

   146    H   12  S      Val( 1S)     0.73397
   147    H   12  S      Ryd( 2S)     0.00382
   148    H   12  px     Ryd( 2p)     0.00016
   149    H   12  py     Ryd( 2p)     0.00033
   150    H   12  pz     Ryd( 2p)     0.00067

   151    H   13  S      Val( 1S)     0.49892
   152    H   13  S      Ryd( 2S)     0.00089
   153    H   13  px     Ryd( 2p)     0.00119
   154    H   13  py     Ryd( 2p)     0.00163
   155    H   13  pz     Ryd( 2p)     0.00199

   156    H   14  S      Val( 1S)     0.75996
   157    H   14  S      Ryd( 2S)     0.00447
   158    H   14  px     Ryd( 2p)     0.00021
   159    H   14  py     Ryd( 2p)     0.00044
   160    H   14  pz     Ryd( 2p)     0.00047

   161    H   15  S      Val( 1S)     0.49863
   162    H   15  S      Ryd( 2S)     0.00349
   163    H   15  px     Ryd( 2p)     0.00222
   164    H   15  py     Ryd( 2p)     0.00136
   165    H   15  pz     Ryd( 2p)     0.00115

   166    H   16  S      Val( 1S)     0.75181
   167    H   16  S      Ryd( 2S)     0.00469
   168    H   16  px     Ryd( 2p)     0.00013
   169    H   16  py     Ryd( 2p)     0.00029
   170    H   16  pz     Ryd( 2p)     0.00060

   171    H   17  S      Val( 1S)     0.52260
   172    H   17  S      Ryd( 2S)     0.00174
   173    H   17  px     Ryd( 2p)     0.00156
   174    H   17  py     Ryd( 2p)     0.00117
   175    H   17  pz     Ryd( 2p)     0.00206

   176    H   18  S      Val( 1S)     0.77074
   177    H   18  S      Ryd( 2S)     0.00276
   178    H   18  px     Ryd( 2p)     0.00025
   179    H   18  py     Ryd( 2p)     0.00040
   180    H   18  pz     Ryd( 2p)     0.00054

   181    H   19  S      Val( 1S)     0.74644
   182    H   19  S      Ryd( 2S)     0.00215
   183    H   19  px     Ryd( 2p)     0.00014
   184    H   19  py     Ryd( 2p)     0.00046
   185    H   19  pz     Ryd( 2p)     0.00056

   186    H   20  S      Val( 1S)     0.51036
   187    H   20  S      Ryd( 2S)     0.00323
   188    H   20  px     Ryd( 2p)     0.00121
   189    H   20  py     Ryd( 2p)     0.00189
   190    H   20  pz     Ryd( 2p)     0.00155

 WARNING:  1 low occupancy (<1.9990e) core orbital  found on  C    3
           1 low occupancy (<1.9990e) core orbital  found on  C    5
           1 low occupancy (<1.9990e) core orbital  found on  C    7


 Summary of Natural Population Analysis:                  
                                                          
                                       Natural Population 
                Natural  -----------------------------------------------
    Atom  No    Charge         Core      Valence    Rydberg      Total
 -----------------------------------------------------------------------
      O    1   -0.26974      1.99973     6.25776    0.01224     8.26974
      C    2    0.43467      1.99933     3.52444    0.04156     5.56533
      C    3    0.03312      1.99892     3.94377    0.02418     5.96688
      O    4   -0.68557      1.99974     6.67314    0.01270     8.68557
      C    5    0.08649      1.99889     3.88647    0.02815     5.91351
      O    6   -0.69028      1.99973     6.67862    0.01193     8.69028
      C    7    0.07317      1.99891     3.90186    0.02606     5.92683
      O    8   -0.74121      1.99976     6.72900    0.01245     8.74121
      C    9   -0.07408      1.99903     4.05381    0.02123     6.07408
      O   10   -0.54812      1.99976     6.53684    0.01152     8.54812
      H   11    0.22688      0.00000     0.76882    0.00430     0.77312
      H   12    0.26106      0.00000     0.73397    0.00497     0.73894
      H   13    0.49538      0.00000     0.49892    0.00570     0.50462
      H   14    0.23444      0.00000     0.75996    0.00559     0.76556
      H   15    0.49315      0.00000     0.49863    0.00822     0.50685
      H   16    0.24246      0.00000     0.75181    0.00572     0.75754
      H   17    0.47087      0.00000     0.52260    0.00653     0.52913
      H   18    0.22530      0.00000     0.77074    0.00396     0.77470
      H   19    0.25026      0.00000     0.74644    0.00330     0.74974
      H   20    0.48176      0.00000     0.51036    0.00788     0.51824
 =======================================================================
   * Total *    1.00000     19.99380    58.74797    0.25823    79.00000

                                 Natural Population      
 --------------------------------------------------------
   Core                      19.99380 ( 99.9690% of  20)
   Valence                   58.74797 ( 99.5728% of  59)
   Natural Minimal Basis     78.74177 ( 99.6731% of  79)
   Natural Rydberg Basis      0.25823 (  0.3269% of  79)
 --------------------------------------------------------

    Atom  No          Natural Electron Configuration
 ----------------------------------------------------------------------------
      O    1      [core]2S( 1.71)2p( 4.55)3d( 0.01)
      C    2      [core]2S( 0.94)2p( 2.58)3S( 0.01)3p( 0.02)3d( 0.01)
      C    3      [core]2S( 0.97)2p( 2.98)3p( 0.01)3d( 0.01)
      O    4      [core]2S( 1.67)2p( 5.00)3p( 0.01)
      C    5      [core]2S( 0.94)2p( 2.95)3p( 0.02)3d( 0.01)
      O    6      [core]2S( 1.67)2p( 5.01)3p( 0.01)
      C    7      [core]2S( 0.94)2p( 2.96)3p( 0.02)3d( 0.01)
      O    8      [core]2S( 1.67)2p( 5.05)3p( 0.01)
      C    9      [core]2S( 1.01)2p( 3.05)3p( 0.01)3d( 0.01)
      O   10      [core]2S( 1.68)2p( 4.86)3p( 0.01)
      H   11            1S( 0.77)
      H   12            1S( 0.73)
      H   13            1S( 0.50)
      H   14            1S( 0.76)
      H   15            1S( 0.50)
      H   16            1S( 0.75)
      H   17            1S( 0.52)
      H   18            1S( 0.77)
      H   19            1S( 0.75)
      H   20            1S( 0.51)


 ***************************************************
 *******         Alpha spin orbitals         *******
 ***************************************************


 NATURAL POPULATIONS:  Natural atomic orbital occupancies 
                                                          
   NAO  Atom  No  lang   Type(AO)    Occupancy      Energy
 ----------------------------------------------------------
     1    O    1  S      Cor( 1S)     0.99987     -19.14884
     2    O    1  S      Val( 2S)     0.85635      -1.12992
     3    O    1  S      Ryd( 3S)     0.00086       1.20171
     4    O    1  px     Val( 2p)     0.78375      -0.53724
     5    O    1  px     Ryd( 3p)     0.00028       0.81839
     6    O    1  py     Val( 2p)     0.87436      -0.52019
     7    O    1  py     Ryd( 3p)     0.00164       0.89882
     8    O    1  pz     Val( 2p)     0.79197      -0.52596
     9    O    1  pz     Ryd( 3p)     0.00063       0.83686
    10    O    1  dxy    Ryd( 3d)     0.00062       2.59869
    11    O    1  dxz    Ryd( 3d)     0.00065       2.97336
    12    O    1  dyz    Ryd( 3d)     0.00036       2.49324
    13    O    1  dx2y2  Ryd( 3d)     0.00054       2.70695
    14    O    1  dz2    Ryd( 3d)     0.00072       2.56467

    15    C    2  S      Cor( 1S)     0.99966     -10.39515
    16    C    2  S      Val( 2S)     0.46779      -0.42923
    17    C    2  S      Ryd( 3S)     0.00511       0.34454
    18    C    2  px     Val( 2p)     0.40390      -0.26130
    19    C    2  px     Ryd( 3p)     0.00512       0.46757
    20    C    2  py     Val( 2p)     0.48778      -0.30715
    21    C    2  py     Ryd( 3p)     0.00155       0.45194
    22    C    2  pz     Val( 2p)     0.38779      -0.28488
    23    C    2  pz     Ryd( 3p)     0.00363       0.31090
    24    C    2  dxy    Ryd( 3d)     0.00144       2.03438
    25    C    2  dxz    Ryd( 3d)     0.00085       2.02252
    26    C    2  dyz    Ryd( 3d)     0.00085       1.88963
    27    C    2  dx2y2  Ryd( 3d)     0.00076       1.88752
    28    C    2  dz2    Ryd( 3d)     0.00134       1.86234

    29    C    3  S      Cor( 1S)     0.99946     -10.36203
    30    C    3  S      Val( 2S)     0.48444      -0.44338
    31    C    3  S      Ryd( 3S)     0.00152       0.61737
    32    C    3  px     Val( 2p)     0.45182      -0.30696
    33    C    3  px     Ryd( 3p)     0.00370       0.43871
    34    C    3  py     Val( 2p)     0.48671      -0.31859
    35    C    3  py     Ryd( 3p)     0.00183       0.49995
    36    C    3  pz     Val( 2p)     0.58824      -0.33356
    37    C    3  pz     Ryd( 3p)     0.00138       0.51464
    38    C    3  dxy    Ryd( 3d)     0.00096       2.05269
    39    C    3  dxz    Ryd( 3d)     0.00059       1.85162
    40    C    3  dyz    Ryd( 3d)     0.00081       2.12877
    41    C    3  dx2y2  Ryd( 3d)     0.00098       1.83478
    42    C    3  dz2    Ryd( 3d)     0.00045       1.98020

    43    O    4  S      Cor( 1S)     0.99987     -19.16697
    44    O    4  S      Val( 2S)     0.83773      -1.07391
    45    O    4  S      Ryd( 3S)     0.00078       1.21115
    46    O    4  px     Val( 2p)     0.85796      -0.51396
    47    O    4  px     Ryd( 3p)     0.00087       0.89726
    48    O    4  py     Val( 2p)     0.82989      -0.50232
    49    O    4  py     Ryd( 3p)     0.00131       0.93813
    50    O    4  pz     Val( 2p)     0.84464      -0.49945
    51    O    4  pz     Ryd( 3p)     0.00131       1.01993
    52    O    4  dxy    Ryd( 3d)     0.00051       2.80690
    53    O    4  dxz    Ryd( 3d)     0.00052       2.66015
    54    O    4  dyz    Ryd( 3d)     0.00034       2.90045
    55    O    4  dx2y2  Ryd( 3d)     0.00039       2.59213
    56    O    4  dz2    Ryd( 3d)     0.00046       2.83676

    57    C    5  S      Cor( 1S)     0.99944     -10.34056
    58    C    5  S      Val( 2S)     0.46690      -0.41450
    59    C    5  S      Ryd( 3S)     0.00182       0.60229
    60    C    5  px     Val( 2p)     0.51942      -0.31287
    61    C    5  px     Ryd( 3p)     0.00195       0.50925
    62    C    5  py     Val( 2p)     0.49462      -0.29752
    63    C    5  py     Ryd( 3p)     0.00288       0.46393
    64    C    5  pz     Val( 2p)     0.47499      -0.28851
    65    C    5  pz     Ryd( 3p)     0.00383       0.60509
    66    C    5  dxy    Ryd( 3d)     0.00068       2.04540
    67    C    5  dxz    Ryd( 3d)     0.00062       1.88241
    68    C    5  dyz    Ryd( 3d)     0.00108       2.18738
    69    C    5  dx2y2  Ryd( 3d)     0.00047       1.87511
    70    C    5  dz2    Ryd( 3d)     0.00101       1.96820

    71    O    6  S      Cor( 1S)     0.99986     -19.14149
    72    O    6  S      Val( 2S)     0.83392      -1.05622
    73    O    6  S      Ryd( 3S)     0.00065       1.29019
    74    O    6  px     Val( 2p)     0.81402      -0.48148
    75    O    6  px     Ryd( 3p)     0.00102       1.06669
    76    O    6  py     Val( 2p)     0.88489      -0.49106
    77    O    6  py     Ryd( 3p)     0.00138       0.93271
    78    O    6  pz     Val( 2p)     0.84271      -0.49583
    79    O    6  pz     Ryd( 3p)     0.00064       0.91571
    80    O    6  dxy    Ryd( 3d)     0.00030       2.76668
    81    O    6  dxz    Ryd( 3d)     0.00046       2.69062
    82    O    6  dyz    Ryd( 3d)     0.00050       2.80624
    83    O    6  dx2y2  Ryd( 3d)     0.00037       2.91383
    84    O    6  dz2    Ryd( 3d)     0.00060       2.76667

    85    C    7  S      Cor( 1S)     0.99946     -10.32472
    86    C    7  S      Val( 2S)     0.47096      -0.40486
    87    C    7  S      Ryd( 3S)     0.00119       0.62707
    88    C    7  px     Val( 2p)     0.52802      -0.29998
    89    C    7  px     Ryd( 3p)     0.00216       0.51906
    90    C    7  py     Val( 2p)     0.48037      -0.27821
    91    C    7  py     Ryd( 3p)     0.00425       0.47113
    92    C    7  pz     Val( 2p)     0.48509      -0.28120
    93    C    7  pz     Ryd( 3p)     0.00175       0.59527
    94    C    7  dxy    Ryd( 3d)     0.00083       2.07778
    95    C    7  dxz    Ryd( 3d)     0.00055       1.86152
    96    C    7  dyz    Ryd( 3d)     0.00103       2.19160
    97    C    7  dx2y2  Ryd( 3d)     0.00045       1.90996
    98    C    7  dz2    Ryd( 3d)     0.00077       2.00846

    99    O    8  S      Cor( 1S)     0.99988     -19.14628
   100    O    8  S      Val( 2S)     0.83749      -1.05747
   101    O    8  S      Ryd( 3S)     0.00074       1.21966
   102    O    8  px     Val( 2p)     0.95883      -0.49381
   103    O    8  px     Ryd( 3p)     0.00150       0.92753
   104    O    8  py     Val( 2p)     0.85088      -0.50066
   105    O    8  py     Ryd( 3p)     0.00043       0.92744
   106    O    8  pz     Val( 2p)     0.72311      -0.47076
   107    O    8  pz     Ryd( 3p)     0.00136       1.03646
   108    O    8  dxy    Ryd( 3d)     0.00057       2.58755
   109    O    8  dxz    Ryd( 3d)     0.00006       2.67908
   110    O    8  dyz    Ryd( 3d)     0.00074       3.09761
   111    O    8  dx2y2  Ryd( 3d)     0.00057       2.66852
   112    O    8  dz2    Ryd( 3d)     0.00024       2.83870

   113    C    9  S      Cor( 1S)     0.99951     -10.31642
   114    C    9  S      Val( 2S)     0.50314      -0.41205
   115    C    9  S      Ryd( 3S)     0.00119       0.61964
   116    C    9  px     Val( 2p)     0.42182      -0.25463
   117    C    9  px     Ryd( 3p)     0.00307       0.40014
   118    C    9  py     Val( 2p)     0.50523      -0.26709
   119    C    9  py     Ryd( 3p)     0.00093       0.40274
   120    C    9  pz     Val( 2p)     0.60789      -0.27644
   121    C    9  pz     Ryd( 3p)     0.00207       0.52632
   122    C    9  dxy    Ryd( 3d)     0.00088       2.07207
   123    C    9  dxz    Ryd( 3d)     0.00050       1.89853
   124    C    9  dyz    Ryd( 3d)     0.00072       2.24745
   125    C    9  dx2y2  Ryd( 3d)     0.00080       1.90398
   126    C    9  dz2    Ryd( 3d)     0.00050       2.02393

   127    O   10  S      Cor( 1S)     0.99988     -19.16371
   128    O   10  S      Val( 2S)     0.84207      -1.06982
   129    O   10  S      Ryd( 3S)     0.00041       1.41651
   130    O   10  px     Val( 2p)     0.86214      -0.50621
   131    O   10  px     Ryd( 3p)     0.00087       0.87768
   132    O   10  py     Val( 2p)     0.78059      -0.47921
   133    O   10  py     Ryd( 3p)     0.00120       0.98242
   134    O   10  pz     Val( 2p)     0.90744      -0.49939
   135    O   10  pz     Ryd( 3p)     0.00076       0.93687
   136    O   10  dxy    Ryd( 3d)     0.00041       2.79264
   137    O   10  dxz    Ryd( 3d)     0.00062       2.63548
   138    O   10  dyz    Ryd( 3d)     0.00054       2.98932
   139    O   10  dx2y2  Ryd( 3d)     0.00038       2.73562
   140    O   10  dz2    Ryd( 3d)     0.00051       2.64850

   141    H   11  S      Val( 1S)     0.41173      -0.18536
   142    H   11  S      Ryd( 2S)     0.00158       0.19940
   143    H   11  px     Ryd( 2p)     0.00021       1.79206
   144    H   11  py     Ryd( 2p)     0.00039       1.87049
   145    H   11  pz     Ryd( 2p)     0.00004       1.54309

   146    H   12  S      Val( 1S)     0.36525      -0.12656
   147    H   12  S      Ryd( 2S)     0.00185       0.17017
   148    H   12  px     Ryd( 2p)     0.00008       1.69539
   149    H   12  py     Ryd( 2p)     0.00016       1.80309
   150    H   12  pz     Ryd( 2p)     0.00034       1.98298

   151    H   13  S      Val( 1S)     0.24945      -0.07377
   152    H   13  S      Ryd( 2S)     0.00045       0.25130
   153    H   13  px     Ryd( 2p)     0.00059       1.56073
   154    H   13  py     Ryd( 2p)     0.00082       1.71970
   155    H   13  pz     Ryd( 2p)     0.00101       2.05424

   156    H   14  S      Val( 1S)     0.39542      -0.14547
   157    H   14  S      Ryd( 2S)     0.00266       0.18127
   158    H   14  px     Ryd( 2p)     0.00010       1.72853
   159    H   14  py     Ryd( 2p)     0.00022       1.82288
   160    H   14  pz     Ryd( 2p)     0.00025       2.00934

   161    H   15  S      Val( 1S)     0.24876      -0.05865
   162    H   15  S      Ryd( 2S)     0.00167       0.28347
   163    H   15  px     Ryd( 2p)     0.00111       2.21828
   164    H   15  py     Ryd( 2p)     0.00069       1.64991
   165    H   15  pz     Ryd( 2p)     0.00058       1.59440

   166    H   16  S      Val( 1S)     0.38041      -0.10647
   167    H   16  S      Ryd( 2S)     0.00244       0.21082
   168    H   16  px     Ryd( 2p)     0.00007       1.73461
   169    H   16  py     Ryd( 2p)     0.00015       1.83332
   170    H   16  pz     Ryd( 2p)     0.00031       2.05807

   171    H   17  S      Val( 1S)     0.26168      -0.08111
   172    H   17  S      Ryd( 2S)     0.00088       0.27127
   173    H   17  px     Ryd( 2p)     0.00078       1.53149
   174    H   17  py     Ryd( 2p)     0.00058       1.75814
   175    H   17  pz     Ryd( 2p)     0.00103       2.08659

   176    H   18  S      Val( 1S)     0.40296      -0.13472
   177    H   18  S      Ryd( 2S)     0.00142       0.20424
   178    H   18  px     Ryd( 2p)     0.00012       1.61408
   179    H   18  py     Ryd( 2p)     0.00020       1.79682
   180    H   18  pz     Ryd( 2p)     0.00029       1.96834

   181    H   19  S      Val( 1S)     0.37299      -0.07979
   182    H   19  S      Ryd( 2S)     0.00107       0.20803
   183    H   19  px     Ryd( 2p)     0.00007       1.61067
   184    H   19  py     Ryd( 2p)     0.00023       1.87515
   185    H   19  pz     Ryd( 2p)     0.00028       1.98014

   186    H   20  S      Val( 1S)     0.25258      -0.06129
   187    H   20  S      Ryd( 2S)     0.00160       0.27525
   188    H   20  px     Ryd( 2p)     0.00063       1.55991
   189    H   20  py     Ryd( 2p)     0.00095       1.99177
   190    H   20  pz     Ryd( 2p)     0.00080       1.80033


 Summary of Natural Population Analysis:                  
                                                          
                                       Natural Population 
                Natural  -----------------------------------------------
    Atom  No    Charge         Core      Valence    Rydberg      Total
 -----------------------------------------------------------------------
      O    1   -0.31260      0.99987     3.30643    0.00631     4.31260
      C    2    0.23242      0.99966     1.74726    0.02065     2.76758
      C    3   -0.02288      0.99946     2.01121    0.01221     3.02288
      O    4   -0.37658      0.99987     3.37022    0.00649     4.37658
      C    5    0.03029      0.99944     1.95593    0.01434     2.96971
      O    6   -0.38134      0.99986     3.37554    0.00594     4.38134
      C    7    0.02311      0.99946     1.96444    0.01300     2.97689
      O    8   -0.37641      0.99988     3.37031    0.00622     4.37641
      C    9   -0.04825      0.99951     2.03808    0.01066     3.04825
      O   10   -0.39782      0.99988     3.39224    0.00570     4.39782
      H   11    0.08605      0.00000     0.41173    0.00222     0.41395
      H   12    0.13232      0.00000     0.36525    0.00243     0.36768
      H   13    0.24768      0.00000     0.24945    0.00287     0.25232
      H   14    0.10135      0.00000     0.39542    0.00324     0.39865
      H   15    0.24719      0.00000     0.24876    0.00405     0.25281
      H   16    0.11663      0.00000     0.38041    0.00296     0.38337
      H   17    0.23505      0.00000     0.26168    0.00327     0.26495
      H   18    0.09500      0.00000     0.40296    0.00204     0.40500
      H   19    0.12535      0.00000     0.37299    0.00166     0.37465
      H   20    0.24345      0.00000     0.25258    0.00397     0.25655
 =======================================================================
   * Total *   -0.00000      9.99690    29.87287    0.13023    40.00000

                                 Natural Population      
 --------------------------------------------------------
   Core                       9.99690 ( 99.9690% of  10)
   Valence                   29.87287 ( 99.5762% of  30)
   Natural Minimal Basis     39.86977 ( 99.6744% of  40)
   Natural Rydberg Basis      0.13023 (  0.3256% of  40)
 --------------------------------------------------------

    Atom  No          Natural Electron Configuration
 ----------------------------------------------------------------------------
      O    1      [core]2S( 0.86)2p( 2.45)
      C    2      [core]2S( 0.47)2p( 1.28)3S( 0.01)3p( 0.01)3d( 0.01)
      C    3      [core]2S( 0.48)2p( 1.53)3p( 0.01)
      O    4      [core]2S( 0.84)2p( 2.53)
      C    5      [core]2S( 0.47)2p( 1.49)3p( 0.01)
      O    6      [core]2S( 0.83)2p( 2.54)
      C    7      [core]2S( 0.47)2p( 1.49)3p( 0.01)
      O    8      [core]2S( 0.84)2p( 2.53)
      C    9      [core]2S( 0.50)2p( 1.53)3p( 0.01)
      O   10      [core]2S( 0.84)2p( 2.55)
      H   11            1S( 0.41)
      H   12            1S( 0.37)
      H   13            1S( 0.25)
      H   14            1S( 0.40)
      H   15            1S( 0.25)
      H   16            1S( 0.38)
      H   17            1S( 0.26)
      H   18            1S( 0.40)
      H   19            1S( 0.37)
      H   20            1S( 0.25)


 NATURAL BOND ORBITAL ANALYSIS, alpha spin orbitals:

                       Occupancies       Lewis Structure    Low   High
           Occ.    -------------------  -----------------   occ   occ
  Cycle   Thresh.   Lewis   Non-Lewis     CR  BD  3C  LP    (L)   (NL)   Dev
 =============================================================================
   1(1)    0.90    39.62092   0.37908     10  20   0  10     0      0    0.01
 -----------------------------------------------------------------------------

 Structure accepted: No low occupancy Lewis orbitals

 --------------------------------------------------------
   Core                      9.99691 ( 99.969% of  10)
   Valence Lewis            29.62401 ( 98.747% of  30)
  ==================       ============================
   Total Lewis              39.62092 ( 99.052% of  40)
  -----------------------------------------------------
   Valence non-Lewis         0.29498 (  0.737% of  40)
   Rydberg non-Lewis         0.08410 (  0.210% of  40)
  ==================       ============================
   Total non-Lewis           0.37908 (  0.948% of  40)
 --------------------------------------------------------


       (Occupancy)   Bond orbital/ Coefficients/ Hybrids
 ---------------------------------------------------------------------------------
     1. (0.99846) BD ( 1) O   1 - C   2  
                ( 67.24%)   0.8200* O   1 s( 42.36%)p 1.36( 57.55%)d 0.00(  0.09%)
                                           -0.0000  0.6503 -0.0280  0.6460 -0.0138
                                           -0.0393  0.0040  0.3955 -0.0089 -0.0028
                                            0.0233 -0.0012  0.0176 -0.0012
                ( 32.76%)   0.5724* C   2 s( 30.84%)p 2.23( 68.89%)d 0.01(  0.27%)
                                           -0.0000  0.5511 -0.0688 -0.6276 -0.0532
                                            0.1128 -0.0080 -0.5259 -0.0538 -0.0092
                                            0.0429 -0.0083  0.0267  0.0032
     2. (0.99643) BD ( 2) O   1 - C   2  
                ( 68.96%)   0.8304* O   1 s(  0.20%)p99.99( 99.64%)d 0.84(  0.16%)
                                           -0.0000  0.0442 -0.0020 -0.4928  0.0024
                                           -0.5414  0.0028  0.6785 -0.0045 -0.0159
                                            0.0102 -0.0151 -0.0183  0.0270
                ( 31.04%)   0.5572* C   2 s(  0.16%)p99.99( 99.38%)d 2.85(  0.46%)
                                            0.0000  0.0378 -0.0135 -0.5776  0.0105
                                           -0.5271  0.0153  0.6178 -0.0169  0.0241
                                           -0.0125  0.0263  0.0365 -0.0427
     3. (0.99076) BD ( 1) C   2 - C   3  
                ( 47.84%)   0.6917* C   2 s( 36.80%)p 1.72( 63.13%)d 0.00(  0.07%)
                                            0.0003  0.6067  0.0015  0.1554 -0.0140
                                            0.5354 -0.0132  0.5658  0.0039  0.0064
                                            0.0057  0.0215 -0.0096  0.0071
                ( 52.16%)   0.7222* C   3 s( 26.18%)p 2.82( 73.74%)d 0.00(  0.08%)
                                           -0.0000  0.5116  0.0082 -0.2447 -0.0160
                                           -0.5324 -0.0115 -0.6274  0.0104  0.0098
                                            0.0094  0.0203 -0.0079  0.0097
     4. (0.99404) BD ( 1) C   2 - H  11  
                ( 60.07%)   0.7750* C   2 s( 32.21%)p 2.10( 67.74%)d 0.00(  0.05%)
                                           -0.0002  0.5670  0.0261  0.4897 -0.0247
                                           -0.6482 -0.0007 -0.1293 -0.0117 -0.0187
                                           -0.0047  0.0003 -0.0024 -0.0116
                ( 39.93%)   0.6319* H  11 s( 99.88%)p 0.00(  0.12%)
                                            0.9994 -0.0075 -0.0199  0.0284  0.0041
     5. (0.99582) BD ( 1) C   3 - O   4  
                ( 33.41%)   0.5780* C   3 s( 20.56%)p 3.85( 79.17%)d 0.01(  0.26%)
                                           -0.0001  0.4523  0.0324 -0.6595 -0.0361
                                            0.5810  0.0064  0.1335  0.0113 -0.0433
                                           -0.0076  0.0073  0.0041 -0.0252
                ( 66.59%)   0.8160* O   4 s( 31.69%)p 2.15( 68.24%)d 0.00(  0.07%)
                                           -0.0001  0.5629  0.0029  0.6210 -0.0047
                                           -0.5403 -0.0047 -0.0688 -0.0025 -0.0217
                                            0.0047 -0.0006  0.0093 -0.0117
     6. (0.98204) BD ( 1) C   3 - C   5  
                ( 51.02%)   0.7143* C   3 s( 28.65%)p 2.49( 71.30%)d 0.00(  0.05%)
                                            0.0003  0.5352 -0.0085  0.7015 -0.0080
                                            0.4256  0.0074 -0.1985  0.0159  0.0156
                                           -0.0097 -0.0044  0.0090 -0.0063
                ( 48.98%)   0.6999* C   5 s( 27.38%)p 2.65( 72.56%)d 0.00(  0.07%)
                                            0.0004  0.5232 -0.0011 -0.7048  0.0010
                                           -0.4445  0.0173  0.1751  0.0198  0.0187
                                           -0.0075 -0.0049  0.0093 -0.0120
     7. (0.97904) BD ( 1) C   3 - H  12  
                ( 63.59%)   0.7974* C   3 s( 24.56%)p 3.07( 75.40%)d 0.00(  0.04%)
                                           -0.0002  0.4954 -0.0122  0.0997 -0.0174
                                           -0.4423  0.0079  0.7403 -0.0034 -0.0006
                                            0.0063 -0.0167 -0.0076  0.0071
                ( 36.41%)   0.6034* H  12 s( 99.89%)p 0.00(  0.11%)
                                            0.9994 -0.0082 -0.0047  0.0165 -0.0279
     8. (0.99324) BD ( 1) O   4 - H  13  
                ( 74.98%)   0.8659* O   4 s( 20.69%)p 3.83( 79.23%)d 0.00(  0.08%)
                                            0.0002  0.4545  0.0165  0.0852 -0.0159
                                            0.4758  0.0262  0.7465  0.0213  0.0081
                                            0.0168  0.0141  0.0005  0.0171
                ( 25.02%)   0.5002* H  13 s( 99.54%)p 0.00(  0.46%)
                                            0.9977 -0.0025  0.0012 -0.0369 -0.0571
     9. (0.99512) BD ( 1) C   5 - O   6  
                ( 33.35%)   0.5775* C   5 s( 20.60%)p 3.84( 79.13%)d 0.01(  0.27%)
                                           -0.0001  0.4527  0.0337 -0.1734  0.0076
                                            0.5363  0.0363 -0.6866 -0.0292 -0.0115
                                            0.0152 -0.0417 -0.0117  0.0214
                ( 66.65%)   0.8164* O   6 s( 32.37%)p 2.09( 67.55%)d 0.00(  0.07%)
                                           -0.0001  0.5690  0.0006  0.1505  0.0071
                                           -0.4643  0.0017  0.6612  0.0002 -0.0001
                                           -0.0029 -0.0220 -0.0049  0.0151
    10. (0.98680) BD ( 1) C   5 - C   7  
                ( 50.86%)   0.7132* C   5 s( 29.54%)p 2.38( 70.41%)d 0.00(  0.05%)
                                            0.0002  0.5435  0.0047  0.6614 -0.0091
                                           -0.4819  0.0052 -0.1854  0.0039 -0.0162
                                           -0.0061  0.0051  0.0045 -0.0102
                ( 49.14%)   0.7010* C   7 s( 29.12%)p 2.43( 70.83%)d 0.00(  0.05%)
                                            0.0004  0.5396  0.0008 -0.6713  0.0068
                                            0.4668  0.0074  0.1991 -0.0082 -0.0172
                                           -0.0072  0.0066  0.0048 -0.0100
    11. (0.98657) BD ( 1) C   5 - H  14  
                ( 61.23%)   0.7825* C   5 s( 22.48%)p 3.45( 77.47%)d 0.00(  0.06%)
                                           -0.0003  0.4738 -0.0164  0.1863 -0.0043
                                            0.5287  0.0104  0.6782 -0.0205  0.0043
                                            0.0058  0.0191 -0.0028  0.0115
                ( 38.77%)   0.6227* H  14 s( 99.90%)p 0.00(  0.10%)
                                            0.9995 -0.0051 -0.0062 -0.0193 -0.0236
    12. (0.99318) BD ( 1) O   6 - H  15  
                ( 75.50%)   0.8689* O   6 s( 21.29%)p 3.69( 78.63%)d 0.00(  0.08%)
                                           -0.0002 -0.4612 -0.0131  0.8294  0.0222
                                           -0.3113 -0.0224 -0.0112  0.0200  0.0063
                                            0.0150 -0.0036 -0.0210  0.0105
                ( 24.50%)   0.4950* H  15 s( 99.53%)p 0.00(  0.47%)
                                           -0.9976  0.0125 -0.0634  0.0262 -0.0014
    13. (0.99538) BD ( 1) C   7 - O   8  
                ( 32.46%)   0.5697* C   7 s( 19.10%)p 4.22( 80.62%)d 0.01(  0.28%)
                                           -0.0001  0.4366  0.0211  0.1384  0.0027
                                           -0.5868 -0.0452  0.6637  0.0128 -0.0092
                                            0.0107 -0.0441 -0.0160  0.0192
                ( 67.54%)   0.8218* O   8 s( 32.65%)p 2.06( 67.28%)d 0.00(  0.07%)
                                           -0.0001  0.5714 -0.0004 -0.1278 -0.0013
                                            0.5650 -0.0070 -0.5807 -0.0068 -0.0040
                                            0.0035 -0.0190 -0.0178 -0.0014
    14. (0.99182) BD ( 1) C   7 - C   9  
                ( 51.69%)   0.7190* C   7 s( 28.74%)p 2.48( 71.20%)d 0.00(  0.06%)
                                            0.0002  0.5361  0.0044  0.7086  0.0026
                                            0.4451 -0.0132 -0.1069 -0.0090  0.0193
                                           -0.0037 -0.0015  0.0088 -0.0122
                ( 48.31%)   0.6950* C   9 s( 29.41%)p 2.40( 70.53%)d 0.00(  0.06%)
                                            0.0004  0.5423 -0.0005 -0.6920  0.0045
                                           -0.4594 -0.0059  0.1234 -0.0032  0.0205
                                           -0.0054 -0.0048  0.0070 -0.0114
    15. (0.98235) BD ( 1) C   7 - H  16  
                ( 62.16%)   0.7884* C   7 s( 22.99%)p 3.35( 76.96%)d 0.00(  0.05%)
                                            0.0004 -0.4794  0.0110  0.1641 -0.0161
                                            0.4866  0.0061  0.7110 -0.0123 -0.0041
                                           -0.0055 -0.0177  0.0034 -0.0101
                ( 37.84%)   0.6151* H  16 s( 99.90%)p 0.00(  0.10%)
                                           -0.9995  0.0060 -0.0029 -0.0153 -0.0268
    16. (0.99457) BD ( 1) O   8 - H  17  
                ( 73.95%)   0.8599* O   8 s( 20.42%)p 3.89( 79.50%)d 0.00(  0.09%)
                                            0.0002  0.4516  0.0158  0.1760  0.0089
                                            0.3880 -0.0050  0.7821  0.0405  0.0058
                                            0.0052  0.0250 -0.0115  0.0057
                ( 26.05%)   0.5104* H  17 s( 99.58%)p 0.00(  0.42%)
                                            0.9979 -0.0050 -0.0141 -0.0215 -0.0594
    17. (0.99732) BD ( 1) C   9 - O  10  
                ( 32.22%)   0.5676* C   9 s( 21.47%)p 3.65( 78.29%)d 0.01(  0.24%)
                                           -0.0000  0.4615  0.0415  0.6848  0.0455
                                           -0.5323 -0.0065 -0.1676 -0.0193 -0.0410
                                           -0.0113  0.0087  0.0049 -0.0225
                ( 67.78%)   0.8233* O  10 s( 31.98%)p 2.12( 67.94%)d 0.00(  0.08%)
                                           -0.0000  0.5654  0.0080 -0.6268  0.0072
                                            0.5031  0.0090  0.1825 -0.0081 -0.0171
                                           -0.0164  0.0058  0.0114 -0.0077
    18. (0.99205) BD ( 1) C   9 - H  18  
                ( 60.28%)   0.7764* C   9 s( 23.92%)p 3.18( 76.02%)d 0.00(  0.05%)
                                           -0.0001  0.4889 -0.0149  0.2032  0.0182
                                            0.4616  0.0105  0.7107 -0.0204  0.0038
                                            0.0046  0.0158 -0.0054  0.0148
                ( 39.72%)   0.6302* H  18 s( 99.90%)p 0.00(  0.10%)
                                            0.9995 -0.0051 -0.0085 -0.0195 -0.0227
    19. (0.98759) BD ( 1) C   9 - H  19  
                ( 62.78%)   0.7923* C   9 s( 25.16%)p 2.97( 74.79%)d 0.00(  0.04%)
                                           -0.0002  0.5016 -0.0037 -0.0842  0.0222
                                            0.5385 -0.0055 -0.6710  0.0098 -0.0017
                                            0.0065 -0.0163 -0.0055  0.0093
                ( 37.22%)   0.6101* H  19 s( 99.90%)p 0.00(  0.10%)
                                            0.9995 -0.0043  0.0029 -0.0217  0.0235
    20. (0.99476) BD ( 1) O  10 - H  20  
                ( 75.09%)   0.8665* O  10 s( 20.70%)p 3.83( 79.21%)d 0.00(  0.09%)
                                           -0.0001 -0.4548 -0.0135  0.0125 -0.0213
                                            0.7168  0.0337 -0.5258 -0.0062 -0.0095
                                            0.0103  0.0243  0.0084 -0.0077
                ( 24.91%)   0.4991* H  20 s( 99.59%)p 0.00(  0.41%)
                                           -0.9979  0.0118  0.0006 -0.0533  0.0357
    21. (0.99986) CR ( 1) O   1           s(100.00%)p 0.00(  0.00%)
                                            1.0000 -0.0003 -0.0000  0.0002 -0.0000
                                           -0.0000  0.0000  0.0002 -0.0000 -0.0000
                                            0.0000 -0.0000  0.0000  0.0000
    22. (0.99967) CR ( 1) C   2           s(100.00%)p 0.00(  0.00%)
                                            1.0000 -0.0001  0.0000  0.0000 -0.0000
                                           -0.0003  0.0000 -0.0002 -0.0000 -0.0000
                                           -0.0000 -0.0000  0.0000 -0.0000
    23. (0.99946) CR ( 1) C   3           s(100.00%)p 0.00(  0.00%)
                                            1.0000  0.0000  0.0000 -0.0002 -0.0000
                                           -0.0002 -0.0000  0.0002 -0.0000 -0.0000
                                            0.0000 -0.0000 -0.0000  0.0000
    24. (0.99987) CR ( 1) O   4           s(100.00%)p 0.00(  0.00%)
                                            1.0000 -0.0001 -0.0000  0.0000  0.0000
                                           -0.0001 -0.0000 -0.0002 -0.0000 -0.0000
                                           -0.0000 -0.0000  0.0000 -0.0000
    25. (0.99945) CR ( 1) C   5           s(100.00%)p 0.00(  0.00%)
                                            1.0000 -0.0001 -0.0000  0.0002  0.0000
                                            0.0005 -0.0000  0.0001 -0.0000 -0.0000
                                            0.0000  0.0000 -0.0000  0.0000
    26. (0.99986) CR ( 1) O   6           s(100.00%)p 0.00(  0.00%)
                                            1.0000 -0.0001 -0.0000  0.0001  0.0000
                                           -0.0001 -0.0000  0.0001  0.0000  0.0000
                                            0.0000 -0.0000 -0.0000  0.0000
    27. (0.99946) CR ( 1) C   7           s(100.00%)p 0.00(  0.00%)
                                            1.0000 -0.0001 -0.0000  0.0000  0.0000
                                           -0.0005 -0.0000 -0.0003  0.0000  0.0000
                                            0.0000  0.0000 -0.0000  0.0000
    28. (0.99988) CR ( 1) O   8           s(100.00%)p 0.00(  0.00%)
                                            1.0000 -0.0001 -0.0000 -0.0000 -0.0000
                                            0.0000  0.0000 -0.0002 -0.0000 -0.0000
                                           -0.0000 -0.0000  0.0000 -0.0000
    29. (0.99952) CR ( 1) C   9           s(100.00%)p 0.00(  0.00%)
                                            1.0000 -0.0001 -0.0000  0.0003  0.0000
                                            0.0004  0.0000 -0.0001  0.0000 -0.0000
                                            0.0000  0.0000 -0.0000  0.0000
    30. (0.99988) CR ( 1) O  10           s(100.00%)p 0.00(  0.00%)
                                            1.0000 -0.0001 -0.0000 -0.0001 -0.0000
                                            0.0001  0.0000 -0.0000 -0.0000 -0.0000
                                           -0.0000  0.0000  0.0000 -0.0000
    31. (0.99247) LP ( 1) O   1           s( 57.51%)p 0.74( 42.47%)d 0.00(  0.02%)
                                            0.0004  0.7582  0.0154 -0.5295  0.0015
                                            0.0779 -0.0000 -0.3718  0.0010  0.0014
                                           -0.0121  0.0030 -0.0089  0.0002
    32. (0.95109) LP ( 2) O   1           s(  0.01%)p99.99( 99.89%)d 6.51(  0.09%)
                                            0.0000  0.0113 -0.0035  0.2396  0.0010
                                           -0.8355 -0.0102 -0.4933 -0.0057 -0.0209
                                           -0.0081 -0.0138  0.0038 -0.0146
    33. (0.98878) LP ( 1) O   4           s( 47.35%)p 1.11( 52.61%)d 0.00(  0.04%)
                                            0.0000  0.6880 -0.0084 -0.6008  0.0012
                                            0.0766  0.0029 -0.3991  0.0072  0.0016
                                           -0.0158  0.0051 -0.0118  0.0013
    34. (0.97330) LP ( 2) O   4           s(  0.26%)p99.99( 99.68%)d 0.21(  0.06%)
                                           -0.0000  0.0505 -0.0096  0.4952 -0.0090
                                            0.6888 -0.0115 -0.5261  0.0097  0.0115
                                           -0.0036  0.0111  0.0121 -0.0123
    35. (0.98656) LP ( 1) O   6           s( 46.31%)p 1.16( 53.65%)d 0.00(  0.04%)
                                            0.0001  0.6805 -0.0063  0.4364 -0.0073
                                            0.1752  0.0014 -0.5614  0.0030 -0.0071
                                            0.0161  0.0047 -0.0032 -0.0081
    36. (0.97365) LP ( 2) O   6           s(  0.01%)p 1.00( 99.93%)d 0.00(  0.06%)
                                            0.0000  0.0015  0.0086  0.3115 -0.0049
                                            0.8097 -0.0122  0.4965 -0.0052 -0.0138
                                           -0.0015  0.0114  0.0016  0.0162
    37. (0.98890) LP ( 1) O   8           s( 46.67%)p 1.14( 53.29%)d 0.00(  0.04%)
                                            0.0001  0.6831 -0.0066 -0.0812  0.0023
                                           -0.7253  0.0046 -0.0162  0.0031 -0.0021
                                            0.0012 -0.0017  0.0153  0.0121
    38. (0.97199) LP ( 2) O   8           s(  0.25%)p99.99( 99.69%)d 0.22(  0.06%)
                                           -0.0000  0.0503  0.0003  0.9721 -0.0200
                                           -0.0566  0.0011 -0.2197  0.0038  0.0227
                                            0.0021 -0.0052  0.0021  0.0001
    39. (0.99037) LP ( 1) O  10           s( 47.20%)p 1.12( 52.75%)d 0.00(  0.05%)
                                            0.0001  0.6870 -0.0107  0.4959 -0.0023
                                            0.0386 -0.0026 -0.5292  0.0056 -0.0032
                                            0.0180  0.0009 -0.0095 -0.0069
    40. (0.97956) LP ( 2) O  10           s(  0.11%)p99.99( 99.83%)d 0.57(  0.06%)
                                            0.0000  0.0325  0.0052  0.6000 -0.0065
                                            0.4791 -0.0056  0.6392 -0.0079 -0.0107
                                           -0.0012  0.0055 -0.0093  0.0196
    41. (0.00208) RY*( 1) O   1           s(  1.00%)p97.09( 96.85%)d 2.16(  2.15%)
                                            0.0000 -0.0005  0.0999  0.0032 -0.1945
                                           -0.0065  0.8472 -0.0023  0.4614 -0.1070
                                           -0.0379 -0.0582  0.0129 -0.0714
    42. (0.00016) RY*( 2) O   1           s(  1.93%)p50.21( 97.05%)d 0.53(  1.02%)
                                           -0.0000 -0.0003  0.1390  0.0080  0.4862
                                            0.0034  0.4841 -0.0051 -0.7068 -0.0063
                                            0.0087 -0.0454 -0.0382  0.0810
    43. (0.00010) RY*( 3) O   1           s( 65.84%)p 0.51( 33.35%)d 0.01(  0.81%)
    44. (0.00003) RY*( 4) O   1           s( 23.13%)p 2.53( 58.57%)d 0.79( 18.30%)
    45. (0.00000) RY*( 5) O   1           s(  0.63%)p 1.72(  1.08%)d99.99( 98.29%)
    46. (0.00000) RY*( 6) O   1           s(  3.52%)p 1.89(  6.66%)d25.52( 89.82%)
    47. (0.00000) RY*( 7) O   1           s(  1.51%)p 1.02(  1.55%)d64.04( 96.94%)
    48. (0.00000) RY*( 8) O   1           s(  2.07%)p 1.95(  4.04%)d45.41( 93.89%)
    49. (0.00000) RY*( 9) O   1           s(  0.29%)p 4.51(  1.31%)d99.99( 98.40%)
    50. (0.00658) RY*( 1) C   2           s( 32.18%)p 2.10( 67.61%)d 0.01(  0.21%)
                                            0.0000  0.0609  0.5640 -0.0694  0.5595
                                            0.0011 -0.1701 -0.0424  0.5723 -0.0198
                                           -0.0318 -0.0100 -0.0199  0.0130
    51. (0.00354) RY*( 2) C   2           s( 28.88%)p 1.15( 33.23%)d 1.31( 37.88%)
                                            0.0000 -0.0200  0.5371 -0.0338 -0.5341
                                            0.0159 -0.1929  0.0176 -0.0906 -0.4817
                                           -0.1689 -0.2733  0.0228 -0.2074
    52. (0.00218) RY*( 3) C   2           s(  0.19%)p99.99( 52.05%)d99.99( 47.76%)
                                            0.0000 -0.0206  0.0387 -0.0155 -0.4468
                                           -0.0367 -0.5034  0.0147  0.2562  0.2676
                                            0.1835  0.1994 -0.1305  0.5617
    53. (0.00104) RY*( 4) C   2           s(  4.08%)p19.37( 78.99%)d 4.15( 16.93%)
                                           -0.0000  0.0117  0.2016 -0.0231 -0.3807
                                            0.0095  0.7087 -0.0248  0.3761  0.1994
                                           -0.1526  0.2705 -0.1785 -0.0346
    54. (0.00060) RY*( 5) C   2           s( 22.80%)p 1.14( 26.00%)d 2.24( 51.19%)
                                           -0.0000 -0.0066  0.4775  0.0083  0.0250
                                            0.0222 -0.1214 -0.0310 -0.4931  0.5592
                                            0.0863  0.3229  0.0654 -0.2886
    55. (0.00010) RY*( 6) C   2           s( 10.68%)p 3.03( 32.41%)d 5.33( 56.91%)
                                            0.0000  0.0041  0.3268 -0.0254  0.1769
                                           -0.0145  0.3523  0.0248 -0.4090 -0.1608
                                            0.2628 -0.1776 -0.2636  0.6108
    56. (0.00002) RY*( 7) C   2           s(  0.03%)p68.33(  2.06%)d99.99( 97.91%)
    57. (0.00001) RY*( 8) C   2           s(  1.09%)p 3.41(  3.70%)d87.69( 95.21%)
    58. (0.00002) RY*( 9) C   2           s(  0.05%)p99.99(  4.80%)d99.99( 95.16%)
    59. (0.00397) RY*( 1) C   3           s(  1.40%)p69.81( 97.75%)d 0.61(  0.85%)
                                           -0.0000 -0.0265  0.1153  0.0164 -0.8070
                                           -0.0058  0.4392 -0.0125 -0.3644  0.0518
                                            0.0374  0.0006 -0.0558  0.0362
    60. (0.00170) RY*( 2) C   3           s( 39.05%)p 1.13( 44.16%)d 0.43( 16.79%)
                                           -0.0000  0.0025  0.6249  0.0229 -0.0410
                                           -0.0017 -0.5448  0.0158 -0.3773  0.0564
                                           -0.2453  0.3002  0.0285  0.1166
    61. (0.00139) RY*( 3) C   3           s(  3.79%)p 9.83( 37.23%)d15.57( 58.98%)
                                            0.0000  0.0130  0.1942 -0.0105  0.3224
                                           -0.0154  0.4747 -0.0031 -0.2066  0.0775
                                           -0.2482 -0.0421  0.7214 -0.0034
    62. (0.00063) RY*( 4) C   3           s(  8.92%)p 6.44( 57.42%)d 3.78( 33.66%)
                                            0.0000 -0.0246  0.2976  0.0145 -0.1905
                                           -0.0186  0.1762  0.0202  0.7113  0.1585
                                           -0.1330  0.5001  0.0586 -0.2008
    63. (0.00058) RY*( 5) C   3           s( 15.56%)p 0.57(  8.89%)d 4.86( 75.55%)
                                           -0.0000 -0.0100  0.3943  0.0132 -0.1380
                                           -0.0101 -0.2111 -0.0038  0.1582 -0.0001
                                            0.5984 -0.4435  0.3184 -0.3151
    64. (0.00037) RY*( 6) C   3           s( 18.08%)p 1.93( 34.89%)d 2.60( 47.04%)
                                           -0.0000  0.0138  0.4249 -0.0060  0.4080
                                            0.0143  0.4112  0.0032 -0.1142  0.3130
                                            0.2877 -0.0184 -0.5355  0.0503
    65. (0.00025) RY*( 7) C   3           s(  9.77%)p 0.46(  4.53%)d 8.77( 85.69%)
                                           -0.0000 -0.0091  0.3125  0.0375  0.0539
                                           -0.0321  0.1835 -0.0167  0.0777 -0.8267
                                           -0.2569 -0.1870 -0.2180 -0.1582
    66. (0.00006) RY*( 8) C   3           s(  0.04%)p31.09(  1.15%)d99.99( 98.82%)
    67. (0.00004) RY*( 9) C   3           s(  3.46%)p 4.15( 14.36%)d23.78( 82.19%)
    68. (0.00133) RY*( 1) O   4           s(  1.26%)p75.46( 95.27%)d 2.75(  3.47%)
                                           -0.0000  0.0045  0.1123  0.0084  0.5851
                                            0.0085  0.6399 -0.0086 -0.4480  0.0316
                                           -0.0667  0.0580  0.1607 -0.0083
    69. (0.00103) RY*( 2) O   4           s( 26.77%)p 2.50( 67.03%)d 0.23(  6.21%)
                                           -0.0000  0.0060  0.5173 -0.0026 -0.3262
                                            0.0093 -0.2779  0.0004 -0.6975  0.0196
                                           -0.1219  0.1702 -0.1260  0.0445
    70. (0.00020) RY*( 3) O   4           s( 64.78%)p 0.48( 31.41%)d 0.06(  3.81%)
                                            0.0000 -0.0017  0.8049 -0.0022  0.3360
                                           -0.0008 -0.1287 -0.0156  0.4294  0.0231
                                            0.1046 -0.1600  0.0184 -0.0267
    71. (0.00004) RY*( 4) O   4           s(  5.00%)p14.19( 70.95%)d 4.81( 24.05%)
    72. (0.00001) RY*( 5) O   4           s(  0.85%)p 5.34(  4.54%)d99.99( 94.60%)
    73. (0.00000) RY*( 6) O   4           s(  0.06%)p53.92(  3.43%)d99.99( 96.51%)
    74. (0.00001) RY*( 7) O   4           s(  0.42%)p43.76( 18.22%)d99.99( 81.36%)
    75. (0.00000) RY*( 8) O   4           s(  0.62%)p 9.92(  6.14%)d99.99( 93.24%)
    76. (0.00001) RY*( 9) O   4           s(  0.25%)p13.04(  3.26%)d99.99( 96.49%)
    77. (0.00386) RY*( 1) C   5           s(  8.31%)p10.75( 89.30%)d 0.29(  2.39%)
                                           -0.0000 -0.0244  0.2872 -0.0003  0.2842
                                           -0.0413  0.4247  0.0254 -0.7934 -0.0496
                                            0.1289  0.0495  0.0475  0.0116
    78. (0.00240) RY*( 2) C   5           s( 25.25%)p 2.36( 59.68%)d 0.60( 15.07%)
                                            0.0000  0.0063  0.5024  0.0109  0.6813
                                            0.0120 -0.2171  0.0242  0.2910 -0.0866
                                           -0.0327 -0.2260 -0.0031 -0.3018
    79. (0.00205) RY*( 3) C   5           s(  0.43%)p99.99( 90.00%)d22.33(  9.57%)
                                            0.0000 -0.0237  0.0610  0.0188  0.0769
                                            0.0013  0.8081  0.0141  0.4905  0.0214
                                           -0.0103 -0.0803  0.1993  0.2213
    80. (0.00111) RY*( 4) C   5           s( 24.83%)p 1.64( 40.63%)d 1.39( 34.55%)
                                            0.0000 -0.0121  0.4981  0.0008 -0.6098
                                            0.0086  0.1836  0.0213  0.0139 -0.0670
                                           -0.1302 -0.1649 -0.2039 -0.5052
    81. (0.00082) RY*( 5) C   5           s(  2.16%)p 2.09(  4.52%)d43.12( 93.32%)
                                           -0.0000  0.0035  0.1471 -0.0169 -0.1390
                                            0.0048 -0.0892 -0.0032  0.1325 -0.5171
                                            0.6211  0.3704  0.3698 -0.0778
    82. (0.00036) RY*( 6) C   5           s( 26.74%)p 0.25(  6.70%)d 2.49( 66.56%)
                                            0.0000  0.0051  0.5171  0.0023 -0.1492
                                            0.0077 -0.2112 -0.0088  0.0035  0.4152
                                           -0.2633  0.3302  0.4488  0.3367
    83. (0.00019) RY*( 7) C   5           s( 10.10%)p 0.40(  4.03%)d 8.51( 85.88%)
                                           -0.0000 -0.0055  0.3177  0.0050 -0.1369
                                           -0.0337 -0.1365  0.0346  0.0234 -0.0174
                                            0.4050 -0.4128 -0.3797  0.6163
    84. (0.00012) RY*( 8) C   5           s(  0.95%)p 0.11(  0.10%)d99.99( 98.95%)
                                           -0.0000  0.0003  0.0975 -0.0185  0.0164
                                           -0.0032 -0.0153  0.0074 -0.0096 -0.7009
                                           -0.5697  0.1930 -0.1825  0.3213
    85. (0.00006) RY*( 9) C   5           s(  1.24%)p 4.42(  5.48%)d75.27( 93.28%)
    86. (0.00126) RY*( 1) O   6           s( 14.59%)p 5.61( 81.84%)d 0.24(  3.56%)
                                           -0.0000  0.0048  0.3820 -0.0043 -0.0950
                                           -0.0102 -0.8117 -0.0066 -0.3877 -0.0363
                                           -0.0452 -0.0602 -0.0708 -0.1538
    87. (0.00071) RY*( 2) O   6           s( 12.76%)p 6.10( 77.86%)d 0.73(  9.38%)
                                           -0.0000  0.0022  0.3573 -0.0012  0.8275
                                            0.0034  0.1950 -0.0037 -0.2361 -0.2135
                                            0.1707  0.0436  0.0740 -0.1081
    88. (0.00023) RY*( 3) O   6           s( 63.21%)p 0.53( 33.82%)d 0.05(  2.97%)
                                            0.0000  0.0000  0.7951  0.0033 -0.1892
                                           -0.0059  0.1010 -0.0040  0.5405  0.0728
                                            0.0280  0.0804  0.0228  0.1289
    89. (0.00004) RY*( 4) O   6           s(  7.27%)p11.64( 84.71%)d 1.10(  8.02%)
    90. (0.00001) RY*( 5) O   6           s(  0.53%)p11.68(  6.17%)d99.99( 93.30%)
    91. (0.00001) RY*( 6) O   6           s(  0.50%)p 5.47(  2.71%)d99.99( 96.79%)
    92. (0.00001) RY*( 7) O   6           s(  0.57%)p 2.00(  1.15%)d99.99( 98.28%)
    93. (0.00000) RY*( 8) O   6           s(  0.11%)p11.58(  1.27%)d99.99( 98.62%)
    94. (0.00001) RY*( 9) O   6           s(  0.47%)p22.88( 10.70%)d99.99( 88.83%)
    95. (0.00413) RY*( 1) C   7           s(  1.70%)p56.76( 96.54%)d 1.04(  1.76%)
                                           -0.0000 -0.0258  0.1278 -0.0194  0.0556
                                            0.0355 -0.8987 -0.0222  0.3904  0.0615
                                           -0.0268 -0.0099  0.0353  0.1086
    96. (0.00226) RY*( 2) C   7           s( 11.57%)p 6.91( 79.97%)d 0.73(  8.46%)
                                            0.0000  0.0083  0.3400 -0.0058 -0.8919
                                           -0.0022 -0.0509 -0.0203 -0.0353 -0.1606
                                            0.1895 -0.0607  0.0566 -0.1265
    97. (0.00147) RY*( 3) C   7           s( 25.60%)p 2.21( 56.60%)d 0.70( 17.80%)
                                            0.0000 -0.0120  0.5058 -0.0146  0.1912
                                           -0.0041 -0.2027 -0.0256 -0.6982  0.1177
                                           -0.2261 -0.3346  0.0160 -0.0286
    98. (0.00076) RY*( 4) C   7           s(  6.99%)p 3.22( 22.48%)d10.09( 70.53%)
                                            0.0000  0.0030  0.2643 -0.0087 -0.0608
                                           -0.0034  0.2026 -0.0023  0.4242  0.4267
                                           -0.4555 -0.1712 -0.3835 -0.3734
    99. (0.00066) RY*( 5) C   7           s( 14.46%)p 1.07( 15.46%)d 4.85( 70.08%)
                                            0.0000 -0.0067  0.3802  0.0131  0.3611
                                           -0.0033  0.0264 -0.0063  0.1527 -0.5549
                                            0.2712  0.1119 -0.0668 -0.5499
   100. (0.00047) RY*( 6) C   7           s( 31.43%)p 0.43( 13.50%)d 1.75( 55.07%)
                                           -0.0000  0.0039  0.5606  0.0008  0.1175
                                           -0.0067  0.2585  0.0148  0.2325  0.2321
                                            0.0229  0.3355  0.5288  0.3227
   101. (0.00020) RY*( 7) C   7           s(  6.18%)p 1.23(  7.62%)d13.94( 86.20%)
                                           -0.0000 -0.0042  0.2486  0.0021  0.0791
                                            0.0377  0.1663 -0.0279  0.2001 -0.2326
                                            0.2261 -0.4048 -0.4716  0.6087
   102. (0.00015) RY*( 8) C   7           s(  0.18%)p11.96(  2.18%)d99.99( 97.64%)
                                           -0.0000 -0.0021  0.0426 -0.0153  0.0708
                                            0.0058 -0.0502  0.0081 -0.1180  0.5919
                                            0.7305  0.0970 -0.2480 -0.1468
   103. (0.00007) RY*( 9) C   7           s(  1.93%)p 3.13(  6.05%)d47.67( 92.02%)
   104. (0.00113) RY*( 1) O   8           s(  1.30%)p72.74( 94.60%)d 3.15(  4.10%)
                                            0.0000 -0.0010  0.1140  0.0154  0.9540
                                           -0.0016  0.1094 -0.0063 -0.1540  0.1452
                                           -0.1198 -0.0455 -0.0517  0.0284
   105. (0.00054) RY*( 2) O   8           s( 91.80%)p 0.05(  4.20%)d 0.04(  4.00%)
                                            0.0000 -0.0008  0.9581 -0.0044 -0.1223
                                           -0.0061 -0.0428 -0.0082 -0.1585  0.0021
                                            0.0819  0.0682  0.0775  0.1503
   106. (0.00045) RY*( 3) O   8           s(  2.05%)p40.68( 83.45%)d 7.07( 14.49%)
                                            0.0000  0.0018  0.1432 -0.0033 -0.0774
                                           -0.0006  0.8780 -0.0045  0.2401 -0.0587
                                           -0.0620 -0.0823 -0.1091 -0.3450
   107. (0.00003) RY*( 4) O   8           s(  1.53%)p59.94( 91.83%)d 4.33(  6.64%)
   108. (0.00001) RY*( 5) O   8           s(  0.00%)p 1.00(  2.70%)d36.01( 97.30%)
   109. (0.00001) RY*( 6) O   8           s(  0.37%)p 5.50(  2.02%)d99.99( 97.61%)
   110. (0.00001) RY*( 7) O   8           s(  0.51%)p 6.36(  3.23%)d99.99( 96.26%)
   111. (0.00000) RY*( 8) O   8           s(  0.70%)p 5.60(  3.91%)d99.99( 95.39%)
   112. (0.00001) RY*( 9) O   8           s(  1.76%)p 8.12( 14.27%)d47.79( 83.97%)
   113. (0.00273) RY*( 1) C   9           s(  3.09%)p29.62( 91.49%)d 1.75(  5.42%)
                                            0.0000  0.0402  0.1711  0.0273 -0.7579
                                           -0.0032  0.3142  0.0026  0.4910  0.0083
                                           -0.0838 -0.0835  0.1992  0.0208
   114. (0.00147) RY*( 2) C   9           s(  0.37%)p99.99( 92.58%)d19.13(  7.05%)
                                            0.0000  0.0003  0.0607 -0.0067 -0.2715
                                            0.0059  0.4582 -0.0236 -0.8009  0.0388
                                            0.0490  0.0998  0.2332 -0.0478
   115. (0.00081) RY*( 3) C   9           s(  1.23%)p 3.90(  4.79%)d76.56( 93.98%)
                                           -0.0000 -0.0095  0.1104  0.0003  0.2097
                                            0.0113  0.0081  0.0195  0.0584 -0.0211
                                            0.4363 -0.6162  0.5090 -0.3320
   116. (0.00068) RY*( 4) C   9           s( 12.08%)p 0.85( 10.31%)d 6.42( 77.61%)
                                           -0.0000 -0.0183  0.3471 -0.0245  0.3057
                                            0.0295 -0.0325  0.0050  0.0842 -0.0640
                                           -0.5532  0.2995  0.6132 -0.0146
   117. (0.00063) RY*( 5) C   9           s( 41.40%)p 0.51( 21.24%)d 0.90( 37.36%)
                                           -0.0000 -0.0164  0.6432 -0.0416  0.2234
                                            0.0193  0.3958  0.0153  0.0586 -0.4261
                                            0.0737 -0.0433 -0.4242 -0.0692
   118. (0.00029) RY*( 6) C   9           s( 38.79%)p 1.32( 51.05%)d 0.26( 10.16%)
                                            0.0000  0.0030  0.6228  0.0017 -0.2841
                                            0.0174 -0.6218  0.0061 -0.2067  0.2733
                                            0.1478  0.0241 -0.0660  0.0081
   119. (0.00008) RY*( 7) C   9           s(  0.17%)p57.83(  9.79%)d99.99( 90.04%)
   120. (0.00006) RY*( 8) C   9           s(  2.86%)p 6.43( 18.40%)d27.53( 78.74%)
   121. (0.00001) RY*( 9) C   9           s(  0.05%)p15.36(  0.72%)d99.99( 99.24%)
   122. (0.00091) RY*( 1) O  10           s(  0.01%)p99.99( 93.36%)d99.99(  6.62%)
                                            0.0000 -0.0027  0.0116  0.0061  0.6099
                                            0.0028  0.4417  0.0037  0.6054 -0.0000
                                           -0.0845  0.1465 -0.1835  0.0631
   123. (0.00053) RY*( 2) O  10           s(  1.43%)p57.06( 81.79%)d11.71( 16.78%)
                                            0.0000 -0.0050  0.1196  0.0045  0.4942
                                           -0.0042  0.2987 -0.0039 -0.6960 -0.1361
                                            0.2009 -0.2304 -0.2267 -0.0665
   124. (0.00010) RY*( 3) O  10           s( 95.79%)p 0.02(  2.08%)d 0.02(  2.13%)
   125. (0.00003) RY*( 4) O  10           s(  0.46%)p99.99( 88.03%)d25.06( 11.51%)
   126. (0.00001) RY*( 5) O  10           s(  0.68%)p 4.99(  3.38%)d99.99( 95.95%)
   127. (0.00000) RY*( 6) O  10           s(  0.20%)p49.28(  9.95%)d99.99( 89.85%)
   128. (0.00000) RY*( 7) O  10           s(  1.12%)p 5.91(  6.60%)d82.67( 92.29%)
   129. (0.00001) RY*( 8) O  10           s(  0.28%)p50.19( 14.30%)d99.99( 85.41%)
   130. (0.00000) RY*( 9) O  10           s(  0.03%)p24.31(  0.79%)d99.99( 99.18%)
   131. (0.00162) RY*( 1) H  11           s( 99.71%)p 0.00(  0.29%)
                                            0.0058  0.9986 -0.0286  0.0355  0.0279
   132. (0.00003) RY*( 2) H  11           s(  0.12%)p99.99( 99.88%)
   133. (0.00004) RY*( 3) H  11           s(  0.21%)p99.99( 99.79%)
   134. (0.00003) RY*( 4) H  11           s(  0.08%)p99.99( 99.92%)
   135. (0.00187) RY*( 1) H  12           s( 99.54%)p 0.00(  0.46%)
                                            0.0086  0.9976  0.0679 -0.0038 -0.0009
   136. (0.00011) RY*( 2) H  12           s(  0.20%)p99.99( 99.80%)
                                            0.0004  0.0448 -0.6987 -0.6601 -0.2724
   137. (0.00003) RY*( 3) H  12           s(  0.27%)p99.99( 99.73%)
   138. (0.00003) RY*( 4) H  12           s(  0.10%)p99.99( 99.90%)
   139. (0.00074) RY*( 1) H  13           s(  3.80%)p25.28( 96.20%)
                                            0.0022  0.1950  0.5255  0.7139 -0.4198
   140. (0.00058) RY*( 2) H  13           s( 31.88%)p 2.14( 68.12%)
                                            0.0121  0.5645 -0.7417  0.3571 -0.0587
   141. (0.00040) RY*( 3) H  13           s( 60.28%)p 0.66( 39.72%)
                                            0.0110  0.7763  0.4156 -0.3046  0.3630
   142. (0.00001) RY*( 4) H  13           s(  4.50%)p21.23( 95.50%)
   143. (0.00270) RY*( 1) H  14           s( 99.98%)p 0.00(  0.02%)
                                            0.0055  0.9999 -0.0061  0.0099  0.0105
   144. (0.00009) RY*( 2) H  14           s(  0.01%)p 1.00( 99.99%)
   145. (0.00006) RY*( 3) H  14           s(  0.03%)p99.99( 99.97%)
   146. (0.00002) RY*( 4) H  14           s(  0.09%)p99.99( 99.91%)
   147. (0.00177) RY*( 1) H  15           s( 96.25%)p 0.04(  3.75%)
                                            0.0247  0.9808 -0.1615  0.0779 -0.0729
   148. (0.00070) RY*( 2) H  15           s(  0.17%)p99.99( 99.83%)
                                           -0.0019  0.0415  0.3231  0.7210  0.6115
   149. (0.00049) RY*( 3) H  15           s(  0.33%)p99.99( 99.67%)
                                            0.0024  0.0574 -0.2716 -0.5498  0.7878
   150. (0.00002) RY*( 4) H  15           s(  3.72%)p25.92( 96.28%)
   151. (0.00247) RY*( 1) H  16           s( 99.78%)p 0.00(  0.22%)
                                            0.0058  0.9989 -0.0434 -0.0083  0.0157
   152. (0.00006) RY*( 2) H  16           s(  0.15%)p99.99( 99.85%)
   153. (0.00005) RY*( 3) H  16           s(  0.08%)p99.99( 99.92%)
   154. (0.00002) RY*( 4) H  16           s(  0.09%)p99.99( 99.91%)
   155. (0.00091) RY*( 1) H  17           s( 97.25%)p 0.03(  2.75%)
                                            0.0155  0.9860  0.0370  0.0260  0.1594
   156. (0.00076) RY*( 2) H  17           s(  0.00%)p 1.00(100.00%)
                                           -0.0001  0.0015 -0.9764  0.0607  0.2075
   157. (0.00053) RY*( 3) H  17           s(  0.16%)p99.99( 99.84%)
                                           -0.0037  0.0403 -0.0262  0.9185 -0.3925
   158. (0.00001) RY*( 4) H  17           s(  3.00%)p32.31( 97.00%)
   159. (0.00144) RY*( 1) H  18           s( 99.83%)p 0.00(  0.17%)
                                            0.0060  0.9991 -0.0119  0.0125  0.0373
   160. (0.00013) RY*( 2) H  18           s(  0.05%)p99.99( 99.95%)
                                            0.0020  0.0229  0.6094  0.5231 -0.5954
   161. (0.00007) RY*( 3) H  18           s(  0.03%)p99.99( 99.97%)
   162. (0.00002) RY*( 4) H  18           s(  0.18%)p99.99( 99.82%)
   163. (0.00108) RY*( 1) H  19           s( 99.96%)p 0.00(  0.04%)
                                            0.0041  0.9998  0.0023 -0.0190 -0.0068
   164. (0.00009) RY*( 2) H  19           s(  0.02%)p99.99( 99.98%)
   165. (0.00004) RY*( 3) H  19           s(  0.07%)p99.99( 99.93%)
   166. (0.00004) RY*( 4) H  19           s(  0.06%)p99.99( 99.94%)
   167. (0.00168) RY*( 1) H  20           s( 97.36%)p 0.03(  2.64%)
                                            0.0218  0.9865  0.0354 -0.1422  0.0700
   168. (0.00073) RY*( 2) H  20           s(  0.01%)p 1.00( 99.99%)
                                           -0.0019  0.0074  0.4731  0.5191  0.7118
   169. (0.00060) RY*( 3) H  20           s(  0.14%)p99.99( 99.86%)
                                            0.0018  0.0370 -0.8795  0.2394  0.4096
   170. (0.00002) RY*( 4) H  20           s(  2.91%)p33.42( 97.09%)
   171. (0.00336) BD*( 1) O   1 - C   2  
                ( 32.76%)   0.5724* O   1 s( 42.36%)p 1.36( 57.55%)d 0.00(  0.09%)
                                            0.0000 -0.6503  0.0280 -0.6460  0.0138
                                            0.0393 -0.0040 -0.3955  0.0089  0.0028
                                           -0.0233  0.0012 -0.0176  0.0012
                ( 67.24%)  -0.8200* C   2 s( 30.84%)p 2.23( 68.89%)d 0.01(  0.27%)
                                            0.0000 -0.5511  0.0688  0.6276  0.0532
                                           -0.1128  0.0080  0.5259  0.0538  0.0092
                                           -0.0429  0.0083 -0.0267 -0.0032
   172. (0.02336) BD*( 2) O   1 - C   2  
                ( 31.04%)   0.5572* O   1 s(  0.20%)p99.99( 99.64%)d 0.84(  0.16%)
                                            0.0000 -0.0442  0.0020  0.4928 -0.0024
                                            0.5414 -0.0028 -0.6785  0.0045  0.0159
                                           -0.0102  0.0151  0.0183 -0.0270
                ( 68.96%)  -0.8304* C   2 s(  0.16%)p99.99( 99.38%)d 2.85(  0.46%)
                                           -0.0000 -0.0378  0.0135  0.5776 -0.0105
                                            0.5271 -0.0153 -0.6178  0.0169 -0.0241
                                            0.0125 -0.0263 -0.0365  0.0427
   173. (0.03413) BD*( 1) C   2 - C   3  
                ( 52.16%)   0.7222* C   2 s( 36.80%)p 1.72( 63.13%)d 0.00(  0.07%)
                                            0.0003  0.6067  0.0015  0.1554 -0.0140
                                            0.5354 -0.0132  0.5658  0.0039  0.0064
                                            0.0057  0.0215 -0.0096  0.0071
                ( 47.84%)  -0.6917* C   3 s( 26.18%)p 2.82( 73.74%)d 0.00(  0.08%)
                                           -0.0000  0.5116  0.0082 -0.2447 -0.0160
                                           -0.5324 -0.0115 -0.6274  0.0104  0.0098
                                            0.0094  0.0203 -0.0079  0.0097
   174. (0.02542) BD*( 1) C   2 - H  11  
                ( 39.93%)   0.6319* C   2 s( 32.21%)p 2.10( 67.74%)d 0.00(  0.05%)
                                            0.0002 -0.5670 -0.0261 -0.4897  0.0247
                                            0.6482  0.0007  0.1293  0.0117  0.0187
                                            0.0047 -0.0003  0.0024  0.0116
                ( 60.07%)  -0.7750* H  11 s( 99.88%)p 0.00(  0.12%)
                                           -0.9994  0.0075  0.0199 -0.0284 -0.0041
   175. (0.01040) BD*( 1) C   3 - O   4  
                ( 66.59%)   0.8160* C   3 s( 20.56%)p 3.85( 79.17%)d 0.01(  0.26%)
                                           -0.0001  0.4523  0.0324 -0.6595 -0.0361
                                            0.5810  0.0064  0.1335  0.0113 -0.0433
                                           -0.0076  0.0073  0.0041 -0.0252
                ( 33.41%)  -0.5780* O   4 s( 31.69%)p 2.15( 68.24%)d 0.00(  0.07%)
                                           -0.0001  0.5629  0.0029  0.6210 -0.0047
                                           -0.5403 -0.0047 -0.0688 -0.0025 -0.0217
                                            0.0047 -0.0006  0.0093 -0.0117
   176. (0.02631) BD*( 1) C   3 - C   5  
                ( 48.98%)   0.6999* C   3 s( 28.65%)p 2.49( 71.30%)d 0.00(  0.05%)
                                           -0.0003 -0.5352  0.0085 -0.7015  0.0080
                                           -0.4256 -0.0074  0.1985 -0.0159 -0.0156
                                            0.0097  0.0044 -0.0090  0.0063
                ( 51.02%)  -0.7143* C   5 s( 27.38%)p 2.65( 72.56%)d 0.00(  0.07%)
                                           -0.0004 -0.5232  0.0011  0.7048 -0.0010
                                            0.4445 -0.0173 -0.1751 -0.0198 -0.0187
                                            0.0075  0.0049 -0.0093  0.0120
   177. (0.01438) BD*( 1) C   3 - H  12  
                ( 36.41%)   0.6034* C   3 s( 24.56%)p 3.07( 75.40%)d 0.00(  0.04%)
                                            0.0002 -0.4954  0.0122 -0.0997  0.0174
                                            0.4423 -0.0079 -0.7403  0.0034  0.0006
                                           -0.0063  0.0167  0.0076 -0.0071
                ( 63.59%)  -0.7974* H  12 s( 99.89%)p 0.00(  0.11%)
                                           -0.9994  0.0082  0.0047 -0.0165  0.0279
   178. (0.00276) BD*( 1) O   4 - H  13  
                ( 25.02%)   0.5002* O   4 s( 20.69%)p 3.83( 79.23%)d 0.00(  0.08%)
                                           -0.0002 -0.4545 -0.0165 -0.0852  0.0159
                                           -0.4758 -0.0262 -0.7465 -0.0213 -0.0081
                                           -0.0168 -0.0141 -0.0005 -0.0171
                ( 74.98%)  -0.8659* H  13 s( 99.54%)p 0.00(  0.46%)
                                           -0.9977  0.0025 -0.0012  0.0369  0.0571
   179. (0.01145) BD*( 1) C   5 - O   6  
                ( 66.65%)   0.8164* C   5 s( 20.60%)p 3.84( 79.13%)d 0.01(  0.27%)
                                           -0.0001  0.4527  0.0337 -0.1734  0.0076
                                            0.5363  0.0363 -0.6866 -0.0292 -0.0115
                                            0.0152 -0.0417 -0.0117  0.0214
                ( 33.35%)  -0.5775* O   6 s( 32.37%)p 2.09( 67.55%)d 0.00(  0.07%)
                                           -0.0001  0.5690  0.0006  0.1505  0.0071
                                           -0.4643  0.0017  0.6612  0.0002 -0.0001
                                           -0.0029 -0.0220 -0.0049  0.0151
   180. (0.02233) BD*( 1) C   5 - C   7  
                ( 49.14%)   0.7010* C   5 s( 29.54%)p 2.38( 70.41%)d 0.00(  0.05%)
                                           -0.0002 -0.5435 -0.0047 -0.6614  0.0091
                                            0.4819 -0.0052  0.1854 -0.0039  0.0162
                                            0.0061 -0.0051 -0.0045  0.0102
                ( 50.86%)  -0.7132* C   7 s( 29.12%)p 2.43( 70.83%)d 0.00(  0.05%)
                                           -0.0004 -0.5396 -0.0008  0.6713 -0.0068
                                           -0.4668 -0.0074 -0.1991  0.0082  0.0172
                                            0.0072 -0.0066 -0.0048  0.0100
   181. (0.02171) BD*( 1) C   5 - H  14  
                ( 38.77%)   0.6227* C   5 s( 22.48%)p 3.45( 77.47%)d 0.00(  0.06%)
                                            0.0003 -0.4738  0.0164 -0.1863  0.0043
                                           -0.5287 -0.0104 -0.6782  0.0205 -0.0043
                                           -0.0058 -0.0191  0.0028 -0.0115
                ( 61.23%)  -0.7825* H  14 s( 99.90%)p 0.00(  0.10%)
                                           -0.9995  0.0051  0.0062  0.0193  0.0236
   182. (0.00857) BD*( 1) O   6 - H  15  
                ( 24.50%)   0.4950* O   6 s( 21.29%)p 3.69( 78.63%)d 0.00(  0.08%)
                                            0.0002  0.4612  0.0131 -0.8294 -0.0222
                                            0.3113  0.0224  0.0112 -0.0200 -0.0063
                                           -0.0150  0.0036  0.0210 -0.0105
                ( 75.50%)  -0.8689* H  15 s( 99.53%)p 0.00(  0.47%)
                                            0.9976 -0.0125  0.0634 -0.0262  0.0014
   183. (0.01356) BD*( 1) C   7 - O   8  
                ( 67.54%)   0.8218* C   7 s( 19.10%)p 4.22( 80.62%)d 0.01(  0.28%)
                                           -0.0001  0.4366  0.0211  0.1384  0.0027
                                           -0.5868 -0.0452  0.6637  0.0128 -0.0092
                                            0.0107 -0.0441 -0.0160  0.0192
                ( 32.46%)  -0.5697* O   8 s( 32.65%)p 2.06( 67.28%)d 0.00(  0.07%)
                                           -0.0001  0.5714 -0.0004 -0.1278 -0.0013
                                            0.5650 -0.0070 -0.5807 -0.0068 -0.0040
                                            0.0035 -0.0190 -0.0178 -0.0014
   184. (0.02039) BD*( 1) C   7 - C   9  
                ( 48.31%)   0.6950* C   7 s( 28.74%)p 2.48( 71.20%)d 0.00(  0.06%)
                                           -0.0002 -0.5361 -0.0044 -0.7086 -0.0026
                                           -0.4451  0.0132  0.1069  0.0090 -0.0193
                                            0.0037  0.0015 -0.0088  0.0122
                ( 51.69%)  -0.7190* C   9 s( 29.41%)p 2.40( 70.53%)d 0.00(  0.06%)
                                           -0.0004 -0.5423  0.0005  0.6920 -0.0045
                                            0.4594  0.0059 -0.1234  0.0032 -0.0205
                                            0.0054  0.0048 -0.0070  0.0114
   185. (0.01462) BD*( 1) C   7 - H  16  
                ( 37.84%)   0.6151* C   7 s( 22.99%)p 3.35( 76.96%)d 0.00(  0.05%)
                                           -0.0004  0.4794 -0.0110 -0.1641  0.0161
                                           -0.4866 -0.0061 -0.7110  0.0123  0.0041
                                            0.0055  0.0177 -0.0034  0.0101
                ( 62.16%)  -0.7884* H  16 s( 99.90%)p 0.00(  0.10%)
                                            0.9995 -0.0060  0.0029  0.0153  0.0268
   186. (0.00493) BD*( 1) O   8 - H  17  
                ( 26.05%)   0.5104* O   8 s( 20.42%)p 3.89( 79.50%)d 0.00(  0.09%)
                                           -0.0002 -0.4516 -0.0158 -0.1760 -0.0089
                                           -0.3880  0.0050 -0.7821 -0.0405 -0.0058
                                           -0.0052 -0.0250  0.0115 -0.0057
                ( 73.95%)  -0.8599* H  17 s( 99.58%)p 0.00(  0.42%)
                                           -0.9979  0.0050  0.0141  0.0215  0.0594
   187. (0.00499) BD*( 1) C   9 - O  10  
                ( 67.78%)   0.8233* C   9 s( 21.47%)p 3.65( 78.29%)d 0.01(  0.24%)
                                           -0.0000  0.4615  0.0415  0.6848  0.0455
                                           -0.5323 -0.0065 -0.1676 -0.0193 -0.0410
                                           -0.0113  0.0087  0.0049 -0.0225
                ( 32.22%)  -0.5676* O  10 s( 31.98%)p 2.12( 67.94%)d 0.00(  0.08%)
                                           -0.0000  0.5654  0.0080 -0.6268  0.0072
                                            0.5031  0.0090  0.1825 -0.0081 -0.0171
                                           -0.0164  0.0058  0.0114 -0.0077
   188. (0.01551) BD*( 1) C   9 - H  18  
                ( 39.72%)   0.6302* C   9 s( 23.92%)p 3.18( 76.02%)d 0.00(  0.05%)
                                            0.0001 -0.4889  0.0149 -0.2032 -0.0182
                                           -0.4616 -0.0105 -0.7107  0.0204 -0.0038
                                           -0.0046 -0.0158  0.0054 -0.0148
                ( 60.28%)  -0.7764* H  18 s( 99.90%)p 0.00(  0.10%)
                                           -0.9995  0.0051  0.0085  0.0195  0.0227
   189. (0.00918) BD*( 1) C   9 - H  19  
                ( 37.22%)   0.6101* C   9 s( 25.16%)p 2.97( 74.79%)d 0.00(  0.04%)
                                            0.0002 -0.5016  0.0037  0.0842 -0.0222
                                           -0.5385  0.0055  0.6710 -0.0098  0.0017
                                           -0.0065  0.0163  0.0055 -0.0093
                ( 62.78%)  -0.7923* H  19 s( 99.90%)p 0.00(  0.10%)
                                           -0.9995  0.0043 -0.0029  0.0217 -0.0235
   190. (0.00763) BD*( 1) O  10 - H  20  
                ( 24.91%)   0.4991* O  10 s( 20.70%)p 3.83( 79.21%)d 0.00(  0.09%)
                                            0.0001  0.4548  0.0135 -0.0125  0.0213
                                           -0.7168 -0.0337  0.5258  0.0062  0.0095
                                           -0.0103 -0.0243 -0.0084  0.0077
                ( 75.09%)  -0.8665* H  20 s( 99.59%)p 0.00(  0.41%)
                                            0.9979 -0.0118 -0.0006  0.0533 -0.0357


 NHO Directionality and "Bond Bending" (deviations from line of nuclear centers)

         [Thresholds for printing:  angular deviation  >  1.0 degree]
                                    hybrid p-character > 25.0%
                                    orbital occupancy  >  0.10e

                                Line of Centers        Hybrid 1              Hybrid 2
                                ---------------  -------------------   ------------------
                NBO               Theta   Phi    Theta   Phi    Dev    Theta   Phi    Dev
 ========================================================================================
     1. BD (   1) O   1 - C   2    54.2  353.2    58.6  356.8   5.3    130.1  171.2   4.6
     2. BD (   2) O   1 - C   2    54.2  353.2    47.2  227.7  87.1     51.8  222.1  86.7
     3. BD (   1) C   2 - C   3    43.5   68.8    43.5   74.9   4.2    135.6  244.4   3.2
     4. BD (   1) C   2 - H  11    95.4  309.6   100.0  305.6   6.1      --     --    --
     5. BD (   1) C   3 - O   4    83.5  138.9    81.0  139.8   2.7     95.0  318.5   1.6
     6. BD (   1) C   3 - C   5   103.5   31.2   102.6   32.0   1.1      --     --    --
     7. BD (   1) C   3 - H  12    34.6  287.3    31.0  280.7   5.1      --     --    --
     8. BD (   1) O   4 - H  13    31.5   73.6    33.4   82.1   5.0      --     --    --
     9. BD (   1) C   5 - O   6   142.4  106.9   140.2  106.1   2.2     36.5  288.8   1.6
    10. BD (   1) C   5 - C   7   101.8  324.2     --     --    --      76.8  144.5   1.4
    11. BD (   1) C   5 - H  14    36.4   67.9    40.9   71.3   4.9      --     --    --
    12. BD (   1) O   6 - H  15    85.1  161.9    90.6  158.6   6.4      --     --    --
    14. BD (   1) C   7 - C   9    98.7   32.4    97.9   31.3   1.3     81.8  214.1   1.7
    15. BD (   1) C   7 - H  16   146.2  251.1   143.6  253.3   2.8      --     --    --
    16. BD (   1) O   8 - H  17    31.8   68.2    27.3   64.2   4.9      --     --    --
    17. BD (   1) C   9 - O  10   102.3  322.1   101.6  323.6   1.6     77.8  140.4   1.6
    18. BD (   1) C   9 - H  18    35.5   72.9    37.1   64.9   5.0      --     --    --
    19. BD (   1) C   9 - H  19   139.7  102.2   140.9   96.6   3.7      --     --    --
    20. BD (   1) O  10 - H  20    51.6  264.7    54.7  270.7   5.7      --     --    --
    31. LP (   1) O   1             --     --    124.8  171.6   --       --     --    --
    32. LP (   2) O   1             --     --    119.6  285.9   --       --     --    --
    33. LP (   1) O   4             --     --    122.9  172.5   --       --     --    --
    34. LP (   2) O   4             --     --    121.8   54.3   --       --     --    --
    35. LP (   1) O   6             --     --    140.3   22.4   --       --     --    --
    36. LP (   2) O   6             --     --     60.1   69.0   --       --     --    --
    37. LP (   1) O   8             --     --     91.0  263.8   --       --     --    --
    38. LP (   2) O   8             --     --    102.8  356.7   --       --     --    --
    39. LP (   1) O  10             --     --    136.6    4.2   --       --     --    --
    40. LP (   2) O  10             --     --     50.3   38.6   --       --     --    --


 Second Order Perturbation Theory Analysis of Fock Matrix in NBO Basis

     Threshold for printing:   0.25 kcal/mol
                                                                              E(2)  E(j)-E(i) F(i,j)
         Donor NBO (i)                     Acceptor NBO (j)                 kcal/mol   a.u.    a.u. 
 ===================================================================================================

 within unit  1
   1. BD (   1) O   1 - C   2        / 50. RY*(   1) C   2                    0.72    1.59    0.043
   1. BD (   1) O   1 - C   2        / 59. RY*(   1) C   3                    0.44    1.90    0.036
   1. BD (   1) O   1 - C   2        /173. BD*(   1) C   2 - C   3            0.32    1.48    0.028
   2. BD (   2) O   1 - C   2        /176. BD*(   1) C   3 - C   5            0.74    0.77    0.031
   2. BD (   2) O   1 - C   2        /177. BD*(   1) C   3 - H  12            0.52    0.86    0.027
   3. BD (   1) C   2 - C   3        / 41. RY*(   1) O   1                    1.02    1.81    0.054
   3. BD (   1) C   2 - C   3        / 69. RY*(   2) O   4                    0.47    2.01    0.039
   3. BD (   1) C   2 - C   3        / 77. RY*(   1) C   5                    0.61    1.39    0.037
   3. BD (   1) C   2 - C   3        / 79. RY*(   3) C   5                    0.35    1.55    0.030
   3. BD (   1) C   2 - C   3        /171. BD*(   1) O   1 - C   2            0.32    1.26    0.025
   3. BD (   1) C   2 - C   3        /176. BD*(   1) C   3 - C   5            0.58    1.01    0.031
   3. BD (   1) C   2 - C   3        /177. BD*(   1) C   3 - H  12            0.25    1.11    0.021
   3. BD (   1) C   2 - C   3        /178. BD*(   1) O   4 - H  13            0.95    1.11    0.041
   3. BD (   1) C   2 - C   3        /181. BD*(   1) C   5 - H  14            0.85    1.09    0.039
   4. BD (   1) C   2 - H  11        / 41. RY*(   1) O   1                    0.69    1.70    0.043
   4. BD (   1) C   2 - H  11        / 59. RY*(   1) C   3                    0.41    1.34    0.029
   4. BD (   1) C   2 - H  11        /175. BD*(   1) C   3 - O   4            1.57    0.84    0.046
   5. BD (   1) C   3 - O   4        /174. BD*(   1) C   2 - H  11            0.63    1.25    0.036
   5. BD (   1) C   3 - O   4        /180. BD*(   1) C   5 - C   7            0.90    1.23    0.042
   6. BD (   1) C   3 - C   5        / 68. RY*(   1) O   4                    0.58    1.76    0.041
   6. BD (   1) C   3 - C   5        / 95. RY*(   1) C   7                    0.56    1.33    0.035
   6. BD (   1) C   3 - C   5        /171. BD*(   1) O   1 - C   2            0.36    1.23    0.027
   6. BD (   1) C   3 - C   5        /172. BD*(   2) O   1 - C   2            1.65    0.63    0.041
   6. BD (   1) C   3 - C   5        /173. BD*(   1) C   2 - C   3            0.44    0.99    0.027
   6. BD (   1) C   3 - C   5        /177. BD*(   1) C   3 - H  12            0.47    1.07    0.028
   6. BD (   1) C   3 - C   5        /180. BD*(   1) C   5 - C   7            0.77    1.02    0.035
   6. BD (   1) C   3 - C   5        /184. BD*(   1) C   7 - C   9            0.97    1.03    0.040
   7. BD (   1) C   3 - H  12        / 52. RY*(   3) C   2                    0.28    1.92    0.030
   7. BD (   1) C   3 - H  12        /171. BD*(   1) O   1 - C   2            1.06    1.11    0.044
   7. BD (   1) C   3 - H  12        /172. BD*(   2) O   1 - C   2            2.00    0.52    0.041
   7. BD (   1) C   3 - H  12        /179. BD*(   1) C   5 - O   6            1.91    0.83    0.051
   8. BD (   1) O   4 - H  13        / 59. RY*(   1) C   3                    0.62    1.49    0.039
   8. BD (   1) O   4 - H  13        / 63. RY*(   5) C   3                    0.34    2.43    0.036
   8. BD (   1) O   4 - H  13        /173. BD*(   1) C   2 - C   3            1.63    1.07    0.053
   9. BD (   1) C   5 - O   6        / 59. RY*(   1) C   3                    0.25    1.63    0.026
   9. BD (   1) C   5 - O   6        /177. BD*(   1) C   3 - H  12            0.62    1.28    0.036
   9. BD (   1) C   5 - O   6        /183. BD*(   1) C   7 - O   8            1.10    1.14    0.045
  10. BD (   1) C   5 - C   7        / 60. RY*(   2) C   3                    0.32    1.60    0.029
  10. BD (   1) C   5 - C   7        / 86. RY*(   1) O   6                    0.26    1.82    0.028
  10. BD (   1) C   5 - C   7        / 87. RY*(   2) O   6                    0.30    1.98    0.031
  10. BD (   1) C   5 - C   7        /113. RY*(   1) C   9                    0.36    1.38    0.028
  10. BD (   1) C   5 - C   7        /175. BD*(   1) C   3 - O   4            1.00    0.91    0.038
  10. BD (   1) C   5 - C   7        /176. BD*(   1) C   3 - C   5            0.49    0.97    0.028
  10. BD (   1) C   5 - C   7        /181. BD*(   1) C   5 - H  14            0.38    1.05    0.025
  10. BD (   1) C   5 - C   7        /182. BD*(   1) O   6 - H  15            0.86    1.08    0.039
  10. BD (   1) C   5 - C   7        /184. BD*(   1) C   7 - C   9            0.50    1.02    0.029
  10. BD (   1) C   5 - C   7        /185. BD*(   1) C   7 - H  16            0.42    1.09    0.027
  10. BD (   1) C   5 - C   7        /187. BD*(   1) C   9 - O  10            1.03    0.95    0.040
  11. BD (   1) C   5 - H  14        / 86. RY*(   1) O   6                    0.35    1.69    0.031
  11. BD (   1) C   5 - H  14        / 96. RY*(   2) C   7                    0.28    1.37    0.025
  11. BD (   1) C   5 - H  14        /173. BD*(   1) C   2 - C   3            1.81    0.86    0.050
  11. BD (   1) C   5 - H  14        /175. BD*(   1) C   3 - O   4            0.34    0.79    0.021
  11. BD (   1) C   5 - H  14        /185. BD*(   1) C   7 - H  16            1.60    0.97    0.050
  12. BD (   1) O   6 - H  15        / 77. RY*(   1) C   5                    0.57    1.41    0.036
  12. BD (   1) O   6 - H  15        / 81. RY*(   5) C   5                    0.39    2.74    0.042
  12. BD (   1) O   6 - H  15        /180. BD*(   1) C   5 - C   7            1.51    1.08    0.051
  13. BD (   1) C   7 - O   8        /179. BD*(   1) C   5 - O   6            0.90    1.13    0.041
  13. BD (   1) C   7 - O   8        /189. BD*(   1) C   9 - H  19            0.61    1.32    0.036
  14. BD (   1) C   7 - C   9        / 79. RY*(   3) C   5                    0.44    1.50    0.032
  14. BD (   1) C   7 - C   9        /104. RY*(   1) O   8                    0.39    1.78    0.033
  14. BD (   1) C   7 - C   9        /176. BD*(   1) C   3 - C   5            1.31    0.96    0.045
  14. BD (   1) C   7 - C   9        /180. BD*(   1) C   5 - C   7            0.71    1.01    0.034
  14. BD (   1) C   7 - C   9        /185. BD*(   1) C   7 - H  16            0.45    1.09    0.028
  14. BD (   1) C   7 - C   9        /189. BD*(   1) C   9 - H  19            0.32    1.12    0.024
  15. BD (   1) C   7 - H  16        / 78. RY*(   2) C   5                    0.28    1.52    0.026
  15. BD (   1) C   7 - H  16        /113. RY*(   1) C   9                    0.26    1.24    0.023
  15. BD (   1) C   7 - H  16        /179. BD*(   1) C   5 - O   6            0.27    0.80    0.019
  15. BD (   1) C   7 - H  16        /181. BD*(   1) C   5 - H  14            1.63    0.91    0.049
  15. BD (   1) C   7 - H  16        /186. BD*(   1) O   8 - H  17            1.45    0.93    0.047
  15. BD (   1) C   7 - H  16        /187. BD*(   1) C   9 - O  10            0.33    0.81    0.021
  15. BD (   1) C   7 - H  16        /188. BD*(   1) C   9 - H  18            1.46    0.93    0.047
  16. BD (   1) O   8 - H  17        / 95. RY*(   1) C   7                    0.95    1.39    0.046
  16. BD (   1) O   8 - H  17        /185. BD*(   1) C   7 - H  16            1.26    1.16    0.048
  17. BD (   1) C   9 - O  10        /180. BD*(   1) C   5 - C   7            0.92    1.22    0.043
  18. BD (   1) C   9 - H  18        /122. RY*(   1) O  10                    0.39    1.63    0.032
  18. BD (   1) C   9 - H  18        /183. BD*(   1) C   7 - O   8            0.30    0.78    0.019
  18. BD (   1) C   9 - H  18        /185. BD*(   1) C   7 - H  16            1.62    0.95    0.050
  19. BD (   1) C   9 - H  19        /123. RY*(   2) O  10                    0.30    1.93    0.031
  19. BD (   1) C   9 - H  19        /183. BD*(   1) C   7 - O   8            2.57    0.77    0.056
  19. BD (   1) C   9 - H  19        /190. BD*(   1) O  10 - H  20            1.21    0.93    0.043
  20. BD (   1) O  10 - H  20        /113. RY*(   1) C   9                    0.49    1.45    0.034
  20. BD (   1) O  10 - H  20        /116. RY*(   4) C   9                    0.55    2.56    0.048
  20. BD (   1) O  10 - H  20        /189. BD*(   1) C   9 - H  19            1.34    1.19    0.051
  21. CR (   1) O   1                / 50. RY*(   1) C   2                    3.13   19.43    0.312
  22. CR (   1) C   2                / 60. RY*(   2) C   3                    0.62   11.17    0.106
  22. CR (   1) C   2                /131. RY*(   1) H  11                    0.37   10.59    0.079
  23. CR (   1) C   3                / 80. RY*(   4) C   5                    0.33   11.37    0.077
  23. CR (   1) C   3                /135. RY*(   1) H  12                    0.42   10.54    0.084
  23. CR (   1) C   3                /175. BD*(   1) C   3 - O   4            0.34   10.45    0.076
  24. CR (   1) O   4                / 59. RY*(   1) C   3                    0.91   19.75    0.170
  24. CR (   1) O   4                / 62. RY*(   4) C   3                    0.28   20.27    0.095
  25. CR (   1) C   5                / 61. RY*(   3) C   3                    0.33   11.61    0.079
  25. CR (   1) C   5                / 64. RY*(   6) C   3                    0.32   11.49    0.077
  25. CR (   1) C   5                / 96. RY*(   2) C   7                    0.54   11.00    0.098
  25. CR (   1) C   5                /143. RY*(   1) H  14                    0.33   10.52    0.074
  25. CR (   1) C   5                /179. BD*(   1) C   5 - O   6            0.36   10.45    0.078
  26. CR (   1) O   6                / 77. RY*(   1) C   5                    1.26   19.66    0.199
  27. CR (   1) C   7                / 78. RY*(   2) C   5                    0.54   11.16    0.098
  27. CR (   1) C   7                /118. RY*(   6) C   9                    0.47   10.93    0.091
  27. CR (   1) C   7                /151. RY*(   1) H  16                    0.39   10.54    0.081
  27. CR (   1) C   7                /183. BD*(   1) C   7 - O   8            0.42   10.42    0.084
  28. CR (   1) O   8                / 95. RY*(   1) C   7                    1.21   19.64    0.195
  29. CR (   1) C   9                / 96. RY*(   2) C   7                    0.34   10.98    0.077
  29. CR (   1) C   9                /159. RY*(   1) H  18                    0.34   10.53    0.075
  29. CR (   1) C   9                /163. RY*(   1) H  19                    0.39   10.52    0.081
  29. CR (   1) C   9                /187. BD*(   1) C   9 - O  10            0.49   10.44    0.091
  30. CR (   1) O  10                /113. RY*(   1) C   9                    0.73   19.72    0.152
  30. CR (   1) O  10                /116. RY*(   4) C   9                    0.27   20.83    0.095
  31. LP (   1) O   1                / 50. RY*(   1) C   2                    5.48    1.19    0.102
  31. LP (   1) O   1                /173. BD*(   1) C   2 - C   3            0.66    1.08    0.034
  31. LP (   1) O   1                /174. BD*(   1) C   2 - H  11            0.57    1.11    0.032
  32. LP (   2) O   1                / 51. RY*(   2) C   2                    1.31    1.67    0.060
  32. LP (   2) O   1                / 52. RY*(   3) C   2                    1.23    1.73    0.060
  32. LP (   2) O   1                / 54. RY*(   5) C   2                    0.46    1.68    0.036
  32. LP (   2) O   1                /173. BD*(   1) C   2 - C   3            9.42    0.69    0.103
  32. LP (   2) O   1                /174. BD*(   1) C   2 - H  11            9.68    0.73    0.107
  33. LP (   1) O   4                / 59. RY*(   1) C   3                    0.92    1.37    0.045
  33. LP (   1) O   4                /140. RY*(   2) H  13                    0.31    1.93    0.031
  33. LP (   1) O   4                /141. RY*(   3) H  13                    0.28    1.67    0.027
  33. LP (   1) O   4                /173. BD*(   1) C   2 - C   3            0.68    0.94    0.032
  33. LP (   1) O   4                /176. BD*(   1) C   3 - C   5            0.57    0.93    0.029
  33. LP (   1) O   4                /177. BD*(   1) C   3 - H  12            0.89    1.02    0.038
  34. LP (   2) O   4                / 61. RY*(   3) C   3                    0.53    1.78    0.039
  34. LP (   2) O   4                / 64. RY*(   6) C   3                    0.35    1.66    0.031
  34. LP (   2) O   4                /139. RY*(   1) H  13                    0.97    1.94    0.055
  34. LP (   2) O   4                /176. BD*(   1) C   3 - C   5            3.24    0.66    0.058
  34. LP (   2) O   4                /177. BD*(   1) C   3 - H  12            2.67    0.76    0.057
  34. LP (   2) O   4                /180. BD*(   1) C   5 - C   7            0.49    0.70    0.024
  34. LP (   2) O   4                /182. BD*(   1) O   6 - H  15            1.10    0.77    0.037
  35. LP (   1) O   6                / 77. RY*(   1) C   5                    1.59    1.28    0.057
  35. LP (   1) O   6                /149. RY*(   3) H  15                    0.37    2.42    0.038
  35. LP (   1) O   6                /176. BD*(   1) C   3 - C   5            1.49    0.91    0.047
  35. LP (   1) O   6                /180. BD*(   1) C   5 - C   7            0.41    0.95    0.025
  35. LP (   1) O   6                /183. BD*(   1) C   7 - O   8            0.27    0.86    0.019
  36. LP (   2) O   6                / 80. RY*(   4) C   5                    0.31    1.51    0.028
  36. LP (   2) O   6                /148. RY*(   2) H  15                    0.88    2.02    0.054
  36. LP (   2) O   6                /176. BD*(   1) C   3 - C   5            1.82    0.64    0.043
  36. LP (   2) O   6                /180. BD*(   1) C   5 - C   7            0.51    0.68    0.024
  36. LP (   2) O   6                /181. BD*(   1) C   5 - H  14            4.85    0.71    0.075
  37. LP (   1) O   8                / 95. RY*(   1) C   7                    1.65    1.26    0.058
  37. LP (   1) O   8                /157. RY*(   3) H  17                    0.46    2.38    0.042
  37. LP (   1) O   8                /180. BD*(   1) C   5 - C   7            0.55    0.95    0.029
  37. LP (   1) O   8                /184. BD*(   1) C   7 - C   9            0.82    0.96    0.036
  37. LP (   1) O   8                /185. BD*(   1) C   7 - H  16            0.88    1.03    0.038
  38. LP (   2) O   8                / 99. RY*(   5) C   7                    0.42    2.03    0.037
  38. LP (   2) O   8                /156. RY*(   2) H  17                    0.98    2.00    0.057
  38. LP (   2) O   8                /179. BD*(   1) C   5 - O   6            0.57    0.61    0.024
  38. LP (   2) O   8                /180. BD*(   1) C   5 - C   7            3.23    0.68    0.059
  38. LP (   2) O   8                /184. BD*(   1) C   7 - C   9            2.53    0.69    0.053
  38. LP (   2) O   8                /189. BD*(   1) C   9 - H  19            0.35    0.79    0.021
  38. LP (   2) O   8                /190. BD*(   1) O  10 - H  20            0.81    0.75    0.031
  39. LP (   1) O  10                /113. RY*(   1) C   9                    0.85    1.32    0.042
  39. LP (   1) O  10                /117. RY*(   5) C   9                    0.29    1.88    0.030
  39. LP (   1) O  10                /169. RY*(   3) H  20                    0.43    2.36    0.040
  39. LP (   1) O  10                /184. BD*(   1) C   7 - C   9            1.11    0.97    0.042
  39. LP (   1) O  10                /188. BD*(   1) C   9 - H  18            0.37    1.01    0.024
  39. LP (   1) O  10                /189. BD*(   1) C   9 - H  19            0.76    1.07    0.036
  40. LP (   2) O  10                /115. RY*(   3) C   9                    0.60    2.44    0.049
  40. LP (   2) O  10                /168. RY*(   2) H  20                    0.91    2.00    0.055
  40. LP (   2) O  10                /180. BD*(   1) C   5 - C   7            0.27    0.70    0.017
  40. LP (   2) O  10                /184. BD*(   1) C   7 - C   9            1.93    0.71    0.047
  40. LP (   2) O  10                /188. BD*(   1) C   9 - H  18            4.15    0.75    0.071
  40. LP (   2) O  10                /189. BD*(   1) C   9 - H  19            0.29    0.81    0.020


 Natural Bond Orbitals (Summary):

                                                            Principal Delocalizations
           NBO                        Occupancy    Energy   (geminal,vicinal,remote)
 ====================================================================================
 Molecular unit  1  (C5H10O5)
     1. BD (   1) O   1 - C   2          0.99846    -1.31823  50(g),59(v),173(g)
     2. BD (   2) O   1 - C   2          0.99643    -0.62490  176(v),177(v)
     3. BD (   1) C   2 - C   3          0.99076    -0.86907  41(v),178(v),181(v),77(v)
                                                    176(g),69(v),79(v),171(g)
                                                    177(g)
     4. BD (   1) C   2 - H  11          0.99404    -0.75746  175(v),41(v),59(v)
     5. BD (   1) C   3 - O   4          0.99582    -1.04893  180(v),174(v)
     6. BD (   1) C   3 - C   5          0.98204    -0.83431  172(v),184(v),180(g),68(v)
                                                    95(v),177(g),173(g),171(v)
     7. BD (   1) C   3 - H  12          0.97904    -0.71916  172(v),179(v),171(v),52(v)
     8. BD (   1) O   4 - H  13          0.99324    -0.90857  173(v),59(v),63(v)
     9. BD (   1) C   5 - O   6          0.99512    -1.04100  183(v),177(v),59(v)
    10. BD (   1) C   5 - C   7          0.98680    -0.82715  187(v),175(v),182(v),184(g)
                                                    176(g),185(g),181(g),113(v)
                                                    60(v),87(v),86(v)
    11. BD (   1) C   5 - H  14          0.98657    -0.70216  173(v),185(v),86(v),175(v)
                                                    96(v)
    12. BD (   1) O   6 - H  15          0.99318    -0.89040  180(v),77(v),81(v)
    13. BD (   1) C   7 - O   8          0.99538    -1.02108  179(v),189(v)
    14. BD (   1) C   7 - C   9          0.99182    -0.82071  176(v),180(g),185(g),79(v)
                                                    104(v),189(g)
    15. BD (   1) C   7 - H  16          0.98235    -0.68906  181(v),186(v),188(v),187(v)
                                                    78(v),179(v),113(v)
    16. BD (   1) O   8 - H  17          0.99457    -0.89419  185(v),95(v)
    17. BD (   1) C   9 - O  10          0.99732    -1.03111  180(v)
    18. BD (   1) C   9 - H  18          0.99205    -0.68576  185(v),122(v),183(v)
    19. BD (   1) C   9 - H  19          0.98759    -0.67408  183(v),190(v),123(v)
    20. BD (   1) O  10 - H  20          0.99476    -0.89537  189(v),116(v),113(v)
    21. CR (   1) O   1                  0.99986   -19.15010  50(v)
    22. CR (   1) C   2                  0.99967   -10.39508  60(v),131(v)
    23. CR (   1) C   3                  0.99946   -10.36207  135(v),175(g),80(v)
    24. CR (   1) O   4                  0.99987   -19.16717  59(v),62(v)
    25. CR (   1) C   5                  0.99945   -10.34039  96(v),179(g),61(v),143(v)
                                                    64(v)
    26. CR (   1) O   6                  0.99986   -19.14178  77(v)
    27. CR (   1) C   7                  0.99946   -10.32459  78(v),118(v),183(g),151(v)
    28. CR (   1) O   8                  0.99988   -19.14655  95(v)
    29. CR (   1) C   9                  0.99952   -10.31631  187(g),163(v),96(v),159(v)
    30. CR (   1) O  10                  0.99988   -19.16397  113(v),116(v)
    31. LP (   1) O   1                  0.99247    -0.91732  50(v),173(v),174(v)
    32. LP (   2) O   1                  0.95109    -0.53416  174(v),173(v),51(v),52(v)
                                                    54(v)
    33. LP (   1) O   4                  0.98878    -0.78335  59(v),177(v),173(v),176(v)
                                                    140(v),141(v)
    34. LP (   2) O   4                  0.97330    -0.51600  176(v),177(v),182(r),139(v)
                                                    61(v),180(r),64(v)
    35. LP (   1) O   6                  0.98656    -0.76302  77(v),176(v),180(v),149(v)
                                                    183(r)
    36. LP (   2) O   6                  0.97365    -0.49583  181(v),176(v),148(v),180(v)
                                                    80(v)
    37. LP (   1) O   8                  0.98890    -0.76490  95(v),185(v),184(v),180(v)
                                                    157(v)
    38. LP (   2) O   8                  0.97199    -0.49748  180(v),184(v),156(v),190(r)
                                                    179(r),99(v),189(r)
    39. LP (   1) O  10                  0.99037    -0.77125  184(v),113(v),189(v),169(v)
                                                    188(v),117(v)
    40. LP (   2) O  10                  0.97956    -0.51301  188(v),184(v),168(v),115(v)
                                                    189(v),180(r)
    41. RY*(   1) O   1                  0.00208     0.93863   
    42. RY*(   2) O   1                  0.00016     0.84700   
    43. RY*(   3) O   1                  0.00010     1.21271   
    44. RY*(   4) O   1                  0.00003     1.21086   
    45. RY*(   5) O   1                  0.00000     2.58581   
    46. RY*(   6) O   1                  0.00000     2.74771   
    47. RY*(   7) O   1                  0.00000     2.44194   
    48. RY*(   8) O   1                  0.00000     2.54774   
    49. RY*(   9) O   1                  0.00000     2.55219   
    50. RY*(   1) C   2                  0.00658     0.27654   
    51. RY*(   2) C   2                  0.00354     1.13293   
    52. RY*(   3) C   2                  0.00218     1.19725   
    53. RY*(   4) C   2                  0.00104     0.77449   
    54. RY*(   5) C   2                  0.00060     1.15039   
    55. RY*(   6) C   2                  0.00010     1.15347   
    56. RY*(   7) C   2                  0.00002     1.82786   
    57. RY*(   8) C   2                  0.00001     1.83232   
    58. RY*(   9) C   2                  0.00002     1.87126   
    59. RY*(   1) C   3                  0.00397     0.58573   
    60. RY*(   2) C   3                  0.00170     0.77646   
    61. RY*(   3) C   3                  0.00139     1.26699   
    62. RY*(   4) C   3                  0.00063     1.10638   
    63. RY*(   5) C   3                  0.00058     1.52264   
    64. RY*(   6) C   3                  0.00037     1.14561   
    65. RY*(   7) C   3                  0.00025     1.83764   
    66. RY*(   8) C   3                  0.00006     1.91298   
    67. RY*(   9) C   3                  0.00004     1.74176   
    68. RY*(   1) O   4                  0.00133     0.93050   
    69. RY*(   2) O   4                  0.00103     1.13982   
    70. RY*(   3) O   4                  0.00020     1.34321   
    71. RY*(   4) O   4                  0.00004     1.33369   
    72. RY*(   5) O   4                  0.00001     2.71136   
    73. RY*(   6) O   4                  0.00000     2.63493   
    74. RY*(   7) O   4                  0.00001     2.52543   
    75. RY*(   8) O   4                  0.00000     2.49544   
    76. RY*(   9) O   4                  0.00001     2.74566   
    77. RY*(   1) C   5                  0.00386     0.52192   
    78. RY*(   2) C   5                  0.00240     0.83350   
    79. RY*(   3) C   5                  0.00205     0.68353   
    80. RY*(   4) C   5                  0.00111     1.01067   
    81. RY*(   5) C   5                  0.00082     1.84759   
    82. RY*(   6) C   5                  0.00036     1.48241   
    83. RY*(   7) C   5                  0.00019     1.90760   
    84. RY*(   8) C   5                  0.00012     1.89863   
    85. RY*(   9) C   5                  0.00006     1.92965   
    86. RY*(   1) O   6                  0.00126     0.99141   
    87. RY*(   2) O   6                  0.00071     1.15661   
    88. RY*(   3) O   6                  0.00023     1.37823   
    89. RY*(   4) O   6                  0.00004     1.06318   
    90. RY*(   5) O   6                  0.00001     2.63307   
    91. RY*(   6) O   6                  0.00001     2.65973   
    92. RY*(   7) O   6                  0.00001     2.77519   
    93. RY*(   8) O   6                  0.00000     2.88465   
    94. RY*(   9) O   6                  0.00001     2.60417   
    95. RY*(   1) C   7                  0.00413     0.49277   
    96. RY*(   2) C   7                  0.00226     0.66391   
    97. RY*(   3) C   7                  0.00147     0.94449   
    98. RY*(   4) C   7                  0.00076     1.47796   
    99. RY*(   5) C   7                  0.00066     1.53675   
   100. RY*(   6) C   7                  0.00047     1.35774   
   101. RY*(   7) C   7                  0.00020     1.92472   
   102. RY*(   8) C   7                  0.00015     1.90668   
   103. RY*(   9) C   7                  0.00007     1.93275   
   104. RY*(   1) O   8                  0.00113     0.96042   
   105. RY*(   2) O   8                  0.00054     1.30558   
   106. RY*(   3) O   8                  0.00045     1.26824   
   107. RY*(   4) O   8                  0.00003     1.06992   
   108. RY*(   5) O   8                  0.00001     2.56224   
   109. RY*(   6) O   8                  0.00001     2.64448   
   110. RY*(   7) O   8                  0.00001     3.02521   
   111. RY*(   8) O   8                  0.00000     2.60318   
   112. RY*(   9) O   8                  0.00001     2.54009   
   113. RY*(   1) C   9                  0.00273     0.55186   
   114. RY*(   2) C   9                  0.00147     0.62481   
   115. RY*(   3) C   9                  0.00081     1.92612   
   116. RY*(   4) C   9                  0.00068     1.66311   
   117. RY*(   5) C   9                  0.00063     1.10861   
   118. RY*(   6) C   9                  0.00029     0.60823   
   119. RY*(   7) C   9                  0.00008     1.90430   
   120. RY*(   8) C   9                  0.00006     1.70021   
   121. RY*(   9) C   9                  0.00001     1.97917   
   122. RY*(   1) O  10                  0.00091     0.94343   
   123. RY*(   2) O  10                  0.00053     1.25988   
   124. RY*(   3) O  10                  0.00010     1.42179   
   125. RY*(   4) O  10                  0.00003     1.19031   
   126. RY*(   5) O  10                  0.00001     2.66968   
   127. RY*(   6) O  10                  0.00000     2.51659   
   128. RY*(   7) O  10                  0.00000     2.86514   
   129. RY*(   8) O  10                  0.00001     2.49954   
   130. RY*(   9) O  10                  0.00000     2.64477   
   131. RY*(   1) H  11                  0.00162     0.19386   
   132. RY*(   2) H  11                  0.00003     1.79066   
   133. RY*(   3) H  11                  0.00004     1.86713   
   134. RY*(   4) H  11                  0.00003     1.54280   
   135. RY*(   1) H  12                  0.00187     0.17518   
   136. RY*(   2) H  12                  0.00011     1.60919   
   137. RY*(   3) H  12                  0.00003     1.84515   
   138. RY*(   4) H  12                  0.00003     2.01091   
   139. RY*(   1) H  13                  0.00074     1.42484   
   140. RY*(   2) H  13                  0.00058     1.14685   
   141. RY*(   3) H  13                  0.00040     0.88229   
   142. RY*(   4) H  13                  0.00001     2.10222   
   143. RY*(   1) H  14                  0.00270     0.18238   
   144. RY*(   2) H  14                  0.00009     1.70216   
   145. RY*(   3) H  14                  0.00006     1.75735   
   146. RY*(   4) H  14                  0.00002     2.09091   
   147. RY*(   1) H  15                  0.00177     0.39258   
   148. RY*(   2) H  15                  0.00070     1.52286   
   149. RY*(   3) H  15                  0.00049     1.65257   
   150. RY*(   4) H  15                  0.00002     2.14410   
   151. RY*(   1) H  16                  0.00247     0.21171   
   152. RY*(   2) H  16                  0.00006     1.71421   
   153. RY*(   3) H  16                  0.00005     1.87860   
   154. RY*(   4) H  16                  0.00002     2.02229   
   155. RY*(   1) H  17                  0.00091     0.36251   
   156. RY*(   2) H  17                  0.00076     1.49762   
   157. RY*(   3) H  17                  0.00053     1.61699   
   158. RY*(   4) H  17                  0.00001     2.14227   
   159. RY*(   1) H  18                  0.00144     0.21245   
   160. RY*(   2) H  18                  0.00013     1.61557   
   161. RY*(   3) H  18                  0.00007     1.71839   
   162. RY*(   4) H  18                  0.00002     2.02791   
   163. RY*(   1) H  19                  0.00108     0.20564   
   164. RY*(   2) H  19                  0.00009     1.62337   
   165. RY*(   3) H  19                  0.00004     1.87064   
   166. RY*(   4) H  19                  0.00004     1.96464   
   167. RY*(   1) H  20                  0.00168     0.35607   
   168. RY*(   2) H  20                  0.00073     1.48696   
   169. RY*(   3) H  20                  0.00060     1.59371   
   170. RY*(   4) H  20                  0.00002     2.15907   
   171. BD*(   1) O   1 - C   2          0.00336     0.39246   
   172. BD*(   2) O   1 - C   2          0.02336    -0.20304   
   173. BD*(   1) C   2 - C   3          0.03413     0.15809   
   174. BD*(   1) C   2 - H  11          0.02542     0.19648   
   175. BD*(   1) C   3 - O   4          0.01040     0.08616   
   176. BD*(   1) C   3 - C   5          0.02631     0.14429   
   177. BD*(   1) C   3 - H  12          0.01438     0.23977   
   178. BD*(   1) O   4 - H  13          0.00276     0.24402   
   179. BD*(   1) C   5 - O   6          0.01145     0.11275   
   180. BD*(   1) C   5 - C   7          0.02233     0.18465   
   181. BD*(   1) C   5 - H  14          0.02171     0.21895   
   182. BD*(   1) O   6 - H  15          0.00857     0.25655   
   183. BD*(   1) C   7 - O   8          0.01356     0.09604   
   184. BD*(   1) C   7 - C   9          0.02039     0.19558   
   185. BD*(   1) C   7 - H  16          0.01462     0.26697   
   186. BD*(   1) O   8 - H  17          0.00493     0.23922   
   187. BD*(   1) C   9 - O  10          0.00499     0.11992   
   188. BD*(   1) C   9 - H  18          0.01551     0.23871   
   189. BD*(   1) C   9 - H  19          0.00918     0.29432   
   190. BD*(   1) O  10 - H  20          0.00763     0.25569   
       -------------------------------
              Total Lewis   39.62092  ( 99.0523%)
        Valence non-Lewis    0.29498  (  0.7374%)
        Rydberg non-Lewis    0.08410  (  0.2103%)
       -------------------------------
            Total unit  1   40.00000  (100.0000%)
           Charge unit  1    0.00000


 ***************************************************
 *******         Beta  spin orbitals         *******
 ***************************************************


 NATURAL POPULATIONS:  Natural atomic orbital occupancies 
                                                          
   NAO  Atom  No  lang   Type(AO)    Occupancy      Energy
 ----------------------------------------------------------
     1    O    1  S      Cor( 1S)     0.99987     -19.14032
     2    O    1  S      Val( 2S)     0.85087      -1.09762
     3    O    1  S      Ryd( 3S)     0.00091       1.21081
     4    O    1  px     Val( 2p)     0.75083      -0.51899
     5    O    1  px     Ryd( 3p)     0.00024       0.82525
     6    O    1  py     Val( 2p)     0.66522      -0.46019
     7    O    1  py     Ryd( 3p)     0.00157       0.91776
     8    O    1  pz     Val( 2p)     0.68442      -0.49014
     9    O    1  pz     Ryd( 3p)     0.00048       0.84888
    10    O    1  dxy    Ryd( 3d)     0.00056       2.61999
    11    O    1  dxz    Ryd( 3d)     0.00063       2.98775
    12    O    1  dyz    Ryd( 3d)     0.00033       2.51983
    13    O    1  dx2y2  Ryd( 3d)     0.00054       2.72828
    14    O    1  dz2    Ryd( 3d)     0.00067       2.58482

    15    C    2  S      Cor( 1S)     0.99967     -10.39573
    16    C    2  S      Val( 2S)     0.47665      -0.43172
    17    C    2  S      Ryd( 3S)     0.00582       0.34454
    18    C    2  px     Val( 2p)     0.41500      -0.26417
    19    C    2  px     Ryd( 3p)     0.00528       0.46880
    20    C    2  py     Val( 2p)     0.48613      -0.30715
    21    C    2  py     Ryd( 3p)     0.00182       0.45411
    22    C    2  pz     Val( 2p)     0.39939      -0.28679
    23    C    2  pz     Ryd( 3p)     0.00359       0.31176
    24    C    2  dxy    Ryd( 3d)     0.00114       2.03394
    25    C    2  dxz    Ryd( 3d)     0.00083       2.02123
    26    C    2  dyz    Ryd( 3d)     0.00067       1.88918
    27    C    2  dx2y2  Ryd( 3d)     0.00075       1.88658
    28    C    2  dz2    Ryd( 3d)     0.00102       1.86210

    29    C    3  S      Cor( 1S)     0.99946     -10.36031
    30    C    3  S      Val( 2S)     0.48290      -0.43591
    31    C    3  S      Ryd( 3S)     0.00155       0.61826
    32    C    3  px     Val( 2p)     0.42116      -0.29630
    33    C    3  px     Ryd( 3p)     0.00376       0.44078
    34    C    3  py     Val( 2p)     0.44946      -0.30604
    35    C    3  py     Ryd( 3p)     0.00175       0.50225
    36    C    3  pz     Val( 2p)     0.57905      -0.32902
    37    C    3  pz     Ryd( 3p)     0.00140       0.51561
    38    C    3  dxy    Ryd( 3d)     0.00093       2.06025
    39    C    3  dxz    Ryd( 3d)     0.00053       1.85619
    40    C    3  dyz    Ryd( 3d)     0.00074       2.13388
    41    C    3  dx2y2  Ryd( 3d)     0.00086       1.84208
    42    C    3  dz2    Ryd( 3d)     0.00045       1.98434

    43    O    4  S      Cor( 1S)     0.99987     -19.16543
    44    O    4  S      Val( 2S)     0.83584      -1.06804
    45    O    4  S      Ryd( 3S)     0.00074       1.21312
    46    O    4  px     Val( 2p)     0.83218      -0.50663
    47    O    4  px     Ryd( 3p)     0.00071       0.90013
    48    O    4  py     Val( 2p)     0.79540      -0.49279
    49    O    4  py     Ryd( 3p)     0.00113       0.94153
    50    O    4  pz     Val( 2p)     0.83950      -0.49620
    51    O    4  pz     Ryd( 3p)     0.00139       1.02128
    52    O    4  dxy    Ryd( 3d)     0.00052       2.81182
    53    O    4  dxz    Ryd( 3d)     0.00051       2.66314
    54    O    4  dyz    Ryd( 3d)     0.00033       2.90400
    55    O    4  dx2y2  Ryd( 3d)     0.00041       2.59678
    56    O    4  dz2    Ryd( 3d)     0.00046       2.83954

    57    C    5  S      Cor( 1S)     0.99944     -10.34008
    58    C    5  S      Val( 2S)     0.46876      -0.41227
    59    C    5  S      Ryd( 3S)     0.00180       0.60345
    60    C    5  px     Val( 2p)     0.49632      -0.30595
    61    C    5  px     Ryd( 3p)     0.00193       0.51121
    62    C    5  py     Val( 2p)     0.48676      -0.29527
    63    C    5  py     Ryd( 3p)     0.00299       0.46514
    64    C    5  pz     Val( 2p)     0.47870      -0.28856
    65    C    5  pz     Ryd( 3p)     0.00345       0.60627
    66    C    5  dxy    Ryd( 3d)     0.00064       2.04842
    67    C    5  dxz    Ryd( 3d)     0.00056       1.88470
    68    C    5  dyz    Ryd( 3d)     0.00100       2.18825
    69    C    5  dx2y2  Ryd( 3d)     0.00049       1.87779
    70    C    5  dz2    Ryd( 3d)     0.00095       1.96889

    71    O    6  S      Cor( 1S)     0.99986     -19.13976
    72    O    6  S      Val( 2S)     0.83224      -1.04973
    73    O    6  S      Ryd( 3S)     0.00067       1.29237
    74    O    6  px     Val( 2p)     0.80325      -0.47697
    75    O    6  px     Ryd( 3p)     0.00098       1.06850
    76    O    6  py     Val( 2p)     0.83876      -0.47865
    77    O    6  py     Ryd( 3p)     0.00144       0.93711
    78    O    6  pz     Val( 2p)     0.82884      -0.49057
    79    O    6  pz     Ryd( 3p)     0.00067       0.91782
    80    O    6  dxy    Ryd( 3d)     0.00031       2.77146
    81    O    6  dxz    Ryd( 3d)     0.00046       2.69326
    82    O    6  dyz    Ryd( 3d)     0.00051       2.81123
    83    O    6  dx2y2  Ryd( 3d)     0.00038       2.91861
    84    O    6  dz2    Ryd( 3d)     0.00059       2.77027

    85    C    7  S      Cor( 1S)     0.99945     -10.32400
    86    C    7  S      Val( 2S)     0.47035      -0.40187
    87    C    7  S      Ryd( 3S)     0.00123       0.62771
    88    C    7  px     Val( 2p)     0.51290      -0.29437
    89    C    7  px     Ryd( 3p)     0.00211       0.52056
    90    C    7  py     Val( 2p)     0.46825      -0.27409
    91    C    7  py     Ryd( 3p)     0.00454       0.47217
    92    C    7  pz     Val( 2p)     0.48592      -0.28048
    93    C    7  pz     Ryd( 3p)     0.00171       0.59566
    94    C    7  dxy    Ryd( 3d)     0.00074       2.08122
    95    C    7  dxz    Ryd( 3d)     0.00053       1.86362
    96    C    7  dyz    Ryd( 3d)     0.00101       2.19311
    97    C    7  dx2y2  Ryd( 3d)     0.00045       1.91306
    98    C    7  dz2    Ryd( 3d)     0.00074       2.00963

    99    O    8  S      Cor( 1S)     0.99988     -19.14605
   100    O    8  S      Val( 2S)     0.83698      -1.05656
   101    O    8  S      Ryd( 3S)     0.00075       1.22012
   102    O    8  px     Val( 2p)     0.95014      -0.49175
   103    O    8  px     Ryd( 3p)     0.00148       0.92830
   104    O    8  py     Val( 2p)     0.84872      -0.49989
   105    O    8  py     Ryd( 3p)     0.00043       0.92784
   106    O    8  pz     Val( 2p)     0.72286      -0.47040
   107    O    8  pz     Ryd( 3p)     0.00136       1.03670
   108    O    8  dxy    Ryd( 3d)     0.00058       2.58834
   109    O    8  dxz    Ryd( 3d)     0.00006       2.67973
   110    O    8  dyz    Ryd( 3d)     0.00075       3.09795
   111    O    8  dx2y2  Ryd( 3d)     0.00057       2.66931
   112    O    8  dz2    Ryd( 3d)     0.00024       2.83910

   113    C    9  S      Cor( 1S)     0.99952     -10.31593
   114    C    9  S      Val( 2S)     0.50485      -0.40983
   115    C    9  S      Ryd( 3S)     0.00120       0.62111
   116    C    9  px     Val( 2p)     0.40671      -0.24936
   117    C    9  px     Ryd( 3p)     0.00329       0.40198
   118    C    9  py     Val( 2p)     0.49720      -0.26440
   119    C    9  py     Ryd( 3p)     0.00087       0.40423
   120    C    9  pz     Val( 2p)     0.60698      -0.27573
   121    C    9  pz     Ryd( 3p)     0.00213       0.52755
   122    C    9  dxy    Ryd( 3d)     0.00083       2.07502
   123    C    9  dxz    Ryd( 3d)     0.00051       1.90049
   124    C    9  dyz    Ryd( 3d)     0.00060       2.24838
   125    C    9  dx2y2  Ryd( 3d)     0.00069       1.90658
   126    C    9  dz2    Ryd( 3d)     0.00045       2.02494

   127    O   10  S      Cor( 1S)     0.99988     -19.15785
   128    O   10  S      Val( 2S)     0.83701      -1.04770
   129    O   10  S      Ryd( 3S)     0.00042       1.42290
   130    O   10  px     Val( 2p)     0.76067      -0.47592
   131    O   10  px     Ryd( 3p)     0.00092       0.88893
   132    O   10  py     Val( 2p)     0.72323      -0.45890
   133    O   10  py     Ryd( 3p)     0.00118       0.98964
   134    O   10  pz     Val( 2p)     0.82369      -0.47327
   135    O   10  pz     Ryd( 3p)     0.00090       0.94638
   136    O   10  dxy    Ryd( 3d)     0.00042       2.80665
   137    O   10  dxz    Ryd( 3d)     0.00060       2.65138
   138    O   10  dyz    Ryd( 3d)     0.00055       3.00184
   139    O   10  dx2y2  Ryd( 3d)     0.00040       2.74958
   140    O   10  dz2    Ryd( 3d)     0.00043       2.66325

   141    H   11  S      Val( 1S)     0.35709      -0.16255
   142    H   11  S      Ryd( 2S)     0.00157       0.20337
   143    H   11  px     Ryd( 2p)     0.00016       1.80274
   144    H   11  py     Ryd( 2p)     0.00031       1.88189
   145    H   11  pz     Ryd( 2p)     0.00004       1.55398

   146    H   12  S      Val( 1S)     0.36872      -0.12755
   147    H   12  S      Ryd( 2S)     0.00197       0.17005
   148    H   12  px     Ryd( 2p)     0.00008       1.69530
   149    H   12  py     Ryd( 2p)     0.00017       1.80285
   150    H   12  pz     Ryd( 2p)     0.00033       1.98292

   151    H   13  S      Val( 1S)     0.24947      -0.07349
   152    H   13  S      Ryd( 2S)     0.00043       0.25139
   153    H   13  px     Ryd( 2p)     0.00060       1.56091
   154    H   13  py     Ryd( 2p)     0.00081       1.72011
   155    H   13  pz     Ryd( 2p)     0.00099       2.05480

   156    H   14  S      Val( 1S)     0.36454      -0.13379
   157    H   14  S      Ryd( 2S)     0.00181       0.18314
   158    H   14  px     Ryd( 2p)     0.00011       1.73391
   159    H   14  py     Ryd( 2p)     0.00022       1.82826
   160    H   14  pz     Ryd( 2p)     0.00022       2.01510

   161    H   15  S      Val( 1S)     0.24987      -0.05887
   162    H   15  S      Ryd( 2S)     0.00182       0.28356
   163    H   15  px     Ryd( 2p)     0.00112       2.21840
   164    H   15  py     Ryd( 2p)     0.00067       1.65019
   165    H   15  pz     Ryd( 2p)     0.00057       1.59434

   166    H   16  S      Val( 1S)     0.37140      -0.10281
   167    H   16  S      Ryd( 2S)     0.00225       0.21138
   168    H   16  px     Ryd( 2p)     0.00007       1.73625
   169    H   16  py     Ryd( 2p)     0.00014       1.83494
   170    H   16  pz     Ryd( 2p)     0.00030       2.06010

   171    H   17  S      Val( 1S)     0.26092      -0.08073
   172    H   17  S      Ryd( 2S)     0.00087       0.27124
   173    H   17  px     Ryd( 2p)     0.00078       1.53173
   174    H   17  py     Ryd( 2p)     0.00059       1.75838
   175    H   17  pz     Ryd( 2p)     0.00103       2.08681

   176    H   18  S      Val( 1S)     0.36778      -0.12034
   177    H   18  S      Ryd( 2S)     0.00134       0.20650
   178    H   18  px     Ryd( 2p)     0.00013       1.62090
   179    H   18  py     Ryd( 2p)     0.00020       1.80355
   180    H   18  pz     Ryd( 2p)     0.00025       1.97574

   181    H   19  S      Val( 1S)     0.37345      -0.07986
   182    H   19  S      Ryd( 2S)     0.00108       0.20804
   183    H   19  px     Ryd( 2p)     0.00007       1.61081
   184    H   19  py     Ryd( 2p)     0.00022       1.87534
   185    H   19  pz     Ryd( 2p)     0.00028       1.98025

   186    H   20  S      Val( 1S)     0.25778      -0.06276
   187    H   20  S      Ryd( 2S)     0.00162       0.27525
   188    H   20  px     Ryd( 2p)     0.00059       1.55991
   189    H   20  py     Ryd( 2p)     0.00094       1.99185
   190    H   20  pz     Ryd( 2p)     0.00075       1.80073


 Summary of Natural Population Analysis:                  
                                                          
                                       Natural Population 
                Natural  -----------------------------------------------
    Atom  No    Charge         Core      Valence    Rydberg      Total
 -----------------------------------------------------------------------
      O    1    0.04286      0.99987     2.95133    0.00594     3.95714
      C    2    0.20225      0.99967     1.77717    0.02091     2.79775
      C    3    0.05600      0.99946     1.93257    0.01197     2.94400
      O    4   -0.30899      0.99987     3.30292    0.00621     4.30899
      C    5    0.05620      0.99944     1.93054    0.01381     2.94380
      O    6   -0.30894      0.99986     3.30309    0.00599     4.30894
      C    7    0.05006      0.99945     1.93742    0.01307     2.94994
      O    8   -0.36480      0.99988     3.35869    0.00623     4.36480
      C    9   -0.02583      0.99952     2.01574    0.01058     3.02583
      O   10   -0.15030      0.99988     3.14460    0.00582     4.15030
      H   11    0.14083      0.00000     0.35709    0.00208     0.35917
      H   12    0.12874      0.00000     0.36872    0.00254     0.37126
      H   13    0.24770      0.00000     0.24947    0.00283     0.25230
      H   14    0.13310      0.00000     0.36454    0.00236     0.36690
      H   15    0.24595      0.00000     0.24987    0.00418     0.25405
      H   16    0.12584      0.00000     0.37140    0.00276     0.37416
      H   17    0.23582      0.00000     0.26092    0.00326     0.26418
      H   18    0.13030      0.00000     0.36778    0.00192     0.36970
      H   19    0.12491      0.00000     0.37345    0.00165     0.37509
      H   20    0.23831      0.00000     0.25778    0.00391     0.26169
 =======================================================================
   * Total *    1.00000      9.99689    28.87510    0.12800    39.00000

                                 Natural Population      
 --------------------------------------------------------
   Core                       9.99689 ( 99.9689% of  10)
   Valence                   28.87510 ( 99.5693% of  29)
   Natural Minimal Basis     38.87200 ( 99.6718% of  39)
   Natural Rydberg Basis      0.12800 (  0.3282% of  39)
 --------------------------------------------------------

    Atom  No          Natural Electron Configuration
 ----------------------------------------------------------------------------
      O    1      [core]2S( 0.85)2p( 2.10)
      C    2      [core]2S( 0.48)2p( 1.30)3S( 0.01)3p( 0.01)
      C    3      [core]2S( 0.48)2p( 1.45)3p( 0.01)
      O    4      [core]2S( 0.84)2p( 2.47)
      C    5      [core]2S( 0.47)2p( 1.46)3p( 0.01)
      O    6      [core]2S( 0.83)2p( 2.47)
      C    7      [core]2S( 0.47)2p( 1.47)3p( 0.01)
      O    8      [core]2S( 0.84)2p( 2.52)
      C    9      [core]2S( 0.50)2p( 1.51)3p( 0.01)
      O   10      [core]2S( 0.84)2p( 2.31)
      H   11            1S( 0.36)
      H   12            1S( 0.37)
      H   13            1S( 0.25)
      H   14            1S( 0.36)
      H   15            1S( 0.25)
      H   16            1S( 0.37)
      H   17            1S( 0.26)
      H   18            1S( 0.37)
      H   19            1S( 0.37)
      H   20            1S( 0.26)


 NATURAL BOND ORBITAL ANALYSIS, beta spin orbitals:

                       Occupancies       Lewis Structure    Low   High
           Occ.    -------------------  -----------------   occ   occ
  Cycle   Thresh.   Lewis   Non-Lewis     CR  BD  3C  LP    (L)   (NL)   Dev
 =============================================================================
   1(1)    0.90    38.20989   0.79011     10  21   0   8     0      0    0.02
 -----------------------------------------------------------------------------

 Structure accepted: No low occupancy Lewis orbitals

           --- Apparent excited state configuration ---
 The following "inverted" NBO labels reflect the actual hybrid overlap:

                 NBO   3 has been relabelled BD*

                 NBO 172 has been relabelled BD 

 --------------------------------------------------------
   Core                      9.99690 ( 99.969% of  10)
   Valence Lewis            27.67260 ( 95.423% of  29)
  ==================       ============================
   Total Lewis              37.66950 ( 96.588% of  39)
  -----------------------------------------------------
   Valence non-Lewis         1.24811 (  3.200% of  39)
   Rydberg non-Lewis         0.08239 (  0.211% of  39)
  ==================       ============================
   Total non-Lewis           1.33050 (  3.412% of  39)
 --------------------------------------------------------


       (Occupancy)   Bond orbital/ Coefficients/ Hybrids
 ---------------------------------------------------------------------------------
     1. (0.99839) BD ( 1) O   1 - C   2  
                ( 66.48%)   0.8153* O   1 s( 43.02%)p 1.32( 56.88%)d 0.00(  0.10%)
                                           -0.0000  0.6553 -0.0281  0.6406 -0.0136
                                           -0.0555  0.0041  0.3938 -0.0090 -0.0017
                                            0.0243 -0.0046  0.0194 -0.0010
                ( 33.52%)   0.5790* C   2 s( 31.08%)p 2.21( 68.65%)d 0.01(  0.27%)
                                           -0.0000  0.5531 -0.0694 -0.6310 -0.0524
                                            0.1024 -0.0078 -0.5217 -0.0530 -0.0078
                                            0.0430 -0.0075  0.0272  0.0034
     2. (0.99579) BD ( 2) O   1 - C   2  
                ( 66.34%)   0.8145* O   1 s(  0.14%)p99.99( 99.68%)d 1.19(  0.17%)
                                           -0.0000  0.0380 -0.0015 -0.4960  0.0011
                                           -0.5549  0.0024  0.6655 -0.0023 -0.0164
                                            0.0100 -0.0158 -0.0186  0.0273
                ( 33.66%)   0.5802* C   2 s(  0.16%)p99.99( 99.41%)d 2.73(  0.43%)
                                            0.0000  0.0372 -0.0146 -0.5673  0.0141
                                           -0.5320  0.0177  0.6231 -0.0186  0.0258
                                           -0.0116  0.0270  0.0347 -0.0401
     3. (0.95666) BD*( 1) O   1 - O  10  
                ( 39.44%)   0.6280* O   1 s(  0.00%)p 1.00( 99.90%)d 0.00(  0.10%)
                                           -0.0001  0.0024  0.0050 -0.2426 -0.0056
                                            0.8256  0.0269  0.5074  0.0160  0.0211
                                            0.0089  0.0138 -0.0042  0.0158
                ( 60.56%)  -0.7782* O  10 s(  0.15%)p99.99( 99.79%)d 0.43(  0.06%)
                                           -0.0000  0.0381  0.0040  0.6443 -0.0181
                                            0.4776 -0.0129  0.5949 -0.0174 -0.0106
                                           -0.0001  0.0058 -0.0108  0.0192
     4. (0.93986) BD ( 1) C   2 - C   3  
                ( 50.47%)   0.7104* C   2 s( 38.38%)p 1.60( 61.59%)d 0.00(  0.03%)
                                            0.0004  0.6195  0.0029  0.1655 -0.0117
                                            0.5233 -0.0120  0.5606 -0.0068  0.0008
                                            0.0032  0.0155 -0.0067 -0.0019
                ( 49.53%)   0.7038* C   3 s( 24.56%)p 3.07( 75.38%)d 0.00(  0.06%)
                                           -0.0002  0.4956  0.0050 -0.2491 -0.0125
                                           -0.5441 -0.0064 -0.6288  0.0140  0.0070
                                            0.0061  0.0186 -0.0047  0.0099
     5. (0.94019) BD ( 1) C   2 - H  11  
                ( 63.43%)   0.7964* C   2 s( 30.45%)p 2.28( 69.53%)d 0.00(  0.02%)
                                           -0.0006  0.5510  0.0306  0.4933 -0.0261
                                           -0.6564  0.0001 -0.1427 -0.0043 -0.0119
                                           -0.0025  0.0032 -0.0044 -0.0041
                ( 36.57%)   0.6047* H  11 s( 99.89%)p 0.00(  0.11%)
                                            0.9994 -0.0122 -0.0189  0.0272  0.0044
     6. (0.99584) BD ( 1) C   3 - O   4  
                ( 33.40%)   0.5779* C   3 s( 20.97%)p 3.76( 78.76%)d 0.01(  0.27%)
                                            0.0001 -0.4568 -0.0321  0.6647  0.0353
                                           -0.5727 -0.0064 -0.1281 -0.0114  0.0440
                                            0.0082 -0.0073 -0.0040  0.0250
                ( 66.60%)   0.8161* O   4 s( 32.00%)p 2.12( 67.93%)d 0.00(  0.07%)
                                            0.0001 -0.5657 -0.0026 -0.6133  0.0048
                                            0.5465  0.0044  0.0668  0.0026  0.0225
                                           -0.0049  0.0003 -0.0093  0.0114
     7. (0.93429) BD ( 1) C   3 - C   5  
                ( 50.77%)   0.7125* C   3 s( 29.60%)p 2.38( 70.36%)d 0.00(  0.03%)
                                            0.0001  0.5440 -0.0083  0.6950 -0.0103
                                            0.4199  0.0024 -0.2096  0.0169  0.0138
                                           -0.0088 -0.0041  0.0056 -0.0049
                ( 49.23%)   0.7016* C   5 s( 27.71%)p 2.61( 72.24%)d 0.00(  0.05%)
                                            0.0005  0.5264 -0.0054 -0.7022  0.0033
                                           -0.4487  0.0150  0.1661  0.0122  0.0171
                                           -0.0040 -0.0017  0.0081 -0.0096
     8. (0.97895) BD ( 1) C   3 - H  12  
                ( 63.25%)   0.7953* C   3 s( 24.81%)p 3.03( 75.15%)d 0.00(  0.04%)
                                           -0.0002  0.4979 -0.0129  0.1009 -0.0179
                                           -0.4447  0.0079  0.7370 -0.0037 -0.0017
                                            0.0060 -0.0169 -0.0068  0.0081
                ( 36.75%)   0.6062* H  12 s( 99.89%)p 0.00(  0.11%)
                                            0.9994 -0.0063 -0.0043  0.0172 -0.0276
     9. (0.98933) BD ( 1) O   4 - H  13  
                ( 74.93%)   0.8656* O   4 s( 20.12%)p 3.97( 79.80%)d 0.00(  0.09%)
                                            0.0003  0.4482  0.0156  0.1173 -0.0158
                                            0.5064  0.0261  0.7255  0.0223  0.0082
                                            0.0172  0.0147  0.0017  0.0167
                ( 25.07%)   0.5007* H  13 s( 99.54%)p 0.00(  0.46%)
                                            0.9977 -0.0026  0.0017 -0.0369 -0.0572
    10. (0.99505) BD ( 1) C   5 - O   6  
                ( 33.49%)   0.5787* C   5 s( 20.51%)p 3.86( 79.22%)d 0.01(  0.27%)
                                           -0.0001  0.4516  0.0338 -0.1690  0.0072
                                            0.5394  0.0359 -0.6859 -0.0289 -0.0115
                                            0.0149 -0.0420 -0.0122  0.0214
                ( 66.51%)   0.8156* O   6 s( 32.50%)p 2.07( 67.42%)d 0.00(  0.08%)
                                           -0.0001  0.5701  0.0005  0.1530  0.0068
                                           -0.4603  0.0016  0.6625 -0.0001 -0.0005
                                           -0.0031 -0.0225 -0.0047  0.0152
    11. (0.98538) BD ( 1) C   5 - C   7  
                ( 50.75%)   0.7124* C   5 s( 29.49%)p 2.39( 70.46%)d 0.00(  0.05%)
                                            0.0001  0.5431  0.0052  0.6678 -0.0089
                                           -0.4751  0.0057 -0.1810  0.0042 -0.0167
                                           -0.0065  0.0048  0.0044 -0.0102
                ( 49.25%)   0.7018* C   7 s( 29.46%)p 2.39( 70.49%)d 0.00(  0.05%)
                                            0.0003  0.5427  0.0010 -0.6652  0.0074
                                            0.4714  0.0073  0.2001 -0.0086 -0.0172
                                           -0.0076  0.0063  0.0053 -0.0101
    12. (0.95496) BD ( 1) C   5 - H  14  
                ( 62.96%)   0.7935* C   5 s( 22.28%)p 3.49( 77.67%)d 0.00(  0.04%)
                                           -0.0006  0.4718 -0.0149  0.1774 -0.0027
                                            0.5283  0.0124  0.6824 -0.0181  0.0041
                                            0.0037  0.0171 -0.0031  0.0105
                ( 37.04%)   0.6086* H  14 s( 99.90%)p 0.00(  0.10%)
                                            0.9994 -0.0144 -0.0092 -0.0198 -0.0228
    13. (0.99277) BD ( 1) O   6 - H  15  
                ( 75.38%)   0.8682* O   6 s( 21.33%)p 3.69( 78.59%)d 0.00(  0.08%)
                                           -0.0002 -0.4616 -0.0129  0.8315  0.0222
                                           -0.3050 -0.0224 -0.0073  0.0199  0.0064
                                            0.0152 -0.0031 -0.0213  0.0105
                ( 24.62%)   0.4961* H  15 s( 99.53%)p 0.00(  0.47%)
                                           -0.9976  0.0123 -0.0636  0.0259 -0.0016
    14. (0.99474) BD ( 1) C   7 - O   8  
                ( 32.40%)   0.5692* C   7 s( 19.03%)p 4.24( 80.69%)d 0.01(  0.28%)
                                           -0.0001  0.4357  0.0212  0.1389  0.0037
                                           -0.5860 -0.0450  0.6648  0.0125 -0.0091
                                            0.0103 -0.0446 -0.0160  0.0192
                ( 67.60%)   0.8222* O   8 s( 32.57%)p 2.07( 67.36%)d 0.00(  0.07%)
                                           -0.0000  0.5707 -0.0007 -0.1224 -0.0011
                                            0.5668 -0.0069 -0.5808 -0.0067 -0.0039
                                            0.0034 -0.0191 -0.0180 -0.0015
    15. (0.94773) BD ( 1) C   7 - C   9  
                ( 51.62%)   0.7185* C   7 s( 28.08%)p 2.56( 71.88%)d 0.00(  0.04%)
                                            0.0005  0.5299  0.0021  0.7145 -0.0069
                                            0.4436 -0.0155 -0.1057 -0.0067  0.0163
                                           -0.0014  0.0009  0.0075 -0.0107
                ( 48.38%)   0.6956* C   9 s( 30.15%)p 2.32( 69.81%)d 0.00(  0.04%)
                                            0.0007  0.5491  0.0020 -0.6821  0.0076
                                           -0.4647 -0.0029  0.1295 -0.0037  0.0175
                                           -0.0069 -0.0012  0.0014 -0.0089
    16. (0.96959) BD ( 1) C   7 - H  16  
                ( 62.56%)   0.7909* C   7 s( 23.40%)p 3.27( 76.56%)d 0.00(  0.04%)
                                            0.0007 -0.4836  0.0111  0.1625 -0.0197
                                            0.4846  0.0060  0.7098 -0.0122 -0.0045
                                           -0.0049 -0.0168  0.0031 -0.0101
                ( 37.44%)   0.6119* H  16 s( 99.90%)p 0.00(  0.10%)
                                           -0.9995  0.0101 -0.0039 -0.0154 -0.0264
    17. (0.99406) BD ( 1) O   8 - H  17  
                ( 73.99%)   0.8602* O   8 s( 20.30%)p 3.92( 79.62%)d 0.00(  0.09%)
                                            0.0002  0.4502  0.0156  0.1786  0.0089
                                            0.3879 -0.0049  0.7824  0.0404  0.0059
                                            0.0052  0.0250 -0.0115  0.0057
                ( 26.01%)   0.5100* H  17 s( 99.58%)p 0.00(  0.42%)
                                            0.9979 -0.0052 -0.0143 -0.0217 -0.0593
    18. (0.99722) BD ( 1) C   9 - O  10  
                ( 32.81%)   0.5728* C   9 s( 21.41%)p 3.66( 78.34%)d 0.01(  0.25%)
                                            0.0000  0.4609  0.0411  0.6961  0.0435
                                           -0.5211 -0.0061 -0.1583 -0.0195 -0.0413
                                           -0.0102  0.0075  0.0075 -0.0233
                ( 67.19%)   0.8197* O  10 s( 32.39%)p 2.08( 67.52%)d 0.00(  0.09%)
                                           -0.0001  0.5691  0.0078 -0.6040  0.0077
                                            0.5195  0.0084  0.2008 -0.0081 -0.0190
                                           -0.0182  0.0048  0.0106 -0.0072
    19. (0.95070) BD ( 1) C   9 - H  18  
                ( 62.16%)   0.7884* C   9 s( 22.85%)p 3.38( 77.11%)d 0.00(  0.04%)
                                           -0.0006  0.4775 -0.0201  0.1989  0.0171
                                            0.4711  0.0092  0.7133 -0.0218  0.0045
                                            0.0056  0.0126 -0.0015  0.0141
                ( 37.84%)   0.6151* H  18 s( 99.90%)p 0.00(  0.10%)
                                            0.9995 -0.0089 -0.0089 -0.0208 -0.0217
    20. (0.98699) BD ( 1) C   9 - H  19  
                ( 62.71%)   0.7919* C   9 s( 25.56%)p 2.91( 74.39%)d 0.00(  0.04%)
                                           -0.0001  0.5056 -0.0031 -0.0857  0.0222
                                            0.5367 -0.0057 -0.6693  0.0098 -0.0018
                                            0.0056 -0.0160 -0.0063  0.0095
                ( 37.29%)   0.6107* H  19 s( 99.90%)p 0.00(  0.10%)
                                            0.9995 -0.0040  0.0034 -0.0214  0.0237
    21. (0.99467) BD ( 1) O  10 - H  20  
                ( 74.55%)   0.8634* O  10 s( 21.04%)p 3.75( 78.86%)d 0.00(  0.10%)
                                           -0.0001 -0.4585 -0.0136 -0.0018 -0.0209
                                            0.7068  0.0334 -0.5361 -0.0058 -0.0081
                                            0.0118  0.0251  0.0089 -0.0079
                ( 25.45%)   0.5045* H  20 s( 99.59%)p 0.00(  0.41%)
                                           -0.9979  0.0100 -0.0012 -0.0545  0.0340
    22. (0.99986) CR ( 1) O   1           s(100.00%)p 0.00(  0.00%)
                                            1.0000 -0.0003 -0.0000  0.0002  0.0000
                                            0.0000  0.0000  0.0002  0.0000 -0.0000
                                            0.0000  0.0000  0.0000  0.0000
    23. (0.99967) CR ( 1) C   2           s(100.00%)p 0.00(  0.00%)
                                            1.0000  0.0001  0.0000  0.0002 -0.0000
                                           -0.0006  0.0000 -0.0003  0.0000 -0.0000
                                           -0.0000 -0.0000 -0.0000 -0.0000
    24. (0.99946) CR ( 1) C   3           s(100.00%)p 0.00(  0.00%)
                                            1.0000  0.0002  0.0000 -0.0002 -0.0000
                                           -0.0002  0.0000  0.0001  0.0000 -0.0000
                                            0.0000  0.0000 -0.0000  0.0000
    25. (0.99987) CR ( 1) O   4           s(100.00%)p 0.00(  0.00%)
                                            1.0000 -0.0000 -0.0000 -0.0001  0.0000
                                           -0.0003 -0.0000 -0.0001 -0.0000 -0.0000
                                           -0.0000 -0.0000 -0.0000 -0.0000
    26. (0.99944) CR ( 1) C   5           s(100.00%)p 0.00(  0.00%)
                                            1.0000  0.0000 -0.0000  0.0004 -0.0000
                                            0.0007  0.0000  0.0002 -0.0000 -0.0000
                                            0.0000  0.0000 -0.0000  0.0000
    27. (0.99986) CR ( 1) O   6           s(100.00%)p 0.00(  0.00%)
                                            1.0000 -0.0001 -0.0000  0.0002  0.0000
                                           -0.0000 -0.0000  0.0001  0.0000  0.0000
                                            0.0000 -0.0000 -0.0000  0.0000
    28. (0.99945) CR ( 1) C   7           s(100.00%)p 0.00(  0.00%)
                                            1.0000 -0.0001 -0.0000 -0.0003  0.0000
                                           -0.0008 -0.0000 -0.0004  0.0000 -0.0000
                                            0.0000  0.0000 -0.0000  0.0000
    29. (0.99988) CR ( 1) O   8           s(100.00%)p 0.00(  0.00%)
                                            1.0000 -0.0001 -0.0000 -0.0001 -0.0000
                                           -0.0000  0.0000 -0.0002 -0.0000 -0.0000
                                           -0.0000 -0.0000  0.0000 -0.0000
    30. (0.99952) CR ( 1) C   9           s(100.00%)p 0.00(  0.00%)
                                            1.0000 -0.0001 -0.0000  0.0006  0.0000
                                            0.0007  0.0000  0.0002 -0.0000 -0.0000
                                            0.0000  0.0000 -0.0000  0.0000
    31. (0.99988) CR ( 1) O  10           s(100.00%)p 0.00(  0.00%)
                                            1.0000 -0.0001 -0.0000 -0.0001 -0.0000
                                            0.0001  0.0000 -0.0000 -0.0000 -0.0000
                                           -0.0000  0.0000  0.0000 -0.0000
    32. (0.99215) LP ( 1) O   1           s( 56.91%)p 0.76( 43.07%)d 0.00(  0.02%)
                                            0.0004  0.7542  0.0171 -0.5316 -0.0019
                                            0.0736  0.0004 -0.3777 -0.0016  0.0034
                                           -0.0107 -0.0014 -0.0062  0.0003
    33. (0.98755) LP ( 1) O   4           s( 46.08%)p 1.17( 53.88%)d 0.00(  0.04%)
                                           -0.0000  0.6788 -0.0104 -0.4655 -0.0006
                                            0.2423 -0.0004 -0.5130  0.0097  0.0035
                                           -0.0159  0.0080 -0.0086 -0.0012
    34. (0.91041) LP ( 2) O   4           s(  1.79%)p54.79( 98.15%)d 0.03(  0.06%)
                                           -0.0002  0.1334  0.0103 -0.6265  0.0078
                                           -0.6203  0.0124  0.4516 -0.0103 -0.0108
                                            0.0002 -0.0082 -0.0160  0.0132
    35. (0.98648) LP ( 1) O   6           s( 45.74%)p 1.19( 54.23%)d 0.00(  0.04%)
                                            0.0000  0.6762 -0.0074  0.4072 -0.0073
                                            0.1015  0.0023 -0.6050  0.0042 -0.0064
                                            0.0158  0.0031 -0.0029 -0.0092
    36. (0.90416) LP ( 2) O   6           s(  0.42%)p99.99( 99.52%)d 0.15(  0.06%)
                                           -0.0001  0.0638  0.0099  0.3426 -0.0057
                                            0.8267 -0.0146  0.4405 -0.0067 -0.0148
                                            0.0004  0.0123  0.0021  0.0155
    37. (0.98673) LP ( 1) O   8           s( 45.81%)p 1.18( 54.15%)d 0.00(  0.04%)
                                            0.0000  0.6768 -0.0061  0.1470 -0.0025
                                           -0.7179  0.0048 -0.0670  0.0038  0.0030
                                            0.0017 -0.0028  0.0153  0.0119
    38. (0.96226) LP ( 2) O   8           s(  1.30%)p75.63( 98.64%)d 0.04(  0.06%)
                                           -0.0000  0.1142 -0.0013 -0.9646  0.0200
                                           -0.1094  0.0000  0.2087 -0.0031 -0.0229
                                           -0.0015  0.0048  0.0015  0.0029
    39. (0.99010) LP ( 1) O  10           s( 46.40%)p 1.15( 53.55%)d 0.00(  0.04%)
                                            0.0001  0.6811 -0.0117  0.4676 -0.0040
                                            0.0159 -0.0022 -0.5626  0.0083 -0.0046
                                            0.0155 -0.0010 -0.0097 -0.0076
    40. (0.00198) RY*( 1) O   1           s(  1.07%)p90.79( 96.79%)d 2.01(  2.14%)
                                           -0.0000 -0.0008  0.1033  0.0087 -0.1765
                                           -0.0220  0.8642 -0.0135  0.4350 -0.1075
                                           -0.0358 -0.0613  0.0108 -0.0685
    41. (0.00015) RY*( 2) O   1           s(  2.20%)p44.05( 96.82%)d 0.45(  0.98%)
                                            0.0000 -0.0004  0.1482  0.0070  0.5063
                                            0.0038  0.4494 -0.0019 -0.7140 -0.0041
                                            0.0099 -0.0366 -0.0408  0.0819
    42. (0.00011) RY*( 3) O   1           s( 69.15%)p 0.44( 30.22%)d 0.01(  0.63%)
                                           -0.0000  0.0114  0.8315  0.0258  0.3958
                                           -0.0039 -0.1938  0.0184  0.3271 -0.0630
                                            0.0231 -0.0047  0.0119 -0.0406
    43. (0.00003) RY*( 4) O   1           s( 20.54%)p 2.89( 59.41%)d 0.98( 20.05%)
    44. (0.00000) RY*( 5) O   1           s(  0.51%)p 2.21(  1.14%)d99.99( 98.35%)
    45. (0.00000) RY*( 6) O   1           s(  3.62%)p 2.21(  8.00%)d24.40( 88.37%)
    46. (0.00000) RY*( 7) O   1           s(  0.85%)p 2.28(  1.93%)d99.99( 97.22%)
    47. (0.00000) RY*( 8) O   1           s(  1.78%)p 2.73(  4.86%)d52.44( 93.36%)
    48. (0.00000) RY*( 9) O   1           s(  0.21%)p 6.24(  1.29%)d99.99( 98.50%)
    49. (0.00701) RY*( 1) C   2           s( 40.37%)p 1.44( 58.28%)d 0.03(  1.36%)
                                           -0.0000  0.0568  0.6328 -0.0742  0.5171
                                            0.0071 -0.2087 -0.0366  0.5147 -0.0870
                                           -0.0502 -0.0527 -0.0098 -0.0245
    50. (0.00419) RY*( 2) C   2           s( 22.37%)p 2.46( 55.09%)d 1.01( 22.55%)
                                           -0.0000 -0.0324  0.4718 -0.0279 -0.6084
                                            0.0012 -0.3623  0.0244 -0.2194 -0.3934
                                           -0.1185 -0.2222 -0.0009 -0.0852
    51. (0.00131) RY*( 3) C   2           s(  2.85%)p17.09( 48.71%)d17.00( 48.44%)
                                           -0.0000  0.0106  0.1685  0.0116  0.2897
                                            0.0295  0.4933 -0.0271 -0.3975 -0.2038
                                           -0.2192 -0.1444  0.0985 -0.6036
    52. (0.00110) RY*( 4) C   2           s(  7.11%)p11.31( 80.34%)d 1.77( 12.56%)
                                           -0.0000  0.0092  0.2664 -0.0329 -0.4716
                                            0.0148  0.6310 -0.0147  0.4258  0.1416
                                           -0.1422  0.2332 -0.1757  0.0036
    53. (0.00050) RY*( 5) C   2           s( 16.80%)p 1.07( 18.00%)d 3.88( 65.20%)
                                            0.0000 -0.0108  0.4098  0.0084 -0.0262
                                            0.0159 -0.1731 -0.0288 -0.3849  0.6695
                                            0.1667  0.3863  0.0529 -0.1546
    54. (0.00011) RY*( 6) C   2           s(  9.33%)p 3.23( 30.14%)d 6.49( 60.53%)
                                           -0.0000  0.0016  0.3054 -0.0226  0.1689
                                           -0.0127  0.3453  0.0237 -0.3904 -0.1247
                                            0.3051 -0.1708 -0.2561  0.6340
    55. (0.00002) RY*( 7) C   2           s(  0.02%)p99.99(  2.42%)d99.99( 97.57%)
    56. (0.00001) RY*( 8) C   2           s(  1.04%)p 3.58(  3.71%)d91.91( 95.25%)
    57. (0.00001) RY*( 9) C   2           s(  0.06%)p74.50(  4.15%)d99.99( 95.80%)
    58. (0.00400) RY*( 1) C   3           s(  1.20%)p81.40( 97.74%)d 0.88(  1.06%)
                                           -0.0000 -0.0253  0.1066  0.0159 -0.8152
                                           -0.0059  0.4322 -0.0143 -0.3544  0.0433
                                            0.0410  0.0004 -0.0736  0.0402
    59. (0.00172) RY*( 2) C   3           s( 43.85%)p 0.86( 37.79%)d 0.42( 18.36%)
                                           -0.0000  0.0066  0.6621  0.0189  0.0069
                                           -0.0075 -0.4554  0.0117 -0.4122  0.0704
                                           -0.2657  0.2728  0.1481  0.1083
    60. (0.00137) RY*( 3) C   3           s(  1.24%)p41.31( 51.26%)d38.29( 47.50%)
                                            0.0000  0.0135  0.1106 -0.0081  0.3450
                                           -0.0074  0.6029 -0.0036 -0.1728  0.0801
                                           -0.1700 -0.0760  0.6587  0.0015
    61. (0.00063) RY*( 4) C   3           s(  3.27%)p13.47( 43.99%)d16.15( 52.74%)
                                           -0.0000 -0.0196  0.1796  0.0121 -0.1100
                                           -0.0136  0.2548  0.0217  0.6017  0.1237
                                           -0.3333  0.6217 -0.0765 -0.0928
    62. (0.00061) RY*( 5) C   3           s( 22.99%)p 0.82( 18.86%)d 2.53( 58.15%)
                                           -0.0000 -0.0155  0.4793  0.0154 -0.1705
                                           -0.0160 -0.0968  0.0028  0.3869  0.0782
                                            0.5322 -0.2536  0.2987 -0.3722
    63. (0.00034) RY*( 6) C   3           s( 14.15%)p 2.14( 30.20%)d 3.93( 55.65%)
                                           -0.0000  0.0168  0.3757 -0.0075  0.3894
                                            0.0157  0.3623  0.0020 -0.1371  0.3244
                                            0.2776 -0.0346 -0.6069  0.0688
    64. (0.00024) RY*( 7) C   3           s(  9.65%)p 0.44(  4.26%)d 8.92( 86.09%)
                                            0.0000 -0.0107  0.3104  0.0381  0.0729
                                           -0.0299  0.1799 -0.0156  0.0486 -0.8355
                                           -0.2210 -0.2016 -0.2202 -0.1577
    65. (0.00006) RY*( 8) C   3           s(  0.03%)p35.41(  0.99%)d99.99( 98.98%)
    66. (0.00004) RY*( 9) C   3           s(  3.70%)p 4.12( 15.23%)d21.93( 81.07%)
    67. (0.00128) RY*( 1) O   4           s(  8.49%)p10.34( 87.83%)d 0.43(  3.68%)
                                           -0.0000  0.0067  0.2913  0.0081  0.4174
                                            0.0134  0.4810 -0.0085 -0.6873  0.0329
                                           -0.1087  0.1116  0.1070  0.0038
    68. (0.00067) RY*( 2) O   4           s( 14.68%)p 5.28( 77.46%)d 0.53(  7.85%)
                                           -0.0000  0.0034  0.3832 -0.0024 -0.5568
                                            0.0073 -0.4698  0.0026 -0.4938  0.0116
                                           -0.0897  0.1637 -0.1991  0.0625
    69. (0.00022) RY*( 3) O   4           s( 71.69%)p 0.36( 25.87%)d 0.03(  2.44%)
                                            0.0000 -0.0026  0.8467 -0.0014  0.2763
                                           -0.0025 -0.1203 -0.0176  0.4094  0.0424
                                            0.1012 -0.1109 -0.0078  0.0042
    70. (0.00004) RY*( 4) O   4           s(  2.34%)p30.80( 72.13%)d10.90( 25.53%)
    71. (0.00001) RY*( 5) O   4           s(  0.77%)p 4.67(  3.57%)d99.99( 95.66%)
    72. (0.00000) RY*( 6) O   4           s(  0.06%)p52.96(  3.26%)d99.99( 96.68%)
    73. (0.00001) RY*( 7) O   4           s(  0.82%)p25.20( 20.54%)d96.50( 78.65%)
    74. (0.00000) RY*( 8) O   4           s(  0.78%)p 8.70(  6.76%)d99.99( 92.47%)
    75. (0.00001) RY*( 9) O   4           s(  0.39%)p 7.30(  2.84%)d99.99( 96.77%)
    76. (0.00382) RY*( 1) C   5           s(  8.99%)p 9.83( 88.40%)d 0.29(  2.61%)
                                           -0.0000 -0.0283  0.2985  0.0042  0.2817
                                           -0.0385  0.4904  0.0254 -0.7497 -0.0498
                                            0.1272  0.0468  0.0667  0.0275
    77. (0.00251) RY*( 2) C   5           s( 18.45%)p 3.58( 66.13%)d 0.84( 15.42%)
                                            0.0000  0.0163  0.4292 -0.0012  0.5461
                                            0.0072 -0.6009  0.0137 -0.0418 -0.0854
                                           -0.0099 -0.1329 -0.0804 -0.3502
    78. (0.00184) RY*( 3) C   5           s(  2.25%)p38.19( 86.10%)d 5.16( 11.64%)
                                            0.0000 -0.0097  0.1498  0.0137  0.5433
                                            0.0038  0.4512  0.0141  0.6015 -0.0686
                                            0.0820 -0.0929  0.2556  0.1761
    79. (0.00097) RY*( 4) C   5           s( 31.86%)p 1.16( 37.01%)d 0.98( 31.14%)
                                            0.0000 -0.0108  0.5643 -0.0057 -0.5089
                                            0.0075  0.2526  0.0244  0.2158 -0.2652
                                            0.1311 -0.0723 -0.0221 -0.4671
    80. (0.00074) RY*( 5) C   5           s(  0.93%)p 6.87(  6.40%)d99.49( 92.67%)
                                            0.0000 -0.0099  0.0960  0.0160  0.0270
                                           -0.0050  0.2499  0.0167  0.0158  0.4248
                                           -0.5915 -0.4749 -0.4045 -0.0848
    81. (0.00038) RY*( 6) C   5           s( 27.24%)p 0.23(  6.37%)d 2.44( 66.39%)
                                            0.0000  0.0054  0.5219  0.0015 -0.1794
                                            0.0065 -0.1762 -0.0071  0.0185  0.4354
                                           -0.2766  0.3134  0.4247  0.3454
    82. (0.00019) RY*( 7) C   5           s(  8.14%)p 0.49(  4.00%)d10.79( 87.86%)
                                           -0.0000 -0.0049  0.2853  0.0049 -0.1272
                                           -0.0336 -0.1461  0.0327  0.0150 -0.0147
                                            0.4469 -0.3744 -0.3884  0.6226
    83. (0.00013) RY*( 8) C   5           s(  1.10%)p 0.09(  0.09%)d89.89( 98.81%)
                                           -0.0000 -0.0008  0.1048 -0.0187  0.0033
                                           -0.0039 -0.0195  0.0078 -0.0112 -0.7049
                                           -0.5645  0.1764 -0.1791  0.3308
    84. (0.00006) RY*( 9) C   5           s(  1.04%)p 5.68(  5.90%)d89.59( 93.06%)
    85. (0.00129) RY*( 1) O   6           s( 16.56%)p 4.83( 80.00%)d 0.21(  3.44%)
                                           -0.0000  0.0048  0.4069 -0.0054 -0.0530
                                           -0.0129 -0.8007 -0.0088 -0.3948 -0.0416
                                           -0.0394 -0.0558 -0.0662 -0.1536
    86. (0.00064) RY*( 2) O   6           s(  7.72%)p10.65( 82.18%)d 1.31( 10.11%)
                                           -0.0000  0.0023  0.2778 -0.0012  0.8399
                                            0.0039  0.2272 -0.0035 -0.2543 -0.2238
                                            0.1746  0.0360  0.0771 -0.1151
    87. (0.00021) RY*( 3) O   6           s( 66.54%)p 0.47( 31.26%)d 0.03(  2.20%)
                                            0.0000 -0.0001  0.8157  0.0034 -0.1340
                                           -0.0059  0.1309 -0.0038  0.5268  0.0447
                                            0.0436  0.0737  0.0306  0.1083
    88. (0.00005) RY*( 4) O   6           s(  6.84%)p12.38( 84.67%)d 1.24(  8.49%)
    89. (0.00000) RY*( 5) O   6           s(  0.79%)p 8.86(  6.99%)d99.99( 92.22%)
    90. (0.00001) RY*( 6) O   6           s(  0.46%)p 6.43(  2.96%)d99.99( 96.58%)
    91. (0.00001) RY*( 7) O   6           s(  0.41%)p 2.40(  0.98%)d99.99( 98.61%)
    92. (0.00000) RY*( 8) O   6           s(  0.13%)p10.37(  1.31%)d99.99( 98.56%)
    93. (0.00001) RY*( 9) O   6           s(  0.58%)p17.06(  9.88%)d99.99( 89.54%)
    94. (0.00441) RY*( 1) C   7           s(  1.05%)p92.73( 97.23%)d 1.64(  1.72%)
                                            0.0000 -0.0274  0.0987 -0.0199  0.1159
                                            0.0353 -0.9026 -0.0211  0.3770  0.0618
                                           -0.0296 -0.0123  0.0174  0.1099
    95. (0.00224) RY*( 2) C   7           s( 22.83%)p 3.09( 70.66%)d 0.28(  6.51%)
                                            0.0000  0.0025  0.4778 -0.0158 -0.8167
                                           -0.0060 -0.1345 -0.0273 -0.1433 -0.0983
                                            0.1137 -0.1363  0.0854 -0.1288
    96. (0.00129) RY*( 3) C   7           s( 12.95%)p 5.43( 70.31%)d 1.29( 16.74%)
                                            0.0000 -0.0106  0.3596 -0.0061  0.3595
                                            0.0011 -0.1927 -0.0202 -0.7323  0.1180
                                           -0.2498 -0.2949 -0.0286  0.0575
    97. (0.00075) RY*( 4) C   7           s(  5.61%)p 3.03( 17.02%)d13.79( 77.37%)
                                            0.0000  0.0041  0.2368 -0.0087 -0.0548
                                           -0.0014  0.1846 -0.0017  0.3648  0.5036
                                           -0.5214 -0.1785 -0.3749 -0.2753
    98. (0.00066) RY*( 5) C   7           s( 15.75%)p 0.96( 15.13%)d 4.39( 69.12%)
                                            0.0000 -0.0061  0.3968  0.0133  0.3568
                                           -0.0018  0.0334 -0.0085  0.1505 -0.5042
                                            0.1958  0.0548 -0.1701 -0.6056
    99. (0.00050) RY*( 6) C   7           s( 34.75%)p 0.41( 14.19%)d 1.47( 51.06%)
                                           -0.0000  0.0033  0.5895  0.0045  0.1956
                                           -0.0046  0.2353  0.0135  0.2192  0.1737
                                           -0.0013  0.3380  0.5208  0.3081
   100. (0.00019) RY*( 7) C   7           s(  5.27%)p 1.56(  8.24%)d16.41( 86.48%)
                                           -0.0000 -0.0045  0.2295  0.0001  0.0660
                                            0.0383  0.1724 -0.0282  0.2148 -0.1910
                                            0.2868 -0.4441 -0.4481  0.5899
   101. (0.00016) RY*( 8) C   7           s(  0.41%)p 6.18(  2.54%)d99.99( 97.05%)
                                            0.0000 -0.0006  0.0641 -0.0145  0.0640
                                            0.0032 -0.0487  0.0111 -0.1362  0.6115
                                            0.6964  0.1728 -0.2377 -0.1589
   102. (0.00006) RY*( 9) C   7           s(  1.42%)p 3.55(  5.05%)d65.65( 93.52%)
   103. (0.00112) RY*( 1) O   8           s(  2.53%)p36.97( 93.55%)d 1.55(  3.92%)
                                            0.0000 -0.0013  0.1591  0.0153  0.9487
                                           -0.0022  0.0963 -0.0068 -0.1610  0.1428
                                           -0.1155 -0.0406 -0.0476  0.0390
   104. (0.00055) RY*( 2) O   8           s( 91.28%)p 0.08(  7.59%)d 0.01(  1.13%)
                                            0.0000  0.0002  0.9554 -0.0052 -0.1838
                                           -0.0053  0.1738 -0.0081 -0.1087 -0.0136
                                            0.0658  0.0467  0.0475  0.0483
   105. (0.00044) RY*( 3) O   8           s(  0.91%)p90.18( 81.63%)d19.29( 17.46%)
                                           -0.0000 -0.0018  0.0951  0.0018  0.0216
                                           -0.0006 -0.8612  0.0026 -0.2722  0.0596
                                            0.0844  0.0948  0.1269  0.3727
   106. (0.00003) RY*( 4) O   8           s(  1.98%)p46.09( 91.09%)d 3.51(  6.93%)
   107. (0.00001) RY*( 5) O   8           s(  0.01%)p99.99(  2.53%)d99.99( 97.46%)
   108. (0.00001) RY*( 6) O   8           s(  0.45%)p 5.25(  2.35%)d99.99( 97.20%)
   109. (0.00001) RY*( 7) O   8           s(  0.63%)p 4.70(  2.97%)d99.99( 96.40%)
   110. (0.00000) RY*( 8) O   8           s(  0.63%)p 5.48(  3.43%)d99.99( 95.95%)
   111. (0.00001) RY*( 9) O   8           s(  1.61%)p 9.39( 15.09%)d51.85( 83.30%)
   112. (0.00288) RY*( 1) C   9           s(  3.45%)p25.92( 89.31%)d 2.10(  7.24%)
                                            0.0000  0.0409  0.1811  0.0240 -0.8021
                                           -0.0013  0.3019  0.0020  0.3974  0.0153
                                           -0.0630 -0.0966  0.2427  0.0013
   113. (0.00159) RY*( 2) C   9           s(  0.36%)p99.99( 89.59%)d27.93( 10.05%)
                                           -0.0000 -0.0039  0.0599 -0.0091 -0.2161
                                            0.0068  0.3347 -0.0221 -0.8582  0.0571
                                            0.1338  0.0069  0.2663 -0.0917
   114. (0.00074) RY*( 3) C   9           s( 11.26%)p 0.17(  1.92%)d 7.71( 86.82%)
                                            0.0000 -0.0057  0.3356 -0.0089  0.0811
                                            0.0088 -0.0906  0.0238  0.0608 -0.1295
                                            0.6055 -0.6362 -0.0541 -0.2778
   115. (0.00067) RY*( 4) C   9           s( 33.90%)p 0.45( 15.21%)d 1.50( 50.90%)
                                            0.0000 -0.0235  0.5817 -0.0353  0.3740
                                            0.0381  0.0387  0.0164  0.0881 -0.1951
                                           -0.3435  0.0813  0.5733 -0.1328
   116. (0.00054) RY*( 5) C   9           s(  2.12%)p27.23( 57.85%)d18.84( 40.03%)
                                           -0.0000 -0.0091  0.1455 -0.0212  0.1803
                                            0.0030  0.7357  0.0022  0.0658 -0.3926
                                           -0.0394  0.0737 -0.4882  0.0274
   117. (0.00019) RY*( 6) C   9           s( 45.98%)p 0.45( 20.57%)d 0.73( 33.45%)
                                            0.0000  0.0015  0.6781 -0.0062 -0.2332
                                            0.0166 -0.3368  0.0047 -0.1937  0.1439
                                           -0.0863  0.2217 -0.4841  0.1511
   118. (0.00007) RY*( 7) C   9           s(  0.63%)p 8.60(  5.43%)d99.99( 93.94%)
   119. (0.00005) RY*( 8) C   9           s(  2.13%)p 9.36( 19.93%)d36.59( 77.94%)
   120. (0.00001) RY*( 9) C   9           s(  0.19%)p 2.78(  0.54%)d99.99( 99.27%)
   121. (0.00087) RY*( 1) O  10           s(  0.04%)p99.99( 93.13%)d99.99(  6.83%)
                                            0.0000 -0.0025  0.0200  0.0158  0.5722
                                            0.0107  0.4060  0.0131  0.6622  0.0061
                                           -0.0971  0.1617 -0.1681  0.0662
   122. (0.00053) RY*( 2) O  10           s(  1.81%)p45.10( 81.59%)d 9.17( 16.60%)
                                           -0.0000 -0.0040  0.1344  0.0074  0.5414
                                           -0.0028  0.3258 -0.0045 -0.6454 -0.1357
                                            0.1921 -0.2170 -0.2447 -0.0607
   123. (0.00010) RY*( 3) O  10           s( 95.62%)p 0.02(  2.14%)d 0.02(  2.23%)
   124. (0.00003) RY*( 4) O  10           s(  0.34%)p99.99( 87.74%)d34.62( 11.92%)
   125. (0.00001) RY*( 5) O  10           s(  0.66%)p 4.99(  3.32%)d99.99( 96.02%)
   126. (0.00000) RY*( 6) O  10           s(  0.21%)p50.04( 10.59%)d99.99( 89.19%)
   127. (0.00000) RY*( 7) O  10           s(  1.06%)p 6.14(  6.53%)d86.98( 92.41%)
   128. (0.00001) RY*( 8) O  10           s(  0.25%)p58.84( 14.43%)d99.99( 85.33%)
   129. (0.00000) RY*( 9) O  10           s(  0.02%)p51.13(  0.80%)d99.99( 99.19%)
   130. (0.00160) RY*( 1) H  11           s( 99.81%)p 0.00(  0.19%)
                                            0.0111  0.9990 -0.0194  0.0220  0.0318
   131. (0.00003) RY*( 2) H  11           s(  0.07%)p99.99( 99.93%)
   132. (0.00003) RY*( 3) H  11           s(  0.12%)p99.99( 99.88%)
   133. (0.00003) RY*( 4) H  11           s(  0.10%)p99.99( 99.90%)
   134. (0.00199) RY*( 1) H  12           s( 99.60%)p 0.00(  0.40%)
                                            0.0067  0.9980  0.0602 -0.0178 -0.0052
   135. (0.00009) RY*( 2) H  12           s(  0.11%)p99.99( 99.89%)
   136. (0.00003) RY*( 3) H  12           s(  0.30%)p99.99( 99.70%)
   137. (0.00003) RY*( 4) H  12           s(  0.10%)p99.99( 99.90%)
   138. (0.00070) RY*( 1) H  13           s(  0.14%)p99.99( 99.86%)
                                           -0.0012  0.0378  0.6484  0.6377 -0.4142
   139. (0.00058) RY*( 2) H  13           s( 30.31%)p 2.30( 69.69%)
                                            0.0118  0.5504 -0.6398  0.5097 -0.1666
   140. (0.00039) RY*( 3) H  13           s( 65.59%)p 0.52( 34.41%)
                                            0.0115  0.8098  0.4116 -0.2480  0.3365
   141. (0.00001) RY*( 4) H  13           s(  4.43%)p21.59( 95.57%)
   142. (0.00183) RY*( 1) H  14           s( 99.59%)p 0.00(  0.41%)
                                            0.0148  0.9978 -0.0558  0.0154  0.0282
   143. (0.00008) RY*( 2) H  14           s(  0.26%)p99.99( 99.74%)
   144. (0.00006) RY*( 3) H  14           s(  0.15%)p99.99( 99.85%)
   145. (0.00002) RY*( 4) H  14           s(  0.11%)p99.99( 99.89%)
   146. (0.00192) RY*( 1) H  15           s( 96.73%)p 0.03(  3.27%)
                                            0.0240  0.9832 -0.1511  0.0847 -0.0521
   147. (0.00068) RY*( 2) H  15           s(  0.04%)p99.99( 99.96%)
                                           -0.0018  0.0190  0.3053  0.7127  0.6312
   148. (0.00050) RY*( 3) H  15           s(  0.22%)p99.99( 99.78%)
                                            0.0022  0.0474 -0.2765 -0.5681  0.7737
   149. (0.00002) RY*( 4) H  15           s(  3.48%)p27.71( 96.52%)
   150. (0.00228) RY*( 1) H  16           s( 99.82%)p 0.00(  0.18%)
                                            0.0104  0.9991 -0.0355 -0.0206  0.0081
   151. (0.00006) RY*( 2) H  16           s(  0.13%)p99.99( 99.87%)
   152. (0.00005) RY*( 3) H  16           s(  0.07%)p99.99( 99.93%)
   153. (0.00003) RY*( 4) H  16           s(  0.08%)p99.99( 99.92%)
   154. (0.00090) RY*( 1) H  17           s( 95.69%)p 0.04(  4.31%)
                                            0.0155  0.9781 -0.0833  0.0175  0.1892
   155. (0.00076) RY*( 2) H  17           s(  1.42%)p69.62( 98.58%)
                                            0.0024  0.1190  0.9742 -0.0657 -0.1803
   156. (0.00053) RY*( 3) H  17           s(  0.33%)p99.99( 99.67%)
                                           -0.0031  0.0575 -0.0171  0.9190 -0.3896
   157. (0.00001) RY*( 4) H  17           s(  2.98%)p32.58( 97.02%)
   158. (0.00136) RY*( 1) H  18           s( 99.82%)p 0.00(  0.18%)
                                            0.0098  0.9990 -0.0119  0.0065  0.0403
   159. (0.00012) RY*( 2) H  18           s(  0.07%)p99.99( 99.93%)
                                            0.0052  0.0262  0.6957  0.4895 -0.5250
   160. (0.00007) RY*( 3) H  18           s(  0.04%)p99.99( 99.96%)
   161. (0.00001) RY*( 4) H  18           s(  0.16%)p99.99( 99.84%)
   162. (0.00108) RY*( 1) H  19           s( 99.98%)p 0.00(  0.02%)
                                            0.0038  0.9999  0.0140 -0.0064 -0.0009
   163. (0.00008) RY*( 2) H  19           s(  0.01%)p 1.00( 99.99%)
   164. (0.00004) RY*( 3) H  19           s(  0.06%)p99.99( 99.94%)
   165. (0.00004) RY*( 4) H  19           s(  0.06%)p99.99( 99.94%)
   166. (0.00170) RY*( 1) H  20           s( 96.97%)p 0.03(  3.03%)
                                            0.0197  0.9845  0.0750 -0.1192  0.1025
   167. (0.00064) RY*( 2) H  20           s(  0.01%)p 1.00( 99.99%)
                                            0.0024  0.0078  0.1329 -0.5564 -0.8202
   168. (0.00058) RY*( 3) H  20           s(  0.46%)p99.99( 99.54%)
                                            0.0061  0.0678 -0.9870 -0.1245 -0.0749
   169. (0.00002) RY*( 4) H  20           s(  2.98%)p32.59( 97.02%)
   170. (0.00340) BD*( 1) O   1 - C   2  
                ( 33.52%)   0.5790* O   1 s( 43.02%)p 1.32( 56.88%)d 0.00(  0.10%)
                                            0.0000 -0.6553  0.0281 -0.6406  0.0136
                                            0.0555 -0.0041 -0.3938  0.0090  0.0017
                                           -0.0243  0.0046 -0.0194  0.0010
                ( 66.48%)  -0.8153* C   2 s( 31.08%)p 2.21( 68.65%)d 0.01(  0.27%)
                                            0.0000 -0.5531  0.0694  0.6310  0.0524
                                           -0.1024  0.0078  0.5217  0.0530  0.0078
                                           -0.0430  0.0075 -0.0272 -0.0034
   171. (0.02386) BD*( 2) O   1 - C   2  
                ( 33.66%)   0.5802* O   1 s(  0.14%)p99.99( 99.68%)d 1.19(  0.17%)
                                            0.0000 -0.0380  0.0015  0.4960 -0.0011
                                            0.5549 -0.0024 -0.6655  0.0023  0.0164
                                           -0.0100  0.0158  0.0186 -0.0273
                ( 66.34%)  -0.8145* C   2 s(  0.16%)p99.99( 99.41%)d 2.73(  0.43%)
                                           -0.0000 -0.0372  0.0146  0.5673 -0.0141
                                            0.5320 -0.0177 -0.6231  0.0186 -0.0258
                                            0.0116 -0.0270 -0.0347  0.0401
   172. (0.41627) BD ( 1) O   1 - O  10  
                ( 60.56%)   0.7782* O   1 s(  0.00%)p 1.00( 99.90%)d 0.00(  0.10%)
                                           -0.0001  0.0024  0.0050 -0.2426 -0.0056
                                            0.8256  0.0269  0.5074  0.0160  0.0211
                                            0.0089  0.0138 -0.0042  0.0158
                ( 39.44%)   0.6280* O  10 s(  0.15%)p99.99( 99.79%)d 0.43(  0.06%)
                                           -0.0000  0.0381  0.0040  0.6443 -0.0181
                                            0.4776 -0.0129  0.5949 -0.0174 -0.0106
                                           -0.0001  0.0058 -0.0108  0.0192
   173. (0.03483) BD*( 1) C   2 - C   3  
                ( 49.53%)   0.7038* C   2 s( 38.38%)p 1.60( 61.59%)d 0.00(  0.03%)
                                           -0.0004 -0.6195 -0.0029 -0.1655  0.0117
                                           -0.5233  0.0120 -0.5606  0.0068 -0.0008
                                           -0.0032 -0.0155  0.0067  0.0019
                ( 50.47%)  -0.7104* C   3 s( 24.56%)p 3.07( 75.38%)d 0.00(  0.06%)
                                            0.0002 -0.4956 -0.0050  0.2491  0.0125
                                            0.5441  0.0064  0.6288 -0.0140 -0.0070
                                           -0.0061 -0.0186  0.0047 -0.0099
   174. (0.02153) BD*( 1) C   2 - H  11  
                ( 36.57%)   0.6047* C   2 s( 30.45%)p 2.28( 69.53%)d 0.00(  0.02%)
                                            0.0006 -0.5510 -0.0306 -0.4933  0.0261
                                            0.6564 -0.0001  0.1427  0.0043  0.0119
                                            0.0025 -0.0032  0.0044  0.0041
                ( 63.43%)  -0.7964* H  11 s( 99.89%)p 0.00(  0.11%)
                                           -0.9994  0.0122  0.0189 -0.0272 -0.0044
   175. (0.01063) BD*( 1) C   3 - O   4  
                ( 66.60%)   0.8161* C   3 s( 20.97%)p 3.76( 78.76%)d 0.01(  0.27%)
                                            0.0001 -0.4568 -0.0321  0.6647  0.0353
                                           -0.5727 -0.0064 -0.1281 -0.0114  0.0440
                                            0.0082 -0.0073 -0.0040  0.0250
                ( 33.40%)  -0.5779* O   4 s( 32.00%)p 2.12( 67.93%)d 0.00(  0.07%)
                                            0.0001 -0.5657 -0.0026 -0.6133  0.0048
                                            0.5465  0.0044  0.0668  0.0026  0.0225
                                           -0.0049  0.0003 -0.0093  0.0114
   176. (0.02789) BD*( 1) C   3 - C   5  
                ( 49.23%)   0.7016* C   3 s( 29.60%)p 2.38( 70.36%)d 0.00(  0.03%)
                                           -0.0001 -0.5440  0.0083 -0.6950  0.0103
                                           -0.4199 -0.0024  0.2096 -0.0169 -0.0138
                                            0.0088  0.0041 -0.0056  0.0049
                ( 50.77%)  -0.7125* C   5 s( 27.71%)p 2.61( 72.24%)d 0.00(  0.05%)
                                           -0.0005 -0.5264  0.0054  0.7022 -0.0033
                                            0.4487 -0.0150 -0.1661 -0.0122 -0.0171
                                            0.0040  0.0017 -0.0081  0.0096
   177. (0.01482) BD*( 1) C   3 - H  12  
                ( 36.75%)   0.6062* C   3 s( 24.81%)p 3.03( 75.15%)d 0.00(  0.04%)
                                            0.0002 -0.4979  0.0129 -0.1009  0.0179
                                            0.4447 -0.0079 -0.7370  0.0037  0.0017
                                           -0.0060  0.0169  0.0068 -0.0081
                ( 63.25%)  -0.7953* H  12 s( 99.89%)p 0.00(  0.11%)
                                           -0.9994  0.0063  0.0043 -0.0172  0.0276
   178. (0.00343) BD*( 1) O   4 - H  13  
                ( 25.07%)   0.5007* O   4 s( 20.12%)p 3.97( 79.80%)d 0.00(  0.09%)
                                           -0.0003 -0.4482 -0.0156 -0.1173  0.0158
                                           -0.5064 -0.0261 -0.7255 -0.0223 -0.0082
                                           -0.0172 -0.0147 -0.0017 -0.0167
                ( 74.93%)  -0.8656* H  13 s( 99.54%)p 0.00(  0.46%)
                                           -0.9977  0.0026 -0.0017  0.0369  0.0572
   179. (0.01149) BD*( 1) C   5 - O   6  
                ( 66.51%)   0.8156* C   5 s( 20.51%)p 3.86( 79.22%)d 0.01(  0.27%)
                                           -0.0001  0.4516  0.0338 -0.1690  0.0072
                                            0.5394  0.0359 -0.6859 -0.0289 -0.0115
                                            0.0149 -0.0420 -0.0122  0.0214
                ( 33.49%)  -0.5787* O   6 s( 32.50%)p 2.07( 67.42%)d 0.00(  0.08%)
                                           -0.0001  0.5701  0.0005  0.1530  0.0068
                                           -0.4603  0.0016  0.6625 -0.0001 -0.0005
                                           -0.0031 -0.0225 -0.0047  0.0152
   180. (0.02204) BD*( 1) C   5 - C   7  
                ( 49.25%)   0.7018* C   5 s( 29.49%)p 2.39( 70.46%)d 0.00(  0.05%)
                                           -0.0001 -0.5431 -0.0052 -0.6678  0.0089
                                            0.4751 -0.0057  0.1810 -0.0042  0.0167
                                            0.0065 -0.0048 -0.0044  0.0102
                ( 50.75%)  -0.7124* C   7 s( 29.46%)p 2.39( 70.49%)d 0.00(  0.05%)
                                           -0.0003 -0.5427 -0.0010  0.6652 -0.0074
                                           -0.4714 -0.0073 -0.2001  0.0086  0.0172
                                            0.0076 -0.0063 -0.0053  0.0101
   181. (0.01777) BD*( 1) C   5 - H  14  
                ( 37.04%)   0.6086* C   5 s( 22.28%)p 3.49( 77.67%)d 0.00(  0.04%)
                                            0.0006 -0.4718  0.0149 -0.1774  0.0027
                                           -0.5283 -0.0124 -0.6824  0.0181 -0.0041
                                           -0.0037 -0.0171  0.0031 -0.0105
                ( 62.96%)  -0.7935* H  14 s( 99.90%)p 0.00(  0.10%)
                                           -0.9994  0.0144  0.0092  0.0198  0.0228
   182. (0.00870) BD*( 1) O   6 - H  15  
                ( 24.62%)   0.4961* O   6 s( 21.33%)p 3.69( 78.59%)d 0.00(  0.08%)
                                            0.0002  0.4616  0.0129 -0.8315 -0.0222
                                            0.3050  0.0224  0.0073 -0.0199 -0.0064
                                           -0.0152  0.0031  0.0213 -0.0105
                ( 75.38%)  -0.8682* H  15 s( 99.53%)p 0.00(  0.47%)
                                            0.9976 -0.0123  0.0636 -0.0259  0.0016
   183. (0.01406) BD*( 1) C   7 - O   8  
                ( 67.60%)   0.8222* C   7 s( 19.03%)p 4.24( 80.69%)d 0.01(  0.28%)
                                           -0.0001  0.4357  0.0212  0.1389  0.0037
                                           -0.5860 -0.0450  0.6648  0.0125 -0.0091
                                            0.0103 -0.0446 -0.0160  0.0192
                ( 32.40%)  -0.5692* O   8 s( 32.57%)p 2.07( 67.36%)d 0.00(  0.07%)
                                           -0.0000  0.5707 -0.0007 -0.1224 -0.0011
                                            0.5668 -0.0069 -0.5808 -0.0067 -0.0039
                                            0.0034 -0.0191 -0.0180 -0.0015
   184. (0.02281) BD*( 1) C   7 - C   9  
                ( 48.38%)   0.6956* C   7 s( 28.08%)p 2.56( 71.88%)d 0.00(  0.04%)
                                           -0.0005 -0.5299 -0.0021 -0.7145  0.0069
                                           -0.4436  0.0155  0.1057  0.0067 -0.0163
                                            0.0014 -0.0009 -0.0075  0.0107
                ( 51.62%)  -0.7185* C   9 s( 30.15%)p 2.32( 69.81%)d 0.00(  0.04%)
                                           -0.0007 -0.5491 -0.0020  0.6821 -0.0076
                                            0.4647  0.0029 -0.1295  0.0037 -0.0175
                                            0.0069  0.0012 -0.0014  0.0089
   185. (0.01391) BD*( 1) C   7 - H  16  
                ( 37.44%)   0.6119* C   7 s( 23.40%)p 3.27( 76.56%)d 0.00(  0.04%)
                                           -0.0007  0.4836 -0.0111 -0.1625  0.0197
                                           -0.4846 -0.0060 -0.7098  0.0122  0.0045
                                            0.0049  0.0168 -0.0031  0.0101
                ( 62.56%)  -0.7909* H  16 s( 99.90%)p 0.00(  0.10%)
                                            0.9995 -0.0101  0.0039  0.0154  0.0264
   186. (0.00462) BD*( 1) O   8 - H  17  
                ( 26.01%)   0.5100* O   8 s( 20.30%)p 3.92( 79.62%)d 0.00(  0.09%)
                                           -0.0002 -0.4502 -0.0156 -0.1786 -0.0089
                                           -0.3879  0.0049 -0.7824 -0.0404 -0.0059
                                           -0.0052 -0.0250  0.0115 -0.0057
                ( 73.99%)  -0.8602* H  17 s( 99.58%)p 0.00(  0.42%)
                                           -0.9979  0.0052  0.0143  0.0217  0.0593
   187. (0.00541) BD*( 1) C   9 - O  10  
                ( 67.19%)   0.8197* C   9 s( 21.41%)p 3.66( 78.34%)d 0.01(  0.25%)
                                            0.0000  0.4609  0.0411  0.6961  0.0435
                                           -0.5211 -0.0061 -0.1583 -0.0195 -0.0413
                                           -0.0102  0.0075  0.0075 -0.0233
                ( 32.81%)  -0.5728* O  10 s( 32.39%)p 2.08( 67.52%)d 0.00(  0.09%)
                                           -0.0001  0.5691  0.0078 -0.6040  0.0077
                                            0.5195  0.0084  0.2008 -0.0081 -0.0190
                                           -0.0182  0.0048  0.0106 -0.0072
   188. (0.01349) BD*( 1) C   9 - H  18  
                ( 37.84%)   0.6151* C   9 s( 22.85%)p 3.38( 77.11%)d 0.00(  0.04%)
                                            0.0006 -0.4775  0.0201 -0.1989 -0.0171
                                           -0.4711 -0.0092 -0.7133  0.0218 -0.0045
                                           -0.0056 -0.0126  0.0015 -0.0141
                ( 62.16%)  -0.7884* H  18 s( 99.90%)p 0.00(  0.10%)
                                           -0.9995  0.0089  0.0089  0.0208  0.0217
   189. (0.00925) BD*( 1) C   9 - H  19  
                ( 37.29%)   0.6107* C   9 s( 25.56%)p 2.91( 74.39%)d 0.00(  0.04%)
                                            0.0001 -0.5056  0.0031  0.0857 -0.0222
                                           -0.5367  0.0057  0.6693 -0.0098  0.0018
                                           -0.0056  0.0160  0.0063 -0.0095
                ( 62.71%)  -0.7919* H  19 s( 99.90%)p 0.00(  0.10%)
                                           -0.9995  0.0040 -0.0034  0.0214 -0.0237
   190. (0.00750) BD*( 1) O  10 - H  20  
                ( 25.45%)   0.5045* O  10 s( 21.04%)p 3.75( 78.86%)d 0.00(  0.10%)
                                            0.0001  0.4585  0.0136  0.0018  0.0209
                                           -0.7068 -0.0334  0.5361  0.0058  0.0081
                                           -0.0118 -0.0251 -0.0089  0.0079
                ( 74.55%)  -0.8634* H  20 s( 99.59%)p 0.00(  0.41%)
                                            0.9979 -0.0100  0.0012  0.0545 -0.0340


 NHO Directionality and "Bond Bending" (deviations from line of nuclear centers)

         [Thresholds for printing:  angular deviation  >  1.0 degree]
                                    hybrid p-character > 25.0%
                                    orbital occupancy  >  0.10e

                                Line of Centers        Hybrid 1              Hybrid 2
                                ---------------  -------------------   ------------------
                NBO               Theta   Phi    Theta   Phi    Dev    Theta   Phi    Dev
 ========================================================================================
     1. BD (   1) O   1 - C   2    54.2  353.2    58.5  355.3   4.7    129.8  172.1   4.1
     2. BD (   2) O   1 - C   2    54.2  353.2    48.2  228.1  87.6     51.3  222.9  87.5
     3. BD*(   1) O   1 - O  10    84.5    6.7    59.5  106.2  95.3     53.5   36.6 138.7
     4. BD (   1) C   2 - C   3    43.5   68.8    44.0   73.3   3.1    135.2  244.6   3.2
     5. BD (   1) C   2 - H  11    95.4  309.6   100.3  305.4   6.5      --     --    --
     6. BD (   1) C   3 - O   4    83.5  138.9    81.3  140.4   2.7     94.8  317.8   1.9
     7. BD (   1) C   3 - C   5   103.5   31.2     --     --    --      77.8  211.8   1.4
     8. BD (   1) C   3 - H  12    34.6  287.3    31.2  280.8   4.9      --     --    --
     9. BD (   1) O   4 - H  13    31.5   73.6    35.9   79.2   5.4      --     --    --
    10. BD (   1) C   5 - O   6   142.4  106.9   140.1  105.7   2.4     36.3  289.2   1.9
    11. BD (   1) C   5 - C   7   101.8  324.2     --     --    --      76.8  144.0   1.5
    12. BD (   1) C   5 - H  14    36.4   67.9    40.5   72.1   4.9      --     --    --
    13. BD (   1) O   6 - H  15    85.1  161.9    90.8  159.0   6.4      --     --    --
    15. BD (   1) C   7 - C   9    98.7   32.4    97.7   31.2   1.5     81.3  214.7   2.3
    16. BD (   1) C   7 - H  16   146.2  251.1   143.8  253.8   2.9      --     --    --
    17. BD (   1) O   8 - H  17    31.8   68.2    27.4   63.9   4.9      --     --    --
    18. BD (   1) C   9 - O  10   102.3  322.1   101.1  324.5   2.7     76.4  138.5   3.7
    19. BD (   1) C   9 - H  18    35.5   72.9    37.3   65.8   4.6      --     --    --
    20. BD (   1) C   9 - H  19   139.7  102.2   141.0   96.8   3.6      --     --    --
    21. BD (   1) O  10 - H  20    51.6  264.7    53.8  271.8   6.0      --     --    --
    32. LP (   1) O   1             --     --    125.2  172.1   --       --     --    --
    33. LP (   1) O   4             --     --    133.8  152.6   --       --     --    --
    34. LP (   2) O   4             --     --     63.0  224.5   --       --     --    --
    35. LP (   1) O   6             --     --    145.5   14.6   --       --     --    --
    36. LP (   2) O   6             --     --     63.7   67.5   --       --     --    --
    37. LP (   1) O   8             --     --     95.0  281.5   --       --     --    --
    38. LP (   2) O   8             --     --     77.8  186.6   --       --     --    --
    39. LP (   1) O  10             --     --    140.1    1.7   --       --     --    --
   172. BD (   1) O   1 - O  10    84.5    6.7    59.5  106.2  95.3     53.5   36.6 138.7


 Second Order Perturbation Theory Analysis of Fock Matrix in NBO Basis

     Threshold for printing:   0.25 kcal/mol
                                                                              E(2)  E(j)-E(i) F(i,j)
         Donor NBO (i)                     Acceptor NBO (j)                 kcal/mol   a.u.    a.u. 
 ===================================================================================================

 within unit  1
   1. BD (   1) O   1 - C   2        / 49. RY*(   1) C   2                    0.67    1.61    0.042
   1. BD (   1) O   1 - C   2        / 58. RY*(   1) C   3                    0.46    1.90    0.037
   1. BD (   1) O   1 - C   2        /173. BD*(   1) C   2 - C   3            0.37    1.47    0.030
   2. BD (   2) O   1 - C   2        /176. BD*(   1) C   3 - C   5            0.80    0.77    0.032
   2. BD (   2) O   1 - C   2        /177. BD*(   1) C   3 - H  12            0.58    0.86    0.028
   3. BD*(   1) O   1 - O  10        / 50. RY*(   2) C   2                    0.45    1.29    0.031
   3. BD*(   1) O   1 - O  10        / 51. RY*(   3) C   2                    0.43    1.64    0.034
   3. BD*(   1) O   1 - O  10        / 53. RY*(   5) C   2                    0.30    1.89    0.031
   3. BD*(   1) O   1 - O  10        /167. RY*(   2) H  20                    0.26    1.98    0.029
   3. BD*(   1) O   1 - O  10        /168. RY*(   3) H  20                    0.31    2.01    0.032
   3. BD*(   1) O   1 - O  10        /173. BD*(   1) C   2 - C   3            4.15    0.61    0.064
   3. BD*(   1) O   1 - O  10        /174. BD*(   1) C   2 - H  11            4.52    0.66    0.070
   3. BD*(   1) O   1 - O  10        /184. BD*(   1) C   7 - C   9            1.59    0.65    0.041
   3. BD*(   1) O   1 - O  10        /188. BD*(   1) C   9 - H  18            2.62    0.70    0.055
   4. BD (   1) C   2 - C   3        /  3. BD*(   1) O   1 - O  10            0.30    0.40    0.043
   4. BD (   1) C   2 - C   3        / 40. RY*(   1) O   1                    1.09    1.82    0.058
   4. BD (   1) C   2 - C   3        / 68. RY*(   2) O   4                    0.39    1.98    0.036
   4. BD (   1) C   2 - C   3        / 76. RY*(   1) C   5                    0.47    1.37    0.033
   4. BD (   1) C   2 - C   3        /170. BD*(   1) O   1 - C   2            0.32    1.26    0.026
   4. BD (   1) C   2 - C   3        /172. BD (   1) O   1 - O  10            3.07    0.41    0.056
   4. BD (   1) C   2 - C   3        /178. BD*(   1) O   4 - H  13            0.89    1.10    0.041
   4. BD (   1) C   2 - C   3        /181. BD*(   1) C   5 - H  14            0.79    1.08    0.038
   5. BD (   1) C   2 - H  11        /  3. BD*(   1) O   1 - O  10            0.58    0.28    0.051
   5. BD (   1) C   2 - H  11        / 40. RY*(   1) O   1                    0.85    1.71    0.050
   5. BD (   1) C   2 - H  11        / 58. RY*(   1) C   3                    0.35    1.33    0.028
   5. BD (   1) C   2 - H  11        /172. BD (   1) O   1 - O  10            6.07    0.29    0.066
   5. BD (   1) C   2 - H  11        /175. BD*(   1) C   3 - O   4            1.59    0.83    0.047
   6. BD (   1) C   3 - O   4        /174. BD*(   1) C   2 - H  11            0.64    1.26    0.036
   6. BD (   1) C   3 - O   4        /180. BD*(   1) C   5 - C   7            0.90    1.24    0.042
   7. BD (   1) C   3 - C   5        / 67. RY*(   1) O   4                    0.46    1.80    0.037
   7. BD (   1) C   3 - C   5        / 94. RY*(   1) C   7                    0.47    1.31    0.032
   7. BD (   1) C   3 - C   5        / 95. RY*(   2) C   7                    0.25    1.52    0.026
   7. BD (   1) C   3 - C   5        /170. BD*(   1) O   1 - C   2            0.38    1.22    0.028
   7. BD (   1) C   3 - C   5        /171. BD*(   2) O   1 - C   2            1.58    0.62    0.040
   7. BD (   1) C   3 - C   5        /173. BD*(   1) C   2 - C   3            0.47    0.98    0.028
   7. BD (   1) C   3 - C   5        /177. BD*(   1) C   3 - H  12            0.47    1.07    0.029
   7. BD (   1) C   3 - C   5        /180. BD*(   1) C   5 - C   7            0.83    1.01    0.037
   7. BD (   1) C   3 - C   5        /184. BD*(   1) C   7 - C   9            1.02    1.02    0.042
   8. BD (   1) C   3 - H  12        / 51. RY*(   3) C   2                    0.37    1.90    0.034
   8. BD (   1) C   3 - H  12        / 67. RY*(   1) O   4                    0.28    1.69    0.028
   8. BD (   1) C   3 - H  12        /170. BD*(   1) O   1 - C   2            1.04    1.12    0.043
   8. BD (   1) C   3 - H  12        /171. BD*(   2) O   1 - C   2            1.93    0.52    0.040
   8. BD (   1) C   3 - H  12        /179. BD*(   1) C   5 - O   6            1.91    0.83    0.051
   9. BD (   1) O   4 - H  13        / 58. RY*(   1) C   3                    0.59    1.49    0.038
   9. BD (   1) O   4 - H  13        / 62. RY*(   5) C   3                    0.29    2.16    0.032
   9. BD (   1) O   4 - H  13        /173. BD*(   1) C   2 - C   3            1.87    1.06    0.057
  10. BD (   1) C   5 - O   6        / 58. RY*(   1) C   3                    0.26    1.63    0.026
  10. BD (   1) C   5 - O   6        / 96. RY*(   3) C   7                    0.27    1.91    0.029
  10. BD (   1) C   5 - O   6        /177. BD*(   1) C   3 - H  12            0.62    1.28    0.036
  10. BD (   1) C   5 - O   6        /183. BD*(   1) C   7 - O   8            1.11    1.14    0.045
  11. BD (   1) C   5 - C   7        / 59. RY*(   2) C   3                    0.30    1.64    0.028
  11. BD (   1) C   5 - C   7        / 85. RY*(   1) O   6                    0.28    1.83    0.029
  11. BD (   1) C   5 - C   7        / 86. RY*(   2) O   6                    0.28    1.99    0.030
  11. BD (   1) C   5 - C   7        /112. RY*(   1) C   9                    0.39    1.40    0.030
  11. BD (   1) C   5 - C   7        /175. BD*(   1) C   3 - O   4            1.00    0.92    0.038
  11. BD (   1) C   5 - C   7        /176. BD*(   1) C   3 - C   5            0.39    0.98    0.025
  11. BD (   1) C   5 - C   7        /181. BD*(   1) C   5 - H  14            0.55    1.05    0.030
  11. BD (   1) C   5 - C   7        /182. BD*(   1) O   6 - H  15            0.86    1.08    0.039
  11. BD (   1) C   5 - C   7        /184. BD*(   1) C   7 - C   9            0.62    1.02    0.032
  11. BD (   1) C   5 - C   7        /185. BD*(   1) C   7 - H  16            0.41    1.10    0.027
  11. BD (   1) C   5 - C   7        /187. BD*(   1) C   9 - O  10            1.08    0.95    0.041
  12. BD (   1) C   5 - H  14        / 85. RY*(   1) O   6                    0.37    1.70    0.032
  12. BD (   1) C   5 - H  14        / 95. RY*(   2) C   7                    0.31    1.39    0.027
  12. BD (   1) C   5 - H  14        /173. BD*(   1) C   2 - C   3            2.18    0.85    0.055
  12. BD (   1) C   5 - H  14        /175. BD*(   1) C   3 - O   4            0.33    0.78    0.021
  12. BD (   1) C   5 - H  14        /185. BD*(   1) C   7 - H  16            1.54    0.97    0.050
  13. BD (   1) O   6 - H  15        / 76. RY*(   1) C   5                    0.58    1.40    0.036
  13. BD (   1) O   6 - H  15        / 80. RY*(   5) C   5                    0.28    2.75    0.035
  13. BD (   1) O   6 - H  15        /180. BD*(   1) C   5 - C   7            1.52    1.07    0.051
  14. BD (   1) C   7 - O   8        /179. BD*(   1) C   5 - O   6            0.90    1.13    0.040
  14. BD (   1) C   7 - O   8        /189. BD*(   1) C   9 - H  19            0.60    1.32    0.036
  15. BD (   1) C   7 - C   9        / 76. RY*(   1) C   5                    0.25    1.32    0.024
  15. BD (   1) C   7 - C   9        / 78. RY*(   3) C   5                    0.40    1.60    0.033
  15. BD (   1) C   7 - C   9        /103. RY*(   1) O   8                    0.38    1.77    0.034
  15. BD (   1) C   7 - C   9        /172. BD (   1) O   1 - O  10            0.99    0.36    0.030
  15. BD (   1) C   7 - C   9        /176. BD*(   1) C   3 - C   5            1.34    0.96    0.046
  15. BD (   1) C   7 - C   9        /180. BD*(   1) C   5 - C   7            0.63    1.00    0.032
  15. BD (   1) C   7 - C   9        /185. BD*(   1) C   7 - H  16            0.41    1.08    0.027
  15. BD (   1) C   7 - C   9        /188. BD*(   1) C   9 - H  18            0.28    1.06    0.022
  15. BD (   1) C   7 - C   9        /189. BD*(   1) C   9 - H  19            0.28    1.10    0.023
  16. BD (   1) C   7 - H  16        /105. RY*(   3) O   8                    0.27    1.97    0.029
  16. BD (   1) C   7 - H  16        /113. RY*(   2) C   9                    0.25    1.34    0.024
  16. BD (   1) C   7 - H  16        /179. BD*(   1) C   5 - O   6            0.26    0.80    0.019
  16. BD (   1) C   7 - H  16        /181. BD*(   1) C   5 - H  14            1.60    0.91    0.049
  16. BD (   1) C   7 - H  16        /186. BD*(   1) O   8 - H  17            1.43    0.93    0.047
  16. BD (   1) C   7 - H  16        /187. BD*(   1) C   9 - O  10            0.28    0.81    0.019
  16. BD (   1) C   7 - H  16        /188. BD*(   1) C   9 - H  18            1.42    0.93    0.046
  17. BD (   1) O   8 - H  17        / 94. RY*(   1) C   7                    0.96    1.38    0.046
  17. BD (   1) O   8 - H  17        /185. BD*(   1) C   7 - H  16            1.24    1.16    0.048
  18. BD (   1) C   9 - O  10        /180. BD*(   1) C   5 - C   7            0.87    1.21    0.041
  19. BD (   1) C   9 - H  18        /  3. BD*(   1) O   1 - O  10            0.50    0.22    0.043
  19. BD (   1) C   9 - H  18        /121. RY*(   1) O  10                    0.46    1.64    0.035
  19. BD (   1) C   9 - H  18        /172. BD (   1) O   1 - O  10            2.51    0.23    0.038
  19. BD (   1) C   9 - H  18        /183. BD*(   1) C   7 - O   8            0.30    0.77    0.020
  19. BD (   1) C   9 - H  18        /185. BD*(   1) C   7 - H  16            1.61    0.94    0.050
  20. BD (   1) C   9 - H  19        /122. RY*(   2) O  10                    0.28    1.93    0.030
  20. BD (   1) C   9 - H  19        /183. BD*(   1) C   7 - O   8            2.54    0.77    0.056
  20. BD (   1) C   9 - H  19        /190. BD*(   1) O  10 - H  20            1.23    0.93    0.043
  21. BD (   1) O  10 - H  20        /112. RY*(   1) C   9                    0.41    1.47    0.031
  21. BD (   1) O  10 - H  20        /115. RY*(   4) C   9                    0.46    2.17    0.040
  21. BD (   1) O  10 - H  20        /189. BD*(   1) C   9 - H  19            1.35    1.19    0.051
  22. CR (   1) O   1                / 49. RY*(   1) C   2                    2.94   19.44    0.303
  22. CR (   1) O   1                / 50. RY*(   2) C   2                    0.30   19.98    0.097
  23. CR (   1) C   2                / 59. RY*(   2) C   3                    0.52   11.21    0.096
  23. CR (   1) C   2                /130. RY*(   1) H  11                    0.39   10.59    0.081
  24. CR (   1) C   3                / 50. RY*(   2) C   2                    0.32   11.19    0.076
  24. CR (   1) C   3                /134. RY*(   1) H  12                    0.41   10.54    0.083
  24. CR (   1) C   3                /175. BD*(   1) C   3 - O   4            0.36   10.45    0.078
  25. CR (   1) O   4                / 58. RY*(   1) C   3                    0.91   19.75    0.169
  26. CR (   1) C   5                / 60. RY*(   3) C   3                    0.36   11.44    0.080
  26. CR (   1) C   5                / 63. RY*(   6) C   3                    0.26   11.62    0.070
  26. CR (   1) C   5                / 95. RY*(   2) C   7                    0.44   11.03    0.088
  26. CR (   1) C   5                /142. RY*(   1) H  14                    0.35   10.53    0.077
  26. CR (   1) C   5                /179. BD*(   1) C   5 - O   6            0.35   10.45    0.076
  27. CR (   1) O   6                / 76. RY*(   1) C   5                    1.29   19.65    0.202
  28. CR (   1) C   7                / 77. RY*(   2) C   5                    0.74   11.04    0.114
  28. CR (   1) C   7                /112. RY*(   1) C   9                    0.26   10.90    0.067
  28. CR (   1) C   7                /150. RY*(   1) H  16                    0.41   10.54    0.083
  28. CR (   1) C   7                /183. BD*(   1) C   7 - O   8            0.41   10.42    0.083
  29. CR (   1) O   8                / 94. RY*(   1) C   7                    1.19   19.64    0.193
  30. CR (   1) C   9                /158. RY*(   1) H  18                    0.34   10.53    0.076
  30. CR (   1) C   9                /162. RY*(   1) H  19                    0.39   10.52    0.081
  30. CR (   1) C   9                /187. BD*(   1) C   9 - O  10            0.47   10.44    0.088
  31. CR (   1) O  10                /112. RY*(   1) C   9                    0.72   19.73    0.151
  31. CR (   1) O  10                /115. RY*(   4) C   9                    0.46   20.44    0.123
  32. LP (   1) O   1                / 49. RY*(   1) C   2                    5.29    1.19    0.100
  32. LP (   1) O   1                / 50. RY*(   2) C   2                    0.34    1.73    0.031
  32. LP (   1) O   1                /173. BD*(   1) C   2 - C   3            0.69    1.05    0.035
  32. LP (   1) O   1                /174. BD*(   1) C   2 - H  11            0.52    1.10    0.030
  33. LP (   1) O   4                / 58. RY*(   1) C   3                    0.87    1.36    0.044
  33. LP (   1) O   4                /139. RY*(   2) H  13                    0.31    1.95    0.031
  33. LP (   1) O   4                /140. RY*(   3) H  13                    0.29    1.59    0.027
  33. LP (   1) O   4                /173. BD*(   1) C   2 - C   3            0.56    0.93    0.029
  33. LP (   1) O   4                /177. BD*(   1) C   3 - H  12            1.58    1.02    0.051
  33. LP (   1) O   4                /182. BD*(   1) O   6 - H  15            0.50    1.03    0.029
  34. LP (   2) O   4                / 60. RY*(   3) C   3                    0.48    1.61    0.037
  34. LP (   2) O   4                / 63. RY*(   6) C   3                    0.32    1.78    0.032
  34. LP (   2) O   4                /138. RY*(   1) H  13                    0.97    1.97    0.058
  34. LP (   2) O   4                /173. BD*(   1) C   2 - C   3            0.36    0.67    0.020
  34. LP (   2) O   4                /176. BD*(   1) C   3 - C   5            3.78    0.66    0.065
  34. LP (   2) O   4                /177. BD*(   1) C   3 - H  12            1.80    0.75    0.048
  34. LP (   2) O   4                /178. BD*(   1) O   4 - H  13            0.38    0.75    0.022
  34. LP (   2) O   4                /180. BD*(   1) C   5 - C   7            0.49    0.69    0.024
  34. LP (   2) O   4                /182. BD*(   1) O   6 - H  15            0.75    0.77    0.031
  35. LP (   1) O   6                / 76. RY*(   1) C   5                    1.52    1.27    0.056
  35. LP (   1) O   6                / 79. RY*(   4) C   5                    0.26    1.76    0.027
  35. LP (   1) O   6                /148. RY*(   3) H  15                    0.35    2.41    0.037
  35. LP (   1) O   6                /176. BD*(   1) C   3 - C   5            1.19    0.90    0.042
  35. LP (   1) O   6                /180. BD*(   1) C   5 - C   7            0.50    0.94    0.027
  35. LP (   1) O   6                /181. BD*(   1) C   5 - H  14            0.45    0.98    0.027
  35. LP (   1) O   6                /183. BD*(   1) C   7 - O   8            0.29    0.85    0.020
  36. LP (   2) O   6                / 77. RY*(   2) C   5                    0.28    1.19    0.024
  36. LP (   2) O   6                / 80. RY*(   5) C   5                    0.30    2.34    0.035
  36. LP (   2) O   6                /147. RY*(   2) H  15                    0.80    2.01    0.053
  36. LP (   2) O   6                /172. BD (   1) O   1 - O  10            0.34    0.03    0.005
  36. LP (   2) O   6                /176. BD*(   1) C   3 - C   5            2.20    0.63    0.049
  36. LP (   2) O   6                /180. BD*(   1) C   5 - C   7            0.36    0.67    0.020
  36. LP (   2) O   6                /181. BD*(   1) C   5 - H  14            4.19    0.71    0.072
  37. LP (   1) O   8                / 94. RY*(   1) C   7                    1.68    1.25    0.058
  37. LP (   1) O   8                /156. RY*(   3) H  17                    0.43    2.38    0.041
  37. LP (   1) O   8                /180. BD*(   1) C   5 - C   7            1.17    0.95    0.042
  37. LP (   1) O   8                /184. BD*(   1) C   7 - C   9            0.33    0.96    0.022
  37. LP (   1) O   8                /185. BD*(   1) C   7 - H  16            0.86    1.03    0.038
  38. LP (   2) O   8                / 97. RY*(   4) C   7                    0.41    2.08    0.038
  38. LP (   2) O   8                / 98. RY*(   5) C   7                    0.29    2.02    0.031
  38. LP (   2) O   8                /155. RY*(   2) H  17                    0.93    1.98    0.055
  38. LP (   2) O   8                /179. BD*(   1) C   5 - O   6            0.45    0.62    0.021
  38. LP (   2) O   8                /180. BD*(   1) C   5 - C   7            2.29    0.69    0.051
  38. LP (   2) O   8                /184. BD*(   1) C   7 - C   9            3.26    0.70    0.061
  38. LP (   2) O   8                /189. BD*(   1) C   9 - H  19            0.39    0.80    0.022
  38. LP (   2) O   8                /190. BD*(   1) O  10 - H  20            0.63    0.76    0.028
  39. LP (   1) O  10                /112. RY*(   1) C   9                    0.79    1.33    0.041
  39. LP (   1) O  10                /114. RY*(   3) C   9                    0.33    2.61    0.037
  39. LP (   1) O  10                /167. RY*(   2) H  20                    0.29    2.28    0.033
  39. LP (   1) O  10                /184. BD*(   1) C   7 - C   9            0.96    0.95    0.038
  39. LP (   1) O  10                /188. BD*(   1) C   9 - H  18            0.50    1.00    0.028
  39. LP (   1) O  10                /189. BD*(   1) C   9 - H  19            0.84    1.05    0.038
 172. BD (   1) O   1 - O  10        / 50. RY*(   2) C   2                    0.29    1.28    0.038
 172. BD (   1) O   1 - O  10        / 51. RY*(   3) C   2                    0.28    1.63    0.041
 172. BD (   1) O   1 - O  10        /173. BD*(   1) C   2 - C   3            2.87    0.60    0.078
 172. BD (   1) O   1 - O  10        /174. BD*(   1) C   2 - H  11            3.01    0.65    0.085
 172. BD (   1) O   1 - O  10        /184. BD*(   1) C   7 - C   9            0.40    0.64    0.031
 172. BD (   1) O   1 - O  10        /188. BD*(   1) C   9 - H  18            0.76    0.69    0.044
 173. BD*(   1) C   2 - C   3        / 49. RY*(   1) C   2                    0.44    0.14    0.048
 173. BD*(   1) C   2 - C   3        / 50. RY*(   2) C   2                    0.81    0.68    0.149
 173. BD*(   1) C   2 - C   3        / 59. RY*(   2) C   3                    0.39    0.65    0.106
 173. BD*(   1) C   2 - C   3        /134. RY*(   1) H  12                    0.29    0.02    0.015
 173. BD*(   1) C   2 - C   3        /174. BD*(   1) C   2 - H  11            0.46    0.05    0.025
 173. BD*(   1) C   2 - C   3        /180. BD*(   1) C   5 - C   7            0.89    0.03    0.027
 173. BD*(   1) C   2 - C   3        /181. BD*(   1) C   5 - H  14            0.29    0.07    0.025
 176. BD*(   1) C   3 - C   5        / 60. RY*(   3) C   3                    0.30    0.95    0.125
 176. BD*(   1) C   3 - C   5        /184. BD*(   1) C   7 - C   9            0.67    0.05    0.032


 Natural Bond Orbitals (Summary):

                                                            Principal Delocalizations
           NBO                        Occupancy    Energy   (geminal,vicinal,remote)
 ====================================================================================
 Molecular unit  1  (C5H10O5)
     1. BD (   1) O   1 - C   2          0.99839    -1.31114  49(g),58(v),173(g)
     2. BD (   2) O   1 - C   2          0.99579    -0.61635  176(v),177(v)
     3. BD*(   1) O   1 - O  10          0.95666    -0.45629  174(v),173(v),188(v),184(v)
                                                    50(v),51(v),168(v),53(v)
                                                    167(v)
     4. BD (   1) C   2 - C   3          0.93986    -0.85575  172(v),3(v),40(v),178(v)
                                                    181(v),76(v),68(v),170(g)
     5. BD (   1) C   2 - H  11          0.94019    -0.74005  172(v),3(v),175(v),40(v)
                                                    58(v)
     6. BD (   1) C   3 - O   4          0.99584    -1.04900  180(v),174(v)
     7. BD (   1) C   3 - C   5          0.93429    -0.82408  171(v),184(v),180(g),94(v)
                                                    177(g),67(v),173(g),170(v)
                                                    172(r),95(v)
     8. BD (   1) C   3 - H  12          0.97895    -0.71790  171(v),179(v),170(v),51(v)
                                                    67(v)
     9. BD (   1) O   4 - H  13          0.98933    -0.90215  173(v),58(v),62(v)
    10. BD (   1) C   5 - O   6          0.99505    -1.03941  183(v),177(v),96(v),58(v)
    11. BD (   1) C   5 - C   7          0.98538    -0.82683  187(v),175(v),182(v),184(g)
                                                    181(g),185(g),176(g),112(v)
                                                    59(v),85(v),86(v)
    12. BD (   1) C   5 - H  14          0.95496    -0.69387  173(v),185(v),85(v),175(v)
                                                    95(v)
    13. BD (   1) O   6 - H  15          0.99277    -0.88847  180(v),76(v),80(v)
    14. BD (   1) C   7 - O   8          0.99474    -1.02007  179(v),189(v)
    15. BD (   1) C   7 - C   9          0.94773    -0.80936  3(v),172(v),176(v),180(g)
                                                    185(g),78(v),103(v),189(g)
                                                    188(g),76(v)
    16. BD (   1) C   7 - H  16          0.96959    -0.68644  181(v),186(v),188(v),187(v)
                                                    105(v),179(v),113(v)
    17. BD (   1) O   8 - H  17          0.99406    -0.89304  185(v),94(v)
    18. BD (   1) C   9 - O  10          0.99722    -1.02594  180(v)
    19. BD (   1) C   9 - H  18          0.95070    -0.67313  3(v),172(v),185(v),121(v)
                                                    183(v)
    20. BD (   1) C   9 - H  19          0.98699    -0.67408  183(v),190(v),3(v),172(v)
                                                    122(v)
    21. BD (   1) O  10 - H  20          0.99467    -0.89012  189(v),115(v),112(v)
    22. CR (   1) O   1                  0.99986   -19.14158  49(v),50(v)
    23. CR (   1) C   2                  0.99967   -10.39583  59(v),130(v)
    24. CR (   1) C   3                  0.99946   -10.36060  134(v),175(g),50(v)
    25. CR (   1) O   4                  0.99987   -19.16558  58(v)
    26. CR (   1) C   5                  0.99944   -10.34009  95(v),60(v),142(v),179(g)
                                                    63(v)
    27. CR (   1) O   6                  0.99986   -19.14004  76(v)
    28. CR (   1) C   7                  0.99945   -10.32393  77(v),183(g),150(v),112(v)
    29. CR (   1) O   8                  0.99988   -19.14630  94(v)
    30. CR (   1) C   9                  0.99952   -10.31587  187(g),162(v),158(v)
    31. CR (   1) O  10                  0.99988   -19.15808  112(v),115(v)
    32. LP (   1) O   1                  0.99215    -0.89354  49(v),173(v),174(v),50(v)
    33. LP (   1) O   4                  0.98755    -0.77419  177(v),58(v),173(v),182(r)
                                                    139(v),140(v)
    34. LP (   2) O   4                  0.91041    -0.50743  176(v),177(v),138(v),182(r)
                                                    60(v),180(r),178(g),173(v)
                                                    63(v)
    35. LP (   1) O   6                  0.98648    -0.75618  76(v),176(v),180(v),181(v)
                                                    148(v),183(r),79(v)
    36. LP (   2) O   6                  0.90416    -0.48061  181(v),176(v),147(v),172(r)
                                                    180(v),80(v),77(v)
    37. LP (   1) O   8                  0.98673    -0.75881  94(v),180(v),185(v),156(v)
                                                    184(v)
    38. LP (   2) O   8                  0.96226    -0.50136  184(v),180(v),155(v),190(r)
                                                    179(r),97(v),189(r),98(v)
    39. LP (   1) O  10                  0.99010    -0.75423  184(v),189(v),112(v),188(v)
                                                    114(v),3(g),167(v)
    40. RY*(   1) O   1                  0.00198     0.96630   
    41. RY*(   2) O   1                  0.00015     0.85569   
    42. RY*(   3) O   1                  0.00011     1.22144   
    43. RY*(   4) O   1                  0.00003     1.25650   
    44. RY*(   5) O   1                  0.00000     2.60935   
    45. RY*(   6) O   1                  0.00000     2.73142   
    46. RY*(   7) O   1                  0.00000     2.47049   
    47. RY*(   8) O   1                  0.00000     2.55078   
    48. RY*(   9) O   1                  0.00000     2.57454   
    49. RY*(   1) C   2                  0.00701     0.29524   
    50. RY*(   2) C   2                  0.00419     0.83437   
    51. RY*(   3) C   2                  0.00131     1.18310   
    52. RY*(   4) C   2                  0.00110     0.72193   
    53. RY*(   5) C   2                  0.00050     1.43848   
    54. RY*(   6) C   2                  0.00011     1.21767   
    55. RY*(   7) C   2                  0.00002     1.81686   
    56. RY*(   8) C   2                  0.00001     1.84979   
    57. RY*(   9) C   2                  0.00001     1.86583   
    58. RY*(   1) C   3                  0.00400     0.58942   
    59. RY*(   2) C   3                  0.00172     0.81244   
    60. RY*(   3) C   3                  0.00137     1.09941   
    61. RY*(   4) C   3                  0.00063     1.39383   
    62. RY*(   5) C   3                  0.00061     1.25628   
    63. RY*(   6) C   3                  0.00034     1.27739   
    64. RY*(   7) C   3                  0.00024     1.85459   
    65. RY*(   8) C   3                  0.00006     1.92806   
    66. RY*(   9) C   3                  0.00004     1.72233   
    67. RY*(   1) O   4                  0.00128     0.97520   
    68. RY*(   2) O   4                  0.00067     1.12601   
    69. RY*(   3) O   4                  0.00022     1.31993   
    70. RY*(   4) O   4                  0.00004     1.37993   
    71. RY*(   5) O   4                  0.00001     2.73445   
    72. RY*(   6) O   4                  0.00000     2.64152   
    73. RY*(   7) O   4                  0.00001     2.47588   
    74. RY*(   8) O   4                  0.00000     2.48615   
    75. RY*(   9) O   4                  0.00001     2.74959   
    76. RY*(   1) C   5                  0.00382     0.51395   
    77. RY*(   2) C   5                  0.00251     0.71341   
    78. RY*(   3) C   5                  0.00184     0.79489   
    79. RY*(   4) C   5                  0.00097     1.00670   
    80. RY*(   5) C   5                  0.00074     1.86300   
    81. RY*(   6) C   5                  0.00038     1.47806   
    82. RY*(   7) C   5                  0.00019     1.93907   
    83. RY*(   8) C   5                  0.00013     1.90096   
    84. RY*(   9) C   5                  0.00006     1.92289   
    85. RY*(   1) O   6                  0.00129     1.00311   
    86. RY*(   2) O   6                  0.00064     1.16754   
    87. RY*(   3) O   6                  0.00021     1.36123   
    88. RY*(   4) O   6                  0.00005     1.07329   
    89. RY*(   5) O   6                  0.00000     2.63156   
    90. RY*(   6) O   6                  0.00001     2.66085   
    91. RY*(   7) O   6                  0.00001     2.78786   
    92. RY*(   8) O   6                  0.00000     2.88521   
    93. RY*(   9) O   6                  0.00001     2.60702   
    94. RY*(   1) C   7                  0.00441     0.48892   
    95. RY*(   2) C   7                  0.00224     0.69409   
    96. RY*(   3) C   7                  0.00129     0.87197   
    97. RY*(   4) C   7                  0.00075     1.58056   
    98. RY*(   5) C   7                  0.00066     1.51849   
    99. RY*(   6) C   7                  0.00050     1.29993   
   100. RY*(   7) C   7                  0.00019     1.92906   
   101. RY*(   8) C   7                  0.00016     1.91178   
   102. RY*(   9) C   7                  0.00006     1.96037   
   103. RY*(   1) O   8                  0.00112     0.96175   
   104. RY*(   2) O   8                  0.00055     1.29325   
   105. RY*(   3) O   8                  0.00044     1.28705   
   106. RY*(   4) O   8                  0.00003     1.08376   
   107. RY*(   5) O   8                  0.00001     2.56412   
   108. RY*(   6) O   8                  0.00001     2.64121   
   109. RY*(   7) O   8                  0.00001     3.04021   
   110. RY*(   8) O   8                  0.00000     2.61439   
   111. RY*(   9) O   8                  0.00001     2.49855   
   112. RY*(   1) C   9                  0.00288     0.57651   
   113. RY*(   2) C   9                  0.00159     0.65656   
   114. RY*(   3) C   9                  0.00074     1.85624   
   115. RY*(   4) C   9                  0.00067     1.28481   
   116. RY*(   5) C   9                  0.00054     1.05214   
   117. RY*(   6) C   9                  0.00019     1.01193   
   118. RY*(   7) C   9                  0.00007     1.96621   
   119. RY*(   8) C   9                  0.00005     1.69091   
   120. RY*(   9) C   9                  0.00001     1.98872   
   121. RY*(   1) O  10                  0.00087     0.96969   
   122. RY*(   2) O  10                  0.00053     1.25832   
   123. RY*(   3) O  10                  0.00010     1.43436   
   124. RY*(   4) O  10                  0.00003     1.20005   
   125. RY*(   5) O  10                  0.00001     2.68602   
   126. RY*(   6) O  10                  0.00000     2.51892   
   127. RY*(   7) O  10                  0.00000     2.88023   
   128. RY*(   8) O  10                  0.00001     2.51174   
   129. RY*(   9) O  10                  0.00000     2.65786   
   130. RY*(   1) H  11                  0.00160     0.19613   
   131. RY*(   2) H  11                  0.00003     1.80135   
   132. RY*(   3) H  11                  0.00003     1.87897   
   133. RY*(   4) H  11                  0.00003     1.55351   
   134. RY*(   1) H  12                  0.00199     0.17551   
   135. RY*(   2) H  12                  0.00009     1.61440   
   136. RY*(   3) H  12                  0.00003     1.84729   
   137. RY*(   4) H  12                  0.00003     2.00345   
   138. RY*(   1) H  13                  0.00070     1.46361   
   139. RY*(   2) H  13                  0.00058     1.17316   
   140. RY*(   3) H  13                  0.00039     0.81651   
   141. RY*(   4) H  13                  0.00001     2.10406   
   142. RY*(   1) H  14                  0.00183     0.18827   
   143. RY*(   2) H  14                  0.00008     1.71593   
   144. RY*(   3) H  14                  0.00006     1.74233   
   145. RY*(   4) H  14                  0.00002     2.10084   
   146. RY*(   1) H  15                  0.00192     0.38400   
   147. RY*(   2) H  15                  0.00068     1.52452   
   148. RY*(   3) H  15                  0.00050     1.65259   
   149. RY*(   4) H  15                  0.00002     2.15147   
   150. RY*(   1) H  16                  0.00228     0.21213   
   151. RY*(   2) H  16                  0.00006     1.73471   
   152. RY*(   3) H  16                  0.00005     1.82999   
   153. RY*(   4) H  16                  0.00003     2.05413   
   154. RY*(   1) H  17                  0.00090     0.37927   
   155. RY*(   2) H  17                  0.00076     1.48087   
   156. RY*(   3) H  17                  0.00053     1.61684   
   157. RY*(   4) H  17                  0.00001     2.14292   
   158. RY*(   1) H  18                  0.00136     0.21325   
   159. RY*(   2) H  18                  0.00012     1.61668   
   160. RY*(   3) H  18                  0.00007     1.73423   
   161. RY*(   4) H  18                  0.00001     2.03180   
   162. RY*(   1) H  19                  0.00108     0.20580   
   163. RY*(   2) H  19                  0.00008     1.65104   
   164. RY*(   3) H  19                  0.00004     1.88875   
   165. RY*(   4) H  19                  0.00004     1.91926   
   166. RY*(   1) H  20                  0.00170     0.35974   
   167. RY*(   2) H  20                  0.00064     1.52714   
   168. RY*(   3) H  20                  0.00058     1.55516   
   169. RY*(   4) H  20                  0.00002     2.15502   
   170. BD*(   1) O   1 - C   2          0.00340     0.40059   
   171. BD*(   2) O   1 - C   2          0.02386    -0.20207   
   172. BD (   1) O   1 - O  10          0.41627    -0.44658  174(v),173(v),188(v),184(v)
                                                    50(v),51(v)
   173. BD*(   1) C   2 - C   3          0.03483     0.15793   
   174. BD*(   1) C   2 - H  11          0.02153     0.20603   
   175. BD*(   1) C   3 - O   4          0.01063     0.08973   
   176. BD*(   1) C   3 - C   5          0.02789     0.14870   
   177. BD*(   1) C   3 - H  12          0.01482     0.24115   
   178. BD*(   1) O   4 - H  13          0.00343     0.24493   
   179. BD*(   1) C   5 - O   6          0.01149     0.11462   
   180. BD*(   1) C   5 - C   7          0.02204     0.18623   
   181. BD*(   1) C   5 - H  14          0.01777     0.22765   
   182. BD*(   1) O   6 - H  15          0.00870     0.25778   
   183. BD*(   1) C   7 - O   8          0.01406     0.09693   
   184. BD*(   1) C   7 - C   9          0.02281     0.19720   
   185. BD*(   1) C   7 - H  16          0.01391     0.27115   
   186. BD*(   1) O   8 - H  17          0.00462     0.23977   
   187. BD*(   1) C   9 - O  10          0.00541     0.12425   
   188. BD*(   1) C   9 - H  18          0.01349     0.24641   
   189. BD*(   1) C   9 - H  19          0.00925     0.29498   
   190. BD*(   1) O  10 - H  20          0.00750     0.25901   
       -------------------------------
              Total Lewis   37.66950  ( 96.5885%)
        Valence non-Lewis    1.24811  (  3.2003%)
        Rydberg non-Lewis    0.08239  (  0.2113%)
       -------------------------------
            Total unit  1   39.00000  (100.0000%)
           Charge unit  1    1.00000
 Unable to Open any file for archive entry.
 1\1\GINC-COMPUTE-0-11\SP\UB3LYP\def2SVP\C5H10O5(1+,2)\ZAHRT2\09-Jan-20
 21\0\\# b3lyp/def2svp pop=NBO geom=NewRedundant\\82\\1,2\O,0,2.739643,
 -0.975116,1.143812\C,0,1.772275,-1.09051,0.44197\C,0,1.393769,-0.11388
 7,-0.66035\O,0,2.450159,0.809141,-0.819665\C,0,0.107704,0.666077,-0.30
 0035\O,0,0.357168,1.485196,0.810739\C,0,-1.104468,-0.209319,0.011677\O
 ,0,-1.32162,-1.176815,-1.013602\C,0,-2.377119,0.59801,0.241144\O,0,-3.
 458367,-0.244729,0.540249\H,0,1.061169,-1.948969,0.546429\H,0,1.207073
 ,-0.714166,-1.571153\H,0,2.3072,1.293859,-1.643271\H,0,-0.141931,1.281
 582,-1.199455\H,0,1.277576,1.785363,0.72796\H,0,-0.905899,-0.788604,0.
 926155\H,0,-1.511126,-0.702352,-1.837113\H,0,-2.567661,1.217498,-0.666
 673\H,0,-2.227366,1.293277,1.079965\H,0,-3.387865,-1.001134,-0.061555\
 \Version=ES64L-G16RevC.01\State=2-A\HF=-571.8550855\S2=0.754217\S2-1=0
 .\S2A=0.750014\RMSD=5.509e-09\Dipole=-0.1488406,0.0550683,-1.6723226\Q
 uadrupole=1.6115907,-1.0124843,-0.5991064,0.8010433,0.1005478,-2.99422
 06\PG=C01 [X(C5H10O5)]\\@
 The archive entry for this job was punched.


 WORK FAITHFULLY FOR EIGHT HOURS A DAY AND DON'T WORRY.
 IN TIME YOU MAY BECOME BOSS AND WORK TWELVE HOURS A DAY
 AND HAVE ALL THE WORRY.
 File lengths (MBytes):  RWF=     40 Int=      0 D2E=      0 Chk=      4 Scr=      1
 Normal termination of Gaussian 16
