# Supplementary material for: Machine-Learning-Guided Discovery of Electrochemical Reactions
Source: J Am Chem Soc. 2022 Dec 2;144(49):22599–610. doi: 10.1021/jacs.2c08997 (PMC9756344; doi:10.1021/jacs.2c08997)
Supplement: Supplementary file 3 — ja2c08997_si_003.zip [file ja2c08997_si_003.zip › Oxidation Site Selectivity/Ologs_notimes/90.log]

 Entering Gaussian System, Link 0=g16
 Input=90.com
 Output=90.log
 Initial command:
  
 Copyright (c) 1988-2019, Gaussian, Inc.  All Rights Reserved.
  
 This is part of the Gaussian(R) 16 program.  It is based on
 the Gaussian(R) 09 system (copyright 2009, Gaussian, Inc.),
 the Gaussian(R) 03 system (copyright 2003, Gaussian, Inc.),
 the Gaussian(R) 98 system (copyright 1998, Gaussian, Inc.),
 the Gaussian(R) 94 system (copyright 1995, Gaussian, Inc.),
 the Gaussian 92(TM) system (copyright 1992, Gaussian, Inc.),
 the Gaussian 90(TM) system (copyright 1990, Gaussian, Inc.),
 the Gaussian 88(TM) system (copyright 1988, Gaussian, Inc.),
 the Gaussian 86(TM) system (copyright 1986, Carnegie Mellon
 University), and the Gaussian 82(TM) system (copyright 1983,
 Carnegie Mellon University). Gaussian is a federally registered
 trademark of Gaussian, Inc.
  
 This software contains proprietary and confidential information,
 including trade secrets, belonging to Gaussian, Inc.
  
 This software is provided under written license and may be
 used, copied, transmitted, or stored only in accord with that
 written license.
  
 The following legend is applicable only to US Government
 contracts under FAR:
  
                    RESTRICTED RIGHTS LEGEND
  
 Use, reproduction and disclosure by the US Government is
 subject to restrictions as set forth in subparagraphs (a)
 and (c) of the Commercial Computer Software - Restricted
 Rights clause in FAR 52.227-19.
  
 Gaussian, Inc.
 340 Quinnipiac St., Bldg. 40, Wallingford CT 06492
  
  
 ---------------------------------------------------------------
 Warning -- This program may not be used in any manner that
 competes with the business of Gaussian, Inc. or will provide
 assistance to any competitor of Gaussian, Inc.  The licensee
 of this program is prohibited from giving any competitor of
 Gaussian, Inc. access to this program.  By using this program,
 the user acknowledges that Gaussian, Inc. is engaged in the
 business of creating and licensing software in the field of
 computational chemistry and represents and warrants to the
 licensee that it is not a competitor of Gaussian, Inc. and that
 it will not use this program in any manner prohibited above.
 ---------------------------------------------------------------
  

 Cite this work as:
 Gaussian 16, Revision C.01,
 M. J. Frisch, G. W. Trucks, H. B. Schlegel, G. E. Scuseria, 
 M. A. Robb, J. R. Cheeseman, G. Scalmani, V. Barone, 
 G. A. Petersson, H. Nakatsuji, X. Li, M. Caricato, A. V. Marenich, 
 J. Bloino, B. G. Janesko, R. Gomperts, B. Mennucci, H. P. Hratchian, 
 J. V. Ortiz, A. F. Izmaylov, J. L. Sonnenberg, D. Williams-Young, 
 F. Ding, F. Lipparini, F. Egidi, J. Goings, B. Peng, A. Petrone, 
 T. Henderson, D. Ranasinghe, V. G. Zakrzewski, J. Gao, N. Rega, 
 G. Zheng, W. Liang, M. Hada, M. Ehara, K. Toyota, R. Fukuda, 
 J. Hasegawa, M. Ishida, T. Nakajima, Y. Honda, O. Kitao, H. Nakai, 
 T. Vreven, K. Throssell, J. A. Montgomery, Jr., J. E. Peralta, 
 F. Ogliaro, M. J. Bearpark, J. J. Heyd, E. N. Brothers, K. N. Kudin, 
 V. N. Staroverov, T. A. Keith, R. Kobayashi, J. Normand, 
 K. Raghavachari, A. P. Rendell, J. C. Burant, S. S. Iyengar, 
 J. Tomasi, M. Cossi, J. M. Millam, M. Klene, C. Adamo, R. Cammi, 
 J. W. Ochterski, R. L. Martin, K. Morokuma, O. Farkas, 
 J. B. Foresman, and D. J. Fox, Gaussian, Inc., Wallingford CT, 2019.
 
 ******************************************
 Gaussian 16:  ES64L-G16RevC.01  3-Jul-2019
                 8-Jan-2021 
 ******************************************
 %nprocshared=16
 Will use up to   16 processors via shared memory.
 %mem=7GB
 -----------------------------------------
 # b3lyp/def2svp geom=NewRedundant pop=NBO
 -----------------------------------------
 1/29=4000,38=1,172=1/1;
 2/12=2,17=6,18=5,40=1/2;
 3/5=43,7=101,11=2,25=1,30=1,74=-5/1,2,3;
 4//1;
 5/5=2,38=5/2;
 6/7=2,8=2,9=2,10=2,28=1,40=1/1,7;
 99/5=1,9=1/99;
 --
 90
 --
 Symbolic Z-matrix:
 Charge =  1 Multiplicity = 2
 O                    -1.15889   3.34146  -0.00704 
 C                    -0.32072   2.46618  -0.06229 
 C                    -0.63624   1.02072   0.02798 
 C                     0.37989   0.0367   -0.042 
 O                     1.64815   0.48085  -0.1948 
 C                     2.70793  -0.44751  -0.27163 
 C                     0.03554  -1.3213    0.04792 
 C                    -1.30308  -1.68876   0.20524 
 C                    -2.31416  -0.72475   0.27546 
 C                    -1.97093   0.62134   0.18613 
 H                     0.75895   2.71126  -0.18716 
 H                     3.62725   0.13972  -0.39277 
 H                     2.59508  -1.12336  -1.13741 
 H                     2.78573  -1.05347   0.64808 
 H                     0.8006   -2.09487  -0.00349 
 H                    -1.55518  -2.75005   0.2737 
 H                    -3.35639  -1.02548   0.39852 
 H                    -2.72354   1.41131   0.23557 
 
                          Input orientation:                          
 ---------------------------------------------------------------------
 Center     Atomic      Atomic             Coordinates (Angstroms)
 Number     Number       Type             X           Y           Z
 ---------------------------------------------------------------------
      1          8           0       -1.158889    3.341461   -0.007044
      2          6           0       -0.320723    2.466181   -0.062285
      3          6           0       -0.636240    1.020724    0.027982
      4          6           0        0.379893    0.036701   -0.042000
      5          8           0        1.648145    0.480848   -0.194803
      6          6           0        2.707935   -0.447510   -0.271625
      7          6           0        0.035544   -1.321305    0.047922
      8          6           0       -1.303076   -1.688765    0.205237
      9          6           0       -2.314161   -0.724746    0.275463
     10          6           0       -1.970932    0.621340    0.186126
     11          1           0        0.758950    2.711264   -0.187156
     12          1           0        3.627247    0.139723   -0.392770
     13          1           0        2.595084   -1.123358   -1.137411
     14          1           0        2.785730   -1.053472    0.648076
     15          1           0        0.800599   -2.094874   -0.003488
     16          1           0       -1.555177   -2.750051    0.273695
     17          1           0       -3.356392   -1.025476    0.398518
     18          1           0       -2.723538    1.411314    0.235566
 ---------------------------------------------------------------------
                    Distance matrix (angstroms):
                    1          2          3          4          5
     1  O    0.000000
     2  C    1.213132   0.000000
     3  C    2.379119   1.482244   0.000000
     4  C    3.645615   2.528566   1.416236   0.000000
     5  O    4.012207   2.799205   2.357863   1.352434   0.000000
     6  C    5.420205   4.207871   3.664557   2.388925   1.410994
     7  C    4.813634   3.805801   2.436553   1.403867   2.430463
     8  C    5.036767   4.277869   2.795965   2.422962   3.684692
     9  C    4.236567   3.777550   2.433789   2.817537   4.168271
    10  C    2.845309   2.487637   1.402112   2.433151   3.641781
    11  H    2.026745   1.114160   2.202446   2.705188   2.401142
    12  H    5.771223   4.594355   4.373845   3.267868   2.018019
    13  H    5.941772   4.747907   4.049282   2.729970   2.087746
    14  H    5.941770   4.747907   4.049282   2.729970   2.087746
    15  H    5.778697   4.697238   3.431100   2.173037   2.718323
    16  H    6.110841   5.370832   3.888903   3.407367   4.573781
    17  H    4.905469   4.649655   3.423953   3.909233   5.259889
    18  H    2.496488   2.641019   2.133651   3.405568   4.490279
                    6          7          8          9         10
     6  C    0.000000
     7  C    2.829717   0.000000
     8  C    4.225674   1.397025   0.000000
     9  C    5.059408   2.434907   1.398770   0.000000
    10  C    4.821179   2.796232   2.404783   1.392025   0.000000
    11  H    3.712618   4.103680   4.875057   4.632947   3.458234
    12  H    1.097568   3.902453   5.292360   6.041041   5.648601
    13  H    1.104125   2.827621   4.161495   5.124041   5.064013
    14  H    1.104125   2.827621   4.161495   5.124041   5.064013
    15  H    2.534489   1.089202   2.152659   3.414205   3.885249
    16  H    4.875776   2.150043   1.092964   2.162851   3.398058
    17  H    6.128556   3.422815   2.166430   1.091708   2.162547
    18  H    5.763104   3.887795   3.410150   2.175301   1.092209
                   11         12         13         14         15
    11  H    0.000000
    12  H    3.857749   0.000000
    13  H    4.356456   1.793105   0.000000
    14  H    4.356454   1.793105   1.796996   0.000000
    15  H    4.809827   3.624211   2.334481   2.334481   0.000000
    16  H    5.949247   5.970971   4.675684   4.675684   2.460847
    17  H    5.589480   7.124258   6.147254   6.147254   4.311125
    18  H    3.741162   6.507244   6.049577   6.049577   4.976952
                   16         17         18
    16  H    0.000000
    17  H    2.496822   0.000000
    18  H    4.322440   2.522895   0.000000
 Stoichiometry    C8H8O2(1+,2)
 Framework group  C1[X(C8H8O2)]
 Deg. of freedom    48
 Full point group                 C1      NOp   1
 Largest Abelian subgroup         C1      NOp   1
 Largest concise Abelian subgroup C1      NOp   1
                         Standard orientation:                         
 ---------------------------------------------------------------------
 Center     Atomic      Atomic             Coordinates (Angstroms)
 Number     Number       Type             X           Y           Z
 ---------------------------------------------------------------------
      1          8           0        2.550207   -1.808498    0.000002
      2          6           0        1.353669   -1.608537   -0.000002
      3          6           0        0.747537   -0.255892   -0.000001
      4          6           0       -0.657164   -0.075502   -0.000000
      5          8           0       -1.414928   -1.195713   -0.000001
      6          6           0       -2.821678   -1.086366    0.000000
      7          6           0       -1.188003    1.224133    0.000001
      8          6           0       -0.327878    2.324980    0.000001
      9          6           0        1.060846    2.157647   -0.000000
     10          6           0        1.585492    0.868274   -0.000001
     11          1           0        0.629396   -2.455167    0.000002
     12          1           0       -3.213041   -2.111788    0.000000
     13          1           0       -3.189058   -0.560223   -0.898497
     14          1           0       -3.189057   -0.560224    0.898499
     15          1           0       -2.265074    1.386249    0.000001
     16          1           0       -0.756440    3.330418    0.000002
     17          1           0        1.721819    3.026520    0.000000
     18          1           0        2.662295    0.685472   -0.000002
 ---------------------------------------------------------------------
 Rotational constants (GHZ):           1.6665981           1.3401098           0.7463842
 Standard basis: def2SVP (5D, 7F)
 There are   190 symmetry adapted cartesian basis functions of A   symmetry.
 There are   180 symmetry adapted basis functions of A   symmetry.
   180 basis functions,   306 primitive gaussians,   190 cartesian basis functions
    36 alpha electrons       35 beta electrons
       nuclear repulsion energy       491.3074470148 Hartrees.
 NAtoms=   18 NActive=   18 NUniq=   18 SFac= 1.00D+00 NAtFMM=   60 NAOKFM=F Big=F
 Integral buffers will be    131072 words long.
 Raffenetti 2 integral format.
 Two-electron integral symmetry is turned on.
 One-electron integrals computed using PRISM.
   1 Symmetry operations used in ECPInt.
 ECPInt:  NShTT=    3570 NPrTT=   13034 LenC2=    3513 LenP2D=    9959.
 LDataN:  DoStor=T MaxTD1= 4 Len=   56
 NBasis=   180 RedAO= T EigKep=  2.57D-04  NBF=   180
 NBsUse=   180 1.00D-06 EigRej= -1.00D+00 NBFU=   180
 ExpMin= 1.22D-01 ExpMax= 2.27D+03 ExpMxC= 3.41D+02 IAcc=3 IRadAn=         5 AccDes= 0.00D+00
 Harris functional with IExCor=  402 and IRadAn=       5 diagonalized for initial guess.
 HarFok:  IExCor=  402 AccDes= 0.00D+00 IRadAn=         5 IDoV= 1 UseB2=F ITyADJ=14
 ICtDFT=  3500011 ScaDFX=  1.000000  1.000000  1.000000  1.000000
 FoFCou: FMM=F IPFlag=           0 FMFlag=      100000 FMFlg1=           0
         NFxFlg=           0 DoJE=T BraDBF=F KetDBF=T FulRan=T
         wScrn=  0.000000 ICntrl=       500 IOpCl=  0 I1Cent=   200000004 NGrid=           0
         NMat0=    1 NMatS0=      1 NMatT0=    0 NMatD0=    1 NMtDS0=    0 NMtDT0=    0
 Petite list used in FoFCou.
 Initial guess <Sx>= 0.0000 <Sy>= 0.0000 <Sz>= 0.5000 <S**2>= 0.7500 S= 0.5000
 Requested convergence on RMS density matrix=1.00D-08 within 128 cycles.
 Requested convergence on MAX density matrix=1.00D-06.
 Requested convergence on             energy=1.00D-06.
 No special actions if energy rises.
 Integral accuracy reduced to 1.0D-05 until final iterations.
 Initial convergence to 1.0D-05 achieved.  Increase integral accuracy.
 SCF Done:  E(UB3LYP) =  -459.448393694     A.U. after   31 cycles
            NFock= 31  Conv=0.58D-08     -V/T= 2.0098
 <Sx>= 0.0000 <Sy>= 0.0000 <Sz>= 0.5000 <S**2>= 0.7657 S= 0.5078
 <L.S>= 0.000000000000E+00
 Annihilation of the first spin contaminant:
 S**2 before annihilation     0.7657,   after     0.7502

 **********************************************************************

            Population analysis using the SCF Density.

 **********************************************************************

 Orbital symmetries:
 Alpha Orbitals:
       Occupied  (A) (A) (A) (A) (A) (A) (A) (A) (A) (A) (A) (A)
                 (A) (A) (A) (A) (A) (A) (A) (A) (A) (A) (A) (A)
                 (A) (A) (A) (A) (A) (A) (A) (A) (A) (A) (A) (A)
       Virtual   (A) (A) (A) (A) (A) (A) (A) (A) (A) (A) (A) (A)
                 (A) (A) (A) (A) (A) (A) (A) (A) (A) (A) (A) (A)
                 (A) (A) (A) (A) (A) (A) (A) (A) (A) (A) (A) (A)
                 (A) (A) (A) (A) (A) (A) (A) (A) (A) (A) (A) (A)
                 (A) (A) (A) (A) (A) (A) (A) (A) (A) (A) (A) (A)
                 (A) (A) (A) (A) (A) (A) (A) (A) (A) (A) (A) (A)
                 (A) (A) (A) (A) (A) (A) (A) (A) (A) (A) (A) (A)
                 (A) (A) (A) (A) (A) (A) (A) (A) (A) (A) (A) (A)
                 (A) (A) (A) (A) (A) (A) (A) (A) (A) (A) (A) (A)
                 (A) (A) (A) (A) (A) (A) (A) (A) (A) (A) (A) (A)
                 (A) (A) (A) (A) (A) (A) (A) (A) (A) (A) (A) (A)
                 (A) (A) (A) (A) (A) (A) (A) (A) (A) (A) (A) (A)
 Beta  Orbitals:
       Occupied  (A) (A) (A) (A) (A) (A) (A) (A) (A) (A) (A) (A)
                 (A) (A) (A) (A) (A) (A) (A) (A) (A) (A) (A) (A)
                 (A) (A) (A) (A) (A) (A) (A) (A) (A) (A) (A)
       Virtual   (A) (A) (A) (A) (A) (A) (A) (A) (A) (A) (A) (A)
                 (A) (A) (A) (A) (A) (A) (A) (A) (A) (A) (A) (A)
                 (A) (A) (A) (A) (A) (A) (A) (A) (A) (A) (A) (A)
                 (A) (A) (A) (A) (A) (A) (A) (A) (A) (A) (A) (A)
                 (A) (A) (A) (A) (A) (A) (A) (A) (A) (A) (A) (A)
                 (A) (A) (A) (A) (A) (A) (A) (A) (A) (A) (A) (A)
                 (A) (A) (A) (A) (A) (A) (A) (A) (A) (A) (A) (A)
                 (A) (A) (A) (A) (A) (A) (A) (A) (A) (A) (A) (A)
                 (A) (A) (A) (A) (A) (A) (A) (A) (A) (A) (A) (A)
                 (A) (A) (A) (A) (A) (A) (A) (A) (A) (A) (A) (A)
                 (A) (A) (A) (A) (A) (A) (A) (A) (A) (A) (A) (A)
                 (A) (A) (A) (A) (A) (A) (A) (A) (A) (A) (A) (A)
                 (A)
 The electronic state is 2-A.
 Alpha  occ. eigenvalues --  -19.42705 -19.30033 -10.49762 -10.43878 -10.43018
 Alpha  occ. eigenvalues --  -10.42148 -10.41583 -10.41317 -10.41281 -10.40013
 Alpha  occ. eigenvalues --   -1.30795  -1.19861  -1.07587  -0.98448  -0.96303
 Alpha  occ. eigenvalues --   -0.90593  -0.84874  -0.80065  -0.77233  -0.73824
 Alpha  occ. eigenvalues --   -0.71153  -0.69898  -0.68436  -0.64348  -0.64276
 Alpha  occ. eigenvalues --   -0.62738  -0.60648  -0.59675  -0.58176  -0.56495
 Alpha  occ. eigenvalues --   -0.55824  -0.54908  -0.54683  -0.46982  -0.46555
 Alpha  occ. eigenvalues --   -0.42384
 Alpha virt. eigenvalues --   -0.25741  -0.22233  -0.15516  -0.10911  -0.09139
 Alpha virt. eigenvalues --   -0.07419  -0.04874  -0.04731  -0.03843  -0.03163
 Alpha virt. eigenvalues --   -0.01766  -0.01330  -0.00115   0.03100   0.05928
 Alpha virt. eigenvalues --    0.07701   0.09041   0.10723   0.11975   0.14386
 Alpha virt. eigenvalues --    0.15834   0.19691   0.21435   0.23133   0.24573
 Alpha virt. eigenvalues --    0.25698   0.26831   0.27629   0.29273   0.30635
 Alpha virt. eigenvalues --    0.30801   0.34148   0.34551   0.35907   0.38851
 Alpha virt. eigenvalues --    0.39721   0.42448   0.43408   0.44687   0.45775
 Alpha virt. eigenvalues --    0.47032   0.47929   0.48060   0.48468   0.48870
 Alpha virt. eigenvalues --    0.50283   0.53101   0.53123   0.53994   0.55288
 Alpha virt. eigenvalues --    0.55954   0.59573   0.61651   0.65509   0.70344
 Alpha virt. eigenvalues --    0.71628   0.76383   0.79870   0.81527   0.86314
 Alpha virt. eigenvalues --    0.91331   0.91625   0.96844   0.97594   1.00105
 Alpha virt. eigenvalues --    1.00267   1.02937   1.03303   1.05058   1.08948
 Alpha virt. eigenvalues --    1.09329   1.09565   1.13191   1.25003   1.26617
 Alpha virt. eigenvalues --    1.27595   1.30955   1.33255   1.34887   1.42872
 Alpha virt. eigenvalues --    1.46077   1.48259   1.48694   1.50473   1.51747
 Alpha virt. eigenvalues --    1.52160   1.54871   1.55163   1.55831   1.58308
 Alpha virt. eigenvalues --    1.60090   1.60595   1.63384   1.63989   1.66454
 Alpha virt. eigenvalues --    1.68240   1.73873   1.74582   1.75358   1.76478
 Alpha virt. eigenvalues --    1.78634   1.82874   1.83809   1.86532   1.91684
 Alpha virt. eigenvalues --    1.95585   1.96818   1.98730   2.01890   2.04454
 Alpha virt. eigenvalues --    2.04532   2.08361   2.08742   2.12092   2.12650
 Alpha virt. eigenvalues --    2.18883   2.24028   2.27910   2.30605   2.37040
 Alpha virt. eigenvalues --    2.39805   2.42516   2.45492   2.46488   2.49835
 Alpha virt. eigenvalues --    2.52349   2.53909   2.59210   2.61189   2.62277
 Alpha virt. eigenvalues --    2.63839   2.65790   2.73782   2.78358   2.82148
 Alpha virt. eigenvalues --    2.85068   2.85770   2.95217   2.97442   3.18440
 Alpha virt. eigenvalues --    3.23482   3.29521   3.45298   3.48144
  Beta  occ. eigenvalues --  -19.41909 -19.29834 -10.49517 -10.43955 -10.43042
  Beta  occ. eigenvalues --  -10.41635 -10.41316 -10.41288 -10.41165 -10.40155
  Beta  occ. eigenvalues --   -1.29342  -1.19499  -1.06798  -0.97627  -0.95849
  Beta  occ. eigenvalues --   -0.89980  -0.84608  -0.79608  -0.76856  -0.73514
  Beta  occ. eigenvalues --   -0.70847  -0.68095  -0.67274  -0.64190  -0.64123
  Beta  occ. eigenvalues --   -0.62463  -0.59479  -0.59173  -0.58000  -0.56292
  Beta  occ. eigenvalues --   -0.54764  -0.54290  -0.52248  -0.46126  -0.42159
  Beta virt. eigenvalues --   -0.38704  -0.24522  -0.19983  -0.14452  -0.10741
  Beta virt. eigenvalues --   -0.08969  -0.07182  -0.04771  -0.03784  -0.03362
  Beta virt. eigenvalues --   -0.02673  -0.01679  -0.01263   0.00050   0.03527
  Beta virt. eigenvalues --    0.06337   0.07809   0.09472   0.10868   0.12277
  Beta virt. eigenvalues --    0.14671   0.16290   0.20057   0.21721   0.23235
  Beta virt. eigenvalues --    0.25315   0.26082   0.27129   0.28107   0.29585
  Beta virt. eigenvalues --    0.30941   0.31062   0.34309   0.35464   0.36107
  Beta virt. eigenvalues --    0.39043   0.40276   0.42639   0.44271   0.44890
  Beta virt. eigenvalues --    0.46045   0.47101   0.48124   0.48402   0.48539
  Beta virt. eigenvalues --    0.49075   0.50374   0.53248   0.53786   0.54210
  Beta virt. eigenvalues --    0.55451   0.56171   0.59769   0.61969   0.65702
  Beta virt. eigenvalues --    0.70506   0.71795   0.76579   0.81669   0.81869
  Beta virt. eigenvalues --    0.86994   0.91424   0.91824   0.97154   0.98059
  Beta virt. eigenvalues --    1.00431   1.01082   1.03110   1.04190   1.05242
  Beta virt. eigenvalues --    1.09566   1.09836   1.09988   1.13436   1.25642
  Beta virt. eigenvalues --    1.26776   1.28066   1.31158   1.33475   1.35153
  Beta virt. eigenvalues --    1.43187   1.46216   1.48546   1.49013   1.50838
  Beta virt. eigenvalues --    1.52564   1.52637   1.55093   1.55738   1.55989
  Beta virt. eigenvalues --    1.58983   1.60619   1.60777   1.63533   1.64050
  Beta virt. eigenvalues --    1.66708   1.68694   1.74073   1.75125   1.75615
  Beta virt. eigenvalues --    1.76694   1.78990   1.83012   1.84055   1.87049
  Beta virt. eigenvalues --    1.92393   1.95751   1.97216   1.99003   2.02815
  Beta virt. eigenvalues --    2.04612   2.05670   2.08910   2.09001   2.12468
  Beta virt. eigenvalues --    2.13086   2.19029   2.24187   2.28740   2.31312
  Beta virt. eigenvalues --    2.37314   2.40763   2.42752   2.45762   2.46819
  Beta virt. eigenvalues --    2.50157   2.52450   2.54526   2.59874   2.61491
  Beta virt. eigenvalues --    2.62574   2.65630   2.66119   2.74001   2.78691
  Beta virt. eigenvalues --    2.82621   2.86258   2.86440   2.95887   2.97895
  Beta virt. eigenvalues --    3.18663   3.23953   3.29768   3.45491   3.48385
          Condensed to atoms (all electrons):
               1          2          3          4          5          6
     1  O    7.555547   0.689590  -0.129369   0.003818   0.000046   0.000000
     2  C    0.689590   4.685015   0.054068  -0.067865   0.006254   0.000151
     3  C   -0.129369   0.054068   6.035916   0.076005  -0.092369   0.006811
     4  C    0.003818  -0.067865   0.076005   5.234263   0.445843  -0.049948
     5  O    0.000046   0.006254  -0.092369   0.445843   7.689663   0.265996
     6  C    0.000000   0.000151   0.006811  -0.049948   0.265996   4.440743
     7  C   -0.000104   0.009008   0.031459   0.153899  -0.067682   0.005168
     8  C   -0.000029  -0.002065  -0.141534   0.135342   0.003485   0.001059
     9  C    0.001616   0.017744   0.100687  -0.154148  -0.000118   0.000048
    10  C    0.012583  -0.027466   0.263469   0.050371   0.001522  -0.000193
    11  H   -0.033621   0.451563  -0.134632  -0.013433   0.008578  -0.000157
    12  H   -0.000000  -0.000067   0.000069   0.003974  -0.018851   0.398884
    13  H    0.000000   0.000059  -0.000596  -0.009572  -0.018195   0.399600
    14  H    0.000000   0.000059  -0.000596  -0.009572  -0.018195   0.399600
    15  H    0.000001  -0.000040   0.013898  -0.081588  -0.007167   0.010181
    16  H    0.000000   0.000028  -0.001597   0.013408  -0.000051  -0.000041
    17  H   -0.000005  -0.000121   0.013333  -0.001566   0.000005  -0.000000
    18  H    0.020717  -0.011930  -0.075953   0.015271  -0.000042   0.000008
               7          8          9         10         11         12
     1  O   -0.000104  -0.000029   0.001616   0.012583  -0.033621  -0.000000
     2  C    0.009008  -0.002065   0.017744  -0.027466   0.451563  -0.000067
     3  C    0.031459  -0.141534   0.100687   0.263469  -0.134632   0.000069
     4  C    0.153899   0.135342  -0.154148   0.050371  -0.013433   0.003974
     5  O   -0.067682   0.003485  -0.000118   0.001522   0.008578  -0.018851
     6  C    0.005168   0.001059   0.000048  -0.000193  -0.000157   0.398884
     7  C    5.239916   0.250678   0.106960  -0.123168   0.000149   0.000054
     8  C    0.250678   5.089117   0.149492   0.113990  -0.000161  -0.000036
     9  C    0.106960   0.149492   5.155599   0.162831   0.000079   0.000003
    10  C   -0.123168   0.113990   0.162831   5.110489   0.011613   0.000016
    11  H    0.000149  -0.000161   0.000079   0.011613   0.669075  -0.000090
    12  H    0.000054  -0.000036   0.000003   0.000016  -0.000090   0.544696
    13  H    0.004374   0.000631  -0.000034  -0.000006   0.000035  -0.016265
    14  H    0.004374   0.000631  -0.000034  -0.000006   0.000035  -0.016265
    15  H    0.455901  -0.054125   0.013571  -0.002082   0.000038  -0.000223
    16  H   -0.055328   0.445191  -0.063675   0.012182   0.000001  -0.000001
    17  H    0.012850  -0.065525   0.455091  -0.065714   0.000002  -0.000000
    18  H   -0.002086   0.012232  -0.061020   0.450948   0.001419   0.000000
              13         14         15         16         17         18
     1  O    0.000000   0.000000   0.000001   0.000000  -0.000005   0.020717
     2  C    0.000059   0.000059  -0.000040   0.000028  -0.000121  -0.011930
     3  C   -0.000596  -0.000596   0.013898  -0.001597   0.013333  -0.075953
     4  C   -0.009572  -0.009572  -0.081588   0.013408  -0.001566   0.015271
     5  O   -0.018195  -0.018195  -0.007167  -0.000051   0.000005  -0.000042
     6  C    0.399600   0.399600   0.010181  -0.000041  -0.000000   0.000008
     7  C    0.004374   0.004374   0.455901  -0.055328   0.012850  -0.002086
     8  C    0.000631   0.000631  -0.054125   0.445191  -0.065525   0.012232
     9  C   -0.000034  -0.000034   0.013571  -0.063675   0.455091  -0.061020
    10  C   -0.000006  -0.000006  -0.002082   0.012182  -0.065714   0.450948
    11  H    0.000035   0.000035   0.000038   0.000001   0.000002   0.001419
    12  H   -0.016265  -0.016265  -0.000223  -0.000001  -0.000000   0.000000
    13  H    0.576230  -0.026365   0.000410   0.000020  -0.000000  -0.000000
    14  H   -0.026365   0.576230   0.000410   0.000020  -0.000000  -0.000000
    15  H    0.000410   0.000410   0.617952  -0.011537  -0.000141   0.000009
    16  H    0.000020   0.000020  -0.011537   0.598788  -0.009762  -0.000178
    17  H   -0.000000  -0.000000  -0.000141  -0.009762   0.592094  -0.008766
    18  H   -0.000000  -0.000000   0.000009  -0.000178  -0.008766   0.591778
          Atomic-Atomic Spin Densities.
               1          2          3          4          5          6
     1  O    0.079451   0.001135  -0.003706  -0.000047   0.000006   0.000000
     2  C    0.001135  -0.048809  -0.010199  -0.000908   0.000745   0.000001
     3  C   -0.003706  -0.010199   0.242011   0.031352  -0.008355  -0.000118
     4  C   -0.000047  -0.000908   0.031352   0.166961  -0.060713   0.000896
     5  O    0.000006   0.000745  -0.008355  -0.060713   0.344895  -0.005705
     6  C    0.000000   0.000001  -0.000118   0.000896  -0.005705  -0.017332
     7  C   -0.000004  -0.000426   0.002629   0.032337  -0.004162  -0.000147
     8  C    0.000003   0.000012  -0.005215  -0.000174   0.000228   0.000035
     9  C    0.000009  -0.000024  -0.007363  -0.009168   0.000096  -0.000000
    10  C    0.000801   0.003719  -0.025256  -0.001066   0.000142   0.000001
    11  H    0.000118   0.001173  -0.000210   0.000327  -0.000493   0.000026
    12  H    0.000000   0.000001  -0.000005   0.000003   0.000023   0.000399
    13  H   -0.000000  -0.000006   0.000156   0.002151  -0.004293   0.002360
    14  H   -0.000000  -0.000006   0.000156   0.002151  -0.004293   0.002360
    15  H   -0.000000   0.000002   0.000115  -0.000800   0.000077  -0.000297
    16  H   -0.000000  -0.000001  -0.000088   0.000164   0.000001   0.000001
    17  H   -0.000000   0.000009  -0.000181  -0.000032   0.000000  -0.000000
    18  H   -0.000295   0.000187   0.000244   0.000199   0.000001  -0.000000
               7          8          9         10         11         12
     1  O   -0.000004   0.000003   0.000009   0.000801   0.000118   0.000000
     2  C   -0.000426   0.000012  -0.000024   0.003719   0.001173   0.000001
     3  C    0.002629  -0.005215  -0.007363  -0.025256  -0.000210  -0.000005
     4  C    0.032337  -0.000174  -0.009168  -0.001066   0.000327   0.000003
     5  O   -0.004162   0.000228   0.000096   0.000142  -0.000493   0.000023
     6  C   -0.000147   0.000035  -0.000000   0.000001   0.000026   0.000399
     7  C    0.099563  -0.033306  -0.005712  -0.001199  -0.000023  -0.000000
     8  C   -0.033306  -0.008637   0.021220   0.002409   0.000006  -0.000000
     9  C   -0.005712   0.021220   0.369107   0.005968  -0.000015   0.000000
    10  C   -0.001199   0.002409   0.005968  -0.102880   0.000043   0.000000
    11  H   -0.000023   0.000006  -0.000015   0.000043  -0.000113   0.000005
    12  H   -0.000000  -0.000000   0.000000   0.000000   0.000005  -0.000284
    13  H    0.001154  -0.000075  -0.000014  -0.000005  -0.000002  -0.000073
    14  H    0.001154  -0.000075  -0.000014  -0.000005  -0.000002  -0.000073
    15  H    0.001922   0.000157   0.000077  -0.000095   0.000000  -0.000003
    16  H   -0.000072   0.001221  -0.001156   0.000111  -0.000000   0.000000
    17  H   -0.000199  -0.000740   0.003834  -0.000494  -0.000000  -0.000000
    18  H   -0.000057   0.000135  -0.000950   0.000630  -0.000012   0.000000
              13         14         15         16         17         18
     1  O   -0.000000  -0.000000  -0.000000  -0.000000  -0.000000  -0.000295
     2  C   -0.000006  -0.000006   0.000002  -0.000001   0.000009   0.000187
     3  C    0.000156   0.000156   0.000115  -0.000088  -0.000181   0.000244
     4  C    0.002151   0.002151  -0.000800   0.000164  -0.000032   0.000199
     5  O   -0.004293  -0.004293   0.000077   0.000001   0.000000   0.000001
     6  C    0.002360   0.002360  -0.000297   0.000001  -0.000000  -0.000000
     7  C    0.001154   0.001154   0.001922  -0.000072  -0.000199  -0.000057
     8  C   -0.000075  -0.000075   0.000157   0.001221  -0.000740   0.000135
     9  C   -0.000014  -0.000014   0.000077  -0.001156   0.003834  -0.000950
    10  C   -0.000005  -0.000005  -0.000095   0.000111  -0.000494   0.000630
    11  H   -0.000002  -0.000002   0.000000  -0.000000  -0.000000  -0.000012
    12  H   -0.000073  -0.000073  -0.000003   0.000000  -0.000000   0.000000
    13  H    0.025597  -0.005391   0.000065  -0.000000   0.000000   0.000000
    14  H   -0.005391   0.025597   0.000065  -0.000000   0.000000   0.000000
    15  H    0.000065   0.000065  -0.006527   0.000113   0.000006  -0.000001
    16  H   -0.000000  -0.000000   0.000113  -0.000747   0.000161  -0.000000
    17  H    0.000000   0.000000   0.000006   0.000161  -0.017918   0.000123
    18  H    0.000000   0.000000  -0.000001  -0.000000   0.000123   0.002855
 Mulliken charges and spin densities:
               1          2
     1  O   -0.120789   0.077468
     2  C    0.196015  -0.053395
     3  C   -0.019069   0.215965
     4  C    0.255500   0.163632
     5  O   -0.198722   0.258201
     6  C    0.122090  -0.017521
     7  C   -0.026423   0.093452
     8  C    0.061629  -0.022798
     9  C    0.115309   0.375895
    10  C    0.028622  -0.117178
    11  H    0.039506   0.000829
    12  H    0.104101  -0.000007
    13  H    0.089675   0.021623
    14  H    0.089675   0.021623
    15  H    0.044532  -0.005124
    16  H    0.072531  -0.000293
    17  H    0.078225  -0.015430
    18  H    0.067595   0.003058
 Sum of Mulliken charges =   1.00000   1.00000
 Mulliken charges and spin densities with hydrogens summed into heavy atoms:
               1          2
     1  O   -0.120789   0.077468
     2  C    0.235521  -0.052566
     3  C   -0.019069   0.215965
     4  C    0.255500   0.163632
     5  O   -0.198722   0.258201
     6  C    0.405540   0.025719
     7  C    0.018109   0.088327
     8  C    0.134160  -0.023091
     9  C    0.193534   0.360465
    10  C    0.096216  -0.114120
 Electronic spatial extent (au):  <R**2>=           1455.9956
 Charge=              1.0000 electrons
 Dipole moment (field-independent basis, Debye):
    X=             -4.9194    Y=              3.7103    Z=             -0.0000  Tot=              6.1618
 Quadrupole moment (field-independent basis, Debye-Ang):
   XX=            -37.3713   YY=            -38.0688   ZZ=            -55.7529
   XY=             10.0115   XZ=             -0.0000   YZ=              0.0000
 Traceless Quadrupole moment (field-independent basis, Debye-Ang):
   XX=              6.3597   YY=              5.6622   ZZ=            -12.0219
   XY=             10.0115   XZ=             -0.0000   YZ=              0.0000
 Octapole moment (field-independent basis, Debye-Ang**2):
  XXX=            -59.3350  YYY=             26.3558  ZZZ=              0.0000  XYY=             -8.5310
  XXY=              5.6762  XXZ=             -0.0000  XZZ=             -1.6152  YZZ=             -7.2283
  YYZ=              0.0000  XYZ=              0.0000
 Hexadecapole moment (field-independent basis, Debye-Ang**3):
 XXXX=           -825.3328 YYYY=           -649.7370 ZZZZ=            -59.8104 XXXY=             97.5580
 XXXZ=             -0.0001 YYYX=             39.1761 YYYZ=              0.0000 ZZZX=              0.0000
 ZZZY=             -0.0000 XXYY=           -262.1944 XXZZ=           -165.1536 YYZZ=           -149.0943
 XXYZ=              0.0000 YYXZ=             -0.0000 ZZXY=             -2.5494
 N-N= 4.913074470148D+02 E-N=-2.038202989594D+03  KE= 4.550071468126D+02
                          Isotropic Fermi Contact Couplings
        Atom                 a.u.       MegaHertz       Gauss      10(-4) cm-1
     1  O(17)              0.02467     -14.95349      -5.33578      -4.98795
     2  C(13)             -0.01693     -19.03185      -6.79104      -6.34834
     3  C(13)              0.03092      34.75584      12.40175      11.59330
     4  C(13)              0.00957      10.75782       3.83866       3.58842
     5  O(17)              0.12109     -73.40140     -26.19144     -24.48407
     6  C(13)             -0.01217     -13.68662      -4.88373      -4.56536
     7  C(13)              0.00937      10.53141       3.75787       3.51290
     8  C(13)             -0.01354     -15.21658      -5.42965      -5.07570
     9  C(13)              0.05863      65.91599      23.52046      21.98721
    10  C(13)             -0.02979     -33.48490     -11.94824     -11.16936
    11  H(1)               0.00023       1.01764       0.36312       0.33945
    12  H(1)              -0.00011      -0.47222      -0.16850      -0.15751
    13  H(1)               0.00830      37.09970      13.23809      12.37513
    14  H(1)               0.00830      37.09956      13.23804      12.37508
    15  H(1)              -0.00173      -7.71348      -2.75236      -2.57294
    16  H(1)              -0.00014      -0.61610      -0.21984      -0.20551
    17  H(1)              -0.00500     -22.35031      -7.97515      -7.45526
    18  H(1)               0.00099       4.42798       1.58001       1.47701
 --------------------------------------------------------
       Center         ----  Spin Dipole Couplings  ----
                      3XX-RR        3YY-RR        3ZZ-RR
 --------------------------------------------------------
     1   Atom       -0.143473     -0.149008      0.292482
     2   Atom        0.031487      0.016710     -0.048197
     3   Atom       -0.111661     -0.119489      0.231151
     4   Atom       -0.111089     -0.108582      0.219671
     5   Atom       -0.578993     -0.591673      1.170666
     6   Atom        0.010835     -0.012014      0.001179
     7   Atom       -0.056634     -0.053731      0.110365
     8   Atom        0.000816     -0.006984      0.006168
     9   Atom       -0.194689     -0.194268      0.388957
    10   Atom        0.038610      0.048283     -0.086893
    11   Atom        0.001762      0.004040     -0.005801
    12   Atom        0.005784     -0.001027     -0.004757
    13   Atom        0.006129     -0.003165     -0.002964
    14   Atom        0.006129     -0.003165     -0.002964
    15   Atom        0.008668     -0.003779     -0.004890
    16   Atom        0.002978      0.001828     -0.004807
    17   Atom       -0.003736      0.007357     -0.003622
    18   Atom        0.000042      0.005325     -0.005367
 --------------------------------------------------------
                        XY            XZ            YZ
 --------------------------------------------------------
     1   Atom       -0.000765     -0.000004     -0.000011
     2   Atom       -0.008765     -0.000000     -0.000000
     3   Atom       -0.003831     -0.000001      0.000002
     4   Atom        0.006409      0.000000     -0.000000
     5   Atom        0.005849      0.000002     -0.000003
     6   Atom       -0.000191      0.000000     -0.000000
     7   Atom       -0.003870     -0.000000      0.000000
     8   Atom        0.000318      0.000000      0.000000
     9   Atom        0.004764      0.000000     -0.000001
    10   Atom       -0.000603      0.000000      0.000000
    11   Atom       -0.006409      0.000000      0.000000
    12   Atom        0.006345     -0.000000     -0.000000
    13   Atom       -0.000910      0.005051     -0.002059
    14   Atom       -0.000910     -0.005051      0.002059
    15   Atom       -0.008263     -0.000000      0.000000
    16   Atom       -0.006226     -0.000000      0.000000
    17   Atom        0.026096      0.000000      0.000000
    18   Atom       -0.001737     -0.000000      0.000000
 --------------------------------------------------------


 ---------------------------------------------------------------------------------
              Anisotropic Spin Dipole Couplings in Principal Axis System
 ---------------------------------------------------------------------------------

       Atom             a.u.   MegaHertz   Gauss  10(-4) cm-1        Axes

              Baa    -0.1491    10.790     3.850     3.599  0.1344  0.9909  0.0000
     1 O(17)  Bbb    -0.1434    10.374     3.702     3.460  0.9909 -0.1344  0.0000
              Bcc     0.2925   -21.164    -7.552    -7.059 -0.0000 -0.0000  1.0000
 
              Baa    -0.0482    -6.468    -2.308    -2.157  0.0000  0.0000  1.0000
     2 C(13)  Bbb     0.0126     1.696     0.605     0.566  0.4216  0.9068 -0.0000
              Bcc     0.0356     4.772     1.703     1.592  0.9068 -0.4216  0.0000
 
              Baa    -0.1211   -16.244    -5.796    -5.418  0.3777  0.9259 -0.0000
     3 C(13)  Bbb    -0.1101   -14.774    -5.272    -4.928  0.9259 -0.3777  0.0000
              Bcc     0.2312    31.018    11.068    10.347 -0.0000  0.0000  1.0000
 
              Baa    -0.1164   -15.615    -5.572    -5.209  0.7720 -0.6356 -0.0000
     4 C(13)  Bbb    -0.1033   -13.863    -4.947    -4.624  0.6356  0.7720  0.0000
              Bcc     0.2197    29.478    10.518     9.833  0.0000 -0.0000  1.0000
 
              Baa    -0.5940    42.978    15.336    14.336 -0.3640  0.9314  0.0000
     5 O(17)  Bbb    -0.5767    41.730    14.890    13.920  0.9314  0.3640 -0.0000
              Bcc     1.1707   -84.709   -30.226   -28.256  0.0000 -0.0000  1.0000
 
              Baa    -0.0120    -1.612    -0.575    -0.538  0.0083  1.0000  0.0000
     6 C(13)  Bbb     0.0012     0.158     0.056     0.053 -0.0000 -0.0000  1.0000
              Bcc     0.0108     1.454     0.519     0.485  1.0000 -0.0083  0.0000
 
              Baa    -0.0593    -7.960    -2.840    -2.655  0.8219  0.5696 -0.0000
     7 C(13)  Bbb    -0.0510    -6.850    -2.444    -2.285 -0.5696  0.8219 -0.0000
              Bcc     0.1104    14.810     5.285     4.940 -0.0000  0.0000  1.0000
 
              Baa    -0.0070    -0.939    -0.335    -0.313 -0.0406  0.9992 -0.0000
     8 C(13)  Bbb     0.0008     0.111     0.040     0.037  0.9992  0.0406 -0.0000
              Bcc     0.0062     0.828     0.295     0.276  0.0000  0.0000  1.0000
 
              Baa    -0.1992   -26.737    -9.540    -8.919  0.7225 -0.6914 -0.0000
     9 C(13)  Bbb    -0.1897   -25.457    -9.084    -8.492  0.6914  0.7225  0.0000
              Bcc     0.3890    52.194    18.624    17.410  0.0000 -0.0000  1.0000
 
              Baa    -0.0869   -11.660    -4.161    -3.889 -0.0000 -0.0000  1.0000
    10 C(13)  Bbb     0.0386     5.176     1.847     1.727  0.9981  0.0620  0.0000
              Bcc     0.0483     6.484     2.314     2.163 -0.0620  0.9981  0.0000
 
              Baa    -0.0058    -3.095    -1.104    -1.032 -0.0000 -0.0000  1.0000
    11 H(1)   Bbb    -0.0036    -1.926    -0.687    -0.642  0.7665  0.6423  0.0000
              Bcc     0.0094     5.021     1.792     1.675 -0.6423  0.7665  0.0000
 
              Baa    -0.0048    -2.573    -0.918    -0.858 -0.5134  0.8582  0.0000
    12 H(1)   Bbb    -0.0048    -2.538    -0.906    -0.847  0.0000 -0.0000  1.0000
              Bcc     0.0096     5.111     1.824     1.705  0.8582  0.5134 -0.0000
 
              Baa    -0.0061    -3.232    -1.153    -1.078 -0.3030  0.4874  0.8189
    13 H(1)   Bbb    -0.0026    -1.366    -0.487    -0.456  0.3196  0.8615 -0.3945
              Bcc     0.0086     4.598     1.641     1.534  0.8978 -0.1422  0.4168
 
              Baa    -0.0061    -3.232    -1.153    -1.078  0.3030 -0.4874  0.8189
    14 H(1)   Bbb    -0.0026    -1.366    -0.487    -0.456  0.3196  0.8615  0.3945
              Bcc     0.0086     4.598     1.641     1.534  0.8978 -0.1422 -0.4168
 
              Baa    -0.0079    -4.215    -1.504    -1.406  0.4463  0.8949 -0.0000
    15 H(1)   Bbb    -0.0049    -2.609    -0.931    -0.870  0.0000  0.0000  1.0000
              Bcc     0.0128     6.824     2.435     2.276  0.8949 -0.4463 -0.0000
 
              Baa    -0.0048    -2.565    -0.915    -0.855  0.0000  0.0000  1.0000
    16 H(1)   Bbb    -0.0038    -2.054    -0.733    -0.685  0.6738  0.7389 -0.0000
              Bcc     0.0087     4.618     1.648     1.541  0.7389 -0.6738 -0.0000
 
              Baa    -0.0249   -13.268    -4.734    -4.426  0.7771 -0.6293 -0.0000
    17 H(1)   Bbb    -0.0036    -1.932    -0.690    -0.645  0.0000 -0.0000  1.0000
              Bcc     0.0285    15.201     5.424     5.070  0.6293  0.7771  0.0000
 
              Baa    -0.0054    -2.863    -1.022    -0.955  0.0000 -0.0000  1.0000
    18 H(1)   Bbb    -0.0005    -0.255    -0.091    -0.085  0.9580  0.2867 -0.0000
              Bcc     0.0058     3.119     1.113     1.040 -0.2867  0.9580  0.0000
 

 ---------------------------------------------------------------------------------

 ******************************Gaussian NBO Version 3.1******************************
             N A T U R A L   A T O M I C   O R B I T A L   A N D
          N A T U R A L   B O N D   O R B I T A L   A N A L Y S I S
 ******************************Gaussian NBO Version 3.1******************************
       /RESON  / : Allow strongly delocalized NBO set

 Analyzing the SCF density

 Job title: 90                                                              

 Storage needed:     98370 in NPA,    130478 in NBO ( 939522296 available)
 GSVD:  LWork=       20856 too small for GESVD, short by        1566 words or        1566 for optimal perf.


 NATURAL POPULATIONS:  Natural atomic orbital occupancies 
                                                          
   NAO  Atom  No  lang   Type(AO)    Occupancy
 --------------------------------------------
     1    O    1  S      Cor( 1S)     1.99976
     2    O    1  S      Val( 2S)     1.70330
     3    O    1  S      Ryd( 3S)     0.00179
     4    O    1  px     Val( 2p)     1.60617
     5    O    1  px     Ryd( 3p)     0.00073
     6    O    1  py     Val( 2p)     1.87141
     7    O    1  py     Ryd( 3p)     0.00329
     8    O    1  pz     Val( 2p)     1.25343
     9    O    1  pz     Ryd( 3p)     0.00023
    10    O    1  dxy    Ryd( 3d)     0.00163
    11    O    1  dxz    Ryd( 3d)     0.00190
    12    O    1  dyz    Ryd( 3d)     0.00009
    13    O    1  dx2y2  Ryd( 3d)     0.00125
    14    O    1  dz2    Ryd( 3d)     0.00037

    15    C    2  S      Cor( 1S)     1.99932
    16    C    2  S      Val( 2S)     0.90509
    17    C    2  S      Ryd( 3S)     0.00829
    18    C    2  px     Val( 2p)     0.85685
    19    C    2  px     Ryd( 3p)     0.01630
    20    C    2  py     Val( 2p)     1.05052
    21    C    2  py     Ryd( 3p)     0.00331
    22    C    2  pz     Val( 2p)     0.75351
    23    C    2  pz     Ryd( 3p)     0.00143
    24    C    2  dxy    Ryd( 3d)     0.00418
    25    C    2  dxz    Ryd( 3d)     0.00240
    26    C    2  dyz    Ryd( 3d)     0.00029
    27    C    2  dx2y2  Ryd( 3d)     0.00193
    28    C    2  dz2    Ryd( 3d)     0.00057

    29    C    3  S      Cor( 1S)     1.99884
    30    C    3  S      Val( 2S)     0.91737
    31    C    3  S      Ryd( 3S)     0.00264
    32    C    3  px     Val( 2p)     1.08056
    33    C    3  px     Ryd( 3p)     0.00522
    34    C    3  py     Val( 2p)     1.13828
    35    C    3  py     Ryd( 3p)     0.00600
    36    C    3  pz     Val( 2p)     0.94662
    37    C    3  pz     Ryd( 3p)     0.00091
    38    C    3  dxy    Ryd( 3d)     0.00056
    39    C    3  dxz    Ryd( 3d)     0.00047
    40    C    3  dyz    Ryd( 3d)     0.00048
    41    C    3  dx2y2  Ryd( 3d)     0.00104
    42    C    3  dz2    Ryd( 3d)     0.00043

    43    C    4  S      Cor( 1S)     1.99862
    44    C    4  S      Val( 2S)     0.82031
    45    C    4  S      Ryd( 3S)     0.00223
    46    C    4  px     Val( 2p)     0.97835
    47    C    4  px     Ryd( 3p)     0.00365
    48    C    4  py     Val( 2p)     0.86983
    49    C    4  py     Ryd( 3p)     0.00846
    50    C    4  pz     Val( 2p)     0.85444
    51    C    4  pz     Ryd( 3p)     0.00092
    52    C    4  dxy    Ryd( 3d)     0.00206
    53    C    4  dxz    Ryd( 3d)     0.00114
    54    C    4  dyz    Ryd( 3d)     0.00176
    55    C    4  dx2y2  Ryd( 3d)     0.00181
    56    C    4  dz2    Ryd( 3d)     0.00072

    57    O    5  S      Cor( 1S)     1.99963
    58    O    5  S      Val( 2S)     1.58388
    59    O    5  S      Ryd( 3S)     0.00063
    60    O    5  px     Val( 2p)     1.48436
    61    O    5  px     Ryd( 3p)     0.00104
    62    O    5  py     Val( 2p)     1.69396
    63    O    5  py     Ryd( 3p)     0.00200
    64    O    5  pz     Val( 2p)     1.61472
    65    O    5  pz     Ryd( 3p)     0.00136
    66    O    5  dxy    Ryd( 3d)     0.00125
    67    O    5  dxz    Ryd( 3d)     0.00032
    68    O    5  dyz    Ryd( 3d)     0.00110
    69    O    5  dx2y2  Ryd( 3d)     0.00121
    70    O    5  dz2    Ryd( 3d)     0.00064

    71    C    6  S      Cor( 1S)     1.99922
    72    C    6  S      Val( 2S)     1.10526
    73    C    6  S      Ryd( 3S)     0.00172
    74    C    6  px     Val( 2p)     0.67322
    75    C    6  px     Ryd( 3p)     0.00387
    76    C    6  py     Val( 2p)     1.25796
    77    C    6  py     Ryd( 3p)     0.00360
    78    C    6  pz     Val( 2p)     1.22058
    79    C    6  pz     Ryd( 3p)     0.00053
    80    C    6  dxy    Ryd( 3d)     0.00095
    81    C    6  dxz    Ryd( 3d)     0.00093
    82    C    6  dyz    Ryd( 3d)     0.00060
    83    C    6  dx2y2  Ryd( 3d)     0.00196
    84    C    6  dz2    Ryd( 3d)     0.00094

    85    C    7  S      Cor( 1S)     1.99893
    86    C    7  S      Val( 2S)     0.96282
    87    C    7  S      Ryd( 3S)     0.00167
    88    C    7  px     Val( 2p)     1.22156
    89    C    7  px     Ryd( 3p)     0.00516
    90    C    7  py     Val( 2p)     1.06637
    91    C    7  py     Ryd( 3p)     0.00345
    92    C    7  pz     Val( 2p)     0.98181
    93    C    7  pz     Ryd( 3p)     0.00095
    94    C    7  dxy    Ryd( 3d)     0.00062
    95    C    7  dxz    Ryd( 3d)     0.00052
    96    C    7  dyz    Ryd( 3d)     0.00038
    97    C    7  dx2y2  Ryd( 3d)     0.00074
    98    C    7  dz2    Ryd( 3d)     0.00041

    99    C    8  S      Cor( 1S)     1.99899
   100    C    8  S      Val( 2S)     0.96980
   101    C    8  S      Ryd( 3S)     0.00121
   102    C    8  px     Val( 2p)     1.08029
   103    C    8  px     Ryd( 3p)     0.00447
   104    C    8  py     Val( 2p)     1.18848
   105    C    8  py     Ryd( 3p)     0.00615
   106    C    8  pz     Val( 2p)     0.88682
   107    C    8  pz     Ryd( 3p)     0.00051
   108    C    8  dxy    Ryd( 3d)     0.00075
   109    C    8  dxz    Ryd( 3d)     0.00048
   110    C    8  dyz    Ryd( 3d)     0.00053
   111    C    8  dx2y2  Ryd( 3d)     0.00080
   112    C    8  dz2    Ryd( 3d)     0.00039

   113    C    9  S      Cor( 1S)     1.99893
   114    C    9  S      Val( 2S)     0.97538
   115    C    9  S      Ryd( 3S)     0.00121
   116    C    9  px     Val( 2p)     1.10895
   117    C    9  px     Ryd( 3p)     0.00454
   118    C    9  py     Val( 2p)     1.15661
   119    C    9  py     Ryd( 3p)     0.00529
   120    C    9  pz     Val( 2p)     0.80255
   121    C    9  pz     Ryd( 3p)     0.00045
   122    C    9  dxy    Ryd( 3d)     0.00079
   123    C    9  dxz    Ryd( 3d)     0.00053
   124    C    9  dyz    Ryd( 3d)     0.00056
   125    C    9  dx2y2  Ryd( 3d)     0.00087
   126    C    9  dz2    Ryd( 3d)     0.00042

   127    C   10  S      Cor( 1S)     1.99896
   128    C   10  S      Val( 2S)     0.96141
   129    C   10  S      Ryd( 3S)     0.00177
   130    C   10  px     Val( 2p)     1.22517
   131    C   10  px     Ryd( 3p)     0.00710
   132    C   10  py     Val( 2p)     1.05533
   133    C   10  py     Ryd( 3p)     0.00532
   134    C   10  pz     Val( 2p)     0.89737
   135    C   10  pz     Ryd( 3p)     0.00046
   136    C   10  dxy    Ryd( 3d)     0.00081
   137    C   10  dxz    Ryd( 3d)     0.00053
   138    C   10  dyz    Ryd( 3d)     0.00039
   139    C   10  dx2y2  Ryd( 3d)     0.00067
   140    C   10  dz2    Ryd( 3d)     0.00040

   141    H   11  S      Val( 1S)     0.82561
   142    H   11  S      Ryd( 2S)     0.00350
   143    H   11  px     Ryd( 2p)     0.00039
   144    H   11  py     Ryd( 2p)     0.00071
   145    H   11  pz     Ryd( 2p)     0.00003

   146    H   12  S      Val( 1S)     0.74887
   147    H   12  S      Ryd( 2S)     0.00047
   148    H   12  px     Ryd( 2p)     0.00016
   149    H   12  py     Ryd( 2p)     0.00072
   150    H   12  pz     Ryd( 2p)     0.00015

   151    H   13  S      Val( 1S)     0.77085
   152    H   13  S      Ryd( 2S)     0.00132
   153    H   13  px     Ryd( 2p)     0.00023
   154    H   13  py     Ryd( 2p)     0.00028
   155    H   13  pz     Ryd( 2p)     0.00062

   156    H   14  S      Val( 1S)     0.77086
   157    H   14  S      Ryd( 2S)     0.00132
   158    H   14  px     Ryd( 2p)     0.00023
   159    H   14  py     Ryd( 2p)     0.00028
   160    H   14  pz     Ryd( 2p)     0.00062

   161    H   15  S      Val( 1S)     0.73286
   162    H   15  S      Ryd( 2S)     0.00133
   163    H   15  px     Ryd( 2p)     0.00082
   164    H   15  py     Ryd( 2p)     0.00010
   165    H   15  pz     Ryd( 2p)     0.00014

   166    H   16  S      Val( 1S)     0.73051
   167    H   16  S      Ryd( 2S)     0.00143
   168    H   16  px     Ryd( 2p)     0.00019
   169    H   16  py     Ryd( 2p)     0.00076
   170    H   16  pz     Ryd( 2p)     0.00010

   171    H   17  S      Val( 1S)     0.73308
   172    H   17  S      Ryd( 2S)     0.00141
   173    H   17  px     Ryd( 2p)     0.00039
   174    H   17  py     Ryd( 2p)     0.00059
   175    H   17  pz     Ryd( 2p)     0.00008

   176    H   18  S      Val( 1S)     0.71581
   177    H   18  S      Ryd( 2S)     0.00375
   178    H   18  px     Ryd( 2p)     0.00087
   179    H   18  py     Ryd( 2p)     0.00012
   180    H   18  pz     Ryd( 2p)     0.00010

 WARNING:  1 low occupancy (<1.9990e) core orbital  found on  C    3
           1 low occupancy (<1.9990e) core orbital  found on  C    4
           1 low occupancy (<1.9990e) core orbital  found on  C    7
           1 low occupancy (<1.9990e) core orbital  found on  C    8
           1 low occupancy (<1.9990e) core orbital  found on  C    9
           1 low occupancy (<1.9990e) core orbital  found on  C   10


 Summary of Natural Population Analysis:                  
                                                          
                                       Natural Population 
                Natural  -----------------------------------------------
    Atom  No    Charge         Core      Valence    Rydberg      Total
 -----------------------------------------------------------------------
      O    1   -0.44534      1.99976     6.43432    0.01127     8.44534
      C    2    0.39601      1.99932     3.56596    0.03871     5.60399
      C    3   -0.09942      1.99884     4.08283    0.01775     6.09942
      C    4    0.45571      1.99862     3.52293    0.02274     5.54429
      O    5   -0.38611      1.99963     6.37692    0.00957     8.38611
      C    6   -0.27133      1.99922     4.25701    0.01510     6.27133
      C    7   -0.24540      1.99893     4.23256    0.01391     6.24540
      C    8   -0.13967      1.99899     4.12539    0.01529     6.13967
      C    9   -0.05708      1.99893     4.04350    0.01465     6.05708
      C   10   -0.15571      1.99896     4.13928    0.01747     6.15571
      H   11    0.16977      0.00000     0.82561    0.00462     0.83023
      H   12    0.24963      0.00000     0.74887    0.00150     0.75037
      H   13    0.22670      0.00000     0.77085    0.00245     0.77330
      H   14    0.22670      0.00000     0.77086    0.00245     0.77330
      H   15    0.26475      0.00000     0.73286    0.00239     0.73525
      H   16    0.26700      0.00000     0.73051    0.00248     0.73300
      H   17    0.26445      0.00000     0.73308    0.00247     0.73555
      H   18    0.27935      0.00000     0.71581    0.00483     0.72065
 =======================================================================
   * Total *    1.00000     19.99118    50.80916    0.19965    71.00000

                                 Natural Population      
 --------------------------------------------------------
   Core                      19.99118 ( 99.9559% of  20)
   Valence                   50.80916 ( 99.6258% of  51)
   Natural Minimal Basis     70.80035 ( 99.7188% of  71)
   Natural Rydberg Basis      0.19965 (  0.2812% of  71)
 --------------------------------------------------------

    Atom  No          Natural Electron Configuration
 ----------------------------------------------------------------------------
      O    1      [core]2S( 1.70)2p( 4.73)3d( 0.01)
      C    2      [core]2S( 0.91)2p( 2.66)3S( 0.01)3p( 0.02)3d( 0.01)
      C    3      [core]2S( 0.92)2p( 3.17)3p( 0.01)
      C    4      [core]2S( 0.82)2p( 2.70)3p( 0.01)3d( 0.01)
      O    5      [core]2S( 1.58)2p( 4.79)
      C    6      [core]2S( 1.11)2p( 3.15)3p( 0.01)3d( 0.01)
      C    7      [core]2S( 0.96)2p( 3.27)3p( 0.01)
      C    8      [core]2S( 0.97)2p( 3.16)3p( 0.01)
      C    9      [core]2S( 0.98)2p( 3.07)3p( 0.01)
      C   10      [core]2S( 0.96)2p( 3.18)3p( 0.01)
      H   11            1S( 0.83)
      H   12            1S( 0.75)
      H   13            1S( 0.77)
      H   14            1S( 0.77)
      H   15            1S( 0.73)
      H   16            1S( 0.73)
      H   17            1S( 0.73)
      H   18            1S( 0.72)


 ***************************************************
 *******         Alpha spin orbitals         *******
 ***************************************************


 NATURAL POPULATIONS:  Natural atomic orbital occupancies 
                                                          
   NAO  Atom  No  lang   Type(AO)    Occupancy      Energy
 ----------------------------------------------------------
     1    O    1  S      Cor( 1S)     0.99988     -19.05615
     2    O    1  S      Val( 2S)     0.85225      -1.03057
     3    O    1  S      Ryd( 3S)     0.00088       1.24886
     4    O    1  px     Val( 2p)     0.80358      -0.47007
     5    O    1  px     Ryd( 3p)     0.00036       0.88952
     6    O    1  py     Val( 2p)     0.93567      -0.42670
     7    O    1  py     Ryd( 3p)     0.00162       1.01839
     8    O    1  pz     Val( 2p)     0.66407      -0.41240
     9    O    1  pz     Ryd( 3p)     0.00013       0.87002
    10    O    1  dxy    Ryd( 3d)     0.00082       2.81577
    11    O    1  dxz    Ryd( 3d)     0.00098       2.68910
    12    O    1  dyz    Ryd( 3d)     0.00004       2.48121
    13    O    1  dx2y2  Ryd( 3d)     0.00063       3.06080
    14    O    1  dz2    Ryd( 3d)     0.00019       2.70242

    15    C    2  S      Cor( 1S)     0.99966     -10.32959
    16    C    2  S      Val( 2S)     0.45108      -0.34153
    17    C    2  S      Ryd( 3S)     0.00415       0.35057
    18    C    2  px     Val( 2p)     0.42754      -0.17282
    19    C    2  px     Ryd( 3p)     0.00814       0.53797
    20    C    2  py     Val( 2p)     0.52340      -0.21498
    21    C    2  py     Ryd( 3p)     0.00164       0.49970
    22    C    2  pz     Val( 2p)     0.36081      -0.28635
    23    C    2  pz     Ryd( 3p)     0.00078       0.33798
    24    C    2  dxy    Ryd( 3d)     0.00208       2.30725
    25    C    2  dxz    Ryd( 3d)     0.00130       1.78058
    26    C    2  dyz    Ryd( 3d)     0.00017       1.68046
    27    C    2  dx2y2  Ryd( 3d)     0.00096       2.23245
    28    C    2  dz2    Ryd( 3d)     0.00029       1.98120

    29    C    3  S      Cor( 1S)     0.99942     -10.28615
    30    C    3  S      Val( 2S)     0.46206      -0.35540
    31    C    3  S      Ryd( 3S)     0.00134       0.35755
    32    C    3  px     Val( 2p)     0.54035      -0.27871
    33    C    3  px     Ryd( 3p)     0.00260       0.80071
    34    C    3  py     Val( 2p)     0.57147      -0.29358
    35    C    3  py     Ryd( 3p)     0.00302       0.83122
    36    C    3  pz     Val( 2p)     0.56052      -0.33597
    37    C    3  pz     Ryd( 3p)     0.00051       0.43229
    38    C    3  dxy    Ryd( 3d)     0.00028       2.23529
    39    C    3  dxz    Ryd( 3d)     0.00032       1.68987
    40    C    3  dyz    Ryd( 3d)     0.00021       1.66299
    41    C    3  dx2y2  Ryd( 3d)     0.00052       2.21621
    42    C    3  dz2    Ryd( 3d)     0.00016       1.97765

    43    C    4  S      Cor( 1S)     0.99931     -10.37568
    44    C    4  S      Val( 2S)     0.41173      -0.35415
    45    C    4  S      Ryd( 3S)     0.00114       0.42921
    46    C    4  px     Val( 2p)     0.48757      -0.28110
    47    C    4  px     Ryd( 3p)     0.00185       0.67131
    48    C    4  py     Val( 2p)     0.43342      -0.25945
    49    C    4  py     Ryd( 3p)     0.00422       0.62913
    50    C    4  pz     Val( 2p)     0.50681      -0.36428
    51    C    4  pz     Ryd( 3p)     0.00044       0.36748
    52    C    4  dxy    Ryd( 3d)     0.00102       2.16851
    53    C    4  dxz    Ryd( 3d)     0.00071       1.64217
    54    C    4  dyz    Ryd( 3d)     0.00104       1.66961
    55    C    4  dx2y2  Ryd( 3d)     0.00090       2.21493
    56    C    4  dz2    Ryd( 3d)     0.00030       1.92993

    57    O    5  S      Cor( 1S)     0.99982     -19.22650
    58    O    5  S      Val( 2S)     0.79549      -1.09693
    59    O    5  S      Ryd( 3S)     0.00032       1.38410
    60    O    5  px     Val( 2p)     0.74485      -0.56136
    61    O    5  px     Ryd( 3p)     0.00052       1.30783
    62    O    5  py     Val( 2p)     0.84768      -0.57636
    63    O    5  py     Ryd( 3p)     0.00098       0.96431
    64    O    5  pz     Val( 2p)     0.93320      -0.57741
    65    O    5  pz     Ryd( 3p)     0.00097       0.86695
    66    O    5  dxy    Ryd( 3d)     0.00063       2.83241
    67    O    5  dxz    Ryd( 3d)     0.00018       2.46733
    68    O    5  dyz    Ryd( 3d)     0.00053       2.43362
    69    O    5  dx2y2  Ryd( 3d)     0.00060       2.83897
    70    O    5  dz2    Ryd( 3d)     0.00030       2.65791

    71    C    6  S      Cor( 1S)     0.99961     -10.33273
    72    C    6  S      Val( 2S)     0.55162      -0.44856
    73    C    6  S      Ryd( 3S)     0.00085       0.59992
    74    C    6  px     Val( 2p)     0.33296      -0.24367
    75    C    6  px     Ryd( 3p)     0.00193       0.33029
    76    C    6  py     Val( 2p)     0.62821      -0.28815
    77    C    6  py     Ryd( 3p)     0.00181       0.50823
    78    C    6  pz     Val( 2p)     0.61105      -0.28179
    79    C    6  pz     Ryd( 3p)     0.00033       0.36534
    80    C    6  dxy    Ryd( 3d)     0.00047       2.01173
    81    C    6  dxz    Ryd( 3d)     0.00056       1.93261
    82    C    6  dyz    Ryd( 3d)     0.00031       2.09563
    83    C    6  dx2y2  Ryd( 3d)     0.00097       2.09676
    84    C    6  dz2    Ryd( 3d)     0.00047       2.10628

    85    C    7  S      Cor( 1S)     0.99947     -10.28422
    86    C    7  S      Val( 2S)     0.48278      -0.37221
    87    C    7  S      Ryd( 3S)     0.00084       0.36413
    88    C    7  px     Val( 2p)     0.61159      -0.28565
    89    C    7  px     Ryd( 3p)     0.00261       0.82409
    90    C    7  py     Val( 2p)     0.53250      -0.26575
    91    C    7  py     Ryd( 3p)     0.00173       0.53860
    92    C    7  pz     Val( 2p)     0.53643      -0.33359
    93    C    7  pz     Ryd( 3p)     0.00051       0.36460
    94    C    7  dxy    Ryd( 3d)     0.00031       2.25563
    95    C    7  dxz    Ryd( 3d)     0.00026       1.68881
    96    C    7  dyz    Ryd( 3d)     0.00028       1.71480
    97    C    7  dx2y2  Ryd( 3d)     0.00037       2.29039
    98    C    7  dz2    Ryd( 3d)     0.00018       2.00194

    99    C    8  S      Cor( 1S)     0.99950     -10.28535
   100    C    8  S      Val( 2S)     0.48393      -0.36520
   101    C    8  S      Ryd( 3S)     0.00062       0.38668
   102    C    8  px     Val( 2p)     0.53719      -0.24970
   103    C    8  px     Ryd( 3p)     0.00225       0.51436
   104    C    8  py     Val( 2p)     0.59380      -0.26660
   105    C    8  py     Ryd( 3p)     0.00311       0.76591
   106    C    8  pz     Val( 2p)     0.44719      -0.31220
   107    C    8  pz     Ryd( 3p)     0.00027       0.36333
   108    C    8  dxy    Ryd( 3d)     0.00037       2.26369
   109    C    8  dxz    Ryd( 3d)     0.00037       1.71773
   110    C    8  dyz    Ryd( 3d)     0.00024       1.69557
   111    C    8  dx2y2  Ryd( 3d)     0.00040       2.25317
   112    C    8  dz2    Ryd( 3d)     0.00019       2.01041

   113    C    9  S      Cor( 1S)     0.99947     -10.29086
   114    C    9  S      Val( 2S)     0.49408      -0.38111
   115    C    9  S      Ryd( 3S)     0.00061       0.38398
   116    C    9  px     Val( 2p)     0.55696      -0.25657
   117    C    9  px     Ryd( 3p)     0.00226       0.59205
   118    C    9  py     Val( 2p)     0.58155      -0.26226
   119    C    9  py     Ryd( 3p)     0.00265       0.69029
   120    C    9  pz     Val( 2p)     0.55269      -0.34184
   121    C    9  pz     Ryd( 3p)     0.00037       0.35382
   122    C    9  dxy    Ryd( 3d)     0.00040       2.29134
   123    C    9  dxz    Ryd( 3d)     0.00030       1.69359
   124    C    9  dyz    Ryd( 3d)     0.00028       1.69069
   125    C    9  dx2y2  Ryd( 3d)     0.00044       2.21902
   126    C    9  dz2    Ryd( 3d)     0.00012       1.99246

   127    C   10  S      Cor( 1S)     0.99948     -10.27018
   128    C   10  S      Val( 2S)     0.47807      -0.34540
   129    C   10  S      Ryd( 3S)     0.00089       0.38828
   130    C   10  px     Val( 2p)     0.61093      -0.26439
   131    C   10  px     Ryd( 3p)     0.00359       0.82565
   132    C   10  py     Val( 2p)     0.52399      -0.23802
   133    C   10  py     Ryd( 3p)     0.00267       0.52146
   134    C   10  pz     Val( 2p)     0.41717      -0.29643
   135    C   10  pz     Ryd( 3p)     0.00028       0.37549
   136    C   10  dxy    Ryd( 3d)     0.00040       2.24806
   137    C   10  dxz    Ryd( 3d)     0.00025       1.70960
   138    C   10  dyz    Ryd( 3d)     0.00032       1.73861
   139    C   10  dx2y2  Ryd( 3d)     0.00033       2.31816
   140    C   10  dz2    Ryd( 3d)     0.00021       2.02132

   141    H   11  S      Val( 1S)     0.41308      -0.11789
   142    H   11  S      Ryd( 2S)     0.00172       0.21885
   143    H   11  px     Ryd( 2p)     0.00019       1.93419
   144    H   11  py     Ryd( 2p)     0.00036       1.96556
   145    H   11  pz     Ryd( 2p)     0.00001       1.47215

   146    H   12  S      Val( 1S)     0.37443      -0.08894
   147    H   12  S      Ryd( 2S)     0.00024       0.16695
   148    H   12  px     Ryd( 2p)     0.00008       1.59842
   149    H   12  py     Ryd( 2p)     0.00036       2.11886
   150    H   12  pz     Ryd( 2p)     0.00008       1.56196

   151    H   13  S      Val( 1S)     0.39323      -0.12768
   152    H   13  S      Ryd( 2S)     0.00071       0.19766
   153    H   13  px     Ryd( 2p)     0.00011       1.58360
   154    H   13  py     Ryd( 2p)     0.00014       1.72887
   155    H   13  pz     Ryd( 2p)     0.00031       1.96675

   156    H   14  S      Val( 1S)     0.39323      -0.12768
   157    H   14  S      Ryd( 2S)     0.00071       0.19766
   158    H   14  px     Ryd( 2p)     0.00011       1.58360
   159    H   14  py     Ryd( 2p)     0.00014       1.72887
   160    H   14  pz     Ryd( 2p)     0.00031       1.96675

   161    H   15  S      Val( 1S)     0.36487      -0.10822
   162    H   15  S      Ryd( 2S)     0.00065       0.19100
   163    H   15  px     Ryd( 2p)     0.00040       2.19614
   164    H   15  py     Ryd( 2p)     0.00005       1.81426
   165    H   15  pz     Ryd( 2p)     0.00008       1.46181

   166    H   16  S      Val( 1S)     0.36519      -0.08833
   167    H   16  S      Ryd( 2S)     0.00071       0.16128
   168    H   16  px     Ryd( 2p)     0.00010       1.86509
   169    H   16  py     Ryd( 2p)     0.00038       2.13647
   170    H   16  pz     Ryd( 2p)     0.00005       1.46631

   171    H   17  S      Val( 1S)     0.36188      -0.08978
   172    H   17  S      Ryd( 2S)     0.00070       0.16156
   173    H   17  px     Ryd( 2p)     0.00018       1.94542
   174    H   17  py     Ryd( 2p)     0.00028       2.05203
   175    H   17  pz     Ryd( 2p)     0.00006       1.46517

   176    H   18  S      Val( 1S)     0.35886      -0.07019
   177    H   18  S      Ryd( 2S)     0.00185       0.19245
   178    H   18  px     Ryd( 2p)     0.00044       2.20908
   179    H   18  py     Ryd( 2p)     0.00006       1.83540
   180    H   18  pz     Ryd( 2p)     0.00004       1.48912


 Summary of Natural Population Analysis:                  
                                                          
                                       Natural Population 
                Natural  -----------------------------------------------
    Atom  No    Charge         Core      Valence    Rydberg      Total
 -----------------------------------------------------------------------
      O    1   -0.26111      0.99988     3.25557    0.00565     4.26111
      C    2    0.21800      0.99966     1.76284    0.01950     2.78200
      C    3   -0.14279      0.99942     2.13441    0.00897     3.14279
      C    4    0.14955      0.99931     1.83952    0.01162     2.85045
      O    5   -0.32607      0.99982     3.32123    0.00503     4.32607
      C    6   -0.13114      0.99961     2.12385    0.00769     3.13114
      C    7   -0.16984      0.99947     2.16330    0.00707     3.16984
      C    8   -0.06942      0.99950     2.06211    0.00782     3.06942
      C    9   -0.19217      0.99947     2.18528    0.00743     3.19217
      C   10   -0.03858      0.99948     2.03015    0.00895     3.03858
      H   11    0.08463      0.00000     0.41308    0.00229     0.41537
      H   12    0.12482      0.00000     0.37443    0.00076     0.37518
      H   13    0.10549      0.00000     0.39323    0.00128     0.39451
      H   14    0.10549      0.00000     0.39323    0.00128     0.39451
      H   15    0.13394      0.00000     0.36487    0.00118     0.36606
      H   16    0.13357      0.00000     0.36519    0.00124     0.36643
      H   17    0.13689      0.00000     0.36188    0.00123     0.36311
      H   18    0.13875      0.00000     0.35886    0.00239     0.36125
 =======================================================================
   * Total *   -0.00000      9.99560    25.90304    0.10136    36.00000

                                 Natural Population      
 --------------------------------------------------------
   Core                       9.99560 ( 99.9560% of  10)
   Valence                   25.90304 ( 99.6271% of  26)
   Natural Minimal Basis     35.89864 ( 99.7184% of  36)
   Natural Rydberg Basis      0.10136 (  0.2816% of  36)
 --------------------------------------------------------

    Atom  No          Natural Electron Configuration
 ----------------------------------------------------------------------------
      O    1      [core]2S( 0.85)2p( 2.40)
      C    2      [core]2S( 0.45)2p( 1.31)3p( 0.01)
      C    3      [core]2S( 0.46)2p( 1.67)3p( 0.01)
      C    4      [core]2S( 0.41)2p( 1.43)3p( 0.01)
      O    5      [core]2S( 0.80)2p( 2.53)
      C    6      [core]2S( 0.55)2p( 1.57)
      C    7      [core]2S( 0.48)2p( 1.68)
      C    8      [core]2S( 0.48)2p( 1.58)3p( 0.01)
      C    9      [core]2S( 0.49)2p( 1.69)3p( 0.01)
      C   10      [core]2S( 0.48)2p( 1.55)3p( 0.01)
      H   11            1S( 0.41)
      H   12            1S( 0.37)
      H   13            1S( 0.39)
      H   14            1S( 0.39)
      H   15            1S( 0.36)
      H   16            1S( 0.37)
      H   17            1S( 0.36)
      H   18            1S( 0.36)


 NATURAL BOND ORBITAL ANALYSIS, alpha spin orbitals:

                       Occupancies       Lewis Structure    Low   High
           Occ.    -------------------  -----------------   occ   occ
  Cycle   Thresh.   Lewis   Non-Lewis     CR  BD  3C  LP    (L)   (NL)   Dev
 =============================================================================
   1(1)    0.90    34.32886   1.67114     10  19   0   7     3      3    0.02
   2(2)    0.90    34.32886   1.67114     10  19   0   7     3      3    0.02
   3(1)    0.80    35.15621   0.84379     10  22   0   4     0      3    0.02
 -----------------------------------------------------------------------------

 Structure accepted: No low occupancy Lewis orbitals

 --------------------------------------------------------
   Core                      9.99560 ( 99.956% of  10)
   Valence Lewis            25.16061 ( 96.772% of  26)
  ==================       ============================
   Total Lewis              35.15621 ( 97.656% of  36)
  -----------------------------------------------------
   Valence non-Lewis         0.77494 (  2.153% of  36)
   Rydberg non-Lewis         0.06885 (  0.191% of  36)
  ==================       ============================
   Total non-Lewis           0.84379 (  2.344% of  36)
 --------------------------------------------------------


       (Occupancy)   Bond orbital/ Coefficients/ Hybrids
 ---------------------------------------------------------------------------------
     1. (0.99786) BD ( 1) O   1 - C   2  
                ( 66.25%)   0.8140* O   1 s( 42.27%)p 1.36( 57.64%)d 0.00(  0.09%)
                                            0.0000 -0.6496  0.0279  0.7472 -0.0208
                                           -0.1326  0.0014  0.0000 -0.0000  0.0103
                                           -0.0000  0.0000 -0.0250  0.0124
                ( 33.75%)   0.5809* C   2 s( 31.59%)p 2.16( 68.16%)d 0.01(  0.25%)
                                           -0.0000 -0.5592  0.0563 -0.8124 -0.0653
                                            0.1255  0.0393 -0.0000 -0.0000  0.0107
                                           -0.0000  0.0000 -0.0426  0.0242
     2. (0.98740) BD ( 2) O   1 - C   2  
                ( 66.00%)   0.8124* O   1 s(  0.00%)p 1.00( 99.84%)d 0.00(  0.16%)
                                           -0.0000  0.0000 -0.0000 -0.0000  0.0000
                                            0.0000  0.0000  0.9992 -0.0100 -0.0000
                                           -0.0386  0.0081  0.0000 -0.0000
                ( 34.00%)   0.5831* C   2 s(  0.00%)p 1.00( 99.65%)d 0.00(  0.35%)
                                           -0.0000 -0.0000 -0.0000 -0.0000  0.0000
                                            0.0000 -0.0000  0.9978 -0.0300  0.0000
                                            0.0594 -0.0021 -0.0000  0.0000
     3. (0.98891) BD ( 1) C   2 - C   3  
                ( 44.92%)   0.6702* C   2 s( 35.92%)p 1.78( 64.01%)d 0.00(  0.07%)
                                            0.0004  0.5993 -0.0070 -0.2984 -0.0031
                                            0.7423 -0.0093 -0.0000 -0.0000 -0.0169
                                            0.0000 -0.0000 -0.0153 -0.0116
                ( 55.08%)   0.7421* C   3 s( 31.85%)p 2.14( 68.12%)d 0.00(  0.03%)
                                           -0.0001  0.5643 -0.0050  0.3276 -0.0009
                                           -0.7575  0.0085 -0.0000 -0.0000 -0.0098
                                           -0.0000  0.0000 -0.0115 -0.0091
     4. (0.99364) BD ( 1) C   2 - H  11  
                ( 60.02%)   0.7747* C   2 s( 32.43%)p 2.08( 67.53%)d 0.00(  0.05%)
                                           -0.0003  0.5685  0.0331 -0.4932  0.0312
                                           -0.6565 -0.0071  0.0000 -0.0000  0.0201
                                           -0.0000 -0.0000 -0.0005 -0.0077
                ( 39.98%)   0.6323* H  11 s( 99.89%)p 0.00(  0.11%)
                                            0.9994 -0.0112  0.0184  0.0270 -0.0000
     5. (0.98587) BD ( 1) C   3 - C   4  
                ( 49.90%)   0.7064* C   3 s( 33.07%)p 2.02( 66.88%)d 0.00(  0.05%)
                                            0.0001  0.5749  0.0103 -0.8141 -0.0037
                                            0.0758 -0.0164  0.0000 -0.0000 -0.0039
                                           -0.0000  0.0000  0.0187 -0.0109
                ( 50.10%)   0.7078* C   4 s( 36.80%)p 1.72( 63.16%)d 0.00(  0.04%)
                                           -0.0002  0.6066  0.0016  0.7807 -0.0301
                                           -0.1438 -0.0237 -0.0000  0.0000 -0.0072
                                           -0.0000  0.0000  0.0171 -0.0094
     6. (0.83184) BD ( 2) C   3 - C   4  
                ( 54.51%)   0.7383* C   3 s(  0.00%)p 1.00( 99.96%)d 0.00(  0.04%)
                                           -0.0000  0.0000  0.0000  0.0000  0.0000
                                           -0.0000 -0.0000  0.9998  0.0101  0.0000
                                           -0.0179  0.0076 -0.0000 -0.0000
                ( 45.49%)   0.6744* C   4 s(  0.00%)p 1.00( 99.94%)d 0.00(  0.06%)
                                            0.0000  0.0000 -0.0000  0.0000  0.0000
                                           -0.0000 -0.0000  0.9996  0.0106 -0.0000
                                            0.0236  0.0068  0.0000 -0.0000
     7. (0.98547) BD ( 1) C   3 - C  10  
                ( 51.78%)   0.7196* C   3 s( 35.04%)p 1.85( 64.92%)d 0.00(  0.03%)
                                           -0.0002  0.5920  0.0005  0.4785  0.0181
                                            0.6478 -0.0148  0.0000 -0.0000  0.0128
                                           -0.0000  0.0000 -0.0076 -0.0101
                ( 48.22%)   0.6944* C  10 s( 34.38%)p 1.91( 65.57%)d 0.00(  0.05%)
                                            0.0001  0.5863  0.0062 -0.4857  0.0200
                                           -0.6474 -0.0155 -0.0000 -0.0000  0.0181
                                           -0.0000  0.0000 -0.0010 -0.0132
     8. (0.99593) BD ( 1) C   4 - O   5  
                ( 31.25%)   0.5590* C   4 s( 24.35%)p 3.09( 75.37%)d 0.01(  0.28%)
                                           -0.0001  0.4932 -0.0160 -0.5131 -0.0078
                                           -0.6991 -0.0400 -0.0000 -0.0000  0.0432
                                            0.0000  0.0000 -0.0143 -0.0262
                ( 68.75%)   0.8291* O   5 s( 34.31%)p 1.91( 65.63%)d 0.00(  0.06%)
                                            0.0000  0.5857  0.0035  0.4509  0.0055
                                            0.6730  0.0026  0.0000 -0.0000  0.0148
                                            0.0000  0.0000 -0.0168 -0.0114
     9. (0.99010) BD ( 1) C   4 - C   7  
                ( 50.84%)   0.7130* C   4 s( 38.55%)p 1.59( 61.41%)d 0.00(  0.04%)
                                           -0.0000  0.6209  0.0079 -0.3546 -0.0108
                                            0.6986 -0.0118  0.0000 -0.0000 -0.0140
                                           -0.0000  0.0000 -0.0114 -0.0089
                ( 49.16%)   0.7011* C   7 s( 33.53%)p 1.98( 66.42%)d 0.00(  0.05%)
                                           -0.0000  0.5790  0.0083  0.2779 -0.0228
                                           -0.7656 -0.0163 -0.0000 -0.0000 -0.0135
                                           -0.0000  0.0000 -0.0144 -0.0118
    10. (0.99647) BD ( 1) O   5 - C   6  
                ( 71.82%)   0.8475* O   5 s( 31.93%)p 2.13( 68.02%)d 0.00(  0.05%)
                                           -0.0001 -0.5651 -0.0004  0.8223  0.0002
                                           -0.0597  0.0205 -0.0000  0.0000  0.0150
                                            0.0000 -0.0000 -0.0147  0.0105
                ( 28.18%)   0.5308* C   6 s( 20.44%)p 3.87( 79.20%)d 0.02(  0.36%)
                                           -0.0001 -0.4513 -0.0271 -0.8872 -0.0502
                                            0.0339  0.0348  0.0000  0.0000  0.0027
                                            0.0000 -0.0000 -0.0513  0.0302
    11. (0.99442) BD ( 1) C   6 - H  12  
                ( 62.52%)   0.7907* C   6 s( 26.51%)p 2.77( 73.44%)d 0.00(  0.04%)
                                           -0.0001  0.5147  0.0149 -0.2922  0.0076
                                           -0.8054  0.0163 -0.0000  0.0000  0.0083
                                            0.0000  0.0000 -0.0172 -0.0082
                ( 37.48%)   0.6122* H  12 s( 99.90%)p 0.00(  0.10%)
                                            0.9995 -0.0007  0.0141  0.0281  0.0000
    12. (0.99746) BD ( 1) C   6 - H  13  
                ( 60.96%)   0.7807* C   6 s( 26.55%)p 2.76( 73.40%)d 0.00(  0.05%)
                                            0.0001  0.5151 -0.0132 -0.2443 -0.0222
                                            0.4170 -0.0168 -0.7069 -0.0004 -0.0037
                                            0.0062 -0.0159 -0.0064  0.0120
                ( 39.04%)   0.6249* H  13 s( 99.90%)p 0.00(  0.10%)
                                            0.9995 -0.0009  0.0151 -0.0111  0.0251
    13. (0.99746) BD ( 1) C   6 - H  14  
                ( 60.96%)   0.7807* C   6 s( 26.55%)p 2.76( 73.40%)d 0.00(  0.05%)
                                            0.0001  0.5151 -0.0132 -0.2443 -0.0222
                                            0.4170 -0.0168  0.7069  0.0004 -0.0037
                                           -0.0062  0.0159 -0.0064  0.0120
                ( 39.04%)   0.6249* H  14 s( 99.90%)p 0.00(  0.10%)
                                            0.9995 -0.0009  0.0151 -0.0111 -0.0251
    14. (0.98755) BD ( 1) C   7 - C   8  
                ( 50.91%)   0.7135* C   7 s( 36.41%)p 1.75( 63.55%)d 0.00(  0.04%)
                                           -0.0001  0.6033  0.0112  0.4842 -0.0249
                                            0.6322  0.0277  0.0000  0.0000  0.0164
                                           -0.0000  0.0000  0.0008 -0.0111
                ( 49.09%)   0.7007* C   8 s( 35.31%)p 1.83( 64.65%)d 0.00(  0.05%)
                                            0.0001  0.5941  0.0104 -0.4996 -0.0368
                                           -0.6287  0.0170 -0.0000  0.0000  0.0160
                                            0.0000  0.0000 -0.0082 -0.0120
    15. (0.82121) BD ( 2) C   7 - C   8  
                ( 56.78%)   0.7535* C   7 s(  0.00%)p 1.00( 99.95%)d 0.00(  0.05%)
                                            0.0000 -0.0000  0.0000  0.0000  0.0000
                                           -0.0000  0.0000  0.9997 -0.0034 -0.0000
                                            0.0223 -0.0005  0.0000 -0.0000
                ( 43.22%)   0.6574* C   8 s(  0.00%)p 1.00( 99.93%)d 0.00(  0.07%)
                                            0.0000  0.0000  0.0000  0.0000 -0.0000
                                           -0.0000  0.0000  0.9997  0.0012 -0.0000
                                           -0.0009 -0.0259 -0.0000 -0.0000
    16. (0.98707) BD ( 1) C   7 - H  15  
                ( 63.42%)   0.7963* C   7 s( 29.98%)p 2.33( 69.99%)d 0.00(  0.02%)
                                            0.0003 -0.5473  0.0156  0.8288 -0.0097
                                           -0.1122 -0.0170 -0.0000 -0.0000  0.0015
                                            0.0000 -0.0000 -0.0128  0.0091
                ( 36.58%)   0.6048* H  15 s( 99.90%)p 0.00(  0.10%)
                                           -0.9995  0.0019 -0.0310  0.0073  0.0000
    17. (0.99073) BD ( 1) C   8 - C   9  
                ( 49.91%)   0.7064* C   8 s( 35.10%)p 1.85( 64.85%)d 0.00(  0.05%)
                                            0.0001  0.5924  0.0080  0.8006  0.0139
                                           -0.0762  0.0395 -0.0000  0.0000 -0.0067
                                           -0.0000  0.0000  0.0179 -0.0116
                ( 50.09%)   0.7078* C   9 s( 34.79%)p 1.87( 65.16%)d 0.00(  0.05%)
                                            0.0000  0.5898  0.0074 -0.7967 -0.0037
                                            0.1235  0.0409  0.0000  0.0000 -0.0018
                                           -0.0000 -0.0000  0.0195 -0.0092
    18. (0.98928) BD ( 1) C   8 - H  16  
                ( 63.46%)   0.7966* C   8 s( 29.51%)p 2.39( 70.46%)d 0.00(  0.03%)
                                           -0.0003  0.5430 -0.0144 -0.3276  0.0045
                                            0.7728 -0.0114  0.0000 -0.0000 -0.0094
                                           -0.0000  0.0000 -0.0095 -0.0092
                ( 36.54%)   0.6045* H  16 s( 99.89%)p 0.00(  0.11%)
                                            0.9995 -0.0026  0.0127 -0.0301 -0.0000
    19. (0.99039) BD ( 1) C   9 - C  10  
                ( 50.19%)   0.7085* C   9 s( 35.39%)p 1.82( 64.57%)d 0.00(  0.04%)
                                            0.0000  0.5948  0.0048  0.3268  0.0390
                                           -0.7330  0.0094 -0.0000 -0.0000 -0.0107
                                           -0.0000  0.0000 -0.0157 -0.0092
                ( 49.81%)   0.7057* C  10 s( 35.42%)p 1.82( 64.52%)d 0.00(  0.05%)
                                            0.0001  0.5950  0.0152 -0.2819  0.0376
                                            0.7509  0.0222  0.0000 -0.0000 -0.0152
                                           -0.0000  0.0000 -0.0116 -0.0121
    20. (0.82465) BD ( 2) C   9 - C  10  
                ( 59.99%)   0.7745* C   9 s(  0.00%)p 1.00( 99.94%)d 0.00(  0.06%)
                                           -0.0000 -0.0000  0.0000  0.0000 -0.0000
                                           -0.0000  0.0000  0.9997 -0.0107 -0.0000
                                           -0.0086 -0.0220 -0.0000 -0.0000
                ( 40.01%)   0.6325* C  10 s(  0.00%)p 1.00( 99.91%)d 0.00(  0.09%)
                                            0.0000 -0.0000  0.0000  0.0000  0.0000
                                           -0.0000 -0.0000  0.9995  0.0105  0.0000
                                           -0.0231  0.0197 -0.0000  0.0000
    21. (0.98965) BD ( 1) C   9 - H  17  
                ( 63.81%)   0.7988* C   9 s( 29.74%)p 2.36( 70.24%)d 0.00(  0.02%)
                                           -0.0003  0.5451 -0.0157  0.5065 -0.0056
                                            0.6676 -0.0096  0.0000 -0.0000  0.0129
                                            0.0000 -0.0000 -0.0040 -0.0067
                ( 36.19%)   0.6016* H  17 s( 99.89%)p 0.00(  0.11%)
                                            0.9995 -0.0047 -0.0201 -0.0257 -0.0000
    22. (0.98800) BD ( 1) C  10 - H  18  
                ( 64.17%)   0.8011* C  10 s( 30.11%)p 2.32( 69.86%)d 0.00(  0.03%)
                                           -0.0003  0.5486 -0.0150  0.8265 -0.0111
                                           -0.1238  0.0070 -0.0000  0.0000 -0.0043
                                           -0.0000  0.0000  0.0120 -0.0099
                ( 35.83%)   0.5986* H  18 s( 99.89%)p 0.00(  0.11%)
                                            0.9994 -0.0054 -0.0328  0.0065  0.0000
    23. (0.99988) CR ( 1) O   1           s(100.00%)p 0.00(  0.00%)
                                            1.0000 -0.0003 -0.0000 -0.0003  0.0000
                                            0.0000 -0.0000 -0.0000  0.0000 -0.0000
                                            0.0000  0.0000  0.0000 -0.0000
    24. (0.99966) CR ( 1) C   2           s(100.00%)p 0.00(  0.00%)
                                            1.0000 -0.0001  0.0000 -0.0000  0.0000
                                           -0.0004  0.0000  0.0000 -0.0000  0.0000
                                           -0.0000 -0.0000  0.0000  0.0000
    25. (0.99942) CR ( 1) C   3           s(100.00%)p 0.00(  0.00%)
                                            1.0000  0.0001 -0.0000  0.0002  0.0000
                                            0.0001 -0.0000  0.0000  0.0000  0.0000
                                           -0.0000  0.0000 -0.0000 -0.0000
    26. (0.99931) CR ( 1) C   4           s(100.00%)p 0.00(  0.00%)
                                            1.0000  0.0002 -0.0000  0.0001 -0.0000
                                           -0.0001 -0.0000 -0.0000 -0.0000  0.0000
                                           -0.0000 -0.0000  0.0000 -0.0000
    27. (0.99982) CR ( 1) O   5           s(100.00%)p 0.00(  0.00%)
                                            1.0000 -0.0002 -0.0000 -0.0000  0.0000
                                            0.0001  0.0000 -0.0000 -0.0000 -0.0000
                                           -0.0000  0.0000 -0.0000 -0.0000
    28. (0.99961) CR ( 1) C   6           s(100.00%)p 0.00(  0.00%)
                                            1.0000 -0.0000  0.0000 -0.0001 -0.0000
                                           -0.0001  0.0000 -0.0000  0.0000  0.0000
                                            0.0000  0.0000 -0.0000  0.0000
    29. (0.99947) CR ( 1) C   7           s(100.00%)p 0.00(  0.00%)
                                            1.0000  0.0002 -0.0000 -0.0002  0.0000
                                            0.0001  0.0000 -0.0000  0.0000  0.0000
                                           -0.0000  0.0000  0.0000 -0.0000
    30. (0.99950) CR ( 1) C   8           s(100.00%)p 0.00(  0.00%)
                                            1.0000  0.0001 -0.0000 -0.0001  0.0000
                                            0.0003 -0.0000 -0.0000 -0.0000 -0.0000
                                           -0.0000  0.0000 -0.0000 -0.0000
    31. (0.99947) CR ( 1) C   9           s(100.00%)p 0.00(  0.00%)
                                            1.0000  0.0001 -0.0000  0.0002 -0.0000
                                            0.0002 -0.0000  0.0000 -0.0000  0.0000
                                           -0.0000 -0.0000 -0.0000 -0.0000
    32. (0.99948) CR ( 1) C  10           s(100.00%)p 0.00(  0.00%)
                                            1.0000  0.0001 -0.0000  0.0003 -0.0000
                                           -0.0000  0.0000 -0.0000 -0.0000 -0.0000
                                            0.0000 -0.0000  0.0000 -0.0000
    33. (0.99155) LP ( 1) O   1           s( 57.78%)p 0.73( 42.20%)d 0.00(  0.02%)
                                            0.0004  0.7600  0.0157  0.6424 -0.0007
                                           -0.0968  0.0016  0.0000 -0.0000  0.0041
                                           -0.0000 -0.0000 -0.0093  0.0091
    34. (0.94124) LP ( 2) O   1           s(  0.02%)p99.99( 99.89%)d 3.77(  0.09%)
                                            0.0000  0.0128 -0.0080 -0.1636 -0.0014
                                           -0.9858 -0.0167  0.0000  0.0000  0.0271
                                           -0.0000  0.0000  0.0110  0.0015
    35. (0.98270) LP ( 1) O   5           s( 33.74%)p 1.96( 66.21%)d 0.00(  0.05%)
                                            0.0002  0.5809 -0.0008  0.3454 -0.0061
                                           -0.7367  0.0028 -0.0000  0.0000  0.0130
                                            0.0000 -0.0000  0.0132  0.0109
    36. (0.93374) LP ( 2) O   5           s(  0.00%)p 1.00( 99.94%)d 0.00(  0.06%)
                                            0.0000 -0.0000  0.0000  0.0000  0.0000
                                           -0.0000 -0.0000  0.9997  0.0056  0.0000
                                           -0.0059  0.0227  0.0000  0.0000
    37. (0.00144) RY*( 1) O   1           s(  1.23%)p78.33( 96.09%)d 2.19(  2.69%)
                                            0.0000 -0.0011  0.1108 -0.0057  0.1284
                                           -0.0118  0.9717 -0.0000 -0.0000  0.1557
                                           -0.0000  0.0000  0.0509 -0.0037
    38. (0.00009) RY*( 2) O   1           s( 46.95%)p 1.08( 50.66%)d 0.05(  2.38%)
    39. (0.00009) RY*( 3) O   1           s(  0.00%)p 1.00( 93.00%)d 0.08(  7.00%)
    40. (0.00003) RY*( 4) O   1           s( 43.76%)p 0.95( 41.56%)d 0.34( 14.69%)
    41. (0.00000) RY*( 5) O   1           s(  0.34%)p13.85(  4.72%)d99.99( 94.94%)
    42. (0.00000) RY*( 6) O   1           s(  0.00%)p 1.00(  4.29%)d22.32( 95.71%)
    43. (0.00000) RY*( 7) O   1           s(  0.00%)p 1.00(  2.87%)d33.89( 97.13%)
    44. (0.00000) RY*( 8) O   1           s(  6.41%)p 1.12(  7.18%)d13.48( 86.41%)
    45. (0.00000) RY*( 9) O   1           s(  1.23%)p 0.06(  0.07%)d80.04( 98.70%)
    46. (0.00686) RY*( 1) C   2           s( 12.03%)p 7.30( 87.80%)d 0.01(  0.17%)
                                            0.0000  0.0584  0.3419  0.0592 -0.9280
                                           -0.0232  0.1134  0.0000 -0.0000 -0.0396
                                           -0.0000 -0.0000  0.0087  0.0078
    47. (0.00387) RY*( 2) C   2           s( 42.28%)p 0.16(  6.57%)d 1.21( 51.16%)
                                           -0.0000 -0.0033  0.6502  0.0302  0.1927
                                            0.0392 -0.1615 -0.0000 -0.0000  0.6933
                                           -0.0000  0.0000  0.1759  0.0062
    48. (0.00126) RY*( 3) C   2           s(  0.00%)p 1.00( 55.02%)d 0.82( 44.98%)
                                            0.0000 -0.0000 -0.0000 -0.0000 -0.0000
                                           -0.0000 -0.0000  0.0563  0.7396  0.0000
                                           -0.5578  0.3724  0.0000 -0.0000
    49. (0.00114) RY*( 4) C   2           s( 12.39%)p 6.11( 75.74%)d 0.96( 11.88%)
                                            0.0000  0.0245  0.3511  0.0450  0.2380
                                            0.0039  0.8359  0.0000  0.0000 -0.1210
                                           -0.0000  0.0000 -0.3225  0.0114
    50. (0.00035) RY*( 5) C   2           s( 31.62%)p 0.76( 24.11%)d 1.40( 44.27%)
                                            0.0000 -0.0133  0.5621  0.0152  0.1766
                                           -0.0009 -0.4580  0.0000  0.0000 -0.6320
                                            0.0000 -0.0000 -0.2051  0.0351
    51. (0.00003) RY*( 6) C   2           s(  0.00%)p 1.00( 45.14%)d 1.22( 54.86%)
    52. (0.00003) RY*( 7) C   2           s(  1.66%)p 3.63(  6.00%)d55.77( 92.34%)
    53. (0.00000) RY*( 8) C   2           s(  0.00%)p 1.00(  0.20%)d99.99( 99.80%)
    54. (0.00001) RY*( 9) C   2           s(  0.09%)p 0.87(  0.08%)d99.99( 99.82%)
    55. (0.00309) RY*( 1) C   3           s(  8.15%)p10.82( 88.15%)d 0.45(  3.70%)
                                           -0.0000  0.0127  0.2852 -0.0055 -0.2649
                                            0.0197  0.9005  0.0000  0.0000 -0.0959
                                           -0.0000  0.0000 -0.1645 -0.0274
    56. (0.00255) RY*( 2) C   3           s(  3.77%)p25.10( 94.49%)d 0.46(  1.74%)
                                            0.0000  0.0021  0.1940  0.0135 -0.9153
                                            0.0028 -0.3270  0.0000 -0.0000  0.1220
                                            0.0000 -0.0000 -0.0477 -0.0166
    57. (0.00106) RY*( 3) C   3           s( 86.50%)p 0.12( 10.04%)d 0.04(  3.46%)
                                            0.0000 -0.0083  0.9300  0.0123  0.2531
                                           -0.0115 -0.1900 -0.0000 -0.0000 -0.0243
                                            0.0000 -0.0000  0.1814 -0.0326
    58. (0.00065) RY*( 4) C   3           s(  0.00%)p 1.00( 77.78%)d 0.29( 22.22%)
                                            0.0000 -0.0000  0.0000 -0.0000 -0.0000
                                            0.0000 -0.0000 -0.0160  0.8818  0.0000
                                           -0.4521 -0.1335 -0.0000 -0.0000
    59. (0.00025) RY*( 5) C   3           s(  0.00%)p 1.00( 19.71%)d 4.07( 80.29%)
                                           -0.0000  0.0000 -0.0000 -0.0000 -0.0000
                                           -0.0000 -0.0000  0.0121  0.4437 -0.0000
                                            0.8916 -0.0899 -0.0000 -0.0000
    60. (0.00015) RY*( 6) C   3           s(  0.00%)p 1.00(  2.56%)d38.14( 97.44%)
                                            0.0000 -0.0000  0.0000 -0.0000  0.0000
                                            0.0000 -0.0000 -0.0087  0.1596  0.0000
                                            0.0202  0.9869 -0.0000 -0.0000
    61. (0.00014) RY*( 7) C   3           s(  1.38%)p 3.53(  4.87%)d67.94( 93.75%)
                                           -0.0000 -0.0039  0.1174 -0.0210  0.1390
                                           -0.0005 -0.1701  0.0000 -0.0000  0.0256
                                           -0.0000 -0.0000 -0.9679  0.0088
    62. (0.00006) RY*( 8) C   3           s(  0.04%)p58.97(  2.44%)d99.99( 97.51%)
    63. (0.00002) RY*( 9) C   3           s(  0.21%)p 0.32(  0.07%)d99.99( 99.73%)
    64. (0.00344) RY*( 1) C   4           s(  3.51%)p26.35( 92.44%)d 1.16(  4.05%)
                                            0.0000  0.0403  0.1829  0.0008  0.0730
                                           -0.0205  0.9584  0.0000  0.0000  0.1230
                                            0.0000  0.0000 -0.1587 -0.0155
    65. (0.00174) RY*( 2) C   4           s(  2.26%)p32.74( 74.04%)d10.48( 23.70%)
                                            0.0000  0.0145  0.1497  0.0258  0.8422
                                            0.0002 -0.1745 -0.0000 -0.0000  0.0012
                                            0.0000  0.0000 -0.4847 -0.0452
    66. (0.00125) RY*( 3) C   4           s(  0.00%)p 1.00(  1.58%)d62.38( 98.42%)
                                            0.0000  0.0000  0.0000 -0.0000 -0.0000
                                           -0.0000  0.0000 -0.0182 -0.1243 -0.0000
                                            0.5991  0.7908  0.0000  0.0000
    67. (0.00115) RY*( 4) C   4           s( 71.67%)p 0.12(  8.80%)d 0.27( 19.53%)
                                            0.0000 -0.0055  0.8466 -0.0147 -0.2699
                                           -0.0274 -0.1192  0.0000  0.0000 -0.3864
                                           -0.0000  0.0000 -0.1776  0.1202
    68. (0.00070) RY*( 5) C   4           s(  0.00%)p 1.00( 19.71%)d 4.07( 80.29%)
                                            0.0000  0.0000  0.0000 -0.0000  0.0000
                                           -0.0000 -0.0000 -0.0190  0.4435 -0.0000
                                            0.7462 -0.4961  0.0000 -0.0000
    69. (0.00037) RY*( 6) C   4           s(  0.00%)p 1.00( 78.77%)d 0.27( 21.23%)
                                            0.0000 -0.0000  0.0000  0.0000  0.0000
                                            0.0000 -0.0000 -0.0051  0.8875  0.0000
                                           -0.2893  0.3586  0.0000  0.0000
    70. (0.00034) RY*( 7) C   4           s( 21.44%)p 0.16(  3.41%)d 3.51( 75.15%)
                                           -0.0000 -0.0057  0.4630  0.0068  0.1335
                                            0.0249 -0.1249  0.0000 -0.0000  0.7558
                                            0.0000 -0.0000  0.4240 -0.0223
    71. (0.00015) RY*( 8) C   4           s(  0.59%)p36.11( 21.15%)d99.99( 78.27%)
                                            0.0000  0.0270  0.0716 -0.0245  0.4376
                                           -0.0256  0.1370  0.0000 -0.0000 -0.5024
                                           -0.0000 -0.0000  0.7254  0.0635
    72. (0.00001) RY*( 9) C   4           s(  0.83%)p 0.28(  0.23%)d99.99( 98.94%)
    73. (0.00139) RY*( 1) O   5           s( 17.82%)p 4.11( 73.21%)d 0.50(  8.97%)
                                            0.0000 -0.0095  0.4220  0.0105  0.5237
                                           -0.0033 -0.6766 -0.0000 -0.0000  0.2172
                                           -0.0000 -0.0000  0.1985 -0.0555
    74. (0.00097) RY*( 2) O   5           s(  0.00%)p 1.00( 96.39%)d 0.04(  3.61%)
                                           -0.0000  0.0000 -0.0000 -0.0000  0.0000
                                            0.0000 -0.0000 -0.0099  0.9818 -0.0000
                                           -0.0782  0.1730 -0.0000  0.0000
    75. (0.00017) RY*( 3) O   5           s(  2.38%)p21.21( 50.44%)d19.84( 47.18%)
                                            0.0000 -0.0071  0.1541 -0.0117 -0.6526
                                           -0.0034 -0.2799  0.0000  0.0000  0.6086
                                           -0.0000 -0.0000 -0.2719 -0.1656
    76. (0.00016) RY*( 4) O   5           s(  0.00%)p 1.00(  0.04%)d99.99( 99.96%)
                                           -0.0000  0.0000  0.0000 -0.0000 -0.0000
                                           -0.0000  0.0000 -0.0018  0.0190 -0.0000
                                            0.9472  0.3202  0.0000 -0.0000
    77. (0.00009) RY*( 5) O   5           s( 57.17%)p 0.62( 35.73%)d 0.12(  7.11%)
    78. (0.00005) RY*( 6) O   5           s( 21.85%)p 1.30( 28.41%)d 2.28( 49.73%)
    79. (0.00000) RY*( 7) O   5           s(  0.00%)p 1.00(  3.62%)d26.59( 96.38%)
    80. (0.00001) RY*( 8) O   5           s(  0.62%)p13.85(  8.61%)d99.99( 90.77%)
    81. (0.00001) RY*( 9) O   5           s(  0.18%)p20.48(  3.74%)d99.99( 96.08%)
    82. (0.00145) RY*( 1) C   6           s( 21.53%)p 2.82( 60.79%)d 0.82( 17.68%)
                                           -0.0000  0.0084  0.4639 -0.0281  0.5498
                                            0.0446  0.5503  0.0000 -0.0000  0.4172
                                            0.0000 -0.0000  0.0285 -0.0445
    83. (0.00081) RY*( 2) C   6           s(  1.40%)p68.48( 95.70%)d 2.08(  2.91%)
                                           -0.0000 -0.0233  0.1159 -0.0666  0.6087
                                           -0.0004 -0.7629  0.0000 -0.0000  0.0547
                                            0.0000 -0.0000  0.1503 -0.0588
    84. (0.00075) RY*( 3) C   6           s(  0.00%)p 1.00( 32.14%)d 2.11( 67.86%)
                                            0.0000  0.0000 -0.0000  0.0000  0.0000
                                           -0.0000 -0.0000  0.0087  0.5669 -0.0000
                                            0.8196 -0.0823  0.0000 -0.0000
    85. (0.00021) RY*( 4) C   6           s(  9.04%)p 1.04(  9.44%)d 9.02( 81.52%)
                                           -0.0000  0.0008  0.3007 -0.0191  0.2480
                                            0.0101  0.1801  0.0000  0.0000 -0.9026
                                           -0.0000  0.0000 -0.0095 -0.0201
    86. (0.00013) RY*( 5) C   6           s(  0.00%)p 1.00( 66.13%)d 0.51( 33.87%)
                                           -0.0000 -0.0000 -0.0000 -0.0000  0.0000
                                            0.0000 -0.0000 -0.0100  0.8131  0.0000
                                           -0.5406  0.2156 -0.0000  0.0000
    87. (0.00001) RY*( 6) C   6           s( 67.70%)p 0.47( 31.56%)d 0.01(  0.73%)
    88. (0.00000) RY*( 7) C   6           s(  0.00%)p 1.00(  1.79%)d54.84( 98.21%)
    89. (0.00001) RY*( 8) C   6           s(  0.13%)p19.00(  2.45%)d99.99( 97.42%)
    90. (0.00000) RY*( 9) C   6           s(  0.15%)p 3.74(  0.55%)d99.99( 99.30%)
    91. (0.00226) RY*( 1) C   7           s(  0.67%)p99.99( 94.04%)d 7.86(  5.29%)
                                            0.0000  0.0220  0.0790  0.0272  0.9691
                                           -0.0042 -0.0237 -0.0000 -0.0000 -0.0268
                                           -0.0000  0.0000  0.2253 -0.0371
    92. (0.00114) RY*( 2) C   7           s(  4.80%)p19.45( 93.45%)d 0.36(  1.75%)
                                            0.0000  0.0137  0.2188 -0.0110 -0.0480
                                            0.0282 -0.9650  0.0000 -0.0000  0.1237
                                            0.0000  0.0000  0.0394 -0.0253
    93. (0.00058) RY*( 3) C   7           s( 91.37%)p 0.05(  4.56%)d 0.04(  4.06%)
                                           -0.0000 -0.0080  0.9559 -0.0222 -0.0285
                                           -0.0029  0.2105 -0.0000 -0.0000 -0.0075
                                           -0.0000  0.0000 -0.1957 -0.0479
    94. (0.00051) RY*( 4) C   7           s(  0.00%)p 1.00( 95.59%)d 0.05(  4.41%)
                                           -0.0000 -0.0000  0.0000 -0.0000  0.0000
                                           -0.0000 -0.0000 -0.0006  0.9777 -0.0000
                                            0.1764 -0.1142 -0.0000 -0.0000
    95. (0.00027) RY*( 5) C   7           s(  0.00%)p 1.00(  0.70%)d99.99( 99.30%)
                                           -0.0000 -0.0000 -0.0000  0.0000 -0.0000
                                            0.0000 -0.0000 -0.0030  0.0839  0.0000
                                            0.1707  0.9817  0.0000  0.0000
    96. (0.00007) RY*( 6) C   7           s(  1.98%)p 2.49(  4.93%)d47.00( 93.09%)
    97. (0.00003) RY*( 7) C   7           s(  1.14%)p 2.15(  2.45%)d84.70( 96.41%)
    98. (0.00001) RY*( 8) C   7           s(  0.00%)p 1.00(  3.76%)d25.59( 96.24%)
    99. (0.00000) RY*( 9) C   7           s(  0.10%)p 6.01(  0.62%)d99.99( 99.28%)
   100. (0.00273) RY*( 1) C   8           s(  0.15%)p99.99( 92.64%)d46.73(  7.21%)
                                           -0.0000  0.0279  0.0277  0.0134  0.4197
                                           -0.0337 -0.8654 -0.0000 -0.0000 -0.1906
                                           -0.0000  0.0000 -0.1861 -0.0330
   101. (0.00137) RY*( 2) C   8           s(  0.03%)p99.99( 98.70%)d37.66(  1.27%)
                                            0.0000  0.0014  0.0183  0.0343 -0.8971
                                            0.0123 -0.4253 -0.0000  0.0000 -0.0966
                                           -0.0000 -0.0000  0.0577 -0.0055
   102. (0.00044) RY*( 3) C   8           s(  0.00%)p 1.00(  1.99%)d49.25( 98.01%)
                                           -0.0000 -0.0000  0.0000 -0.0000 -0.0000
                                            0.0000 -0.0000  0.0110 -0.1406  0.0000
                                            0.9113  0.3868  0.0000 -0.0000
   103. (0.00042) RY*( 4) C   8           s( 94.27%)p 0.00(  0.13%)d 0.06(  5.60%)
                                            0.0000 -0.0044  0.9709 -0.0069  0.0205
                                            0.0202 -0.0205 -0.0000 -0.0000  0.1671
                                           -0.0000 -0.0000  0.1288 -0.1071
   104. (0.00029) RY*( 5) C   8           s(  0.00%)p 1.00( 91.49%)d 0.09(  8.51%)
                                            0.0000 -0.0000  0.0000 -0.0000  0.0000
                                            0.0000 -0.0000 -0.0057  0.9565  0.0000
                                            0.2260 -0.1845  0.0000 -0.0000
   105. (0.00007) RY*( 6) C   8           s(  0.07%)p19.50(  1.28%)d99.99( 98.66%)
   106. (0.00003) RY*( 7) C   8           s(  5.37%)p 1.12(  6.00%)d16.50( 88.63%)
   107. (0.00000) RY*( 8) C   8           s(  0.00%)p 1.00(  6.59%)d14.18( 93.41%)
   108. (0.00000) RY*( 9) C   8           s(  0.19%)p 6.81(  1.29%)d99.99( 98.52%)
   109. (0.00250) RY*( 1) C   9           s(  0.12%)p99.99( 91.11%)d70.28(  8.77%)
                                           -0.0000  0.0287  0.0206 -0.0214 -0.5799
                                           -0.0287 -0.7573  0.0000 -0.0000  0.2830
                                            0.0000 -0.0000 -0.0802 -0.0340
   110. (0.00120) RY*( 2) C   9           s(  0.02%)p99.99( 98.45%)d82.97(  1.53%)
                                           -0.0000 -0.0006  0.0136  0.0285 -0.7876
                                           -0.0188  0.6026 -0.0000  0.0000 -0.0357
                                            0.0000  0.0000 -0.1184 -0.0002
   111. (0.00045) RY*( 3) C   9           s( 90.62%)p 0.00(  0.41%)d 0.10(  8.97%)
                                            0.0000  0.0013  0.9519  0.0141 -0.0296
                                            0.0140 -0.0534 -0.0000 -0.0000 -0.2527
                                            0.0000  0.0000  0.1114 -0.1159
   112. (0.00035) RY*( 4) C   9           s(  0.00%)p 1.00( 47.14%)d 1.12( 52.86%)
                                            0.0000 -0.0000  0.0000  0.0000  0.0000
                                            0.0000 -0.0000  0.0078  0.6865  0.0000
                                           -0.6708  0.2804 -0.0000  0.0000
   113. (0.00028) RY*( 5) C   9           s(  0.00%)p 1.00( 44.23%)d 1.26( 55.77%)
                                           -0.0000 -0.0000  0.0000  0.0000  0.0000
                                            0.0000 -0.0000 -0.0028  0.6651 -0.0000
                                            0.4235 -0.6151  0.0000 -0.0000
   114. (0.00008) RY*( 6) C   9           s(  0.10%)p15.65(  1.60%)d99.99( 98.30%)
   115. (0.00002) RY*( 7) C   9           s(  9.16%)p 0.65(  5.96%)d 9.27( 84.88%)
   116. (0.00000) RY*( 8) C   9           s(  0.00%)p 1.00(  8.68%)d10.52( 91.32%)
   117. (0.00000) RY*( 9) C   9           s(  0.06%)p42.26(  2.50%)d99.99( 97.44%)
   118. (0.00356) RY*( 1) C  10           s(  1.52%)p62.05( 94.45%)d 2.65(  4.03%)
                                            0.0000 -0.0177  0.1221  0.0325  0.7837
                                           -0.0005 -0.5738 -0.0000 -0.0000  0.0351
                                            0.0000  0.0000 -0.1966  0.0194
   119. (0.00190) RY*( 2) C  10           s(  5.04%)p18.35( 92.41%)d 0.51(  2.55%)
                                           -0.0000  0.0205  0.2235 -0.0092 -0.5713
                                            0.0254 -0.7727  0.0000 -0.0000 -0.1302
                                           -0.0000  0.0000  0.0869 -0.0321
   120. (0.00052) RY*( 3) C  10           s( 91.51%)p 0.07(  6.35%)d 0.02(  2.13%)
                                            0.0000 -0.0081  0.9566  0.0195  0.0070
                                           -0.0148  0.2508 -0.0000  0.0000  0.0691
                                            0.0000  0.0000 -0.1016 -0.0788
   121. (0.00040) RY*( 4) C  10           s(  0.00%)p 1.00( 12.49%)d 7.01( 87.51%)
                                            0.0000  0.0000 -0.0000 -0.0000 -0.0000
                                            0.0000  0.0000 -0.0117 -0.3532  0.0000
                                            0.1224  0.9275  0.0000  0.0000
   122. (0.00023) RY*( 5) C  10           s(  0.00%)p 1.00( 81.60%)d 0.23( 18.40%)
                                            0.0000 -0.0000  0.0000 -0.0000  0.0000
                                            0.0000 -0.0000 -0.0218  0.9031  0.0000
                                           -0.2138  0.3718  0.0000  0.0000
   123. (0.00007) RY*( 6) C  10           s(  0.22%)p 9.68(  2.12%)d99.99( 97.66%)
   124. (0.00003) RY*( 7) C  10           s(  1.53%)p 2.48(  3.80%)d61.92( 94.67%)
   125. (0.00000) RY*( 8) C  10           s(  0.00%)p 1.00(  6.00%)d15.66( 94.00%)
   126. (0.00000) RY*( 9) C  10           s(  0.26%)p 3.54(  0.91%)d99.99( 98.83%)
   127. (0.00178) RY*( 1) H  11           s( 99.82%)p 0.00(  0.18%)
                                            0.0098  0.9990  0.0179  0.0389 -0.0000
   128. (0.00005) RY*( 2) H  11           s(  0.14%)p99.99( 99.86%)
   129. (0.00003) RY*( 3) H  11           s(  0.15%)p99.99( 99.85%)
   130. (0.00001) RY*( 4) H  11           s(  0.00%)p 1.00(100.00%)
   131. (0.00024) RY*( 1) H  12           s( 97.15%)p 0.03(  2.85%)
                                            0.0055  0.9856 -0.0083 -0.1687 -0.0000
   132. (0.00008) RY*( 2) H  12           s(  0.00%)p 1.00(100.00%)
   133. (0.00005) RY*( 3) H  12           s(  2.45%)p39.81( 97.55%)
   134. (0.00000) RY*( 4) H  12           s(  0.50%)p99.99( 99.50%)
   135. (0.00072) RY*( 1) H  13           s( 98.11%)p 0.02(  1.89%)
                                            0.0030  0.9905 -0.0427  0.1307 -0.0030
   136. (0.00009) RY*( 2) H  13           s(  1.30%)p75.68( 98.70%)
   137. (0.00007) RY*( 3) H  13           s(  0.08%)p99.99( 99.92%)
   138. (0.00001) RY*( 4) H  13           s(  0.61%)p99.99( 99.39%)
   139. (0.00072) RY*( 1) H  14           s( 98.11%)p 0.02(  1.89%)
                                            0.0030  0.9905 -0.0427  0.1307  0.0030
   140. (0.00009) RY*( 2) H  14           s(  1.30%)p75.68( 98.70%)
   141. (0.00007) RY*( 3) H  14           s(  0.08%)p99.99( 99.92%)
   142. (0.00001) RY*( 4) H  14           s(  0.61%)p99.99( 99.39%)
   143. (0.00065) RY*( 1) H  15           s( 99.58%)p 0.00(  0.42%)
                                            0.0038  0.9979 -0.0633 -0.0146  0.0000
   144. (0.00008) RY*( 2) H  15           s(  0.00%)p 1.00(100.00%)
   145. (0.00003) RY*( 3) H  15           s(  0.03%)p99.99( 99.97%)
   146. (0.00003) RY*( 4) H  15           s(  0.50%)p99.99( 99.50%)
   147. (0.00072) RY*( 1) H  16           s( 99.68%)p 0.00(  0.32%)
                                            0.0044  0.9984 -0.0162  0.0538  0.0000
   148. (0.00005) RY*( 2) H  16           s(  0.00%)p 1.00(100.00%)
   149. (0.00003) RY*( 3) H  16           s(  0.38%)p99.99( 99.62%)
   150. (0.00003) RY*( 4) H  16           s(  0.04%)p99.99( 99.96%)
   151. (0.00070) RY*( 1) H  17           s( 99.83%)p 0.00(  0.17%)
                                            0.0060  0.9991  0.0129  0.0396  0.0000
   152. (0.00006) RY*( 2) H  17           s(  0.00%)p 1.00(100.00%)
   153. (0.00003) RY*( 3) H  17           s(  0.22%)p99.99( 99.78%)
   154. (0.00003) RY*( 4) H  17           s(  0.06%)p99.99( 99.94%)
   155. (0.00187) RY*( 1) H  18           s( 99.63%)p 0.00(  0.37%)
                                            0.0067  0.9981  0.0294 -0.0537  0.0000
   156. (0.00004) RY*( 2) H  18           s(  0.00%)p 1.00(100.00%)
   157. (0.00004) RY*( 3) H  18           s(  0.29%)p99.99( 99.71%)
   158. (0.00003) RY*( 4) H  18           s(  0.19%)p99.99( 99.81%)
   159. (0.00162) BD*( 1) O   1 - C   2  
                ( 33.75%)   0.5809* O   1 s( 42.27%)p 1.36( 57.64%)d 0.00(  0.09%)
                                           -0.0000  0.6496 -0.0279 -0.7472  0.0208
                                            0.1326 -0.0014 -0.0000  0.0000 -0.0103
                                            0.0000 -0.0000  0.0250 -0.0124
                ( 66.25%)  -0.8140* C   2 s( 31.59%)p 2.16( 68.16%)d 0.01(  0.25%)
                                            0.0000  0.5592 -0.0563  0.8124  0.0653
                                           -0.1255 -0.0393  0.0000  0.0000 -0.0107
                                            0.0000 -0.0000  0.0426 -0.0242
   160. (0.03951) BD*( 2) O   1 - C   2  
                ( 34.00%)   0.5831* O   1 s(  0.00%)p 1.00( 99.84%)d 0.00(  0.16%)
                                            0.0000 -0.0000  0.0000  0.0000 -0.0000
                                           -0.0000 -0.0000 -0.9992  0.0100  0.0000
                                            0.0386 -0.0081 -0.0000  0.0000
                ( 66.00%)  -0.8124* C   2 s(  0.00%)p 1.00( 99.65%)d 0.00(  0.35%)
                                            0.0000  0.0000  0.0000  0.0000 -0.0000
                                           -0.0000  0.0000 -0.9978  0.0300 -0.0000
                                           -0.0594  0.0021  0.0000 -0.0000
   161. (0.03230) BD*( 1) C   2 - C   3  
                ( 55.08%)   0.7421* C   2 s( 35.92%)p 1.78( 64.01%)d 0.00(  0.07%)
                                            0.0004  0.5993 -0.0070 -0.2984 -0.0031
                                            0.7423 -0.0093 -0.0000 -0.0000 -0.0169
                                            0.0000 -0.0000 -0.0153 -0.0116
                ( 44.92%)  -0.6702* C   3 s( 31.85%)p 2.14( 68.12%)d 0.00(  0.03%)
                                           -0.0001  0.5643 -0.0050  0.3276 -0.0009
                                           -0.7575  0.0085 -0.0000 -0.0000 -0.0098
                                           -0.0000  0.0000 -0.0115 -0.0091
   162. (0.02702) BD*( 1) C   2 - H  11  
                ( 39.98%)   0.6323* C   2 s( 32.43%)p 2.08( 67.53%)d 0.00(  0.05%)
                                            0.0003 -0.5685 -0.0331  0.4932 -0.0312
                                            0.6565  0.0071 -0.0000  0.0000 -0.0201
                                            0.0000  0.0000  0.0005  0.0077
                ( 60.02%)  -0.7747* H  11 s( 99.89%)p 0.00(  0.11%)
                                           -0.9994  0.0112 -0.0184 -0.0270  0.0000
   163. (0.01596) BD*( 1) C   3 - C   4  
                ( 50.10%)   0.7078* C   3 s( 33.07%)p 2.02( 66.88%)d 0.00(  0.05%)
                                            0.0001  0.5749  0.0103 -0.8141 -0.0037
                                            0.0758 -0.0164  0.0000 -0.0000 -0.0039
                                           -0.0000  0.0000  0.0187 -0.0109
                ( 49.90%)  -0.7064* C   4 s( 36.80%)p 1.72( 63.16%)d 0.00(  0.04%)
                                           -0.0002  0.6066  0.0016  0.7807 -0.0301
                                           -0.1438 -0.0237 -0.0000  0.0000 -0.0072
                                           -0.0000  0.0000  0.0171 -0.0094
   164. (0.23534) BD*( 2) C   3 - C   4  
                ( 45.49%)   0.6744* C   3 s(  0.00%)p 1.00( 99.96%)d 0.00(  0.04%)
                                            0.0000 -0.0000 -0.0000 -0.0000 -0.0000
                                            0.0000  0.0000 -0.9998 -0.0101 -0.0000
                                            0.0179 -0.0076  0.0000  0.0000
                ( 54.51%)  -0.7383* C   4 s(  0.00%)p 1.00( 99.94%)d 0.00(  0.06%)
                                           -0.0000 -0.0000  0.0000 -0.0000 -0.0000
                                            0.0000  0.0000 -0.9996 -0.0106  0.0000
                                           -0.0236 -0.0068 -0.0000  0.0000
   165. (0.01144) BD*( 1) C   3 - C  10  
                ( 48.22%)   0.6944* C   3 s( 35.04%)p 1.85( 64.92%)d 0.00(  0.03%)
                                            0.0002 -0.5920 -0.0005 -0.4785 -0.0181
                                           -0.6478  0.0148 -0.0000  0.0000 -0.0128
                                            0.0000 -0.0000  0.0076  0.0101
                ( 51.78%)  -0.7196* C  10 s( 34.38%)p 1.91( 65.57%)d 0.00(  0.05%)
                                           -0.0001 -0.5863 -0.0062  0.4857 -0.0200
                                            0.6474  0.0155  0.0000  0.0000 -0.0181
                                            0.0000 -0.0000  0.0010  0.0132
   166. (0.01716) BD*( 1) C   4 - O   5  
                ( 68.75%)   0.8291* C   4 s( 24.35%)p 3.09( 75.37%)d 0.01(  0.28%)
                                           -0.0001  0.4932 -0.0160 -0.5131 -0.0078
                                           -0.6991 -0.0400 -0.0000 -0.0000  0.0432
                                            0.0000  0.0000 -0.0143 -0.0262
                ( 31.25%)  -0.5590* O   5 s( 34.31%)p 1.91( 65.63%)d 0.00(  0.06%)
                                            0.0000  0.5857  0.0035  0.4509  0.0055
                                            0.6730  0.0026  0.0000 -0.0000  0.0148
                                            0.0000  0.0000 -0.0168 -0.0114
   167. (0.01414) BD*( 1) C   4 - C   7  
                ( 49.16%)   0.7011* C   4 s( 38.55%)p 1.59( 61.41%)d 0.00(  0.04%)
                                            0.0000 -0.6209 -0.0079  0.3546  0.0108
                                           -0.6986  0.0118 -0.0000  0.0000  0.0140
                                            0.0000 -0.0000  0.0114  0.0089
                ( 50.84%)  -0.7130* C   7 s( 33.53%)p 1.98( 66.42%)d 0.00(  0.05%)
                                            0.0000 -0.5790 -0.0083 -0.2779  0.0228
                                            0.7656  0.0163  0.0000  0.0000  0.0135
                                            0.0000 -0.0000  0.0144  0.0118
   168. (0.00431) BD*( 1) O   5 - C   6  
                ( 28.18%)   0.5308* O   5 s( 31.93%)p 2.13( 68.02%)d 0.00(  0.05%)
                                            0.0001  0.5651  0.0004 -0.8223 -0.0002
                                            0.0597 -0.0205  0.0000 -0.0000 -0.0150
                                           -0.0000  0.0000  0.0147 -0.0105
                ( 71.82%)  -0.8475* C   6 s( 20.44%)p 3.87( 79.20%)d 0.02(  0.36%)
                                            0.0001  0.4513  0.0271  0.8872  0.0502
                                           -0.0339 -0.0348 -0.0000 -0.0000 -0.0027
                                           -0.0000  0.0000  0.0513 -0.0302
   169. (0.00333) BD*( 1) C   6 - H  12  
                ( 37.48%)   0.6122* C   6 s( 26.51%)p 2.77( 73.44%)d 0.00(  0.04%)
                                            0.0001 -0.5147 -0.0149  0.2922 -0.0076
                                            0.8054 -0.0163  0.0000 -0.0000 -0.0083
                                           -0.0000 -0.0000  0.0172  0.0082
                ( 62.52%)  -0.7907* H  12 s( 99.90%)p 0.00(  0.10%)
                                           -0.9995  0.0007 -0.0141 -0.0281 -0.0000
   170. (0.00685) BD*( 1) C   6 - H  13  
                ( 39.04%)   0.6249* C   6 s( 26.55%)p 2.76( 73.40%)d 0.00(  0.05%)
                                           -0.0001 -0.5151  0.0132  0.2443  0.0222
                                           -0.4170  0.0168  0.7069  0.0004  0.0037
                                           -0.0062  0.0159  0.0064 -0.0120
                ( 60.96%)  -0.7807* H  13 s( 99.90%)p 0.00(  0.10%)
                                           -0.9995  0.0009 -0.0151  0.0111 -0.0251
   171. (0.00685) BD*( 1) C   6 - H  14  
                ( 39.04%)   0.6249* C   6 s( 26.55%)p 2.76( 73.40%)d 0.00(  0.05%)
                                           -0.0001 -0.5151  0.0132  0.2443  0.0222
                                           -0.4170  0.0168 -0.7069 -0.0004  0.0037
                                            0.0062 -0.0159  0.0064 -0.0120
                ( 60.96%)  -0.7807* H  14 s( 99.90%)p 0.00(  0.10%)
                                           -0.9995  0.0009 -0.0151  0.0111  0.0251
   172. (0.00776) BD*( 1) C   7 - C   8  
                ( 49.09%)   0.7007* C   7 s( 36.41%)p 1.75( 63.55%)d 0.00(  0.04%)
                                            0.0001 -0.6033 -0.0112 -0.4842  0.0249
                                           -0.6322 -0.0277 -0.0000 -0.0000 -0.0164
                                            0.0000 -0.0000 -0.0008  0.0111
                ( 50.91%)  -0.7135* C   8 s( 35.31%)p 1.83( 64.65%)d 0.00(  0.05%)
                                           -0.0001 -0.5941 -0.0104  0.4996  0.0368
                                            0.6287 -0.0170  0.0000 -0.0000 -0.0160
                                           -0.0000 -0.0000  0.0082  0.0120
   173. (0.16281) BD*( 2) C   7 - C   8  
                ( 43.22%)   0.6574* C   7 s(  0.00%)p 1.00( 99.95%)d 0.00(  0.05%)
                                           -0.0000  0.0000 -0.0000 -0.0000 -0.0000
                                            0.0000 -0.0000 -0.9997  0.0034  0.0000
                                           -0.0223  0.0005 -0.0000  0.0000
                ( 56.78%)  -0.7535* C   8 s(  0.00%)p 1.00( 99.93%)d 0.00(  0.07%)
                                           -0.0000 -0.0000 -0.0000 -0.0000  0.0000
                                            0.0000 -0.0000 -0.9997 -0.0012  0.0000
                                            0.0009  0.0259  0.0000  0.0000
   174. (0.00654) BD*( 1) C   7 - H  15  
                ( 36.58%)   0.6048* C   7 s( 29.98%)p 2.33( 69.99%)d 0.00(  0.02%)
                                           -0.0003  0.5473 -0.0156 -0.8288  0.0097
                                            0.1122  0.0170  0.0000  0.0000 -0.0015
                                           -0.0000  0.0000  0.0128 -0.0091
                ( 63.42%)  -0.7963* H  15 s( 99.90%)p 0.00(  0.10%)
                                            0.9995 -0.0019  0.0310 -0.0073 -0.0000
   175. (0.00786) BD*( 1) C   8 - C   9  
                ( 50.09%)   0.7078* C   8 s( 35.10%)p 1.85( 64.85%)d 0.00(  0.05%)
                                            0.0001  0.5924  0.0080  0.8006  0.0139
                                           -0.0762  0.0395 -0.0000  0.0000 -0.0067
                                           -0.0000  0.0000  0.0179 -0.0116
                ( 49.91%)  -0.7064* C   9 s( 34.79%)p 1.87( 65.16%)d 0.00(  0.05%)
                                            0.0000  0.5898  0.0074 -0.7967 -0.0037
                                            0.1235  0.0409  0.0000  0.0000 -0.0018
                                           -0.0000 -0.0000  0.0195 -0.0092
   176. (0.00641) BD*( 1) C   8 - H  16  
                ( 36.54%)   0.6045* C   8 s( 29.51%)p 2.39( 70.46%)d 0.00(  0.03%)
                                            0.0003 -0.5430  0.0144  0.3276 -0.0045
                                           -0.7728  0.0114 -0.0000  0.0000  0.0094
                                            0.0000 -0.0000  0.0095  0.0092
                ( 63.46%)  -0.7966* H  16 s( 99.89%)p 0.00(  0.11%)
                                           -0.9995  0.0026 -0.0127  0.0301  0.0000
   177. (0.00732) BD*( 1) C   9 - C  10  
                ( 49.81%)   0.7057* C   9 s( 35.39%)p 1.82( 64.57%)d 0.00(  0.04%)
                                           -0.0000 -0.5948 -0.0048 -0.3268 -0.0390
                                            0.7330 -0.0094  0.0000  0.0000  0.0107
                                            0.0000 -0.0000  0.0157  0.0092
                ( 50.19%)  -0.7085* C  10 s( 35.42%)p 1.82( 64.52%)d 0.00(  0.05%)
                                           -0.0001 -0.5950 -0.0152  0.2819 -0.0376
                                           -0.7509 -0.0222 -0.0000  0.0000  0.0152
                                            0.0000 -0.0000  0.0116  0.0121
   178. (0.14574) BD*( 2) C   9 - C  10  
                ( 40.01%)   0.6325* C   9 s(  0.00%)p 1.00( 99.94%)d 0.00(  0.06%)
                                            0.0000  0.0000 -0.0000 -0.0000  0.0000
                                            0.0000 -0.0000 -0.9997  0.0107  0.0000
                                            0.0086  0.0220  0.0000  0.0000
                ( 59.99%)  -0.7745* C  10 s(  0.00%)p 1.00( 99.91%)d 0.00(  0.09%)
                                           -0.0000  0.0000 -0.0000 -0.0000 -0.0000
                                            0.0000  0.0000 -0.9995 -0.0105 -0.0000
                                            0.0231 -0.0197  0.0000 -0.0000
   179. (0.00646) BD*( 1) C   9 - H  17  
                ( 36.19%)   0.6016* C   9 s( 29.74%)p 2.36( 70.24%)d 0.00(  0.02%)
                                            0.0003 -0.5451  0.0157 -0.5065  0.0056
                                           -0.6676  0.0096 -0.0000  0.0000 -0.0129
                                           -0.0000  0.0000  0.0040  0.0067
                ( 63.81%)  -0.7988* H  17 s( 99.89%)p 0.00(  0.11%)
                                           -0.9995  0.0047  0.0201  0.0257  0.0000
   180. (0.00822) BD*( 1) C  10 - H  18  
                ( 35.83%)   0.5986* C  10 s( 30.11%)p 2.32( 69.86%)d 0.00(  0.03%)
                                            0.0003 -0.5486  0.0150 -0.8265  0.0111
                                            0.1238 -0.0070  0.0000 -0.0000  0.0043
                                            0.0000 -0.0000 -0.0120  0.0099
                ( 64.17%)  -0.8011* H  18 s( 99.89%)p 0.00(  0.11%)
                                           -0.9994  0.0054  0.0328 -0.0065 -0.0000


 NHO Directionality and "Bond Bending" (deviations from line of nuclear centers)

         [Thresholds for printing:  angular deviation  >  1.0 degree]
                                    hybrid p-character > 25.0%
                                    orbital occupancy  >  0.10e

                                Line of Centers        Hybrid 1              Hybrid 2
                                ---------------  -------------------   ------------------
                NBO               Theta   Phi    Theta   Phi    Dev    Theta   Phi    Dev
 ========================================================================================
     1. BD (   1) O   1 - C   2    90.0  170.5     --     --    --      90.0  349.4   1.1
     2. BD (   2) O   1 - C   2    90.0  170.5     0.0    0.0  90.0      0.0    0.0  90.0
     3. BD (   1) C   2 - C   3    90.0  114.1    90.0  112.4   1.8      --     --    --
     4. BD (   1) C   2 - H  11    90.0  229.5    90.0  235.2   5.7      --     --    --
     5. BD (   1) C   3 - C   4    90.0  172.7    90.0  175.8   3.2     90.0  347.4   5.3
     6. BD (   2) C   3 - C   4    90.0  172.7     0.0    0.0  90.0      0.0    0.0  90.0
     7. BD (   1) C   3 - C  10    90.0   53.3    90.0   51.9   1.4     90.0  234.9   1.6
     8. BD (   1) C   4 - O   5    90.0  235.9    90.0  234.8   1.1      --     --    --
     9. BD (   1) C   4 - C   7    90.0  112.2    90.0  118.0   5.8     90.0  288.1   4.1
    10. BD (   1) O   5 - C   6    90.0  175.6    90.0  177.3   1.7      --     --    --
    11. BD (   1) C   6 - H  12    90.0  249.1    90.0  250.2   1.1      --     --    --
    12. BD (   1) C   6 - H  13   144.5  124.9   145.8  123.7   1.5      --     --    --
    13. BD (   1) C   6 - H  14    35.5  124.9    34.2  123.7   1.5      --     --    --
    14. BD (   1) C   7 - C   8    90.0   52.0    90.0   55.2   3.2     90.0  228.7   3.2
    15. BD (   2) C   7 - C   8    90.0   52.0     0.0    0.0  90.0      0.0    0.0  90.0
    17. BD (   1) C   8 - C   9    90.0  353.1    90.0  357.4   4.3     90.0  168.4   4.7
    19. BD (   1) C   9 - C  10    90.0  292.1    90.0  296.8   4.7     90.0  107.5   4.6
    20. BD (   2) C   9 - C  10    90.0  292.1     0.0    0.0  90.0      0.0    0.0  90.0
    22. BD (   1) C  10 - H  18    90.0  350.4    90.0  351.8   1.5      --     --    --
    33. LP (   1) O   1             --     --     90.0  351.6   --       --     --    --
    34. LP (   2) O   1             --     --     90.0  260.7   --       --     --    --
    35. LP (   1) O   5             --     --     90.0  294.8   --       --     --    --
    36. LP (   2) O   5             --     --      0.0    0.0   --       --     --    --
   164. BD*(   2) C   3 - C   4    90.0  172.7     0.0    0.0  90.0      0.0    0.0  90.0
   173. BD*(   2) C   7 - C   8    90.0   52.0     0.0    0.0  90.0      0.0    0.0  90.0
   178. BD*(   2) C   9 - C  10    90.0  292.1     0.0    0.0  90.0      0.0    0.0  90.0


 Second Order Perturbation Theory Analysis of Fock Matrix in NBO Basis

     Threshold for printing:   0.25 kcal/mol
                                                                              E(2)  E(j)-E(i) F(i,j)
         Donor NBO (i)                     Acceptor NBO (j)                 kcal/mol   a.u.    a.u. 
 ===================================================================================================

 within unit  1
   1. BD (   1) O   1 - C   2        / 46. RY*(   1) C   2                    0.72    1.64    0.043
   1. BD (   1) O   1 - C   2        / 56. RY*(   2) C   3                    0.72    2.03    0.048
   1. BD (   1) O   1 - C   2        /161. BD*(   1) C   2 - C   3            0.55    1.48    0.037
   1. BD (   1) O   1 - C   2        /163. BD*(   1) C   3 - C   4            0.84    1.54    0.046
   2. BD (   2) O   1 - C   2        /164. BD*(   2) C   3 - C   4            2.91    0.34    0.045
   3. BD (   1) C   2 - C   3        / 37. RY*(   1) O   1                    0.62    1.89    0.044
   3. BD (   1) C   2 - C   3        / 64. RY*(   1) C   4                    0.57    1.47    0.037
   3. BD (   1) C   2 - C   3        /118. RY*(   1) C  10                    0.56    1.74    0.040
   3. BD (   1) C   2 - C   3        /159. BD*(   1) O   1 - C   2            0.33    1.29    0.026
   3. BD (   1) C   2 - C   3        /163. BD*(   1) C   3 - C   4            1.06    1.16    0.044
   3. BD (   1) C   2 - C   3        /165. BD*(   1) C   3 - C  10            1.49    1.21    0.053
   3. BD (   1) C   2 - C   3        /167. BD*(   1) C   4 - C   7            1.50    1.17    0.053
   3. BD (   1) C   2 - C   3        /177. BD*(   1) C   9 - C  10            1.46    1.22    0.053
   4. BD (   1) C   2 - H  11        / 37. RY*(   1) O   1                    0.57    1.73    0.040
   4. BD (   1) C   2 - H  11        / 56. RY*(   2) C   3                    0.25    1.50    0.025
   4. BD (   1) C   2 - H  11        /165. BD*(   1) C   3 - C  10            2.07    1.05    0.059
   5. BD (   1) C   3 - C   4        / 49. RY*(   4) C   2                    0.34    1.69    0.030
   5. BD (   1) C   3 - C   4        / 73. RY*(   1) O   5                    0.35    2.05    0.034
   5. BD (   1) C   3 - C   4        / 91. RY*(   1) C   7                    0.50    1.86    0.039
   5. BD (   1) C   3 - C   4        / 92. RY*(   2) C   7                    0.28    1.48    0.026
   5. BD (   1) C   3 - C   4        /118. RY*(   1) C  10                    0.60    1.81    0.042
   5. BD (   1) C   3 - C   4        /159. BD*(   1) O   1 - C   2            0.57    1.36    0.035
   5. BD (   1) C   3 - C   4        /161. BD*(   1) C   2 - C   3            0.87    1.18    0.041
   5. BD (   1) C   3 - C   4        /165. BD*(   1) C   3 - C  10            1.58    1.28    0.057
   5. BD (   1) C   3 - C   4        /166. BD*(   1) C   4 - O   5            0.38    1.06    0.025
   5. BD (   1) C   3 - C   4        /167. BD*(   1) C   4 - C   7            1.74    1.24    0.059
   5. BD (   1) C   3 - C   4        /168. BD*(   1) O   5 - C   6            1.51    1.01    0.049
   5. BD (   1) C   3 - C   4        /174. BD*(   1) C   7 - H  15            1.12    1.19    0.046
   5. BD (   1) C   3 - C   4        /180. BD*(   1) C  10 - H  18            0.93    1.22    0.043
   6. BD (   2) C   3 - C   4        / 48. RY*(   3) C   2                    0.73    1.47    0.045
   6. BD (   2) C   3 - C   4        / 74. RY*(   2) O   5                    0.39    1.39    0.032
   6. BD (   2) C   3 - C   4        / 94. RY*(   4) C   7                    0.95    0.89    0.040
   6. BD (   2) C   3 - C   4        /121. RY*(   4) C  10                    0.45    2.06    0.042
   6. BD (   2) C   3 - C   4        /122. RY*(   5) C  10                    0.34    1.09    0.026
   6. BD (   2) C   3 - C   4        /160. BD*(   2) O   1 - C   2            7.54    0.34    0.068
   6. BD (   2) C   3 - C   4        /164. BD*(   2) C   3 - C   4            1.46    0.28    0.027
   6. BD (   2) C   3 - C   4        /173. BD*(   2) C   7 - C   8            7.59    0.31    0.061
   6. BD (   2) C   3 - C   4        /178. BD*(   2) C   9 - C  10           11.65    0.32    0.078
   7. BD (   1) C   3 - C  10        / 46. RY*(   1) C   2                    0.58    1.31    0.035
   7. BD (   1) C   3 - C  10        / 64. RY*(   1) C   4                    0.39    1.51    0.031
   7. BD (   1) C   3 - C  10        /109. RY*(   1) C   9                    0.47    1.90    0.038
   7. BD (   1) C   3 - C  10        /110. RY*(   2) C   9                    0.60    1.36    0.036
   7. BD (   1) C   3 - C  10        /161. BD*(   1) C   2 - C   3            1.24    1.15    0.048
   7. BD (   1) C   3 - C  10        /162. BD*(   1) C   2 - H  11            0.59    1.15    0.033
   7. BD (   1) C   3 - C  10        /163. BD*(   1) C   3 - C   4            1.66    1.20    0.056
   7. BD (   1) C   3 - C  10        /166. BD*(   1) C   4 - O   5            1.95    1.03    0.057
   7. BD (   1) C   3 - C  10        /177. BD*(   1) C   9 - C  10            1.23    1.26    0.050
   7. BD (   1) C   3 - C  10        /179. BD*(   1) C   9 - H  17            1.10    1.17    0.046
   7. BD (   1) C   3 - C  10        /180. BD*(   1) C  10 - H  18            0.60    1.19    0.034
   8. BD (   1) C   4 - O   5        / 55. RY*(   1) C   3                    0.31    2.04    0.032
   8. BD (   1) C   4 - O   5        / 83. RY*(   2) C   6                    0.67    1.55    0.041
   8. BD (   1) C   4 - O   5        /163. BD*(   1) C   3 - C   4            0.40    1.46    0.031
   8. BD (   1) C   4 - O   5        /165. BD*(   1) C   3 - C  10            0.86    1.51    0.046
   8. BD (   1) C   4 - O   5        /167. BD*(   1) C   4 - C   7            0.42    1.47    0.032
   8. BD (   1) C   4 - O   5        /169. BD*(   1) C   6 - H  12            0.26    1.44    0.025
   8. BD (   1) C   4 - O   5        /172. BD*(   1) C   7 - C   8            0.57    1.51    0.037
   9. BD (   1) C   4 - C   7        / 55. RY*(   1) C   3                    0.66    1.82    0.044
   9. BD (   1) C   4 - C   7        / 56. RY*(   2) C   3                    0.33    1.74    0.030
   9. BD (   1) C   4 - C   7        / 73. RY*(   1) O   5                    0.26    2.06    0.029
   9. BD (   1) C   4 - C   7        /100. RY*(   1) C   8                    0.54    1.91    0.041
   9. BD (   1) C   4 - C   7        /101. RY*(   2) C   8                    0.58    1.40    0.036
   9. BD (   1) C   4 - C   7        /161. BD*(   1) C   2 - C   3            1.47    1.19    0.053
   9. BD (   1) C   4 - C   7        /163. BD*(   1) C   3 - C   4            2.06    1.24    0.064
   9. BD (   1) C   4 - C   7        /172. BD*(   1) C   7 - C   8            1.31    1.29    0.052
   9. BD (   1) C   4 - C   7        /174. BD*(   1) C   7 - H  15            0.58    1.20    0.033
   9. BD (   1) C   4 - C   7        /176. BD*(   1) C   8 - H  16            0.96    1.22    0.043
  10. BD (   1) O   5 - C   6        / 64. RY*(   1) C   4                    0.49    1.69    0.036
  10. BD (   1) O   5 - C   6        / 65. RY*(   2) C   4                    0.66    2.14    0.047
  10. BD (   1) O   5 - C   6        /163. BD*(   1) C   3 - C   4            1.44    1.38    0.057
  11. BD (   1) C   6 - H  12        / 73. RY*(   1) O   5                    0.27    1.82    0.028
  11. BD (   1) C   6 - H  12        /166. BD*(   1) C   4 - O   5            2.06    0.83    0.053
  12. BD (   1) C   6 - H  13        /168. BD*(   1) O   5 - C   6            0.26    0.79    0.018
  13. BD (   1) C   6 - H  14        /168. BD*(   1) O   5 - C   6            0.26    0.79    0.018
  14. BD (   1) C   7 - C   8        / 65. RY*(   2) C   4                    0.68    1.97    0.046
  14. BD (   1) C   7 - C   8        /109. RY*(   1) C   9                    0.46    1.91    0.037
  14. BD (   1) C   7 - C   8        /110. RY*(   2) C   9                    0.59    1.37    0.036
  14. BD (   1) C   7 - C   8        /166. BD*(   1) C   4 - O   5            2.53    1.04    0.065
  14. BD (   1) C   7 - C   8        /167. BD*(   1) C   4 - C   7            1.41    1.22    0.053
  14. BD (   1) C   7 - C   8        /174. BD*(   1) C   7 - H  15            0.86    1.17    0.040
  14. BD (   1) C   7 - C   8        /175. BD*(   1) C   8 - C   9            1.13    1.25    0.048
  14. BD (   1) C   7 - C   8        /176. BD*(   1) C   8 - H  16            0.57    1.19    0.033
  14. BD (   1) C   7 - C   8        /179. BD*(   1) C   9 - H  17            1.07    1.18    0.045
  15. BD (   2) C   7 - C   8        / 69. RY*(   6) C   4                    0.82    1.11    0.042
  15. BD (   2) C   7 - C   8        /112. RY*(   4) C   9                    0.66    1.52    0.044
  15. BD (   2) C   7 - C   8        /164. BD*(   2) C   3 - C   4           14.25    0.26    0.079
  15. BD (   2) C   7 - C   8        /178. BD*(   2) C   9 - C  10            6.35    0.29    0.055
  16. BD (   1) C   7 - H  15        / 64. RY*(   1) C   4                    0.36    1.34    0.028
  16. BD (   1) C   7 - H  15        /100. RY*(   1) C   8                    0.39    1.70    0.033
  16. BD (   1) C   7 - H  15        /163. BD*(   1) C   3 - C   4            2.19    1.04    0.060
  16. BD (   1) C   7 - H  15        /166. BD*(   1) C   4 - O   5            0.39    0.86    0.023
  16. BD (   1) C   7 - H  15        /167. BD*(   1) C   4 - C   7            0.33    1.05    0.023
  16. BD (   1) C   7 - H  15        /172. BD*(   1) C   7 - C   8            0.64    1.08    0.033
  16. BD (   1) C   7 - H  15        /175. BD*(   1) C   8 - C   9            1.89    1.08    0.057
  17. BD (   1) C   8 - C   9        / 91. RY*(   1) C   7                    0.41    1.85    0.035
  17. BD (   1) C   8 - C   9        / 92. RY*(   2) C   7                    0.58    1.46    0.037
  17. BD (   1) C   8 - C   9        /119. RY*(   2) C  10                    1.14    1.48    0.052
  17. BD (   1) C   8 - C   9        /172. BD*(   1) C   7 - C   8            1.15    1.27    0.048
  17. BD (   1) C   8 - C   9        /174. BD*(   1) C   7 - H  15            1.14    1.18    0.046
  17. BD (   1) C   8 - C   9        /176. BD*(   1) C   8 - H  16            0.56    1.19    0.033
  17. BD (   1) C   8 - C   9        /177. BD*(   1) C   9 - C  10            1.01    1.28    0.045
  17. BD (   1) C   8 - C   9        /179. BD*(   1) C   9 - H  17            0.46    1.19    0.030
  17. BD (   1) C   8 - C   9        /180. BD*(   1) C  10 - H  18            1.34    1.21    0.051
  18. BD (   1) C   8 - H  16        / 91. RY*(   1) C   7                    0.30    1.65    0.028
  18. BD (   1) C   8 - H  16        /109. RY*(   1) C   9                    0.33    1.72    0.030
  18. BD (   1) C   8 - H  16        /167. BD*(   1) C   4 - C   7            2.22    1.03    0.060
  18. BD (   1) C   8 - H  16        /172. BD*(   1) C   7 - C   8            0.46    1.07    0.028
  18. BD (   1) C   8 - H  16        /175. BD*(   1) C   8 - C   9            0.29    1.06    0.022
  18. BD (   1) C   8 - H  16        /177. BD*(   1) C   9 - C  10            1.80    1.08    0.056
  19. BD (   1) C   9 - C  10        / 55. RY*(   1) C   3                    0.53    1.79    0.039
  19. BD (   1) C   9 - C  10        / 56. RY*(   2) C   3                    0.53    1.71    0.038
  19. BD (   1) C   9 - C  10        /100. RY*(   1) C   8                    0.42    1.88    0.036
  19. BD (   1) C   9 - C  10        /101. RY*(   2) C   8                    0.73    1.37    0.040
  19. BD (   1) C   9 - C  10        /161. BD*(   1) C   2 - C   3            1.42    1.16    0.052
  19. BD (   1) C   9 - C  10        /165. BD*(   1) C   3 - C  10            1.34    1.26    0.052
  19. BD (   1) C   9 - C  10        /175. BD*(   1) C   8 - C   9            0.98    1.26    0.044
  19. BD (   1) C   9 - C  10        /176. BD*(   1) C   8 - H  16            1.27    1.19    0.049
  19. BD (   1) C   9 - C  10        /179. BD*(   1) C   9 - H  17            0.52    1.19    0.031
  19. BD (   1) C   9 - C  10        /180. BD*(   1) C  10 - H  18            0.72    1.20    0.037
  20. BD (   2) C   9 - C  10        /104. RY*(   5) C   8                    1.12    0.92    0.045
  20. BD (   2) C   9 - C  10        /112. RY*(   4) C   9                    0.33    1.52    0.031
  20. BD (   2) C   9 - C  10        /164. BD*(   2) C   3 - C   4            7.75    0.26    0.058
  20. BD (   2) C   9 - C  10        /173. BD*(   2) C   7 - C   8           15.13    0.29    0.084
  21. BD (   1) C   9 - H  17        /100. RY*(   1) C   8                    0.35    1.69    0.031
  21. BD (   1) C   9 - H  17        /118. RY*(   1) C  10                    0.30    1.60    0.028
  21. BD (   1) C   9 - H  17        /165. BD*(   1) C   3 - C  10            2.11    1.07    0.060
  21. BD (   1) C   9 - H  17        /172. BD*(   1) C   7 - C   8            2.04    1.08    0.059
  21. BD (   1) C   9 - H  17        /175. BD*(   1) C   8 - C   9            0.27    1.07    0.021
  21. BD (   1) C   9 - H  17        /177. BD*(   1) C   9 - C  10            0.35    1.08    0.025
  22. BD (   1) C  10 - H  18        / 55. RY*(   1) C   3                    0.36    1.58    0.030
  22. BD (   1) C  10 - H  18        /109. RY*(   1) C   9                    0.31    1.71    0.029
  22. BD (   1) C  10 - H  18        /163. BD*(   1) C   3 - C   4            2.62    1.01    0.065
  22. BD (   1) C  10 - H  18        /165. BD*(   1) C   3 - C  10            0.59    1.05    0.031
  22. BD (   1) C  10 - H  18        /175. BD*(   1) C   8 - C   9            1.79    1.05    0.055
  22. BD (   1) C  10 - H  18        /177. BD*(   1) C   9 - C  10            0.43    1.06    0.027
  23. CR (   1) O   1                / 46. RY*(   1) C   2                    2.82   19.48    0.297
  23. CR (   1) O   1                /161. BD*(   1) C   2 - C   3            0.29   19.32    0.096
  24. CR (   1) C   2                / 55. RY*(   1) C   3                    0.27   11.22    0.070
  24. CR (   1) C   2                / 57. RY*(   3) C   3                    0.28   10.80    0.069
  24. CR (   1) C   2                /127. RY*(   1) H  11                    0.30   10.54    0.071
  24. CR (   1) C   2                /163. BD*(   1) C   3 - C   4            0.47   10.65    0.090
  24. CR (   1) C   2                /165. BD*(   1) C   3 - C  10            0.44   10.69    0.087
  25. CR (   1) C   3                / 47. RY*(   2) C   2                    0.28   11.67    0.072
  25. CR (   1) C   3                / 65. RY*(   2) C   4                    0.36   11.36    0.081
  25. CR (   1) C   3                / 67. RY*(   4) C   4                    0.31   11.14    0.074
  25. CR (   1) C   3                /119. RY*(   2) C  10                    0.87   10.87    0.123
  25. CR (   1) C   3                /165. BD*(   1) C   3 - C  10            0.26   10.65    0.067
  25. CR (   1) C   3                /166. BD*(   1) C   4 - O   5            0.30   10.43    0.071
  25. CR (   1) C   3                /167. BD*(   1) C   4 - C   7            0.55   10.61    0.097
  25. CR (   1) C   3                /177. BD*(   1) C   9 - C  10            0.46   10.66    0.088
  26. CR (   1) C   4                / 56. RY*(   2) C   3                    0.78   11.18    0.118
  26. CR (   1) C   4                / 92. RY*(   2) C   7                    0.75   10.94    0.114
  26. CR (   1) C   4                /161. BD*(   1) C   2 - C   3            0.42   10.63    0.086
  26. CR (   1) C   4                /163. BD*(   1) C   3 - C   4            0.39   10.69    0.082
  26. CR (   1) C   4                /165. BD*(   1) C   3 - C  10            0.43   10.73    0.086
  26. CR (   1) C   4                /166. BD*(   1) C   4 - O   5            0.45   10.52    0.088
  26. CR (   1) C   4                /167. BD*(   1) C   4 - C   7            0.31   10.70    0.074
  26. CR (   1) C   4                /168. BD*(   1) O   5 - C   6            0.67   10.46    0.106
  26. CR (   1) C   4                /172. BD*(   1) C   7 - C   8            0.36   10.74    0.079
  26. CR (   1) C   4                /174. BD*(   1) C   7 - H  15            0.30   10.65    0.072
  27. CR (   1) O   5                / 64. RY*(   1) C   4                    1.16   19.85    0.192
  27. CR (   1) O   5                / 71. RY*(   8) C   4                    0.42   21.05    0.119
  27. CR (   1) O   5                / 82. RY*(   1) C   6                    0.30   20.04    0.098
  27. CR (   1) O   5                / 83. RY*(   2) C   6                    0.60   19.63    0.137
  27. CR (   1) O   5                /167. BD*(   1) C   4 - C   7            0.30   19.55    0.097
  28. CR (   1) C   6                /131. RY*(   1) H  12                    0.43   10.59    0.085
  28. CR (   1) C   6                /135. RY*(   1) H  13                    0.37   10.57    0.079
  28. CR (   1) C   6                /139. RY*(   1) H  14                    0.37   10.57    0.079
  28. CR (   1) C   6                /166. BD*(   1) C   4 - O   5            0.73   10.47    0.111
  28. CR (   1) C   6                /168. BD*(   1) O   5 - C   6            0.50   10.42    0.092
  29. CR (   1) C   7                / 64. RY*(   1) C   4                    0.58   10.91    0.101
  29. CR (   1) C   7                /101. RY*(   2) C   8                    0.80   10.76    0.117
  29. CR (   1) C   7                /103. RY*(   4) C   8                    0.26   10.77    0.067
  29. CR (   1) C   7                /143. RY*(   1) H  15                    0.44   10.50    0.086
  29. CR (   1) C   7                /163. BD*(   1) C   3 - C   4            0.59   10.60    0.101
  29. CR (   1) C   7                /166. BD*(   1) C   4 - O   5            0.41   10.43    0.083
  29. CR (   1) C   7                /175. BD*(   1) C   8 - C   9            0.47   10.64    0.090
  29. CR (   1) C   7                /176. BD*(   1) C   8 - H  16            0.25   10.58    0.066
  30. CR (   1) C   8                / 92. RY*(   2) C   7                    0.37   10.84    0.080
  30. CR (   1) C   8                / 93. RY*(   3) C   7                    0.41   10.73    0.083
  30. CR (   1) C   8                /110. RY*(   2) C   9                    0.70   10.76    0.109
  30. CR (   1) C   8                /147. RY*(   1) H  16                    0.41   10.46    0.083
  30. CR (   1) C   8                /167. BD*(   1) C   4 - C   7            0.52   10.61    0.094
  30. CR (   1) C   8                /174. BD*(   1) C   7 - H  15            0.32   10.56    0.074
  30. CR (   1) C   8                /177. BD*(   1) C   9 - C  10            0.40   10.66    0.083
  30. CR (   1) C   8                /179. BD*(   1) C   9 - H  17            0.27   10.57    0.067
  31. CR (   1) C   9                /101. RY*(   2) C   8                    0.71   10.77    0.111
  31. CR (   1) C   9                /103. RY*(   4) C   8                    0.26   10.77    0.067
  31. CR (   1) C   9                /118. RY*(   1) C  10                    0.30   11.18    0.073
  31. CR (   1) C   9                /120. RY*(   3) C  10                    0.53   10.73    0.095
  31. CR (   1) C   9                /151. RY*(   1) H  17                    0.42   10.46    0.084
  31. CR (   1) C   9                /165. BD*(   1) C   3 - C  10            0.48   10.65    0.091
  31. CR (   1) C   9                /172. BD*(   1) C   7 - C   8            0.45   10.66    0.088
  31. CR (   1) C   9                /176. BD*(   1) C   8 - H  16            0.28   10.58    0.069
  31. CR (   1) C   9                /180. BD*(   1) C  10 - H  18            0.32   10.60    0.074
  32. CR (   1) C  10                / 55. RY*(   1) C   3                    0.31   11.16    0.074
  32. CR (   1) C  10                / 56. RY*(   2) C   3                    0.41   11.08    0.085
  32. CR (   1) C  10                /110. RY*(   2) C   9                    0.68   10.74    0.108
  32. CR (   1) C  10                /155. RY*(   1) H  18                    0.46   10.47    0.087
  32. CR (   1) C  10                /161. BD*(   1) C   2 - C   3            0.42   10.53    0.085
  32. CR (   1) C  10                /163. BD*(   1) C   3 - C   4            0.60   10.59    0.102
  32. CR (   1) C  10                /175. BD*(   1) C   8 - C   9            0.41   10.63    0.084
  32. CR (   1) C  10                /179. BD*(   1) C   9 - H  17            0.28   10.56    0.069
  33. LP (   1) O   1                / 46. RY*(   1) C   2                    5.00    1.25    0.100
  33. LP (   1) O   1                /161. BD*(   1) C   2 - C   3            0.80    1.09    0.038
  33. LP (   1) O   1                /162. BD*(   1) C   2 - H  11            0.47    1.10    0.029
  34. LP (   2) O   1                / 41. RY*(   5) O   1                    0.28    3.18    0.039
  34. LP (   2) O   1                / 47. RY*(   2) C   2                    1.80    1.81    0.074
  34. LP (   2) O   1                / 50. RY*(   5) C   2                    0.92    1.63    0.050
  34. LP (   2) O   1                /161. BD*(   1) C   2 - C   3           10.01    0.69    0.106
  34. LP (   2) O   1                /162. BD*(   1) C   2 - H  11           10.00    0.69    0.107
  35. LP (   1) O   5                / 64. RY*(   1) C   4                    1.20    1.38    0.052
  35. LP (   1) O   5                / 65. RY*(   2) C   4                    0.46    1.83    0.037
  35. LP (   1) O   5                / 82. RY*(   1) C   6                    0.75    1.57    0.044
  35. LP (   1) O   5                / 83. RY*(   2) C   6                    0.29    1.15    0.023
  35. LP (   1) O   5                /163. BD*(   1) C   3 - C   4            0.38    1.07    0.026
  35. LP (   1) O   5                /167. BD*(   1) C   4 - C   7            3.52    1.08    0.078
  35. LP (   1) O   5                /169. BD*(   1) C   6 - H  12            1.02    1.04    0.042
  35. LP (   1) O   5                /170. BD*(   1) C   6 - H  13            0.56    1.01    0.030
  35. LP (   1) O   5                /171. BD*(   1) C   6 - H  14            0.56    1.01    0.030
  36. LP (   2) O   5                / 66. RY*(   3) C   4                    1.37    2.22    0.072
  36. LP (   2) O   5                / 84. RY*(   3) C   6                    0.69    2.02    0.049
  36. LP (   2) O   5                /164. BD*(   2) C   3 - C   4           12.45    0.37    0.094
  36. LP (   2) O   5                /170. BD*(   1) C   6 - H  13            2.32    0.83    0.057
  36. LP (   2) O   5                /171. BD*(   1) C   6 - H  14            2.32    0.83    0.057
 164. BD*(   2) C   3 - C   4        / 58. RY*(   4) C   3                    1.42    0.91    0.094
 164. BD*(   2) C   3 - C   4        / 68. RY*(   5) C   4                    0.68    1.60    0.086
 164. BD*(   2) C   3 - C   4        / 94. RY*(   4) C   7                    0.47    0.61    0.044
 164. BD*(   2) C   3 - C   4        /160. BD*(   2) O   1 - C   2           14.89    0.06    0.071
 164. BD*(   2) C   3 - C   4        /173. BD*(   2) C   7 - C   8           60.02    0.03    0.081
 164. BD*(   2) C   3 - C   4        /178. BD*(   2) C   9 - C  10           48.14    0.04    0.086
 173. BD*(   2) C   7 - C   8        / 94. RY*(   4) C   7                    1.12    0.58    0.080
 173. BD*(   2) C   7 - C   8        /104. RY*(   5) C   8                    1.22    0.63    0.087
 173. BD*(   2) C   7 - C   8        /112. RY*(   4) C   9                    0.29    1.23    0.059
 178. BD*(   2) C   9 - C  10        /113. RY*(   5) C   9                    0.74    1.26    0.101
 178. BD*(   2) C   9 - C  10        /122. RY*(   5) C  10                    1.58    0.77    0.115


 Natural Bond Orbitals (Summary):

                                                            Principal Delocalizations
           NBO                        Occupancy    Energy   (geminal,vicinal,remote)
 ====================================================================================
 Molecular unit  1  (C8H8O2)
     1. BD (   1) O   1 - C   2          0.99786    -1.22386  163(v),56(v),46(g),161(g)
     2. BD (   2) O   1 - C   2          0.98740    -0.54492  164(v)
     3. BD (   1) C   2 - C   3          0.98891    -0.84705  167(v),165(g),177(v),163(g)
                                                    37(v),64(v),118(v),159(g)
     4. BD (   1) C   2 - H  11          0.99364    -0.68721  165(v),37(v),56(v)
     5. BD (   1) C   3 - C   4          0.98587    -0.91822  167(g),165(g),168(v),174(v)
                                                    180(v),161(g),118(v),159(v)
                                                    91(v),166(g),73(v),49(v)
                                                    92(v)
     6. BD (   2) C   3 - C   4          0.83184    -0.48926  178(v),160(v),173(v),164(g)
                                                    94(v),48(v),121(v),74(v)
                                                    122(v)
     7. BD (   1) C   3 - C  10          0.98547    -0.88663  166(v),163(g),161(g),177(g)
                                                    179(v),110(v),162(v),180(g)
                                                    46(v),109(v),64(v)
     8. BD (   1) C   4 - O   5          0.99593    -1.14670  165(v),83(v),172(v),167(g)
                                                    163(g),55(v),169(v)
     9. BD (   1) C   4 - C   7          0.99010    -0.92721  163(g),161(v),172(g),176(v)
                                                    55(v),174(g),101(v),100(v)
                                                    56(v),73(v)
    10. BD (   1) O   5 - C   6          0.99647    -1.06739  163(v),65(v),64(v)
    11. BD (   1) C   6 - H  12          0.99442    -0.69069  166(v),73(v)
    12. BD (   1) C   6 - H  13          0.99746    -0.70401  168(g)
    13. BD (   1) C   6 - H  14          0.99746    -0.70401  168(g)
    14. BD (   1) C   7 - C   8          0.98755    -0.89641  166(v),167(g),175(g),179(v)
                                                    174(g),65(v),110(v),176(g)
                                                    109(v)
    15. BD (   2) C   7 - C   8          0.82121    -0.46432  164(v),178(v),69(v),112(v)
    16. BD (   1) C   7 - H  15          0.98707    -0.71933  163(v),175(v),172(g),100(v)
                                                    166(v),64(v),167(g)
    17. BD (   1) C   8 - C   9          0.99073    -0.90316  180(v),119(v),172(g),174(v)
                                                    177(g),92(v),176(g),179(g)
                                                    91(v)
    18. BD (   1) C   8 - H  16          0.98928    -0.70348  167(v),177(v),172(g),109(v)
                                                    91(v),175(g)
    19. BD (   1) C   9 - C  10          0.99039    -0.90036  161(v),165(g),176(v),175(g)
                                                    101(v),180(g),55(v),56(v)
                                                    179(g),100(v)
    20. BD (   2) C   9 - C  10          0.82465    -0.46563  173(v),164(v),104(v),112(g)
    21. BD (   1) C   9 - H  17          0.98965    -0.71140  165(v),172(v),100(v),177(g)
                                                    118(v),175(g)
    22. BD (   1) C  10 - H  18          0.98800    -0.68983  163(v),175(v),165(g),177(g)
                                                    55(v),109(v)
    23. CR (   1) O   1                  0.99988   -19.05730  46(v),161(v)
    24. CR (   1) C   2                  0.99966   -10.32952  163(v),165(v),127(v),57(v)
                                                    55(v)
    25. CR (   1) C   3                  0.99942   -10.28628  119(v),167(v),177(v),65(v)
                                                    67(v),166(v),47(v),165(g)
    26. CR (   1) C   4                  0.99931   -10.37594  56(v),92(v),168(v),166(g)
                                                    161(v),165(v),163(g),172(v)
                                                    167(g),174(v)
    27. CR (   1) O   5                  0.99982   -19.22716  64(v),83(v),71(v),167(v)
                                                    82(v)
    28. CR (   1) C   6                  0.99961   -10.33270  166(v),168(g),131(v),135(v)
                                                    139(v)
    29. CR (   1) C   7                  0.99947   -10.28452  101(v),163(v),64(v),175(v)
                                                    143(v),166(v),103(v),176(v)
    30. CR (   1) C   8                  0.99950   -10.28547  110(v),167(v),147(v),93(v)
                                                    177(v),92(v),174(v),179(v)
    31. CR (   1) C   9                  0.99947   -10.29107  101(v),120(v),165(v),172(v)
                                                    151(v),180(v),118(v),176(v)
                                                    103(v)
    32. CR (   1) C  10                  0.99948   -10.27031  110(v),163(v),155(v),161(v)
                                                    175(v),56(v),55(v),179(v)
    33. LP (   1) O   1                  0.99155    -0.83070  46(v),161(v),162(v)
    34. LP (   2) O   1                  0.94124    -0.42640  162(v),161(v),47(v),50(v)
                                                    41(g)
    35. LP (   1) O   5                  0.98270    -0.75477  167(v),64(v),169(v),82(v)
                                                    170(v),171(v),65(v),163(v)
                                                    83(v)
    36. LP (   2) O   5                  0.93374    -0.57804  164(v),170(v),171(v),66(v)
                                                    84(v)
    37. RY*(   1) O   1                  0.00144     1.04717   
    38. RY*(   2) O   1                  0.00009     1.21200   
    39. RY*(   3) O   1                  0.00009     0.97171   
    40. RY*(   4) O   1                  0.00003     1.29398   
    41. RY*(   5) O   1                  0.00000     2.75812   
    42. RY*(   6) O   1                  0.00000     2.63367   
    43. RY*(   7) O   1                  0.00000     2.43373   
    44. RY*(   8) O   1                  0.00000     2.75896   
    45. RY*(   9) O   1                  0.00000     2.65814   
    46. RY*(   1) C   2                  0.00686     0.41874   
    47. RY*(   2) C   2                  0.00387     1.37974   
    48. RY*(   3) C   2                  0.00126     0.98485   
    49. RY*(   4) C   2                  0.00114     0.76680   
    50. RY*(   5) C   2                  0.00035     1.20521   
    51. RY*(   6) C   2                  0.00003     1.11671   
    52. RY*(   7) C   2                  0.00003     2.12653   
    53. RY*(   8) C   2                  0.00000     1.69427   
    54. RY*(   9) C   2                  0.00001     1.96502   
    55. RY*(   1) C   3                  0.00309     0.89348   
    56. RY*(   2) C   3                  0.00255     0.80883   
    57. RY*(   3) C   3                  0.00106     0.47026   
    58. RY*(   4) C   3                  0.00065     0.70607   
    59. RY*(   5) C   3                  0.00025     1.44680   
    60. RY*(   6) C   3                  0.00015     1.63076   
    61. RY*(   7) C   3                  0.00014     2.09165   
    62. RY*(   8) C   3                  0.00006     2.17004   
    63. RY*(   9) C   3                  0.00002     1.97611   
    64. RY*(   1) C   4                  0.00344     0.62538   
    65. RY*(   2) C   4                  0.00174     1.07097   
    66. RY*(   3) C   4                  0.00125     1.63991   
    67. RY*(   4) C   4                  0.00115     0.85344   
    68. RY*(   5) C   4                  0.00070     1.39282   
    69. RY*(   6) C   4                  0.00037     0.64409   
    70. RY*(   7) C   4                  0.00034     1.72079   
    71. RY*(   8) C   4                  0.00015     1.82545   
    72. RY*(   9) C   4                  0.00001     1.93106   
    73. RY*(   1) O   5                  0.00139     1.12933   
    74. RY*(   2) O   5                  0.00097     0.89918   
    75. RY*(   3) O   5                  0.00017     2.21922   
    76. RY*(   4) O   5                  0.00016     2.48529   
    77. RY*(   5) O   5                  0.00009     1.44002   
    78. RY*(   6) O   5                  0.00005     2.00372   
    79. RY*(   7) O   5                  0.00000     2.38405   
    80. RY*(   8) O   5                  0.00001     2.59826   
    81. RY*(   9) O   5                  0.00001     2.59137   
    82. RY*(   1) C   6                  0.00145     0.81725   
    83. RY*(   2) C   6                  0.00081     0.39901   
    84. RY*(   3) C   6                  0.00075     1.44514   
    85. RY*(   4) C   6                  0.00021     1.74043   
    86. RY*(   5) C   6                  0.00013     0.94121   
    87. RY*(   6) C   6                  0.00001     0.53630   
    88. RY*(   7) C   6                  0.00000     2.00226   
    89. RY*(   8) C   6                  0.00001     2.03984   
    90. RY*(   9) C   6                  0.00000     2.08958   
    91. RY*(   1) C   7                  0.00226     0.94443   
    92. RY*(   2) C   7                  0.00114     0.55941   
    93. RY*(   3) C   7                  0.00058     0.44728   
    94. RY*(   4) C   7                  0.00051     0.40439   
    95. RY*(   5) C   7                  0.00027     1.70453   
    96. RY*(   6) C   7                  0.00007     2.10346   
    97. RY*(   7) C   7                  0.00003     2.20656   
    98. RY*(   8) C   7                  0.00001     1.65889   
    99. RY*(   9) C   7                  0.00000     1.99910   
   100. RY*(   1) C   8                  0.00273     0.98130   
   101. RY*(   2) C   8                  0.00137     0.47400   
   102. RY*(   3) C   8                  0.00044     1.69544   
   103. RY*(   4) C   8                  0.00042     0.48308   
   104. RY*(   5) C   8                  0.00029     0.45414   
   105. RY*(   6) C   8                  0.00007     2.17501   
   106. RY*(   7) C   8                  0.00003     2.05639   
   107. RY*(   8) C   8                  0.00000     1.62568   
   108. RY*(   9) C   8                  0.00000     2.00840   
   109. RY*(   1) C   9                  0.00250     1.01733   
   110. RY*(   2) C   9                  0.00120     0.47143   
   111. RY*(   3) C   9                  0.00045     0.54508   
   112. RY*(   4) C   9                  0.00035     1.05496   
   113. RY*(   5) C   9                  0.00028     1.09179   
   114. RY*(   6) C   9                  0.00008     2.17401   
   115. RY*(   7) C   9                  0.00002     1.94731   
   116. RY*(   8) C   9                  0.00000     1.59170   
   117. RY*(   9) C   9                  0.00000     1.99932   
   118. RY*(   1) C  10                  0.00356     0.88847   
   119. RY*(   2) C  10                  0.00190     0.58163   
   120. RY*(   3) C  10                  0.00052     0.44113   
   121. RY*(   4) C  10                  0.00040     1.56849   
   122. RY*(   5) C  10                  0.00023     0.59981   
   123. RY*(   6) C  10                  0.00007     2.19224   
   124. RY*(   7) C  10                  0.00003     2.18566   
   125. RY*(   8) C  10                  0.00000     1.65236   
   126. RY*(   9) C  10                  0.00000     2.01896   
   127. RY*(   1) H  11                  0.00178     0.21092   
   128. RY*(   2) H  11                  0.00005     2.05603   
   129. RY*(   3) H  11                  0.00003     1.84016   
   130. RY*(   4) H  11                  0.00001     1.47215   
   131. RY*(   1) H  12                  0.00024     0.25318   
   132. RY*(   2) H  12                  0.00008     1.56196   
   133. RY*(   3) H  12                  0.00005     1.83495   
   134. RY*(   4) H  12                  0.00000     1.78781   
   135. RY*(   1) H  13                  0.00072     0.24062   
   136. RY*(   2) H  13                  0.00009     1.58122   
   137. RY*(   3) H  13                  0.00007     1.69352   
   138. RY*(   4) H  13                  0.00001     1.95374   
   139. RY*(   1) H  14                  0.00072     0.24062   
   140. RY*(   2) H  14                  0.00009     1.58122   
   141. RY*(   3) H  14                  0.00007     1.69352   
   142. RY*(   4) H  14                  0.00001     1.95374   
   143. RY*(   1) H  15                  0.00065     0.21060   
   144. RY*(   2) H  15                  0.00008     1.46181   
   145. RY*(   3) H  15                  0.00003     1.81402   
   146. RY*(   4) H  15                  0.00003     2.16764   
   147. RY*(   1) H  16                  0.00072     0.17782   
   148. RY*(   2) H  16                  0.00005     1.46631   
   149. RY*(   3) H  16                  0.00003     2.11364   
   150. RY*(   4) H  16                  0.00003     1.86180   
   151. RY*(   1) H  17                  0.00070     0.17096   
   152. RY*(   2) H  17                  0.00006     1.46517   
   153. RY*(   3) H  17                  0.00003     2.03765   
   154. RY*(   4) H  17                  0.00003     1.94011   
   155. RY*(   1) H  18                  0.00187     0.20347   
   156. RY*(   2) H  18                  0.00004     1.48912   
   157. RY*(   3) H  18                  0.00004     1.82940   
   158. RY*(   4) H  18                  0.00003     2.19331   
   159. BD*(   1) O   1 - C   2          0.00162     0.44590   
   160. BD*(   2) O   1 - C   2          0.03951    -0.14941   
   161. BD*(   1) C   2 - C   3          0.03230     0.25904   
   162. BD*(   1) C   2 - H  11          0.02702     0.26535   
   163. BD*(   1) C   3 - C   4          0.01596     0.31719   
   164. BD*(   2) C   3 - C   4          0.23534    -0.20705  173(v),178(v),160(v),58(g)
                                                    68(g),94(v)
   165. BD*(   1) C   3 - C  10          0.01144     0.35904   
   166. BD*(   1) C   4 - O   5          0.01716     0.14109   
   167. BD*(   1) C   4 - C   7          0.01414     0.32646   
   168. BD*(   1) O   5 - C   6          0.00431     0.08834   
   169. BD*(   1) C   6 - H  12          0.00333     0.28972   
   170. BD*(   1) C   6 - H  13          0.00685     0.25280   
   171. BD*(   1) C   6 - H  14          0.00685     0.25280   
   172. BD*(   1) C   7 - C   8          0.00776     0.36559   
   173. BD*(   2) C   7 - C   8          0.16281    -0.17970  178(v),164(v),104(g),94(g)
                                                    112(v)
   174. BD*(   1) C   7 - H  15          0.00654     0.27266   
   175. BD*(   1) C   8 - C   9          0.00786     0.35628   
   176. BD*(   1) C   8 - H  16          0.00641     0.29049   
   177. BD*(   1) C   9 - C  10          0.00732     0.37357   
   178. BD*(   2) C   9 - C  10          0.14574    -0.16996  173(v),164(v),122(g),113(g)
   179. BD*(   1) C   9 - H  17          0.00646     0.28702   
   180. BD*(   1) C  10 - H  18          0.00822     0.30417   
       -------------------------------
              Total Lewis   35.15621  ( 97.6561%)
        Valence non-Lewis    0.77494  (  2.1526%)
        Rydberg non-Lewis    0.06885  (  0.1913%)
       -------------------------------
            Total unit  1   36.00000  (100.0000%)
           Charge unit  1    0.00000


 ***************************************************
 *******         Beta  spin orbitals         *******
 ***************************************************


 NATURAL POPULATIONS:  Natural atomic orbital occupancies 
                                                          
   NAO  Atom  No  lang   Type(AO)    Occupancy      Energy
 ----------------------------------------------------------
     1    O    1  S      Cor( 1S)     0.99988     -19.05437
     2    O    1  S      Val( 2S)     0.85105      -1.02358
     3    O    1  S      Ryd( 3S)     0.00090       1.25059
     4    O    1  px     Val( 2p)     0.80259      -0.46757
     5    O    1  px     Ryd( 3p)     0.00036       0.89060
     6    O    1  py     Val( 2p)     0.93574      -0.42455
     7    O    1  py     Ryd( 3p)     0.00167       1.01944
     8    O    1  pz     Val( 2p)     0.58936      -0.39258
     9    O    1  pz     Ryd( 3p)     0.00010       0.87641
    10    O    1  dxy    Ryd( 3d)     0.00081       2.81679
    11    O    1  dxz    Ryd( 3d)     0.00092       2.69535
    12    O    1  dyz    Ryd( 3d)     0.00004       2.48741
    13    O    1  dx2y2  Ryd( 3d)     0.00062       3.06182
    14    O    1  dz2    Ryd( 3d)     0.00018       2.71075

    15    C    2  S      Cor( 1S)     0.99966     -10.33027
    16    C    2  S      Val( 2S)     0.45401      -0.34467
    17    C    2  S      Ryd( 3S)     0.00415       0.35000
    18    C    2  px     Val( 2p)     0.42931      -0.17400
    19    C    2  px     Ryd( 3p)     0.00817       0.53830
    20    C    2  py     Val( 2p)     0.52711      -0.21682
    21    C    2  py     Ryd( 3p)     0.00167       0.49951
    22    C    2  pz     Val( 2p)     0.39270      -0.29326
    23    C    2  pz     Ryd( 3p)     0.00065       0.33667
    24    C    2  dxy    Ryd( 3d)     0.00210       2.30659
    25    C    2  dxz    Ryd( 3d)     0.00110       1.77849
    26    C    2  dyz    Ryd( 3d)     0.00012       1.67799
    27    C    2  dx2y2  Ryd( 3d)     0.00097       2.23187
    28    C    2  dz2    Ryd( 3d)     0.00028       1.97756

    29    C    3  S      Cor( 1S)     0.99942     -10.28349
    30    C    3  S      Val( 2S)     0.45531      -0.34020
    31    C    3  S      Ryd( 3S)     0.00130       0.36455
    32    C    3  px     Val( 2p)     0.54021      -0.27350
    33    C    3  px     Ryd( 3p)     0.00261       0.80356
    34    C    3  py     Val( 2p)     0.56682      -0.28816
    35    C    3  py     Ryd( 3p)     0.00298       0.83344
    36    C    3  pz     Val( 2p)     0.38609      -0.29710
    37    C    3  pz     Ryd( 3p)     0.00039       0.44305
    38    C    3  dxy    Ryd( 3d)     0.00028       2.23748
    39    C    3  dxz    Ryd( 3d)     0.00015       1.70532
    40    C    3  dyz    Ryd( 3d)     0.00027       1.67683
    41    C    3  dx2y2  Ryd( 3d)     0.00052       2.21904
    42    C    3  dz2    Ryd( 3d)     0.00027       1.99547

    43    C    4  S      Cor( 1S)     0.99931     -10.37342
    44    C    4  S      Val( 2S)     0.40858      -0.34074
    45    C    4  S      Ryd( 3S)     0.00109       0.43482
    46    C    4  px     Val( 2p)     0.49078      -0.27732
    47    C    4  px     Ryd( 3p)     0.00179       0.67358
    48    C    4  py     Val( 2p)     0.43642      -0.25603
    49    C    4  py     Ryd( 3p)     0.00424       0.63155
    50    C    4  pz     Val( 2p)     0.34763      -0.32797
    51    C    4  pz     Ryd( 3p)     0.00048       0.37780
    52    C    4  dxy    Ryd( 3d)     0.00105       2.17004
    53    C    4  dxz    Ryd( 3d)     0.00043       1.65610
    54    C    4  dyz    Ryd( 3d)     0.00072       1.68267
    55    C    4  dx2y2  Ryd( 3d)     0.00091       2.21685
    56    C    4  dz2    Ryd( 3d)     0.00041       1.94542

    57    O    5  S      Cor( 1S)     0.99981     -19.21928
    58    O    5  S      Val( 2S)     0.78838      -1.07067
    59    O    5  S      Ryd( 3S)     0.00031       1.39162
    60    O    5  px     Val( 2p)     0.73950      -0.55126
    61    O    5  px     Ryd( 3p)     0.00052       1.31200
    62    O    5  py     Val( 2p)     0.84628      -0.56778
    63    O    5  py     Ryd( 3p)     0.00102       0.96843
    64    O    5  pz     Val( 2p)     0.68152      -0.50860
    65    O    5  pz     Ryd( 3p)     0.00040       0.89103
    66    O    5  dxy    Ryd( 3d)     0.00063       2.83670
    67    O    5  dxz    Ryd( 3d)     0.00014       2.48991
    68    O    5  dyz    Ryd( 3d)     0.00058       2.45562
    69    O    5  dx2y2  Ryd( 3d)     0.00060       2.84318
    70    O    5  dz2    Ryd( 3d)     0.00035       2.68686

    71    C    6  S      Cor( 1S)     0.99961     -10.33294
    72    C    6  S      Val( 2S)     0.55364      -0.44921
    73    C    6  S      Ryd( 3S)     0.00087       0.60067
    74    C    6  px     Val( 2p)     0.34025      -0.24517
    75    C    6  px     Ryd( 3p)     0.00193       0.33046
    76    C    6  py     Val( 2p)     0.62975      -0.28876
    77    C    6  py     Ryd( 3p)     0.00180       0.50864
    78    C    6  pz     Val( 2p)     0.60953      -0.28142
    79    C    6  pz     Ryd( 3p)     0.00020       0.36608
    80    C    6  dxy    Ryd( 3d)     0.00048       2.01087
    81    C    6  dxz    Ryd( 3d)     0.00037       1.93264
    82    C    6  dyz    Ryd( 3d)     0.00029       2.09554
    83    C    6  dx2y2  Ryd( 3d)     0.00099       2.09612
    84    C    6  dz2    Ryd( 3d)     0.00047       2.10608

    85    C    7  S      Cor( 1S)     0.99947     -10.28300
    86    C    7  S      Val( 2S)     0.48004      -0.36468
    87    C    7  S      Ryd( 3S)     0.00083       0.36703
    88    C    7  px     Val( 2p)     0.60997      -0.28306
    89    C    7  px     Ryd( 3p)     0.00255       0.82532
    90    C    7  py     Val( 2p)     0.53387      -0.26342
    91    C    7  py     Ryd( 3p)     0.00173       0.53984
    92    C    7  pz     Val( 2p)     0.44537      -0.31419
    93    C    7  pz     Ryd( 3p)     0.00044       0.37017
    94    C    7  dxy    Ryd( 3d)     0.00032       2.25686
    95    C    7  dxz    Ryd( 3d)     0.00026       1.69604
    96    C    7  dyz    Ryd( 3d)     0.00010       1.72280
    97    C    7  dx2y2  Ryd( 3d)     0.00037       2.29168
    98    C    7  dz2    Ryd( 3d)     0.00024       2.01052

    99    C    8  S      Cor( 1S)     0.99950     -10.28548
   100    C    8  S      Val( 2S)     0.48587      -0.36493
   101    C    8  S      Ryd( 3S)     0.00059       0.38687
   102    C    8  px     Val( 2p)     0.54311      -0.25021
   103    C    8  px     Ryd( 3p)     0.00222       0.51498
   104    C    8  py     Val( 2p)     0.59468      -0.26692
   105    C    8  py     Ryd( 3p)     0.00304       0.76623
   106    C    8  pz     Val( 2p)     0.43962      -0.31002
   107    C    8  pz     Ryd( 3p)     0.00024       0.36432
   108    C    8  dxy    Ryd( 3d)     0.00038       2.26333
   109    C    8  dxz    Ryd( 3d)     0.00011       1.72006
   110    C    8  dyz    Ryd( 3d)     0.00029       1.69600
   111    C    8  dx2y2  Ryd( 3d)     0.00040       2.25344
   112    C    8  dz2    Ryd( 3d)     0.00021       2.01085

   113    C    9  S      Cor( 1S)     0.99946     -10.28623
   114    C    9  S      Val( 2S)     0.48131      -0.35411
   115    C    9  S      Ryd( 3S)     0.00060       0.39537
   116    C    9  px     Val( 2p)     0.55199      -0.24694
   117    C    9  px     Ryd( 3p)     0.00228       0.59472
   118    C    9  py     Val( 2p)     0.57506      -0.25252
   119    C    9  py     Ryd( 3p)     0.00264       0.69297
   120    C    9  pz     Val( 2p)     0.24986      -0.27560
   121    C    9  pz     Ryd( 3p)     0.00008       0.37160
   122    C    9  dxy    Ryd( 3d)     0.00039       2.29603
   123    C    9  dxz    Ryd( 3d)     0.00024       1.71887
   124    C    9  dyz    Ryd( 3d)     0.00028       1.71547
   125    C    9  dx2y2  Ryd( 3d)     0.00043       2.22356
   126    C    9  dz2    Ryd( 3d)     0.00030       2.02392

   127    C   10  S      Cor( 1S)     0.99948     -10.27143
   128    C   10  S      Val( 2S)     0.48335      -0.35142
   129    C   10  S      Ryd( 3S)     0.00088       0.38608
   130    C   10  px     Val( 2p)     0.61424      -0.26717
   131    C   10  px     Ryd( 3p)     0.00351       0.82550
   132    C   10  py     Val( 2p)     0.53134      -0.24084
   133    C   10  py     Ryd( 3p)     0.00266       0.52168
   134    C   10  pz     Val( 2p)     0.48020      -0.30946
   135    C   10  pz     Ryd( 3p)     0.00018       0.37253
   136    C   10  dxy    Ryd( 3d)     0.00042       2.24702
   137    C   10  dxz    Ryd( 3d)     0.00028       1.70445
   138    C   10  dyz    Ryd( 3d)     0.00007       1.73516
   139    C   10  dx2y2  Ryd( 3d)     0.00034       2.31696
   140    C   10  dz2    Ryd( 3d)     0.00019       2.01452

   141    H   11  S      Val( 1S)     0.41253      -0.11783
   142    H   11  S      Ryd( 2S)     0.00178       0.21891
   143    H   11  px     Ryd( 2p)     0.00019       1.93418
   144    H   11  py     Ryd( 2p)     0.00035       1.96555
   145    H   11  pz     Ryd( 2p)     0.00001       1.47198

   146    H   12  S      Val( 1S)     0.37445      -0.08904
   147    H   12  S      Ryd( 2S)     0.00023       0.16696
   148    H   12  px     Ryd( 2p)     0.00008       1.59836
   149    H   12  py     Ryd( 2p)     0.00036       2.11879
   150    H   12  pz     Ryd( 2p)     0.00007       1.56199

   151    H   13  S      Val( 1S)     0.37762      -0.12116
   152    H   13  S      Ryd( 2S)     0.00062       0.19868
   153    H   13  px     Ryd( 2p)     0.00012       1.58661
   154    H   13  py     Ryd( 2p)     0.00013       1.73207
   155    H   13  pz     Ryd( 2p)     0.00030       1.96986

   156    H   14  S      Val( 1S)     0.37762      -0.12116
   157    H   14  S      Ryd( 2S)     0.00062       0.19868
   158    H   14  px     Ryd( 2p)     0.00012       1.58661
   159    H   14  py     Ryd( 2p)     0.00013       1.73206
   160    H   14  pz     Ryd( 2p)     0.00030       1.96986

   161    H   15  S      Val( 1S)     0.36799      -0.10920
   162    H   15  S      Ryd( 2S)     0.00068       0.19084
   163    H   15  px     Ryd( 2p)     0.00041       2.19598
   164    H   15  py     Ryd( 2p)     0.00005       1.81398
   165    H   15  pz     Ryd( 2p)     0.00006       1.46223

   166    H   16  S      Val( 1S)     0.36532      -0.08846
   167    H   16  S      Ryd( 2S)     0.00071       0.16127
   168    H   16  px     Ryd( 2p)     0.00010       1.86522
   169    H   16  py     Ryd( 2p)     0.00038       2.13635
   170    H   16  pz     Ryd( 2p)     0.00005       1.46635

   171    H   17  S      Val( 1S)     0.37120      -0.09262
   172    H   17  S      Ryd( 2S)     0.00072       0.16118
   173    H   17  px     Ryd( 2p)     0.00020       1.94481
   174    H   17  py     Ryd( 2p)     0.00031       2.05159
   175    H   17  pz     Ryd( 2p)     0.00002       1.46654

   176    H   18  S      Val( 1S)     0.35695      -0.06970
   177    H   18  S      Ryd( 2S)     0.00190       0.19256
   178    H   18  px     Ryd( 2p)     0.00043       2.20900
   179    H   18  py     Ryd( 2p)     0.00006       1.83572
   180    H   18  pz     Ryd( 2p)     0.00005       1.48887


 Summary of Natural Population Analysis:                  
                                                          
                                       Natural Population 
                Natural  -----------------------------------------------
    Atom  No    Charge         Core      Valence    Rydberg      Total
 -----------------------------------------------------------------------
      O    1   -0.18424      0.99988     3.17874    0.00562     4.18424
      C    2    0.17801      0.99966     1.80313    0.01921     2.82199
      C    3    0.04337      0.99942     1.94843    0.00878     2.95663
      C    4    0.30616      0.99931     1.68341    0.01112     2.69384
      O    5   -0.06004      0.99981     3.05569    0.00454     4.06004
      C    6   -0.14019      0.99961     2.13317    0.00741     3.14019
      C    7   -0.07556      0.99947     2.06926    0.00684     3.07556
      C    8   -0.07025      0.99950     2.06328    0.00748     3.07025
      C    9    0.13509      0.99946     1.85822    0.00722     2.86491
      C   10   -0.11713      0.99948     2.10913    0.00852     3.11713
      H   11    0.08514      0.00000     0.41253    0.00234     0.41486
      H   12    0.12481      0.00000     0.37445    0.00075     0.37519
      H   13    0.12121      0.00000     0.37762    0.00117     0.37879
      H   14    0.12121      0.00000     0.37762    0.00117     0.37879
      H   15    0.13081      0.00000     0.36799    0.00121     0.36919
      H   16    0.13344      0.00000     0.36532    0.00124     0.36656
      H   17    0.12756      0.00000     0.37120    0.00124     0.37244
      H   18    0.14061      0.00000     0.35695    0.00244     0.35939
 =======================================================================
   * Total *    1.00000      9.99559    24.90612    0.09829    35.00000

                                 Natural Population      
 --------------------------------------------------------
   Core                       9.99559 ( 99.9559% of  10)
   Valence                   24.90612 ( 99.6245% of  25)
   Natural Minimal Basis     34.90171 ( 99.7192% of  35)
   Natural Rydberg Basis      0.09829 (  0.2808% of  35)
 --------------------------------------------------------

    Atom  No          Natural Electron Configuration
 ----------------------------------------------------------------------------
      O    1      [core]2S( 0.85)2p( 2.33)
      C    2      [core]2S( 0.45)2p( 1.35)3p( 0.01)
      C    3      [core]2S( 0.46)2p( 1.49)3p( 0.01)
      C    4      [core]2S( 0.41)2p( 1.27)3p( 0.01)
      O    5      [core]2S( 0.79)2p( 2.27)
      C    6      [core]2S( 0.55)2p( 1.58)
      C    7      [core]2S( 0.48)2p( 1.59)
      C    8      [core]2S( 0.49)2p( 1.58)3p( 0.01)
      C    9      [core]2S( 0.48)2p( 1.38)
      C   10      [core]2S( 0.48)2p( 1.63)3p( 0.01)
      H   11            1S( 0.41)
      H   12            1S( 0.37)
      H   13            1S( 0.38)
      H   14            1S( 0.38)
      H   15            1S( 0.37)
      H   16            1S( 0.37)
      H   17            1S( 0.37)
      H   18            1S( 0.36)


 NATURAL BOND ORBITAL ANALYSIS, beta spin orbitals:

                       Occupancies       Lewis Structure    Low   High
           Occ.    -------------------  -----------------   occ   occ
  Cycle   Thresh.   Lewis   Non-Lewis     CR  BD  3C  LP    (L)   (NL)   Dev
 =============================================================================
   1(1)    0.90    33.54942   1.45058     10  20   0   5     2      0    0.03
   2(2)    0.90    33.54942   1.45058     10  20   0   5     2      0    0.03
   3(1)    0.80    34.29031   0.70969     10  22   0   3     0      0    0.03
 -----------------------------------------------------------------------------

 Structure accepted: No low occupancy Lewis orbitals

 --------------------------------------------------------
   Core                      9.99559 ( 99.956% of  10)
   Valence Lewis            24.29472 ( 97.179% of  25)
  ==================       ============================
   Total Lewis              34.29031 ( 97.972% of  35)
  -----------------------------------------------------
   Valence non-Lewis         0.64497 (  1.843% of  35)
   Rydberg non-Lewis         0.06471 (  0.185% of  35)
  ==================       ============================
   Total non-Lewis           0.70969 (  2.028% of  35)
 --------------------------------------------------------


       (Occupancy)   Bond orbital/ Coefficients/ Hybrids
 ---------------------------------------------------------------------------------
     1. (0.99788) BD ( 1) O   1 - C   2  
                ( 66.04%)   0.8127* O   1 s( 42.36%)p 1.36( 57.55%)d 0.00(  0.09%)
                                            0.0000 -0.6502  0.0281  0.7468 -0.0208
                                           -0.1318  0.0013  0.0000 -0.0000  0.0103
                                           -0.0000  0.0000 -0.0249  0.0134
                ( 33.96%)   0.5827* C   2 s( 31.53%)p 2.16( 68.22%)d 0.01(  0.25%)
                                           -0.0000 -0.5587  0.0563 -0.8126 -0.0652
                                            0.1267  0.0392 -0.0000 -0.0000  0.0106
                                           -0.0000  0.0000 -0.0426  0.0237
     2. (0.96079) BD ( 2) O   1 - C   2  
                ( 60.48%)   0.7777* O   1 s(  0.00%)p 1.00( 99.84%)d 0.00(  0.16%)
                                           -0.0000  0.0000 -0.0000 -0.0000  0.0000
                                           -0.0000 -0.0000  0.9991 -0.0101 -0.0000
                                           -0.0396  0.0085  0.0000 -0.0000
                ( 39.52%)   0.6286* C   2 s(  0.00%)p 1.00( 99.73%)d 0.00(  0.27%)
                                            0.0000 -0.0000 -0.0000 -0.0000  0.0000
                                            0.0000  0.0000  0.9982 -0.0302 -0.0000
                                            0.0522  0.0009 -0.0000  0.0000
     3. (0.98896) BD ( 1) C   2 - C   3  
                ( 45.49%)   0.6745* C   2 s( 36.12%)p 1.77( 63.82%)d 0.00(  0.07%)
                                            0.0003  0.6010 -0.0052 -0.2979 -0.0032
                                            0.7412 -0.0093  0.0000  0.0000 -0.0171
                                            0.0000  0.0000 -0.0156 -0.0114
                ( 54.51%)   0.7383* C   3 s( 31.77%)p 2.15( 68.20%)d 0.00(  0.04%)
                                           -0.0000  0.5636 -0.0020  0.3286 -0.0012
                                           -0.7576  0.0079 -0.0000 -0.0000 -0.0099
                                           -0.0000  0.0000 -0.0115 -0.0121
     4. (0.99367) BD ( 1) C   2 - H  11  
                ( 60.10%)   0.7752* C   2 s( 32.30%)p 2.09( 67.66%)d 0.00(  0.05%)
                                           -0.0003  0.5673  0.0331 -0.4931  0.0311
                                           -0.6576 -0.0071  0.0000  0.0000  0.0200
                                           -0.0000 -0.0000 -0.0005 -0.0071
                ( 39.90%)   0.6317* H  11 s( 99.89%)p 0.00(  0.11%)
                                            0.9994 -0.0115  0.0183  0.0268 -0.0000
     5. (0.98534) BD ( 1) C   3 - C   4  
                ( 49.87%)   0.7062* C   3 s( 33.25%)p 2.01( 66.69%)d 0.00(  0.06%)
                                            0.0001  0.5764  0.0143 -0.8129 -0.0055
                                            0.0761 -0.0161  0.0000 -0.0000 -0.0040
                                           -0.0000 -0.0000  0.0184 -0.0153
                ( 50.13%)   0.7080* C   4 s( 36.71%)p 1.72( 63.24%)d 0.00(  0.05%)
                                           -0.0002  0.6059 -0.0015  0.7816 -0.0288
                                           -0.1419 -0.0229 -0.0000  0.0000 -0.0075
                                           -0.0000  0.0000  0.0167 -0.0139
     6. (0.98556) BD ( 1) C   3 - C  10  
                ( 51.21%)   0.7156* C   3 s( 34.92%)p 1.86( 65.04%)d 0.00(  0.04%)
                                           -0.0002  0.5909  0.0031  0.4799  0.0180
                                            0.6477 -0.0146 -0.0000 -0.0000  0.0130
                                            0.0000 -0.0000 -0.0075 -0.0129
                ( 48.79%)   0.6985* C  10 s( 34.44%)p 1.90( 65.51%)d 0.00(  0.05%)
                                            0.0001  0.5868  0.0042 -0.4840  0.0201
                                           -0.6483 -0.0153 -0.0000 -0.0000  0.0185
                                            0.0000  0.0000 -0.0011 -0.0121
     7. (0.81156) BD ( 2) C   3 - C  10  
                ( 43.77%)   0.6616* C   3 s(  0.00%)p 1.00( 99.95%)d 0.00(  0.05%)
                                           -0.0000  0.0000 -0.0000  0.0000  0.0000
                                           -0.0000 -0.0000  0.9998 -0.0020  0.0000
                                            0.0082  0.0198  0.0000  0.0000
                ( 56.23%)   0.7499* C  10 s(  0.00%)p 1.00( 99.94%)d 0.00(  0.06%)
                                           -0.0000  0.0000  0.0000  0.0000  0.0000
                                           -0.0000 -0.0000  0.9997 -0.0012  0.0000
                                           -0.0236 -0.0031 -0.0000  0.0000
     8. (0.99585) BD ( 1) C   4 - O   5  
                ( 31.78%)   0.5638* C   4 s( 24.58%)p 3.06( 75.13%)d 0.01(  0.29%)
                                           -0.0001  0.4956 -0.0154 -0.5121 -0.0072
                                           -0.6982 -0.0390  0.0000 -0.0000  0.0439
                                           -0.0000 -0.0000 -0.0148 -0.0276
                ( 68.22%)   0.8259* O   5 s( 34.71%)p 1.88( 65.22%)d 0.00(  0.07%)
                                            0.0000  0.5891  0.0026  0.4516  0.0049
                                            0.6695  0.0019  0.0000 -0.0000  0.0152
                                            0.0000  0.0000 -0.0169 -0.0146
     9. (0.93262) BD ( 2) C   4 - O   5  
                ( 29.99%)   0.5476* C   4 s(  0.00%)p 1.00( 99.79%)d 0.00(  0.21%)
                                           -0.0000 -0.0000  0.0000  0.0000  0.0000
                                           -0.0000  0.0000  0.9989 -0.0108 -0.0000
                                           -0.0253 -0.0375 -0.0000 -0.0000
                ( 70.01%)   0.8367* O   5 s(  0.00%)p 1.00( 99.91%)d 0.00(  0.09%)
                                           -0.0000  0.0000 -0.0000  0.0000 -0.0000
                                           -0.0000  0.0000  0.9996  0.0024  0.0000
                                           -0.0001  0.0296  0.0000  0.0000
    10. (0.98975) BD ( 1) C   4 - C   7  
                ( 50.66%)   0.7117* C   4 s( 38.40%)p 1.60( 61.55%)d 0.00(  0.05%)
                                            0.0000 -0.6196 -0.0042  0.3541  0.0104
                                           -0.7000  0.0101 -0.0000 -0.0000  0.0137
                                            0.0000 -0.0000  0.0109  0.0131
                ( 49.34%)   0.7025* C   7 s( 33.67%)p 1.97( 66.27%)d 0.00(  0.06%)
                                            0.0000 -0.5801 -0.0101 -0.2778  0.0222
                                            0.7647  0.0172  0.0000 -0.0000  0.0135
                                            0.0000 -0.0000  0.0141  0.0146
    11. (0.99653) BD ( 1) O   5 - C   6  
                ( 71.05%)   0.8429* O   5 s( 32.13%)p 2.11( 67.81%)d 0.00(  0.06%)
                                           -0.0001 -0.5668 -0.0003  0.8213 -0.0003
                                           -0.0557  0.0206 -0.0000  0.0000  0.0150
                                            0.0000 -0.0000 -0.0147  0.0140
                ( 28.95%)   0.5381* C   6 s( 20.54%)p 3.85( 79.10%)d 0.02(  0.36%)
                                           -0.0001 -0.4524 -0.0266 -0.8866 -0.0500
                                            0.0355  0.0346  0.0000  0.0000  0.0029
                                            0.0000 -0.0000 -0.0516  0.0304
    12. (0.99450) BD ( 1) C   6 - H  12  
                ( 62.53%)   0.7907* C   6 s( 26.46%)p 2.78( 73.50%)d 0.00(  0.04%)
                                           -0.0001  0.5142  0.0151 -0.2941  0.0076
                                           -0.8051  0.0161 -0.0000  0.0000  0.0081
                                            0.0000  0.0000 -0.0172 -0.0082
                ( 37.47%)   0.6122* H  12 s( 99.90%)p 0.00(  0.10%)
                                            0.9995 -0.0008  0.0140  0.0281  0.0000
    13. (0.98447) BD ( 1) C   6 - H  13  
                ( 61.91%)   0.7869* C   6 s( 26.53%)p 2.77( 73.43%)d 0.00(  0.04%)
                                            0.0000  0.5149 -0.0137 -0.2443 -0.0218
                                            0.4172 -0.0170 -0.7069  0.0010 -0.0036
                                            0.0034 -0.0153 -0.0063  0.0118
                ( 38.09%)   0.6171* H  13 s( 99.90%)p 0.00(  0.10%)
                                            0.9995 -0.0032  0.0154 -0.0106  0.0252
    14. (0.98447) BD ( 1) C   6 - H  14  
                ( 61.91%)   0.7869* C   6 s( 26.53%)p 2.77( 73.43%)d 0.00(  0.04%)
                                            0.0000  0.5149 -0.0137 -0.2443 -0.0218
                                            0.4172 -0.0170  0.7069 -0.0010 -0.0036
                                           -0.0034  0.0153 -0.0063  0.0118
                ( 38.09%)   0.6171* H  14 s( 99.90%)p 0.00(  0.10%)
                                            0.9995 -0.0032  0.0154 -0.0106 -0.0252
    15. (0.98770) BD ( 1) C   7 - C   8  
                ( 50.69%)   0.7120* C   7 s( 36.35%)p 1.75( 63.61%)d 0.00(  0.04%)
                                           -0.0001  0.6028  0.0119  0.4835 -0.0250
                                            0.6332  0.0277  0.0000  0.0000  0.0166
                                           -0.0000  0.0000  0.0006 -0.0122
                ( 49.31%)   0.7022* C   8 s( 35.27%)p 1.83( 64.68%)d 0.00(  0.05%)
                                            0.0001  0.5938  0.0095 -0.5012 -0.0366
                                           -0.6277  0.0172 -0.0000  0.0000  0.0163
                                            0.0000  0.0000 -0.0082 -0.0118
    16. (0.85545) BD ( 2) C   7 - C   8  
                ( 50.34%)   0.7095* C   7 s(  0.00%)p 1.00( 99.94%)d 0.00(  0.06%)
                                            0.0000 -0.0000  0.0000  0.0000  0.0000
                                           -0.0000  0.0000  0.9996 -0.0088 -0.0000
                                            0.0241  0.0072  0.0000 -0.0000
                ( 49.66%)   0.7047* C   8 s(  0.00%)p 1.00( 99.93%)d 0.00(  0.07%)
                                           -0.0000  0.0000  0.0000  0.0000 -0.0000
                                           -0.0000  0.0000  0.9996 -0.0107 -0.0000
                                           -0.0025 -0.0258 -0.0000 -0.0000
    17. (0.98728) BD ( 1) C   7 - H  15  
                ( 63.12%)   0.7945* C   7 s( 29.91%)p 2.34( 70.07%)d 0.00(  0.03%)
                                            0.0003 -0.5467  0.0144  0.8292 -0.0095
                                           -0.1126 -0.0164 -0.0000 -0.0000  0.0016
                                            0.0000 -0.0000 -0.0128  0.0105
                ( 36.88%)   0.6073* H  15 s( 99.90%)p 0.00(  0.10%)
                                           -0.9995  0.0010 -0.0312  0.0074  0.0000
    18. (0.99038) BD ( 1) C   8 - C   9  
                ( 50.58%)   0.7112* C   8 s( 35.29%)p 1.83( 64.66%)d 0.00(  0.05%)
                                            0.0001  0.5940  0.0082  0.7994  0.0144
                                           -0.0762  0.0388 -0.0000  0.0000 -0.0070
                                           -0.0000  0.0000  0.0178 -0.0132
                ( 49.42%)   0.7030* C   9 s( 34.76%)p 1.88( 65.18%)d 0.00(  0.06%)
                                            0.0000  0.5894  0.0127 -0.7970 -0.0047
                                            0.1225  0.0405  0.0000  0.0000 -0.0015
                                           -0.0000  0.0000  0.0192 -0.0155
    19. (0.98930) BD ( 1) C   8 - H  16  
                ( 63.45%)   0.7965* C   8 s( 29.35%)p 2.41( 70.62%)d 0.00(  0.03%)
                                           -0.0003  0.5416 -0.0141 -0.3281  0.0051
                                            0.7736 -0.0112  0.0000 -0.0000 -0.0094
                                           -0.0000  0.0000 -0.0094 -0.0092
                ( 36.55%)   0.6046* H  16 s( 99.89%)p 0.00(  0.11%)
                                            0.9995 -0.0026  0.0127 -0.0300 -0.0000
    20. (0.99016) BD ( 1) C   9 - C  10  
                ( 49.37%)   0.7026* C   9 s( 35.26%)p 1.83( 64.68%)d 0.00(  0.06%)
                                            0.0000  0.5937  0.0097  0.3266  0.0390
                                           -0.7338  0.0086 -0.0000 -0.0000 -0.0105
                                           -0.0000  0.0000 -0.0156 -0.0150
                ( 50.63%)   0.7116* C  10 s( 35.60%)p 1.81( 64.35%)d 0.00(  0.05%)
                                            0.0001  0.5965  0.0141 -0.2808  0.0369
                                            0.7502  0.0223  0.0000 -0.0000 -0.0155
                                           -0.0000  0.0000 -0.0115 -0.0119
    21. (0.98958) BD ( 1) C   9 - H  17  
                ( 62.87%)   0.7929* C   9 s( 29.87%)p 2.35( 70.10%)d 0.00(  0.03%)
                                           -0.0003  0.5464 -0.0119  0.5061 -0.0060
                                            0.6669 -0.0099  0.0000 -0.0000  0.0130
                                           -0.0000  0.0000 -0.0040 -0.0116
                ( 37.13%)   0.6093* H  17 s( 99.89%)p 0.00(  0.11%)
                                            0.9994 -0.0009 -0.0205 -0.0263  0.0000
    22. (0.98810) BD ( 1) C  10 - H  18  
                ( 64.38%)   0.8023* C  10 s( 29.89%)p 2.35( 70.09%)d 0.00(  0.02%)
                                           -0.0003  0.5465 -0.0156  0.8279 -0.0109
                                           -0.1241  0.0074 -0.0000  0.0000 -0.0044
                                           -0.0000  0.0000  0.0119 -0.0087
                ( 35.62%)   0.5969* H  18 s( 99.89%)p 0.00(  0.11%)
                                            0.9994 -0.0062 -0.0326  0.0065  0.0000
    23. (0.99988) CR ( 1) O   1           s(100.00%)p 0.00(  0.00%)
                                            1.0000 -0.0003 -0.0000 -0.0003  0.0000
                                            0.0000 -0.0000 -0.0000  0.0000 -0.0000
                                            0.0000 -0.0000  0.0000 -0.0000
    24. (0.99966) CR ( 1) C   2           s(100.00%)p 0.00(  0.00%)
                                            1.0000 -0.0001  0.0000 -0.0001  0.0000
                                           -0.0004  0.0000 -0.0000  0.0000  0.0000
                                           -0.0000 -0.0000  0.0000  0.0000
    25. (0.99942) CR ( 1) C   3           s(100.00%)p 0.00(  0.00%)
                                            1.0000  0.0001 -0.0000  0.0002  0.0000
                                            0.0001 -0.0000  0.0000 -0.0000  0.0000
                                            0.0000  0.0000 -0.0000 -0.0000
    26. (0.99931) CR ( 1) C   4           s(100.00%)p 0.00(  0.00%)
                                            1.0000  0.0002 -0.0000  0.0001 -0.0000
                                           -0.0001 -0.0000  0.0000 -0.0000  0.0000
                                           -0.0000 -0.0000  0.0000 -0.0000
    27. (0.99981) CR ( 1) O   5           s(100.00%)p 0.00(  0.00%)
                                            1.0000 -0.0002  0.0000 -0.0000  0.0000
                                            0.0001  0.0000  0.0000  0.0000 -0.0000
                                            0.0000  0.0000 -0.0000  0.0000
    28. (0.99961) CR ( 1) C   6           s(100.00%)p 0.00(  0.00%)
                                            1.0000  0.0000  0.0000 -0.0001 -0.0000
                                           -0.0001  0.0000 -0.0000  0.0000  0.0000
                                            0.0000 -0.0000 -0.0000  0.0000
    29. (0.99947) CR ( 1) C   7           s(100.00%)p 0.00(  0.00%)
                                            1.0000  0.0002 -0.0000 -0.0002  0.0000
                                            0.0001  0.0000 -0.0000  0.0000  0.0000
                                           -0.0000  0.0000  0.0000 -0.0000
    30. (0.99950) CR ( 1) C   8           s(100.00%)p 0.00(  0.00%)
                                            1.0000  0.0001 -0.0000 -0.0001  0.0000
                                            0.0003 -0.0000  0.0000 -0.0000 -0.0000
                                           -0.0000  0.0000 -0.0000 -0.0000
    31. (0.99946) CR ( 1) C   9           s(100.00%)p 0.00(  0.00%)
                                            1.0000  0.0001 -0.0000  0.0002 -0.0000
                                            0.0002 -0.0000  0.0000 -0.0000  0.0000
                                            0.0000  0.0000 -0.0000 -0.0000
    32. (0.99948) CR ( 1) C  10           s(100.00%)p 0.00(  0.00%)
                                            1.0000  0.0001 -0.0000  0.0003 -0.0000
                                           -0.0000  0.0000 -0.0000  0.0000 -0.0000
                                           -0.0000 -0.0000  0.0000 -0.0000
    33. (0.99148) LP ( 1) O   1           s( 57.70%)p 0.73( 42.28%)d 0.00(  0.02%)
                                            0.0004  0.7595  0.0162  0.6426  0.0002
                                           -0.0995  0.0015  0.0000 -0.0000  0.0042
                                           -0.0000  0.0000 -0.0094  0.0077
    34. (0.94129) LP ( 2) O   1           s(  0.02%)p99.99( 99.90%)d 4.96(  0.09%)
                                            0.0000  0.0104 -0.0080 -0.1647 -0.0015
                                           -0.9857 -0.0175 -0.0000  0.0000  0.0270
                                            0.0000  0.0000  0.0110  0.0014
    35. (0.98203) LP ( 1) O   5           s( 33.13%)p 2.02( 66.83%)d 0.00(  0.04%)
                                            0.0002  0.5756 -0.0016  0.3468 -0.0075
                                           -0.7402  0.0060 -0.0000  0.0000  0.0128
                                            0.0000 -0.0000  0.0132  0.0070
    36. (0.25010) LP*( 1) C   9           s(  0.00%)p 1.00( 99.91%)d 0.00(  0.09%)
                                           -0.0000  0.0000 -0.0000  0.0000 -0.0000
                                           -0.0000 -0.0000  0.9995  0.0050  0.0000
                                           -0.0135 -0.0274 -0.0000 -0.0000
    37. (0.00146) RY*( 1) O   1           s(  1.17%)p82.39( 96.20%)d 2.25(  2.63%)
                                            0.0000 -0.0012  0.1080 -0.0057  0.1309
                                           -0.0126  0.9719 -0.0000 -0.0000  0.1541
                                            0.0000  0.0000  0.0506 -0.0037
    38. (0.00009) RY*( 2) O   1           s( 46.60%)p 1.09( 51.01%)d 0.05(  2.39%)
    39. (0.00006) RY*( 3) O   1           s(  0.00%)p 1.00( 93.88%)d 0.07(  6.12%)
    40. (0.00003) RY*( 4) O   1           s( 44.14%)p 0.92( 40.76%)d 0.34( 15.10%)
    41. (0.00000) RY*( 5) O   1           s(  0.36%)p13.57(  4.82%)d99.99( 94.82%)
    42. (0.00000) RY*( 6) O   1           s(  0.00%)p 1.00(  3.13%)d30.92( 96.87%)
    43. (0.00000) RY*( 7) O   1           s(  0.00%)p 1.00(  3.15%)d30.71( 96.85%)
    44. (0.00000) RY*( 8) O   1           s(  6.71%)p 1.11(  7.41%)d12.80( 85.88%)
    45. (0.00000) RY*( 9) O   1           s(  0.94%)p 0.07(  0.07%)d99.99( 98.99%)
    46. (0.00692) RY*( 1) C   2           s( 12.04%)p 7.29( 87.77%)d 0.02(  0.19%)
                                           -0.0000  0.0578  0.3421  0.0594 -0.9274
                                           -0.0239  0.1163  0.0000 -0.0000 -0.0429
                                           -0.0000  0.0000  0.0082  0.0049
    47. (0.00388) RY*( 2) C   2           s( 41.50%)p 0.16(  6.80%)d 1.25( 51.70%)
                                           -0.0000 -0.0040  0.6442  0.0298  0.1856
                                            0.0383 -0.1766  0.0000  0.0000  0.6960
                                            0.0000  0.0000  0.1802  0.0077
    48. (0.00114) RY*( 3) C   2           s( 12.24%)p 6.27( 76.80%)d 0.90( 10.96%)
                                           -0.0000  0.0241  0.3491  0.0453  0.2401
                                            0.0040  0.8416 -0.0000 -0.0000 -0.0936
                                            0.0000 -0.0000 -0.3174  0.0100
    49. (0.00070) RY*( 4) C   2           s(  0.00%)p 1.00( 58.14%)d 0.72( 41.86%)
                                           -0.0000  0.0000  0.0000  0.0000  0.0000
                                            0.0000  0.0000  0.0494  0.7609 -0.0000
                                           -0.5115  0.3962 -0.0000 -0.0000
    50. (0.00037) RY*( 5) C   2           s( 32.53%)p 0.70( 22.67%)d 1.38( 44.79%)
                                            0.0000 -0.0137  0.5702  0.0164  0.1832
                                           -0.0016 -0.4392  0.0000  0.0000 -0.6349
                                           -0.0000 -0.0000 -0.2093  0.0317
    51. (0.00004) RY*( 6) C   2           s(  0.00%)p 1.00( 40.92%)d 1.44( 59.08%)
    52. (0.00003) RY*( 7) C   2           s(  1.66%)p 3.73(  6.18%)d55.68( 92.17%)
    53. (0.00000) RY*( 8) C   2           s(  0.00%)p 1.00(  1.22%)d81.24( 98.78%)
    54. (0.00001) RY*( 9) C   2           s(  0.08%)p 1.18(  0.09%)d99.99( 99.83%)
    55. (0.00304) RY*( 1) C   3           s(  7.15%)p12.47( 89.09%)d 0.53(  3.77%)
                                           -0.0000  0.0109  0.2671 -0.0048 -0.2468
                                            0.0194  0.9108  0.0000  0.0000 -0.1010
                                            0.0000  0.0000 -0.1640 -0.0244
    56. (0.00255) RY*( 2) C   3           s(  3.41%)p27.78( 94.88%)d 0.50(  1.70%)
                                           -0.0000  0.0003  0.1848  0.0145 -0.9260
                                            0.0038 -0.3019  0.0000 -0.0000  0.1187
                                            0.0000  0.0000 -0.0531 -0.0119
    57. (0.00104) RY*( 3) C   3           s( 87.82%)p 0.10(  8.77%)d 0.04(  3.41%)
                                            0.0000 -0.0129  0.9370  0.0130  0.2332
                                           -0.0108 -0.1817 -0.0000  0.0000 -0.0240
                                            0.0000 -0.0000  0.1816 -0.0231
    58. (0.00053) RY*( 4) C   3           s(  0.00%)p 1.00( 72.78%)d 0.37( 27.22%)
                                            0.0000  0.0000 -0.0000 -0.0000 -0.0000
                                            0.0000 -0.0000  0.0118  0.8530  0.0000
                                           -0.3863 -0.3507 -0.0000 -0.0000
    59. (0.00018) RY*( 5) C   3           s(  0.00%)p 1.00(  2.72%)d35.83( 97.28%)
                                           -0.0000 -0.0000  0.0000 -0.0000  0.0000
                                            0.0000 -0.0000 -0.0136  0.1642  0.0000
                                           -0.4394  0.8830  0.0000  0.0000
    60. (0.00014) RY*( 6) C   3           s(  1.50%)p 3.17(  4.76%)d62.56( 93.74%)
                                            0.0000 -0.0042  0.1223 -0.0210  0.1399
                                           -0.0007 -0.1660 -0.0000 -0.0000  0.0502
                                            0.0000  0.0000 -0.9668  0.0179
    61. (0.00006) RY*( 7) C   3           s(  0.05%)p54.71(  2.53%)d99.99( 97.42%)
    62. (0.00004) RY*( 8) C   3           s(  0.00%)p 1.00( 24.55%)d 3.07( 75.45%)
    63. (0.00001) RY*( 9) C   3           s(  0.14%)p 0.38(  0.05%)d99.99( 99.81%)
    64. (0.00354) RY*( 1) C   4           s(  3.63%)p25.32( 91.97%)d 1.21(  4.40%)
                                            0.0000  0.0391  0.1865  0.0019  0.0798
                                           -0.0204  0.9555 -0.0000  0.0000  0.1165
                                           -0.0000 -0.0000 -0.1738 -0.0134
    65. (0.00171) RY*( 2) C   4           s(  2.11%)p35.26( 74.47%)d11.08( 23.41%)
                                            0.0000  0.0134  0.1447  0.0253  0.8420
                                            0.0016 -0.1877 -0.0000 -0.0000  0.0020
                                            0.0000  0.0000 -0.4820 -0.0427
    66. (0.00113) RY*( 3) C   4           s( 70.18%)p 0.13(  9.28%)d 0.29( 20.55%)
                                            0.0000 -0.0014  0.8377 -0.0133 -0.2756
                                           -0.0250 -0.1265  0.0000  0.0000 -0.3940
                                            0.0000  0.0000 -0.1932  0.1137
    67. (0.00088) RY*( 4) C   4           s(  0.00%)p 1.00( 30.15%)d 2.32( 69.85%)
                                            0.0000  0.0000 -0.0000  0.0000  0.0000
                                           -0.0000  0.0000  0.0429  0.5474  0.0000
                                            0.3096  0.7763  0.0000 -0.0000
    68. (0.00040) RY*( 5) C   4           s(  0.00%)p 1.00( 28.65%)d 2.49( 71.35%)
                                           -0.0000  0.0000  0.0000 -0.0000  0.0000
                                            0.0000 -0.0000 -0.0023  0.5352  0.0000
                                            0.5841 -0.6102  0.0000 -0.0000
    69. (0.00034) RY*( 6) C   4           s( 22.93%)p 0.14(  3.19%)d 3.22( 73.88%)
                                           -0.0000 -0.0038  0.4789  0.0075  0.1316
                                            0.0254 -0.1178 -0.0000  0.0000  0.7466
                                           -0.0000  0.0000  0.4252 -0.0240
    70. (0.00023) RY*( 7) C   4           s(  0.00%)p 1.00( 41.41%)d 1.41( 58.59%)
                                            0.0000 -0.0000  0.0000  0.0000 -0.0000
                                            0.0000 -0.0000  0.0179 -0.6433  0.0000
                                            0.7499  0.1535  0.0000 -0.0000
    71. (0.00014) RY*( 8) C   4           s(  0.71%)p29.42( 20.95%)d99.99( 78.33%)
                                            0.0000  0.0272  0.0799 -0.0248  0.4341
                                           -0.0264  0.1407  0.0000 -0.0000 -0.5121
                                            0.0000  0.0000  0.7194  0.0599
    72. (0.00001) RY*( 9) C   4           s(  0.75%)p 0.29(  0.22%)d99.99( 99.04%)
    73. (0.00138) RY*( 1) O   5           s( 17.72%)p 4.12( 73.00%)d 0.52(  9.28%)
                                            0.0000 -0.0083  0.4209  0.0120  0.5087
                                           -0.0055 -0.6864  0.0000  0.0000  0.2226
                                           -0.0000 -0.0000  0.2005 -0.0552
    74. (0.00049) RY*( 2) O   5           s(  0.00%)p 1.00( 78.47%)d 0.27( 21.53%)
                                            0.0000  0.0000 -0.0000 -0.0000  0.0000
                                           -0.0000  0.0000 -0.0021  0.8859 -0.0000
                                           -0.4640 -0.0006 -0.0000  0.0000
    75. (0.00018) RY*( 3) O   5           s(  0.67%)p80.49( 54.32%)d66.68( 45.00%)
                                            0.0000 -0.0082  0.0817 -0.0111 -0.6652
                                           -0.0037 -0.3172  0.0000  0.0000  0.5926
                                           -0.0000 -0.0000 -0.2712 -0.1591
    76. (0.00009) RY*( 4) O   5           s( 54.28%)p 0.60( 32.65%)d 0.24( 13.07%)
    77. (0.00005) RY*( 5) O   5           s( 26.80%)p 1.04( 28.01%)d 1.69( 45.19%)
    78. (0.00006) RY*( 6) O   5           s(  0.00%)p 1.00( 18.34%)d 4.45( 81.66%)
    79. (0.00000) RY*( 7) O   5           s(  0.00%)p 1.00(  3.27%)d29.54( 96.73%)
    80. (0.00001) RY*( 8) O   5           s(  0.51%)p17.46(  8.94%)d99.99( 90.55%)
    81. (0.00001) RY*( 9) O   5           s(  0.04%)p73.38(  3.23%)d99.99( 96.73%)
    82. (0.00144) RY*( 1) C   6           s( 22.17%)p 2.67( 59.17%)d 0.84( 18.66%)
                                            0.0000  0.0079  0.4708 -0.0295  0.5638
                                            0.0445  0.5206  0.0000  0.0000  0.4290
                                            0.0000 -0.0000  0.0282 -0.0419
    83. (0.00080) RY*( 2) C   6           s(  1.17%)p81.96( 96.24%)d 2.20(  2.59%)
                                            0.0000 -0.0240  0.1057 -0.0644  0.5825
                                           -0.0021 -0.7867  0.0000 -0.0000  0.0553
                                           -0.0000 -0.0000  0.1425 -0.0500
    84. (0.00055) RY*( 3) C   6           s(  0.00%)p 1.00( 34.48%)d 1.90( 65.52%)
                                            0.0000 -0.0000 -0.0000 -0.0000  0.0000
                                           -0.0000 -0.0000  0.0058  0.5872  0.0000
                                            0.8078 -0.0519  0.0000 -0.0000
    85. (0.00021) RY*( 4) C   6           s(  8.40%)p 1.27( 10.67%)d 9.64( 80.94%)
                                            0.0000  0.0007  0.2898 -0.0212  0.2708
                                            0.0109  0.1810  0.0000  0.0000 -0.8992
                                           -0.0000  0.0000  0.0077 -0.0269
    86. (0.00002) RY*( 5) C   6           s(  0.00%)p 1.00( 63.04%)d 0.59( 36.96%)
    87. (0.00001) RY*( 6) C   6           s( 67.92%)p 0.47( 31.68%)d 0.01(  0.41%)
    88. (0.00000) RY*( 7) C   6           s(  0.00%)p 1.00(  2.53%)d38.53( 97.47%)
    89. (0.00001) RY*( 8) C   6           s(  0.15%)p15.31(  2.27%)d99.99( 97.59%)
    90. (0.00000) RY*( 9) C   6           s(  0.14%)p 3.40(  0.48%)d99.99( 99.38%)
    91. (0.00222) RY*( 1) C   7           s(  0.39%)p99.99( 94.08%)d14.32(  5.54%)
                                            0.0000  0.0216  0.0583  0.0274  0.9692
                                           -0.0033 -0.0267 -0.0000 -0.0000 -0.0298
                                           -0.0000  0.0000  0.2301 -0.0393
    92. (0.00113) RY*( 2) C   7           s(  4.14%)p22.67( 93.95%)d 0.46(  1.91%)
                                            0.0000  0.0125  0.2032 -0.0103 -0.0464
                                            0.0289 -0.9677  0.0000 -0.0000  0.1288
                                            0.0000  0.0000  0.0450 -0.0217
    93. (0.00059) RY*( 3) C   7           s( 92.48%)p 0.04(  3.81%)d 0.04(  3.71%)
                                           -0.0000 -0.0094  0.9616 -0.0217 -0.0093
                                           -0.0019  0.1937 -0.0000 -0.0000 -0.0075
                                            0.0000  0.0000 -0.1872 -0.0450
    94. (0.00047) RY*( 4) C   7           s(  0.00%)p 1.00( 86.50%)d 0.16( 13.50%)
                                           -0.0000 -0.0000  0.0000 -0.0000  0.0000
                                            0.0000 -0.0000  0.0091  0.9300 -0.0000
                                            0.0729 -0.3602 -0.0000 -0.0000
    95. (0.00006) RY*( 5) C   7           s(  0.00%)p 1.00(  4.91%)d19.39( 95.09%)
    96. (0.00007) RY*( 6) C   7           s(  1.82%)p 2.67(  4.87%)d51.20( 93.30%)
    97. (0.00003) RY*( 7) C   7           s(  1.15%)p 2.31(  2.67%)d83.45( 96.18%)
    98. (0.00000) RY*( 8) C   7           s(  0.00%)p 1.00(  8.66%)d10.54( 91.34%)
    99. (0.00000) RY*( 9) C   7           s(  0.10%)p 7.03(  0.68%)d99.99( 99.23%)
   100. (0.00267) RY*( 1) C   8           s(  0.12%)p99.99( 92.38%)d62.46(  7.50%)
                                           -0.0000  0.0273  0.0213  0.0123  0.4249
                                           -0.0339 -0.8614 -0.0000 -0.0000 -0.1937
                                           -0.0000  0.0000 -0.1904 -0.0349
   101. (0.00134) RY*( 2) C   8           s(  0.09%)p99.99( 98.51%)d15.47(  1.40%)
                                            0.0000  0.0021  0.0300  0.0339 -0.8931
                                            0.0125 -0.4314 -0.0000  0.0000 -0.0986
                                           -0.0000  0.0000  0.0643 -0.0092
   102. (0.00041) RY*( 3) C   8           s( 93.72%)p 0.00(  0.22%)d 0.06(  6.06%)
                                            0.0000 -0.0044  0.9681 -0.0081  0.0360
                                            0.0190 -0.0220  0.0000 -0.0000  0.1646
                                            0.0000  0.0000  0.1381 -0.1200
   103. (0.00024) RY*( 4) C   8           s(  0.00%)p 1.00( 71.58%)d 0.40( 28.42%)
                                            0.0000 -0.0000  0.0000  0.0000  0.0000
                                            0.0000 -0.0000  0.0083  0.8460 -0.0000
                                            0.5269 -0.0812  0.0000 -0.0000
   104. (0.00007) RY*( 5) C   8           s(  0.03%)p43.79(  1.43%)d99.99( 98.53%)
   105. (0.00006) RY*( 6) C   8           s(  0.00%)p 1.00( 22.37%)d 3.47( 77.63%)
   106. (0.00003) RY*( 7) C   8           s(  5.94%)p 0.98(  5.84%)d14.86( 88.22%)
   107. (0.00000) RY*( 8) C   8           s(  0.00%)p 1.00(  6.12%)d15.34( 93.88%)
   108. (0.00000) RY*( 9) C   8           s(  0.19%)p 8.80(  1.64%)d99.99( 98.17%)
   109. (0.00250) RY*( 1) C   9           s(  0.08%)p99.99( 91.27%)d99.99(  8.65%)
                                           -0.0000  0.0271  0.0087 -0.0211 -0.5826
                                           -0.0289 -0.7563 -0.0000 -0.0000  0.2813
                                            0.0000  0.0000 -0.0800 -0.0306
   110. (0.00123) RY*( 2) C   9           s(  0.00%)p 1.00( 98.54%)d 0.01(  1.45%)
                                           -0.0000 -0.0009  0.0067  0.0291 -0.7860
                                           -0.0194  0.6053 -0.0000  0.0000 -0.0333
                                            0.0000 -0.0000 -0.1159  0.0019
   111. (0.00043) RY*( 3) C   9           s( 91.46%)p 0.01(  0.54%)d 0.09(  8.00%)
                                            0.0000 -0.0067  0.9563  0.0148 -0.0419
                                            0.0139 -0.0568  0.0000  0.0000 -0.2434
                                           -0.0000  0.0000  0.1129 -0.0897
   112. (0.00031) RY*( 4) C   9           s(  0.00%)p 1.00( 11.35%)d 7.81( 88.65%)
                                            0.0000 -0.0000  0.0000  0.0000 -0.0000
                                            0.0000  0.0000 -0.0021 -0.3369 -0.0000
                                            0.7829 -0.5230  0.0000 -0.0000
   113. (0.00007) RY*( 5) C   9           s(  0.15%)p10.09(  1.52%)d99.99( 98.33%)
   114. (0.00004) RY*( 6) C   9           s(  0.00%)p 1.00( 82.83%)d 0.21( 17.17%)
   115. (0.00002) RY*( 7) C   9           s(  8.34%)p 0.82(  6.84%)d10.17( 84.82%)
   116. (0.00000) RY*( 8) C   9           s(  0.00%)p 1.00(  5.91%)d15.92( 94.09%)
   117. (0.00000) RY*( 9) C   9           s(  0.07%)p18.23(  1.34%)d99.99( 98.59%)
   118. (0.00352) RY*( 1) C  10           s(  1.75%)p53.74( 94.11%)d 2.37(  4.14%)
                                            0.0000 -0.0168  0.1313  0.0322  0.7721
                                            0.0004 -0.5864 -0.0000  0.0000  0.0342
                                           -0.0000 -0.0000 -0.1997  0.0192
   119. (0.00185) RY*( 2) C  10           s(  4.97%)p18.56( 92.19%)d 0.57(  2.85%)
                                           -0.0000  0.0214  0.2218 -0.0096 -0.5845
                                            0.0245 -0.7613 -0.0000  0.0000 -0.1366
                                           -0.0000 -0.0000  0.0905 -0.0403
   120. (0.00051) RY*( 3) C  10           s( 91.03%)p 0.07(  6.57%)d 0.03(  2.40%)
                                            0.0000 -0.0062  0.9541  0.0185  0.0026
                                           -0.0155  0.2552 -0.0000 -0.0000  0.0681
                                            0.0000  0.0000 -0.1057 -0.0903
   121. (0.00019) RY*( 4) C  10           s(  0.00%)p 1.00( 92.12%)d 0.09(  7.88%)
                                            0.0000 -0.0000  0.0000 -0.0000  0.0000
                                            0.0000  0.0000 -0.0044  0.9598  0.0000
                                           -0.2546  0.1182  0.0000  0.0000
   122. (0.00007) RY*( 5) C  10           s(  0.23%)p 9.81(  2.27%)d99.99( 97.50%)
   123. (0.00008) RY*( 6) C  10           s(  0.00%)p 1.00(  2.55%)d38.17( 97.45%)
   124. (0.00003) RY*( 7) C  10           s(  1.82%)p 1.97(  3.59%)d51.84( 94.59%)
   125. (0.00000) RY*( 8) C  10           s(  0.00%)p 1.00(  5.38%)d17.58( 94.62%)
   126. (0.00000) RY*( 9) C  10           s(  0.27%)p 4.98(  1.33%)d99.99( 98.40%)
   127. (0.00183) RY*( 1) H  11           s( 99.81%)p 0.00(  0.19%)
                                            0.0101  0.9990  0.0134  0.0410 -0.0000
   128. (0.00005) RY*( 2) H  11           s(  0.11%)p99.99( 99.89%)
   129. (0.00003) RY*( 3) H  11           s(  0.18%)p99.99( 99.82%)
   130. (0.00001) RY*( 4) H  11           s(  0.00%)p 1.00(100.00%)
   131. (0.00024) RY*( 1) H  12           s( 97.13%)p 0.03(  2.87%)
                                            0.0056  0.9855 -0.0106 -0.1692 -0.0000
   132. (0.00007) RY*( 2) H  12           s(  0.00%)p 1.00(100.00%)
   133. (0.00005) RY*( 3) H  12           s(  2.41%)p40.41( 97.59%)
   134. (0.00000) RY*( 4) H  12           s(  0.56%)p99.99( 99.44%)
   135. (0.00063) RY*( 1) H  13           s( 96.92%)p 0.03(  3.08%)
                                            0.0056  0.9845 -0.0460  0.1692  0.0032
   136. (0.00008) RY*( 2) H  13           s(  2.21%)p44.28( 97.79%)
   137. (0.00007) RY*( 3) H  13           s(  0.11%)p99.99( 99.89%)
   138. (0.00001) RY*( 4) H  13           s(  0.86%)p99.99( 99.14%)
   139. (0.00063) RY*( 1) H  14           s( 96.92%)p 0.03(  3.08%)
                                            0.0056  0.9845 -0.0460  0.1692 -0.0032
   140. (0.00008) RY*( 2) H  14           s(  2.21%)p44.28( 97.79%)
   141. (0.00007) RY*( 3) H  14           s(  0.11%)p99.99( 99.89%)
   142. (0.00001) RY*( 4) H  14           s(  0.86%)p99.99( 99.14%)
   143. (0.00068) RY*( 1) H  15           s( 99.58%)p 0.00(  0.42%)
                                            0.0028  0.9979 -0.0635 -0.0137 -0.0000
   144. (0.00006) RY*( 2) H  15           s(  0.00%)p 1.00(100.00%)
   145. (0.00003) RY*( 3) H  15           s(  0.02%)p99.99( 99.98%)
   146. (0.00003) RY*( 4) H  15           s(  0.50%)p99.99( 99.50%)
   147. (0.00072) RY*( 1) H  16           s( 99.69%)p 0.00(  0.31%)
                                            0.0043  0.9985 -0.0141  0.0534 -0.0000
   148. (0.00005) RY*( 2) H  16           s(  0.00%)p 1.00(100.00%)
   149. (0.00003) RY*( 3) H  16           s(  0.38%)p99.99( 99.62%)
   150. (0.00004) RY*( 4) H  16           s(  0.04%)p99.99( 99.96%)
   151. (0.00072) RY*( 1) H  17           s( 99.66%)p 0.00(  0.34%)
                                            0.0028  0.9983  0.0229  0.0535  0.0000
   152. (0.00004) RY*( 2) H  17           s(  0.09%)p99.99( 99.91%)
   153. (0.00004) RY*( 3) H  17           s(  0.36%)p99.99( 99.64%)
   154. (0.00002) RY*( 4) H  17           s(  0.00%)p 1.00(100.00%)
   155. (0.00192) RY*( 1) H  18           s( 99.64%)p 0.00(  0.36%)
                                            0.0074  0.9982  0.0274 -0.0532  0.0000
   156. (0.00005) RY*( 2) H  18           s(  0.00%)p 1.00(100.00%)
   157. (0.00004) RY*( 3) H  18           s(  0.29%)p99.99( 99.71%)
   158. (0.00003) RY*( 4) H  18           s(  0.18%)p99.99( 99.82%)
   159. (0.00164) BD*( 1) O   1 - C   2  
                ( 33.96%)   0.5827* O   1 s( 42.36%)p 1.36( 57.55%)d 0.00(  0.09%)
                                           -0.0000  0.6502 -0.0281 -0.7468  0.0208
                                            0.1318 -0.0013 -0.0000  0.0000 -0.0103
                                            0.0000 -0.0000  0.0249 -0.0134
                ( 66.04%)  -0.8127* C   2 s( 31.53%)p 2.16( 68.22%)d 0.01(  0.25%)
                                            0.0000  0.5587 -0.0563  0.8126  0.0652
                                           -0.1267 -0.0392  0.0000  0.0000 -0.0106
                                            0.0000 -0.0000  0.0426 -0.0237
   160. (0.02339) BD*( 2) O   1 - C   2  
                ( 39.52%)   0.6286* O   1 s(  0.00%)p 1.00( 99.84%)d 0.00(  0.16%)
                                            0.0000 -0.0000  0.0000  0.0000 -0.0000
                                            0.0000  0.0000 -0.9991  0.0101  0.0000
                                            0.0396 -0.0085 -0.0000  0.0000
                ( 60.48%)  -0.7777* C   2 s(  0.00%)p 1.00( 99.73%)d 0.00(  0.27%)
                                           -0.0000  0.0000  0.0000  0.0000 -0.0000
                                           -0.0000 -0.0000 -0.9982  0.0302  0.0000
                                           -0.0522 -0.0009  0.0000 -0.0000
   161. (0.03210) BD*( 1) C   2 - C   3  
                ( 54.51%)   0.7383* C   2 s( 36.12%)p 1.77( 63.82%)d 0.00(  0.07%)
                                            0.0003  0.6010 -0.0052 -0.2979 -0.0032
                                            0.7412 -0.0093  0.0000  0.0000 -0.0171
                                            0.0000  0.0000 -0.0156 -0.0114
                ( 45.49%)  -0.6745* C   3 s( 31.77%)p 2.15( 68.20%)d 0.00(  0.04%)
                                           -0.0000  0.5636 -0.0020  0.3286 -0.0012
                                           -0.7576  0.0079 -0.0000 -0.0000 -0.0099
                                           -0.0000  0.0000 -0.0115 -0.0121
   162. (0.02741) BD*( 1) C   2 - H  11  
                ( 39.90%)   0.6317* C   2 s( 32.30%)p 2.09( 67.66%)d 0.00(  0.05%)
                                            0.0003 -0.5673 -0.0331  0.4931 -0.0311
                                            0.6576  0.0071 -0.0000 -0.0000 -0.0200
                                            0.0000  0.0000  0.0005  0.0071
                ( 60.10%)  -0.7752* H  11 s( 99.89%)p 0.00(  0.11%)
                                           -0.9994  0.0115 -0.0183 -0.0268  0.0000
   163. (0.01615) BD*( 1) C   3 - C   4  
                ( 50.13%)   0.7080* C   3 s( 33.25%)p 2.01( 66.69%)d 0.00(  0.06%)
                                            0.0001  0.5764  0.0143 -0.8129 -0.0055
                                            0.0761 -0.0161  0.0000 -0.0000 -0.0040
                                           -0.0000 -0.0000  0.0184 -0.0153
                ( 49.87%)  -0.7062* C   4 s( 36.71%)p 1.72( 63.24%)d 0.00(  0.05%)
                                           -0.0002  0.6059 -0.0015  0.7816 -0.0288
                                           -0.1419 -0.0229 -0.0000  0.0000 -0.0075
                                           -0.0000  0.0000  0.0167 -0.0139
   164. (0.01156) BD*( 1) C   3 - C  10  
                ( 48.79%)   0.6985* C   3 s( 34.92%)p 1.86( 65.04%)d 0.00(  0.04%)
                                            0.0002 -0.5909 -0.0031 -0.4799 -0.0180
                                           -0.6477  0.0146  0.0000  0.0000 -0.0130
                                           -0.0000  0.0000  0.0075  0.0129
                ( 51.21%)  -0.7156* C  10 s( 34.44%)p 1.90( 65.51%)d 0.00(  0.05%)
                                           -0.0001 -0.5868 -0.0042  0.4840 -0.0201
                                            0.6483  0.0153  0.0000  0.0000 -0.0185
                                           -0.0000 -0.0000  0.0011  0.0121
   165. (0.05506) BD*( 2) C   3 - C  10  
                ( 56.23%)   0.7499* C   3 s(  0.00%)p 1.00( 99.95%)d 0.00(  0.05%)
                                           -0.0000  0.0000 -0.0000  0.0000  0.0000
                                           -0.0000 -0.0000  0.9998 -0.0020  0.0000
                                            0.0082  0.0198  0.0000  0.0000
                ( 43.77%)  -0.6616* C  10 s(  0.00%)p 1.00( 99.94%)d 0.00(  0.06%)
                                           -0.0000  0.0000  0.0000  0.0000  0.0000
                                           -0.0000 -0.0000  0.9997 -0.0012  0.0000
                                           -0.0236 -0.0031 -0.0000  0.0000
   166. (0.01660) BD*( 1) C   4 - O   5  
                ( 68.22%)   0.8259* C   4 s( 24.58%)p 3.06( 75.13%)d 0.01(  0.29%)
                                           -0.0001  0.4956 -0.0154 -0.5121 -0.0072
                                           -0.6982 -0.0390  0.0000 -0.0000  0.0439
                                           -0.0000 -0.0000 -0.0148 -0.0276
                ( 31.78%)  -0.5638* O   5 s( 34.71%)p 1.88( 65.22%)d 0.00(  0.07%)
                                            0.0000  0.5891  0.0026  0.4516  0.0049
                                            0.6695  0.0019  0.0000 -0.0000  0.0152
                                            0.0000  0.0000 -0.0169 -0.0146
   167. (0.09723) BD*( 2) C   4 - O   5  
                ( 70.01%)   0.8367* C   4 s(  0.00%)p 1.00( 99.79%)d 0.00(  0.21%)
                                           -0.0000 -0.0000  0.0000  0.0000  0.0000
                                           -0.0000  0.0000  0.9989 -0.0108 -0.0000
                                           -0.0253 -0.0375 -0.0000 -0.0000
                ( 29.99%)  -0.5476* O   5 s(  0.00%)p 1.00( 99.91%)d 0.00(  0.09%)
                                           -0.0000  0.0000 -0.0000  0.0000 -0.0000
                                           -0.0000  0.0000  0.9996  0.0024  0.0000
                                           -0.0001  0.0296  0.0000  0.0000
   168. (0.01447) BD*( 1) C   4 - C   7  
                ( 49.34%)   0.7025* C   4 s( 38.40%)p 1.60( 61.55%)d 0.00(  0.05%)
                                           -0.0000  0.6196  0.0042 -0.3541 -0.0104
                                            0.7000 -0.0101  0.0000  0.0000 -0.0137
                                           -0.0000  0.0000 -0.0109 -0.0131
                ( 50.66%)  -0.7117* C   7 s( 33.67%)p 1.97( 66.27%)d 0.00(  0.06%)
                                           -0.0000  0.5801  0.0101  0.2778 -0.0222
                                           -0.7647 -0.0172 -0.0000  0.0000 -0.0135
                                           -0.0000  0.0000 -0.0141 -0.0146
   169. (0.00431) BD*( 1) O   5 - C   6  
                ( 28.95%)   0.5381* O   5 s( 32.13%)p 2.11( 67.81%)d 0.00(  0.06%)
                                            0.0001  0.5668  0.0003 -0.8213  0.0003
                                            0.0557 -0.0206  0.0000 -0.0000 -0.0150
                                           -0.0000  0.0000  0.0147 -0.0140
                ( 71.05%)  -0.8429* C   6 s( 20.54%)p 3.85( 79.10%)d 0.02(  0.36%)
                                            0.0001  0.4524  0.0266  0.8866  0.0500
                                           -0.0355 -0.0346 -0.0000 -0.0000 -0.0029
                                           -0.0000  0.0000  0.0516 -0.0304
   170. (0.00344) BD*( 1) C   6 - H  12  
                ( 37.47%)   0.6122* C   6 s( 26.46%)p 2.78( 73.50%)d 0.00(  0.04%)
                                            0.0001 -0.5142 -0.0151  0.2941 -0.0076
                                            0.8051 -0.0161  0.0000 -0.0000 -0.0081
                                           -0.0000 -0.0000  0.0172  0.0082
                ( 62.53%)  -0.7907* H  12 s( 99.90%)p 0.00(  0.10%)
                                           -0.9995  0.0008 -0.0140 -0.0281 -0.0000
   171. (0.00493) BD*( 1) C   6 - H  13  
                ( 38.09%)   0.6171* C   6 s( 26.53%)p 2.77( 73.43%)d 0.00(  0.04%)
                                           -0.0000 -0.5149  0.0137  0.2443  0.0218
                                           -0.4172  0.0170  0.7069 -0.0010  0.0036
                                           -0.0034  0.0153  0.0063 -0.0118
                ( 61.91%)  -0.7869* H  13 s( 99.90%)p 0.00(  0.10%)
                                           -0.9995  0.0032 -0.0154  0.0106 -0.0252
   172. (0.00493) BD*( 1) C   6 - H  14  
                ( 38.09%)   0.6171* C   6 s( 26.53%)p 2.77( 73.43%)d 0.00(  0.04%)
                                           -0.0000 -0.5149  0.0137  0.2443  0.0218
                                           -0.4172  0.0170 -0.7069  0.0010  0.0036
                                            0.0034 -0.0153  0.0063 -0.0118
                ( 61.91%)  -0.7869* H  14 s( 99.90%)p 0.00(  0.10%)
                                           -0.9995  0.0032 -0.0154  0.0106  0.0252
   173. (0.00784) BD*( 1) C   7 - C   8  
                ( 49.31%)   0.7022* C   7 s( 36.35%)p 1.75( 63.61%)d 0.00(  0.04%)
                                            0.0001 -0.6028 -0.0119 -0.4835  0.0250
                                           -0.6332 -0.0277 -0.0000 -0.0000 -0.0166
                                            0.0000 -0.0000 -0.0006  0.0122
                ( 50.69%)  -0.7120* C   8 s( 35.27%)p 1.83( 64.68%)d 0.00(  0.05%)
                                           -0.0001 -0.5938 -0.0095  0.5012  0.0366
                                            0.6277 -0.0172  0.0000 -0.0000 -0.0163
                                           -0.0000 -0.0000  0.0082  0.0118
   174. (0.03014) BD*( 2) C   7 - C   8  
                ( 49.66%)   0.7047* C   7 s(  0.00%)p 1.00( 99.94%)d 0.00(  0.06%)
                                           -0.0000  0.0000 -0.0000 -0.0000 -0.0000
                                            0.0000 -0.0000 -0.9996  0.0088  0.0000
                                           -0.0241 -0.0072 -0.0000  0.0000
                ( 50.34%)  -0.7095* C   8 s(  0.00%)p 1.00( 99.93%)d 0.00(  0.07%)
                                            0.0000 -0.0000 -0.0000 -0.0000  0.0000
                                            0.0000 -0.0000 -0.9996  0.0107  0.0000
                                            0.0025  0.0258  0.0000  0.0000
   175. (0.00671) BD*( 1) C   7 - H  15  
                ( 36.88%)   0.6073* C   7 s( 29.91%)p 2.34( 70.07%)d 0.00(  0.03%)
                                           -0.0003  0.5467 -0.0144 -0.8292  0.0095
                                            0.1126  0.0164  0.0000  0.0000 -0.0016
                                           -0.0000  0.0000  0.0128 -0.0105
                ( 63.12%)  -0.7945* H  15 s( 99.90%)p 0.00(  0.10%)
                                            0.9995 -0.0010  0.0312 -0.0074 -0.0000
   176. (0.00806) BD*( 1) C   8 - C   9  
                ( 49.42%)   0.7030* C   8 s( 35.29%)p 1.83( 64.66%)d 0.00(  0.05%)
                                           -0.0001 -0.5940 -0.0082 -0.7994 -0.0144
                                            0.0762 -0.0388  0.0000 -0.0000  0.0070
                                            0.0000 -0.0000 -0.0178  0.0132
                ( 50.58%)  -0.7112* C   9 s( 34.76%)p 1.88( 65.18%)d 0.00(  0.06%)
                                           -0.0000 -0.5894 -0.0127  0.7970  0.0047
                                           -0.1225 -0.0405 -0.0000 -0.0000  0.0015
                                            0.0000 -0.0000 -0.0192  0.0155
   177. (0.00645) BD*( 1) C   8 - H  16  
                ( 36.55%)   0.6046* C   8 s( 29.35%)p 2.41( 70.62%)d 0.00(  0.03%)
                                            0.0003 -0.5416  0.0141  0.3281 -0.0051
                                           -0.7736  0.0112 -0.0000  0.0000  0.0094
                                            0.0000 -0.0000  0.0094  0.0092
                ( 63.45%)  -0.7965* H  16 s( 99.89%)p 0.00(  0.11%)
                                           -0.9995  0.0026 -0.0127  0.0300  0.0000
   178. (0.00748) BD*( 1) C   9 - C  10  
                ( 50.63%)   0.7116* C   9 s( 35.26%)p 1.83( 64.68%)d 0.00(  0.06%)
                                            0.0000  0.5937  0.0097  0.3266  0.0390
                                           -0.7338  0.0086 -0.0000 -0.0000 -0.0105
                                           -0.0000  0.0000 -0.0156 -0.0150
                ( 49.37%)  -0.7026* C  10 s( 35.60%)p 1.81( 64.35%)d 0.00(  0.05%)
                                            0.0001  0.5965  0.0141 -0.2808  0.0369
                                            0.7502  0.0223  0.0000 -0.0000 -0.0155
                                           -0.0000  0.0000 -0.0115 -0.0119
   179. (0.00668) BD*( 1) C   9 - H  17  
                ( 37.13%)   0.6093* C   9 s( 29.87%)p 2.35( 70.10%)d 0.00(  0.03%)
                                            0.0003 -0.5464  0.0119 -0.5061  0.0060
                                           -0.6669  0.0099 -0.0000  0.0000 -0.0130
                                            0.0000 -0.0000  0.0040  0.0116
                ( 62.87%)  -0.7929* H  17 s( 99.89%)p 0.00(  0.11%)
                                           -0.9994  0.0009  0.0205  0.0263 -0.0000
   180. (0.00829) BD*( 1) C  10 - H  18  
                ( 35.62%)   0.5969* C  10 s( 29.89%)p 2.35( 70.09%)d 0.00(  0.02%)
                                            0.0003 -0.5465  0.0156 -0.8279  0.0109
                                            0.1241 -0.0074  0.0000 -0.0000  0.0044
                                            0.0000 -0.0000 -0.0119  0.0087
                ( 64.38%)  -0.8023* H  18 s( 99.89%)p 0.00(  0.11%)
                                           -0.9994  0.0062  0.0326 -0.0065 -0.0000


 NHO Directionality and "Bond Bending" (deviations from line of nuclear centers)

         [Thresholds for printing:  angular deviation  >  1.0 degree]
                                    hybrid p-character > 25.0%
                                    orbital occupancy  >  0.10e

                                Line of Centers        Hybrid 1              Hybrid 2
                                ---------------  -------------------   ------------------
                NBO               Theta   Phi    Theta   Phi    Dev    Theta   Phi    Dev
 ========================================================================================
     1. BD (   1) O   1 - C   2    90.0  170.5     --     --    --      90.0  349.3   1.2
     2. BD (   2) O   1 - C   2    90.0  170.5     0.0    0.0  90.0      0.0    0.0  90.0
     3. BD (   1) C   2 - C   3    90.0  114.1    90.0  112.4   1.8      --     --    --
     4. BD (   1) C   2 - H  11    90.0  229.5    90.0  235.2   5.7      --     --    --
     5. BD (   1) C   3 - C   4    90.0  172.7    90.0  175.8   3.1     90.0  347.7   5.0
     6. BD (   1) C   3 - C  10    90.0   53.3    90.0   51.8   1.5     90.0  235.0   1.7
     7. BD (   2) C   3 - C  10    90.0   53.3     0.0    0.0  90.0      0.0    0.0  90.0
     8. BD (   1) C   4 - O   5    90.0  235.9    90.0  234.8   1.1      --     --    --
     9. BD (   2) C   4 - O   5    90.0  235.9     0.0    0.0  90.0      0.0    0.0  90.0
    10. BD (   1) C   4 - C   7    90.0  112.2    90.0  117.8   5.6     90.0  288.1   4.1
    11. BD (   1) O   5 - C   6    90.0  175.6    90.0  177.6   2.0      --     --    --
    13. BD (   1) C   6 - H  13   144.5  124.9   145.8  123.6   1.5      --     --    --
    14. BD (   1) C   6 - H  14    35.5  124.9    34.2  123.6   1.5      --     --    --
    15. BD (   1) C   7 - C   8    90.0   52.0    90.0   55.2   3.2     90.0  228.6   3.4
    16. BD (   2) C   7 - C   8    90.0   52.0     0.0    0.0  90.0      0.0    0.0  90.0
    18. BD (   1) C   8 - C   9    90.0  353.1    90.0  357.4   4.2     90.0  168.5   4.6
    20. BD (   1) C   9 - C  10    90.0  292.1    90.0  296.8   4.6     90.0  107.5   4.6
    22. BD (   1) C  10 - H  18    90.0  350.4    90.0  351.9   1.5      --     --    --
    33. LP (   1) O   1             --     --     90.0  351.3   --       --     --    --
    34. LP (   2) O   1             --     --     90.0  260.6   --       --     --    --
    35. LP (   1) O   5             --     --     90.0  294.8   --       --     --    --
    36. LP*(   1) C   9             --     --      0.0    0.0   --       --     --    --


 Second Order Perturbation Theory Analysis of Fock Matrix in NBO Basis

     Threshold for printing:   0.25 kcal/mol
                                                                              E(2)  E(j)-E(i) F(i,j)
         Donor NBO (i)                     Acceptor NBO (j)                 kcal/mol   a.u.    a.u. 
 ===================================================================================================

 within unit  1
   1. BD (   1) O   1 - C   2        / 46. RY*(   1) C   2                    0.72    1.64    0.043
   1. BD (   1) O   1 - C   2        / 56. RY*(   2) C   3                    0.72    2.04    0.048
   1. BD (   1) O   1 - C   2        /161. BD*(   1) C   2 - C   3            0.54    1.48    0.036
   1. BD (   1) O   1 - C   2        /163. BD*(   1) C   3 - C   4            0.83    1.55    0.046
   2. BD (   2) O   1 - C   2        /165. BD*(   2) C   3 - C  10            4.56    0.38    0.053
   3. BD (   1) C   2 - C   3        / 37. RY*(   1) O   1                    0.63    1.89    0.044
   3. BD (   1) C   2 - C   3        / 64. RY*(   1) C   4                    0.56    1.47    0.036
   3. BD (   1) C   2 - C   3        /118. RY*(   1) C  10                    0.55    1.73    0.039
   3. BD (   1) C   2 - C   3        /159. BD*(   1) O   1 - C   2            0.33    1.29    0.026
   3. BD (   1) C   2 - C   3        /163. BD*(   1) C   3 - C   4            1.15    1.17    0.046
   3. BD (   1) C   2 - C   3        /164. BD*(   1) C   3 - C  10            1.53    1.21    0.054
   3. BD (   1) C   2 - C   3        /168. BD*(   1) C   4 - C   7            1.45    1.18    0.052
   3. BD (   1) C   2 - C   3        /178. BD*(   1) C   9 - C  10            1.42    1.22    0.053
   4. BD (   1) C   2 - H  11        / 37. RY*(   1) O   1                    0.57    1.74    0.040
   4. BD (   1) C   2 - H  11        / 56. RY*(   2) C   3                    0.27    1.50    0.025
   4. BD (   1) C   2 - H  11        /164. BD*(   1) C   3 - C  10            2.08    1.05    0.059
   5. BD (   1) C   3 - C   4        / 48. RY*(   3) C   2                    0.34    1.66    0.030
   5. BD (   1) C   3 - C   4        / 73. RY*(   1) O   5                    0.34    2.04    0.033
   5. BD (   1) C   3 - C   4        / 91. RY*(   1) C   7                    0.49    1.86    0.038
   5. BD (   1) C   3 - C   4        / 92. RY*(   2) C   7                    0.27    1.47    0.025
   5. BD (   1) C   3 - C   4        /118. RY*(   1) C  10                    0.57    1.79    0.041
   5. BD (   1) C   3 - C   4        /159. BD*(   1) O   1 - C   2            0.57    1.35    0.035
   5. BD (   1) C   3 - C   4        /161. BD*(   1) C   2 - C   3            0.94    1.17    0.042
   5. BD (   1) C   3 - C   4        /164. BD*(   1) C   3 - C  10            1.68    1.27    0.058
   5. BD (   1) C   3 - C   4        /166. BD*(   1) C   4 - O   5            0.40    1.06    0.026
   5. BD (   1) C   3 - C   4        /168. BD*(   1) C   4 - C   7            1.92    1.24    0.062
   5. BD (   1) C   3 - C   4        /169. BD*(   1) O   5 - C   6            1.53    1.00    0.050
   5. BD (   1) C   3 - C   4        /175. BD*(   1) C   7 - H  15            1.12    1.18    0.046
   5. BD (   1) C   3 - C   4        /180. BD*(   1) C  10 - H  18            0.94    1.21    0.043
   6. BD (   1) C   3 - C  10        / 46. RY*(   1) C   2                    0.58    1.30    0.035
   6. BD (   1) C   3 - C  10        / 64. RY*(   1) C   4                    0.38    1.52    0.031
   6. BD (   1) C   3 - C  10        /109. RY*(   1) C   9                    0.47    1.90    0.038
   6. BD (   1) C   3 - C  10        /110. RY*(   2) C   9                    0.61    1.36    0.037
   6. BD (   1) C   3 - C  10        /161. BD*(   1) C   2 - C   3            1.28    1.15    0.049
   6. BD (   1) C   3 - C  10        /162. BD*(   1) C   2 - H  11            0.59    1.15    0.033
   6. BD (   1) C   3 - C  10        /163. BD*(   1) C   3 - C   4            1.76    1.21    0.058
   6. BD (   1) C   3 - C  10        /166. BD*(   1) C   4 - O   5            1.87    1.04    0.056
   6. BD (   1) C   3 - C  10        /178. BD*(   1) C   9 - C  10            1.23    1.27    0.050
   6. BD (   1) C   3 - C  10        /179. BD*(   1) C   9 - H  17            1.12    1.18    0.046
   6. BD (   1) C   3 - C  10        /180. BD*(   1) C  10 - H  18            0.59    1.19    0.034
   7. BD (   2) C   3 - C  10        / 36. LP*(   1) C   9                   35.60    0.18    0.103
   7. BD (   2) C   3 - C  10        / 49. RY*(   4) C   2                    0.55    1.38    0.039
   7. BD (   2) C   3 - C  10        / 68. RY*(   5) C   4                    0.31    1.75    0.033
   7. BD (   2) C   3 - C  10        /114. RY*(   6) C   9                    1.12    1.03    0.048
   7. BD (   2) C   3 - C  10        /121. RY*(   4) C  10                    0.29    0.90    0.023
   7. BD (   2) C   3 - C  10        /160. BD*(   2) O   1 - C   2            5.52    0.30    0.056
   7. BD (   2) C   3 - C  10        /165. BD*(   2) C   3 - C  10            0.28    0.29    0.012
   7. BD (   2) C   3 - C  10        /167. BD*(   2) C   4 - O   5           12.77    0.20    0.067
   8. BD (   1) C   4 - O   5        / 55. RY*(   1) C   3                    0.33    2.04    0.033
   8. BD (   1) C   4 - O   5        / 83. RY*(   2) C   6                    0.64    1.54    0.040
   8. BD (   1) C   4 - O   5        /163. BD*(   1) C   3 - C   4            0.44    1.47    0.032
   8. BD (   1) C   4 - O   5        /164. BD*(   1) C   3 - C  10            0.88    1.50    0.046
   8. BD (   1) C   4 - O   5        /168. BD*(   1) C   4 - C   7            0.45    1.48    0.033
   8. BD (   1) C   4 - O   5        /170. BD*(   1) C   6 - H  12            0.26    1.43    0.024
   8. BD (   1) C   4 - O   5        /173. BD*(   1) C   7 - C   8            0.57    1.51    0.037
   9. BD (   2) C   4 - O   5        / 58. RY*(   4) C   3                    0.40    1.37    0.030
   9. BD (   2) C   4 - O   5        / 84. RY*(   3) C   6                    0.50    1.98    0.041
   9. BD (   2) C   4 - O   5        / 94. RY*(   4) C   7                    0.44    1.12    0.029
   9. BD (   2) C   4 - O   5        /165. BD*(   2) C   3 - C  10            4.69    0.43    0.057
   9. BD (   2) C   4 - O   5        /167. BD*(   2) C   4 - O   5            1.28    0.33    0.026
   9. BD (   2) C   4 - O   5        /171. BD*(   1) C   6 - H  13            1.42    0.84    0.045
   9. BD (   2) C   4 - O   5        /172. BD*(   1) C   6 - H  14            1.42    0.84    0.045
   9. BD (   2) C   4 - O   5        /174. BD*(   2) C   7 - C   8            3.76    0.42    0.051
  10. BD (   1) C   4 - C   7        / 55. RY*(   1) C   3                    0.66    1.82    0.044
  10. BD (   1) C   4 - C   7        / 56. RY*(   2) C   3                    0.29    1.73    0.029
  10. BD (   1) C   4 - C   7        / 73. RY*(   1) O   5                    0.25    2.05    0.029
  10. BD (   1) C   4 - C   7        /100. RY*(   1) C   8                    0.53    1.90    0.040
  10. BD (   1) C   4 - C   7        /101. RY*(   2) C   8                    0.56    1.40    0.036
  10. BD (   1) C   4 - C   7        /161. BD*(   1) C   2 - C   3            1.46    1.18    0.053
  10. BD (   1) C   4 - C   7        /163. BD*(   1) C   3 - C   4            2.25    1.25    0.067
  10. BD (   1) C   4 - C   7        /173. BD*(   1) C   7 - C   8            1.36    1.29    0.053
  10. BD (   1) C   4 - C   7        /175. BD*(   1) C   7 - H  15            0.63    1.19    0.035
  10. BD (   1) C   4 - C   7        /177. BD*(   1) C   8 - H  16            0.97    1.21    0.043
  11. BD (   1) O   5 - C   6        / 64. RY*(   1) C   4                    0.44    1.69    0.034
  11. BD (   1) O   5 - C   6        / 65. RY*(   2) C   4                    0.66    2.13    0.047
  11. BD (   1) O   5 - C   6        /163. BD*(   1) C   3 - C   4            1.42    1.39    0.056
  12. BD (   1) C   6 - H  12        / 73. RY*(   1) O   5                    0.28    1.82    0.028
  12. BD (   1) C   6 - H  12        /166. BD*(   1) C   4 - O   5            2.05    0.84    0.053
  13. BD (   1) C   6 - H  13        / 74. RY*(   2) O   5                    0.29    1.91    0.030
  13. BD (   1) C   6 - H  13        /167. BD*(   2) C   4 - O   5            1.05    0.45    0.029
  14. BD (   1) C   6 - H  14        / 74. RY*(   2) O   5                    0.29    1.91    0.030
  14. BD (   1) C   6 - H  14        /167. BD*(   2) C   4 - O   5            1.05    0.45    0.029
  15. BD (   1) C   7 - C   8        / 65. RY*(   2) C   4                    0.69    1.97    0.047
  15. BD (   1) C   7 - C   8        /109. RY*(   1) C   9                    0.45    1.91    0.037
  15. BD (   1) C   7 - C   8        /110. RY*(   2) C   9                    0.61    1.37    0.037
  15. BD (   1) C   7 - C   8        /166. BD*(   1) C   4 - O   5            2.46    1.05    0.064
  15. BD (   1) C   7 - C   8        /168. BD*(   1) C   4 - C   7            1.47    1.23    0.054
  15. BD (   1) C   7 - C   8        /175. BD*(   1) C   7 - H  15            0.87    1.17    0.040
  15. BD (   1) C   7 - C   8        /176. BD*(   1) C   8 - C   9            1.15    1.26    0.048
  15. BD (   1) C   7 - C   8        /177. BD*(   1) C   8 - H  16            0.58    1.19    0.033
  15. BD (   1) C   7 - C   8        /179. BD*(   1) C   9 - H  17            1.07    1.19    0.045
  16. BD (   2) C   7 - C   8        / 36. LP*(   1) C   9                   24.33    0.19    0.090
  16. BD (   2) C   7 - C   8        / 67. RY*(   4) C   4                    0.56    1.75    0.043
  16. BD (   2) C   7 - C   8        /112. RY*(   4) C   9                    0.40    2.03    0.039
  16. BD (   2) C   7 - C   8        /114. RY*(   6) C   9                    0.28    1.04    0.023
  16. BD (   2) C   7 - C   8        /167. BD*(   2) C   4 - O   5           17.72    0.21    0.079
  17. BD (   1) C   7 - H  15        / 64. RY*(   1) C   4                    0.36    1.35    0.028
  17. BD (   1) C   7 - H  15        /100. RY*(   1) C   8                    0.39    1.70    0.033
  17. BD (   1) C   7 - H  15        /163. BD*(   1) C   3 - C   4            2.13    1.05    0.060
  17. BD (   1) C   7 - H  15        /166. BD*(   1) C   4 - O   5            0.38    0.87    0.023
  17. BD (   1) C   7 - H  15        /168. BD*(   1) C   4 - C   7            0.37    1.05    0.025
  17. BD (   1) C   7 - H  15        /173. BD*(   1) C   7 - C   8            0.64    1.08    0.033
  17. BD (   1) C   7 - H  15        /176. BD*(   1) C   8 - C   9            1.85    1.08    0.057
  18. BD (   1) C   8 - C   9        / 91. RY*(   1) C   7                    0.39    1.84    0.034
  18. BD (   1) C   8 - C   9        / 92. RY*(   2) C   7                    0.59    1.46    0.037
  18. BD (   1) C   8 - C   9        /119. RY*(   2) C  10                    1.12    1.49    0.052
  18. BD (   1) C   8 - C   9        /173. BD*(   1) C   7 - C   8            1.18    1.26    0.049
  18. BD (   1) C   8 - C   9        /175. BD*(   1) C   7 - H  15            1.17    1.17    0.047
  18. BD (   1) C   8 - C   9        /177. BD*(   1) C   8 - H  16            0.59    1.18    0.033
  18. BD (   1) C   8 - C   9        /178. BD*(   1) C   9 - C  10            1.13    1.27    0.048
  18. BD (   1) C   8 - C   9        /179. BD*(   1) C   9 - H  17            0.54    1.19    0.032
  18. BD (   1) C   8 - C   9        /180. BD*(   1) C  10 - H  18            1.31    1.20    0.050
  19. BD (   1) C   8 - H  16        / 91. RY*(   1) C   7                    0.30    1.65    0.028
  19. BD (   1) C   8 - H  16        /109. RY*(   1) C   9                    0.33    1.72    0.030
  19. BD (   1) C   8 - H  16        /168. BD*(   1) C   4 - C   7            2.20    1.04    0.060
  19. BD (   1) C   8 - H  16        /173. BD*(   1) C   7 - C   8            0.45    1.07    0.028
  19. BD (   1) C   8 - H  16        /176. BD*(   1) C   8 - C   9            0.32    1.07    0.024
  19. BD (   1) C   8 - H  16        /178. BD*(   1) C   9 - C  10            1.79    1.08    0.056
  20. BD (   1) C   9 - C  10        / 55. RY*(   1) C   3                    0.47    1.80    0.037
  20. BD (   1) C   9 - C  10        / 56. RY*(   2) C   3                    0.57    1.71    0.039
  20. BD (   1) C   9 - C  10        /100. RY*(   1) C   8                    0.42    1.88    0.036
  20. BD (   1) C   9 - C  10        /101. RY*(   2) C   8                    0.71    1.37    0.040
  20. BD (   1) C   9 - C  10        /161. BD*(   1) C   2 - C   3            1.45    1.16    0.052
  20. BD (   1) C   9 - C  10        /164. BD*(   1) C   3 - C  10            1.34    1.25    0.052
  20. BD (   1) C   9 - C  10        /176. BD*(   1) C   8 - C   9            1.10    1.26    0.047
  20. BD (   1) C   9 - C  10        /177. BD*(   1) C   8 - H  16            1.24    1.18    0.048
  20. BD (   1) C   9 - C  10        /179. BD*(   1) C   9 - H  17            0.59    1.19    0.033
  20. BD (   1) C   9 - C  10        /180. BD*(   1) C  10 - H  18            0.73    1.20    0.037
  21. BD (   1) C   9 - H  17        /100. RY*(   1) C   8                    0.33    1.69    0.030
  21. BD (   1) C   9 - H  17        /118. RY*(   1) C  10                    0.28    1.59    0.027
  21. BD (   1) C   9 - H  17        /164. BD*(   1) C   3 - C  10            2.05    1.07    0.059
  21. BD (   1) C   9 - H  17        /173. BD*(   1) C   7 - C   8            2.00    1.07    0.059
  21. BD (   1) C   9 - H  17        /176. BD*(   1) C   8 - C   9            0.35    1.07    0.024
  21. BD (   1) C   9 - H  17        /178. BD*(   1) C   9 - C  10            0.43    1.09    0.027
  22. BD (   1) C  10 - H  18        / 55. RY*(   1) C   3                    0.37    1.59    0.031
  22. BD (   1) C  10 - H  18        /109. RY*(   1) C   9                    0.32    1.71    0.030
  22. BD (   1) C  10 - H  18        /163. BD*(   1) C   3 - C   4            2.59    1.02    0.065
  22. BD (   1) C  10 - H  18        /164. BD*(   1) C   3 - C  10            0.57    1.05    0.031
  22. BD (   1) C  10 - H  18        /176. BD*(   1) C   8 - C   9            1.78    1.06    0.055
  22. BD (   1) C  10 - H  18        /178. BD*(   1) C   9 - C  10            0.43    1.07    0.027
  23. CR (   1) O   1                / 46. RY*(   1) C   2                    2.82   19.47    0.297
  23. CR (   1) O   1                /161. BD*(   1) C   2 - C   3            0.28   19.32    0.095
  24. CR (   1) C   2                / 55. RY*(   1) C   3                    0.28   11.23    0.071
  24. CR (   1) C   2                / 57. RY*(   3) C   3                    0.28   10.80    0.069
  24. CR (   1) C   2                /127. RY*(   1) H  11                    0.30   10.54    0.071
  24. CR (   1) C   2                /163. BD*(   1) C   3 - C   4            0.46   10.66    0.089
  24. CR (   1) C   2                /164. BD*(   1) C   3 - C  10            0.44   10.69    0.087
  25. CR (   1) C   3                / 47. RY*(   2) C   2                    0.28   11.67    0.073
  25. CR (   1) C   3                / 65. RY*(   2) C   4                    0.37   11.35    0.082
  25. CR (   1) C   3                / 66. RY*(   3) C   4                    0.32   11.16    0.076
  25. CR (   1) C   3                /119. RY*(   2) C  10                    0.86   10.88    0.122
  25. CR (   1) C   3                /166. BD*(   1) C   4 - O   5            0.29   10.43    0.070
  25. CR (   1) C   3                /168. BD*(   1) C   4 - C   7            0.55   10.62    0.097
  25. CR (   1) C   3                /178. BD*(   1) C   9 - C  10            0.45   10.66    0.088
  26. CR (   1) C   4                / 56. RY*(   2) C   3                    0.81   11.19    0.120
  26. CR (   1) C   4                / 92. RY*(   2) C   7                    0.75   10.94    0.114
  26. CR (   1) C   4                /161. BD*(   1) C   2 - C   3            0.43   10.64    0.087
  26. CR (   1) C   4                /163. BD*(   1) C   3 - C   4            0.40   10.70    0.083
  26. CR (   1) C   4                /164. BD*(   1) C   3 - C  10            0.43   10.73    0.086
  26. CR (   1) C   4                /166. BD*(   1) C   4 - O   5            0.43   10.52    0.086
  26. CR (   1) C   4                /168. BD*(   1) C   4 - C   7            0.31   10.71    0.073
  26. CR (   1) C   4                /169. BD*(   1) O   5 - C   6            0.68   10.47    0.107
  26. CR (   1) C   4                /173. BD*(   1) C   7 - C   8            0.36   10.74    0.079
  26. CR (   1) C   4                /175. BD*(   1) C   7 - H  15            0.31   10.65    0.072
  27. CR (   1) O   5                / 64. RY*(   1) C   4                    1.16   19.85    0.192
  27. CR (   1) O   5                / 71. RY*(   8) C   4                    0.43   21.05    0.120
  27. CR (   1) O   5                / 82. RY*(   1) C   6                    0.32   20.05    0.102
  27. CR (   1) O   5                / 83. RY*(   2) C   6                    0.56   19.62    0.132
  27. CR (   1) O   5                /168. BD*(   1) C   4 - C   7            0.30   19.55    0.098
  28. CR (   1) C   6                /131. RY*(   1) H  12                    0.43   10.59    0.085
  28. CR (   1) C   6                /135. RY*(   1) H  13                    0.37   10.59    0.080
  28. CR (   1) C   6                /139. RY*(   1) H  14                    0.37   10.59    0.080
  28. CR (   1) C   6                /166. BD*(   1) C   4 - O   5            0.73   10.48    0.111
  28. CR (   1) C   6                /169. BD*(   1) O   5 - C   6            0.47   10.43    0.088
  29. CR (   1) C   7                / 64. RY*(   1) C   4                    0.58   10.91    0.101
  29. CR (   1) C   7                /101. RY*(   2) C   8                    0.81   10.76    0.118
  29. CR (   1) C   7                /143. RY*(   1) H  15                    0.44   10.49    0.086
  29. CR (   1) C   7                /163. BD*(   1) C   3 - C   4            0.58   10.61    0.100
  29. CR (   1) C   7                /166. BD*(   1) C   4 - O   5            0.40   10.43    0.083
  29. CR (   1) C   7                /176. BD*(   1) C   8 - C   9            0.47   10.65    0.089
  29. CR (   1) C   7                /177. BD*(   1) C   8 - H  16            0.26   10.57    0.066
  30. CR (   1) C   8                / 92. RY*(   2) C   7                    0.38   10.85    0.081
  30. CR (   1) C   8                / 93. RY*(   3) C   7                    0.40   10.73    0.083
  30. CR (   1) C   8                /110. RY*(   2) C   9                    0.70   10.76    0.109
  30. CR (   1) C   8                /111. RY*(   3) C   9                    0.28   10.83    0.069
  30. CR (   1) C   8                /147. RY*(   1) H  16                    0.41   10.46    0.083
  30. CR (   1) C   8                /168. BD*(   1) C   4 - C   7            0.51   10.62    0.094
  30. CR (   1) C   8                /175. BD*(   1) C   7 - H  15            0.32   10.56    0.074
  30. CR (   1) C   8                /178. BD*(   1) C   9 - C  10            0.40   10.67    0.083
  30. CR (   1) C   8                /179. BD*(   1) C   9 - H  17            0.27   10.58    0.068
  31. CR (   1) C   9                /101. RY*(   2) C   8                    0.70   10.76    0.109
  31. CR (   1) C   9                /102. RY*(   3) C   8                    0.28   10.78    0.070
  31. CR (   1) C   9                /118. RY*(   1) C  10                    0.31   11.17    0.074
  31. CR (   1) C   9                /120. RY*(   3) C  10                    0.53   10.73    0.096
  31. CR (   1) C   9                /151. RY*(   1) H  17                    0.42   10.47    0.083
  31. CR (   1) C   9                /164. BD*(   1) C   3 - C  10            0.48   10.65    0.091
  31. CR (   1) C   9                /173. BD*(   1) C   7 - C   8            0.45   10.65    0.088
  31. CR (   1) C   9                /177. BD*(   1) C   8 - H  16            0.28   10.58    0.069
  31. CR (   1) C   9                /180. BD*(   1) C  10 - H  18            0.32   10.59    0.074
  32. CR (   1) C  10                / 55. RY*(   1) C   3                    0.32   11.17    0.075
  32. CR (   1) C  10                / 56. RY*(   2) C   3                    0.40   11.09    0.085
  32. CR (   1) C  10                /110. RY*(   2) C   9                    0.69   10.74    0.109
  32. CR (   1) C  10                /155. RY*(   1) H  18                    0.46   10.47    0.088
  32. CR (   1) C  10                /161. BD*(   1) C   2 - C   3            0.42   10.53    0.085
  32. CR (   1) C  10                /163. BD*(   1) C   3 - C   4            0.60   10.60    0.101
  32. CR (   1) C  10                /176. BD*(   1) C   8 - C   9            0.41   10.64    0.084
  32. CR (   1) C  10                /179. BD*(   1) C   9 - H  17            0.28   10.56    0.069
  33. LP (   1) O   1                / 46. RY*(   1) C   2                    5.01    1.24    0.100
  33. LP (   1) O   1                /161. BD*(   1) C   2 - C   3            0.80    1.09    0.038
  33. LP (   1) O   1                /162. BD*(   1) C   2 - H  11            0.47    1.09    0.029
  34. LP (   2) O   1                / 41. RY*(   5) O   1                    0.28    3.18    0.039
  34. LP (   2) O   1                / 47. RY*(   2) C   2                    1.81    1.81    0.074
  34. LP (   2) O   1                / 50. RY*(   5) C   2                    0.93    1.64    0.051
  34. LP (   2) O   1                /161. BD*(   1) C   2 - C   3            9.86    0.69    0.105
  34. LP (   2) O   1                /162. BD*(   1) C   2 - H  11           10.09    0.69    0.107
  35. LP (   1) O   5                / 64. RY*(   1) C   4                    1.29    1.37    0.053
  35. LP (   1) O   5                / 65. RY*(   2) C   4                    0.43    1.81    0.036
  35. LP (   1) O   5                / 82. RY*(   1) C   6                    0.78    1.56    0.044
  35. LP (   1) O   5                / 83. RY*(   2) C   6                    0.27    1.14    0.022
  35. LP (   1) O   5                /163. BD*(   1) C   3 - C   4            0.42    1.07    0.027
  35. LP (   1) O   5                /168. BD*(   1) C   4 - C   7            3.56    1.07    0.078
  35. LP (   1) O   5                /170. BD*(   1) C   6 - H  12            1.06    1.03    0.042
  35. LP (   1) O   5                /171. BD*(   1) C   6 - H  13            0.55    0.99    0.030
  35. LP (   1) O   5                /172. BD*(   1) C   6 - H  14            0.55    0.99    0.030
  36. LP*(   1) C   9                /103. RY*(   4) C   8                    0.78    1.00    0.070
  36. LP*(   1) C   9                /114. RY*(   6) C   9                    1.60    0.86    0.093
  36. LP*(   1) C   9                /121. RY*(   4) C  10                    0.67    0.73    0.056
  36. LP*(   1) C   9                /123. RY*(   6) C  10                    0.28    1.98    0.060
  36. LP*(   1) C   9                /165. BD*(   2) C   3 - C  10           15.27    0.12    0.097
  36. LP*(   1) C   9                /167. BD*(   2) C   4 - O   5            1.10    0.02    0.011
  36. LP*(   1) C   9                /174. BD*(   2) C   7 - C   8           16.22    0.11    0.101
 161. BD*(   1) C   2 - C   3        / 47. RY*(   2) C   2                    0.64    1.12    0.179
 161. BD*(   1) C   2 - C   3        / 57. RY*(   3) C   3                    0.52    0.21    0.072
 161. BD*(   1) C   2 - C   3        /163. BD*(   1) C   3 - C   4            0.32    0.07    0.026
 161. BD*(   1) C   2 - C   3        /168. BD*(   1) C   4 - C   7            0.75    0.07    0.043
 161. BD*(   1) C   2 - C   3        /175. BD*(   1) C   7 - H  15            0.66    0.01    0.018
 161. BD*(   1) C   2 - C   3        /178. BD*(   1) C   9 - C  10            0.48    0.12    0.048
 161. BD*(   1) C   2 - C   3        /180. BD*(   1) C  10 - H  18            1.71    0.04    0.052
 162. BD*(   1) C   2 - H  11        / 46. RY*(   1) C   2                    0.52    0.15    0.061
 162. BD*(   1) C   2 - H  11        / 50. RY*(   5) C   2                    0.25    0.95    0.117
 162. BD*(   1) C   2 - H  11        /128. RY*(   2) H  11                    0.26    1.78    0.163
 162. BD*(   1) C   2 - H  11        /163. BD*(   1) C   3 - C   4            0.72    0.06    0.041
 162. BD*(   1) C   2 - H  11        /164. BD*(   1) C   3 - C  10            0.36    0.10    0.038
 165. BD*(   2) C   3 - C  10        /121. RY*(   4) C  10                    0.43    0.61    0.087
 167. BD*(   2) C   4 - O   5        / 70. RY*(   7) C   4                    0.34    1.38    0.087
 167. BD*(   2) C   4 - O   5        /165. BD*(   2) C   3 - C  10            7.36    0.09    0.085
 167. BD*(   2) C   4 - O   5        /174. BD*(   2) C   7 - C   8            6.37    0.09    0.083


 Natural Bond Orbitals (Summary):

                                                            Principal Delocalizations
           NBO                        Occupancy    Energy   (geminal,vicinal,remote)
 ====================================================================================
 Molecular unit  1  (C8H8O2)
     1. BD (   1) O   1 - C   2          0.99788    -1.22184  163(v),56(v),46(g),161(g)
     2. BD (   2) O   1 - C   2          0.96079    -0.53540  165(v)
     3. BD (   1) C   2 - C   3          0.98896    -0.84457  164(g),168(v),178(v),163(g)
                                                    37(v),64(v),118(v),159(g)
     4. BD (   1) C   2 - H  11          0.99367    -0.68779  164(v),37(v),56(v)
     5. BD (   1) C   3 - C   4          0.98534    -0.90720  168(g),164(g),169(v),175(v)
                                                    161(g),180(v),118(v),159(v)
                                                    91(v),166(g),73(v),48(v)
                                                    92(v)
     6. BD (   1) C   3 - C  10          0.98556    -0.88579  166(v),163(g),161(g),178(g)
                                                    179(v),110(v),162(v),180(g)
                                                    46(v),109(v),64(v)
     7. BD (   2) C   3 - C  10          0.81156    -0.44986  36(v),167(v),160(v),114(v)
                                                    49(v),68(v),121(g),165(g)
     8. BD (   1) C   4 - O   5          0.99585    -1.14142  164(v),83(v),173(v),168(g)
                                                    163(g),55(v),170(v)
     9. BD (   2) C   4 - O   5          0.93262    -0.58480  165(v),174(v),171(v),172(v)
                                                    167(g),84(v),94(v),58(v)
    10. BD (   1) C   4 - C   7          0.98975    -0.91828  163(g),161(v),173(g),177(v)
                                                    55(v),175(g),101(v),100(v)
                                                    56(v),73(v)
    11. BD (   1) O   5 - C   6          0.99653    -1.05892  163(v),65(v),64(v)
    12. BD (   1) C   6 - H  12          0.99450    -0.69075  166(v),73(v)
    13. BD (   1) C   6 - H  13          0.98447    -0.70041  167(v),74(v)
    14. BD (   1) C   6 - H  14          0.98447    -0.70041  167(v),74(v)
    15. BD (   1) C   7 - C   8          0.98770    -0.89659  166(v),168(g),176(g),179(v)
                                                    175(g),65(v),110(v),177(g)
                                                    109(v)
    16. BD (   2) C   7 - C   8          0.85545    -0.46092  36(v),167(v),67(v),112(v)
                                                    114(v)
    17. BD (   1) C   7 - H  15          0.98728    -0.71749  163(v),176(v),173(g),100(v)
                                                    166(v),168(g),64(v)
    18. BD (   1) C   8 - C   9          0.99038    -0.89368  180(v),173(g),175(v),119(v)
                                                    178(g),92(v),177(g),179(g)
                                                    91(v)
    19. BD (   1) C   8 - H  16          0.98930    -0.70319  168(v),178(v),173(g),109(v)
                                                    176(g),91(v)
    20. BD (   1) C   9 - C  10          0.99016    -0.89386  161(v),164(g),177(v),176(g)
                                                    180(g),101(v),179(g),56(v)
                                                    55(v),100(v)
    21. BD (   1) C   9 - H  17          0.98958    -0.70536  164(v),173(v),178(g),176(g)
                                                    100(v),118(v)
    22. BD (   1) C  10 - H  18          0.98810    -0.69093  163(v),176(v),164(g),178(g)
                                                    55(v),109(v)
    23. CR (   1) O   1                  0.99988   -19.05552  46(v),161(v)
    24. CR (   1) C   2                  0.99966   -10.33021  163(v),164(v),127(v),55(v)
                                                    57(v)
    25. CR (   1) C   3                  0.99942   -10.28360  119(v),168(v),178(v),65(v)
                                                    66(v),166(v),47(v)
    26. CR (   1) C   4                  0.99931   -10.37370  56(v),92(v),169(v),161(v)
                                                    166(g),164(v),163(g),173(v)
                                                    168(g),175(v)
    27. CR (   1) O   5                  0.99981   -19.21992  64(v),83(v),71(v),82(v)
                                                    168(v)
    28. CR (   1) C   6                  0.99961   -10.33296  166(v),169(g),131(v),135(v)
                                                    139(v)
    29. CR (   1) C   7                  0.99947   -10.28329  101(v),163(v),64(v),176(v)
                                                    143(v),166(v),177(v)
    30. CR (   1) C   8                  0.99950   -10.28561  110(v),168(v),147(v),93(v)
                                                    178(v),92(v),175(v),111(v)
                                                    179(v)
    31. CR (   1) C   9                  0.99946   -10.28643  101(v),120(v),164(v),173(v)
                                                    151(v),180(v),118(v),177(v)
                                                    102(v)
    32. CR (   1) C  10                  0.99948   -10.27157  110(v),163(v),155(v),161(v)
                                                    176(v),56(v),55(v),179(v)
    33. LP (   1) O   1                  0.99148    -0.82597  46(v),161(v),162(v)
    34. LP (   2) O   1                  0.94129    -0.42426  162(v),161(v),47(v),50(v)
                                                    41(g)
    35. LP (   1) O   5                  0.98203    -0.73838  168(v),64(v),170(v),82(v)
                                                    171(v),172(v),65(v),163(v)
                                                    83(v)
    36. LP*(   1) C   9                  0.25010    -0.27316  174(v),165(v),114(g),167(r)
                                                    103(v),121(v),123(v)
    37. RY*(   1) O   1                  0.00146     1.04746   
    38. RY*(   2) O   1                  0.00009     1.21042   
    39. RY*(   3) O   1                  0.00006     0.96409   
    40. RY*(   4) O   1                  0.00003     1.30736   
    41. RY*(   5) O   1                  0.00000     2.75671   
    42. RY*(   6) O   1                  0.00000     2.65792   
    43. RY*(   7) O   1                  0.00000     2.43563   
    44. RY*(   8) O   1                  0.00000     2.74796   
    45. RY*(   9) O   1                  0.00000     2.67261   
    46. RY*(   1) C   2                  0.00692     0.41869   
    47. RY*(   2) C   2                  0.00388     1.38600   
    48. RY*(   3) C   2                  0.00114     0.75490   
    49. RY*(   4) C   2                  0.00070     0.93289   
    50. RY*(   5) C   2                  0.00037     1.21277   
    51. RY*(   6) C   2                  0.00004     1.17585   
    52. RY*(   7) C   2                  0.00003     2.12354   
    53. RY*(   8) C   2                  0.00000     1.68281   
    54. RY*(   9) C   2                  0.00001     1.96125   
    55. RY*(   1) C   3                  0.00304     0.90159   
    56. RY*(   2) C   3                  0.00255     0.81402   
    57. RY*(   3) C   3                  0.00104     0.46914   
    58. RY*(   4) C   3                  0.00053     0.78534   
    59. RY*(   5) C   3                  0.00018     1.63758   
    60. RY*(   6) C   3                  0.00014     2.09599   
    61. RY*(   7) C   3                  0.00006     2.16856   
    62. RY*(   8) C   3                  0.00004     1.40157   
    63. RY*(   9) C   3                  0.00001     1.99400   
    64. RY*(   1) C   4                  0.00354     0.63034   
    65. RY*(   2) C   4                  0.00171     1.07054   
    66. RY*(   3) C   4                  0.00113     0.88055   
    67. RY*(   4) C   4                  0.00088     1.28897   
    68. RY*(   5) C   4                  0.00040     1.29608   
    69. RY*(   6) C   4                  0.00034     1.69969   
    70. RY*(   7) C   4                  0.00023     1.12979   
    71. RY*(   8) C   4                  0.00014     1.82716   
    72. RY*(   9) C   4                  0.00001     1.94604   
    73. RY*(   1) O   5                  0.00138     1.13297   
    74. RY*(   2) O   5                  0.00049     1.21007   
    75. RY*(   3) O   5                  0.00018     2.18993   
    76. RY*(   4) O   5                  0.00009     1.52788   
    77. RY*(   5) O   5                  0.00005     1.96592   
    78. RY*(   6) O   5                  0.00006     2.21691   
    79. RY*(   7) O   5                  0.00000     2.40969   
    80. RY*(   8) O   5                  0.00001     2.59594   
    81. RY*(   9) O   5                  0.00001     2.62277   
    82. RY*(   1) C   6                  0.00144     0.82592   
    83. RY*(   2) C   6                  0.00080     0.40276   
    84. RY*(   3) C   6                  0.00055     1.39642   
    85. RY*(   4) C   6                  0.00021     1.73083   
    86. RY*(   5) C   6                  0.00002     0.99657   
    87. RY*(   6) C   6                  0.00001     0.53129   
    88. RY*(   7) C   6                  0.00000     1.99720   
    89. RY*(   8) C   6                  0.00001     2.03907   
    90. RY*(   9) C   6                  0.00000     2.09235   
    91. RY*(   1) C   7                  0.00222     0.94967   
    92. RY*(   2) C   7                  0.00113     0.56577   
    93. RY*(   3) C   7                  0.00059     0.44203   
    94. RY*(   4) C   7                  0.00047     0.53999   
    95. RY*(   5) C   7                  0.00006     1.63064   
    96. RY*(   6) C   7                  0.00007     2.10718   
    97. RY*(   7) C   7                  0.00003     2.20449   
    98. RY*(   8) C   7                  0.00000     1.61840   
    99. RY*(   9) C   7                  0.00000     2.00658   
   100. RY*(   1) C   8                  0.00267     0.98570   
   101. RY*(   2) C   8                  0.00134     0.47722   
   102. RY*(   3) C   8                  0.00041     0.49107   
   103. RY*(   4) C   8                  0.00024     0.72910   
   104. RY*(   5) C   8                  0.00007     2.17279   
   105. RY*(   6) C   8                  0.00006     1.41935   
   106. RY*(   7) C   8                  0.00003     2.04291   
   107. RY*(   8) C   8                  0.00000     1.63228   
   108. RY*(   9) C   8                  0.00000     2.00985   
   109. RY*(   1) C   9                  0.00250     1.01693   
   110. RY*(   2) C   9                  0.00123     0.47180   
   111. RY*(   3) C   9                  0.00043     0.54198   
   112. RY*(   4) C   9                  0.00031     1.57318   
   113. RY*(   5) C   9                  0.00007     2.17957   
   114. RY*(   6) C   9                  0.00004     0.58229   
   115. RY*(   7) C   9                  0.00002     1.97655   
   116. RY*(   8) C   9                  0.00000     1.64803   
   117. RY*(   9) C   9                  0.00000     2.02201   
   118. RY*(   1) C  10                  0.00352     0.88442   
   119. RY*(   2) C  10                  0.00185     0.59167   
   120. RY*(   3) C  10                  0.00051     0.44446   
   121. RY*(   4) C  10                  0.00019     0.45272   
   122. RY*(   5) C  10                  0.00007     2.18670   
   123. RY*(   6) C  10                  0.00008     1.70220   
   124. RY*(   7) C  10                  0.00003     2.17419   
   125. RY*(   8) C  10                  0.00000     1.65660   
   126. RY*(   9) C  10                  0.00000     2.01605   
   127. RY*(   1) H  11                  0.00183     0.21111   
   128. RY*(   2) H  11                  0.00005     2.04254   
   129. RY*(   3) H  11                  0.00003     1.85345   
   130. RY*(   4) H  11                  0.00001     1.47198   
   131. RY*(   1) H  12                  0.00024     0.25401   
   132. RY*(   2) H  12                  0.00007     1.56199   
   133. RY*(   3) H  12                  0.00005     1.82809   
   134. RY*(   4) H  12                  0.00000     1.79370   
   135. RY*(   1) H  13                  0.00063     0.26105   
   136. RY*(   2) H  13                  0.00008     1.58591   
   137. RY*(   3) H  13                  0.00007     1.65153   
   138. RY*(   4) H  13                  0.00001     1.98000   
   139. RY*(   1) H  14                  0.00063     0.26105   
   140. RY*(   2) H  14                  0.00008     1.58591   
   141. RY*(   3) H  14                  0.00007     1.65153   
   142. RY*(   4) H  14                  0.00001     1.98000   
   143. RY*(   1) H  15                  0.00068     0.21088   
   144. RY*(   2) H  15                  0.00006     1.46223   
   145. RY*(   3) H  15                  0.00003     1.81375   
   146. RY*(   4) H  15                  0.00003     2.16730   
   147. RY*(   1) H  16                  0.00072     0.17736   
   148. RY*(   2) H  16                  0.00005     1.46635   
   149. RY*(   3) H  16                  0.00003     2.11368   
   150. RY*(   4) H  16                  0.00004     1.86223   
   151. RY*(   1) H  17                  0.00072     0.17860   
   152. RY*(   2) H  17                  0.00004     1.93731   
   153. RY*(   3) H  17                  0.00004     2.03243   
   154. RY*(   4) H  17                  0.00002     1.46654   
   155. RY*(   1) H  18                  0.00192     0.20257   
   156. RY*(   2) H  18                  0.00005     1.48887   
   157. RY*(   3) H  18                  0.00004     1.82982   
   158. RY*(   4) H  18                  0.00003     2.19394   
   159. BD*(   1) O   1 - C   2          0.00164     0.44687   
   160. BD*(   2) O   1 - C   2          0.02339    -0.14730   
   161. BD*(   1) C   2 - C   3          0.03210     0.26217   
   162. BD*(   1) C   2 - H  11          0.02741     0.26449   
   163. BD*(   1) C   3 - C   4          0.01615     0.32758   
   164. BD*(   1) C   3 - C  10          0.01156     0.36096   
   165. BD*(   2) C   3 - C  10          0.05506    -0.15537   
   166. BD*(   1) C   4 - O   5          0.01660     0.14945   
   167. BD*(   2) C   4 - O   5          0.09723    -0.25017   
   168. BD*(   1) C   4 - C   7          0.01447     0.33431   
   169. BD*(   1) O   5 - C   6          0.00431     0.09358   
   170. BD*(   1) C   6 - H  12          0.00344     0.28947   
   171. BD*(   1) C   6 - H  13          0.00493     0.25618   
   172. BD*(   1) C   6 - H  14          0.00493     0.25618   
   173. BD*(   1) C   7 - C   8          0.00784     0.36684   
   174. BD*(   2) C   7 - C   8          0.03014    -0.16365   
   175. BD*(   1) C   7 - H  15          0.00671     0.27404   
   176. BD*(   1) C   8 - C   9          0.00806     0.36538   
   177. BD*(   1) C   8 - H  16          0.00645     0.29043   
   178. BD*(   1) C   9 - C  10          0.00748     0.38014   
   179. BD*(   1) C   9 - H  17          0.00668     0.29225   
   180. BD*(   1) C  10 - H  18          0.00829     0.30282   
       -------------------------------
              Total Lewis   34.29031  ( 97.9723%)
        Valence non-Lewis    0.64497  (  1.8428%)
        Rydberg non-Lewis    0.06471  (  0.1849%)
       -------------------------------
            Total unit  1   35.00000  (100.0000%)
           Charge unit  1    1.00000
 Unable to Open any file for archive entry.
 1\1\GINC-COMPUTE-0-2\SP\UB3LYP\def2SVP\C8H8O2(1+,2)\ZAHRT2\08-Jan-2021
 \0\\# b3lyp/def2svp geom=NewRedundant pop=NBO\\90\\1,2\O,0,-1.15888933
 3,3.3414606264,-0.0070443149\C,0,-0.3207227955,2.4661809252,-0.0622853
 864\C,0,-0.6362404144,1.0207237397,0.0279815184\C,0,0.3798932147,0.036
 7013201,-0.0420004728\O,0,1.6481452588,0.4808478296,-0.1948032809\C,0,
 2.7079345378,-0.4475097268,-0.2716252114\C,0,0.0355443076,-1.321304553
 9,0.0479220173\C,0,-1.3030760586,-1.6887648905,0.205236854\C,0,-2.3141
 612808,-0.7247461593,0.2754627719\C,0,-1.9709319719,0.6213398816,0.186
 126396\H,0,0.7589503176,2.7112644797,-0.1871562359\H,0,3.6272473789,0.
 1397232193,-0.3927704156\H,0,2.5950843401,-1.1233584066,-1.1374114007\
 H,0,2.7857303751,-1.0534715025,0.6480760792\H,0,0.8005992801,-2.094873
 9773,-0.0034883854\H,0,-1.5551766355,-2.7500514662,0.2736954565\H,0,-3
 .3563920463,-1.0254755352,0.3985184996\H,0,-2.7235384757,1.4113141963,
 0.2355655022\\Version=ES64L-G16RevC.01\State=2-A\HF=-459.4483937\S2=0.
 765659\S2-1=0.\S2A=0.750168\RMSD=5.799e-09\Dipole=0.6837013,-2.3257417
 ,0.0180274\Quadrupole=11.4309175,-2.7499316,-8.6809859,1.8312147,-2.24
 65693,-0.4377498\PG=C01 [X(C8H8O2)]\\@
 The archive entry for this job was punched.


 "I COULD HAVE DONE IT IN A MUCH MORE COMPLICATED WAY"
 SAID THE RED QUEEN, IMMENSELY PROUD.

                                      -- LEWIS CARROLL
 File lengths (MBytes):  RWF=     36 Int=      0 D2E=      0 Chk=      3 Scr=      1
 Normal termination of Gaussian 16
