# Supplementary material for: Machine-Learning-Guided Discovery of Electrochemical Reactions
Source: J Am Chem Soc. 2022 Dec 2;144(49):22599–610. doi: 10.1021/jacs.2c08997 (PMC9756344; doi:10.1021/jacs.2c08997)
Supplement: Supplementary file 3 — ja2c08997_si_003.zip [file ja2c08997_si_003.zip › Oxidation Site Selectivity/Ologs_notimes/93.log]

 Entering Gaussian System, Link 0=g16
 Input=93.com
 Output=93.log
 Initial command:
  
 Copyright (c) 1988-2019, Gaussian, Inc.  All Rights Reserved.
  
 This is part of the Gaussian(R) 16 program.  It is based on
 the Gaussian(R) 09 system (copyright 2009, Gaussian, Inc.),
 the Gaussian(R) 03 system (copyright 2003, Gaussian, Inc.),
 the Gaussian(R) 98 system (copyright 1998, Gaussian, Inc.),
 the Gaussian(R) 94 system (copyright 1995, Gaussian, Inc.),
 the Gaussian 92(TM) system (copyright 1992, Gaussian, Inc.),
 the Gaussian 90(TM) system (copyright 1990, Gaussian, Inc.),
 the Gaussian 88(TM) system (copyright 1988, Gaussian, Inc.),
 the Gaussian 86(TM) system (copyright 1986, Carnegie Mellon
 University), and the Gaussian 82(TM) system (copyright 1983,
 Carnegie Mellon University). Gaussian is a federally registered
 trademark of Gaussian, Inc.
  
 This software contains proprietary and confidential information,
 including trade secrets, belonging to Gaussian, Inc.
  
 This software is provided under written license and may be
 used, copied, transmitted, or stored only in accord with that
 written license.
  
 The following legend is applicable only to US Government
 contracts under FAR:
  
                    RESTRICTED RIGHTS LEGEND
  
 Use, reproduction and disclosure by the US Government is
 subject to restrictions as set forth in subparagraphs (a)
 and (c) of the Commercial Computer Software - Restricted
 Rights clause in FAR 52.227-19.
  
 Gaussian, Inc.
 340 Quinnipiac St., Bldg. 40, Wallingford CT 06492
  
  
 ---------------------------------------------------------------
 Warning -- This program may not be used in any manner that
 competes with the business of Gaussian, Inc. or will provide
 assistance to any competitor of Gaussian, Inc.  The licensee
 of this program is prohibited from giving any competitor of
 Gaussian, Inc. access to this program.  By using this program,
 the user acknowledges that Gaussian, Inc. is engaged in the
 business of creating and licensing software in the field of
 computational chemistry and represents and warrants to the
 licensee that it is not a competitor of Gaussian, Inc. and that
 it will not use this program in any manner prohibited above.
 ---------------------------------------------------------------
  

 Cite this work as:
 Gaussian 16, Revision C.01,
 M. J. Frisch, G. W. Trucks, H. B. Schlegel, G. E. Scuseria, 
 M. A. Robb, J. R. Cheeseman, G. Scalmani, V. Barone, 
 G. A. Petersson, H. Nakatsuji, X. Li, M. Caricato, A. V. Marenich, 
 J. Bloino, B. G. Janesko, R. Gomperts, B. Mennucci, H. P. Hratchian, 
 J. V. Ortiz, A. F. Izmaylov, J. L. Sonnenberg, D. Williams-Young, 
 F. Ding, F. Lipparini, F. Egidi, J. Goings, B. Peng, A. Petrone, 
 T. Henderson, D. Ranasinghe, V. G. Zakrzewski, J. Gao, N. Rega, 
 G. Zheng, W. Liang, M. Hada, M. Ehara, K. Toyota, R. Fukuda, 
 J. Hasegawa, M. Ishida, T. Nakajima, Y. Honda, O. Kitao, H. Nakai, 
 T. Vreven, K. Throssell, J. A. Montgomery, Jr., J. E. Peralta, 
 F. Ogliaro, M. J. Bearpark, J. J. Heyd, E. N. Brothers, K. N. Kudin, 
 V. N. Staroverov, T. A. Keith, R. Kobayashi, J. Normand, 
 K. Raghavachari, A. P. Rendell, J. C. Burant, S. S. Iyengar, 
 J. Tomasi, M. Cossi, J. M. Millam, M. Klene, C. Adamo, R. Cammi, 
 J. W. Ochterski, R. L. Martin, K. Morokuma, O. Farkas, 
 J. B. Foresman, and D. J. Fox, Gaussian, Inc., Wallingford CT, 2019.
 
 ******************************************
 Gaussian 16:  ES64L-G16RevC.01  3-Jul-2019
                 8-Jan-2021 
 ******************************************
 %nprocshared=16
 Will use up to   16 processors via shared memory.
 %mem=7GB
 -----------------------------------------
 # b3lyp/def2svp geom=NewRedundant pop=NBO
 -----------------------------------------
 1/29=4000,38=1,172=1/1;
 2/12=2,17=6,18=5,40=1/2;
 3/5=43,7=101,11=2,25=1,30=1,74=-5/1,2,3;
 4//1;
 5/5=2,38=5/2;
 6/7=2,8=2,9=2,10=2,28=1,40=1/1,7;
 99/5=1,9=1/99;
 --
 93
 --
 Symbolic Z-matrix:
 Charge =  1 Multiplicity = 2
 C                    -2.39321   0.22262   0.09928 
 O                    -3.16966  -0.70451   0.10291 
 C                    -0.91912   0.0852    0.03812 
 C                    -0.10185   1.22417   0.03896 
 C                     1.28563   1.10222  -0.01839 
 C                     1.85038  -0.17603  -0.07687 
 Cl                    3.58309  -0.34239  -0.1489 
 C                     1.04956  -1.32698  -0.07869 
 C                    -0.3327   -1.1901   -0.02112 
 H                    -2.75762   1.28243   0.14373 
 H                    -0.55843   2.21703   0.08508 
 H                     1.93219   1.98049  -0.01838 
 H                     1.51948  -2.31029  -0.12506 
 H                    -0.98773  -2.06383  -0.02067 
 
                          Input orientation:                          
 ---------------------------------------------------------------------
 Center     Atomic      Atomic             Coordinates (Angstroms)
 Number     Number       Type             X           Y           Z
 ---------------------------------------------------------------------
      1          6           0       -2.393213    0.222621    0.099278
      2          8           0       -3.169660   -0.704513    0.102910
      3          6           0       -0.919125    0.085199    0.038120
      4          6           0       -0.101855    1.224165    0.038961
      5          6           0        1.285630    1.102217   -0.018393
      6          6           0        1.850383   -0.176030   -0.076871
      7         17           0        3.583088   -0.342386   -0.148897
      8          6           0        1.049560   -1.326985   -0.078694
      9          6           0       -0.332703   -1.190104   -0.021116
     10          1           0       -2.757617    1.282428    0.143731
     11          1           0       -0.558426    2.217027    0.085079
     12          1           0        1.932185    1.980489   -0.018378
     13          1           0        1.519482   -2.310294   -0.125057
     14          1           0       -0.987730   -2.063834   -0.020672
 ---------------------------------------------------------------------
                    Distance matrix (angstroms):
                    1          2          3          4          5
     1  C    0.000000
     2  O    1.209322   0.000000
     3  C    1.481743   2.385949   0.000000
     4  C    2.501410   3.624268   1.401847   0.000000
     5  C    3.784366   4.809220   2.428675   1.394014   0.000000
     6  C    4.265918   5.050984   2.784176   2.405243   1.398671
     7  Cl   6.008077   6.767137   4.526336   4.008513   2.717024
     8  C    3.779635   4.268755   2.425619   2.801422   2.441391
     9  C    2.501197   2.880886   1.404919   2.426025   2.806020
    10  H    1.121587   2.029626   2.196489   2.658466   4.050507
    11  H    2.710037   3.918451   2.162637   1.093782   2.157325
    12  H    4.670440   5.766521   3.424220   2.170860   1.090594
    13  H    4.666387   4.961708   3.422253   3.892048   3.422177
    14  H    2.686568   2.573683   2.150932   3.405771   3.897699
                    6          7          8          9         10
     6  C    0.000000
     7  Cl   1.742162   0.000000
     8  C    1.402147   2.719030   0.000000
     9  C    2.407762   4.008537   1.390217   0.000000
    10  H    4.838328   6.552113   4.620942   3.467101   0.000000
    11  H    3.399310   4.874164   3.895184   3.416251   2.390263
    12  H    2.158862   2.852764   3.423747   3.896458   4.744240
    13  H    2.160300   2.851613   1.090812   2.167076   5.592268
    14  H    3.409083   4.885919   2.167226   1.092001   3.789063
                   11         12         13         14
    11  H    0.000000
    12  H    2.503956   0.000000
    13  H    4.985829   4.311904   0.000000
    14  H    4.303633   4.988232   2.521458   0.000000
 Stoichiometry    C7H5ClO(1+,2)
 Framework group  C1[X(C7H5ClO)]
 Deg. of freedom    36
 Full point group                 C1      NOp   1
 Largest Abelian subgroup         C1      NOp   1
 Largest concise Abelian subgroup C1      NOp   1
                         Standard orientation:                         
 ---------------------------------------------------------------------
 Center     Atomic      Atomic             Coordinates (Angstroms)
 Number     Number       Type             X           Y           Z
 ---------------------------------------------------------------------
      1          6           0        2.918652    0.336084    0.000001
      2          8           0        3.683353   -0.600768   -0.000001
      3          6           0        1.441742    0.216503    0.000000
      4          6           0        0.638994    1.365751   -0.000000
      5          6           0       -0.751048    1.260598   -0.000000
      6          6           0       -1.333106   -0.011208   -0.000000
      7         17           0       -3.069191   -0.156596   -0.000000
      8          6           0       -0.546976   -1.172249    0.000000
      9          6           0        0.838040   -1.052095    0.000000
     10          1           0        3.297332    1.391810    0.000001
     11          1           0        1.109019    2.353392   -0.000000
     12          1           0       -1.386417    2.146996   -0.000000
     13          1           0       -1.030234   -2.150172    0.000000
     14          1           0        1.481946   -1.934053    0.000000
 ---------------------------------------------------------------------
 Rotational constants (GHZ):           5.0365824           0.6869138           0.6044728
 Standard basis: def2SVP (5D, 7F)
 There are   164 symmetry adapted cartesian basis functions of A   symmetry.
 There are   155 symmetry adapted basis functions of A   symmetry.
   155 basis functions,   272 primitive gaussians,   164 cartesian basis functions
    36 alpha electrons       35 beta electrons
       nuclear repulsion energy       450.4007869873 Hartrees.
 NAtoms=   14 NActive=   14 NUniq=   14 SFac= 1.00D+00 NAtFMM=   60 NAOKFM=F Big=F
 Integral buffers will be    131072 words long.
 Raffenetti 2 integral format.
 Two-electron integral symmetry is turned on.
 One-electron integrals computed using PRISM.
   1 Symmetry operations used in ECPInt.
 ECPInt:  NShTT=    2556 NPrTT=    9872 LenC2=    2489 LenP2D=    7468.
 LDataN:  DoStor=T MaxTD1= 4 Len=   56
 NBasis=   155 RedAO= T EigKep=  2.81D-04  NBF=   155
 NBsUse=   155 1.00D-06 EigRej= -1.00D+00 NBFU=   155
 ExpMin= 1.22D-01 ExpMax= 1.04D+04 ExpMxC= 1.57D+03 IAcc=3 IRadAn=         5 AccDes= 0.00D+00
 Harris functional with IExCor=  402 and IRadAn=       5 diagonalized for initial guess.
 HarFok:  IExCor=  402 AccDes= 0.00D+00 IRadAn=         5 IDoV= 1 UseB2=F ITyADJ=14
 ICtDFT=  3500011 ScaDFX=  1.000000  1.000000  1.000000  1.000000
 FoFCou: FMM=F IPFlag=           0 FMFlag=      100000 FMFlg1=           0
         NFxFlg=           0 DoJE=T BraDBF=F KetDBF=T FulRan=T
         wScrn=  0.000000 ICntrl=       500 IOpCl=  0 I1Cent=   200000004 NGrid=           0
         NMat0=    1 NMatS0=      1 NMatT0=    0 NMatD0=    1 NMtDS0=    0 NMtDT0=    0
 Petite list used in FoFCou.
 Initial guess <Sx>= 0.0000 <Sy>= 0.0000 <Sz>= 0.5000 <S**2>= 0.7500 S= 0.5000
 Requested convergence on RMS density matrix=1.00D-08 within 128 cycles.
 Requested convergence on MAX density matrix=1.00D-06.
 Requested convergence on             energy=1.00D-06.
 No special actions if energy rises.
 Integral accuracy reduced to 1.0D-05 until final iterations.
 EnCoef did     1 forward-backward iterations
 EnCoef did     3 forward-backward iterations
 Initial convergence to 1.0D-05 achieved.  Increase integral accuracy.
 SCF Done:  E(UB3LYP) =  -804.451379426     A.U. after   30 cycles
            NFock= 30  Conv=0.83D-08     -V/T= 2.0054
 <Sx>= 0.0000 <Sy>= 0.0000 <Sz>= 0.5000 <S**2>= 0.7647 S= 0.5073
 <L.S>= 0.000000000000E+00
 Annihilation of the first spin contaminant:
 S**2 before annihilation     0.7647,   after     0.7501

 **********************************************************************

            Population analysis using the SCF Density.

 **********************************************************************

 Orbital symmetries:
 Alpha Orbitals:
       Occupied  (A) (A) (A) (A) (A) (A) (A) (A) (A) (A) (A) (A)
                 (A) (A) (A) (A) (A) (A) (A) (A) (A) (A) (A) (A)
                 (A) (A) (A) (A) (A) (A) (A) (A) (A) (A) (A) (A)
       Virtual   (A) (A) (A) (A) (A) (A) (A) (A) (A) (A) (A) (A)
                 (A) (A) (A) (A) (A) (A) (A) (A) (A) (A) (A) (A)
                 (A) (A) (A) (A) (A) (A) (A) (A) (A) (A) (A) (A)
                 (A) (A) (A) (A) (A) (A) (A) (A) (A) (A) (A) (A)
                 (A) (A) (A) (A) (A) (A) (A) (A) (A) (A) (A) (A)
                 (A) (A) (A) (A) (A) (A) (A) (A) (A) (A) (A) (A)
                 (A) (A) (A) (A) (A) (A) (A) (A) (A) (A) (A) (A)
                 (A) (A) (A) (A) (A) (A) (A) (A) (A) (A) (A) (A)
                 (A) (A) (A) (A) (A) (A) (A) (A) (A) (A) (A) (A)
                 (A) (A) (A) (A) (A) (A) (A) (A) (A) (A) (A)
 Beta  Orbitals:
       Occupied  (A) (A) (A) (A) (A) (A) (A) (A) (A) (A) (A) (A)
                 (A) (A) (A) (A) (A) (A) (A) (A) (A) (A) (A) (A)
                 (A) (A) (A) (A) (A) (A) (A) (A) (A) (A) (A)
       Virtual   (A) (A) (A) (A) (A) (A) (A) (A) (A) (A) (A) (A)
                 (A) (A) (A) (A) (A) (A) (A) (A) (A) (A) (A) (A)
                 (A) (A) (A) (A) (A) (A) (A) (A) (A) (A) (A) (A)
                 (A) (A) (A) (A) (A) (A) (A) (A) (A) (A) (A) (A)
                 (A) (A) (A) (A) (A) (A) (A) (A) (A) (A) (A) (A)
                 (A) (A) (A) (A) (A) (A) (A) (A) (A) (A) (A) (A)
                 (A) (A) (A) (A) (A) (A) (A) (A) (A) (A) (A) (A)
                 (A) (A) (A) (A) (A) (A) (A) (A) (A) (A) (A) (A)
                 (A) (A) (A) (A) (A) (A) (A) (A) (A) (A) (A) (A)
                 (A) (A) (A) (A) (A) (A) (A) (A) (A) (A) (A) (A)
 The electronic state is 2-A.
 Alpha  occ. eigenvalues -- -101.74685 -19.32962 -10.49872 -10.45949 -10.44188
 Alpha  occ. eigenvalues --  -10.43281 -10.42532 -10.42403 -10.42109  -9.70001
 Alpha  occ. eigenvalues --   -7.46795  -7.46354  -7.45669  -1.22796  -1.12336
 Alpha  occ. eigenvalues --   -1.06740  -0.97579  -0.97413  -0.84987  -0.84047
 Alpha  occ. eigenvalues --   -0.77807  -0.72334  -0.70430  -0.67115  -0.65693
 Alpha  occ. eigenvalues --   -0.64590  -0.63748  -0.62061  -0.60001  -0.59637
 Alpha  occ. eigenvalues --   -0.57479  -0.55347  -0.53006  -0.48736  -0.48615
 Alpha  occ. eigenvalues --   -0.44897
 Alpha virt. eigenvalues --   -0.28083  -0.23680  -0.17692  -0.17494  -0.08491
 Alpha virt. eigenvalues --   -0.07460  -0.07049  -0.04891  -0.02579  -0.01681
 Alpha virt. eigenvalues --    0.02999   0.04916   0.06909   0.09673   0.10120
 Alpha virt. eigenvalues --    0.11424   0.13526   0.17141   0.20700   0.21605
 Alpha virt. eigenvalues --    0.24269   0.24886   0.25509   0.26655   0.28539
 Alpha virt. eigenvalues --    0.28568   0.32140   0.32360   0.36218   0.38232
 Alpha virt. eigenvalues --    0.38299   0.41904   0.42771   0.43633   0.45173
 Alpha virt. eigenvalues --    0.46478   0.46922   0.47258   0.48189   0.50564
 Alpha virt. eigenvalues --    0.51569   0.52806   0.54209   0.55175   0.56721
 Alpha virt. eigenvalues --    0.57374   0.60548   0.64317   0.64971   0.65212
 Alpha virt. eigenvalues --    0.69215   0.71025   0.80236   0.83660   0.84812
 Alpha virt. eigenvalues --    0.85595   0.96093   0.97675   0.99852   0.99962
 Alpha virt. eigenvalues --    1.02514   1.02537   1.06403   1.06489   1.07911
 Alpha virt. eigenvalues --    1.08201   1.10138   1.25161   1.25377   1.28786
 Alpha virt. eigenvalues --    1.29505   1.43346   1.45907   1.48885   1.50077
 Alpha virt. eigenvalues --    1.51836   1.52651   1.53101   1.54414   1.60472
 Alpha virt. eigenvalues --    1.62425   1.65067   1.66682   1.68454   1.72201
 Alpha virt. eigenvalues --    1.74836   1.76219   1.81272   1.84054   1.86155
 Alpha virt. eigenvalues --    1.89461   1.91125   1.97566   2.02097   2.04543
 Alpha virt. eigenvalues --    2.06916   2.07626   2.11315   2.12502   2.23801
 Alpha virt. eigenvalues --    2.26913   2.27635   2.34962   2.39521   2.40194
 Alpha virt. eigenvalues --    2.44221   2.50659   2.51842   2.54963   2.62259
 Alpha virt. eigenvalues --    2.64953   2.67472   2.71634   2.89223   2.95271
 Alpha virt. eigenvalues --    2.97314   3.19544   3.38085   3.43180
  Beta  occ. eigenvalues -- -101.74500 -19.32541 -10.49464 -10.46094 -10.43680
  Beta  occ. eigenvalues --  -10.43109 -10.42469 -10.42458 -10.42118  -9.69829
  Beta  occ. eigenvalues --   -7.46699  -7.45768  -7.45564  -1.22012  -1.11422
  Beta  occ. eigenvalues --   -1.05913  -0.97214  -0.96302  -0.84548  -0.83598
  Beta  occ. eigenvalues --   -0.77570  -0.72100  -0.70088  -0.66866  -0.65397
  Beta  occ. eigenvalues --   -0.64523  -0.61736  -0.61511  -0.59428  -0.57788
  Beta  occ. eigenvalues --   -0.57258  -0.52672  -0.52598  -0.48210  -0.44465
  Beta virt. eigenvalues --   -0.41345  -0.25952  -0.22686  -0.16888  -0.16207
  Beta virt. eigenvalues --   -0.08447  -0.07327  -0.05341  -0.04852  -0.02491
  Beta virt. eigenvalues --   -0.01616   0.03545   0.05050   0.07166   0.10062
  Beta virt. eigenvalues --    0.10362   0.11768   0.13905   0.17557   0.20742
  Beta virt. eigenvalues --    0.21657   0.24930   0.25378   0.25763   0.26994
  Beta virt. eigenvalues --    0.28698   0.28960   0.32348   0.32643   0.37052
  Beta virt. eigenvalues --    0.38586   0.38733   0.42850   0.42942   0.44113
  Beta virt. eigenvalues --    0.45506   0.46561   0.47133   0.48372   0.48480
  Beta virt. eigenvalues --    0.50830   0.51703   0.53182   0.54477   0.56617
  Beta virt. eigenvalues --    0.57547   0.57834   0.60996   0.64526   0.65265
  Beta virt. eigenvalues --    0.66095   0.69436   0.72518   0.80337   0.84917
  Beta virt. eigenvalues --    0.85040   0.86124   0.96385   0.98030   1.00145
  Beta virt. eigenvalues --    1.00964   1.02661   1.02683   1.06724   1.06979
  Beta virt. eigenvalues --    1.08392   1.08658   1.10586   1.25392   1.25722
  Beta virt. eigenvalues --    1.29621   1.29734   1.43517   1.46044   1.49923
  Beta virt. eigenvalues --    1.50434   1.52647   1.52761   1.53317   1.54519
  Beta virt. eigenvalues --    1.61180   1.62577   1.65571   1.67030   1.68758
  Beta virt. eigenvalues --    1.72593   1.75026   1.76449   1.81574   1.83989
  Beta virt. eigenvalues --    1.86240   1.89669   1.92076   1.97880   2.03058
  Beta virt. eigenvalues --    2.05908   2.07037   2.08360   2.11722   2.12861
  Beta virt. eigenvalues --    2.23986   2.27596   2.28333   2.35370   2.40497
  Beta virt. eigenvalues --    2.40524   2.44579   2.50696   2.52986   2.55377
  Beta virt. eigenvalues --    2.62440   2.65324   2.67832   2.71818   2.89337
  Beta virt. eigenvalues --    2.96214   2.97501   3.19685   3.38218   3.43591
          Condensed to atoms (all electrons):
               1          2          3          4          5          6
     1  C    4.690852   0.678450   0.069049  -0.050042   0.007773  -0.000663
     2  O    0.678450   7.530271  -0.123187   0.003363  -0.000121  -0.000034
     3  C    0.069049  -0.123187   5.998116   0.132819   0.115280  -0.179079
     4  C   -0.050042   0.003363   0.132819   5.123407   0.289927   0.133007
     5  C    0.007773  -0.000121   0.115280   0.289927   5.028200   0.146374
     6  C   -0.000663  -0.000034  -0.179079   0.133007   0.146374   5.372226
     7  Cl   0.000006  -0.000000   0.000506   0.002816  -0.056805   0.305909
     8  C    0.014438   0.001373   0.104967  -0.122004   0.070847   0.142708
     9  C   -0.034595   0.016517   0.100624   0.045328  -0.113316   0.139649
    10  H    0.446809  -0.033305  -0.141232  -0.002712   0.000502  -0.000168
    11  H   -0.006557   0.000088  -0.073169   0.448742  -0.051676   0.012957
    12  H   -0.000089   0.000001   0.013183  -0.048374   0.444988  -0.068925
    13  H   -0.000136  -0.000002   0.013328  -0.002033   0.012993  -0.069119
    14  H   -0.008164   0.016513  -0.081312   0.012706  -0.001623   0.012632
               7          8          9         10         11         12
     1  C    0.000006   0.014438  -0.034595   0.446809  -0.006557  -0.000089
     2  O   -0.000000   0.001373   0.016517  -0.033305   0.000088   0.000001
     3  C    0.000506   0.104967   0.100624  -0.141232  -0.073169   0.013183
     4  C    0.002816  -0.122004   0.045328  -0.002712   0.448742  -0.048374
     5  C   -0.056805   0.070847  -0.113316   0.000502  -0.051676   0.444988
     6  C    0.305909   0.142708   0.139649  -0.000168   0.012957  -0.068925
     7  Cl  16.618017  -0.056698   0.002506  -0.000000  -0.000094   0.000335
     8  C   -0.056698   5.075861   0.262457   0.000091  -0.001637   0.012674
     9  C    0.002506   0.262457   5.111348   0.011844   0.012296  -0.002077
    10  H   -0.000000   0.000091   0.011844   0.663357   0.006944   0.000026
    11  H   -0.000094  -0.001637   0.012296   0.006944   0.595981  -0.010244
    12  H    0.000335   0.012674  -0.002077   0.000026  -0.010244   0.590360
    13  H    0.000023   0.449288  -0.052774   0.000004   0.000018  -0.000155
    14  H   -0.000082  -0.052391   0.451704   0.001225  -0.000083   0.000018
              13         14
     1  C   -0.000136  -0.008164
     2  O   -0.000002   0.016513
     3  C    0.013328  -0.081312
     4  C   -0.002033   0.012706
     5  C    0.012993  -0.001623
     6  C   -0.069119   0.012632
     7  Cl   0.000023  -0.000082
     8  C    0.449288  -0.052391
     9  C   -0.052774   0.451704
    10  H    0.000004   0.001225
    11  H    0.000018  -0.000083
    12  H   -0.000155   0.000018
    13  H    0.590643  -0.009450
    14  H   -0.009450   0.582362
          Atomic-Atomic Spin Densities.
               1          2          3          4          5          6
     1  C   -0.089112   0.001667  -0.017782   0.000470  -0.000028   0.000058
     2  O    0.001667   0.168446  -0.006434  -0.000076   0.000004   0.000003
     3  C   -0.017782  -0.006434   0.399692   0.014518  -0.006018  -0.011573
     4  C    0.000470  -0.000076   0.014518  -0.056627  -0.022567  -0.002247
     5  C   -0.000028   0.000004  -0.006018  -0.022567   0.121203   0.030268
     6  C    0.000058   0.000003  -0.011573  -0.002247   0.030268   0.267003
     7  Cl   0.000000  -0.000000   0.000096   0.000210  -0.005289  -0.056033
     8  C   -0.000083  -0.000002  -0.004062  -0.001832   0.001094   0.023804
     9  C    0.000622  -0.000087   0.016124   0.001798  -0.002775  -0.001483
    10  H    0.001589   0.000290  -0.000364   0.000561   0.000028   0.000002
    11  H    0.000140  -0.000001  -0.000469   0.000771   0.000085   0.000138
    12  H    0.000002  -0.000000   0.000037  -0.000040   0.002131  -0.000749
    13  H    0.000001   0.000000   0.000097  -0.000077   0.000048  -0.000588
    14  H    0.000173  -0.000407  -0.000333   0.000011  -0.000055   0.000090
               7          8          9         10         11         12
     1  C    0.000000  -0.000083   0.000622   0.001589   0.000140   0.000002
     2  O   -0.000000  -0.000002  -0.000087   0.000290  -0.000001  -0.000000
     3  C    0.000096  -0.004062   0.016124  -0.000364  -0.000469   0.000037
     4  C    0.000210  -0.001832   0.001798   0.000561   0.000771  -0.000040
     5  C   -0.005289   0.001094  -0.002775   0.000028   0.000085   0.002131
     6  C   -0.056033   0.023804  -0.001483   0.000002   0.000138  -0.000749
     7  Cl   0.303744  -0.003385   0.000200  -0.000000   0.000001  -0.000120
     8  C   -0.003385   0.047384  -0.019358  -0.000015  -0.000066  -0.000039
     9  C    0.000200  -0.019358  -0.020462   0.000050   0.000044  -0.000061
    10  H   -0.000000  -0.000015   0.000050  -0.000031  -0.000144  -0.000000
    11  H    0.000001  -0.000066   0.000044  -0.000144   0.000491   0.000118
    12  H   -0.000120  -0.000039  -0.000061  -0.000000   0.000118  -0.007107
    13  H   -0.000157   0.001417   0.000024  -0.000000  -0.000001   0.000004
    14  H    0.000001  -0.000169   0.001432  -0.000023  -0.000002  -0.000001
              13         14
     1  C    0.000001   0.000173
     2  O    0.000000  -0.000407
     3  C    0.000097  -0.000333
     4  C   -0.000077   0.000011
     5  C    0.000048  -0.000055
     6  C   -0.000588   0.000090
     7  Cl  -0.000157   0.000001
     8  C    0.001417  -0.000169
     9  C    0.000024   0.001432
    10  H   -0.000000  -0.000023
    11  H   -0.000001  -0.000002
    12  H    0.000004  -0.000001
    13  H   -0.003913   0.000099
    14  H    0.000099  -0.001367
 Mulliken charges and spin densities:
               1          2
     1  C    0.192868  -0.102284
     2  O   -0.089928   0.163403
     3  C    0.050106   0.383529
     4  C    0.033048  -0.065127
     5  C    0.106658   0.118129
     6  C    0.052524   0.248695
     7  Cl   0.183561   0.239269
     8  C    0.098025   0.044688
     9  C    0.048491  -0.023932
    10  H    0.046616   0.001944
    11  H    0.066435   0.001105
    12  H    0.068280  -0.005823
    13  H    0.067371  -0.003047
    14  H    0.075944  -0.000550
 Sum of Mulliken charges =   1.00000   1.00000
 Mulliken charges and spin densities with hydrogens summed into heavy atoms:
               1          2
     1  C    0.239485  -0.100340
     2  O   -0.089928   0.163403
     3  C    0.050106   0.383529
     4  C    0.099483  -0.064022
     5  C    0.174938   0.112306
     6  C    0.052524   0.248695
     7  Cl   0.183561   0.239269
     8  C    0.165396   0.041642
     9  C    0.124435  -0.024481
 Electronic spatial extent (au):  <R**2>=           1647.7750
 Charge=              1.0000 electrons
 Dipole moment (field-independent basis, Debye):
    X=             -2.1345    Y=              1.7314    Z=              0.0000  Tot=              2.7484
 Quadrupole moment (field-independent basis, Debye-Ang):
   XX=            -40.4891   YY=            -43.2076   ZZ=            -55.8438
   XY=              5.4930   XZ=              0.0000   YZ=             -0.0000
 Traceless Quadrupole moment (field-independent basis, Debye-Ang):
   XX=              6.0244   YY=              3.3059   ZZ=             -9.3303
   XY=              5.4930   XZ=              0.0000   YZ=             -0.0000
 Octapole moment (field-independent basis, Debye-Ang**2):
  XXX=            -54.7680  YYY=              1.9037  ZZZ=             -0.0000  XYY=              0.2912
  XXY=             17.0956  XXZ=              0.0000  XZZ=             -0.2404  YZZ=             -1.4562
  YYZ=              0.0000  XYZ=             -0.0000
 Hexadecapole moment (field-independent basis, Debye-Ang**3):
 XXXX=          -1558.4846 YYYY=           -263.2246 ZZZZ=            -55.0892 XXXY=             70.0204
 XXXZ=              0.0001 YYYX=             -0.4749 YYYZ=             -0.0000 ZZZX=             -0.0000
 ZZZY=              0.0000 XXYY=           -303.7385 XXZZ=           -273.4472 YYZZ=            -67.2233
 XXYZ=             -0.0000 YYXZ=              0.0000 ZZXY=             -2.2781
 N-N= 4.504007869873D+02 E-N=-2.780327062931D+03  KE= 8.001302287471D+02
                          Isotropic Fermi Contact Couplings
        Atom                 a.u.       MegaHertz       Gauss      10(-4) cm-1
     1  C(13)             -0.02997     -33.69716     -12.02398     -11.24016
     2  O(17)              0.05201     -31.52843     -11.25013     -10.51675
     3  C(13)              0.05848      65.74369      23.45898      21.92973
     4  C(13)             -0.01945     -21.86694      -7.80267      -7.29403
     5  C(13)              0.01279      14.38082       5.13143       4.79692
     6  C(13)              0.03870      43.50854      15.52493      14.51289
     7  Cl(35)             0.04057      17.79049       6.34809       5.93427
     8  C(13)              0.00113       1.26747       0.45226       0.42278
     9  C(13)             -0.01145     -12.87381      -4.59370      -4.29424
    10  H(1)               0.00046       2.04273       0.72890       0.68138
    11  H(1)               0.00024       1.07844       0.38482       0.35973
    12  H(1)              -0.00195      -8.71783      -3.11074      -2.90795
    13  H(1)              -0.00104      -4.66512      -1.66463      -1.55612
    14  H(1)              -0.00021      -0.95580      -0.34105      -0.31882
 --------------------------------------------------------
       Center         ----  Spin Dipole Couplings  ----
                      3XX-RR        3YY-RR        3ZZ-RR
 --------------------------------------------------------
     1   Atom        0.050355      0.040949     -0.091303
     2   Atom       -0.307507     -0.308068      0.615575
     3   Atom       -0.190653     -0.196418      0.387072
     4   Atom        0.015514      0.015412     -0.030927
     5   Atom       -0.075574     -0.066237      0.141811
     6   Atom       -0.165064     -0.164787      0.329851
     7   Atom       -0.824941     -0.792501      1.617442
     8   Atom       -0.036430     -0.030537      0.066967
     9   Atom       -0.006213     -0.003106      0.009319
    10   Atom        0.006237     -0.001544     -0.004693
    11   Atom       -0.001898      0.006587     -0.004688
    12   Atom       -0.007039      0.012221     -0.005182
    13   Atom       -0.005690      0.010817     -0.005128
    14   Atom       -0.002327      0.007633     -0.005306
 --------------------------------------------------------
                        XY            XZ            YZ
 --------------------------------------------------------
     1   Atom       -0.013381     -0.000000      0.000000
     2   Atom       -0.001239     -0.000001     -0.000002
     3   Atom       -0.000673      0.000000      0.000000
     4   Atom       -0.003698      0.000000     -0.000000
     5   Atom        0.001965     -0.000000      0.000000
     6   Atom        0.001383     -0.000000      0.000000
     7   Atom       -0.003191     -0.000000      0.000000
     8   Atom       -0.003418      0.000000      0.000000
     9   Atom        0.002487      0.000000     -0.000000
    10   Atom        0.000469      0.000000      0.000000
    11   Atom       -0.000892     -0.000000     -0.000000
    12   Atom       -0.007874      0.000000     -0.000000
    13   Atom        0.001210      0.000000     -0.000000
    14   Atom       -0.001396     -0.000000      0.000000
 --------------------------------------------------------


 ---------------------------------------------------------------------------------
              Anisotropic Spin Dipole Couplings in Principal Axis System
 ---------------------------------------------------------------------------------

       Atom             a.u.   MegaHertz   Gauss  10(-4) cm-1        Axes

              Baa    -0.0913   -12.252    -4.372    -4.087 -0.0000 -0.0000  1.0000
     1 C(13)  Bbb     0.0315     4.223     1.507     1.409  0.5781  0.8160  0.0000
              Bcc     0.0598     8.029     2.865     2.678  0.8160 -0.5781 -0.0000
 
              Baa    -0.3091    22.363     7.980     7.460  0.6243  0.7812  0.0000
     2 O(17)  Bbb    -0.3065    22.179     7.914     7.398  0.7812 -0.6243 -0.0000
              Bcc     0.6156   -44.543   -15.894   -14.858 -0.0000 -0.0000  1.0000
 
              Baa    -0.1965   -26.368    -9.409    -8.795  0.1145  0.9934 -0.0000
     3 C(13)  Bbb    -0.1906   -25.573    -9.125    -8.530  0.9934 -0.1145 -0.0000
              Bcc     0.3871    51.941    18.534    17.326  0.0000  0.0000  1.0000
 
              Baa    -0.0309    -4.150    -1.481    -1.384 -0.0000  0.0000  1.0000
     4 C(13)  Bbb     0.0118     1.579     0.563     0.527  0.7022  0.7120  0.0000
              Bcc     0.0192     2.571     0.918     0.858  0.7120 -0.7022  0.0000
 
              Baa    -0.0760   -10.195    -3.638    -3.401  0.9802 -0.1978  0.0000
     5 C(13)  Bbb    -0.0658    -8.835    -3.153    -2.947  0.1978  0.9802 -0.0000
              Bcc     0.1418    19.030     6.790     6.348 -0.0000  0.0000  1.0000
 
              Baa    -0.1663   -22.318    -7.964    -7.444  0.7415 -0.6709  0.0000
     6 C(13)  Bbb    -0.1635   -21.945    -7.830    -7.320  0.6709  0.7415 -0.0000
              Bcc     0.3299    44.263    15.794    14.764 -0.0000  0.0000  1.0000
 
              Baa    -0.8253   -43.192   -15.412   -14.407  0.9953  0.0970  0.0000
     7 Cl(35) Bbb    -0.7922   -41.461   -14.794   -13.830 -0.0970  0.9953 -0.0000
              Bcc     1.6174    84.653    30.206    28.237 -0.0000  0.0000  1.0000
 
              Baa    -0.0380    -5.099    -1.819    -1.701  0.9091  0.4166 -0.0000
     8 C(13)  Bbb    -0.0290    -3.888    -1.387    -1.297 -0.4166  0.9091 -0.0000
              Bcc     0.0670     8.986     3.207     2.998 -0.0000  0.0000  1.0000
 
              Baa    -0.0076    -1.019    -0.364    -0.340  0.8746 -0.4848 -0.0000
     9 C(13)  Bbb    -0.0017    -0.232    -0.083    -0.077  0.4848  0.8746  0.0000
              Bcc     0.0093     1.250     0.446     0.417  0.0000 -0.0000  1.0000
 
              Baa    -0.0047    -2.504    -0.893    -0.835 -0.0000 -0.0000  1.0000
    10 H(1)   Bbb    -0.0016    -0.839    -0.299    -0.280 -0.0599  0.9982  0.0000
              Bcc     0.0063     3.343     1.193     1.115  0.9982  0.0599  0.0000
 
              Baa    -0.0047    -2.501    -0.893    -0.834  0.0000  0.0000  1.0000
    11 H(1)   Bbb    -0.0020    -1.062    -0.379    -0.354  0.9946  0.1034 -0.0000
              Bcc     0.0067     3.564     1.272     1.189 -0.1034  0.9946 -0.0000
 
              Baa    -0.0098    -5.255    -1.875    -1.753  0.9418  0.3360  0.0000
    12 H(1)   Bbb    -0.0052    -2.765    -0.987    -0.922 -0.0000  0.0000  1.0000
              Bcc     0.0150     8.020     2.862     2.675 -0.3360  0.9418 -0.0000
 
              Baa    -0.0058    -3.083    -1.100    -1.028  0.9974 -0.0727 -0.0000
    13 H(1)   Bbb    -0.0051    -2.736    -0.976    -0.913  0.0000  0.0000  1.0000
              Bcc     0.0109     5.819     2.076     1.941  0.0727  0.9974 -0.0000
 
              Baa    -0.0053    -2.831    -1.010    -0.944  0.0000  0.0000  1.0000
    14 H(1)   Bbb    -0.0025    -1.344    -0.480    -0.448  0.9907  0.1362 -0.0000
              Bcc     0.0078     4.175     1.490     1.393 -0.1362  0.9907  0.0000
 

 ---------------------------------------------------------------------------------

 ******************************Gaussian NBO Version 3.1******************************
             N A T U R A L   A T O M I C   O R B I T A L   A N D
          N A T U R A L   B O N D   O R B I T A L   A N A L Y S I S
 ******************************Gaussian NBO Version 3.1******************************
       /RESON  / : Allow strongly delocalized NBO set

 Analyzing the SCF density

 Job title: 93                                                              

 Storage needed:     72832 in NPA,     96779 in NBO ( 939523004 available)


 NATURAL POPULATIONS:  Natural atomic orbital occupancies 
                                                          
   NAO  Atom  No  lang   Type(AO)    Occupancy
 --------------------------------------------
     1    C    1  S      Cor( 1S)     1.99931
     2    C    1  S      Val( 2S)     0.91132
     3    C    1  S      Ryd( 3S)     0.00843
     4    C    1  px     Val( 2p)     0.91251
     5    C    1  px     Ryd( 3p)     0.00909
     6    C    1  py     Val( 2p)     0.99375
     7    C    1  py     Ryd( 3p)     0.01058
     8    C    1  pz     Val( 2p)     0.74865
     9    C    1  pz     Ryd( 3p)     0.00118
    10    C    1  dxy    Ryd( 3d)     0.00184
    11    C    1  dxz    Ryd( 3d)     0.00087
    12    C    1  dyz    Ryd( 3d)     0.00173
    13    C    1  dx2y2  Ryd( 3d)     0.00441
    14    C    1  dz2    Ryd( 3d)     0.00057

    15    O    2  S      Cor( 1S)     1.99975
    16    O    2  S      Val( 2S)     1.70339
    17    O    2  S      Ryd( 3S)     0.00177
    18    O    2  px     Val( 2p)     1.76446
    19    O    2  px     Ryd( 3p)     0.00240
    20    O    2  py     Val( 2p)     1.71308
    21    O    2  py     Ryd( 3p)     0.00169
    22    O    2  pz     Val( 2p)     1.21458
    23    O    2  pz     Ryd( 3p)     0.00020
    24    O    2  dxy    Ryd( 3d)     0.00123
    25    O    2  dxz    Ryd( 3d)     0.00089
    26    O    2  dyz    Ryd( 3d)     0.00111
    27    O    2  dx2y2  Ryd( 3d)     0.00174
    28    O    2  dz2    Ryd( 3d)     0.00039

    29    C    3  S      Cor( 1S)     1.99882
    30    C    3  S      Val( 2S)     0.92645
    31    C    3  S      Ryd( 3S)     0.00245
    32    C    3  px     Val( 2p)     1.12111
    33    C    3  px     Ryd( 3p)     0.00553
    34    C    3  py     Val( 2p)     1.09387
    35    C    3  py     Ryd( 3p)     0.00436
    36    C    3  pz     Val( 2p)     0.82924
    37    C    3  pz     Ryd( 3p)     0.00040
    38    C    3  dxy    Ryd( 3d)     0.00087
    39    C    3  dxz    Ryd( 3d)     0.00046
    40    C    3  dyz    Ryd( 3d)     0.00068
    41    C    3  dx2y2  Ryd( 3d)     0.00096
    42    C    3  dz2    Ryd( 3d)     0.00043

    43    C    4  S      Cor( 1S)     1.99893
    44    C    4  S      Val( 2S)     0.95768
    45    C    4  S      Ryd( 3S)     0.00137
    46    C    4  px     Val( 2p)     1.08527
    47    C    4  px     Ryd( 3p)     0.00455
    48    C    4  py     Val( 2p)     1.18736
    49    C    4  py     Ryd( 3p)     0.00606
    50    C    4  pz     Val( 2p)     0.91332
    51    C    4  pz     Ryd( 3p)     0.00068
    52    C    4  dxy    Ryd( 3d)     0.00079
    53    C    4  dxz    Ryd( 3d)     0.00047
    54    C    4  dyz    Ryd( 3d)     0.00044
    55    C    4  dx2y2  Ryd( 3d)     0.00068
    56    C    4  dz2    Ryd( 3d)     0.00041

    57    C    5  S      Cor( 1S)     1.99881
    58    C    5  S      Val( 2S)     0.96391
    59    C    5  S      Ryd( 3S)     0.00168
    60    C    5  px     Val( 2p)     1.12181
    61    C    5  px     Ryd( 3p)     0.00638
    62    C    5  py     Val( 2p)     1.15912
    63    C    5  py     Ryd( 3p)     0.00569
    64    C    5  pz     Val( 2p)     0.89630
    65    C    5  pz     Ryd( 3p)     0.00097
    66    C    5  dxy    Ryd( 3d)     0.00075
    67    C    5  dxz    Ryd( 3d)     0.00051
    68    C    5  dyz    Ryd( 3d)     0.00045
    69    C    5  dx2y2  Ryd( 3d)     0.00070
    70    C    5  dz2    Ryd( 3d)     0.00041

    71    C    6  S      Cor( 1S)     1.99862
    72    C    6  S      Val( 2S)     0.93994
    73    C    6  S      Ryd( 3S)     0.00144
    74    C    6  px     Val( 2p)     0.93300
    75    C    6  px     Ryd( 3p)     0.00817
    76    C    6  py     Val( 2p)     1.11163
    77    C    6  py     Ryd( 3p)     0.00709
    78    C    6  pz     Val( 2p)     0.90797
    79    C    6  pz     Ryd( 3p)     0.00169
    80    C    6  dxy    Ryd( 3d)     0.00137
    81    C    6  dxz    Ryd( 3d)     0.00118
    82    C    6  dyz    Ryd( 3d)     0.00088
    83    C    6  dx2y2  Ryd( 3d)     0.00277
    84    C    6  dz2    Ryd( 3d)     0.00091

    85   Cl    7  S      Cor( 1S)     2.00000
    86   Cl    7  S      Cor( 2S)     1.99972
    87   Cl    7  S      Val( 3S)     1.83174
    88   Cl    7  S      Ryd( 4S)     0.00173
    89   Cl    7  px     Cor( 2p)     1.99988
    90   Cl    7  px     Val( 3p)     1.25415
    91   Cl    7  px     Ryd( 4p)     0.00122
    92   Cl    7  py     Cor( 2p)     1.99998
    93   Cl    7  py     Val( 3p)     1.96561
    94   Cl    7  py     Ryd( 4p)     0.00111
    95   Cl    7  pz     Cor( 2p)     1.99994
    96   Cl    7  pz     Val( 3p)     1.67075
    97   Cl    7  pz     Ryd( 4p)     0.00063
    98   Cl    7  dxy    Ryd( 3d)     0.00169
    99   Cl    7  dxz    Ryd( 3d)     0.00333
   100   Cl    7  dyz    Ryd( 3d)     0.00006
   101   Cl    7  dx2y2  Ryd( 3d)     0.00487
   102   Cl    7  dz2    Ryd( 3d)     0.00159

   103    C    8  S      Cor( 1S)     1.99882
   104    C    8  S      Val( 2S)     0.96253
   105    C    8  S      Ryd( 3S)     0.00170
   106    C    8  px     Val( 2p)     1.09734
   107    C    8  px     Ryd( 3p)     0.00590
   108    C    8  py     Val( 2p)     1.18474
   109    C    8  py     Ryd( 3p)     0.00613
   110    C    8  pz     Val( 2p)     0.92317
   111    C    8  pz     Ryd( 3p)     0.00098
   112    C    8  dxy    Ryd( 3d)     0.00086
   113    C    8  dxz    Ryd( 3d)     0.00046
   114    C    8  dyz    Ryd( 3d)     0.00049
   115    C    8  dx2y2  Ryd( 3d)     0.00058
   116    C    8  dz2    Ryd( 3d)     0.00041

   117    C    9  S      Cor( 1S)     1.99893
   118    C    9  S      Val( 2S)     0.96218
   119    C    9  S      Ryd( 3S)     0.00164
   120    C    9  px     Val( 2p)     1.11122
   121    C    9  px     Ryd( 3p)     0.00658
   122    C    9  py     Val( 2p)     1.16489
   123    C    9  py     Ryd( 3p)     0.00566
   124    C    9  pz     Val( 2p)     0.87330
   125    C    9  pz     Ryd( 3p)     0.00065
   126    C    9  dxy    Ryd( 3d)     0.00075
   127    C    9  dxz    Ryd( 3d)     0.00054
   128    C    9  dyz    Ryd( 3d)     0.00042
   129    C    9  dx2y2  Ryd( 3d)     0.00076
   130    C    9  dz2    Ryd( 3d)     0.00040

   131    H   10  S      Val( 1S)     0.82882
   132    H   10  S      Ryd( 2S)     0.00333
   133    H   10  px     Ryd( 2p)     0.00025
   134    H   10  py     Ryd( 2p)     0.00082
   135    H   10  pz     Ryd( 2p)     0.00003

   136    H   11  S      Val( 1S)     0.72706
   137    H   11  S      Ryd( 2S)     0.00193
   138    H   11  px     Ryd( 2p)     0.00020
   139    H   11  py     Ryd( 2p)     0.00075
   140    H   11  pz     Ryd( 2p)     0.00011

   141    H   12  S      Val( 1S)     0.71729
   142    H   12  S      Ryd( 2S)     0.00172
   143    H   12  px     Ryd( 2p)     0.00037
   144    H   12  py     Ryd( 2p)     0.00062
   145    H   12  pz     Ryd( 2p)     0.00011

   146    H   13  S      Val( 1S)     0.71653
   147    H   13  S      Ryd( 2S)     0.00168
   148    H   13  px     Ryd( 2p)     0.00025
   149    H   13  py     Ryd( 2p)     0.00073
   150    H   13  pz     Ryd( 2p)     0.00011

   151    H   14  S      Val( 1S)     0.71410
   152    H   14  S      Ryd( 2S)     0.00338
   153    H   14  px     Ryd( 2p)     0.00038
   154    H   14  py     Ryd( 2p)     0.00060
   155    H   14  pz     Ryd( 2p)     0.00009

 WARNING:  1 low occupancy (<1.9990e) core orbital  found on  C    3
           1 low occupancy (<1.9990e) core orbital  found on  C    4
           1 low occupancy (<1.9990e) core orbital  found on  C    5
           1 low occupancy (<1.9990e) core orbital  found on  C    6
           1 low occupancy (<1.9990e) core orbital  found on  C    8
           1 low occupancy (<1.9990e) core orbital  found on  C    9


 Summary of Natural Population Analysis:                  
                                                          
                                       Natural Population 
                Natural  -----------------------------------------------
    Atom  No    Charge         Core      Valence    Rydberg      Total
 -----------------------------------------------------------------------
      C    1    0.39576      1.99931     3.56623    0.03870     5.60424
      O    2   -0.40667      1.99975     6.39551    0.01142     8.40667
      C    3    0.01436      1.99882     3.97067    0.01615     5.98564
      C    4   -0.15799      1.99893     4.14363    0.01544     6.15799
      C    5   -0.15751      1.99881     4.14114    0.01755     6.15751
      C    6    0.08331      1.99862     3.89255    0.02553     5.91669
     Cl    7    0.26201      9.99952     6.72225    0.01622    16.73799
      C    8   -0.18409      1.99882     4.16778    0.01750     6.18409
      C    9   -0.12790      1.99893     4.11158    0.01739     6.12790
      H   10    0.16674      0.00000     0.82882    0.00443     0.83326
      H   11    0.26996      0.00000     0.72706    0.00298     0.73004
      H   12    0.27989      0.00000     0.71729    0.00282     0.72011
      H   13    0.28070      0.00000     0.71653    0.00278     0.71930
      H   14    0.28143      0.00000     0.71410    0.00446     0.71857
 =======================================================================
   * Total *    1.00000     25.99151    44.81514    0.19335    71.00000

                                 Natural Population      
 --------------------------------------------------------
   Core                      25.99151 ( 99.9673% of  26)
   Valence                   44.81514 ( 99.5892% of  45)
   Natural Minimal Basis     70.80665 ( 99.7277% of  71)
   Natural Rydberg Basis      0.19335 (  0.2723% of  71)
 --------------------------------------------------------

    Atom  No          Natural Electron Configuration
 ----------------------------------------------------------------------------
      C    1      [core]2S( 0.91)2p( 2.65)3S( 0.01)3p( 0.02)3d( 0.01)
      O    2      [core]2S( 1.70)2p( 4.69)3d( 0.01)
      C    3      [core]2S( 0.93)2p( 3.04)3p( 0.01)
      C    4      [core]2S( 0.96)2p( 3.19)3p( 0.01)
      C    5      [core]2S( 0.96)2p( 3.18)3p( 0.01)
      C    6      [core]2S( 0.94)2p( 2.95)3p( 0.02)3d( 0.01)
     Cl    7      [core]3S( 1.83)3p( 4.89)3d( 0.01)
      C    8      [core]2S( 0.96)2p( 3.21)3p( 0.01)
      C    9      [core]2S( 0.96)2p( 3.15)3p( 0.01)
      H   10            1S( 0.83)
      H   11            1S( 0.73)
      H   12            1S( 0.72)
      H   13            1S( 0.72)
      H   14            1S( 0.71)


 ***************************************************
 *******         Alpha spin orbitals         *******
 ***************************************************


 NATURAL POPULATIONS:  Natural atomic orbital occupancies 
                                                          
   NAO  Atom  No  lang   Type(AO)    Occupancy      Energy
 ----------------------------------------------------------
     1    C    1  S      Cor( 1S)     0.99966     -10.35073
     2    C    1  S      Val( 2S)     0.45300      -0.36454
     3    C    1  S      Ryd( 3S)     0.00422       0.34104
     4    C    1  px     Val( 2p)     0.45281      -0.20660
     5    C    1  px     Ryd( 3p)     0.00450       0.36920
     6    C    1  py     Val( 2p)     0.49544      -0.22118
     7    C    1  py     Ryd( 3p)     0.00531       0.62606
     8    C    1  pz     Val( 2p)     0.34231      -0.30315
     9    C    1  pz     Ryd( 3p)     0.00061       0.31894
    10    C    1  dxy    Ryd( 3d)     0.00092       2.26878
    11    C    1  dxz    Ryd( 3d)     0.00062       1.69653
    12    C    1  dyz    Ryd( 3d)     0.00092       1.71997
    13    C    1  dx2y2  Ryd( 3d)     0.00218       2.22058
    14    C    1  dz2    Ryd( 3d)     0.00030       1.96099

    15    O    2  S      Cor( 1S)     0.99988     -19.08350
    16    O    2  S      Val( 2S)     0.85296      -1.06074
    17    O    2  S      Ryd( 3S)     0.00087       1.23433
    18    O    2  px     Val( 2p)     0.88263      -0.46979
    19    O    2  px     Ryd( 3p)     0.00118       0.93220
    20    O    2  py     Val( 2p)     0.85735      -0.47941
    21    O    2  py     Ryd( 3p)     0.00083       0.92230
    22    O    2  pz     Val( 2p)     0.68554      -0.44662
    23    O    2  pz     Ryd( 3p)     0.00013       0.84432
    24    O    2  dxy    Ryd( 3d)     0.00062       3.06734
    25    O    2  dxz    Ryd( 3d)     0.00047       2.53258
    26    O    2  dyz    Ryd( 3d)     0.00060       2.58158
    27    O    2  dx2y2  Ryd( 3d)     0.00087       2.76363
    28    O    2  dz2    Ryd( 3d)     0.00020       2.66776

    29    C    3  S      Cor( 1S)     0.99942     -10.31033
    30    C    3  S      Val( 2S)     0.46934      -0.38113
    31    C    3  S      Ryd( 3S)     0.00126       0.34405
    32    C    3  px     Val( 2p)     0.56380      -0.30873
    33    C    3  px     Ryd( 3p)     0.00278       0.84820
    34    C    3  py     Val( 2p)     0.54916      -0.28584
    35    C    3  py     Ryd( 3p)     0.00216       0.75632
    36    C    3  pz     Val( 2p)     0.56189      -0.36094
    37    C    3  pz     Ryd( 3p)     0.00029       0.40732
    38    C    3  dxy    Ryd( 3d)     0.00044       2.23214
    39    C    3  dxz    Ryd( 3d)     0.00022       1.63344
    40    C    3  dyz    Ryd( 3d)     0.00036       1.67048
    41    C    3  dx2y2  Ryd( 3d)     0.00049       2.18845
    42    C    3  dz2    Ryd( 3d)     0.00013       1.94963

    43    C    4  S      Cor( 1S)     0.99947     -10.29401
    44    C    4  S      Val( 2S)     0.47729      -0.36906
    45    C    4  S      Ryd( 3S)     0.00069       0.38153
    46    C    4  px     Val( 2p)     0.54077      -0.26693
    47    C    4  px     Ryd( 3p)     0.00230       0.54545
    48    C    4  py     Val( 2p)     0.59160      -0.28168
    49    C    4  py     Ryd( 3p)     0.00306       0.74832
    50    C    4  pz     Val( 2p)     0.44562      -0.32425
    51    C    4  pz     Ryd( 3p)     0.00038       0.35128
    52    C    4  dxy    Ryd( 3d)     0.00039       2.25393
    53    C    4  dxz    Ryd( 3d)     0.00029       1.70316
    54    C    4  dyz    Ryd( 3d)     0.00026       1.69300
    55    C    4  dx2y2  Ryd( 3d)     0.00033       2.25916
    56    C    4  dz2    Ryd( 3d)     0.00020       1.99770

    57    C    5  S      Cor( 1S)     0.99941     -10.29964
    58    C    5  S      Val( 2S)     0.48362      -0.38582
    59    C    5  S      Ryd( 3S)     0.00084       0.34942
    60    C    5  px     Val( 2p)     0.56178      -0.27992
    61    C    5  px     Ryd( 3p)     0.00320       0.57128
    62    C    5  py     Val( 2p)     0.57859      -0.29380
    63    C    5  py     Ryd( 3p)     0.00285       0.66584
    64    C    5  pz     Val( 2p)     0.50205      -0.34243
    65    C    5  pz     Ryd( 3p)     0.00056       0.34226
    66    C    5  dxy    Ryd( 3d)     0.00038       2.26714
    67    C    5  dxz    Ryd( 3d)     0.00023       1.68860
    68    C    5  dyz    Ryd( 3d)     0.00033       1.68122
    69    C    5  dx2y2  Ryd( 3d)     0.00035       2.20332
    70    C    5  dz2    Ryd( 3d)     0.00017       1.98764

    71    C    6  S      Cor( 1S)     0.99931     -10.38093
    72    C    6  S      Val( 2S)     0.47398      -0.45781
    73    C    6  S      Ryd( 3S)     0.00074       0.33151
    74    C    6  px     Val( 2p)     0.46688      -0.38994
    75    C    6  px     Ryd( 3p)     0.00409       0.68631
    76    C    6  py     Val( 2p)     0.55625      -0.32304
    77    C    6  py     Ryd( 3p)     0.00348       0.52014
    78    C    6  pz     Val( 2p)     0.56176      -0.40004
    79    C    6  pz     Ryd( 3p)     0.00063       0.35261
    80    C    6  dxy    Ryd( 3d)     0.00069       2.10426
    81    C    6  dxz    Ryd( 3d)     0.00067       1.52961
    82    C    6  dyz    Ryd( 3d)     0.00050       1.64447
    83    C    6  dx2y2  Ryd( 3d)     0.00137       2.01700
    84    C    6  dz2    Ryd( 3d)     0.00036       1.86990

    85   Cl    7  S      Cor( 1S)     1.00000    -100.86300
    86   Cl    7  S      Cor( 2S)     0.99986     -10.25350
    87   Cl    7  S      Val( 3S)     0.91695      -1.22650
    88   Cl    7  S      Ryd( 4S)     0.00088       0.48032
    89   Cl    7  px     Cor( 2p)     0.99994      -7.46249
    90   Cl    7  px     Val( 3p)     0.62544      -0.48921
    91   Cl    7  px     Ryd( 4p)     0.00063       0.75300
    92   Cl    7  py     Cor( 2p)     0.99999      -7.45330
    93   Cl    7  py     Val( 3p)     0.98300      -0.53150
    94   Cl    7  py     Ryd( 4p)     0.00055       0.72955
    95   Cl    7  pz     Cor( 2p)     0.99999      -7.46006
    96   Cl    7  pz     Val( 3p)     0.96089      -0.54440
    97   Cl    7  pz     Ryd( 4p)     0.00049       0.69414
    98   Cl    7  dxy    Ryd( 3d)     0.00082       0.83321
    99   Cl    7  dxz    Ryd( 3d)     0.00150       0.61421
   100   Cl    7  dyz    Ryd( 3d)     0.00003       0.54824
   101   Cl    7  dx2y2  Ryd( 3d)     0.00238       0.89400
   102   Cl    7  dz2    Ryd( 3d)     0.00083       0.65803

   103    C    8  S      Cor( 1S)     0.99941     -10.29287
   104    C    8  S      Val( 2S)     0.48171      -0.37725
   105    C    8  S      Ryd( 3S)     0.00085       0.35921
   106    C    8  px     Val( 2p)     0.54844      -0.27224
   107    C    8  px     Ryd( 3p)     0.00296       0.52082
   108    C    8  py     Val( 2p)     0.59128      -0.29129
   109    C    8  py     Ryd( 3p)     0.00308       0.72827
   110    C    8  pz     Val( 2p)     0.48721      -0.33232
   111    C    8  pz     Ryd( 3p)     0.00054       0.34901
   112    C    8  dxy    Ryd( 3d)     0.00043       2.25252
   113    C    8  dxz    Ryd( 3d)     0.00023       1.70161
   114    C    8  dyz    Ryd( 3d)     0.00032       1.68485
   115    C    8  dx2y2  Ryd( 3d)     0.00028       2.23034
   116    C    8  dz2    Ryd( 3d)     0.00018       1.99515

   117    C    9  S      Cor( 1S)     0.99946     -10.29028
   118    C    9  S      Val( 2S)     0.48034      -0.36572
   119    C    9  S      Ryd( 3S)     0.00083       0.38062
   120    C    9  px     Val( 2p)     0.55485      -0.26360
   121    C    9  px     Ryd( 3p)     0.00329       0.62925
   122    C    9  py     Val( 2p)     0.58024      -0.27264
   123    C    9  py     Ryd( 3p)     0.00285       0.68239
   124    C    9  pz     Val( 2p)     0.44036      -0.32052
   125    C    9  pz     Ryd( 3p)     0.00039       0.35815
   126    C    9  dxy    Ryd( 3d)     0.00037       2.29383
   127    C    9  dxz    Ryd( 3d)     0.00028       1.70632
   128    C    9  dyz    Ryd( 3d)     0.00028       1.69719
   129    C    9  dx2y2  Ryd( 3d)     0.00037       2.22725
   130    C    9  dz2    Ryd( 3d)     0.00019       1.99988

   131    H   10  S      Val( 1S)     0.41487      -0.14112
   132    H   10  S      Ryd( 2S)     0.00163       0.20442
   133    H   10  px     Ryd( 2p)     0.00013       1.72764
   134    H   10  py     Ryd( 2p)     0.00041       2.11494
   135    H   10  pz     Ryd( 2p)     0.00001       1.45057

   136    H   11  S      Val( 1S)     0.36381      -0.10489
   137    H   11  S      Ryd( 2S)     0.00095       0.16455
   138    H   11  px     Ryd( 2p)     0.00010       1.86856
   139    H   11  py     Ryd( 2p)     0.00037       2.11149
   140    H   11  pz     Ryd( 2p)     0.00006       1.45755

   141    H   12  S      Val( 1S)     0.35688      -0.10404
   142    H   12  S      Ryd( 2S)     0.00084       0.14911
   143    H   12  px     Ryd( 2p)     0.00018       1.91699
   144    H   12  py     Ryd( 2p)     0.00030       2.04496
   145    H   12  pz     Ryd( 2p)     0.00006       1.45333

   146    H   13  S      Val( 1S)     0.35733      -0.09831
   147    H   13  S      Ryd( 2S)     0.00082       0.15391
   148    H   13  px     Ryd( 2p)     0.00012       1.86267
   149    H   13  py     Ryd( 2p)     0.00036       2.10820
   150    H   13  pz     Ryd( 2p)     0.00006       1.45909

   151    H   14  S      Val( 1S)     0.35689      -0.08621
   152    H   14  S      Ryd( 2S)     0.00165       0.17537
   153    H   14  px     Ryd( 2p)     0.00019       1.95011
   154    H   14  py     Ryd( 2p)     0.00030       2.06077
   155    H   14  pz     Ryd( 2p)     0.00005       1.47189


 Summary of Natural Population Analysis:                  
                                                          
                                       Natural Population 
                Natural  -----------------------------------------------
    Atom  No    Charge         Core      Valence    Rydberg      Total
 -----------------------------------------------------------------------
      C    1    0.23720      0.99966     1.74357    0.01958     2.76280
      O    2   -0.28412      0.99988     3.27848    0.00577     4.28412
      C    3   -0.15172      0.99942     2.14419    0.00812     3.15172
      C    4   -0.06265      0.99947     2.05527    0.00791     3.06265
      C    5   -0.13436      0.99941     2.12603    0.00892     3.13436
      C    6   -0.07073      0.99931     2.05888    0.01254     3.07073
     Cl    7    0.00581      4.99979     3.48628    0.00812     8.49419
      C    8   -0.11692      0.99941     2.10864    0.00887     3.11692
      C    9   -0.06411      0.99946     2.05580    0.00885     3.06411
      H   10    0.08294      0.00000     0.41487    0.00219     0.41706
      H   11    0.13472      0.00000     0.36381    0.00148     0.36528
      H   12    0.14173      0.00000     0.35688    0.00139     0.35827
      H   13    0.14130      0.00000     0.35733    0.00137     0.35870
      H   14    0.14091      0.00000     0.35689    0.00220     0.35909
 =======================================================================
   * Total *    0.00000     12.99579    22.90691    0.09730    36.00000

                                 Natural Population      
 --------------------------------------------------------
   Core                      12.99579 ( 99.9676% of  13)
   Valence                   22.90691 ( 99.5953% of  23)
   Natural Minimal Basis     35.90270 ( 99.7297% of  36)
   Natural Rydberg Basis      0.09730 (  0.2703% of  36)
 --------------------------------------------------------

    Atom  No          Natural Electron Configuration
 ----------------------------------------------------------------------------
      C    1      [core]2S( 0.45)2p( 1.29)3p( 0.01)
      O    2      [core]2S( 0.85)2p( 2.43)
      C    3      [core]2S( 0.47)2p( 1.67)3p( 0.01)
      C    4      [core]2S( 0.48)2p( 1.58)3p( 0.01)
      C    5      [core]2S( 0.48)2p( 1.64)3p( 0.01)
      C    6      [core]2S( 0.47)2p( 1.58)3p( 0.01)
     Cl    7      [core]3S( 0.92)3p( 2.57)3d( 0.01)
      C    8      [core]2S( 0.48)2p( 1.63)3p( 0.01)
      C    9      [core]2S( 0.48)2p( 1.58)3p( 0.01)
      H   10            1S( 0.41)
      H   11            1S( 0.36)
      H   12            1S( 0.36)
      H   13            1S( 0.36)
      H   14            1S( 0.36)


 NATURAL BOND ORBITAL ANALYSIS, alpha spin orbitals:

                       Occupancies       Lewis Structure    Low   High
           Occ.    -------------------  -----------------   occ   occ
  Cycle   Thresh.   Lewis   Non-Lewis     CR  BD  3C  LP    (L)   (NL)   Dev
 =============================================================================
   1(1)    0.90    34.34271   1.65729     13  15   0   8     3      3    0.03
   2(2)    0.90    34.34271   1.65729     13  15   0   8     3      3    0.03
   3(1)    0.80    35.19865   0.80135     13  18   0   5     0      3    0.03
 -----------------------------------------------------------------------------

 Structure accepted: No low occupancy Lewis orbitals

 --------------------------------------------------------
   Core                     12.99580 ( 99.968% of  13)
   Valence Lewis            22.20285 ( 96.534% of  23)
  ==================       ============================
   Total Lewis              35.19865 ( 97.774% of  36)
  -----------------------------------------------------
   Valence non-Lewis         0.73409 (  2.039% of  36)
   Rydberg non-Lewis         0.06726 (  0.187% of  36)
  ==================       ============================
   Total non-Lewis           0.80135 (  2.226% of  36)
 --------------------------------------------------------


       (Occupancy)   Bond orbital/ Coefficients/ Hybrids
 ---------------------------------------------------------------------------------
     1. (0.99807) BD ( 1) C   1 - O   2  
                ( 33.52%)   0.5789* C   1 s( 31.46%)p 2.17( 68.28%)d 0.01(  0.26%)
                                            0.0000  0.5580 -0.0572  0.5140  0.0664
                                           -0.6425 -0.0374 -0.0000 -0.0000 -0.0428
                                           -0.0000  0.0000 -0.0125 -0.0245
                ( 66.48%)   0.8154* O   2 s( 42.41%)p 1.36( 57.50%)d 0.00(  0.09%)
                                           -0.0000  0.6506 -0.0276 -0.4831  0.0116
                                            0.5841 -0.0172  0.0000 -0.0000 -0.0272
                                           -0.0000  0.0000 -0.0040 -0.0118
     2. (0.98916) BD ( 2) C   1 - O   2  
                ( 31.90%)   0.5648* C   1 s(  0.00%)p 1.00( 99.60%)d 0.00(  0.40%)
                                           -0.0000  0.0000  0.0000 -0.0000 -0.0000
                                           -0.0000  0.0000  0.9977 -0.0252 -0.0000
                                            0.0335 -0.0537 -0.0000 -0.0000
                ( 68.10%)   0.8253* O   2 s(  0.00%)p 1.00( 99.84%)d 0.00(  0.16%)
                                            0.0000 -0.0000  0.0000  0.0000 -0.0000
                                           -0.0000  0.0000  0.9992 -0.0098  0.0000
                                           -0.0264  0.0297  0.0000  0.0000
     3. (0.98977) BD ( 1) C   1 - C   3  
                ( 45.15%)   0.6719* C   1 s( 36.43%)p 1.74( 63.50%)d 0.00(  0.07%)
                                            0.0004  0.6035 -0.0089 -0.7896  0.0052
                                           -0.1071  0.0080 -0.0000  0.0000  0.0053
                                            0.0000  0.0000  0.0222 -0.0114
                ( 54.85%)   0.7406* C   3 s( 31.36%)p 2.19( 68.60%)d 0.00(  0.03%)
                                            0.0000  0.5600 -0.0029  0.8258 -0.0092
                                            0.0636  0.0040  0.0000  0.0000  0.0028
                                            0.0000 -0.0000  0.0162 -0.0079
     4. (0.99319) BD ( 1) C   1 - H  10  
                ( 59.88%)   0.7738* C   1 s( 32.07%)p 2.12( 67.89%)d 0.00(  0.04%)
                                           -0.0003  0.5653  0.0342  0.3289  0.0214
                                            0.7547 -0.0263  0.0000 -0.0000  0.0105
                                            0.0000  0.0000 -0.0166 -0.0077
                ( 40.12%)   0.6334* H  10 s( 99.89%)p 0.00(  0.11%)
                                            0.9994 -0.0116 -0.0150 -0.0291 -0.0000
     5. (0.98836) BD ( 1) C   3 - C   4  
                ( 51.25%)   0.7159* C   3 s( 34.53%)p 1.89( 65.43%)d 0.00(  0.04%)
                                           -0.0001  0.5876  0.0036 -0.4500  0.0192
                                            0.6718  0.0127 -0.0000 -0.0000 -0.0166
                                           -0.0000  0.0000 -0.0052 -0.0091
                ( 48.75%)   0.6982* C   4 s( 34.80%)p 1.87( 65.15%)d 0.00(  0.05%)
                                            0.0001  0.5899  0.0074  0.4766  0.0238
                                           -0.6509  0.0134  0.0000 -0.0000 -0.0171
                                            0.0000 -0.0000 -0.0083 -0.0125
     6. (0.82443) BD ( 2) C   3 - C   4  
                ( 59.06%)   0.7685* C   3 s(  0.00%)p 1.00( 99.97%)d 0.00(  0.03%)
                                           -0.0000 -0.0000 -0.0000 -0.0000 -0.0000
                                           -0.0000  0.0000  0.9999  0.0013 -0.0000
                                           -0.0130  0.0092  0.0000  0.0000
                ( 40.94%)   0.6399* C   4 s(  0.00%)p 1.00( 99.92%)d 0.00(  0.08%)
                                           -0.0000 -0.0000 -0.0000 -0.0000 -0.0000
                                            0.0000 -0.0000  0.9995  0.0146  0.0000
                                            0.0036 -0.0277 -0.0000  0.0000
     7. (0.98733) BD ( 1) C   3 - C   9  
                ( 51.40%)   0.7169* C   3 s( 34.05%)p 1.94( 65.91%)d 0.00(  0.04%)
                                           -0.0001  0.5835  0.0007 -0.3386  0.0201
                                           -0.7375 -0.0095 -0.0000 -0.0000  0.0142
                                            0.0000 -0.0000 -0.0095 -0.0089
                ( 48.60%)   0.6972* C   9 s( 34.11%)p 1.93( 65.83%)d 0.00(  0.05%)
                                            0.0001  0.5840  0.0080  0.3608  0.0256
                                            0.7262 -0.0092 -0.0000 -0.0000  0.0132
                                           -0.0000 -0.0000 -0.0143 -0.0124
     8. (0.98611) BD ( 1) C   4 - C   5  
                ( 49.54%)   0.7039* C   4 s( 35.48%)p 1.82( 64.48%)d 0.00(  0.05%)
                                            0.0001  0.5955  0.0111 -0.8006 -0.0069
                                           -0.0459  0.0410 -0.0000 -0.0000  0.0064
                                            0.0000  0.0000  0.0168 -0.0121
                ( 50.46%)   0.7103* C   5 s( 36.07%)p 1.77( 63.88%)d 0.00(  0.04%)
                                           -0.0002  0.6006  0.0058  0.7942  0.0008
                                            0.0783  0.0436  0.0000 -0.0000 -0.0023
                                            0.0000 -0.0000  0.0172 -0.0111
     9. (0.98833) BD ( 1) C   4 - H  11  
                ( 63.62%)   0.7976* C   4 s( 29.63%)p 2.37( 70.35%)d 0.00(  0.03%)
                                           -0.0003  0.5441 -0.0136  0.3611 -0.0137
                                            0.7569 -0.0038  0.0000 -0.0000  0.0105
                                           -0.0000 -0.0000 -0.0075 -0.0096
                ( 36.38%)   0.6032* H  11 s( 99.89%)p 0.00(  0.11%)
                                            0.9995 -0.0033 -0.0130 -0.0301  0.0000
    10. (0.99094) BD ( 1) C   5 - C   6  
                ( 48.52%)   0.6966* C   5 s( 33.92%)p 1.95( 66.03%)d 0.00(  0.05%)
                                            0.0000  0.5821  0.0164 -0.3693 -0.0383
                                           -0.7228  0.0078  0.0000 -0.0000  0.0141
                                           -0.0000 -0.0000 -0.0142 -0.0114
                ( 51.48%)   0.7175* C   6 s( 38.69%)p 1.58( 61.27%)d 0.00(  0.04%)
                                           -0.0000  0.6220 -0.0013  0.2737 -0.0252
                                            0.7327  0.0177 -0.0000 -0.0000  0.0128
                                           -0.0000 -0.0000 -0.0119 -0.0090
    11. (0.85450) BD ( 2) C   5 - C   6  
                ( 45.39%)   0.6737* C   5 s(  0.00%)p 1.00( 99.92%)d 0.00(  0.08%)
                                           -0.0000  0.0000 -0.0000 -0.0000 -0.0000
                                            0.0000  0.0000  0.9995  0.0119  0.0000
                                            0.0021 -0.0283  0.0000  0.0000
                ( 54.61%)   0.7390* C   6 s(  0.00%)p 1.00( 99.96%)d 0.00(  0.04%)
                                           -0.0000  0.0000 -0.0000 -0.0000 -0.0000
                                            0.0000  0.0000  0.9998  0.0105  0.0000
                                            0.0129  0.0145 -0.0000 -0.0000
    12. (0.98767) BD ( 1) C   5 - H  12  
                ( 64.24%)   0.8015* C   5 s( 29.94%)p 2.34( 70.04%)d 0.00(  0.02%)
                                           -0.0003  0.5469 -0.0173 -0.4809  0.0154
                                            0.6848 -0.0039 -0.0000  0.0000 -0.0125
                                            0.0000 -0.0000 -0.0020 -0.0084
                ( 35.76%)   0.5980* H  12 s( 99.89%)p 0.00(  0.11%)
                                            0.9994 -0.0034  0.0190 -0.0271  0.0000
    13. (0.99414) BD ( 1) C   6 -Cl   7  
                ( 45.62%)   0.6754* C   6 s( 22.30%)p 3.47( 77.44%)d 0.01(  0.26%)
                                           -0.0002  0.4722  0.0015 -0.8770  0.0053
                                           -0.0728 -0.0000 -0.0000 -0.0000  0.0072
                                            0.0000  0.0000  0.0443 -0.0235
                ( 54.38%)   0.7375*Cl   7 s( 17.78%)p 4.60( 81.69%)d 0.03(  0.53%)
                                           -0.0000  0.0002  0.4200 -0.0368 -0.0001
                                            0.9001  0.0312 -0.0000  0.0758  0.0027
                                           -0.0000  0.0000  0.0000  0.0108  0.0000
                                            0.0000  0.0632 -0.0346
    14. (0.99088) BD ( 1) C   6 - C   8  
                ( 51.70%)   0.7190* C   6 s( 38.88%)p 1.57( 61.09%)d 0.00(  0.04%)
                                           -0.0000  0.6235 -0.0028  0.3915 -0.0223
                                           -0.6758 -0.0210  0.0000  0.0000 -0.0156
                                            0.0000 -0.0000 -0.0065 -0.0090
                ( 48.30%)   0.6950* C   8 s( 33.75%)p 1.96( 66.20%)d 0.00(  0.05%)
                                            0.0000  0.5807  0.0175 -0.4824 -0.0368
                                            0.6540 -0.0140 -0.0000  0.0000 -0.0177
                                            0.0000 -0.0000 -0.0089 -0.0120
    15. (0.98625) BD ( 1) C   8 - C   9  
                ( 50.45%)   0.7103* C   8 s( 36.19%)p 1.76( 63.77%)d 0.00(  0.04%)
                                           -0.0002  0.6015  0.0056  0.7956  0.0080
                                            0.0523 -0.0428 -0.0000  0.0000  0.0077
                                           -0.0000 -0.0000  0.0156 -0.0116
                ( 49.55%)   0.7039* C   9 s( 35.69%)p 1.80( 64.26%)d 0.00(  0.05%)
                                            0.0001  0.5973  0.0120 -0.7960  0.0006
                                           -0.0854 -0.0422 -0.0000  0.0000 -0.0011
                                            0.0000 -0.0000  0.0183 -0.0117
    16. (0.80311) BD ( 2) C   8 - C   9  
                ( 53.46%)   0.7311* C   8 s(  0.00%)p 1.00( 99.94%)d 0.00(  0.06%)
                                            0.0000  0.0000  0.0000  0.0000  0.0000
                                            0.0000 -0.0000  0.9997 -0.0039  0.0000
                                            0.0154  0.0200 -0.0000 -0.0000
                ( 46.54%)   0.6822* C   9 s(  0.00%)p 1.00( 99.93%)d 0.00(  0.07%)
                                           -0.0000 -0.0000 -0.0000 -0.0000 -0.0000
                                            0.0000  0.0000  0.9996  0.0049 -0.0000
                                           -0.0221  0.0147 -0.0000 -0.0000
    17. (0.98751) BD ( 1) C   8 - H  13  
                ( 64.20%)   0.8013* C   8 s( 29.99%)p 2.33( 69.99%)d 0.00(  0.02%)
                                            0.0003 -0.5474  0.0168  0.3641 -0.0148
                                            0.7530 -0.0057 -0.0000  0.0000 -0.0110
                                            0.0000  0.0000  0.0058  0.0089
                ( 35.80%)   0.5983* H  13 s( 99.89%)p 0.00(  0.11%)
                                           -0.9995  0.0030 -0.0140 -0.0299  0.0000
    18. (0.98800) BD ( 1) C   9 - H  14  
                ( 64.33%)   0.8020* C   9 s( 30.11%)p 2.32( 69.86%)d 0.00(  0.02%)
                                            0.0004 -0.5485  0.0148 -0.4843  0.0125
                                            0.6811 -0.0038 -0.0000  0.0000  0.0124
                                           -0.0000  0.0000  0.0029  0.0092
                ( 35.67%)   0.5973* H  14 s( 99.89%)p 0.00(  0.11%)
                                           -0.9994  0.0052  0.0201 -0.0269  0.0000
    19. (0.99966) CR ( 1) C   1           s(100.00%)p 0.00(  0.00%)
                                            1.0000 -0.0000  0.0000  0.0004  0.0000
                                            0.0003 -0.0000  0.0000 -0.0000  0.0000
                                            0.0000 -0.0000 -0.0000  0.0000
    20. (0.99987) CR ( 1) O   2           s(100.00%)p 0.00(  0.00%)
                                            1.0000 -0.0003 -0.0000 -0.0002  0.0000
                                            0.0002 -0.0000  0.0000 -0.0000 -0.0000
                                           -0.0000  0.0000 -0.0000 -0.0000
    21. (0.99942) CR ( 1) C   3           s(100.00%)
                                            1.0000  0.0001  0.0000 -0.0001  0.0000
                                           -0.0001 -0.0000  0.0000 -0.0000  0.0000
                                           -0.0000  0.0000 -0.0000 -0.0000
    22. (0.99947) CR ( 1) C   4           s(100.00%)p 0.00(  0.00%)
                                            1.0000  0.0001 -0.0000  0.0002 -0.0000
                                            0.0003 -0.0000  0.0000  0.0000  0.0000
                                            0.0000 -0.0000 -0.0000 -0.0000
    23. (0.99941) CR ( 1) C   5           s(100.00%)p 0.00(  0.00%)
                                            1.0000  0.0003 -0.0000 -0.0000  0.0000
                                            0.0003  0.0000  0.0000  0.0000 -0.0000
                                            0.0000 -0.0000  0.0000 -0.0000
    24. (0.99931) CR ( 1) C   6           s(100.00%)p 0.00(  0.00%)
                                            1.0000  0.0001  0.0000 -0.0001 -0.0000
                                           -0.0000 -0.0000  0.0000  0.0000  0.0000
                                            0.0000  0.0000  0.0000 -0.0000
    25. (1.00000) CR ( 1)Cl   7           s(100.00%)
                                            1.0000 -0.0000  0.0000 -0.0000  0.0000
                                            0.0000  0.0000 -0.0000  0.0000  0.0000
                                           -0.0000 -0.0000  0.0000  0.0000 -0.0000
                                            0.0000  0.0000 -0.0000
    26. (0.99986) CR ( 2)Cl   7           s(100.00%)p 0.00(  0.00%)
                                           -0.0000  1.0000  0.0002  0.0000  0.0000
                                           -0.0003 -0.0000  0.0000 -0.0000 -0.0000
                                            0.0000  0.0000 -0.0000 -0.0000 -0.0000
                                            0.0000 -0.0000  0.0000
    27. (0.99994) CR ( 3)Cl   7           s(  0.00%)p 1.00(100.00%)
                                           -0.0000 -0.0000  0.0001  0.0000 -1.0000
                                           -0.0002 -0.0000  0.0000 -0.0000 -0.0000
                                            0.0000 -0.0000 -0.0000 -0.0000 -0.0000
                                            0.0000 -0.0000  0.0000
    28. (0.99999) CR ( 4)Cl   7           s(  0.00%)p 1.00(100.00%)
                                           -0.0000  0.0000 -0.0000 -0.0000 -0.0000
                                            0.0000  0.0000  1.0000 -0.0001  0.0000
                                            0.0000  0.0000 -0.0000 -0.0000  0.0000
                                           -0.0000  0.0000 -0.0000
    29. (0.99999) CR ( 5)Cl   7           s(  0.00%)p 1.00(100.00%)
                                           -0.0000  0.0000  0.0000 -0.0000 -0.0000
                                            0.0000  0.0000  0.0000  0.0000 -0.0000
                                            1.0000 -0.0000  0.0000  0.0000 -0.0000
                                           -0.0000  0.0000 -0.0000
    30. (0.99941) CR ( 1) C   8           s(100.00%)p 0.00(  0.00%)
                                            1.0000  0.0002 -0.0000  0.0000  0.0000
                                           -0.0003 -0.0000 -0.0000  0.0000  0.0000
                                           -0.0000 -0.0000  0.0000 -0.0000
    31. (0.99947) CR ( 1) C   9           s(100.00%)p 0.00(  0.00%)
                                            1.0000  0.0001 -0.0000  0.0002 -0.0000
                                           -0.0003  0.0000  0.0000  0.0000 -0.0000
                                           -0.0000  0.0000 -0.0000 -0.0000
    32. (0.99179) LP ( 1) O   2           s( 57.65%)p 0.73( 42.33%)d 0.00(  0.02%)
                                            0.0004  0.7591  0.0153  0.4052 -0.0024
                                           -0.5090  0.0004 -0.0000  0.0000  0.0103
                                            0.0000 -0.0000  0.0012  0.0102
    33. (0.94003) LP ( 2) O   2           s(  0.02%)p99.99( 99.90%)d 5.95(  0.09%)
                                            0.0000  0.0092 -0.0081  0.7752  0.0136
                                            0.6306  0.0093  0.0000  0.0000  0.0044
                                            0.0000  0.0000 -0.0295  0.0015
    34. (0.99589) LP ( 1)Cl   7           s( 82.33%)p 0.21( 17.65%)d 0.00(  0.03%)
                                           -0.0000 -0.0003  0.9073  0.0093  0.0002
                                           -0.4187 -0.0081  0.0000 -0.0331 -0.0008
                                            0.0000 -0.0000 -0.0000 -0.0016 -0.0000
                                            0.0000 -0.0097  0.0129
    35. (0.98601) LP ( 2)Cl   7           s(  0.00%)p 1.00( 99.97%)d 0.00(  0.03%)
                                           -0.0000 -0.0000  0.0019 -0.0002  0.0000
                                            0.0830 -0.0009 -0.0001 -0.9963  0.0108
                                            0.0000  0.0000 -0.0000 -0.0181  0.0000
                                           -0.0000  0.0032  0.0001
    36. (0.96140) LP ( 3)Cl   7           s(  0.00%)p 1.00( 99.95%)d 0.00(  0.05%)
                                            0.0000 -0.0000 -0.0000  0.0000  0.0000
                                           -0.0000  0.0000  0.0000  0.0000 -0.0000
                                            0.0000  0.9997 -0.0086  0.0000  0.0214
                                            0.0019 -0.0000  0.0000
    37. (0.00681) RY*( 1) C   1           s( 13.53%)p 6.37( 86.20%)d 0.02(  0.27%)
                                           -0.0000  0.0584  0.3632  0.0508 -0.5376
                                           -0.0394  0.7542 -0.0000  0.0000 -0.0322
                                            0.0000 -0.0000  0.0397  0.0096
    38. (0.00392) RY*( 2) C   1           s( 41.29%)p 0.15(  6.34%)d 1.27( 52.36%)
                                           -0.0000 -0.0023  0.6426 -0.0206  0.2224
                                           -0.0464 -0.1066 -0.0000  0.0000  0.2003
                                            0.0000  0.0000 -0.6953  0.0031
    39. (0.00124) RY*( 3) C   1           s(  8.12%)p10.03( 81.46%)d 1.28( 10.41%)
                                           -0.0000  0.0257  0.2839  0.0188 -0.6599
                                           -0.0413 -0.6140  0.0000  0.0000  0.2383
                                           -0.0000  0.0000  0.2163  0.0243
    40. (0.00118) RY*( 4) C   1           s(  0.00%)p 1.00( 48.47%)d 1.06( 51.53%)
                                           -0.0000 -0.0000 -0.0000 -0.0000  0.0000
                                            0.0000  0.0000  0.0571  0.6938 -0.0000
                                           -0.6326  0.3393 -0.0000  0.0000
    41. (0.00033) RY*( 5) C   1           s( 34.20%)p 0.60( 20.48%)d 1.33( 45.33%)
                                            0.0000 -0.0110  0.5847  0.0085  0.4520
                                           -0.0189  0.0019 -0.0000 -0.0000 -0.0539
                                           -0.0000 -0.0000  0.6703  0.0328
    42. (0.00004) RY*( 6) C   1           s(  0.00%)p 1.00( 50.63%)d 0.98( 49.37%)
    43. (0.00000) RY*( 7) C   1           s(  0.00%)p 1.00(  1.30%)d75.65( 98.70%)
    44. (0.00001) RY*( 8) C   1           s(  2.73%)p 2.14(  5.83%)d33.53( 91.44%)
    45. (0.00001) RY*( 9) C   1           s(  0.17%)p 0.13(  0.02%)d99.99( 99.81%)
    46. (0.00147) RY*( 1) O   2           s(  1.65%)p58.04( 95.66%)d 1.64(  2.70%)
                                            0.0000 -0.0010  0.1284  0.0067 -0.7784
                                            0.0113 -0.5920  0.0000 -0.0000  0.0351
                                            0.0000  0.0000 -0.1603 -0.0044
    47. (0.00009) RY*( 2) O   2           s( 46.64%)p 1.09( 50.90%)d 0.05(  2.46%)
    48. (0.00009) RY*( 3) O   2           s(  0.00%)p 1.00( 93.82%)d 0.07(  6.18%)
    49. (0.00002) RY*( 4) O   2           s( 37.51%)p 1.01( 37.88%)d 0.66( 24.62%)
    50. (0.00000) RY*( 5) O   2           s(  6.26%)p 2.07( 12.98%)d12.89( 80.76%)
    51. (0.00000) RY*( 6) O   2           s(  0.00%)p 1.00(  5.50%)d17.18( 94.50%)
    52. (0.00000) RY*( 7) O   2           s(  0.00%)p 1.00(  0.84%)d99.99( 99.16%)
    53. (0.00000) RY*( 8) O   2           s(  4.14%)p 0.46(  1.90%)d22.72( 93.97%)
    54. (0.00000) RY*( 9) O   2           s(  3.72%)p 0.26(  0.97%)d25.60( 95.31%)
    55. (0.00308) RY*( 1) C   3           s( 10.88%)p 7.84( 85.33%)d 0.35(  3.78%)
                                            0.0000  0.0122  0.3297 -0.0214 -0.8227
                                           -0.0074  0.4195 -0.0000  0.0000  0.1169
                                            0.0000  0.0000  0.1527 -0.0288
    56. (0.00190) RY*( 2) C   3           s(  3.62%)p25.38( 91.77%)d 1.28(  4.61%)
                                            0.0000  0.0092  0.1899 -0.0100 -0.3499
                                            0.0105 -0.8917  0.0000 -0.0000 -0.0702
                                            0.0000 -0.0000  0.2002 -0.0332
    57. (0.00100) RY*( 3) C   3           s( 82.52%)p 0.12( 10.25%)d 0.09(  7.23%)
                                           -0.0000 -0.0073  0.9084  0.0162  0.3186
                                           -0.0027  0.0268  0.0000 -0.0000 -0.1183
                                           -0.0000  0.0000 -0.2351 -0.0551
    58. (0.00041) RY*( 4) C   3           s(  0.00%)p 1.00(  0.02%)d99.99( 99.98%)
                                            0.0000  0.0000 -0.0000  0.0000 -0.0000
                                           -0.0000 -0.0000 -0.0113 -0.0106  0.0000
                                           -0.1699  0.9853 -0.0000 -0.0000
    59. (0.00030) RY*( 5) C   3           s(  0.00%)p 1.00( 98.27%)d 0.02(  1.73%)
                                           -0.0000  0.0000 -0.0000  0.0000 -0.0000
                                           -0.0000 -0.0000  0.0000  0.9913 -0.0000
                                            0.1274  0.0327 -0.0000  0.0000
    60. (0.00015) RY*( 6) C   3           s(  0.00%)p 1.00(  1.73%)d56.73( 98.27%)
                                           -0.0000 -0.0000  0.0000 -0.0000 -0.0000
                                           -0.0000  0.0000  0.0113 -0.1311 -0.0000
                                            0.9771  0.1672 -0.0000  0.0000
    61. (0.00014) RY*( 7) C   3           s(  0.05%)p46.73(  2.19%)d99.99( 97.77%)
                                            0.0000 -0.0008  0.0216  0.0028 -0.0023
                                            0.0235 -0.1460  0.0000  0.0000  0.9111
                                            0.0000 -0.0000 -0.3721 -0.0956
    62. (0.00010) RY*( 8) C   3           s(  2.53%)p 4.09( 10.35%)d34.38( 87.11%)
                                            0.0000 -0.0062  0.1591 -0.0103  0.3127
                                            0.0032  0.0752  0.0000  0.0000  0.3622
                                            0.0000  0.0000  0.8600  0.0180
    63. (0.00001) RY*( 9) C   3           s(  0.45%)p 0.34(  0.16%)d99.99( 99.39%)
    64. (0.00314) RY*( 1) C   4           s(  0.33%)p99.99( 94.00%)d16.96(  5.66%)
                                            0.0000 -0.0241  0.0525  0.0155  0.6157
                                            0.0301  0.7482  0.0000  0.0000 -0.1765
                                            0.0000  0.0000  0.1574  0.0260
    65. (0.00139) RY*( 2) C   4           s(  7.80%)p11.57( 90.21%)d 0.26(  2.00%)
                                           -0.0000  0.0150  0.2788 -0.0199  0.7244
                                            0.0131 -0.6138 -0.0000  0.0000  0.0916
                                            0.0000 -0.0000  0.1010 -0.0369
    66. (0.00057) RY*( 3) C   4           s(  0.00%)p 1.00( 54.64%)d 0.83( 45.36%)
                                            0.0000 -0.0000  0.0000  0.0000 -0.0000
                                           -0.0000  0.0000 -0.0231  0.7388  0.0000
                                            0.5616 -0.3718 -0.0000  0.0000
    67. (0.00042) RY*( 4) C   4           s( 90.18%)p 0.09(  7.99%)d 0.02(  1.83%)
                                            0.0000 -0.0080  0.9496  0.0153 -0.2560
                                            0.0121  0.1182  0.0000  0.0000 -0.1105
                                           -0.0000  0.0000  0.0070 -0.0778
    68. (0.00025) RY*( 5) C   4           s(  0.00%)p 1.00( 41.19%)d 1.43( 58.81%)
                                            0.0000 -0.0000  0.0000  0.0000  0.0000
                                            0.0000  0.0000  0.0029 -0.6418 -0.0000
                                            0.7549 -0.1353 -0.0000  0.0000
    69. (0.00006) RY*( 6) C   4           s(  0.59%)p 5.26(  3.10%)d99.99( 96.31%)
    70. (0.00002) RY*( 7) C   4           s(  0.93%)p 3.87(  3.59%)d99.99( 95.48%)
    71. (0.00001) RY*( 8) C   4           s(  0.00%)p 1.00(  4.25%)d22.53( 95.75%)
    72. (0.00000) RY*( 9) C   4           s(  0.27%)p 4.27(  1.14%)d99.99( 98.59%)
    73. (0.00310) RY*( 1) C   5           s(  0.09%)p99.99( 95.94%)d43.54(  3.97%)
                                            0.0000  0.0270  0.0136  0.0146  0.7877
                                           -0.0357 -0.5809  0.0000  0.0000 -0.1895
                                            0.0000 -0.0000 -0.0582 -0.0199
    74. (0.00157) RY*( 2) C   5           s(  0.31%)p99.99( 97.95%)d 5.71(  1.74%)
                                            0.0000  0.0137  0.0536  0.0290 -0.6019
                                            0.0178 -0.7849 -0.0000  0.0000 -0.1096
                                            0.0000 -0.0000  0.0688 -0.0263
    75. (0.00080) RY*( 3) C   5           s(  0.00%)p 1.00( 77.58%)d 0.29( 22.42%)
                                           -0.0000  0.0000  0.0000 -0.0000 -0.0000
                                            0.0000  0.0000 -0.0198  0.8806 -0.0000
                                           -0.3167 -0.3520  0.0000  0.0000
    76. (0.00056) RY*( 4) C   5           s( 96.01%)p 0.00(  0.30%)d 0.04(  3.69%)
                                           -0.0000 -0.0047  0.9798 -0.0094  0.0435
                                            0.0235  0.0214  0.0000 -0.0000  0.1584
                                            0.0000  0.0000  0.0902 -0.0606
    77. (0.00019) RY*( 5) C   5           s(  0.00%)p 1.00( 19.11%)d 4.23( 80.89%)
                                            0.0000  0.0000 -0.0000  0.0000 -0.0000
                                           -0.0000  0.0000  0.0028  0.4371 -0.0000
                                            0.8299  0.3468 -0.0000  0.0000
    78. (0.00008) RY*( 6) C   5           s(  0.26%)p 9.51(  2.50%)d99.99( 97.23%)
    79. (0.00003) RY*( 7) C   5           s(  3.30%)p 0.85(  2.82%)d28.42( 93.88%)
    80. (0.00001) RY*( 8) C   5           s(  0.00%)p 1.00(  3.39%)d28.48( 96.61%)
    81. (0.00001) RY*( 9) C   5           s(  0.10%)p 5.49(  0.54%)d99.99( 99.36%)
    82. (0.00376) RY*( 1) C   6           s(  0.06%)p99.99( 94.65%)d89.61(  5.29%)
                                            0.0000  0.0233  0.0068  0.0307  0.9719
                                            0.0041  0.0307  0.0000  0.0000  0.0274
                                            0.0000  0.0000  0.2251 -0.0387
    83. (0.00350) RY*( 2) C   6           s(  0.00%)p 1.00( 95.15%)d 0.05(  4.85%)
                                           -0.0000  0.0011  0.0057  0.0034 -0.0307
                                           -0.0310  0.9745  0.0000 -0.0000  0.2184
                                           -0.0000 -0.0000 -0.0272 -0.0021
    84. (0.00127) RY*( 3) C   6           s(  0.00%)p 1.00( 49.74%)d 1.01( 50.26%)
                                            0.0000  0.0000  0.0000  0.0000 -0.0000
                                           -0.0000  0.0000 -0.0188  0.7050  0.0000
                                            0.6876  0.1727 -0.0000 -0.0000
    85. (0.00080) RY*( 4) C   6           s( 85.89%)p 0.01(  0.81%)d 0.15( 13.30%)
                                            0.0000 -0.0078  0.9267  0.0178 -0.0871
                                            0.0007 -0.0127  0.0000 -0.0000  0.0568
                                           -0.0000 -0.0000  0.3094 -0.1845
    86. (0.00058) RY*( 5) C   6           s(  0.00%)p 1.00(  0.35%)d99.99( 99.65%)
                                            0.0000  0.0000  0.0000 -0.0000  0.0000
                                           -0.0000  0.0000 -0.0112 -0.0577 -0.0000
                                           -0.1874  0.9805 -0.0000 -0.0000
    87. (0.00038) RY*( 6) C   6           s( 12.15%)p 0.39(  4.70%)d 6.84( 83.15%)
                                           -0.0000  0.0174  0.3482 -0.0375  0.2130
                                           -0.0037  0.0145  0.0000  0.0000 -0.1545
                                           -0.0000 -0.0000 -0.8934  0.0967
    88. (0.00034) RY*( 7) C   6           s(  0.00%)p 1.00(  4.89%)d19.45( 95.11%)
                                            0.0000 -0.0001  0.0040 -0.0007 -0.0186
                                            0.0139  0.2199 -0.0000 -0.0000 -0.9609
                                            0.0000 -0.0000  0.1665 -0.0030
    89. (0.00002) RY*( 8) C   6           s(  0.00%)p 1.00( 49.95%)d 1.00( 50.05%)
    90. (0.00001) RY*( 9) C   6           s(  2.03%)p 0.00(  0.00%)d48.33( 97.97%)
    91. (0.00148) RY*( 1)Cl   7           s(  0.00%)p 1.00( 28.09%)d 2.56( 71.91%)
                                           -0.0000  0.0000  0.0000 -0.0000 -0.0000
                                            0.0000 -0.0000  0.0000 -0.0000  0.0000
                                           -0.0000 -0.0136  0.5298  0.0000  0.8450
                                            0.0717 -0.0000  0.0000
    92. (0.00087) RY*( 2)Cl   7           s(  0.00%)p 1.00( 49.39%)d 1.02( 50.61%)
                                           -0.0000  0.0000 -0.0000  0.0048  0.0000
                                           -0.0005  0.0573  0.0000  0.0055 -0.7004
                                            0.0000 -0.0000  0.0000 -0.7006  0.0000
                                            0.0000  0.1236 -0.0024
    93. (0.00020) RY*( 3)Cl   7           s( 56.81%)p 0.62( 35.48%)d 0.14(  7.71%)
                                            0.0000  0.0000  0.0090  0.7537 -0.0000
                                            0.0551 -0.5911 -0.0000  0.0044 -0.0486
                                            0.0000  0.0000 -0.0000  0.0102 -0.0000
                                            0.0000  0.0330  0.2755
    94. (0.00008) RY*( 4)Cl   7           s(  2.46%)p 0.56(  1.38%)d39.02( 96.16%)
    95. (0.00002) RY*( 5)Cl   7           s(  0.00%)p 0.00(  0.01%)d 1.00( 99.99%)
    96. (0.00000) RY*( 6)Cl   7           s(  0.22%)p99.99( 50.58%)d99.99( 49.19%)
    97. (0.00000) RY*( 7)Cl   7           s(  0.00%)p 1.00( 71.95%)d 0.39( 28.05%)
    98. (0.00001) RY*( 8)Cl   7           s( 29.50%)p 2.16( 63.77%)d 0.23(  6.72%)
    99. (0.00001) RY*( 9)Cl   7           s( 10.89%)p 0.01(  0.09%)d 8.17( 89.02%)
   100. (0.00309) RY*( 1) C   8           s(  0.09%)p99.99( 96.05%)d40.86(  3.86%)
                                            0.0000  0.0270  0.0147  0.0080  0.6874
                                            0.0376  0.6975 -0.0000 -0.0000  0.1594
                                           -0.0000 -0.0000 -0.1127 -0.0212
   101. (0.00154) RY*( 2) C   8           s(  0.49%)p99.99( 97.70%)d 3.66(  1.81%)
                                            0.0000  0.0139  0.0688  0.0314 -0.7172
                                           -0.0136  0.6793  0.0000  0.0000  0.1286
                                           -0.0000  0.0000  0.0273 -0.0278
   102. (0.00066) RY*( 3) C   8           s(  0.00%)p 1.00( 77.81%)d 0.29( 22.19%)
                                           -0.0000 -0.0000  0.0000 -0.0000  0.0000
                                           -0.0000  0.0000  0.0035  0.8821 -0.0000
                                           -0.3753  0.2848  0.0000 -0.0000
   103. (0.00057) RY*( 4) C   8           s( 95.47%)p 0.00(  0.41%)d 0.04(  4.12%)
                                           -0.0000 -0.0056  0.9771 -0.0047  0.0553
                                           -0.0251 -0.0210  0.0000 -0.0000 -0.1442
                                            0.0000 -0.0000  0.1314 -0.0558
   104. (0.00016) RY*( 5) C   8           s(  0.00%)p 1.00( 18.61%)d 4.37( 81.39%)
                                            0.0000  0.0000 -0.0000  0.0000 -0.0000
                                            0.0000  0.0000 -0.0086  0.4313  0.0000
                                            0.8865 -0.1673 -0.0000  0.0000
   105. (0.00008) RY*( 6) C   8           s(  0.49%)p 5.34(  2.59%)d99.99( 96.92%)
   106. (0.00003) RY*( 7) C   8           s(  3.46%)p 0.81(  2.79%)d27.13( 93.76%)
   107. (0.00001) RY*( 8) C   8           s(  0.00%)p 1.00(  3.65%)d26.37( 96.35%)
   108. (0.00001) RY*( 9) C   8           s(  0.08%)p 6.03(  0.50%)d99.99( 99.42%)
   109. (0.00356) RY*( 1) C   9           s(  2.04%)p45.90( 93.69%)d 2.09(  4.27%)
                                            0.0000 -0.0199  0.1415  0.0155  0.8662
                                           -0.0304 -0.4306  0.0000  0.0000  0.1831
                                            0.0000  0.0000  0.0936  0.0194
   110. (0.00186) RY*( 2) C   9           s(  7.76%)p11.61( 90.04%)d 0.28(  2.20%)
                                           -0.0000  0.0193  0.2779 -0.0237  0.4037
                                           -0.0072  0.8584  0.0000 -0.0000 -0.1302
                                            0.0000  0.0000  0.0610 -0.0365
   111. (0.00054) RY*( 3) C   9           s(  0.00%)p 1.00( 55.91%)d 0.79( 44.09%)
                                            0.0000 -0.0000  0.0000  0.0000 -0.0000
                                           -0.0000 -0.0000  0.0006  0.7477  0.0000
                                            0.4918  0.4461 -0.0000 -0.0000
   112. (0.00043) RY*( 4) C   9           s( 88.05%)p 0.11(  9.44%)d 0.03(  2.51%)
                                            0.0000 -0.0076  0.9383  0.0187 -0.2595
                                           -0.0106 -0.1631  0.0000 -0.0000  0.1331
                                           -0.0000 -0.0000 -0.0189 -0.0836
   113. (0.00018) RY*( 5) C   9           s(  0.00%)p 1.00( 38.11%)d 1.62( 61.89%)
                                            0.0000 -0.0000  0.0000 -0.0000 -0.0000
                                            0.0000 -0.0000  0.0171 -0.6171 -0.0000
                                            0.7625  0.1937 -0.0000  0.0000
   114. (0.00006) RY*( 6) C   9           s(  0.52%)p 4.81(  2.50%)d99.99( 96.98%)
   115. (0.00004) RY*( 7) C   9           s(  1.39%)p 2.53(  3.50%)d68.55( 95.11%)
   116. (0.00000) RY*( 8) C   9           s(  0.00%)p 1.00(  6.05%)d15.52( 93.95%)
   117. (0.00000) RY*( 9) C   9           s(  0.33%)p 2.66(  0.86%)d99.99( 98.81%)
   118. (0.00169) RY*( 1) H  10           s( 99.76%)p 0.00(  0.24%)
                                            0.0100  0.9987 -0.0132 -0.0477  0.0000
   119. (0.00003) RY*( 2) H  10           s(  0.04%)p99.99( 99.96%)
   120. (0.00003) RY*( 3) H  10           s(  0.31%)p99.99( 99.69%)
   121. (0.00001) RY*( 4) H  10           s(  0.00%)p 1.00(100.00%)
   122. (0.00095) RY*( 1) H  11           s( 99.73%)p 0.00(  0.27%)
                                            0.0049  0.9986  0.0395  0.0337  0.0000
   123. (0.00006) RY*( 2) H  11           s(  0.00%)p 1.00(100.00%)
   124. (0.00003) RY*( 3) H  11           s(  0.20%)p99.99( 99.80%)
   125. (0.00004) RY*( 4) H  11           s(  0.17%)p99.99( 99.83%)
   126. (0.00085) RY*( 1) H  12           s( 99.65%)p 0.00(  0.35%)
                                            0.0052  0.9982 -0.0160  0.0569 -0.0000
   127. (0.00006) RY*( 2) H  12           s(  0.00%)p 1.00(100.00%)
   128. (0.00005) RY*( 3) H  12           s(  0.02%)p99.99( 99.98%)
   129. (0.00003) RY*( 4) H  12           s(  0.44%)p99.99( 99.56%)
   130. (0.00083) RY*( 1) H  13           s( 99.63%)p 0.00(  0.37%)
                                            0.0050  0.9981 -0.0144 -0.0593 -0.0000
   131. (0.00005) RY*( 2) H  13           s(  0.03%)p99.99( 99.97%)
   132. (0.00006) RY*( 3) H  13           s(  0.00%)p 1.00(100.00%)
   133. (0.00003) RY*( 4) H  13           s(  0.45%)p99.99( 99.55%)
   134. (0.00167) RY*( 1) H  14           s( 99.72%)p 0.00(  0.28%)
                                            0.0062  0.9986  0.0525  0.0007 -0.0000
   135. (0.00004) RY*( 2) H  14           s(  0.32%)p99.99( 99.68%)
   136. (0.00005) RY*( 3) H  14           s(  0.00%)p 1.00(100.00%)
   137. (0.00003) RY*( 4) H  14           s(  0.07%)p99.99( 99.93%)
   138. (0.00163) BD*( 1) C   1 - O   2  
                ( 66.48%)   0.8154* C   1 s( 31.46%)p 2.17( 68.28%)d 0.01(  0.26%)
                                            0.0000  0.5580 -0.0572  0.5140  0.0664
                                           -0.6425 -0.0374 -0.0000 -0.0000 -0.0428
                                           -0.0000  0.0000 -0.0125 -0.0245
                ( 33.52%)  -0.5789* O   2 s( 42.41%)p 1.36( 57.50%)d 0.00(  0.09%)
                                           -0.0000  0.6506 -0.0276 -0.4831  0.0116
                                            0.5841 -0.0172  0.0000 -0.0000 -0.0272
                                           -0.0000  0.0000 -0.0040 -0.0118
   139. (0.04075) BD*( 2) C   1 - O   2  
                ( 68.10%)   0.8253* C   1 s(  0.00%)p 1.00( 99.60%)d 0.00(  0.40%)
                                           -0.0000  0.0000  0.0000 -0.0000 -0.0000
                                           -0.0000  0.0000  0.9977 -0.0252 -0.0000
                                            0.0335 -0.0537 -0.0000 -0.0000
                ( 31.90%)  -0.5648* O   2 s(  0.00%)p 1.00( 99.84%)d 0.00(  0.16%)
                                            0.0000 -0.0000  0.0000  0.0000 -0.0000
                                           -0.0000  0.0000  0.9992 -0.0098  0.0000
                                           -0.0264  0.0297  0.0000  0.0000
   140. (0.03255) BD*( 1) C   1 - C   3  
                ( 54.85%)   0.7406* C   1 s( 36.43%)p 1.74( 63.50%)d 0.00(  0.07%)
                                            0.0004  0.6035 -0.0089 -0.7896  0.0052
                                           -0.1071  0.0080 -0.0000  0.0000  0.0053
                                            0.0000  0.0000  0.0222 -0.0114
                ( 45.15%)  -0.6719* C   3 s( 31.36%)p 2.19( 68.60%)d 0.00(  0.03%)
                                            0.0000  0.5600 -0.0029  0.8258 -0.0092
                                            0.0636  0.0040  0.0000  0.0000  0.0028
                                            0.0000 -0.0000  0.0162 -0.0079
   141. (0.02815) BD*( 1) C   1 - H  10  
                ( 40.12%)   0.6334* C   1 s( 32.07%)p 2.12( 67.89%)d 0.00(  0.04%)
                                            0.0003 -0.5653 -0.0342 -0.3289 -0.0214
                                           -0.7547  0.0263 -0.0000  0.0000 -0.0105
                                           -0.0000 -0.0000  0.0166  0.0077
                ( 59.88%)  -0.7738* H  10 s( 99.89%)p 0.00(  0.11%)
                                           -0.9994  0.0116  0.0150  0.0291  0.0000
   142. (0.01137) BD*( 1) C   3 - C   4  
                ( 48.75%)   0.6982* C   3 s( 34.53%)p 1.89( 65.43%)d 0.00(  0.04%)
                                            0.0001 -0.5876 -0.0036  0.4500 -0.0192
                                           -0.6718 -0.0127  0.0000  0.0000  0.0166
                                            0.0000 -0.0000  0.0052  0.0091
                ( 51.25%)  -0.7159* C   4 s( 34.80%)p 1.87( 65.15%)d 0.00(  0.05%)
                                           -0.0001 -0.5899 -0.0074 -0.4766 -0.0238
                                            0.6509 -0.0134 -0.0000  0.0000  0.0171
                                           -0.0000  0.0000  0.0083  0.0125
   143. (0.18318) BD*( 2) C   3 - C   4  
                ( 40.94%)   0.6399* C   3 s(  0.00%)p 1.00( 99.97%)d 0.00(  0.03%)
                                            0.0000  0.0000  0.0000  0.0000  0.0000
                                            0.0000 -0.0000 -0.9999 -0.0013  0.0000
                                            0.0130 -0.0092 -0.0000 -0.0000
                ( 59.06%)  -0.7685* C   4 s(  0.00%)p 1.00( 99.92%)d 0.00(  0.08%)
                                            0.0000  0.0000  0.0000  0.0000  0.0000
                                           -0.0000  0.0000 -0.9995 -0.0146 -0.0000
                                           -0.0036  0.0277  0.0000 -0.0000
   144. (0.01275) BD*( 1) C   3 - C   9  
                ( 48.60%)   0.6972* C   3 s( 34.05%)p 1.94( 65.91%)d 0.00(  0.04%)
                                            0.0001 -0.5835 -0.0007  0.3386 -0.0201
                                            0.7375  0.0095  0.0000  0.0000 -0.0142
                                           -0.0000  0.0000  0.0095  0.0089
                ( 51.40%)  -0.7169* C   9 s( 34.11%)p 1.93( 65.83%)d 0.00(  0.05%)
                                           -0.0001 -0.5840 -0.0080 -0.3608 -0.0256
                                           -0.7262  0.0092  0.0000  0.0000 -0.0132
                                            0.0000  0.0000  0.0143  0.0124
   145. (0.00787) BD*( 1) C   4 - C   5  
                ( 50.46%)   0.7103* C   4 s( 35.48%)p 1.82( 64.48%)d 0.00(  0.05%)
                                            0.0001  0.5955  0.0111 -0.8006 -0.0069
                                           -0.0459  0.0410 -0.0000 -0.0000  0.0064
                                            0.0000  0.0000  0.0168 -0.0121
                ( 49.54%)  -0.7039* C   5 s( 36.07%)p 1.77( 63.88%)d 0.00(  0.04%)
                                           -0.0002  0.6006  0.0058  0.7942  0.0008
                                            0.0783  0.0436  0.0000 -0.0000 -0.0023
                                            0.0000 -0.0000  0.0172 -0.0111
   146. (0.00727) BD*( 1) C   4 - H  11  
                ( 36.38%)   0.6032* C   4 s( 29.63%)p 2.37( 70.35%)d 0.00(  0.03%)
                                            0.0003 -0.5441  0.0136 -0.3611  0.0137
                                           -0.7569  0.0038 -0.0000  0.0000 -0.0105
                                            0.0000  0.0000  0.0075  0.0096
                ( 63.62%)  -0.7976* H  11 s( 99.89%)p 0.00(  0.11%)
                                           -0.9995  0.0033  0.0130  0.0301 -0.0000
   147. (0.01431) BD*( 1) C   5 - C   6  
                ( 51.48%)   0.7175* C   5 s( 33.92%)p 1.95( 66.03%)d 0.00(  0.05%)
                                            0.0000  0.5821  0.0164 -0.3693 -0.0383
                                           -0.7228  0.0078  0.0000 -0.0000  0.0141
                                           -0.0000 -0.0000 -0.0142 -0.0114
                ( 48.52%)  -0.6966* C   6 s( 38.69%)p 1.58( 61.27%)d 0.00(  0.04%)
                                           -0.0000  0.6220 -0.0013  0.2737 -0.0252
                                            0.7327  0.0177 -0.0000 -0.0000  0.0128
                                           -0.0000 -0.0000 -0.0119 -0.0090
   148. (0.20937) BD*( 2) C   5 - C   6  
                ( 54.61%)   0.7390* C   5 s(  0.00%)p 1.00( 99.92%)d 0.00(  0.08%)
                                           -0.0000  0.0000 -0.0000 -0.0000 -0.0000
                                            0.0000  0.0000  0.9995  0.0119  0.0000
                                            0.0021 -0.0283  0.0000  0.0000
                ( 45.39%)  -0.6737* C   6 s(  0.00%)p 1.00( 99.96%)d 0.00(  0.04%)
                                           -0.0000  0.0000 -0.0000 -0.0000 -0.0000
                                            0.0000  0.0000  0.9998  0.0105  0.0000
                                            0.0129  0.0145 -0.0000 -0.0000
   149. (0.00639) BD*( 1) C   5 - H  12  
                ( 35.76%)   0.5980* C   5 s( 29.94%)p 2.34( 70.04%)d 0.00(  0.02%)
                                            0.0003 -0.5469  0.0173  0.4809 -0.0154
                                           -0.6848  0.0039  0.0000 -0.0000  0.0125
                                           -0.0000  0.0000  0.0020  0.0084
                ( 64.24%)  -0.8015* H  12 s( 99.89%)p 0.00(  0.11%)
                                           -0.9994  0.0034 -0.0190  0.0271 -0.0000
   150. (0.01706) BD*( 1) C   6 -Cl   7  
                ( 54.38%)   0.7375* C   6 s( 22.30%)p 3.47( 77.44%)d 0.01(  0.26%)
                                           -0.0002  0.4722  0.0015 -0.8770  0.0053
                                           -0.0728 -0.0000 -0.0000 -0.0000  0.0072
                                            0.0000  0.0000  0.0443 -0.0235
                ( 45.62%)  -0.6754*Cl   7 s( 17.78%)p 4.60( 81.69%)d 0.03(  0.53%)
                                           -0.0000  0.0002  0.4200 -0.0368 -0.0001
                                            0.9001  0.0312 -0.0000  0.0758  0.0027
                                           -0.0000  0.0000  0.0000  0.0108  0.0000
                                            0.0000  0.0632 -0.0346
   151. (0.01448) BD*( 1) C   6 - C   8  
                ( 48.30%)   0.6950* C   6 s( 38.88%)p 1.57( 61.09%)d 0.00(  0.04%)
                                            0.0000 -0.6235  0.0028 -0.3915  0.0223
                                            0.6758  0.0210 -0.0000 -0.0000  0.0156
                                           -0.0000  0.0000  0.0065  0.0090
                ( 51.70%)  -0.7190* C   8 s( 33.75%)p 1.96( 66.20%)d 0.00(  0.05%)
                                           -0.0000 -0.5807 -0.0175  0.4824  0.0368
                                           -0.6540  0.0140  0.0000 -0.0000  0.0177
                                           -0.0000  0.0000  0.0089  0.0120
   152. (0.00791) BD*( 1) C   8 - C   9  
                ( 49.55%)   0.7039* C   8 s( 36.19%)p 1.76( 63.77%)d 0.00(  0.04%)
                                            0.0002 -0.6015 -0.0056 -0.7956 -0.0080
                                           -0.0523  0.0428  0.0000 -0.0000 -0.0077
                                            0.0000  0.0000 -0.0156  0.0116
                ( 50.45%)  -0.7103* C   9 s( 35.69%)p 1.80( 64.26%)d 0.00(  0.05%)
                                           -0.0001 -0.5973 -0.0120  0.7960 -0.0006
                                            0.0854  0.0422  0.0000 -0.0000  0.0011
                                           -0.0000  0.0000 -0.0183  0.0117
   153. (0.12495) BD*( 2) C   8 - C   9  
                ( 46.54%)   0.6822* C   8 s(  0.00%)p 1.00( 99.94%)d 0.00(  0.06%)
                                           -0.0000 -0.0000 -0.0000 -0.0000 -0.0000
                                           -0.0000  0.0000 -0.9997  0.0039 -0.0000
                                           -0.0154 -0.0200  0.0000  0.0000
                ( 53.46%)  -0.7311* C   9 s(  0.00%)p 1.00( 99.93%)d 0.00(  0.07%)
                                            0.0000  0.0000  0.0000  0.0000  0.0000
                                           -0.0000 -0.0000 -0.9996 -0.0049  0.0000
                                            0.0221 -0.0147  0.0000  0.0000
   154. (0.00656) BD*( 1) C   8 - H  13  
                ( 35.80%)   0.5983* C   8 s( 29.99%)p 2.33( 69.99%)d 0.00(  0.02%)
                                           -0.0003  0.5474 -0.0168 -0.3641  0.0148
                                           -0.7530  0.0057  0.0000 -0.0000  0.0110
                                           -0.0000 -0.0000 -0.0058 -0.0089
                ( 64.20%)  -0.8013* H  13 s( 99.89%)p 0.00(  0.11%)
                                            0.9995 -0.0030  0.0140  0.0299 -0.0000
   155. (0.00753) BD*( 1) C   9 - H  14  
                ( 35.67%)   0.5973* C   9 s( 30.11%)p 2.32( 69.86%)d 0.00(  0.02%)
                                           -0.0004  0.5485 -0.0148  0.4843 -0.0125
                                           -0.6811  0.0038  0.0000 -0.0000 -0.0124
                                            0.0000 -0.0000 -0.0029 -0.0092
                ( 64.33%)  -0.8020* H  14 s( 99.89%)p 0.00(  0.11%)
                                            0.9994 -0.0052 -0.0201  0.0269 -0.0000


 NHO Directionality and "Bond Bending" (deviations from line of nuclear centers)

         [Thresholds for printing:  angular deviation  >  1.0 degree]
                                    hybrid p-character > 25.0%
                                    orbital occupancy  >  0.10e

                                Line of Centers        Hybrid 1              Hybrid 2
                                ---------------  -------------------   ------------------
                NBO               Theta   Phi    Theta   Phi    Dev    Theta   Phi    Dev
 ========================================================================================
     1. BD (   1) C   1 - O   2    90.0  309.2    90.0  310.5   1.3      --     --    --
     2. BD (   2) C   1 - O   2    90.0  309.2     0.0    0.0  90.0      0.0    0.0  90.0
     3. BD (   1) C   1 - C   3    90.0  184.6    90.0  187.2   2.6      --     --    --
     4. BD (   1) C   1 - H  10    90.0   70.3    90.0   64.3   6.0      --     --    --
     5. BD (   1) C   3 - C   4    90.0  124.9    90.0  122.2   2.7     90.0  308.1   3.2
     6. BD (   2) C   3 - C   4    90.0  124.9     0.0    0.0  90.0      0.0    0.0  90.0
     7. BD (   1) C   3 - C   9    90.0  244.6    90.0  246.9   2.4     90.0   61.7   2.9
     8. BD (   1) C   4 - C   5    90.0  184.3    90.0  180.4   4.0     90.0    8.7   4.4
    10. BD (   1) C   5 - C   6    90.0  245.4    90.0  240.3   5.1     90.0   71.7   6.3
    11. BD (   2) C   5 - C   6    90.0  245.4     0.0    0.0  90.0      0.0    0.0  90.0
    12. BD (   1) C   5 - H  12    90.0  125.6    90.0  124.4   1.3      --     --    --
    14. BD (   1) C   6 - C   8    90.0  304.1    90.0  297.9   6.2     90.0  129.0   4.9
    15. BD (   1) C   8 - C   9    90.0    5.0    90.0    0.7   4.3     90.0  189.1   4.2
    16. BD (   2) C   8 - C   9    90.0    5.0     0.0    0.0  90.0      0.0    0.0  90.0
    17. BD (   1) C   8 - H  13    90.0  243.7    90.0  244.9   1.2      --     --    --
    18. BD (   1) C   9 - H  14    90.0  306.1    90.0  304.9   1.3      --     --    --
    32. LP (   1) O   2             --     --     90.0  308.4   --       --     --    --
    33. LP (   2) O   2             --     --     90.0   39.0   --       --     --    --
    35. LP (   2)Cl   7             --     --     90.0  274.8   --       --     --    --
    36. LP (   3)Cl   7             --     --      0.0    0.0   --       --     --    --
   143. BD*(   2) C   3 - C   4    90.0  124.9     0.0    0.0  90.0      0.0    0.0  90.0
   148. BD*(   2) C   5 - C   6    90.0  245.4     0.0    0.0  90.0      0.0    0.0  90.0
   153. BD*(   2) C   8 - C   9    90.0    5.0     0.0    0.0  90.0      0.0    0.0  90.0


 Second Order Perturbation Theory Analysis of Fock Matrix in NBO Basis

     Threshold for printing:   0.25 kcal/mol
                                                                              E(2)  E(j)-E(i) F(i,j)
         Donor NBO (i)                     Acceptor NBO (j)                 kcal/mol   a.u.    a.u. 
 ===================================================================================================

 within unit  1
   1. BD (   1) C   1 - O   2        / 37. RY*(   1) C   1                    0.74    1.65    0.044
   1. BD (   1) C   1 - O   2        / 56. RY*(   2) C   3                    0.59    2.11    0.045
   1. BD (   1) C   1 - O   2        /140. BD*(   1) C   1 - C   3            0.48    1.50    0.034
   1. BD (   1) C   1 - O   2        /142. BD*(   1) C   3 - C   4            0.73    1.59    0.043
   2. BD (   2) C   1 - O   2        /143. BD*(   2) C   3 - C   4            2.24    0.38    0.040
   3. BD (   1) C   1 - C   3        / 46. RY*(   1) O   2                    0.63    1.89    0.044
   3. BD (   1) C   1 - C   3        / 64. RY*(   1) C   4                    0.64    1.80    0.043
   3. BD (   1) C   1 - C   3        /109. RY*(   1) C   9                    0.61    1.73    0.041
   3. BD (   1) C   1 - C   3        /138. BD*(   1) C   1 - O   2            0.33    1.30    0.026
   3. BD (   1) C   1 - C   3        /142. BD*(   1) C   3 - C   4            1.14    1.21    0.047
   3. BD (   1) C   1 - C   3        /144. BD*(   1) C   3 - C   9            1.04    1.20    0.045
   3. BD (   1) C   1 - C   3        /145. BD*(   1) C   4 - C   5            1.33    1.22    0.051
   3. BD (   1) C   1 - C   3        /152. BD*(   1) C   8 - C   9            1.38    1.23    0.052
   4. BD (   1) C   1 - H  10        / 46. RY*(   1) O   2                    0.60    1.72    0.041
   4. BD (   1) C   1 - H  10        / 55. RY*(   1) C   3                    0.37    1.58    0.031
   4. BD (   1) C   1 - H  10        /144. BD*(   1) C   3 - C   9            2.14    1.04    0.060
   5. BD (   1) C   3 - C   4        / 39. RY*(   3) C   1                    0.37    1.64    0.031
   5. BD (   1) C   3 - C   4        / 73. RY*(   1) C   5                    0.26    1.80    0.027
   5. BD (   1) C   3 - C   4        / 74. RY*(   2) C   5                    1.04    1.40    0.048
   5. BD (   1) C   3 - C   4        /109. RY*(   1) C   9                    0.57    1.78    0.040
   5. BD (   1) C   3 - C   4        /138. BD*(   1) C   1 - O   2            0.73    1.35    0.040
   5. BD (   1) C   3 - C   4        /140. BD*(   1) C   1 - C   3            0.81    1.16    0.039
   5. BD (   1) C   3 - C   4        /144. BD*(   1) C   3 - C   9            1.58    1.25    0.056
   5. BD (   1) C   3 - C   4        /145. BD*(   1) C   4 - C   5            1.23    1.27    0.050
   5. BD (   1) C   3 - C   4        /146. BD*(   1) C   4 - H  11            0.62    1.19    0.034
   5. BD (   1) C   3 - C   4        /149. BD*(   1) C   5 - H  12            1.11    1.19    0.046
   5. BD (   1) C   3 - C   4        /155. BD*(   1) C   9 - H  14            1.10    1.21    0.046
   6. BD (   2) C   3 - C   4        / 40. RY*(   4) C   1                    0.74    1.55    0.047
   6. BD (   2) C   3 - C   4        / 77. RY*(   5) C   5                    0.44    1.92    0.041
   6. BD (   2) C   3 - C   4        /111. RY*(   3) C   9                    0.98    1.43    0.052
   6. BD (   2) C   3 - C   4        /139. BD*(   2) C   1 - O   2            9.48    0.32    0.074
   6. BD (   2) C   3 - C   4        /148. BD*(   2) C   5 - C   6            9.37    0.26    0.064
   6. BD (   2) C   3 - C   4        /153. BD*(   2) C   8 - C   9           11.42    0.31    0.077
   7. BD (   1) C   3 - C   9        / 37. RY*(   1) C   1                    0.65    1.31    0.037
   7. BD (   1) C   3 - C   9        / 64. RY*(   1) C   4                    0.45    1.84    0.037
   7. BD (   1) C   3 - C   9        /100. RY*(   1) C   8                    0.26    1.79    0.027
   7. BD (   1) C   3 - C   9        /101. RY*(   2) C   8                    1.04    1.41    0.049
   7. BD (   1) C   3 - C   9        /140. BD*(   1) C   1 - C   3            0.92    1.15    0.041
   7. BD (   1) C   3 - C   9        /141. BD*(   1) C   1 - H  10            0.54    1.15    0.032
   7. BD (   1) C   3 - C   9        /142. BD*(   1) C   3 - C   4            1.59    1.25    0.056
   7. BD (   1) C   3 - C   9        /146. BD*(   1) C   4 - H  11            1.21    1.18    0.048
   7. BD (   1) C   3 - C   9        /152. BD*(   1) C   8 - C   9            1.17    1.28    0.049
   7. BD (   1) C   3 - C   9        /154. BD*(   1) C   8 - H  13            1.17    1.19    0.047
   7. BD (   1) C   3 - C   9        /155. BD*(   1) C   9 - H  14            0.56    1.20    0.033
   8. BD (   1) C   4 - C   5        / 56. RY*(   2) C   3                    0.96    1.76    0.052
   8. BD (   1) C   4 - C   5        / 82. RY*(   1) C   6                    0.48    1.70    0.036
   8. BD (   1) C   4 - C   5        / 83. RY*(   2) C   6                    0.53    1.48    0.036
   8. BD (   1) C   4 - C   5        /140. BD*(   1) C   1 - C   3            1.55    1.15    0.054
   8. BD (   1) C   4 - C   5        /142. BD*(   1) C   3 - C   4            1.37    1.25    0.052
   8. BD (   1) C   4 - C   5        /146. BD*(   1) C   4 - H  11            0.68    1.18    0.036
   8. BD (   1) C   4 - C   5        /147. BD*(   1) C   5 - C   6            1.40    1.23    0.052
   8. BD (   1) C   4 - C   5        /149. BD*(   1) C   5 - H  12            0.72    1.18    0.037
   8. BD (   1) C   4 - C   5        /150. BD*(   1) C   6 -Cl   7            2.34    0.84    0.056
   9. BD (   1) C   4 - H  11        / 55. RY*(   1) C   3                    0.37    1.59    0.031
   9. BD (   1) C   4 - H  11        / 73. RY*(   1) C   5                    0.31    1.60    0.028
   9. BD (   1) C   4 - H  11        /142. BD*(   1) C   3 - C   4            0.42    1.05    0.027
   9. BD (   1) C   4 - H  11        /144. BD*(   1) C   3 - C   9            2.24    1.05    0.061
   9. BD (   1) C   4 - H  11        /145. BD*(   1) C   4 - C   5            0.50    1.07    0.029
   9. BD (   1) C   4 - H  11        /147. BD*(   1) C   5 - C   6            2.04    1.03    0.058
  10. BD (   1) C   5 - C   6        / 64. RY*(   1) C   4                    0.35    1.88    0.033
  10. BD (   1) C   5 - C   6        / 65. RY*(   2) C   4                    0.88    1.47    0.046
  10. BD (   1) C   5 - C   6        /100. RY*(   1) C   8                    0.68    1.83    0.045
  10. BD (   1) C   5 - C   6        /145. BD*(   1) C   4 - C   5            1.18    1.31    0.050
  10. BD (   1) C   5 - C   6        /146. BD*(   1) C   4 - H  11            1.06    1.22    0.045
  10. BD (   1) C   5 - C   6        /149. BD*(   1) C   5 - H  12            0.67    1.22    0.036
  10. BD (   1) C   5 - C   6        /151. BD*(   1) C   6 - C   8            1.69    1.27    0.059
  10. BD (   1) C   5 - C   6        /154. BD*(   1) C   8 - H  13            1.02    1.23    0.045
  11. BD (   2) C   5 - C   6        / 68. RY*(   5) C   4                    0.68    1.65    0.046
  11. BD (   2) C   5 - C   6        / 91. RY*(   1)Cl   7                    0.95    1.09    0.044
  11. BD (   2) C   5 - C   6        /102. RY*(   3) C   8                    1.23    1.16    0.052
  11. BD (   2) C   5 - C   6        /143. BD*(   2) C   3 - C   4            9.66    0.32    0.072
  11. BD (   2) C   5 - C   6        /148. BD*(   2) C   5 - C   6            0.51    0.29    0.016
  11. BD (   2) C   5 - C   6        /153. BD*(   2) C   8 - C   9            8.27    0.34    0.067
  12. BD (   1) C   5 - H  12        / 64. RY*(   1) C   4                    0.30    1.65    0.028
  12. BD (   1) C   5 - H  12        / 82. RY*(   1) C   6                    0.50    1.51    0.035
  12. BD (   1) C   5 - H  12        /142. BD*(   1) C   3 - C   4            1.94    1.06    0.057
  12. BD (   1) C   5 - H  12        /145. BD*(   1) C   4 - C   5            0.56    1.08    0.031
  12. BD (   1) C   5 - H  12        /147. BD*(   1) C   5 - C   6            0.34    1.04    0.024
  12. BD (   1) C   5 - H  12        /150. BD*(   1) C   6 -Cl   7            0.34    0.65    0.019
  12. BD (   1) C   5 - H  12        /151. BD*(   1) C   6 - C   8            2.27    1.04    0.061
  13. BD (   1) C   6 -Cl   7        / 73. RY*(   1) C   5                    0.49    1.83    0.038
  13. BD (   1) C   6 -Cl   7        /100. RY*(   1) C   8                    0.50    1.83    0.038
  13. BD (   1) C   6 -Cl   7        /145. BD*(   1) C   4 - C   5            1.25    1.30    0.051
  13. BD (   1) C   6 -Cl   7        /152. BD*(   1) C   8 - C   9            1.23    1.32    0.051
  14. BD (   1) C   6 - C   8        / 73. RY*(   1) C   5                    0.65    1.83    0.044
  14. BD (   1) C   6 - C   8        /110. RY*(   2) C   9                    1.09    1.52    0.052
  14. BD (   1) C   6 - C   8        /147. BD*(   1) C   5 - C   6            1.69    1.26    0.059
  14. BD (   1) C   6 - C   8        /149. BD*(   1) C   5 - H  12            1.06    1.22    0.045
  14. BD (   1) C   6 - C   8        /152. BD*(   1) C   8 - C   9            1.21    1.31    0.050
  14. BD (   1) C   6 - C   8        /154. BD*(   1) C   8 - H  13            0.68    1.22    0.036
  14. BD (   1) C   6 - C   8        /155. BD*(   1) C   9 - H  14            1.04    1.23    0.045
  15. BD (   1) C   8 - C   9        / 55. RY*(   1) C   3                    0.96    1.78    0.053
  15. BD (   1) C   8 - C   9        / 82. RY*(   1) C   6                    0.37    1.69    0.032
  15. BD (   1) C   8 - C   9        / 83. RY*(   2) C   6                    0.63    1.47    0.039
  15. BD (   1) C   8 - C   9        /140. BD*(   1) C   1 - C   3            1.48    1.15    0.053
  15. BD (   1) C   8 - C   9        /144. BD*(   1) C   3 - C   9            1.28    1.24    0.050
  15. BD (   1) C   8 - C   9        /150. BD*(   1) C   6 -Cl   7            2.28    0.84    0.055
  15. BD (   1) C   8 - C   9        /151. BD*(   1) C   6 - C   8            1.44    1.22    0.053
  15. BD (   1) C   8 - C   9        /154. BD*(   1) C   8 - H  13            0.76    1.18    0.038
  15. BD (   1) C   8 - C   9        /155. BD*(   1) C   9 - H  14            0.71    1.20    0.037
  16. BD (   2) C   8 - C   9        / 59. RY*(   5) C   3                    0.28    0.90    0.022
  16. BD (   2) C   8 - C   9        / 84. RY*(   3) C   6                    0.31    1.40    0.029
  16. BD (   2) C   8 - C   9        / 86. RY*(   5) C   6                    0.41    2.11    0.041
  16. BD (   2) C   8 - C   9        /102. RY*(   3) C   8                    0.40    1.11    0.030
  16. BD (   2) C   8 - C   9        /111. RY*(   3) C   9                    0.27    1.42    0.028
  16. BD (   2) C   8 - C   9        /143. BD*(   2) C   3 - C   4            8.53    0.28    0.062
  16. BD (   2) C   8 - C   9        /148. BD*(   2) C   5 - C   6           12.48    0.25    0.071
  17. BD (   1) C   8 - H  13        / 82. RY*(   1) C   6                    0.54    1.50    0.036
  17. BD (   1) C   8 - H  13        /109. RY*(   1) C   9                    0.28    1.58    0.027
  17. BD (   1) C   8 - H  13        /144. BD*(   1) C   3 - C   9            1.94    1.05    0.057
  17. BD (   1) C   8 - H  13        /147. BD*(   1) C   5 - C   6            2.28    1.03    0.061
  17. BD (   1) C   8 - H  13        /150. BD*(   1) C   6 -Cl   7            0.34    0.65    0.019
  17. BD (   1) C   8 - H  13        /151. BD*(   1) C   6 - C   8            0.35    1.03    0.024
  17. BD (   1) C   8 - H  13        /152. BD*(   1) C   8 - C   9            0.61    1.08    0.032
  18. BD (   1) C   9 - H  14        /100. RY*(   1) C   8                    0.30    1.59    0.028
  18. BD (   1) C   9 - H  14        /142. BD*(   1) C   3 - C   4            2.33    1.05    0.062
  18. BD (   1) C   9 - H  14        /144. BD*(   1) C   3 - C   9            0.41    1.04    0.026
  18. BD (   1) C   9 - H  14        /151. BD*(   1) C   6 - C   8            2.11    1.02    0.059
  18. BD (   1) C   9 - H  14        /152. BD*(   1) C   8 - C   9            0.55    1.07    0.031
  19. CR (   1) C   1                / 57. RY*(   3) C   3                    0.29   10.87    0.071
  19. CR (   1) C   1                /118. RY*(   1) H  10                    0.29   10.55    0.070
  19. CR (   1) C   1                /142. BD*(   1) C   3 - C   4            0.44   10.69    0.087
  19. CR (   1) C   1                /144. BD*(   1) C   3 - C   9            0.44   10.68    0.087
  20. CR (   1) O   2                / 37. RY*(   1) C   1                    2.87   19.48    0.299
  20. CR (   1) O   2                /140. BD*(   1) C   1 - C   3            0.27   19.32    0.093
  21. CR (   1) C   3                / 38. RY*(   2) C   1                    0.26   11.70    0.070
  21. CR (   1) C   3                / 65. RY*(   2) C   4                    0.92   10.83    0.126
  21. CR (   1) C   3                /110. RY*(   2) C   9                    0.88   10.89    0.124
  21. CR (   1) C   3                /145. BD*(   1) C   4 - C   5            0.41   10.66    0.084
  21. CR (   1) C   3                /146. BD*(   1) C   4 - H  11            0.28   10.58    0.069
  21. CR (   1) C   3                /152. BD*(   1) C   8 - C   9            0.41   10.68    0.084
  22. CR (   1) C   4                / 55. RY*(   1) C   3                    0.69   11.17    0.111
  22. CR (   1) C   4                / 73. RY*(   1) C   5                    0.27   11.17    0.069
  22. CR (   1) C   4                / 74. RY*(   2) C   5                    0.47   10.78    0.090
  22. CR (   1) C   4                / 76. RY*(   4) C   5                    0.28   10.70    0.069
  22. CR (   1) C   4                /122. RY*(   1) H  11                    0.43   10.47    0.084
  22. CR (   1) C   4                /140. BD*(   1) C   1 - C   3            0.44   10.53    0.087
  22. CR (   1) C   4                /144. BD*(   1) C   3 - C   9            0.52   10.63    0.095
  22. CR (   1) C   4                /147. BD*(   1) C   5 - C   6            0.51   10.61    0.093
  22. CR (   1) C   4                /149. BD*(   1) C   5 - H  12            0.31   10.56    0.072
  23. CR (   1) C   5                / 65. RY*(   2) C   4                    0.29   10.82    0.071
  23. CR (   1) C   5                / 67. RY*(   4) C   4                    0.51   10.72    0.093
  23. CR (   1) C   5                / 83. RY*(   2) C   6                    1.21   10.86    0.145
  23. CR (   1) C   5                /126. RY*(   1) H  12                    0.44   10.47    0.086
  23. CR (   1) C   5                /142. BD*(   1) C   3 - C   4            0.50   10.64    0.093
  23. CR (   1) C   5                /146. BD*(   1) C   4 - H  11            0.29   10.57    0.070
  23. CR (   1) C   5                /150. BD*(   1) C   6 -Cl   7            0.38   10.23    0.079
  23. CR (   1) C   5                /151. BD*(   1) C   6 - C   8            0.61   10.61    0.102
  24. CR (   1) C   6                / 74. RY*(   2) C   5                    0.90   10.87    0.125
  24. CR (   1) C   6                /101. RY*(   2) C   8                    0.91   10.88    0.126
  24. CR (   1) C   6                /145. BD*(   1) C   4 - C   5            0.37   10.73    0.080
  24. CR (   1) C   6                /147. BD*(   1) C   5 - C   6            0.30   10.70    0.071
  24. CR (   1) C   6                /149. BD*(   1) C   5 - H  12            0.30   10.65    0.071
  24. CR (   1) C   6                /150. BD*(   1) C   6 -Cl   7            0.92   10.31    0.124
  24. CR (   1) C   6                /151. BD*(   1) C   6 - C   8            0.30   10.70    0.072
  24. CR (   1) C   6                /152. BD*(   1) C   8 - C   9            0.37   10.75    0.080
  24. CR (   1) C   6                /154. BD*(   1) C   8 - H  13            0.29   10.66    0.071
  26. CR (   2)Cl   7                / 82. RY*(   1) C   6                    1.04   11.04    0.135
  26. CR (   2)Cl   7                / 85. RY*(   4) C   6                    0.26   10.73    0.066
  26. CR (   2)Cl   7                /147. BD*(   1) C   5 - C   6            0.45   10.57    0.087
  26. CR (   2)Cl   7                /151. BD*(   1) C   6 - C   8            0.44   10.57    0.087
  30. CR (   1) C   8                / 83. RY*(   2) C   6                    1.09   10.86    0.138
  30. CR (   1) C   8                /109. RY*(   1) C   9                    0.28   11.15    0.070
  30. CR (   1) C   8                /112. RY*(   4) C   9                    0.54   10.73    0.096
  30. CR (   1) C   8                /130. RY*(   1) H  13                    0.44   10.47    0.086
  30. CR (   1) C   8                /144. BD*(   1) C   3 - C   9            0.49   10.63    0.092
  30. CR (   1) C   8                /147. BD*(   1) C   5 - C   6            0.62   10.61    0.103
  30. CR (   1) C   8                /150. BD*(   1) C   6 -Cl   7            0.38   10.22    0.079
  30. CR (   1) C   8                /155. BD*(   1) C   9 - H  14            0.30   10.58    0.071
  31. CR (   1) C   9                / 56. RY*(   2) C   3                    0.88   11.14    0.125
  31. CR (   1) C   9                /100. RY*(   1) C   8                    0.28   11.17    0.070
  31. CR (   1) C   9                /101. RY*(   2) C   8                    0.46   10.79    0.089
  31. CR (   1) C   9                /103. RY*(   4) C   8                    0.29   10.72    0.070
  31. CR (   1) C   9                /134. RY*(   1) H  14                    0.45   10.47    0.087
  31. CR (   1) C   9                /140. BD*(   1) C   1 - C   3            0.41   10.53    0.084
  31. CR (   1) C   9                /142. BD*(   1) C   3 - C   4            0.53   10.63    0.096
  31. CR (   1) C   9                /151. BD*(   1) C   6 - C   8            0.52   10.60    0.095
  31. CR (   1) C   9                /154. BD*(   1) C   8 - H  13            0.31   10.57    0.073
  32. LP (   1) O   2                / 37. RY*(   1) C   1                    5.07    1.25    0.101
  32. LP (   1) O   2                /140. BD*(   1) C   1 - C   3            0.81    1.10    0.038
  32. LP (   1) O   2                /141. BD*(   1) C   1 - H  10            0.48    1.09    0.029
  33. LP (   2) O   2                / 38. RY*(   2) C   1                    1.84    1.84    0.076
  33. LP (   2) O   2                / 41. RY*(   5) C   1                    0.94    1.64    0.051
  33. LP (   2) O   2                / 53. RY*(   8) O   2                    0.33    3.14    0.042
  33. LP (   2) O   2                /140. BD*(   1) C   1 - C   3           10.03    0.69    0.107
  33. LP (   2) O   2                /141. BD*(   1) C   1 - H  10           10.32    0.69    0.108
  34. LP (   1)Cl   7                / 82. RY*(   1) C   6                    1.82    1.94    0.075
  34. LP (   1)Cl   7                / 85. RY*(   4) C   6                    0.35    1.63    0.030
  34. LP (   1)Cl   7                /147. BD*(   1) C   5 - C   6            0.83    1.47    0.044
  34. LP (   1)Cl   7                /151. BD*(   1) C   6 - C   8            0.83    1.47    0.044
  35. LP (   2)Cl   7                / 83. RY*(   2) C   6                    0.56    1.10    0.031
  35. LP (   2)Cl   7                /147. BD*(   1) C   5 - C   6            2.04    0.85    0.052
  35. LP (   2)Cl   7                /151. BD*(   1) C   6 - C   8            2.01    0.85    0.052
  36. LP (   3)Cl   7                / 84. RY*(   3) C   6                    0.53    1.47    0.036
  36. LP (   3)Cl   7                /148. BD*(   2) C   5 - C   6            6.09    0.32    0.061
 143. BD*(   2) C   3 - C   4        / 59. RY*(   5) C   3                    0.54    0.62    0.054
 143. BD*(   2) C   3 - C   4        / 66. RY*(   3) C   4                    1.17    1.15    0.108
 143. BD*(   2) C   3 - C   4        /139. BD*(   2) C   1 - O   2           24.20    0.03    0.066
 143. BD*(   2) C   3 - C   4        /153. BD*(   2) C   8 - C   9           78.72    0.02    0.079
 148. BD*(   2) C   5 - C   6        / 68. RY*(   5) C   4                    0.33    1.36    0.059
 148. BD*(   2) C   5 - C   6        / 75. RY*(   3) C   5                    1.93    0.85    0.112
 148. BD*(   2) C   5 - C   6        / 84. RY*(   3) C   6                    0.75    1.15    0.081
 148. BD*(   2) C   5 - C   6        / 91. RY*(   1)Cl   7                    0.35    0.80    0.046
 148. BD*(   2) C   5 - C   6        /102. RY*(   3) C   8                    0.41    0.86    0.052
 148. BD*(   2) C   5 - C   6        /143. BD*(   2) C   3 - C   4           75.20    0.03    0.092
 148. BD*(   2) C   5 - C   6        /153. BD*(   2) C   8 - C   9           29.15    0.04    0.077
 153. BD*(   2) C   8 - C   9        /104. RY*(   5) C   8                    0.44    1.62    0.096
 153. BD*(   2) C   8 - C   9        /113. RY*(   5) C   9                    0.68    1.36    0.109
 153. BD*(   2) C   8 - C   9        /139. BD*(   2) C   1 - O   2            0.27    0.01    0.005


 Natural Bond Orbitals (Summary):

                                                            Principal Delocalizations
           NBO                        Occupancy    Energy   (geminal,vicinal,remote)
 ====================================================================================
 Molecular unit  1  (C7H5OCl)
     1. BD (   1) C   1 - O   2          0.99807    -1.25569  37(g),142(v),56(v),140(g)
     2. BD (   2) C   1 - O   2          0.98916    -0.57439  143(v)
     3. BD (   1) C   1 - C   3          0.98977    -0.86935  152(v),145(v),142(g),144(g)
                                                    64(v),46(v),109(v),138(g)
     4. BD (   1) C   1 - H  10          0.99319    -0.70173  144(v),46(v),55(v)
     5. BD (   1) C   3 - C   4          0.98836    -0.91831  144(g),145(g),149(v),155(v)
                                                    74(v),140(g),138(v),146(g)
                                                    109(v),39(v),73(v)
     6. BD (   2) C   3 - C   4          0.82443    -0.48618  153(v),139(v),148(v),111(v)
                                                    40(v),77(v)
     7. BD (   1) C   3 - C   9          0.98733    -0.91195  142(g),146(v),152(g),154(v)
                                                    101(v),140(g),37(v),155(g)
                                                    141(v),64(v),100(v)
     8. BD (   1) C   4 - C   5          0.98611    -0.91084  150(v),140(v),147(g),142(g)
                                                    56(v),149(g),146(g),83(v)
                                                    82(v)
     9. BD (   1) C   4 - H  11          0.98833    -0.71702  144(v),147(v),145(g),142(g)
                                                    55(v),73(v)
    10. BD (   1) C   5 - C   6          0.99094    -0.95412  151(g),145(g),146(v),154(v)
                                                    65(v),100(v),149(g),64(v)
    11. BD (   2) C   5 - C   6          0.85450    -0.51508  143(v),153(v),102(v),91(v)
                                                    68(v),148(g)
    12. BD (   1) C   5 - H  12          0.98767    -0.72529  151(v),142(v),145(g),82(v)
                                                    150(v),147(g),64(v)
    13. BD (   1) C   6 -Cl   7          0.99414    -0.95085  145(v),152(v),100(v),73(v)
    14. BD (   1) C   6 - C   8          0.99088    -0.94763  147(g),152(g),110(v),149(v)
                                                    155(v),154(g),73(v)
    15. BD (   1) C   8 - C   9          0.98625    -0.90853  150(v),140(v),151(g),144(g)
                                                    55(v),154(g),155(g),83(v)
                                                    82(v)
    16. BD (   2) C   8 - C   9          0.80311    -0.47064  148(v),143(v),86(v),102(g)
                                                    84(v),59(v),111(g)
    17. BD (   1) C   8 - H  13          0.98751    -0.71861  147(v),144(v),152(g),82(v)
                                                    151(g),150(v),109(v)
    18. BD (   1) C   9 - H  14          0.98800    -0.70890  142(v),151(v),152(g),144(g)
                                                    100(v)
    19. CR (   1) C   1                  0.99966   -10.35069  144(v),142(v),118(v),57(v)
    20. CR (   1) O   2                  0.99987   -19.08467  37(v),140(v)
    21. CR (   1) C   3                  0.99942   -10.31050  65(v),110(v),145(v),152(v)
                                                    146(v),38(v)
    22. CR (   1) C   4                  0.99947   -10.29415  55(v),144(v),147(v),74(v)
                                                    140(v),122(v),149(v),76(v)
                                                    73(v)
    23. CR (   1) C   5                  0.99941   -10.30003  83(v),151(v),67(v),142(v)
                                                    126(v),150(v),65(v),146(v)
    24. CR (   1) C   6                  0.99931   -10.38110  150(g),101(v),74(v),152(v)
                                                    145(v),151(g),147(g),149(v)
                                                    154(v)
    25. CR (   1)Cl   7                  1.00000  -100.86303   
    26. CR (   2)Cl   7                  0.99986   -10.25434  82(v),147(v),151(v),85(v)
    27. CR (   3)Cl   7                  0.99994    -7.46244   
    28. CR (   4)Cl   7                  0.99999    -7.45334   
    29. CR (   5)Cl   7                  0.99999    -7.46007   
    30. CR (   1) C   8                  0.99941   -10.29325  83(v),147(v),112(v),144(v)
                                                    130(v),150(v),155(v),109(v)
    31. CR (   1) C   9                  0.99947   -10.29043  56(v),142(v),151(v),101(v)
                                                    134(v),140(v),154(v),103(v)
                                                    100(v)
    32. LP (   1) O   2                  0.99179    -0.85734  37(v),140(v),141(v)
    33. LP (   2) O   2                  0.94003    -0.45239  141(v),140(v),38(v),41(v)
                                                    53(g)
    34. LP (   1)Cl   7                  0.99589    -1.15173  82(v),147(v),151(v),85(v)
    35. LP (   2)Cl   7                  0.98601    -0.53186  147(v),151(v),83(v)
    36. LP (   3)Cl   7                  0.96140    -0.54448  148(v),84(v)
    37. RY*(   1) C   1                  0.00681     0.39547   
    38. RY*(   2) C   1                  0.00392     1.39127   
    39. RY*(   3) C   1                  0.00124     0.72274   
    40. RY*(   4) C   1                  0.00118     1.06358   
    41. RY*(   5) C   1                  0.00033     1.19235   
    42. RY*(   6) C   1                  0.00004     1.01604   
    43. RY*(   7) C   1                  0.00000     1.65131   
    44. RY*(   8) C   1                  0.00001     2.08270   
    45. RY*(   9) C   1                  0.00001     1.95348   
    46. RY*(   1) O   2                  0.00147     1.02198   
    47. RY*(   2) O   2                  0.00009     1.19355   
    48. RY*(   3) O   2                  0.00009     0.93267   
    49. RY*(   4) O   2                  0.00002     1.50806   
    50. RY*(   5) O   2                  0.00000     2.58687   
    51. RY*(   6) O   2                  0.00000     2.45372   
    52. RY*(   7) O   2                  0.00000     2.57100   
    53. RY*(   8) O   2                  0.00000     2.68386   
    54. RY*(   9) O   2                  0.00000     2.58599   
    55. RY*(   1) C   3                  0.00308     0.87591   
    56. RY*(   2) C   3                  0.00190     0.85105   
    57. RY*(   3) C   3                  0.00100     0.51862   
    58. RY*(   4) C   3                  0.00041     1.67032   
    59. RY*(   5) C   3                  0.00030     0.42907   
    60. RY*(   6) C   3                  0.00015     1.61126   
    61. RY*(   7) C   3                  0.00014     2.17014   
    62. RY*(   8) C   3                  0.00010     1.94702   
    63. RY*(   9) C   3                  0.00001     1.94845   
    64. RY*(   1) C   4                  0.00314     0.92926   
    65. RY*(   2) C   4                  0.00139     0.52027   
    66. RY*(   3) C   4                  0.00057     0.95805   
    67. RY*(   4) C   4                  0.00042     0.41914   
    68. RY*(   5) C   4                  0.00025     1.13823   
    69. RY*(   6) C   4                  0.00006     2.13993   
    70. RY*(   7) C   4                  0.00002     2.15823   
    71. RY*(   8) C   4                  0.00001     1.64782   
    72. RY*(   9) C   4                  0.00000     2.00476   
    73. RY*(   1) C   5                  0.00310     0.87804   
    74. RY*(   2) C   5                  0.00157     0.48456   
    75. RY*(   3) C   5                  0.00080     0.63162   
    76. RY*(   4) C   5                  0.00056     0.41061   
    77. RY*(   5) C   5                  0.00019     1.43044   
    78. RY*(   6) C   5                  0.00008     2.14855   
    79. RY*(   7) C   5                  0.00003     2.11771   
    80. RY*(   8) C   5                  0.00001     1.64719   
    81. RY*(   9) C   5                  0.00001     1.98954   
    82. RY*(   1) C   6                  0.00376     0.78566   
    83. RY*(   2) C   6                  0.00350     0.56437   
    84. RY*(   3) C   6                  0.00127     0.92749   
    85. RY*(   4) C   6                  0.00080     0.47482   
    86. RY*(   5) C   6                  0.00058     1.63916   
    87. RY*(   6) C   6                  0.00038     1.73824   
    88. RY*(   7) C   6                  0.00034     2.05313   
    89. RY*(   8) C   6                  0.00002     0.95826   
    90. RY*(   9) C   6                  0.00001     1.90064   
    91. RY*(   1)Cl   7                  0.00148     0.57373   
    92. RY*(   2)Cl   7                  0.00087     0.66015   
    93. RY*(   3)Cl   7                  0.00020     0.62904   
    94. RY*(   4)Cl   7                  0.00008     0.95150   
    95. RY*(   5)Cl   7                  0.00002     0.54780   
    96. RY*(   6)Cl   7                  0.00000     0.89882   
    97. RY*(   7)Cl   7                  0.00000     0.73514   
    98. RY*(   8)Cl   7                  0.00001     0.62069   
    99. RY*(   9)Cl   7                  0.00001     0.57058   
   100. RY*(   1) C   8                  0.00309     0.87939   
   101. RY*(   2) C   8                  0.00154     0.49471   
   102. RY*(   3) C   8                  0.00066     0.64004   
   103. RY*(   4) C   8                  0.00057     0.42926   
   104. RY*(   5) C   8                  0.00016     1.44344   
   105. RY*(   6) C   8                  0.00008     2.14786   
   106. RY*(   7) C   8                  0.00003     2.12426   
   107. RY*(   8) C   8                  0.00001     1.65152   
   108. RY*(   9) C   8                  0.00001     1.99492   
   109. RY*(   1) C   9                  0.00356     0.85733   
   110. RY*(   2) C   9                  0.00186     0.57686   
   111. RY*(   3) C   9                  0.00054     0.94696   
   112. RY*(   4) C   9                  0.00043     0.43956   
   113. RY*(   5) C   9                  0.00018     1.18020   
   114. RY*(   6) C   9                  0.00006     2.15675   
   115. RY*(   7) C   9                  0.00004     2.16888   
   116. RY*(   8) C   9                  0.00000     1.63261   
   117. RY*(   9) C   9                  0.00000     1.99930   
   118. RY*(   1) H  10                  0.00169     0.19621   
   119. RY*(   2) H  10                  0.00003     1.72699   
   120. RY*(   3) H  10                  0.00003     2.11239   
   121. RY*(   4) H  10                  0.00001     1.45057   
   122. RY*(   1) H  11                  0.00095     0.17769   
   123. RY*(   2) H  11                  0.00006     1.45755   
   124. RY*(   3) H  11                  0.00003     2.09585   
   125. RY*(   4) H  11                  0.00004     1.86124   
   126. RY*(   1) H  12                  0.00085     0.16566   
   127. RY*(   2) H  12                  0.00006     1.45333   
   128. RY*(   3) H  12                  0.00005     1.84891   
   129. RY*(   4) H  12                  0.00003     2.08644   
   130. RY*(   1) H  13                  0.00083     0.17194   
   131. RY*(   2) H  13                  0.00005     1.84162   
   132. RY*(   3) H  13                  0.00006     1.45909   
   133. RY*(   4) H  13                  0.00003     2.10128   
   134. RY*(   1) H  14                  0.00167     0.18340   
   135. RY*(   2) H  14                  0.00004     1.93697   
   136. RY*(   3) H  14                  0.00005     1.47189   
   137. RY*(   4) H  14                  0.00003     2.05519   
   138. BD*(   1) C   1 - O   2          0.00163     0.42833   
   139. BD*(   2) C   1 - O   2          0.04075    -0.16979   
   140. BD*(   1) C   1 - C   3          0.03255     0.23952   
   141. BD*(   1) C   1 - H  10          0.02815     0.23603   
   142. BD*(   1) C   3 - C   4          0.01137     0.33735   
   143. BD*(   2) C   3 - C   4          0.18318    -0.19511  153(v),148(v),139(v),66(g)
                                                    59(g)
   144. BD*(   1) C   3 - C   9          0.01275     0.33345   
   145. BD*(   1) C   4 - C   5          0.00787     0.35306   
   146. BD*(   1) C   4 - H  11          0.00727     0.27068   
   147. BD*(   1) C   5 - C   6          0.01431     0.31475   
   148. BD*(   2) C   5 - C   6          0.20937    -0.22280  143(v),153(v),75(g),84(g)
                                                    102(v),91(v),68(v)
   149. BD*(   1) C   5 - H  12          0.00639     0.26917   
   150. BD*(   1) C   6 -Cl   7          0.01706    -0.07212   
   151. BD*(   1) C   6 - C   8          0.01448     0.31423   
   152. BD*(   1) C   8 - C   9          0.00791     0.36451   
   153. BD*(   2) C   8 - C   9          0.12495    -0.17986  143(v),148(v),113(g),104(g)
   154. BD*(   1) C   8 - H  13          0.00656     0.27490   
   155. BD*(   1) C   9 - H  14          0.00753     0.28674   
       -------------------------------
              Total Lewis   35.19865  ( 97.7740%)
        Valence non-Lewis    0.73409  (  2.0391%)
        Rydberg non-Lewis    0.06726  (  0.1868%)
       -------------------------------
            Total unit  1   36.00000  (100.0000%)
           Charge unit  1    0.00000


 ***************************************************
 *******         Beta  spin orbitals         *******
 ***************************************************


 NATURAL POPULATIONS:  Natural atomic orbital occupancies 
                                                          
   NAO  Atom  No  lang   Type(AO)    Occupancy      Energy
 ----------------------------------------------------------
     1    C    1  S      Cor( 1S)     0.99965     -10.35202
     2    C    1  S      Val( 2S)     0.45832      -0.37064
     3    C    1  S      Ryd( 3S)     0.00421       0.33967
     4    C    1  px     Val( 2p)     0.45970      -0.20969
     5    C    1  px     Ryd( 3p)     0.00459       0.36902
     6    C    1  py     Val( 2p)     0.49831      -0.22366
     7    C    1  py     Ryd( 3p)     0.00528       0.62631
     8    C    1  pz     Val( 2p)     0.40634      -0.31702
     9    C    1  pz     Ryd( 3p)     0.00057       0.31620
    10    C    1  dxy    Ryd( 3d)     0.00093       2.26770
    11    C    1  dxz    Ryd( 3d)     0.00025       1.69247
    12    C    1  dyz    Ryd( 3d)     0.00080       1.71496
    13    C    1  dx2y2  Ryd( 3d)     0.00223       2.21940
    14    C    1  dz2    Ryd( 3d)     0.00027       1.95384

    15    O    2  S      Cor( 1S)     0.99988     -19.07974
    16    O    2  S      Val( 2S)     0.85043      -1.04591
    17    O    2  S      Ryd( 3S)     0.00091       1.23791
    18    O    2  px     Val( 2p)     0.88183      -0.46497
    19    O    2  px     Ryd( 3p)     0.00122       0.93443
    20    O    2  py     Val( 2p)     0.85573      -0.47423
    21    O    2  py     Ryd( 3p)     0.00086       0.92459
    22    O    2  pz     Val( 2p)     0.52904      -0.40475
    23    O    2  pz     Ryd( 3p)     0.00007       0.85764
    24    O    2  dxy    Ryd( 3d)     0.00061       3.06953
    25    O    2  dxz    Ryd( 3d)     0.00042       2.54565
    26    O    2  dyz    Ryd( 3d)     0.00051       2.59488
    27    O    2  dx2y2  Ryd( 3d)     0.00087       2.76586
    28    O    2  dz2    Ryd( 3d)     0.00019       2.68543

    29    C    3  S      Cor( 1S)     0.99941     -10.30576
    30    C    3  S      Val( 2S)     0.45711      -0.35494
    31    C    3  S      Ryd( 3S)     0.00120       0.35644
    32    C    3  px     Val( 2p)     0.55731      -0.29950
    33    C    3  px     Ryd( 3p)     0.00275       0.85162
    34    C    3  py     Val( 2p)     0.54471      -0.27636
    35    C    3  py     Ryd( 3p)     0.00220       0.76051
    36    C    3  pz     Val( 2p)     0.26735      -0.29530
    37    C    3  pz     Ryd( 3p)     0.00011       0.42521
    38    C    3  dxy    Ryd( 3d)     0.00043       2.23661
    39    C    3  dxz    Ryd( 3d)     0.00024       1.65736
    40    C    3  dyz    Ryd( 3d)     0.00032       1.69542
    41    C    3  dx2y2  Ryd( 3d)     0.00048       2.19272
    42    C    3  dz2    Ryd( 3d)     0.00030       1.98078

    43    C    4  S      Cor( 1S)     0.99946     -10.29457
    44    C    4  S      Val( 2S)     0.48039      -0.37126
    45    C    4  S      Ryd( 3S)     0.00067       0.38048
    46    C    4  px     Val( 2p)     0.54450      -0.26817
    47    C    4  px     Ryd( 3p)     0.00226       0.54557
    48    C    4  py     Val( 2p)     0.59576      -0.28311
    49    C    4  py     Ryd( 3p)     0.00300       0.74848
    50    C    4  pz     Val( 2p)     0.46770      -0.32826
    51    C    4  pz     Ryd( 3p)     0.00030       0.35051
    52    C    4  dxy    Ryd( 3d)     0.00040       2.25362
    53    C    4  dxz    Ryd( 3d)     0.00018       1.70220
    54    C    4  dyz    Ryd( 3d)     0.00017       1.69207
    55    C    4  dx2y2  Ryd( 3d)     0.00034       2.25852
    56    C    4  dz2    Ryd( 3d)     0.00021       1.99528

    57    C    5  S      Cor( 1S)     0.99941     -10.29809
    58    C    5  S      Val( 2S)     0.48028      -0.37636
    59    C    5  S      Ryd( 3S)     0.00084       0.35335
    60    C    5  px     Val( 2p)     0.56004      -0.27678
    61    C    5  px     Ryd( 3p)     0.00318       0.57231
    62    C    5  py     Val( 2p)     0.58054      -0.29088
    63    C    5  py     Ryd( 3p)     0.00284       0.66732
    64    C    5  pz     Val( 2p)     0.39425      -0.31820
    65    C    5  pz     Ryd( 3p)     0.00041       0.34884
    66    C    5  dxy    Ryd( 3d)     0.00037       2.26882
    67    C    5  dxz    Ryd( 3d)     0.00028       1.69737
    68    C    5  dyz    Ryd( 3d)     0.00012       1.69153
    69    C    5  dx2y2  Ryd( 3d)     0.00036       2.20476
    70    C    5  dz2    Ryd( 3d)     0.00024       1.99861

    71    C    6  S      Cor( 1S)     0.99931     -10.37722
    72    C    6  S      Val( 2S)     0.46596      -0.43771
    73    C    6  S      Ryd( 3S)     0.00070       0.33849
    74    C    6  px     Val( 2p)     0.46612      -0.38389
    75    C    6  px     Ryd( 3p)     0.00408       0.68929
    76    C    6  py     Val( 2p)     0.55538      -0.31593
    77    C    6  py     Ryd( 3p)     0.00361       0.52223
    78    C    6  pz     Val( 2p)     0.34621      -0.34966
    79    C    6  pz     Ryd( 3p)     0.00106       0.36784
    80    C    6  dxy    Ryd( 3d)     0.00068       2.10752
    81    C    6  dxz    Ryd( 3d)     0.00052       1.54867
    82    C    6  dyz    Ryd( 3d)     0.00038       1.66484
    83    C    6  dx2y2  Ryd( 3d)     0.00140       2.01999
    84    C    6  dz2    Ryd( 3d)     0.00055       1.89430

    85   Cl    7  S      Cor( 1S)     1.00000    -100.86127
    86   Cl    7  S      Cor( 2S)     0.99986     -10.25169
    87   Cl    7  S      Val( 3S)     0.91478      -1.21271
    88   Cl    7  S      Ryd( 4S)     0.00085       0.48531
    89   Cl    7  px     Cor( 2p)     0.99994      -7.46154
    90   Cl    7  px     Val( 3p)     0.62872      -0.48552
    91   Cl    7  px     Ryd( 4p)     0.00058       0.75562
    92   Cl    7  py     Cor( 2p)     0.99999      -7.45226
    93   Cl    7  py     Val( 3p)     0.98261      -0.52721
    94   Cl    7  py     Ryd( 4p)     0.00056       0.73218
    95   Cl    7  pz     Cor( 2p)     0.99994      -7.45420
    96   Cl    7  pz     Val( 3p)     0.70987      -0.50317
    97   Cl    7  pz     Ryd( 4p)     0.00014       0.70822
    98   Cl    7  dxy    Ryd( 3d)     0.00086       0.83524
    99   Cl    7  dxz    Ryd( 3d)     0.00183       0.62849
   100   Cl    7  dyz    Ryd( 3d)     0.00003       0.56307
   101   Cl    7  dx2y2  Ryd( 3d)     0.00248       0.89628
   102   Cl    7  dz2    Ryd( 3d)     0.00075       0.67710

   103    C    8  S      Cor( 1S)     0.99941     -10.29219
   104    C    8  S      Val( 2S)     0.48082      -0.37280
   105    C    8  S      Ryd( 3S)     0.00085       0.36109
   106    C    8  px     Val( 2p)     0.54890      -0.27102
   107    C    8  px     Ryd( 3p)     0.00294       0.52153
   108    C    8  py     Val( 2p)     0.59346      -0.29015
   109    C    8  py     Ryd( 3p)     0.00305       0.72921
   110    C    8  pz     Val( 2p)     0.43596      -0.32046
   111    C    8  pz     Ryd( 3p)     0.00043       0.35236
   112    C    8  dxy    Ryd( 3d)     0.00043       2.25342
   113    C    8  dxz    Ryd( 3d)     0.00023       1.70607
   114    C    8  dyz    Ryd( 3d)     0.00017       1.69013
   115    C    8  dx2y2  Ryd( 3d)     0.00029       2.23080
   116    C    8  dz2    Ryd( 3d)     0.00023       2.00035

   117    C    9  S      Cor( 1S)     0.99946     -10.29034
   118    C    9  S      Val( 2S)     0.48184      -0.36517
   119    C    9  S      Ryd( 3S)     0.00081       0.38055
   120    C    9  px     Val( 2p)     0.55637      -0.26377
   121    C    9  px     Ryd( 3p)     0.00328       0.62944
   122    C    9  py     Val( 2p)     0.58464      -0.27309
   123    C    9  py     Ryd( 3p)     0.00281       0.68282
   124    C    9  pz     Val( 2p)     0.43294      -0.31804
   125    C    9  pz     Ryd( 3p)     0.00025       0.35912
   126    C    9  dxy    Ryd( 3d)     0.00037       2.29387
   127    C    9  dxz    Ryd( 3d)     0.00027       1.70732
   128    C    9  dyz    Ryd( 3d)     0.00014       1.69910
   129    C    9  dx2y2  Ryd( 3d)     0.00038       2.22722
   130    C    9  dz2    Ryd( 3d)     0.00021       2.00056

   131    H   10  S      Val( 1S)     0.41396      -0.14103
   132    H   10  S      Ryd( 2S)     0.00170       0.20446
   133    H   10  px     Ryd( 2p)     0.00013       1.72779
   134    H   10  py     Ryd( 2p)     0.00041       2.11470
   135    H   10  pz     Ryd( 2p)     0.00001       1.45021

   136    H   11  S      Val( 1S)     0.36325      -0.10482
   137    H   11  S      Ryd( 2S)     0.00098       0.16462
   138    H   11  px     Ryd( 2p)     0.00010       1.86860
   139    H   11  py     Ryd( 2p)     0.00037       2.11153
   140    H   11  pz     Ryd( 2p)     0.00006       1.45744

   141    H   12  S      Val( 1S)     0.36041      -0.10519
   142    H   12  S      Ryd( 2S)     0.00088       0.14906
   143    H   12  px     Ryd( 2p)     0.00019       1.91660
   144    H   12  py     Ryd( 2p)     0.00031       2.04486
   145    H   12  pz     Ryd( 2p)     0.00005       1.45373

   146    H   13  S      Val( 1S)     0.35919      -0.09897
   147    H   13  S      Ryd( 2S)     0.00086       0.15393
   148    H   13  px     Ryd( 2p)     0.00012       1.86241
   149    H   13  py     Ryd( 2p)     0.00037       2.10815
   150    H   13  pz     Ryd( 2p)     0.00005       1.45923

   151    H   14  S      Val( 1S)     0.35721      -0.08640
   152    H   14  S      Ryd( 2S)     0.00173       0.17544
   153    H   14  px     Ryd( 2p)     0.00019       1.95003
   154    H   14  py     Ryd( 2p)     0.00030       2.06084
   155    H   14  pz     Ryd( 2p)     0.00004       1.47190


 Summary of Natural Population Analysis:                  
                                                          
                                       Natural Population 
                Natural  -----------------------------------------------
    Atom  No    Charge         Core      Valence    Rydberg      Total
 -----------------------------------------------------------------------
      C    1    0.15856      0.99965     1.82267    0.01912     2.84144
      O    2   -0.12255      0.99988     3.11703    0.00565     4.12255
      C    3    0.16608      0.99941     1.82648    0.00803     2.83392
      C    4   -0.09535      0.99946     2.08835    0.00753     3.09535
      C    5   -0.02315      0.99941     2.01511    0.00864     3.02315
      C    6    0.15404      0.99931     1.83367    0.01298     2.84596
     Cl    7    0.25620      4.99973     3.23597    0.00809     8.24380
      C    8   -0.06718      0.99941     2.05914    0.00862     3.06718
      C    9   -0.06379      0.99946     2.05579    0.00853     3.06379
      H   10    0.08380      0.00000     0.41396    0.00224     0.41620
      H   11    0.13524      0.00000     0.36325    0.00151     0.36476
      H   12    0.13817      0.00000     0.36041    0.00143     0.36183
      H   13    0.13940      0.00000     0.35919    0.00141     0.36060
      H   14    0.14052      0.00000     0.35721    0.00227     0.35948
 =======================================================================
   * Total *    1.00000     12.99572    21.90823    0.09605    35.00000

                                 Natural Population      
 --------------------------------------------------------
   Core                      12.99572 ( 99.9671% of  13)
   Valence                   21.90823 ( 99.5829% of  22)
   Natural Minimal Basis     34.90395 ( 99.7256% of  35)
   Natural Rydberg Basis      0.09605 (  0.2744% of  35)
 --------------------------------------------------------

    Atom  No          Natural Electron Configuration
 ----------------------------------------------------------------------------
      C    1      [core]2S( 0.46)2p( 1.36)3p( 0.01)
      O    2      [core]2S( 0.85)2p( 2.27)
      C    3      [core]2S( 0.46)2p( 1.37)3p( 0.01)
      C    4      [core]2S( 0.48)2p( 1.61)3p( 0.01)
      C    5      [core]2S( 0.48)2p( 1.53)3p( 0.01)
      C    6      [core]2S( 0.47)2p( 1.37)3p( 0.01)
     Cl    7      [core]3S( 0.91)3p( 2.32)3d( 0.01)
      C    8      [core]2S( 0.48)2p( 1.58)3p( 0.01)
      C    9      [core]2S( 0.48)2p( 1.57)3p( 0.01)
      H   10            1S( 0.41)
      H   11            1S( 0.36)
      H   12            1S( 0.36)
      H   13            1S( 0.36)
      H   14            1S( 0.36)


 NATURAL BOND ORBITAL ANALYSIS, beta spin orbitals:

                       Occupancies       Lewis Structure    Low   High
           Occ.    -------------------  -----------------   occ   occ
  Cycle   Thresh.   Lewis   Non-Lewis     CR  BD  3C  LP    (L)   (NL)   Dev
 =============================================================================
   1(1)    0.90    33.53009   1.46991     13  16   0   6     2      0    0.03
   2(2)    0.90    33.53009   1.46991     13  16   0   6     2      0    0.03
   3(1)    0.80    34.30245   0.69755     13  18   0   4     0      0    0.03
 -----------------------------------------------------------------------------

 Structure accepted: No low occupancy Lewis orbitals

 --------------------------------------------------------
   Core                     12.99572 ( 99.967% of  13)
   Valence Lewis            21.30673 ( 96.849% of  22)
  ==================       ============================
   Total Lewis              34.30245 ( 98.007% of  35)
  -----------------------------------------------------
   Valence non-Lewis         0.63378 (  1.811% of  35)
   Rydberg non-Lewis         0.06377 (  0.182% of  35)
  ==================       ============================
   Total non-Lewis           0.69755 (  1.993% of  35)
 --------------------------------------------------------


       (Occupancy)   Bond orbital/ Coefficients/ Hybrids
 ---------------------------------------------------------------------------------
     1. (0.99807) BD ( 1) C   1 - O   2  
                ( 33.95%)   0.5827* C   1 s( 31.40%)p 2.18( 68.35%)d 0.01(  0.25%)
                                            0.0000  0.5574 -0.0571  0.5155  0.0662
                                           -0.6418 -0.0374 -0.0000 -0.0000 -0.0427
                                           -0.0000  0.0000 -0.0126 -0.0236
                ( 66.05%)   0.8127* O   2 s( 42.58%)p 1.35( 57.33%)d 0.00(  0.09%)
                                           -0.0000  0.6519 -0.0279 -0.4818  0.0116
                                            0.5837 -0.0172  0.0000 -0.0000 -0.0268
                                           -0.0000  0.0000 -0.0039 -0.0140
     2. (0.92801) BD ( 2) C   1 - O   2  
                ( 43.33%)   0.6583* C   1 s(  0.00%)p 1.00( 99.76%)d 0.00(  0.24%)
                                            0.0000  0.0000  0.0000 -0.0000 -0.0000
                                           -0.0000  0.0000  0.9984 -0.0292 -0.0000
                                            0.0204 -0.0444 -0.0000 -0.0000
                ( 56.67%)   0.7528* O   2 s(  0.00%)p 1.00( 99.83%)d 0.00(  0.17%)
                                            0.0000 -0.0000  0.0000 -0.0000 -0.0000
                                           -0.0000  0.0000  0.9991 -0.0101  0.0000
                                           -0.0281  0.0310  0.0000  0.0000
     3. (0.98966) BD ( 1) C   1 - C   3  
                ( 46.11%)   0.6790* C   1 s( 36.75%)p 1.72( 63.18%)d 0.00(  0.07%)
                                            0.0004  0.6062 -0.0057 -0.7877  0.0051
                                           -0.1061  0.0083 -0.0000  0.0000  0.0055
                                            0.0000  0.0000  0.0227 -0.0108
                ( 53.89%)   0.7341* C   3 s( 31.35%)p 2.19( 68.60%)d 0.00(  0.04%)
                                            0.0000  0.5599  0.0019  0.8258 -0.0087
                                            0.0638  0.0041  0.0000  0.0000  0.0028
                                            0.0000 -0.0000  0.0163 -0.0130
     4. (0.99328) BD ( 1) C   1 - H  10  
                ( 60.03%)   0.7748* C   1 s( 31.82%)p 2.14( 68.13%)d 0.00(  0.04%)
                                           -0.0003  0.5631  0.0343  0.3309  0.0216
                                            0.7554 -0.0263  0.0000 -0.0000  0.0104
                                           -0.0000  0.0000 -0.0166 -0.0065
                ( 39.97%)   0.6322* H  10 s( 99.89%)p 0.00(  0.11%)
                                            0.9994 -0.0119 -0.0149 -0.0288 -0.0000
     5. (0.98806) BD ( 1) C   3 - C   4  
                ( 50.52%)   0.7108* C   3 s( 34.50%)p 1.90( 65.45%)d 0.00(  0.05%)
                                           -0.0000  0.5873  0.0093 -0.4501  0.0186
                                            0.6719  0.0136 -0.0000 -0.0000 -0.0163
                                           -0.0000 -0.0000 -0.0051 -0.0151
                ( 49.48%)   0.7034* C   4 s( 35.00%)p 1.86( 64.94%)d 0.00(  0.05%)
                                            0.0001  0.5916  0.0064  0.4761  0.0237
                                           -0.6497  0.0129  0.0000 -0.0000 -0.0171
                                            0.0000 -0.0000 -0.0084 -0.0134
     6. (0.98698) BD ( 1) C   3 - C   9  
                ( 50.74%)   0.7123* C   3 s( 34.06%)p 1.93( 65.89%)d 0.00(  0.05%)
                                           -0.0001  0.5836  0.0062 -0.3386  0.0195
                                           -0.7374 -0.0106  0.0000 -0.0000  0.0141
                                            0.0000 -0.0000 -0.0093 -0.0150
                ( 49.26%)   0.7018* C   9 s( 34.32%)p 1.91( 65.62%)d 0.00(  0.06%)
                                            0.0001  0.5858  0.0076  0.3602  0.0254
                                            0.7250 -0.0086 -0.0000 -0.0000  0.0132
                                            0.0000 -0.0000 -0.0144 -0.0139
     7. (0.98630) BD ( 1) C   4 - C   5  
                ( 49.86%)   0.7061* C   4 s( 35.47%)p 1.82( 64.49%)d 0.00(  0.05%)
                                            0.0001  0.5955  0.0101 -0.8008 -0.0067
                                           -0.0441  0.0409 -0.0000 -0.0000  0.0064
                                            0.0000  0.0000  0.0171 -0.0115
                ( 50.14%)   0.7081* C   5 s( 35.93%)p 1.78( 64.02%)d 0.00(  0.05%)
                                           -0.0001  0.5994  0.0071  0.7949  0.0008
                                            0.0799  0.0436  0.0000 -0.0000 -0.0021
                                            0.0000 -0.0000  0.0173 -0.0127
     8. (0.83486) BD ( 2) C   4 - C   5  
                ( 54.55%)   0.7386* C   4 s(  0.00%)p 1.00( 99.94%)d 0.00(  0.06%)
                                           -0.0000  0.0000 -0.0000 -0.0000  0.0000
                                            0.0000  0.0000  0.9997 -0.0060  0.0000
                                           -0.0183 -0.0166  0.0000 -0.0000
                ( 45.45%)   0.6742* C   5 s(  0.00%)p 1.00( 99.92%)d 0.00(  0.08%)
                                           -0.0000  0.0000  0.0000 -0.0000  0.0000
                                            0.0000 -0.0000  0.9996 -0.0086  0.0000
                                            0.0252 -0.0130 -0.0000  0.0000
     9. (0.98844) BD ( 1) C   4 - H  11  
                ( 63.68%)   0.7980* C   4 s( 29.43%)p 2.40( 70.54%)d 0.00(  0.03%)
                                           -0.0003  0.5424 -0.0137  0.3614 -0.0133
                                            0.7580 -0.0039 -0.0000 -0.0000  0.0104
                                           -0.0000 -0.0000 -0.0076 -0.0092
                ( 36.32%)   0.6026* H  11 s( 99.89%)p 0.00(  0.11%)
                                            0.9995 -0.0036 -0.0129 -0.0300  0.0000
    10. (0.99054) BD ( 1) C   5 - C   6  
                ( 48.85%)   0.6989* C   5 s( 34.12%)p 1.93( 65.82%)d 0.00(  0.06%)
                                            0.0000  0.5839  0.0182 -0.3680 -0.0383
                                           -0.7219  0.0068  0.0000 -0.0000  0.0139
                                           -0.0000 -0.0000 -0.0143 -0.0149
                ( 51.15%)   0.7152* C   6 s( 38.62%)p 1.59( 61.33%)d 0.00(  0.05%)
                                           -0.0000  0.6215  0.0028  0.2753 -0.0236
                                            0.7325  0.0182 -0.0000 -0.0000  0.0125
                                           -0.0000 -0.0000 -0.0115 -0.0150
    11. (0.98777) BD ( 1) C   5 - H  12  
                ( 63.90%)   0.7993* C   5 s( 29.86%)p 2.35( 70.11%)d 0.00(  0.03%)
                                           -0.0003  0.5462 -0.0157 -0.4806  0.0149
                                            0.6855 -0.0043 -0.0000  0.0000 -0.0124
                                            0.0000 -0.0000 -0.0021 -0.0101
                ( 36.10%)   0.6009* H  12 s( 99.89%)p 0.00(  0.11%)
                                            0.9994 -0.0020  0.0191 -0.0273  0.0000
    12. (0.99416) BD ( 1) C   6 -Cl   7  
                ( 45.47%)   0.6743* C   6 s( 22.49%)p 3.43( 77.23%)d 0.01(  0.28%)
                                           -0.0002  0.4743  0.0013 -0.8757  0.0068
                                           -0.0729  0.0001  0.0000 -0.0000  0.0074
                                           -0.0000 -0.0000  0.0452 -0.0261
                ( 54.53%)   0.7384*Cl   7 s( 18.26%)p 4.45( 81.18%)d 0.03(  0.56%)
                                           -0.0000  0.0002  0.4258 -0.0363 -0.0001
                                            0.8973  0.0307 -0.0000  0.0754  0.0027
                                            0.0000  0.0000 -0.0000  0.0110  0.0000
                                            0.0000  0.0642 -0.0364
    13. (0.93334) BD ( 2) C   6 -Cl   7  
                ( 27.42%)   0.5236* C   6 s(  0.00%)p 1.00( 99.87%)d 0.00(  0.13%)
                                            0.0000 -0.0000 -0.0000 -0.0000  0.0000
                                            0.0000 -0.0000  0.9978 -0.0561 -0.0000
                                           -0.0355 -0.0021  0.0000  0.0000
                ( 72.58%)   0.8520*Cl   7 s(  0.00%)p 1.00( 99.73%)d 0.00(  0.27%)
                                            0.0000  0.0000  0.0000  0.0000  0.0000
                                           -0.0000 -0.0000 -0.0000  0.0000 -0.0000
                                           -0.0009  0.9987 -0.0040  0.0000  0.0515
                                            0.0046 -0.0000  0.0000
    14. (0.99054) BD ( 1) C   6 - C   8  
                ( 51.25%)   0.7159* C   6 s( 38.72%)p 1.58( 61.23%)d 0.00(  0.05%)
                                           -0.0000  0.6222  0.0014  0.3931 -0.0209
                                           -0.6760 -0.0211  0.0000  0.0000 -0.0152
                                            0.0000 -0.0000 -0.0063 -0.0147
                ( 48.75%)   0.6982* C   8 s( 33.96%)p 1.94( 65.98%)d 0.00(  0.06%)
                                            0.0000  0.5824  0.0182 -0.4813 -0.0369
                                            0.6532 -0.0131 -0.0000  0.0000 -0.0176
                                            0.0000 -0.0000 -0.0091 -0.0142
    15. (0.98645) BD ( 1) C   8 - C   9  
                ( 50.33%)   0.7094* C   8 s( 36.08%)p 1.77( 63.87%)d 0.00(  0.05%)
                                           -0.0001  0.6007  0.0060  0.7964  0.0079
                                            0.0508 -0.0428 -0.0000  0.0000  0.0076
                                           -0.0000 -0.0000  0.0158 -0.0122
                ( 49.67%)   0.7048* C   9 s( 35.63%)p 1.80( 64.32%)d 0.00(  0.05%)
                                            0.0001  0.5968  0.0115 -0.7961  0.0007
                                           -0.0872 -0.0423 -0.0000  0.0000 -0.0010
                                           -0.0000 -0.0000  0.0185 -0.0116
    16. (0.84177) BD ( 2) C   8 - C   9  
                ( 50.19%)   0.7084* C   8 s(  0.00%)p 1.00( 99.92%)d 0.00(  0.08%)
                                            0.0000  0.0000  0.0000  0.0000  0.0000
                                            0.0000 -0.0000  0.9996 -0.0101  0.0000
                                            0.0207  0.0179 -0.0000 -0.0000
                ( 49.81%)   0.7058* C   9 s(  0.00%)p 1.00( 99.93%)d 0.00(  0.07%)
                                           -0.0000 -0.0000 -0.0000 -0.0000 -0.0000
                                            0.0000  0.0000  0.9996 -0.0036 -0.0000
                                           -0.0240  0.0131 -0.0000 -0.0000
    17. (0.98767) BD ( 1) C   8 - H  13  
                ( 64.03%)   0.8002* C   8 s( 29.88%)p 2.35( 70.10%)d 0.00(  0.02%)
                                            0.0003 -0.5464  0.0160  0.3639 -0.0143
                                            0.7539 -0.0059 -0.0000  0.0000 -0.0109
                                            0.0000  0.0000  0.0058  0.0097
                ( 35.97%)   0.5998* H  13 s( 99.89%)p 0.00(  0.11%)
                                           -0.9994  0.0024 -0.0140 -0.0300  0.0000
    18. (0.98809) BD ( 1) C   9 - H  14  
                ( 64.30%)   0.8019* C   9 s( 29.95%)p 2.34( 70.02%)d 0.00(  0.02%)
                                            0.0003 -0.5471  0.0146 -0.4845  0.0121
                                            0.6822 -0.0041 -0.0000  0.0000  0.0123
                                           -0.0000  0.0000  0.0030  0.0093
                ( 35.70%)   0.5975* H  14 s( 99.89%)p 0.00(  0.11%)
                                           -0.9994  0.0052  0.0200 -0.0269  0.0000
    19. (0.99966) CR ( 1) C   1           s(100.00%)p 0.00(  0.00%)
                                            1.0000 -0.0000  0.0000  0.0004  0.0000
                                            0.0003 -0.0000  0.0000 -0.0000  0.0000
                                           -0.0000  0.0000 -0.0000  0.0000
    20. (0.99987) CR ( 1) O   2           s(100.00%)p 0.00(  0.00%)
                                            1.0000 -0.0003 -0.0000 -0.0002  0.0000
                                            0.0002 -0.0000  0.0000 -0.0000 -0.0000
                                           -0.0000  0.0000 -0.0000 -0.0000
    21. (0.99941) CR ( 1) C   3           s(100.00%)
                                            1.0000  0.0001  0.0000 -0.0001  0.0000
                                           -0.0001 -0.0000  0.0000 -0.0000  0.0000
                                           -0.0000 -0.0000 -0.0000 -0.0000
    22. (0.99947) CR ( 1) C   4           s(100.00%)p 0.00(  0.00%)
                                            1.0000  0.0001 -0.0000  0.0002 -0.0000
                                            0.0003 -0.0000  0.0000 -0.0000  0.0000
                                           -0.0000 -0.0000 -0.0000 -0.0000
    23. (0.99941) CR ( 1) C   5           s(100.00%)p 0.00(  0.00%)
                                            1.0000  0.0002 -0.0000 -0.0000  0.0000
                                            0.0003  0.0000  0.0000 -0.0000 -0.0000
                                            0.0000 -0.0000  0.0000 -0.0000
    24. (0.99931) CR ( 1) C   6           s(100.00%)p 0.00(  0.00%)
                                            1.0000  0.0001  0.0000 -0.0001 -0.0000
                                           -0.0000 -0.0000 -0.0000  0.0000  0.0000
                                            0.0000 -0.0000  0.0000 -0.0000
    25. (1.00000) CR ( 1)Cl   7           s(100.00%)
                                            1.0000 -0.0000  0.0000 -0.0000  0.0000
                                            0.0000  0.0000 -0.0000  0.0000  0.0000
                                            0.0000 -0.0000  0.0000  0.0000 -0.0000
                                           -0.0000  0.0000 -0.0000
    26. (0.99986) CR ( 2)Cl   7           s(100.00%)p 0.00(  0.00%)
                                           -0.0000  1.0000  0.0002  0.0000  0.0000
                                           -0.0003 -0.0000  0.0000 -0.0000 -0.0000
                                            0.0000 -0.0000  0.0000 -0.0000 -0.0000
                                           -0.0000 -0.0000  0.0000
    27. (0.99994) CR ( 3)Cl   7           s(  0.00%)p 1.00(100.00%)
                                           -0.0000 -0.0000  0.0001  0.0000 -1.0000
                                           -0.0002 -0.0000  0.0000 -0.0000 -0.0000
                                           -0.0000  0.0000 -0.0000 -0.0000  0.0000
                                           -0.0000 -0.0000  0.0000
    28. (0.99999) CR ( 4)Cl   7           s(  0.00%)p 1.00(100.00%)
                                           -0.0000  0.0000 -0.0000 -0.0000 -0.0000
                                            0.0000  0.0000  1.0000 -0.0001  0.0000
                                           -0.0000  0.0000 -0.0000 -0.0000  0.0000
                                            0.0000  0.0000 -0.0000
    29. (0.99993) CR ( 5)Cl   7           s(  0.00%)p 1.00(100.00%)
                                            0.0000  0.0000  0.0000  0.0000  0.0000
                                           -0.0000 -0.0000 -0.0000  0.0000 -0.0000
                                            1.0000  0.0009 -0.0000  0.0000  0.0000
                                            0.0000 -0.0000  0.0000
    30. (0.99941) CR ( 1) C   8           s(100.00%)p 0.00(  0.00%)
                                            1.0000  0.0002 -0.0000  0.0000  0.0000
                                           -0.0002 -0.0000 -0.0000  0.0000  0.0000
                                           -0.0000 -0.0000  0.0000 -0.0000
    31. (0.99947) CR ( 1) C   9           s(100.00%)p 0.00(  0.00%)
                                            1.0000  0.0001 -0.0000  0.0002 -0.0000
                                           -0.0003  0.0000  0.0000 -0.0000 -0.0000
                                           -0.0000  0.0000 -0.0000 -0.0000
    32. (0.99162) LP ( 1) O   2           s( 57.49%)p 0.74( 42.50%)d 0.00(  0.02%)
                                            0.0004  0.7580  0.0164  0.4085 -0.0012
                                           -0.5080 -0.0011 -0.0000  0.0000  0.0104
                                            0.0000 -0.0000  0.0012  0.0072
    33. (0.93963) LP ( 2) O   2           s(  0.01%)p99.99( 99.90%)d 8.35(  0.09%)
                                           -0.0000 -0.0063  0.0082 -0.7743 -0.0149
                                           -0.6318 -0.0103 -0.0000 -0.0000 -0.0044
                                           -0.0000 -0.0000  0.0294 -0.0015
    34. (0.26744) LP*( 1) C   3           s(  0.00%)p 1.00( 99.99%)d 0.00(  0.01%)
                                            0.0000 -0.0000  0.0000 -0.0000 -0.0000
                                            0.0000  0.0000  0.9998  0.0156 -0.0000
                                           -0.0099  0.0007  0.0000  0.0000
    35. (0.99585) LP ( 1)Cl   7           s( 81.82%)p 0.22( 18.17%)d 0.00(  0.01%)
                                           -0.0000 -0.0003  0.9045  0.0088  0.0002
                                           -0.4248 -0.0059  0.0000 -0.0348 -0.0006
                                           -0.0000 -0.0000  0.0000 -0.0018 -0.0000
                                           -0.0000 -0.0107  0.0035
    36. (0.98562) LP ( 2)Cl   7           s(  0.00%)p 1.00( 99.96%)d 0.00(  0.04%)
                                           -0.0000 -0.0000  0.0007 -0.0003  0.0000
                                            0.0833 -0.0009 -0.0001 -0.9963  0.0118
                                            0.0000  0.0000 -0.0000 -0.0188  0.0000
                                           -0.0000  0.0033  0.0001
    37. (0.00685) RY*( 1) C   1           s( 13.10%)p 6.61( 86.55%)d 0.03(  0.36%)
                                           -0.0000  0.0575  0.3573  0.0523 -0.5475
                                           -0.0387  0.7493 -0.0000  0.0000 -0.0359
                                            0.0000 -0.0000  0.0476  0.0044
    38. (0.00394) RY*( 2) C   1           s( 40.47%)p 0.15(  6.27%)d 1.32( 53.26%)
                                           -0.0000 -0.0031  0.6362 -0.0192  0.2317
                                           -0.0457 -0.0808 -0.0000 -0.0000  0.1982
                                            0.0000  0.0000 -0.7023  0.0054
    39. (0.00123) RY*( 3) C   1           s(  8.86%)p 9.14( 81.00%)d 1.14( 10.14%)
                                           -0.0000  0.0245  0.2966  0.0188 -0.6490
                                           -0.0419 -0.6218  0.0000  0.0000  0.2484
                                           -0.0000 -0.0000  0.1985  0.0181
    40. (0.00042) RY*( 4) C   1           s(  0.00%)p 1.00( 68.61%)d 0.46( 31.39%)
                                           -0.0000 -0.0000 -0.0000 -0.0000  0.0000
                                            0.0000  0.0000  0.0454  0.8270 -0.0000
                                           -0.5035  0.2458 -0.0000  0.0000
    41. (0.00033) RY*( 5) C   1           s( 34.61%)p 0.59( 20.42%)d 1.30( 44.97%)
                                            0.0000 -0.0122  0.5882  0.0103  0.4513
                                           -0.0192  0.0034  0.0000  0.0000 -0.0533
                                           -0.0000 -0.0000  0.6675  0.0351
    42. (0.00000) RY*( 6) C   1           s(  0.00%)p 1.00( 27.03%)d 2.70( 72.97%)
    43. (0.00001) RY*( 7) C   1           s(  0.00%)p 1.00(  4.60%)d20.75( 95.40%)
    44. (0.00001) RY*( 8) C   1           s(  2.82%)p 2.16(  6.09%)d32.25( 91.09%)
    45. (0.00001) RY*( 9) C   1           s(  0.16%)p 0.11(  0.02%)d99.99( 99.82%)
    46. (0.00150) RY*( 1) O   2           s(  1.56%)p61.57( 95.84%)d 1.67(  2.60%)
                                           -0.0000 -0.0012  0.1248  0.0081 -0.7766
                                            0.0122 -0.5959  0.0000 -0.0000  0.0342
                                           -0.0000  0.0000 -0.1576 -0.0040
    47. (0.00009) RY*( 2) O   2           s( 45.11%)p 1.16( 52.39%)d 0.06(  2.49%)
    48. (0.00002) RY*( 3) O   2           s( 39.08%)p 0.91( 35.44%)d 0.65( 25.47%)
    49. (0.00002) RY*( 4) O   2           s(  0.00%)p 1.00( 93.26%)d 0.07(  6.74%)
    50. (0.00000) RY*( 5) O   2           s(  7.24%)p 1.93( 13.98%)d10.89( 78.79%)
    51. (0.00000) RY*( 6) O   2           s(  0.00%)p 1.00(  6.39%)d14.66( 93.61%)
    52. (0.00000) RY*( 7) O   2           s(  0.00%)p 1.00(  0.53%)d99.99( 99.47%)
    53. (0.00000) RY*( 8) O   2           s(  4.45%)p 0.41(  1.81%)d21.09( 93.75%)
    54. (0.00000) RY*( 9) O   2           s(  2.48%)p 0.33(  0.81%)d38.94( 96.70%)
    55. (0.00307) RY*( 1) C   3           s(  9.62%)p 9.02( 86.74%)d 0.38(  3.65%)
                                            0.0000  0.0087  0.3100 -0.0205 -0.8213
                                           -0.0082  0.4386 -0.0000  0.0000  0.1175
                                            0.0000  0.0000  0.1491 -0.0208
    56. (0.00191) RY*( 2) C   3           s(  2.86%)p32.29( 92.39%)d 1.66(  4.75%)
                                            0.0000  0.0077  0.1690 -0.0104 -0.3787
                                            0.0117 -0.8833  0.0000 -0.0000 -0.0641
                                            0.0000 -0.0000  0.2066 -0.0264
    57. (0.00096) RY*( 3) C   3           s( 84.71%)p 0.10(  8.65%)d 0.08(  6.64%)
                                           -0.0000 -0.0152  0.9203  0.0157  0.2936
                                           -0.0027  0.0079  0.0000 -0.0000 -0.1251
                                           -0.0000  0.0000 -0.2226 -0.0343
    58. (0.00033) RY*( 4) C   3           s(  0.00%)p 1.00(  0.10%)d99.99( 99.90%)
                                           -0.0000  0.0000 -0.0000  0.0000 -0.0000
                                            0.0000 -0.0000 -0.0027 -0.0323  0.0000
                                           -0.2557  0.9662 -0.0000 -0.0000
    59. (0.00021) RY*( 5) C   3           s(  0.00%)p 1.00(  1.31%)d75.27( 98.69%)
                                            0.0000  0.0000 -0.0000 -0.0000 -0.0000
                                           -0.0000 -0.0000  0.0076  0.1143 -0.0000
                                            0.9594  0.2577 -0.0000  0.0000
    60. (0.00014) RY*( 6) C   3           s(  0.07%)p30.29(  2.24%)d99.99( 97.69%)
                                           -0.0000 -0.0010  0.0272  0.0033 -0.0117
                                            0.0233 -0.1474  0.0000 -0.0000  0.8997
                                            0.0000 -0.0000 -0.4041 -0.0636
    61. (0.00010) RY*( 7) C   3           s(  2.53%)p 3.95(  9.98%)d34.58( 87.49%)
                                            0.0000 -0.0086  0.1588 -0.0104  0.3080
                                            0.0037  0.0696  0.0000 -0.0000  0.3903
                                            0.0000  0.0000  0.8496 -0.0262
    62. (0.00004) RY*( 8) C   3           s(  0.00%)p 1.00( 98.59%)d 0.01(  1.41%)
    63. (0.00001) RY*( 9) C   3           s(  0.30%)p 0.18(  0.05%)d99.99( 99.65%)
    64. (0.00308) RY*( 1) C   4           s(  0.47%)p99.99( 93.57%)d12.63(  5.96%)
                                            0.0000 -0.0239  0.0644  0.0158  0.6168
                                            0.0298  0.7444 -0.0000  0.0000 -0.1814
                                           -0.0000  0.0000  0.1612  0.0264
    65. (0.00137) RY*( 2) C   4           s(  7.31%)p12.39( 90.48%)d 0.30(  2.21%)
                                           -0.0000  0.0150  0.2699 -0.0202  0.7223
                                            0.0125 -0.6186 -0.0000  0.0000  0.0973
                                           -0.0000  0.0000  0.1038 -0.0431
    66. (0.00041) RY*( 3) C   4           s( 90.27%)p 0.08(  7.63%)d 0.02(  2.10%)
                                            0.0000 -0.0065  0.9501  0.0142 -0.2555
                                            0.0116  0.1034  0.0000  0.0000 -0.1164
                                            0.0000 -0.0000 -0.0006 -0.0864
    67. (0.00032) RY*( 4) C   4           s(  0.00%)p 1.00( 87.94%)d 0.14( 12.06%)
                                           -0.0000  0.0000 -0.0000 -0.0000 -0.0000
                                           -0.0000  0.0000  0.0041  0.9378  0.0000
                                            0.1864 -0.2929 -0.0000  0.0000
    68. (0.00006) RY*( 5) C   4           s(  0.78%)p 4.17(  3.24%)d99.99( 95.99%)
    69. (0.00004) RY*( 6) C   4           s(  0.00%)p 1.00(  7.35%)d12.61( 92.65%)
    70. (0.00002) RY*( 7) C   4           s(  0.97%)p 3.81(  3.70%)d98.14( 95.32%)
    71. (0.00001) RY*( 8) C   4           s(  0.00%)p 1.00(  4.77%)d19.96( 95.23%)
    72. (0.00000) RY*( 9) C   4           s(  0.31%)p 4.60(  1.40%)d99.99( 98.29%)
    73. (0.00306) RY*( 1) C   5           s(  0.07%)p99.99( 95.85%)d56.32(  4.08%)
                                            0.0000  0.0266  0.0044  0.0151  0.7868
                                           -0.0353 -0.5813  0.0000  0.0000 -0.1917
                                            0.0000 -0.0000 -0.0600 -0.0214
    74. (0.00158) RY*( 2) C   5           s(  0.12%)p99.99( 98.08%)d15.33(  1.80%)
                                            0.0000  0.0128  0.0318  0.0298 -0.6031
                                            0.0175 -0.7848 -0.0000  0.0000 -0.1131
                                            0.0000  0.0000  0.0689 -0.0227
    75. (0.00056) RY*( 3) C   5           s( 96.33%)p 0.00(  0.21%)d 0.04(  3.47%)
                                           -0.0000 -0.0069  0.9814 -0.0084  0.0378
                                            0.0236 -0.0014  0.0000  0.0000  0.1525
                                           -0.0000 -0.0000  0.0929 -0.0527
    76. (0.00047) RY*( 4) C   5           s(  0.00%)p 1.00( 83.93%)d 0.19( 16.07%)
                                            0.0000  0.0000 -0.0000  0.0000 -0.0000
                                           -0.0000  0.0000  0.0108  0.9160 -0.0000
                                           -0.2707 -0.2958 -0.0000  0.0000
    77. (0.00008) RY*( 5) C   5           s(  0.22%)p11.39(  2.46%)d99.99( 97.33%)
    78. (0.00006) RY*( 6) C   5           s(  0.00%)p 1.00(  6.40%)d14.62( 93.60%)
    79. (0.00003) RY*( 7) C   5           s(  3.25%)p 0.91(  2.95%)d28.82( 93.80%)
    80. (0.00000) RY*( 8) C   5           s(  0.00%)p 1.00(  9.75%)d 9.25( 90.25%)
    81. (0.00001) RY*( 9) C   5           s(  0.10%)p 5.28(  0.52%)d99.99( 99.39%)
    82. (0.00383) RY*( 1) C   6           s(  0.04%)p99.99( 94.80%)d99.99(  5.15%)
                                            0.0000  0.0204  0.0027  0.0310  0.9731
                                            0.0045  0.0121  0.0000  0.0000  0.0228
                                            0.0000  0.0000  0.2235 -0.0328
    83. (0.00364) RY*( 2) C   6           s(  0.00%)p 1.00( 95.10%)d 0.05(  4.89%)
                                            0.0000  0.0012  0.0055  0.0040 -0.0123
                                           -0.0313  0.9746  0.0000 -0.0000  0.2200
                                           -0.0000  0.0000 -0.0224 -0.0026
    84. (0.00166) RY*( 3) C   6           s(  0.00%)p 1.00( 63.97%)d 0.56( 36.03%)
                                           -0.0000  0.0000  0.0000 -0.0000 -0.0000
                                            0.0000  0.0000  0.0662  0.7971  0.0000
                                            0.6002  0.0002 -0.0000  0.0000
    85. (0.00077) RY*( 4) C   6           s( 84.80%)p 0.01(  0.77%)d 0.17( 14.43%)
                                           -0.0000 -0.0143  0.9207  0.0158 -0.0853
                                            0.0005 -0.0129  0.0000  0.0000  0.0606
                                            0.0000 -0.0000  0.3269 -0.1839
    86. (0.00038) RY*( 5) C   6           s(  0.00%)p 1.00(  0.29%)d99.99( 99.71%)
                                           -0.0000 -0.0000 -0.0000  0.0000 -0.0000
                                           -0.0000  0.0000  0.0025  0.0535 -0.0000
                                           -0.0716  0.9960 -0.0000 -0.0000
    87. (0.00038) RY*( 6) C   6           s( 13.49%)p 0.34(  4.60%)d 6.07( 81.91%)
                                           -0.0000  0.0168  0.3669 -0.0386  0.2105
                                           -0.0040  0.0120  0.0000  0.0000 -0.1396
                                           -0.0000 -0.0000 -0.8873  0.1108
    88. (0.00034) RY*( 7) C   6           s(  0.01%)p99.99(  4.93%)d99.99( 95.06%)
                                           -0.0000  0.0001  0.0102 -0.0012 -0.0158
                                            0.0133  0.2211  0.0000 -0.0000 -0.9626
                                            0.0000 -0.0000  0.1550  0.0009
    89. (0.00000) RY*( 8) C   6           s(  0.00%)p 1.00( 35.87%)d 1.79( 64.13%)
    90. (0.00001) RY*( 9) C   6           s(  1.82%)p 0.00(  0.01%)d53.92( 98.17%)
    91. (0.00088) RY*( 1)Cl   7           s(  0.00%)p 1.00( 48.02%)d 1.08( 51.98%)
                                           -0.0000  0.0000 -0.0001  0.0021  0.0000
                                           -0.0006  0.0581  0.0000  0.0056 -0.6905
                                            0.0000 -0.0000  0.0000 -0.7102  0.0000
                                            0.0000  0.1242 -0.0020
    92. (0.00034) RY*( 2)Cl   7           s(  0.00%)p 1.00( 32.63%)d 2.06( 67.37%)
                                           -0.0000 -0.0000 -0.0000 -0.0000  0.0000
                                           -0.0000  0.0000 -0.0000 -0.0000  0.0000
                                           -0.0000 -0.0402  0.5698  0.0000  0.8200
                                            0.0371  0.0000  0.0000
    93. (0.00017) RY*( 3)Cl   7           s( 57.38%)p 0.62( 35.70%)d 0.12(  6.92%)
                                           -0.0000  0.0000  0.0125  0.7574  0.0000
                                            0.0510 -0.5932  0.0000  0.0040 -0.0502
                                           -0.0000 -0.0000  0.0000  0.0119  0.0000
                                            0.0000  0.0576  0.2563
    94. (0.00008) RY*( 4)Cl   7           s(  2.08%)p 0.73(  1.51%)d46.44( 96.41%)
    95. (0.00002) RY*( 5)Cl   7           s(  0.00%)p 1.00(  0.27%)d99.99( 99.73%)
    96. (0.00000) RY*( 6)Cl   7           s(  0.23%)p99.99( 51.93%)d99.99( 47.84%)
    97. (0.00000) RY*( 7)Cl   7           s(  0.00%)p 1.00( 67.37%)d 0.48( 32.63%)
    98. (0.00001) RY*( 8)Cl   7           s( 30.34%)p 2.09( 63.40%)d 0.21(  6.27%)
    99. (0.00001) RY*( 9)Cl   7           s(  9.90%)p 0.01(  0.13%)d 9.09( 89.98%)
   100. (0.00305) RY*( 1) C   8           s(  0.07%)p99.99( 95.92%)d55.13(  4.01%)
                                            0.0000  0.0268  0.0032  0.0085  0.6876
                                            0.0373  0.6964 -0.0000 -0.0000  0.1616
                                           -0.0000 -0.0000 -0.1160 -0.0234
   101. (0.00155) RY*( 2) C   8           s(  0.28%)p99.99( 97.81%)d 6.70(  1.91%)
                                            0.0000  0.0133  0.0516  0.0319 -0.7170
                                           -0.0131  0.6803  0.0000 -0.0000  0.1329
                                           -0.0000  0.0000  0.0272 -0.0255
   102. (0.00057) RY*( 3) C   8           s( 95.77%)p 0.00(  0.32%)d 0.04(  3.91%)
                                           -0.0000 -0.0062  0.9786 -0.0038  0.0510
                                           -0.0248 -0.0009  0.0000  0.0000 -0.1383
                                           -0.0000  0.0000  0.1314 -0.0519
   103. (0.00046) RY*( 4) C   8           s(  0.00%)p 1.00( 86.59%)d 0.15( 13.41%)
                                           -0.0000  0.0000 -0.0000  0.0000 -0.0000
                                            0.0000  0.0000  0.0116  0.9305 -0.0000
                                           -0.2934  0.2191 -0.0000 -0.0000
   104. (0.00008) RY*( 5) C   8           s(  0.44%)p 5.87(  2.57%)d99.99( 96.99%)
   105. (0.00005) RY*( 6) C   8           s(  0.00%)p 1.00(  5.30%)d17.87( 94.70%)
   106. (0.00003) RY*( 7) C   8           s(  3.45%)p 0.83(  2.87%)d27.19( 93.68%)
   107. (0.00000) RY*( 8) C   8           s(  0.00%)p 1.00(  8.18%)d11.22( 91.82%)
   108. (0.00001) RY*( 9) C   8           s(  0.08%)p 7.27(  0.55%)d99.99( 99.37%)
   109. (0.00353) RY*( 1) C   9           s(  2.28%)p41.02( 93.39%)d 1.90(  4.33%)
                                            0.0000 -0.0196  0.1496  0.0153  0.8717
                                           -0.0300 -0.4158  0.0000  0.0000  0.1844
                                           -0.0000 -0.0000  0.0945  0.0182
   110. (0.00185) RY*( 2) C   9           s(  6.89%)p13.16( 90.68%)d 0.35(  2.42%)
                                           -0.0000  0.0192  0.2618 -0.0246  0.3929
                                           -0.0066  0.8671 -0.0000 -0.0000 -0.1382
                                           -0.0000 -0.0000  0.0595 -0.0400
   111. (0.00043) RY*( 3) C   9           s( 88.45%)p 0.10(  8.82%)d 0.03(  2.72%)
                                            0.0000 -0.0069  0.9405  0.0177 -0.2568
                                           -0.0105 -0.1479  0.0000  0.0000  0.1356
                                            0.0000  0.0000 -0.0255 -0.0905
   112. (0.00029) RY*( 4) C   9           s(  0.00%)p 1.00( 82.96%)d 0.21( 17.04%)
                                           -0.0000  0.0000 -0.0000 -0.0000  0.0000
                                            0.0000  0.0000  0.0024  0.9108 -0.0000
                                            0.1707  0.3759  0.0000  0.0000
   113. (0.00007) RY*( 5) C   9           s(  0.62%)p 3.99(  2.45%)d99.99( 96.93%)
   114. (0.00006) RY*( 6) C   9           s(  0.00%)p 1.00(  9.35%)d 9.70( 90.65%)
   115. (0.00004) RY*( 7) C   9           s(  1.48%)p 2.49(  3.68%)d64.06( 94.84%)
   116. (0.00000) RY*( 8) C   9           s(  0.00%)p 1.00(  7.77%)d11.86( 92.23%)
   117. (0.00000) RY*( 9) C   9           s(  0.37%)p 2.72(  1.00%)d99.99( 98.63%)
   118. (0.00176) RY*( 1) H  10           s( 99.74%)p 0.00(  0.26%)
                                            0.0102  0.9986 -0.0167 -0.0482  0.0000
   119. (0.00003) RY*( 2) H  10           s(  0.05%)p99.99( 99.95%)
   120. (0.00003) RY*( 3) H  10           s(  0.32%)p99.99( 99.68%)
   121. (0.00001) RY*( 4) H  10           s(  0.00%)p 1.00(100.00%)
   122. (0.00098) RY*( 1) H  11           s( 99.76%)p 0.00(  0.24%)
                                            0.0050  0.9988  0.0391  0.0303  0.0000
   123. (0.00006) RY*( 2) H  11           s(  0.00%)p 1.00(100.00%)
   124. (0.00003) RY*( 3) H  11           s(  0.18%)p99.99( 99.82%)
   125. (0.00004) RY*( 4) H  11           s(  0.17%)p99.99( 99.83%)
   126. (0.00088) RY*( 1) H  12           s( 99.62%)p 0.00(  0.38%)
                                            0.0040  0.9981 -0.0171  0.0593 -0.0000
   127. (0.00005) RY*( 2) H  12           s(  0.02%)p99.99( 99.98%)
   128. (0.00005) RY*( 3) H  12           s(  0.00%)p 1.00(100.00%)
   129. (0.00003) RY*( 4) H  12           s(  0.47%)p99.99( 99.53%)
   130. (0.00087) RY*( 1) H  13           s( 99.63%)p 0.00(  0.37%)
                                            0.0043  0.9982 -0.0137 -0.0589 -0.0000
   131. (0.00005) RY*( 2) H  13           s(  0.02%)p99.99( 99.98%)
   132. (0.00005) RY*( 3) H  13           s(  0.00%)p 1.00(100.00%)
   133. (0.00003) RY*( 4) H  13           s(  0.46%)p99.99( 99.54%)
   134. (0.00174) RY*( 1) H  14           s( 99.72%)p 0.00(  0.28%)
                                            0.0062  0.9986  0.0527  0.0020 -0.0000
   135. (0.00004) RY*( 2) H  14           s(  0.32%)p99.99( 99.68%)
   136. (0.00004) RY*( 3) H  14           s(  0.00%)p 1.00(100.00%)
   137. (0.00003) RY*( 4) H  14           s(  0.07%)p99.99( 99.93%)
   138. (0.00161) BD*( 1) C   1 - O   2  
                ( 66.05%)   0.8127* C   1 s( 31.40%)p 2.18( 68.35%)d 0.01(  0.25%)
                                            0.0000  0.5574 -0.0571  0.5155  0.0662
                                           -0.6418 -0.0374 -0.0000 -0.0000 -0.0427
                                           -0.0000  0.0000 -0.0126 -0.0236
                ( 33.95%)  -0.5827* O   2 s( 42.58%)p 1.35( 57.33%)d 0.00(  0.09%)
                                           -0.0000  0.6519 -0.0279 -0.4818  0.0116
                                            0.5837 -0.0172  0.0000 -0.0000 -0.0268
                                           -0.0000  0.0000 -0.0039 -0.0140
   139. (0.00952) BD*( 2) C   1 - O   2  
                ( 56.67%)   0.7528* C   1 s(  0.00%)p 1.00( 99.76%)d 0.00(  0.24%)
                                            0.0000  0.0000  0.0000 -0.0000 -0.0000
                                           -0.0000  0.0000  0.9984 -0.0292 -0.0000
                                            0.0204 -0.0444 -0.0000 -0.0000
                ( 43.33%)  -0.6583* O   2 s(  0.00%)p 1.00( 99.83%)d 0.00(  0.17%)
                                            0.0000 -0.0000  0.0000 -0.0000 -0.0000
                                           -0.0000  0.0000  0.9991 -0.0101  0.0000
                                           -0.0281  0.0310  0.0000  0.0000
   140. (0.03228) BD*( 1) C   1 - C   3  
                ( 53.89%)   0.7341* C   1 s( 36.75%)p 1.72( 63.18%)d 0.00(  0.07%)
                                            0.0004  0.6062 -0.0057 -0.7877  0.0051
                                           -0.1061  0.0083 -0.0000  0.0000  0.0055
                                            0.0000  0.0000  0.0227 -0.0108
                ( 46.11%)  -0.6790* C   3 s( 31.35%)p 2.19( 68.60%)d 0.00(  0.04%)
                                            0.0000  0.5599  0.0019  0.8258 -0.0087
                                            0.0638  0.0041  0.0000  0.0000  0.0028
                                            0.0000 -0.0000  0.0163 -0.0130
   141. (0.02894) BD*( 1) C   1 - H  10  
                ( 39.97%)   0.6322* C   1 s( 31.82%)p 2.14( 68.13%)d 0.00(  0.04%)
                                            0.0003 -0.5631 -0.0343 -0.3309 -0.0216
                                           -0.7554  0.0263 -0.0000  0.0000 -0.0104
                                            0.0000 -0.0000  0.0166  0.0065
                ( 60.03%)  -0.7748* H  10 s( 99.89%)p 0.00(  0.11%)
                                           -0.9994  0.0119  0.0149  0.0288  0.0000
   142. (0.01155) BD*( 1) C   3 - C   4  
                ( 49.48%)   0.7034* C   3 s( 34.50%)p 1.90( 65.45%)d 0.00(  0.05%)
                                            0.0000 -0.5873 -0.0093  0.4501 -0.0186
                                           -0.6719 -0.0136  0.0000  0.0000  0.0163
                                            0.0000  0.0000  0.0051  0.0151
                ( 50.52%)  -0.7108* C   4 s( 35.00%)p 1.86( 64.94%)d 0.00(  0.05%)
                                           -0.0001 -0.5916 -0.0064 -0.4761 -0.0237
                                            0.6497 -0.0129 -0.0000  0.0000  0.0171
                                           -0.0000  0.0000  0.0084  0.0134
   143. (0.01287) BD*( 1) C   3 - C   9  
                ( 49.26%)   0.7018* C   3 s( 34.06%)p 1.93( 65.89%)d 0.00(  0.05%)
                                            0.0001 -0.5836 -0.0062  0.3386 -0.0195
                                            0.7374  0.0106 -0.0000  0.0000 -0.0141
                                           -0.0000  0.0000  0.0093  0.0150
                ( 50.74%)  -0.7123* C   9 s( 34.32%)p 1.91( 65.62%)d 0.00(  0.06%)
                                           -0.0001 -0.5858 -0.0076 -0.3602 -0.0254
                                           -0.7250  0.0086  0.0000  0.0000 -0.0132
                                           -0.0000  0.0000  0.0144  0.0139
   144. (0.00797) BD*( 1) C   4 - C   5  
                ( 50.14%)   0.7081* C   4 s( 35.47%)p 1.82( 64.49%)d 0.00(  0.05%)
                                            0.0001  0.5955  0.0101 -0.8008 -0.0067
                                           -0.0441  0.0409 -0.0000 -0.0000  0.0064
                                            0.0000  0.0000  0.0171 -0.0115
                ( 49.86%)  -0.7061* C   5 s( 35.93%)p 1.78( 64.02%)d 0.00(  0.05%)
                                           -0.0001  0.5994  0.0071  0.7949  0.0008
                                            0.0799  0.0436  0.0000 -0.0000 -0.0021
                                            0.0000 -0.0000  0.0173 -0.0127
   145. (0.02766) BD*( 2) C   4 - C   5  
                ( 45.45%)   0.6742* C   4 s(  0.00%)p 1.00( 99.94%)d 0.00(  0.06%)
                                            0.0000 -0.0000  0.0000  0.0000 -0.0000
                                           -0.0000 -0.0000 -0.9997  0.0060 -0.0000
                                            0.0183  0.0166 -0.0000  0.0000
                ( 54.55%)  -0.7386* C   5 s(  0.00%)p 1.00( 99.92%)d 0.00(  0.08%)
                                            0.0000 -0.0000 -0.0000  0.0000 -0.0000
                                           -0.0000  0.0000 -0.9996  0.0086 -0.0000
                                           -0.0252  0.0130  0.0000 -0.0000
   146. (0.00735) BD*( 1) C   4 - H  11  
                ( 36.32%)   0.6026* C   4 s( 29.43%)p 2.40( 70.54%)d 0.00(  0.03%)
                                            0.0003 -0.5424  0.0137 -0.3614  0.0133
                                           -0.7580  0.0039  0.0000  0.0000 -0.0104
                                            0.0000  0.0000  0.0076  0.0092
                ( 63.68%)  -0.7980* H  11 s( 99.89%)p 0.00(  0.11%)
                                           -0.9995  0.0036  0.0129  0.0300 -0.0000
   147. (0.01448) BD*( 1) C   5 - C   6  
                ( 51.15%)   0.7152* C   5 s( 34.12%)p 1.93( 65.82%)d 0.00(  0.06%)
                                            0.0000  0.5839  0.0182 -0.3680 -0.0383
                                           -0.7219  0.0068  0.0000 -0.0000  0.0139
                                           -0.0000 -0.0000 -0.0143 -0.0149
                ( 48.85%)  -0.6989* C   6 s( 38.62%)p 1.59( 61.33%)d 0.00(  0.05%)
                                           -0.0000  0.6215  0.0028  0.2753 -0.0236
                                            0.7325  0.0182 -0.0000 -0.0000  0.0125
                                           -0.0000 -0.0000 -0.0115 -0.0150
   148. (0.00655) BD*( 1) C   5 - H  12  
                ( 36.10%)   0.6009* C   5 s( 29.86%)p 2.35( 70.11%)d 0.00(  0.03%)
                                            0.0003 -0.5462  0.0157  0.4806 -0.0149
                                           -0.6855  0.0043  0.0000 -0.0000  0.0124
                                           -0.0000  0.0000  0.0021  0.0101
                ( 63.90%)  -0.7993* H  12 s( 99.89%)p 0.00(  0.11%)
                                           -0.9994  0.0020 -0.0191  0.0273 -0.0000
   149. (0.01647) BD*( 1) C   6 -Cl   7  
                ( 54.53%)   0.7384* C   6 s( 22.49%)p 3.43( 77.23%)d 0.01(  0.28%)
                                           -0.0002  0.4743  0.0013 -0.8757  0.0068
                                           -0.0729  0.0001  0.0000 -0.0000  0.0074
                                           -0.0000 -0.0000  0.0452 -0.0261
                ( 45.47%)  -0.6743*Cl   7 s( 18.26%)p 4.45( 81.18%)d 0.03(  0.56%)
                                           -0.0000  0.0002  0.4258 -0.0363 -0.0001
                                            0.8973  0.0307 -0.0000  0.0754  0.0027
                                            0.0000  0.0000 -0.0000  0.0110  0.0000
                                            0.0000  0.0642 -0.0364
   150. (0.12430) BD*( 2) C   6 -Cl   7  
                ( 72.58%)   0.8520* C   6 s(  0.00%)p 1.00( 99.87%)d 0.00(  0.13%)
                                            0.0000 -0.0000 -0.0000 -0.0000  0.0000
                                            0.0000 -0.0000  0.9978 -0.0561 -0.0000
                                           -0.0355 -0.0021  0.0000  0.0000
                ( 27.42%)  -0.5236*Cl   7 s(  0.00%)p 1.00( 99.73%)d 0.00(  0.27%)
                                            0.0000  0.0000  0.0000  0.0000  0.0000
                                           -0.0000 -0.0000 -0.0000  0.0000 -0.0000
                                           -0.0009  0.9987 -0.0040  0.0000  0.0515
                                            0.0046 -0.0000  0.0000
   151. (0.01468) BD*( 1) C   6 - C   8  
                ( 48.75%)   0.6982* C   6 s( 38.72%)p 1.58( 61.23%)d 0.00(  0.05%)
                                            0.0000 -0.6222 -0.0014 -0.3931  0.0209
                                            0.6760  0.0211 -0.0000 -0.0000  0.0152
                                           -0.0000  0.0000  0.0063  0.0147
                ( 51.25%)  -0.7159* C   8 s( 33.96%)p 1.94( 65.98%)d 0.00(  0.06%)
                                           -0.0000 -0.5824 -0.0182  0.4813  0.0369
                                           -0.6532  0.0131  0.0000 -0.0000  0.0176
                                           -0.0000  0.0000  0.0091  0.0142
   152. (0.00800) BD*( 1) C   8 - C   9  
                ( 49.67%)   0.7048* C   8 s( 36.08%)p 1.77( 63.87%)d 0.00(  0.05%)
                                            0.0001 -0.6007 -0.0060 -0.7964 -0.0079
                                           -0.0508  0.0428  0.0000 -0.0000 -0.0076
                                            0.0000  0.0000 -0.0158  0.0122
                ( 50.33%)  -0.7094* C   9 s( 35.63%)p 1.80( 64.32%)d 0.00(  0.05%)
                                           -0.0001 -0.5968 -0.0115  0.7961 -0.0007
                                            0.0872  0.0423  0.0000 -0.0000  0.0010
                                            0.0000  0.0000 -0.0185  0.0116
   153. (0.02775) BD*( 2) C   8 - C   9  
                ( 49.81%)   0.7058* C   8 s(  0.00%)p 1.00( 99.92%)d 0.00(  0.08%)
                                           -0.0000 -0.0000 -0.0000 -0.0000 -0.0000
                                           -0.0000  0.0000 -0.9996  0.0101 -0.0000
                                           -0.0207 -0.0179  0.0000  0.0000
                ( 50.19%)  -0.7084* C   9 s(  0.00%)p 1.00( 99.93%)d 0.00(  0.07%)
                                            0.0000  0.0000  0.0000  0.0000  0.0000
                                           -0.0000 -0.0000 -0.9996  0.0036  0.0000
                                            0.0240 -0.0131  0.0000  0.0000
   154. (0.00670) BD*( 1) C   8 - H  13  
                ( 35.97%)   0.5998* C   8 s( 29.88%)p 2.35( 70.10%)d 0.00(  0.02%)
                                           -0.0003  0.5464 -0.0160 -0.3639  0.0143
                                           -0.7539  0.0059  0.0000 -0.0000  0.0109
                                           -0.0000 -0.0000 -0.0058 -0.0097
                ( 64.03%)  -0.8002* H  13 s( 99.89%)p 0.00(  0.11%)
                                            0.9994 -0.0024  0.0140  0.0300 -0.0000
   155. (0.00764) BD*( 1) C   9 - H  14  
                ( 35.70%)   0.5975* C   9 s( 29.95%)p 2.34( 70.02%)d 0.00(  0.02%)
                                           -0.0003  0.5471 -0.0146  0.4845 -0.0121
                                           -0.6822  0.0041  0.0000 -0.0000 -0.0123
                                            0.0000 -0.0000 -0.0030 -0.0093
                ( 64.30%)  -0.8019* H  14 s( 99.89%)p 0.00(  0.11%)
                                            0.9994 -0.0052 -0.0200  0.0269 -0.0000


 NHO Directionality and "Bond Bending" (deviations from line of nuclear centers)

         [Thresholds for printing:  angular deviation  >  1.0 degree]
                                    hybrid p-character > 25.0%
                                    orbital occupancy  >  0.10e

                                Line of Centers        Hybrid 1              Hybrid 2
                                ---------------  -------------------   ------------------
                NBO               Theta   Phi    Theta   Phi    Dev    Theta   Phi    Dev
 ========================================================================================
     1. BD (   1) C   1 - O   2    90.0  309.2    90.0  310.6   1.4      --     --    --
     2. BD (   2) C   1 - O   2    90.0  309.2     0.0    0.0  90.0      0.0    0.0  90.0
     3. BD (   1) C   1 - C   3    90.0  184.6    90.0  187.1   2.5      --     --    --
     4. BD (   1) C   1 - H  10    90.0   70.3    90.0   64.2   6.1      --     --    --
     5. BD (   1) C   3 - C   4    90.0  124.9    90.0  122.2   2.7     90.0  308.1   3.2
     6. BD (   1) C   3 - C   9    90.0  244.6    90.0  246.9   2.3     90.0   61.7   2.8
     7. BD (   1) C   4 - C   5    90.0  184.3    90.0  180.2   4.1     90.0    8.8   4.5
     8. BD (   2) C   4 - C   5    90.0  184.3     0.0    0.0  90.0      0.0    0.0  90.0
    10. BD (   1) C   5 - C   6    90.0  245.4    90.0  240.4   5.0     90.0   71.5   6.0
    11. BD (   1) C   5 - H  12    90.0  125.6    90.0  124.4   1.3      --     --    --
    13. BD (   2) C   6 -Cl   7    90.0  184.8     0.0    0.0  90.0      0.0    0.0  90.0
    14. BD (   1) C   6 - C   8    90.0  304.1    90.0  298.1   6.0     90.0  129.0   4.9
    15. BD (   1) C   8 - C   9    90.0    5.0    90.0    0.6   4.4     90.0  189.2   4.3
    16. BD (   2) C   8 - C   9    90.0    5.0     0.0    0.0  90.0      0.0    0.0  90.0
    17. BD (   1) C   8 - H  13    90.0  243.7    90.0  245.0   1.3      --     --    --
    18. BD (   1) C   9 - H  14    90.0  306.1    90.0  304.9   1.3      --     --    --
    32. LP (   1) O   2             --     --     90.0  308.7   --       --     --    --
    33. LP (   2) O   2             --     --     90.0  219.1   --       --     --    --
    34. LP*(   1) C   3             --     --      0.0    0.0   --       --     --    --
    36. LP (   2)Cl   7             --     --     90.0  274.8   --       --     --    --
   150. BD*(   2) C   6 -Cl   7    90.0  184.8     0.0    0.0  90.0      0.0    0.0  90.0


 Second Order Perturbation Theory Analysis of Fock Matrix in NBO Basis

     Threshold for printing:   0.25 kcal/mol
                                                                              E(2)  E(j)-E(i) F(i,j)
         Donor NBO (i)                     Acceptor NBO (j)                 kcal/mol   a.u.    a.u. 
 ===================================================================================================

 within unit  1
   1. BD (   1) C   1 - O   2        / 37. RY*(   1) C   1                    0.74    1.65    0.044
   1. BD (   1) C   1 - O   2        / 56. RY*(   2) C   3                    0.58    2.11    0.044
   1. BD (   1) C   1 - O   2        /140. BD*(   1) C   1 - C   3            0.46    1.50    0.034
   1. BD (   1) C   1 - O   2        /142. BD*(   1) C   3 - C   4            0.74    1.60    0.044
   2. BD (   2) C   1 - O   2        / 34. LP*(   1) C   3                   10.49    0.26    0.074
   2. BD (   2) C   1 - O   2        /139. BD*(   2) C   1 - O   2            0.48    0.39    0.018
   3. BD (   1) C   1 - C   3        / 46. RY*(   1) O   2                    0.65    1.89    0.045
   3. BD (   1) C   1 - C   3        / 64. RY*(   1) C   4                    0.63    1.80    0.043
   3. BD (   1) C   1 - C   3        /109. RY*(   1) C   9                    0.61    1.72    0.041
   3. BD (   1) C   1 - C   3        /138. BD*(   1) C   1 - O   2            0.33    1.30    0.026
   3. BD (   1) C   1 - C   3        /142. BD*(   1) C   3 - C   4            1.26    1.21    0.049
   3. BD (   1) C   1 - C   3        /143. BD*(   1) C   3 - C   9            1.14    1.21    0.047
   3. BD (   1) C   1 - C   3        /144. BD*(   1) C   4 - C   5            1.29    1.22    0.050
   3. BD (   1) C   1 - C   3        /152. BD*(   1) C   8 - C   9            1.34    1.23    0.051
   4. BD (   1) C   1 - H  10        / 46. RY*(   1) O   2                    0.61    1.73    0.041
   4. BD (   1) C   1 - H  10        / 55. RY*(   1) C   3                    0.38    1.59    0.031
   4. BD (   1) C   1 - H  10        /143. BD*(   1) C   3 - C   9            2.14    1.04    0.060
   5. BD (   1) C   3 - C   4        / 39. RY*(   3) C   1                    0.37    1.63    0.031
   5. BD (   1) C   3 - C   4        / 74. RY*(   2) C   5                    1.04    1.40    0.048
   5. BD (   1) C   3 - C   4        /109. RY*(   1) C   9                    0.56    1.76    0.040
   5. BD (   1) C   3 - C   4        /138. BD*(   1) C   1 - O   2            0.72    1.34    0.039
   5. BD (   1) C   3 - C   4        /140. BD*(   1) C   1 - C   3            0.90    1.16    0.041
   5. BD (   1) C   3 - C   4        /143. BD*(   1) C   3 - C   9            1.73    1.25    0.059
   5. BD (   1) C   3 - C   4        /144. BD*(   1) C   4 - C   5            1.25    1.26    0.050
   5. BD (   1) C   3 - C   4        /146. BD*(   1) C   4 - H  11            0.64    1.18    0.035
   5. BD (   1) C   3 - C   4        /148. BD*(   1) C   5 - H  12            1.14    1.18    0.046
   5. BD (   1) C   3 - C   4        /155. BD*(   1) C   9 - H  14            1.08    1.20    0.045
   6. BD (   1) C   3 - C   9        / 37. RY*(   1) C   1                    0.61    1.30    0.036
   6. BD (   1) C   3 - C   9        / 64. RY*(   1) C   4                    0.44    1.84    0.036
   6. BD (   1) C   3 - C   9        /101. RY*(   2) C   8                    1.04    1.40    0.048
   6. BD (   1) C   3 - C   9        /140. BD*(   1) C   1 - C   3            1.01    1.15    0.043
   6. BD (   1) C   3 - C   9        /141. BD*(   1) C   1 - H  10            0.53    1.14    0.031
   6. BD (   1) C   3 - C   9        /142. BD*(   1) C   3 - C   4            1.74    1.25    0.059
   6. BD (   1) C   3 - C   9        /146. BD*(   1) C   4 - H  11            1.18    1.17    0.047
   6. BD (   1) C   3 - C   9        /152. BD*(   1) C   8 - C   9            1.20    1.27    0.049
   6. BD (   1) C   3 - C   9        /154. BD*(   1) C   8 - H  13            1.20    1.18    0.048
   6. BD (   1) C   3 - C   9        /155. BD*(   1) C   9 - H  14            0.59    1.19    0.034
   7. BD (   1) C   4 - C   5        / 56. RY*(   2) C   3                    0.98    1.77    0.053
   7. BD (   1) C   4 - C   5        / 82. RY*(   1) C   6                    0.50    1.70    0.037
   7. BD (   1) C   4 - C   5        / 83. RY*(   2) C   6                    0.51    1.48    0.035
   7. BD (   1) C   4 - C   5        /140. BD*(   1) C   1 - C   3            1.56    1.16    0.054
   7. BD (   1) C   4 - C   5        /142. BD*(   1) C   3 - C   4            1.38    1.26    0.053
   7. BD (   1) C   4 - C   5        /146. BD*(   1) C   4 - H  11            0.68    1.18    0.036
   7. BD (   1) C   4 - C   5        /147. BD*(   1) C   5 - C   6            1.47    1.24    0.054
   7. BD (   1) C   4 - C   5        /148. BD*(   1) C   5 - H  12            0.74    1.18    0.038
   7. BD (   1) C   4 - C   5        /149. BD*(   1) C   6 -Cl   7            2.28    0.85    0.055
   8. BD (   2) C   4 - C   5        / 34. LP*(   1) C   3                   30.34    0.18    0.098
   8. BD (   2) C   4 - C   5        / 58. RY*(   4) C   3                    0.28    2.17    0.034
   8. BD (   2) C   4 - C   5        / 62. RY*(   8) C   3                    0.56    0.91    0.031
   8. BD (   2) C   4 - C   5        / 67. RY*(   4) C   4                    0.30    0.97    0.024
   8. BD (   2) C   4 - C   5        / 84. RY*(   3) C   6                    0.54    1.25    0.036
   8. BD (   2) C   4 - C   5        /150. BD*(   2) C   6 -Cl   7           18.83    0.17    0.073
   9. BD (   1) C   4 - H  11        / 55. RY*(   1) C   3                    0.37    1.60    0.031
   9. BD (   1) C   4 - H  11        / 73. RY*(   1) C   5                    0.32    1.60    0.029
   9. BD (   1) C   4 - H  11        /142. BD*(   1) C   3 - C   4            0.44    1.06    0.027
   9. BD (   1) C   4 - H  11        /143. BD*(   1) C   3 - C   9            2.22    1.06    0.061
   9. BD (   1) C   4 - H  11        /144. BD*(   1) C   4 - C   5            0.49    1.07    0.029
   9. BD (   1) C   4 - H  11        /147. BD*(   1) C   5 - C   6            2.01    1.04    0.058
  10. BD (   1) C   5 - C   6        / 64. RY*(   1) C   4                    0.33    1.87    0.032
  10. BD (   1) C   5 - C   6        / 65. RY*(   2) C   4                    0.87    1.47    0.045
  10. BD (   1) C   5 - C   6        /100. RY*(   1) C   8                    0.65    1.82    0.044
  10. BD (   1) C   5 - C   6        /144. BD*(   1) C   4 - C   5            1.25    1.30    0.051
  10. BD (   1) C   5 - C   6        /146. BD*(   1) C   4 - H  11            1.08    1.21    0.046
  10. BD (   1) C   5 - C   6        /148. BD*(   1) C   5 - H  12            0.72    1.21    0.037
  10. BD (   1) C   5 - C   6        /151. BD*(   1) C   6 - C   8            1.88    1.27    0.062
  10. BD (   1) C   5 - C   6        /154. BD*(   1) C   8 - H  13            1.01    1.22    0.044
  11. BD (   1) C   5 - H  12        / 64. RY*(   1) C   4                    0.30    1.65    0.028
  11. BD (   1) C   5 - H  12        / 82. RY*(   1) C   6                    0.49    1.51    0.034
  11. BD (   1) C   5 - H  12        /142. BD*(   1) C   3 - C   4            1.89    1.07    0.057
  11. BD (   1) C   5 - H  12        /144. BD*(   1) C   4 - C   5            0.57    1.08    0.031
  11. BD (   1) C   5 - H  12        /147. BD*(   1) C   5 - C   6            0.40    1.05    0.026
  11. BD (   1) C   5 - H  12        /149. BD*(   1) C   6 -Cl   7            0.34    0.66    0.019
  11. BD (   1) C   5 - H  12        /151. BD*(   1) C   6 - C   8            2.23    1.05    0.061
  12. BD (   1) C   6 -Cl   7        / 73. RY*(   1) C   5                    0.50    1.83    0.038
  12. BD (   1) C   6 -Cl   7        /100. RY*(   1) C   8                    0.50    1.83    0.038
  12. BD (   1) C   6 -Cl   7        /144. BD*(   1) C   4 - C   5            1.24    1.31    0.051
  12. BD (   1) C   6 -Cl   7        /152. BD*(   1) C   8 - C   9            1.23    1.32    0.051
  13. BD (   2) C   6 -Cl   7        / 76. RY*(   4) C   5                    0.49    1.11    0.030
  13. BD (   2) C   6 -Cl   7        /103. RY*(   4) C   8                    0.49    1.08    0.030
  13. BD (   2) C   6 -Cl   7        /145. BD*(   2) C   4 - C   5            4.30    0.38    0.052
  13. BD (   2) C   6 -Cl   7        /150. BD*(   2) C   6 -Cl   7            1.12    0.25    0.022
  13. BD (   2) C   6 -Cl   7        /153. BD*(   2) C   8 - C   9            3.88    0.38    0.050
  14. BD (   1) C   6 - C   8        / 73. RY*(   1) C   5                    0.63    1.82    0.043
  14. BD (   1) C   6 - C   8        /110. RY*(   2) C   9                    1.09    1.53    0.052
  14. BD (   1) C   6 - C   8        /147. BD*(   1) C   5 - C   6            1.88    1.26    0.062
  14. BD (   1) C   6 - C   8        /148. BD*(   1) C   5 - H  12            1.04    1.21    0.045
  14. BD (   1) C   6 - C   8        /152. BD*(   1) C   8 - C   9            1.26    1.30    0.051
  14. BD (   1) C   6 - C   8        /154. BD*(   1) C   8 - H  13            0.72    1.21    0.037
  14. BD (   1) C   6 - C   8        /155. BD*(   1) C   9 - H  14            1.06    1.23    0.046
  15. BD (   1) C   8 - C   9        / 55. RY*(   1) C   3                    0.97    1.79    0.053
  15. BD (   1) C   8 - C   9        / 82. RY*(   1) C   6                    0.36    1.69    0.031
  15. BD (   1) C   8 - C   9        / 83. RY*(   2) C   6                    0.65    1.48    0.039
  15. BD (   1) C   8 - C   9        /140. BD*(   1) C   1 - C   3            1.48    1.15    0.053
  15. BD (   1) C   8 - C   9        /143. BD*(   1) C   3 - C   9            1.31    1.25    0.051
  15. BD (   1) C   8 - C   9        /149. BD*(   1) C   6 -Cl   7            2.23    0.84    0.055
  15. BD (   1) C   8 - C   9        /151. BD*(   1) C   6 - C   8            1.48    1.23    0.054
  15. BD (   1) C   8 - C   9        /154. BD*(   1) C   8 - H  13            0.77    1.18    0.038
  15. BD (   1) C   8 - C   9        /155. BD*(   1) C   9 - H  14            0.71    1.20    0.037
  16. BD (   2) C   8 - C   9        / 34. LP*(   1) C   3                   26.49    0.18    0.091
  16. BD (   2) C   8 - C   9        / 62. RY*(   8) C   3                    0.47    0.91    0.028
  16. BD (   2) C   8 - C   9        / 84. RY*(   3) C   6                    0.71    1.25    0.041
  16. BD (   2) C   8 - C   9        /103. RY*(   4) C   8                    0.27    1.00    0.023
  16. BD (   2) C   8 - C   9        /112. RY*(   4) C   9                    0.25    1.04    0.022
  16. BD (   2) C   8 - C   9        /150. BD*(   2) C   6 -Cl   7           22.12    0.17    0.078
  17. BD (   1) C   8 - H  13        / 82. RY*(   1) C   6                    0.54    1.50    0.036
  17. BD (   1) C   8 - H  13        /109. RY*(   1) C   9                    0.28    1.57    0.026
  17. BD (   1) C   8 - H  13        /143. BD*(   1) C   3 - C   9            1.90    1.06    0.057
  17. BD (   1) C   8 - H  13        /147. BD*(   1) C   5 - C   6            2.23    1.04    0.061
  17. BD (   1) C   8 - H  13        /149. BD*(   1) C   6 -Cl   7            0.34    0.65    0.019
  17. BD (   1) C   8 - H  13        /151. BD*(   1) C   6 - C   8            0.39    1.04    0.025
  17. BD (   1) C   8 - H  13        /152. BD*(   1) C   8 - C   9            0.61    1.08    0.032
  18. BD (   1) C   9 - H  14        / 56. RY*(   2) C   3                    0.26    1.57    0.026
  18. BD (   1) C   9 - H  14        /100. RY*(   1) C   8                    0.30    1.59    0.028
  18. BD (   1) C   9 - H  14        /142. BD*(   1) C   3 - C   4            2.32    1.05    0.062
  18. BD (   1) C   9 - H  14        /143. BD*(   1) C   3 - C   9            0.44    1.05    0.027
  18. BD (   1) C   9 - H  14        /151. BD*(   1) C   6 - C   8            2.08    1.03    0.059
  18. BD (   1) C   9 - H  14        /152. BD*(   1) C   8 - C   9            0.53    1.07    0.030
  19. CR (   1) C   1                / 57. RY*(   3) C   3                    0.28   10.86    0.070
  19. CR (   1) C   1                /118. RY*(   1) H  10                    0.29   10.55    0.070
  19. CR (   1) C   1                /142. BD*(   1) C   3 - C   4            0.44   10.70    0.087
  19. CR (   1) C   1                /143. BD*(   1) C   3 - C   9            0.44   10.69    0.087
  20. CR (   1) O   2                / 37. RY*(   1) C   1                    2.87   19.48    0.300
  20. CR (   1) O   2                /140. BD*(   1) C   1 - C   3            0.27   19.33    0.092
  21. CR (   1) C   3                / 38. RY*(   2) C   1                    0.27   11.71    0.071
  21. CR (   1) C   3                / 65. RY*(   2) C   4                    0.91   10.83    0.126
  21. CR (   1) C   3                /110. RY*(   2) C   9                    0.88   10.89    0.123
  21. CR (   1) C   3                /144. BD*(   1) C   4 - C   5            0.42   10.66    0.085
  21. CR (   1) C   3                /146. BD*(   1) C   4 - H  11            0.28   10.58    0.069
  21. CR (   1) C   3                /152. BD*(   1) C   8 - C   9            0.41   10.67    0.084
  21. CR (   1) C   3                /155. BD*(   1) C   9 - H  14            0.25   10.59    0.065
  22. CR (   1) C   4                / 55. RY*(   1) C   3                    0.72   11.18    0.113
  22. CR (   1) C   4                / 73. RY*(   1) C   5                    0.26   11.18    0.068
  22. CR (   1) C   4                / 74. RY*(   2) C   5                    0.48   10.78    0.091
  22. CR (   1) C   4                / 75. RY*(   3) C   5                    0.27   10.71    0.068
  22. CR (   1) C   4                /122. RY*(   1) H  11                    0.43   10.47    0.084
  22. CR (   1) C   4                /140. BD*(   1) C   1 - C   3            0.44   10.54    0.087
  22. CR (   1) C   4                /143. BD*(   1) C   3 - C   9            0.52   10.64    0.095
  22. CR (   1) C   4                /147. BD*(   1) C   5 - C   6            0.50   10.62    0.093
  22. CR (   1) C   4                /148. BD*(   1) C   5 - H  12            0.31   10.57    0.072
  23. CR (   1) C   5                / 65. RY*(   2) C   4                    0.30   10.82    0.072
  23. CR (   1) C   5                / 66. RY*(   3) C   4                    0.50   10.72    0.092
  23. CR (   1) C   5                / 83. RY*(   2) C   6                    1.22   10.87    0.146
  23. CR (   1) C   5                /126. RY*(   1) H  12                    0.44   10.47    0.085
  23. CR (   1) C   5                /142. BD*(   1) C   3 - C   4            0.50   10.64    0.092
  23. CR (   1) C   5                /146. BD*(   1) C   4 - H  11            0.29   10.57    0.070
  23. CR (   1) C   5                /149. BD*(   1) C   6 -Cl   7            0.38   10.23    0.079
  23. CR (   1) C   5                /151. BD*(   1) C   6 - C   8            0.61   10.62    0.103
  24. CR (   1) C   6                / 74. RY*(   2) C   5                    0.89   10.86    0.124
  24. CR (   1) C   6                / 75. RY*(   3) C   5                    0.27   10.79    0.068
  24. CR (   1) C   6                /101. RY*(   2) C   8                    0.90   10.87    0.125
  24. CR (   1) C   6                /102. RY*(   3) C   8                    0.25   10.81    0.066
  24. CR (   1) C   6                /144. BD*(   1) C   4 - C   5            0.38   10.73    0.080
  24. CR (   1) C   6                /147. BD*(   1) C   5 - C   6            0.29   10.70    0.070
  24. CR (   1) C   6                /148. BD*(   1) C   5 - H  12            0.30   10.65    0.072
  24. CR (   1) C   6                /149. BD*(   1) C   6 -Cl   7            0.93   10.31    0.125
  24. CR (   1) C   6                /151. BD*(   1) C   6 - C   8            0.28   10.70    0.070
  24. CR (   1) C   6                /152. BD*(   1) C   8 - C   9            0.38   10.74    0.081
  24. CR (   1) C   6                /154. BD*(   1) C   8 - H  13            0.30   10.65    0.071
  26. CR (   2)Cl   7                / 82. RY*(   1) C   6                    1.03   11.04    0.135
  26. CR (   2)Cl   7                / 85. RY*(   4) C   6                    0.25   10.75    0.066
  26. CR (   2)Cl   7                /147. BD*(   1) C   5 - C   6            0.45   10.58    0.088
  26. CR (   2)Cl   7                /151. BD*(   1) C   6 - C   8            0.45   10.58    0.088
  30. CR (   1) C   8                / 83. RY*(   2) C   6                    1.07   10.86    0.137
  30. CR (   1) C   8                /109. RY*(   1) C   9                    0.28   11.15    0.071
  30. CR (   1) C   8                /111. RY*(   3) C   9                    0.53   10.74    0.095
  30. CR (   1) C   8                /130. RY*(   1) H  13                    0.44   10.46    0.085
  30. CR (   1) C   8                /143. BD*(   1) C   3 - C   9            0.48   10.63    0.091
  30. CR (   1) C   8                /147. BD*(   1) C   5 - C   6            0.62   10.62    0.103
  30. CR (   1) C   8                /149. BD*(   1) C   6 -Cl   7            0.37   10.23    0.079
  30. CR (   1) C   8                /155. BD*(   1) C   9 - H  14            0.30   10.58    0.071
  31. CR (   1) C   9                / 56. RY*(   2) C   3                    0.88   11.15    0.125
  31. CR (   1) C   9                /100. RY*(   1) C   8                    0.27   11.17    0.069
  31. CR (   1) C   9                /101. RY*(   2) C   8                    0.47   10.79    0.090
  31. CR (   1) C   9                /102. RY*(   3) C   8                    0.28   10.72    0.069
  31. CR (   1) C   9                /134. RY*(   1) H  14                    0.45   10.47    0.087
  31. CR (   1) C   9                /140. BD*(   1) C   1 - C   3            0.41   10.54    0.084
  31. CR (   1) C   9                /142. BD*(   1) C   3 - C   4            0.54   10.64    0.096
  31. CR (   1) C   9                /151. BD*(   1) C   6 - C   8            0.52   10.61    0.094
  31. CR (   1) C   9                /154. BD*(   1) C   8 - H  13            0.31   10.57    0.073
  32. LP (   1) O   2                / 37. RY*(   1) C   1                    5.09    1.24    0.101
  32. LP (   1) O   2                /140. BD*(   1) C   1 - C   3            0.81    1.09    0.038
  32. LP (   1) O   2                /141. BD*(   1) C   1 - H  10            0.47    1.08    0.029
  33. LP (   2) O   2                / 38. RY*(   2) C   1                    1.87    1.85    0.076
  33. LP (   2) O   2                / 41. RY*(   5) C   1                    0.93    1.63    0.051
  33. LP (   2) O   2                / 53. RY*(   8) O   2                    0.34    3.13    0.042
  33. LP (   2) O   2                /140. BD*(   1) C   1 - C   3            9.81    0.69    0.106
  33. LP (   2) O   2                /141. BD*(   1) C   1 - H  10           10.52    0.68    0.109
  34. LP*(   1) C   3                / 40. RY*(   4) C   1                    0.56    1.06    0.059
  34. LP*(   1) C   3                / 62. RY*(   8) C   3                    1.36    0.73    0.077
  34. LP*(   1) C   3                / 67. RY*(   4) C   4                    0.92    0.79    0.066
  34. LP*(   1) C   3                /112. RY*(   4) C   9                    0.90    0.86    0.068
  34. LP*(   1) C   3                /139. BD*(   2) C   1 - O   2           11.27    0.13    0.091
  34. LP*(   1) C   3                /145. BD*(   2) C   4 - C   5           14.37    0.12    0.096
  34. LP*(   1) C   3                /153. BD*(   2) C   8 - C   9           14.64    0.12    0.099
  35. LP (   1)Cl   7                / 82. RY*(   1) C   6                    1.88    1.92    0.076
  35. LP (   1)Cl   7                / 85. RY*(   4) C   6                    0.32    1.64    0.029
  35. LP (   1)Cl   7                /147. BD*(   1) C   5 - C   6            0.81    1.46    0.044
  35. LP (   1)Cl   7                /151. BD*(   1) C   6 - C   8            0.81    1.46    0.044
  36. LP (   2)Cl   7                / 83. RY*(   2) C   6                    0.60    1.10    0.033
  36. LP (   2)Cl   7                /147. BD*(   1) C   5 - C   6            2.06    0.85    0.053
  36. LP (   2)Cl   7                /151. BD*(   1) C   6 - C   8            2.04    0.85    0.053
 140. BD*(   1) C   1 - C   3        / 38. RY*(   2) C   1                    0.63    1.16    0.178
 140. BD*(   1) C   1 - C   3        / 57. RY*(   3) C   3                    0.26    0.27    0.058
 140. BD*(   1) C   1 - C   3        /144. BD*(   1) C   4 - C   5            0.49    0.11    0.046
 140. BD*(   1) C   1 - C   3        /146. BD*(   1) C   4 - H  11            2.94    0.03    0.055
 140. BD*(   1) C   1 - C   3        /152. BD*(   1) C   8 - C   9            0.50    0.12    0.049
 140. BD*(   1) C   1 - C   3        /155. BD*(   1) C   9 - H  14            1.62    0.04    0.052
 141. BD*(   1) C   1 - H  10        / 37. RY*(   1) C   1                    0.56    0.16    0.064
 141. BD*(   1) C   1 - H  10        /120. RY*(   3) H  10                    0.35    1.88    0.190
 141. BD*(   1) C   1 - H  10        /140. BD*(   1) C   1 - C   3            3.18    0.01    0.029
 141. BD*(   1) C   1 - H  10        /142. BD*(   1) C   3 - C   4            0.49    0.11    0.046
 141. BD*(   1) C   1 - H  10        /143. BD*(   1) C   3 - C   9            0.32    0.11    0.036
 150. BD*(   2) C   6 -Cl   7        / 34. LP*(   1) C   3                    3.25    0.01    0.012
 150. BD*(   2) C   6 -Cl   7        / 76. RY*(   4) C   5                    0.30    0.86    0.058
 150. BD*(   2) C   6 -Cl   7        / 92. RY*(   2)Cl   7                    0.65    0.89    0.086
 150. BD*(   2) C   6 -Cl   7        /103. RY*(   4) C   8                    0.30    0.83    0.056
 150. BD*(   2) C   6 -Cl   7        /145. BD*(   2) C   4 - C   5            5.27    0.13    0.084
 150. BD*(   2) C   6 -Cl   7        /153. BD*(   2) C   8 - C   9            4.66    0.13    0.081


 Natural Bond Orbitals (Summary):

                                                            Principal Delocalizations
           NBO                        Occupancy    Energy   (geminal,vicinal,remote)
 ====================================================================================
 Molecular unit  1  (C7H5OCl)
     1. BD (   1) C   1 - O   2          0.99807    -1.25120  142(v),37(g),56(v),140(g)
     2. BD (   2) C   1 - O   2          0.92801    -0.55296  34(v),139(g)
     3. BD (   1) C   1 - C   3          0.98966    -0.86566  152(v),144(v),142(g),143(g)
                                                    46(v),64(v),109(v),138(g)
     4. BD (   1) C   1 - H  10          0.99328    -0.70282  143(v),46(v),55(v)
     5. BD (   1) C   3 - C   4          0.98806    -0.91046  143(g),144(g),148(v),155(v)
                                                    74(v),140(g),138(v),146(g)
                                                    109(v),39(v)
     6. BD (   1) C   3 - C   9          0.98698    -0.90318  142(g),154(v),152(g),146(v)
                                                    101(v),140(g),37(v),155(g)
                                                    141(v),64(v)
     7. BD (   1) C   4 - C   5          0.98630    -0.91070  149(v),140(v),147(g),142(g)
                                                    56(v),148(g),146(g),83(v)
                                                    82(v)
     8. BD (   2) C   4 - C   5          0.83486    -0.47200  34(v),150(v),62(v),84(v)
                                                    67(g),58(v)
     9. BD (   1) C   4 - H  11          0.98844    -0.71728  143(v),147(v),144(g),142(g)
                                                    55(v),73(v)
    10. BD (   1) C   5 - C   6          0.99054    -0.94292  151(g),144(g),146(v),154(v)
                                                    65(v),148(g),100(v),64(v)
    11. BD (   1) C   5 - H  12          0.98777    -0.72307  151(v),142(v),144(g),82(v)
                                                    147(g),149(v),64(v)
    12. BD (   1) C   6 -Cl   7          0.99416    -0.95085  144(v),152(v),100(v),73(v)
    13. BD (   2) C   6 -Cl   7          0.93334    -0.55094  145(v),153(v),150(g),103(v)
                                                    76(v)
    14. BD (   1) C   6 - C   8          0.99054    -0.93832  147(g),152(g),110(v),155(v)
                                                    148(v),154(g),73(v)
    15. BD (   1) C   8 - C   9          0.98645    -0.90897  149(v),140(v),151(g),143(g)
                                                    55(v),154(g),155(g),83(v)
                                                    82(v)
    16. BD (   2) C   8 - C   9          0.84177    -0.46956  34(v),150(v),84(v),62(v)
                                                    103(g),112(g)
    17. BD (   1) C   8 - H  13          0.98767    -0.71751  147(v),143(v),152(g),82(v)
                                                    151(g),149(v),109(v)
    18. BD (   1) C   9 - H  14          0.98809    -0.70860  142(v),151(v),152(g),143(g)
                                                    100(v),56(v)
    19. CR (   1) C   1                  0.99966   -10.35198  143(v),142(v),118(v),57(v)
    20. CR (   1) O   2                  0.99987   -19.08091  37(v),140(v)
    21. CR (   1) C   3                  0.99941   -10.30590  65(v),110(v),144(v),152(v)
                                                    146(v),38(v),155(v)
    22. CR (   1) C   4                  0.99947   -10.29472  55(v),143(v),147(v),74(v)
                                                    140(v),122(v),148(v),75(v)
                                                    73(v)
    23. CR (   1) C   5                  0.99941   -10.29846  83(v),151(v),142(v),66(v)
                                                    126(v),149(v),65(v),146(v)
    24. CR (   1) C   6                  0.99931   -10.37739  149(g),101(v),74(v),152(v)
                                                    144(v),148(v),154(v),147(g)
                                                    151(g),75(v),102(v)
    25. CR (   1)Cl   7                  1.00000  -100.86129   
    26. CR (   2)Cl   7                  0.99986   -10.25252  82(v),147(v),151(v),85(v)
    27. CR (   3)Cl   7                  0.99994    -7.46149   
    28. CR (   4)Cl   7                  0.99999    -7.45230   
    29. CR (   5)Cl   7                  0.99993    -7.45393   
    30. CR (   1) C   8                  0.99941   -10.29256  83(v),147(v),111(v),143(v)
                                                    130(v),149(v),155(v),109(v)
    31. CR (   1) C   9                  0.99947   -10.29049  56(v),142(v),151(v),101(v)
                                                    134(v),140(v),154(v),102(v)
                                                    100(v)
    32. LP (   1) O   2                  0.99162    -0.84733  37(v),140(v),141(v)
    33. LP (   2) O   2                  0.93963    -0.44777  141(v),140(v),38(v),41(v)
                                                    53(g)
    34. LP*(   1) C   3                  0.26744    -0.29293  153(v),145(v),139(v),150(r)
                                                    62(g),67(v),112(v),40(v)
    35. LP (   1)Cl   7                  0.99585    -1.13546  82(v),147(v),151(v),85(v)
    36. LP (   2)Cl   7                  0.98562    -0.52758  147(v),151(v),83(v)
    37. RY*(   1) C   1                  0.00685     0.39646   
    38. RY*(   2) C   1                  0.00394     1.40085   
    39. RY*(   3) C   1                  0.00123     0.72331   
    40. RY*(   4) C   1                  0.00042     0.76969   
    41. RY*(   5) C   1                  0.00033     1.18460   
    42. RY*(   6) C   1                  0.00000     1.33422   
    43. RY*(   7) C   1                  0.00001     1.61883   
    44. RY*(   8) C   1                  0.00001     2.07558   
    45. RY*(   9) C   1                  0.00001     1.94731   
    46. RY*(   1) O   2                  0.00150     1.02293   
    47. RY*(   2) O   2                  0.00009     1.18688   
    48. RY*(   3) O   2                  0.00002     1.54155   
    49. RY*(   4) O   2                  0.00002     0.95492   
    50. RY*(   5) O   2                  0.00000     2.55613   
    51. RY*(   6) O   2                  0.00000     2.45267   
    52. RY*(   7) O   2                  0.00000     2.58881   
    53. RY*(   8) O   2                  0.00000     2.68294   
    54. RY*(   9) O   2                  0.00000     2.61992   
    55. RY*(   1) C   3                  0.00307     0.88255   
    56. RY*(   2) C   3                  0.00191     0.86339   
    57. RY*(   3) C   3                  0.00096     0.51137   
    58. RY*(   4) C   3                  0.00033     1.69349   
    59. RY*(   5) C   3                  0.00021     1.64227   
    60. RY*(   6) C   3                  0.00014     2.17376   
    61. RY*(   7) C   3                  0.00010     1.95457   
    62. RY*(   8) C   3                  0.00004     0.43986   
    63. RY*(   9) C   3                  0.00001     1.98236   
    64. RY*(   1) C   4                  0.00308     0.93192   
    65. RY*(   2) C   4                  0.00137     0.52583   
    66. RY*(   3) C   4                  0.00041     0.42400   
    67. RY*(   4) C   4                  0.00032     0.49837   
    68. RY*(   5) C   4                  0.00006     2.13110   
    69. RY*(   6) C   4                  0.00004     1.60570   
    70. RY*(   7) C   4                  0.00002     2.15158   
    71. RY*(   8) C   4                  0.00001     1.64049   
    72. RY*(   9) C   4                  0.00000     2.00322   
    73. RY*(   1) C   5                  0.00306     0.88070   
    74. RY*(   2) C   5                  0.00158     0.48640   
    75. RY*(   3) C   5                  0.00056     0.41182   
    76. RY*(   4) C   5                  0.00047     0.55951   
    77. RY*(   5) C   5                  0.00008     2.15046   
    78. RY*(   6) C   5                  0.00006     1.59329   
    79. RY*(   7) C   5                  0.00003     2.11999   
    80. RY*(   8) C   5                  0.00000     1.58479   
    81. RY*(   9) C   5                  0.00001     1.99905   
    82. RY*(   1) C   6                  0.00383     0.78586   
    83. RY*(   2) C   6                  0.00364     0.56771   
    84. RY*(   3) C   6                  0.00166     0.78279   
    85. RY*(   4) C   6                  0.00077     0.49955   
    86. RY*(   5) C   6                  0.00038     1.66181   
    87. RY*(   6) C   6                  0.00038     1.72064   
    88. RY*(   7) C   6                  0.00034     2.05554   
    89. RY*(   8) C   6                  0.00000     1.13893   
    90. RY*(   9) C   6                  0.00001     1.92836   
    91. RY*(   1)Cl   7                  0.00088     0.66371   
    92. RY*(   2)Cl   7                  0.00034     0.58627   
    93. RY*(   3)Cl   7                  0.00017     0.64845   
    94. RY*(   4)Cl   7                  0.00008     0.95498   
    95. RY*(   5)Cl   7                  0.00002     0.56300   
    96. RY*(   6)Cl   7                  0.00000     0.89982   
    97. RY*(   7)Cl   7                  0.00000     0.74937   
    98. RY*(   8)Cl   7                  0.00001     0.61718   
    99. RY*(   9)Cl   7                  0.00001     0.58022   
   100. RY*(   1) C   8                  0.00305     0.88175   
   101. RY*(   2) C   8                  0.00155     0.49754   
   102. RY*(   3) C   8                  0.00057     0.42855   
   103. RY*(   4) C   8                  0.00046     0.52846   
   104. RY*(   5) C   8                  0.00008     2.14827   
   105. RY*(   6) C   8                  0.00005     1.61415   
   106. RY*(   7) C   8                  0.00003     2.12420   
   107. RY*(   8) C   8                  0.00000     1.60614   
   108. RY*(   9) C   8                  0.00001     1.99961   
   109. RY*(   1) C   9                  0.00353     0.85257   
   110. RY*(   2) C   9                  0.00185     0.58684   
   111. RY*(   3) C   9                  0.00043     0.44359   
   112. RY*(   4) C   9                  0.00029     0.56981   
   113. RY*(   5) C   9                  0.00007     2.15293   
   114. RY*(   6) C   9                  0.00006     1.58133   
   115. RY*(   7) C   9                  0.00004     2.16374   
   116. RY*(   8) C   9                  0.00000     1.61370   
   117. RY*(   9) C   9                  0.00000     2.00013   
   118. RY*(   1) H  10                  0.00176     0.19613   
   119. RY*(   2) H  10                  0.00003     1.72720   
   120. RY*(   3) H  10                  0.00003     2.11222   
   121. RY*(   4) H  10                  0.00001     1.45021   
   122. RY*(   1) H  11                  0.00098     0.17650   
   123. RY*(   2) H  11                  0.00006     1.45744   
   124. RY*(   3) H  11                  0.00003     2.09698   
   125. RY*(   4) H  11                  0.00004     1.86138   
   126. RY*(   1) H  12                  0.00088     0.16719   
   127. RY*(   2) H  12                  0.00005     1.83745   
   128. RY*(   3) H  12                  0.00005     1.45373   
   129. RY*(   4) H  12                  0.00003     2.09620   
   130. RY*(   1) H  13                  0.00087     0.17194   
   131. RY*(   2) H  13                  0.00005     1.83162   
   132. RY*(   3) H  13                  0.00005     1.45923   
   133. RY*(   4) H  13                  0.00003     2.11118   
   134. RY*(   1) H  14                  0.00174     0.18331   
   135. RY*(   2) H  14                  0.00004     1.93685   
   136. RY*(   3) H  14                  0.00004     1.47190   
   137. RY*(   4) H  14                  0.00003     2.05546   
   138. BD*(   1) C   1 - O   2          0.00161     0.43061   
   139. BD*(   2) C   1 - O   2          0.00952    -0.16616   
   140. BD*(   1) C   1 - C   3          0.03228     0.24454   
   141. BD*(   1) C   1 - H  10          0.02894     0.23428   
   142. BD*(   1) C   3 - C   4          0.01155     0.34512   
   143. BD*(   1) C   3 - C   9          0.01287     0.34212   
   144. BD*(   1) C   4 - C   5          0.00797     0.35431   
   145. BD*(   2) C   4 - C   5          0.02766    -0.17410   
   146. BD*(   1) C   4 - H  11          0.00735     0.27008   
   147. BD*(   1) C   5 - C   6          0.01448     0.32508   
   148. BD*(   1) C   5 - H  12          0.00655     0.27087   
   149. BD*(   1) C   6 -Cl   7          0.01647    -0.06490   
   150. BD*(   2) C   6 -Cl   7          0.12430    -0.30319  145(v),153(v),34(r),92(g)
                                                    76(v),103(v)
   151. BD*(   1) C   6 - C   8          0.01468     0.32268   
   152. BD*(   1) C   8 - C   9          0.00800     0.36507   
   153. BD*(   2) C   8 - C   9          0.02775    -0.16842   
   154. BD*(   1) C   8 - H  13          0.00670     0.27558   
   155. BD*(   1) C   9 - H  14          0.00764     0.28671   
       -------------------------------
              Total Lewis   34.30245  ( 98.0070%)
        Valence non-Lewis    0.63378  (  1.8108%)
        Rydberg non-Lewis    0.06377  (  0.1822%)
       -------------------------------
            Total unit  1   35.00000  (100.0000%)
           Charge unit  1    1.00000
 Unable to Open any file for archive entry.
 1\1\GINC-COMPUTE-1-13\SP\UB3LYP\def2SVP\C7H5Cl1O1(1+,2)\ZAHRT2\08-Jan-
 2021\0\\# b3lyp/def2svp geom=NewRedundant pop=NBO\\93\\1,2\C,0,-2.3932
 130588,0.2226209181,0.099277558\O,0,-3.169659598,-0.7045131153,0.10291
 00459\C,0,-0.9191247076,0.0851990361,0.0381196359\C,0,-0.1018546412,1.
 2241654265,0.0389610307\C,0,1.2856300836,1.1022172777,-0.0183925277\C,
 0,1.8503826269,-0.176030044,-0.0768711786\Cl,0,3.5830876165,-0.3423862
 936,-0.1488972284\C,0,1.0495604389,-1.3269848156,-0.0786940298\C,0,-0.
 3327033219,-1.1901039823,-0.0211160289\H,0,-2.7576166209,1.2824278104,
 0.1437309258\H,0,-0.558425876,2.2170269032,0.0850786942\H,0,1.93218534
 39,1.9804888079,-0.0183783554\H,0,1.5194820517,-2.3102935357,-0.125056
 9828\H,0,-0.9877303371,-2.0638343936,-0.0206715545\\Version=ES64L-G16R
 evC.01\State=2-A\HF=-804.4513794\S2=0.764689\S2-1=0.\S2A=0.750137\RMSD
 =8.255e-09\Dipole=0.8480663,0.6706618,-0.0137468\Quadrupole=4.3535847,
 2.5494037,-6.9029884,-4.0918973,-0.5553376,0.430133\PG=C01 [X(C7H5Cl1O
 1)]\\@
 The archive entry for this job was punched.


 IN SO FAR AS QUANTUM MECHANICS IS CORRECT, CHEMICAL 
 QUESTIONS ARE PROBLEMS IN APPLIED MATHEMATICS.

                    -- EYRING, WALTER, & KIMBALL, 1944
 File lengths (MBytes):  RWF=     29 Int=      0 D2E=      0 Chk=      3 Scr=      1
 Normal termination of Gaussian 16
