# Supplementary material for: Machine-Learning-Guided Discovery of Electrochemical Reactions
Source: J Am Chem Soc. 2022 Dec 2;144(49):22599–610. doi: 10.1021/jacs.2c08997 (PMC9756344; doi:10.1021/jacs.2c08997)
Supplement: Supplementary file 3 — ja2c08997_si_003.zip [file ja2c08997_si_003.zip › Oxidation Site Selectivity/Ologs_notimes/94.log]

 Entering Gaussian System, Link 0=g16
 Input=94.com
 Output=94.log
 Initial command:
  
 Copyright (c) 1988-2019, Gaussian, Inc.  All Rights Reserved.
  
 This is part of the Gaussian(R) 16 program.  It is based on
 the Gaussian(R) 09 system (copyright 2009, Gaussian, Inc.),
 the Gaussian(R) 03 system (copyright 2003, Gaussian, Inc.),
 the Gaussian(R) 98 system (copyright 1998, Gaussian, Inc.),
 the Gaussian(R) 94 system (copyright 1995, Gaussian, Inc.),
 the Gaussian 92(TM) system (copyright 1992, Gaussian, Inc.),
 the Gaussian 90(TM) system (copyright 1990, Gaussian, Inc.),
 the Gaussian 88(TM) system (copyright 1988, Gaussian, Inc.),
 the Gaussian 86(TM) system (copyright 1986, Carnegie Mellon
 University), and the Gaussian 82(TM) system (copyright 1983,
 Carnegie Mellon University). Gaussian is a federally registered
 trademark of Gaussian, Inc.
  
 This software contains proprietary and confidential information,
 including trade secrets, belonging to Gaussian, Inc.
  
 This software is provided under written license and may be
 used, copied, transmitted, or stored only in accord with that
 written license.
  
 The following legend is applicable only to US Government
 contracts under FAR:
  
                    RESTRICTED RIGHTS LEGEND
  
 Use, reproduction and disclosure by the US Government is
 subject to restrictions as set forth in subparagraphs (a)
 and (c) of the Commercial Computer Software - Restricted
 Rights clause in FAR 52.227-19.
  
 Gaussian, Inc.
 340 Quinnipiac St., Bldg. 40, Wallingford CT 06492
  
  
 ---------------------------------------------------------------
 Warning -- This program may not be used in any manner that
 competes with the business of Gaussian, Inc. or will provide
 assistance to any competitor of Gaussian, Inc.  The licensee
 of this program is prohibited from giving any competitor of
 Gaussian, Inc. access to this program.  By using this program,
 the user acknowledges that Gaussian, Inc. is engaged in the
 business of creating and licensing software in the field of
 computational chemistry and represents and warrants to the
 licensee that it is not a competitor of Gaussian, Inc. and that
 it will not use this program in any manner prohibited above.
 ---------------------------------------------------------------
  

 Cite this work as:
 Gaussian 16, Revision C.01,
 M. J. Frisch, G. W. Trucks, H. B. Schlegel, G. E. Scuseria, 
 M. A. Robb, J. R. Cheeseman, G. Scalmani, V. Barone, 
 G. A. Petersson, H. Nakatsuji, X. Li, M. Caricato, A. V. Marenich, 
 J. Bloino, B. G. Janesko, R. Gomperts, B. Mennucci, H. P. Hratchian, 
 J. V. Ortiz, A. F. Izmaylov, J. L. Sonnenberg, D. Williams-Young, 
 F. Ding, F. Lipparini, F. Egidi, J. Goings, B. Peng, A. Petrone, 
 T. Henderson, D. Ranasinghe, V. G. Zakrzewski, J. Gao, N. Rega, 
 G. Zheng, W. Liang, M. Hada, M. Ehara, K. Toyota, R. Fukuda, 
 J. Hasegawa, M. Ishida, T. Nakajima, Y. Honda, O. Kitao, H. Nakai, 
 T. Vreven, K. Throssell, J. A. Montgomery, Jr., J. E. Peralta, 
 F. Ogliaro, M. J. Bearpark, J. J. Heyd, E. N. Brothers, K. N. Kudin, 
 V. N. Staroverov, T. A. Keith, R. Kobayashi, J. Normand, 
 K. Raghavachari, A. P. Rendell, J. C. Burant, S. S. Iyengar, 
 J. Tomasi, M. Cossi, J. M. Millam, M. Klene, C. Adamo, R. Cammi, 
 J. W. Ochterski, R. L. Martin, K. Morokuma, O. Farkas, 
 J. B. Foresman, and D. J. Fox, Gaussian, Inc., Wallingford CT, 2019.
 
 ******************************************
 Gaussian 16:  ES64L-G16RevC.01  3-Jul-2019
                 8-Jan-2021 
 ******************************************
 %nprocshared=16
 Will use up to   16 processors via shared memory.
 %mem=7GB
 -----------------------------------------
 # b3lyp/def2svp geom=NewRedundant pop=NBO
 -----------------------------------------
 1/29=4000,38=1,172=1/1;
 2/12=2,17=6,18=5,40=1/2;
 3/5=43,7=101,11=2,25=1,30=1,74=-5/1,2,3;
 4//1;
 5/5=2,38=5/2;
 6/7=2,8=2,9=2,10=2,28=1,40=1/1,7;
 99/5=1,9=1/99;
 --
 94
 --
 Symbolic Z-matrix:
 Charge =  1 Multiplicity = 2
 C                    -2.86012   0.13632  -0.0233 
 C                    -2.30932  -1.11957  -0.71601 
 O                    -0.94398  -0.80355  -0.9377 
 C                    -0.66227   0.44646  -0.31955 
 C                     0.66899   0.41305   0.39802 
 C                     1.84691   0.14358  -0.53739 
 C                     3.18601   0.08883   0.19501 
 O                    -1.70889   0.68148   0.58783 
 H                    -3.61337  -0.07164   0.74959 
 H                    -3.28886   0.84342  -0.76141 
 H                    -2.81729  -1.33568  -1.67125 
 H                    -2.38668  -2.01119  -0.06835 
 H                    -0.66508   1.23426  -1.10831 
 H                     0.79778   1.37864   0.91631 
 H                     0.60269  -0.36718   1.17465 
 H                     1.66441  -0.8061   -1.06636 
 H                     1.88097   0.92641  -1.31661 
 H                     4.01842  -0.10828  -0.49871 
 H                     3.39953   1.03902   0.71267 
 H                     3.19014  -0.70828   0.95688 
 
                          Input orientation:                          
 ---------------------------------------------------------------------
 Center     Atomic      Atomic             Coordinates (Angstroms)
 Number     Number       Type             X           Y           Z
 ---------------------------------------------------------------------
      1          6           0       -2.860120    0.136318   -0.023302
      2          6           0       -2.309315   -1.119570   -0.716009
      3          8           0       -0.943981   -0.803555   -0.937699
      4          6           0       -0.662265    0.446460   -0.319548
      5          6           0        0.668989    0.413050    0.398019
      6          6           0        1.846915    0.143583   -0.537388
      7          6           0        3.186012    0.088827    0.195009
      8          8           0       -1.708892    0.681483    0.587826
      9          1           0       -3.613372   -0.071638    0.749586
     10          1           0       -3.288862    0.843423   -0.761413
     11          1           0       -2.817291   -1.335683   -1.671253
     12          1           0       -2.386675   -2.011194   -0.068350
     13          1           0       -0.665084    1.234258   -1.108306
     14          1           0        0.797779    1.378640    0.916312
     15          1           0        0.602692   -0.367179    1.174654
     16          1           0        1.664409   -0.806097   -1.066360
     17          1           0        1.880971    0.926413   -1.316611
     18          1           0        4.018417   -0.108280   -0.498712
     19          1           0        3.399535    1.039016    0.712666
     20          1           0        3.190141   -0.708276    0.956876
 ---------------------------------------------------------------------
                    Distance matrix (angstroms):
                    1          2          3          4          5
     1  C    0.000000
     2  C    1.536387   0.000000
     3  O    2.321868   1.418855   0.000000
     4  C    2.239312   2.307034   1.422678   0.000000
     5  C    3.564927   3.529912   2.421971   1.512698   0.000000
     6  C    4.735031   4.347610   2.974293   2.536765   1.528106
     7  C    6.050259   5.699895   4.374496   3.898962   2.545926
     8  O    1.412802   2.303104   2.262223   1.404988   2.400500
     9  H    1.099085   2.224117   3.241648   3.181274   4.324018
    10  H    1.108434   2.194292   2.870902   2.692923   4.146575
    11  H    2.210060   1.103283   2.080998   3.106007   4.415213
    12  H    2.199542   1.104735   2.072565   3.012765   3.928300
    13  H    2.683448   2.897914   2.063873   1.114797   2.173281
    14  H    3.975735   4.308081   3.351575   2.127919   1.103439
    15  H    3.698605   3.552533   2.654178   2.120086   1.102867
    16  H    4.737877   4.001436   2.611562   2.745913   2.149787
    17  H    4.977434   4.701624   3.334174   2.773543   2.161573
    18  H    6.899284   6.411717   5.030061   4.716844   3.506362
    19  H    6.367087   6.268300   4.998490   4.232589   2.818992
    20  H    6.187063   5.762962   4.548567   4.219444   2.815298
                    6          7          8          9         10
     6  C    0.000000
     7  C    1.527280   0.000000
     8  O    3.768183   4.946274   0.000000
     9  H    5.614032   6.823849   2.054361   0.000000
    10  H    5.188079   6.588486   2.083981   1.796040   0.000000
    11  H    5.022818   6.446070   3.225050   2.844647   2.408047
    12  H    4.773504   5.961064   2.853150   2.436325   3.072965
    13  H    2.797438   4.223930   2.066872   3.721496   2.675313
    14  H    2.176992   2.808478   2.622466   4.646435   4.449927
    15  H    2.177167   2.800212   2.605279   4.247731   4.511995
    16  H    1.102275   2.169612   4.040839   5.629570   5.229608
    17  H    1.105066   2.165566   4.071116   5.954249   5.200221
    18  H    2.186401   1.101362   5.882717   7.733291   7.373674
    19  H    2.185192   1.102914   5.122445   7.100407   6.851702
    20  H    2.182371   1.102648   5.105698   6.836378   6.880244
                   11         12         13         14         15
    11  H    0.000000
    12  H    1.791938   0.000000
    13  H    3.399045   3.818160   0.000000
    14  H    5.208817   4.754080   2.501978   0.000000
    15  H    4.553402   3.631000   3.063293   1.775579   0.000000
    16  H    4.553240   4.342759   3.096990   3.074915   2.518340
    17  H    5.226521   5.329211   2.573044   2.522648   3.084441
    18  H    7.043314   6.695632   4.910111   3.819126   3.812396
    19  H    7.069031   6.587412   4.458160   2.631720   3.164356
    20  H    6.587104   5.818037   4.785517   3.174942   2.618906
                   16         17         18         19         20
    16  H    0.000000
    17  H    1.763836   0.000000
    18  H    2.520025   2.511617   0.000000
    19  H    3.095163   2.537061   1.779533   0.000000
    20  H    2.535924   3.091097   1.778981   1.776658   0.000000
 Stoichiometry    C6H12O2(1+,2)
 Framework group  C1[X(C6H12O2)]
 Deg. of freedom    54
 Full point group                 C1      NOp   1
 Largest Abelian subgroup         C1      NOp   1
 Largest concise Abelian subgroup C1      NOp   1
                         Standard orientation:                         
 ---------------------------------------------------------------------
 Center     Atomic      Atomic             Coordinates (Angstroms)
 Number     Number       Type             X           Y           Z
 ---------------------------------------------------------------------
      1          6           0       -2.526252   -0.460074    0.012516
      2          6           0       -2.124418    0.994640   -0.275271
      3          8           0       -0.751518    1.035505    0.080572
      4          6           0       -0.329840   -0.282469    0.410942
      5          6           0        1.031559   -0.583397   -0.175822
      6          6           0        2.128160    0.341797    0.350096
      7          6           0        3.496360    0.048342   -0.261867
      8          8           0       -1.300338   -1.150184   -0.117446
      9          1           0       -3.250321   -0.875241   -0.702572
     10          1           0       -2.933330   -0.566071    1.038029
     11          1           0       -2.701441    1.721232    0.321674
     12          1           0       -2.241628    1.247605   -1.344247
     13          1           0       -0.309135   -0.374030    1.521780
     14          1           0        1.271202   -1.636702    0.049337
     15          1           0        0.942073   -0.496796   -1.271636
     16          1           0        1.835850    1.384441    0.144042
     17          1           0        2.185653    0.251616    1.449975
     18          1           0        4.268902    0.728238    0.130457
     19          1           0        3.818938   -0.984274   -0.047234
     20          1           0        3.474664    0.164385   -1.358177
 ---------------------------------------------------------------------
 Rotational constants (GHZ):           5.6868590           1.0381155           0.9343794
 Standard basis: def2SVP (5D, 7F)
 There are   180 symmetry adapted cartesian basis functions of A   symmetry.
 There are   172 symmetry adapted basis functions of A   symmetry.
   172 basis functions,   284 primitive gaussians,   180 cartesian basis functions
    32 alpha electrons       31 beta electrons
       nuclear repulsion energy       405.1854639629 Hartrees.
 NAtoms=   20 NActive=   20 NUniq=   20 SFac= 1.00D+00 NAtFMM=   60 NAOKFM=F Big=F
 Integral buffers will be    131072 words long.
 Raffenetti 2 integral format.
 Two-electron integral symmetry is turned on.
 One-electron integrals computed using PRISM.
   1 Symmetry operations used in ECPInt.
 ECPInt:  NShTT=    3570 NPrTT=   12386 LenC2=    3504 LenP2D=    9708.
 LDataN:  DoStor=T MaxTD1= 4 Len=   56
 NBasis=   172 RedAO= T EigKep=  1.41D-03  NBF=   172
 NBsUse=   172 1.00D-06 EigRej= -1.00D+00 NBFU=   172
 ExpMin= 1.22D-01 ExpMax= 2.27D+03 ExpMxC= 3.41D+02 IAcc=3 IRadAn=         5 AccDes= 0.00D+00
 Harris functional with IExCor=  402 and IRadAn=       5 diagonalized for initial guess.
 HarFok:  IExCor=  402 AccDes= 0.00D+00 IRadAn=         5 IDoV= 1 UseB2=F ITyADJ=14
 ICtDFT=  3500011 ScaDFX=  1.000000  1.000000  1.000000  1.000000
 FoFCou: FMM=F IPFlag=           0 FMFlag=      100000 FMFlg1=           0
         NFxFlg=           0 DoJE=T BraDBF=F KetDBF=T FulRan=T
         wScrn=  0.000000 ICntrl=       500 IOpCl=  0 I1Cent=   200000004 NGrid=           0
         NMat0=    1 NMatS0=      1 NMatT0=    0 NMatD0=    1 NMtDS0=    0 NMtDT0=    0
 Petite list used in FoFCou.
 Initial guess <Sx>= 0.0000 <Sy>= 0.0000 <Sz>= 0.5000 <S**2>= 0.7500 S= 0.5000
 Requested convergence on RMS density matrix=1.00D-08 within 128 cycles.
 Requested convergence on MAX density matrix=1.00D-06.
 Requested convergence on             energy=1.00D-06.
 No special actions if energy rises.
 Integral accuracy reduced to 1.0D-05 until final iterations.
 EnCoef did     6 forward-backward iterations
 Initial convergence to 1.0D-05 achieved.  Increase integral accuracy.
 SCF Done:  E(UB3LYP) =  -385.669666754     A.U. after   24 cycles
            NFock= 24  Conv=0.25D-08     -V/T= 2.0100
 <Sx>= 0.0000 <Sy>= 0.0000 <Sz>= 0.5000 <S**2>= 0.7534 S= 0.5017
 <L.S>= 0.000000000000E+00
 Annihilation of the first spin contaminant:
 S**2 before annihilation     0.7534,   after     0.7500

 **********************************************************************

            Population analysis using the SCF Density.

 **********************************************************************

 Orbital symmetries:
 Alpha Orbitals:
       Occupied  (A) (A) (A) (A) (A) (A) (A) (A) (A) (A) (A) (A)
                 (A) (A) (A) (A) (A) (A) (A) (A) (A) (A) (A) (A)
                 (A) (A) (A) (A) (A) (A) (A) (A)
       Virtual   (A) (A) (A) (A) (A) (A) (A) (A) (A) (A) (A) (A)
                 (A) (A) (A) (A) (A) (A) (A) (A) (A) (A) (A) (A)
                 (A) (A) (A) (A) (A) (A) (A) (A) (A) (A) (A) (A)
                 (A) (A) (A) (A) (A) (A) (A) (A) (A) (A) (A) (A)
                 (A) (A) (A) (A) (A) (A) (A) (A) (A) (A) (A) (A)
                 (A) (A) (A) (A) (A) (A) (A) (A) (A) (A) (A) (A)
                 (A) (A) (A) (A) (A) (A) (A) (A) (A) (A) (A) (A)
                 (A) (A) (A) (A) (A) (A) (A) (A) (A) (A) (A) (A)
                 (A) (A) (A) (A) (A) (A) (A) (A) (A) (A) (A) (A)
                 (A) (A) (A) (A) (A) (A) (A) (A) (A) (A) (A) (A)
                 (A) (A) (A) (A) (A) (A) (A) (A) (A) (A) (A) (A)
                 (A) (A) (A) (A) (A) (A) (A) (A)
 Beta  Orbitals:
       Occupied  (A) (A) (A) (A) (A) (A) (A) (A) (A) (A) (A) (A)
                 (A) (A) (A) (A) (A) (A) (A) (A) (A) (A) (A) (A)
                 (A) (A) (A) (A) (A) (A) (A)
       Virtual   (A) (A) (A) (A) (A) (A) (A) (A) (A) (A) (A) (A)
                 (A) (A) (A) (A) (A) (A) (A) (A) (A) (A) (A) (A)
                 (A) (A) (A) (A) (A) (A) (A) (A) (A) (A) (A) (A)
                 (A) (A) (A) (A) (A) (A) (A) (A) (A) (A) (A) (A)
                 (A) (A) (A) (A) (A) (A) (A) (A) (A) (A) (A) (A)
                 (A) (A) (A) (A) (A) (A) (A) (A) (A) (A) (A) (A)
                 (A) (A) (A) (A) (A) (A) (A) (A) (A) (A) (A) (A)
                 (A) (A) (A) (A) (A) (A) (A) (A) (A) (A) (A) (A)
                 (A) (A) (A) (A) (A) (A) (A) (A) (A) (A) (A) (A)
                 (A) (A) (A) (A) (A) (A) (A) (A) (A) (A) (A) (A)
                 (A) (A) (A) (A) (A) (A) (A) (A) (A) (A) (A) (A)
                 (A) (A) (A) (A) (A) (A) (A) (A) (A)
 The electronic state is 2-A.
 Alpha  occ. eigenvalues --  -19.44638 -19.39793 -10.52710 -10.45837 -10.44421
 Alpha  occ. eigenvalues --  -10.38403 -10.34410 -10.31459  -1.35123  -1.25147
 Alpha  occ. eigenvalues --   -1.01822  -0.94051  -0.87499  -0.86369  -0.82158
 Alpha  occ. eigenvalues --   -0.77008  -0.74067  -0.72855  -0.69401  -0.68705
 Alpha  occ. eigenvalues --   -0.65033  -0.62815  -0.61484  -0.59732  -0.56861
 Alpha  occ. eigenvalues --   -0.56539  -0.54154  -0.53856  -0.51973  -0.50664
 Alpha  occ. eigenvalues --   -0.49108  -0.47940
 Alpha virt. eigenvalues --   -0.12244  -0.10904  -0.09457  -0.08573  -0.07575
 Alpha virt. eigenvalues --   -0.07465  -0.04760  -0.04051  -0.03627  -0.02699
 Alpha virt. eigenvalues --   -0.00351   0.00260   0.01752   0.02499   0.02602
 Alpha virt. eigenvalues --    0.03599   0.05588   0.06915   0.07932   0.10438
 Alpha virt. eigenvalues --    0.21288   0.24645   0.25357   0.27005   0.27415
 Alpha virt. eigenvalues --    0.28088   0.28627   0.30895   0.32684   0.33928
 Alpha virt. eigenvalues --    0.37315   0.37398   0.38894   0.41382   0.42942
 Alpha virt. eigenvalues --    0.44389   0.45414   0.46483   0.47576   0.48625
 Alpha virt. eigenvalues --    0.48909   0.49726   0.51645   0.52855   0.53502
 Alpha virt. eigenvalues --    0.55423   0.56050   0.56233   0.57245   0.58075
 Alpha virt. eigenvalues --    0.62585   0.64466   0.69840   0.76323   0.80314
 Alpha virt. eigenvalues --    0.83473   0.84437   0.86810   0.91849   0.94797
 Alpha virt. eigenvalues --    0.98218   1.04240   1.08219   1.11367   1.13136
 Alpha virt. eigenvalues --    1.14854   1.16720   1.19869   1.21930   1.30166
 Alpha virt. eigenvalues --    1.33575   1.39087   1.41093   1.45193   1.46862
 Alpha virt. eigenvalues --    1.49611   1.50609   1.51631   1.53097   1.55342
 Alpha virt. eigenvalues --    1.58363   1.59086   1.59353   1.60114   1.61708
 Alpha virt. eigenvalues --    1.62105   1.63264   1.64647   1.66191   1.66358
 Alpha virt. eigenvalues --    1.68502   1.69019   1.69612   1.72177   1.74602
 Alpha virt. eigenvalues --    1.75131   1.76485   1.77667   1.81638   1.85042
 Alpha virt. eigenvalues --    1.88275   1.88905   1.89690   1.94735   2.01601
 Alpha virt. eigenvalues --    2.03466   2.08876   2.14426   2.15589   2.17872
 Alpha virt. eigenvalues --    2.23700   2.25848   2.26669   2.28479   2.32268
 Alpha virt. eigenvalues --    2.37628   2.42515   2.43785   2.46626   2.49680
 Alpha virt. eigenvalues --    2.53020   2.57520   2.63129   2.63678   2.67932
 Alpha virt. eigenvalues --    2.70491   2.72849   2.75770   2.77036   2.78117
 Alpha virt. eigenvalues --    2.81114   2.82975   2.85857   2.87403   2.90859
 Alpha virt. eigenvalues --    2.91460   3.00755   3.04798   3.19656   3.32930
  Beta  occ. eigenvalues --  -19.43405 -19.39232 -10.52640 -10.45835 -10.44425
  Beta  occ. eigenvalues --  -10.38223 -10.34395 -10.31420  -1.33444  -1.23293
  Beta  occ. eigenvalues --   -1.01183  -0.93689  -0.86715  -0.85865  -0.81063
  Beta  occ. eigenvalues --   -0.75411  -0.73715  -0.72075  -0.68585  -0.67099
  Beta  occ. eigenvalues --   -0.62886  -0.61715  -0.60732  -0.58828  -0.56523
  Beta  occ. eigenvalues --   -0.56187  -0.53831  -0.51111  -0.49222  -0.48699
  Beta  occ. eigenvalues --   -0.47851
  Beta virt. eigenvalues --   -0.42667  -0.11932  -0.10351  -0.09009  -0.08191
  Beta virt. eigenvalues --   -0.07354  -0.07116  -0.04630  -0.03932  -0.03389
  Beta virt. eigenvalues --   -0.02490  -0.00162   0.00445   0.01933   0.02629
  Beta virt. eigenvalues --    0.02789   0.03723   0.05898   0.07533   0.08137
  Beta virt. eigenvalues --    0.10598   0.21986   0.24845   0.25978   0.27121
  Beta virt. eigenvalues --    0.27616   0.28267   0.28911   0.31130   0.32970
  Beta virt. eigenvalues --    0.34440   0.37453   0.38129   0.39525   0.42054
  Beta virt. eigenvalues --    0.43157   0.44765   0.45665   0.46680   0.47721
  Beta virt. eigenvalues --    0.48816   0.49086   0.49917   0.51951   0.52950
  Beta virt. eigenvalues --    0.53569   0.55555   0.56181   0.56352   0.57499
  Beta virt. eigenvalues --    0.58375   0.63452   0.65319   0.70420   0.76685
  Beta virt. eigenvalues --    0.80804   0.84189   0.84759   0.87105   0.92388
  Beta virt. eigenvalues --    0.95471   0.98597   1.04980   1.08836   1.11904
  Beta virt. eigenvalues --    1.14009   1.15458   1.17376   1.20128   1.22041
  Beta virt. eigenvalues --    1.30592   1.34172   1.39537   1.41165   1.45548
  Beta virt. eigenvalues --    1.47544   1.49854   1.51075   1.52111   1.53739
  Beta virt. eigenvalues --    1.55880   1.58823   1.59446   1.59852   1.60383
  Beta virt. eigenvalues --    1.61944   1.62500   1.63720   1.65049   1.66541
  Beta virt. eigenvalues --    1.66662   1.68794   1.69346   1.69841   1.72465
  Beta virt. eigenvalues --    1.75244   1.75382   1.76966   1.77971   1.82071
  Beta virt. eigenvalues --    1.85424   1.88924   1.89308   1.90191   1.95027
  Beta virt. eigenvalues --    2.02058   2.03947   2.09460   2.14965   2.15938
  Beta virt. eigenvalues --    2.18149   2.24044   2.26013   2.27046   2.28825
  Beta virt. eigenvalues --    2.32626   2.37938   2.42778   2.44011   2.47054
  Beta virt. eigenvalues --    2.51182   2.54254   2.58464   2.63716   2.64315
  Beta virt. eigenvalues --    2.68620   2.71022   2.73990   2.76583   2.78206
  Beta virt. eigenvalues --    2.79140   2.82305   2.84428   2.86549   2.87735
  Beta virt. eigenvalues --    2.91575   2.91851   3.02068   3.05644   3.20207
  Beta virt. eigenvalues --    3.33325
          Condensed to atoms (all electrons):
               1          2          3          4          5          6
     1  C    4.470063   0.443597  -0.042465  -0.048513   0.007579  -0.000208
     2  C    0.443597   4.537227   0.283037  -0.070737   0.000143   0.000329
     3  O   -0.042465   0.283037   7.847676   0.266268  -0.038307  -0.005096
     4  C   -0.048513  -0.070737   0.266268   4.677417   0.244010  -0.017229
     5  C    0.007579   0.000143  -0.038307   0.244010   4.869038   0.350586
     6  C   -0.000208   0.000329  -0.005096  -0.017229   0.350586   4.649122
     7  C    0.000010   0.000003   0.000057   0.005147  -0.036743   0.423004
     8  O    0.279739  -0.036776  -0.062395   0.321354  -0.044641   0.003304
     9  H    0.384275  -0.008945   0.002663   0.004785   0.000033  -0.000006
    10  H    0.385203  -0.030534  -0.002016   0.004302   0.000013   0.000066
    11  H   -0.012595   0.376482  -0.011929   0.001866  -0.000256  -0.000068
    12  H   -0.013772   0.368578  -0.022971   0.006648  -0.000452   0.000179
    13  H    0.003044  -0.003281  -0.024051   0.366453  -0.021638  -0.003497
    14  H   -0.000094   0.000177   0.003893  -0.005133   0.359689  -0.012233
    15  H    0.000293  -0.001054  -0.005534   0.008732   0.344146  -0.015828
    16  H    0.000031   0.000374   0.009314  -0.012159  -0.023372   0.375440
    17  H    0.000032  -0.000132  -0.000973  -0.003010  -0.032411   0.375961
    18  H   -0.000000  -0.000000  -0.000004  -0.000436   0.006804  -0.008605
    19  H    0.000000   0.000001  -0.000005   0.000553  -0.008908  -0.020838
    20  H    0.000001  -0.000005  -0.000003   0.000725  -0.009277  -0.021012
               7          8          9         10         11         12
     1  C    0.000010   0.279739   0.384275   0.385203  -0.012595  -0.013772
     2  C    0.000003  -0.036776  -0.008945  -0.030534   0.376482   0.368578
     3  O    0.000057  -0.062395   0.002663  -0.002016  -0.011929  -0.022971
     4  C    0.005147   0.321354   0.004785   0.004302   0.001866   0.006648
     5  C   -0.036743  -0.044641   0.000033   0.000013  -0.000256  -0.000452
     6  C    0.423004   0.003304  -0.000006   0.000066  -0.000068   0.000179
     7  C    4.456648  -0.000068  -0.000000  -0.000000   0.000000  -0.000004
     8  O   -0.000068   7.852880  -0.014242  -0.027112   0.002317   0.002392
     9  H   -0.000000  -0.014242   0.559276  -0.023716   0.003122  -0.010031
    10  H   -0.000000  -0.027112  -0.023716   0.614243  -0.010213   0.006338
    11  H    0.000000   0.002317   0.003122  -0.010213   0.544325  -0.017436
    12  H   -0.000004   0.002392  -0.010031   0.006338  -0.017436   0.563838
    13  H    0.000163  -0.024849  -0.000286   0.002434   0.000220   0.000079
    14  H   -0.002320   0.001366   0.000012  -0.000105   0.000009  -0.000031
    15  H   -0.002575  -0.000499  -0.000114   0.000070  -0.000024   0.000448
    16  H   -0.012934   0.000112   0.000001  -0.000012   0.000004  -0.000061
    17  H   -0.018139  -0.000048  -0.000000  -0.000004   0.000003   0.000002
    18  H    0.384411   0.000001   0.000000   0.000000  -0.000000   0.000000
    19  H    0.395654  -0.000003   0.000000   0.000000  -0.000000   0.000000
    20  H    0.393117  -0.000002   0.000000  -0.000000   0.000000  -0.000000
              13         14         15         16         17         18
     1  C    0.003044  -0.000094   0.000293   0.000031   0.000032  -0.000000
     2  C   -0.003281   0.000177  -0.001054   0.000374  -0.000132  -0.000000
     3  O   -0.024051   0.003893  -0.005534   0.009314  -0.000973  -0.000004
     4  C    0.366453  -0.005133   0.008732  -0.012159  -0.003010  -0.000436
     5  C   -0.021638   0.359689   0.344146  -0.023372  -0.032411   0.006804
     6  C   -0.003497  -0.012233  -0.015828   0.375440   0.375961  -0.008605
     7  C    0.000163  -0.002320  -0.002575  -0.012934  -0.018139   0.384411
     8  O   -0.024849   0.001366  -0.000499   0.000112  -0.000048   0.000001
     9  H   -0.000286   0.000012  -0.000114   0.000001  -0.000000   0.000000
    10  H    0.002434  -0.000105   0.000070  -0.000012  -0.000004   0.000000
    11  H    0.000220   0.000009  -0.000024   0.000004   0.000003  -0.000000
    12  H    0.000079  -0.000031   0.000448  -0.000061   0.000002   0.000000
    13  H    0.554826  -0.008186   0.007044  -0.002274   0.007655  -0.000021
    14  H   -0.008186   0.600408  -0.024179   0.008066  -0.009924  -0.000137
    15  H    0.007044  -0.024179   0.625208  -0.011042   0.008511  -0.000196
    16  H   -0.002274   0.008066  -0.011042   0.660883  -0.030194  -0.006032
    17  H    0.007655  -0.009924   0.008511  -0.030194   0.674030  -0.006060
    18  H   -0.000021  -0.000137  -0.000196  -0.006032  -0.006060   0.605125
    19  H   -0.000075   0.006532  -0.001791   0.007041  -0.008512  -0.019643
    20  H    0.000041  -0.001528   0.007462  -0.008467   0.007476  -0.018627
              19         20
     1  C    0.000000   0.000001
     2  C    0.000001  -0.000005
     3  O   -0.000005  -0.000003
     4  C    0.000553   0.000725
     5  C   -0.008908  -0.009277
     6  C   -0.020838  -0.021012
     7  C    0.395654   0.393117
     8  O   -0.000003  -0.000002
     9  H    0.000000   0.000000
    10  H    0.000000  -0.000000
    11  H   -0.000000   0.000000
    12  H    0.000000  -0.000000
    13  H   -0.000075   0.000041
    14  H    0.006532  -0.001528
    15  H   -0.001791   0.007462
    16  H    0.007041  -0.008467
    17  H   -0.008512   0.007476
    18  H   -0.019643  -0.018627
    19  H    0.631379  -0.022930
    20  H   -0.022930   0.633931
          Atomic-Atomic Spin Densities.
               1          2          3          4          5          6
     1  C    0.001681   0.003645  -0.000496  -0.000851   0.001486  -0.000022
     2  C    0.003645  -0.015316  -0.019258   0.000257   0.000702  -0.000010
     3  O   -0.000496  -0.019258   0.499763  -0.024673  -0.009265   0.001339
     4  C   -0.000851   0.000257  -0.024673  -0.034071   0.039021   0.002223
     5  C    0.001486   0.000702  -0.009265   0.039021   0.094864  -0.001056
     6  C   -0.000022  -0.000010   0.001339   0.002223  -0.001056  -0.004530
     7  C    0.000002  -0.000000  -0.000106  -0.000204  -0.003099   0.007204
     8  O   -0.009953  -0.001604   0.009137  -0.008224  -0.006433  -0.000247
     9  H    0.001254   0.000495  -0.000088  -0.000346   0.000043   0.000001
    10  H    0.002429   0.000171  -0.000946   0.001737  -0.000257  -0.000007
    11  H    0.002420   0.003113  -0.006806   0.001701  -0.000347   0.000026
    12  H   -0.000374   0.016039  -0.003397  -0.001184   0.000662  -0.000057
    13  H   -0.000966  -0.000002  -0.017049   0.030479  -0.020467   0.001399
    14  H   -0.000086  -0.000000  -0.000071   0.000832  -0.003968   0.000304
    15  H   -0.000343  -0.000247   0.003546  -0.001310  -0.008936   0.000329
    16  H   -0.000010   0.000031  -0.000137   0.000429  -0.002150   0.001203
    17  H   -0.000002   0.000000   0.000003  -0.000237   0.000065   0.000683
    18  H   -0.000000   0.000000   0.000003   0.000025   0.000189  -0.000856
    19  H   -0.000000   0.000000   0.000002   0.000009   0.000284  -0.000276
    20  H    0.000000   0.000000  -0.000012  -0.000008  -0.000283   0.000440
               7          8          9         10         11         12
     1  C    0.000002  -0.009953   0.001254   0.002429   0.002420  -0.000374
     2  C   -0.000000  -0.001604   0.000495   0.000171   0.003113   0.016039
     3  O   -0.000106   0.009137  -0.000088  -0.000946  -0.006806  -0.003397
     4  C   -0.000204  -0.008224  -0.000346   0.001737   0.001701  -0.001184
     5  C   -0.003099  -0.006433   0.000043  -0.000257  -0.000347   0.000662
     6  C    0.007204  -0.000247   0.000001  -0.000007   0.000026  -0.000057
     7  C    0.019973  -0.000004   0.000000  -0.000000  -0.000001   0.000003
     8  O   -0.000004   0.231254  -0.000421  -0.001049   0.000135  -0.002028
     9  H    0.000000  -0.000421  -0.000101   0.000102  -0.000292   0.000611
    10  H   -0.000000  -0.001049   0.000102   0.003799   0.001848  -0.000698
    11  H   -0.000001   0.000135  -0.000292   0.001848   0.046336  -0.006127
    12  H    0.000003  -0.002028   0.000611  -0.000698  -0.006127   0.036099
    13  H   -0.000341  -0.011920  -0.000083   0.001576   0.001158  -0.000398
    14  H   -0.001228   0.000266  -0.000008   0.000036   0.000007  -0.000009
    15  H   -0.002193   0.002362  -0.000013   0.000024   0.000069  -0.000331
    16  H   -0.001842   0.000025  -0.000001   0.000004   0.000029  -0.000025
    17  H   -0.000213   0.000003  -0.000000   0.000000   0.000001  -0.000000
    18  H    0.001517   0.000000  -0.000000   0.000000   0.000000  -0.000000
    19  H   -0.000409   0.000000  -0.000000   0.000000   0.000000  -0.000000
    20  H    0.001102  -0.000001   0.000000  -0.000000  -0.000000   0.000001
              13         14         15         16         17         18
     1  C   -0.000966  -0.000086  -0.000343  -0.000010  -0.000002  -0.000000
     2  C   -0.000002  -0.000000  -0.000247   0.000031   0.000000   0.000000
     3  O   -0.017049  -0.000071   0.003546  -0.000137   0.000003   0.000003
     4  C    0.030479   0.000832  -0.001310   0.000429  -0.000237   0.000025
     5  C   -0.020467  -0.003968  -0.008936  -0.002150   0.000065   0.000189
     6  C    0.001399   0.000304   0.000329   0.001203   0.000683  -0.000856
     7  C   -0.000341  -0.001228  -0.002193  -0.001842  -0.000213   0.001517
     8  O   -0.011920   0.000266   0.002362   0.000025   0.000003   0.000000
     9  H   -0.000083  -0.000008  -0.000013  -0.000001  -0.000000  -0.000000
    10  H    0.001576   0.000036   0.000024   0.000004   0.000000   0.000000
    11  H    0.001158   0.000007   0.000069   0.000029   0.000001   0.000000
    12  H   -0.000398  -0.000009  -0.000331  -0.000025  -0.000000  -0.000000
    13  H    0.154560   0.002529   0.001796   0.000809   0.000074   0.000022
    14  H    0.002529   0.005799   0.003455   0.000180   0.000102   0.000064
    15  H    0.001796   0.003455   0.007454   0.001045  -0.000041   0.000127
    16  H    0.000809   0.000180   0.001045   0.005588   0.000093   0.000464
    17  H    0.000074   0.000102  -0.000041   0.000093  -0.001157   0.000103
    18  H    0.000022   0.000064   0.000127   0.000464   0.000103   0.007787
    19  H    0.000027   0.000218   0.000166   0.000079   0.000045   0.000377
    20  H   -0.000014  -0.000104  -0.000396  -0.000230  -0.000018  -0.000513
              19         20
     1  C   -0.000000   0.000000
     2  C    0.000000   0.000000
     3  O    0.000002  -0.000012
     4  C    0.000009  -0.000008
     5  C    0.000284  -0.000283
     6  C   -0.000276   0.000440
     7  C   -0.000409   0.001102
     8  O    0.000000  -0.000001
     9  H   -0.000000   0.000000
    10  H    0.000000  -0.000000
    11  H    0.000000  -0.000000
    12  H   -0.000000   0.000001
    13  H    0.000027  -0.000014
    14  H    0.000218  -0.000104
    15  H    0.000166  -0.000396
    16  H    0.000079  -0.000230
    17  H    0.000045  -0.000018
    18  H    0.000377  -0.000513
    19  H   -0.000343  -0.000126
    20  H   -0.000126   0.000143
 Mulliken charges and spin densities:
               1          2
     1  C    0.143780  -0.000185
     2  C    0.141515  -0.011986
     3  O   -0.197159   0.431491
     4  C    0.248957   0.005604
     5  C    0.033964   0.081055
     6  C   -0.073370   0.008087
     7  C    0.014569   0.020161
     8  O   -0.252830   0.201297
     9  H    0.103173   0.001152
    10  H    0.081045   0.008768
    11  H    0.124171   0.043268
    12  H    0.116257   0.038786
    13  H    0.146200   0.143188
    14  H    0.083719   0.008317
    15  H    0.060923   0.006564
    16  H    0.045283   0.005582
    17  H    0.035737  -0.000495
    18  H    0.063421   0.009310
    19  H    0.041543   0.000053
    20  H    0.039101  -0.000018
 Sum of Mulliken charges =   1.00000   1.00000
 Mulliken charges and spin densities with hydrogens summed into heavy atoms:
               1          2
     1  C    0.327998   0.009736
     2  C    0.381943   0.070068
     3  O   -0.197159   0.431491
     4  C    0.395157   0.148792
     5  C    0.178606   0.095936
     6  C    0.007651   0.013174
     7  C    0.158634   0.029506
     8  O   -0.252830   0.201297
 Electronic spatial extent (au):  <R**2>=           1273.9540
 Charge=              1.0000 electrons
 Dipole moment (field-independent basis, Debye):
    X=             -3.8453    Y=              0.6809    Z=              0.7019  Tot=              3.9677
 Quadrupole moment (field-independent basis, Debye-Ang):
   XX=            -19.8008   YY=            -45.5750   ZZ=            -42.7031
   XY=             -3.8038   XZ=              0.5036   YZ=             -1.3905
 Traceless Quadrupole moment (field-independent basis, Debye-Ang):
   XX=             16.2255   YY=             -9.5487   ZZ=             -6.6768
   XY=             -3.8038   XZ=              0.5036   YZ=             -1.3905
 Octapole moment (field-independent basis, Debye-Ang**2):
  XXX=            -36.0167  YYY=              3.7593  ZZZ=              1.1565  XYY=             -7.9468
  XXY=              7.8029  XXZ=             -3.2688  XZZ=             -8.7685  YZZ=              0.1991
  YYZ=             -0.1434  XYZ=              1.2029
 Hexadecapole moment (field-independent basis, Debye-Ang**3):
 XXXX=          -1064.8242 YYYY=           -211.5928 ZZZZ=            -91.1685 XXXY=              2.0886
 XXXZ=             11.4102 YYYX=            -15.8586 YYYZ=             -0.5573 ZZZX=              1.2697
 ZZZY=             -3.8038 XXYY=           -226.7345 XXZZ=           -221.4555 YYZZ=            -51.7837
 XXYZ=              1.8489 YYXZ=              2.6336 ZZXY=             -1.0939
 N-N= 4.051854639629D+02 E-N=-1.695524468831D+03  KE= 3.818687222827D+02
                          Isotropic Fermi Contact Couplings
        Atom                 a.u.       MegaHertz       Gauss      10(-4) cm-1
     1  C(13)             -0.00512      -5.75696      -2.05423      -1.92031
     2  C(13)             -0.01474     -16.57407      -5.91404      -5.52852
     3  O(17)              0.16702    -101.24724     -36.12753     -33.77244
     4  C(13)             -0.03732     -41.95352     -14.97006     -13.99419
     5  C(13)              0.02552      28.68957      10.23715       9.56981
     6  C(13)             -0.00269      -3.02482      -1.07933      -1.00897
     7  C(13)              0.00606       6.80723       2.42899       2.27065
     8  O(17)              0.08227     -49.86987     -17.79481     -16.63480
     9  H(1)               0.00049       2.21096       0.78893       0.73750
    10  H(1)               0.00356      15.92589       5.68275       5.31230
    11  H(1)               0.01834      81.96485      29.24710      27.34053
    12  H(1)               0.01898      84.83326      30.27062      28.29733
    13  H(1)               0.06409     286.49532     102.22866      95.56455
    14  H(1)               0.00310      13.84197       4.93916       4.61719
    15  H(1)               0.00008       0.37122       0.13246       0.12383
    16  H(1)               0.00202       9.03501       3.22392       3.01375
    17  H(1)              -0.00012      -0.51763      -0.18470      -0.17266
    18  H(1)               0.00420      18.78520       6.70303       6.26607
    19  H(1)              -0.00010      -0.45426      -0.16209      -0.15152
    20  H(1)               0.00023       1.03827       0.37048       0.34633
 --------------------------------------------------------
       Center         ----  Spin Dipole Couplings  ----
                      3XX-RR        3YY-RR        3ZZ-RR
 --------------------------------------------------------
     1   Atom        0.010210     -0.003743     -0.006466
     2   Atom       -0.006096     -0.020681      0.026777
     3   Atom       -0.703080     -0.891928      1.595007
     4   Atom       -0.013950     -0.064467      0.078416
     5   Atom        0.125174     -0.063602     -0.061572
     6   Atom        0.030068     -0.014593     -0.015474
     7   Atom        0.037657     -0.019422     -0.018236
     8   Atom       -0.402062     -0.394054      0.796116
     9   Atom        0.007287     -0.002572     -0.004714
    10   Atom        0.004736     -0.002488     -0.002248
    11   Atom        0.007002      0.001564     -0.008566
    12   Atom       -0.002618     -0.005286      0.007904
    13   Atom       -0.015050     -0.012538      0.027588
    14   Atom       -0.000656      0.009339     -0.008683
    15   Atom        0.000268     -0.009293      0.009026
    16   Atom        0.006146      0.000191     -0.006337
    17   Atom        0.004638     -0.004783      0.000144
    18   Atom        0.001419      0.000872     -0.002291
    19   Atom        0.002385      0.001101     -0.003486
    20   Atom        0.001481     -0.003525      0.002044
 --------------------------------------------------------
                        XY            XZ            YZ
 --------------------------------------------------------
     1   Atom       -0.004585     -0.007432      0.005293
     2   Atom       -0.011066     -0.006649      0.029218
     3   Atom       -0.067114     -0.701760      0.195726
     4   Atom       -0.023671     -0.112050      0.030172
     5   Atom       -0.059646     -0.065754      0.019282
     6   Atom       -0.008212      0.002044     -0.000438
     7   Atom        0.003060      0.002530     -0.000189
     8   Atom        0.027777     -0.143180     -0.190715
     9   Atom        0.002771      0.003721      0.000476
    10   Atom        0.002076     -0.004817     -0.002456
    11   Atom       -0.010864     -0.003970      0.003858
    12   Atom       -0.003122      0.009418     -0.010753
    13   Atom       -0.002386      0.010005     -0.009648
    14   Atom       -0.005990     -0.001999     -0.004269
    15   Atom       -0.004530     -0.005678      0.000862
    16   Atom        0.004047      0.000128     -0.000241
    17   Atom        0.000712      0.002119      0.000585
    18   Atom        0.002780      0.001234      0.002144
    19   Atom       -0.001441      0.000001     -0.000397
    20   Atom        0.000481     -0.003135     -0.000455
 --------------------------------------------------------


 ---------------------------------------------------------------------------------
              Anisotropic Spin Dipole Couplings in Principal Axis System
 ---------------------------------------------------------------------------------

       Atom             a.u.   MegaHertz   Gauss  10(-4) cm-1        Axes

              Baa    -0.0112    -1.499    -0.535    -0.500  0.1911 -0.4886  0.8513
     1 C(13)  Bbb    -0.0039    -0.528    -0.188    -0.176  0.4548  0.8126  0.3643
              Bcc     0.0151     2.027     0.723     0.676  0.8698 -0.3176 -0.3775
 
              Baa    -0.0364    -4.879    -1.741    -1.628  0.2406  0.8903 -0.3867
     2 C(13)  Bbb    -0.0067    -0.901    -0.321    -0.300  0.9462 -0.1263  0.2980
              Bcc     0.0431     5.780     2.063     1.928 -0.2165  0.4375  0.8727
 
              Baa    -0.9162    66.298    23.657    22.115  0.5858  0.8041  0.1010
     3 O(17)  Bbb    -0.8919    64.539    23.029    21.528  0.7640 -0.5896  0.2620
              Bcc     1.8082  -130.837   -46.686   -43.643 -0.2702  0.0763  0.9598
 
              Baa    -0.0894   -11.997    -4.281    -4.002  0.8345  0.1508  0.5300
     4 C(13)  Bbb    -0.0705    -9.466    -3.378    -3.158 -0.0343  0.9742 -0.2231
              Bcc     0.1599    21.463     7.659     7.159 -0.5500  0.1680  0.8181
 
              Baa    -0.0825   -11.068    -3.949    -3.692  0.2384 -0.2143  0.9472
     5 C(13)  Bbb    -0.0808   -10.848    -3.871    -3.618  0.3147  0.9398  0.1335
              Bcc     0.1633    21.916     7.820     7.310  0.9188 -0.2663 -0.2915
 
              Baa    -0.0161    -2.156    -0.769    -0.719  0.1671  0.9752  0.1452
     6 C(13)  Bbb    -0.0156    -2.087    -0.745    -0.696 -0.0687 -0.1354  0.9884
              Bcc     0.0316     4.243     1.514     1.415  0.9835 -0.1752  0.0443
 
              Baa    -0.0197    -2.639    -0.942    -0.880 -0.0622  0.9692  0.2384
     7 C(13)  Bbb    -0.0183    -2.452    -0.875    -0.818 -0.0307 -0.2406  0.9701
              Bcc     0.0379     5.090     1.816     1.698  0.9976  0.0531  0.0447
 
              Baa    -0.4273    30.919    11.033    10.313 -0.5400  0.8389  0.0676
     8 O(17)  Bbb    -0.4157    30.079    10.733    10.033  0.8336  0.5220  0.1806
              Bcc     0.8430   -60.998   -21.766   -20.347 -0.1163 -0.1539  0.9812
 
              Baa    -0.0058    -3.099    -1.106    -1.034 -0.2934  0.1116  0.9494
     9 H(1)   Bbb    -0.0032    -1.714    -0.612    -0.572 -0.1934  0.9657 -0.1733
              Bcc     0.0090     4.813     1.718     1.606  0.9362  0.2345  0.2618
 
              Baa    -0.0054    -2.883    -1.029    -0.962  0.2917  0.4862  0.8237
    10 H(1)   Bbb    -0.0026    -1.406    -0.502    -0.469 -0.4497  0.8298 -0.3305
              Bcc     0.0080     4.289     1.530     1.431  0.8442  0.2740 -0.4607
 
              Baa    -0.0099    -5.272    -1.881    -1.759  0.0449 -0.2806  0.9588
    11 H(1)   Bbb    -0.0068    -3.629    -1.295    -1.210  0.6403  0.7448  0.1880
              Bcc     0.0167     8.901     3.176     2.969  0.7668 -0.6054 -0.2131
 
              Baa    -0.0119    -6.365    -2.271    -2.123 -0.3134  0.7645  0.5633
    12 H(1)   Bbb    -0.0065    -3.481    -1.242    -1.161  0.8510  0.4894 -0.1908
              Bcc     0.0185     9.846     3.513     3.284  0.4215 -0.4196  0.8039
 
              Baa    -0.0173    -9.231    -3.294    -3.079  0.9762  0.0856 -0.1992
    13 H(1)   Bbb    -0.0147    -7.861    -2.805    -2.622 -0.0381  0.9723  0.2307
              Bcc     0.0320    17.092     6.099     5.701  0.2134 -0.2176  0.9524
 
              Baa    -0.0109    -5.790    -2.066    -1.931  0.3460  0.2912  0.8919
    14 H(1)   Bbb    -0.0017    -0.926    -0.330    -0.309  0.8537  0.2968 -0.4280
              Bcc     0.0126     6.716     2.397     2.240 -0.3893  0.9095 -0.1459
 
              Baa    -0.0112    -5.972    -2.131    -1.992  0.3975  0.9147  0.0726
    15 H(1)   Bbb    -0.0010    -0.532    -0.190    -0.177  0.7899 -0.3814  0.4803
              Bcc     0.0122     6.504     2.321     2.170 -0.4670  0.1335  0.8741
 
              Baa    -0.0064    -3.390    -1.210    -1.131 -0.0276  0.0538  0.9982
    16 H(1)   Bbb    -0.0018    -0.981    -0.350    -0.327 -0.4504  0.8908 -0.0605
              Bcc     0.0082     4.371     1.560     1.458  0.8924  0.4513  0.0004
 
              Baa    -0.0049    -2.602    -0.928    -0.868 -0.0536  0.9942 -0.0933
    17 H(1)   Bbb    -0.0007    -0.362    -0.129    -0.121 -0.3771  0.0663  0.9238
              Bcc     0.0056     2.964     1.058     0.989  0.9246  0.0847  0.3713
 
              Baa    -0.0034    -1.804    -0.644    -0.602  0.0493 -0.4751  0.8785
    18 H(1)   Bbb    -0.0014    -0.724    -0.258    -0.241  0.7357 -0.5776 -0.3537
              Bcc     0.0047     2.528     0.902     0.843  0.6755  0.6638  0.3211
 
              Baa    -0.0035    -1.880    -0.671    -0.627  0.0223  0.0924  0.9955
    19 H(1)   Bbb     0.0002     0.104     0.037     0.035  0.5475  0.8320 -0.0895
              Bcc     0.0033     1.775     0.634     0.592  0.8365 -0.5470  0.0320
 
              Baa    -0.0036    -1.909    -0.681    -0.637 -0.0684  0.9968  0.0425
    20 H(1)   Bbb    -0.0014    -0.739    -0.264    -0.246  0.7363  0.0217  0.6763
              Bcc     0.0050     2.647     0.945     0.883 -0.6732 -0.0775  0.7354
 

 ---------------------------------------------------------------------------------

 ******************************Gaussian NBO Version 3.1******************************
             N A T U R A L   A T O M I C   O R B I T A L   A N D
          N A T U R A L   B O N D   O R B I T A L   A N A L Y S I S
 ******************************Gaussian NBO Version 3.1******************************
       /RESON  / : Allow strongly delocalized NBO set

 Analyzing the SCF density

 Job title: 94                                                              

 Storage needed:     90144 in NPA,    119266 in NBO ( 939521896 available)
 GSVD:  LWork=       17424 too small for GESVD, short by        6212 words or        6212 for optimal perf.


 NATURAL POPULATIONS:  Natural atomic orbital occupancies 
                                                          
   NAO  Atom  No  lang   Type(AO)    Occupancy
 --------------------------------------------
     1    C    1  S      Cor( 1S)     1.99914
     2    C    1  S      Val( 2S)     1.04000
     3    C    1  S      Ryd( 3S)     0.00126
     4    C    1  px     Val( 2p)     0.86812
     5    C    1  px     Ryd( 3p)     0.00349
     6    C    1  py     Val( 2p)     0.93825
     7    C    1  py     Ryd( 3p)     0.00459
     8    C    1  pz     Val( 2p)     1.23719
     9    C    1  pz     Ryd( 3p)     0.00325
    10    C    1  dxy    Ryd( 3d)     0.00173
    11    C    1  dxz    Ryd( 3d)     0.00135
    12    C    1  dyz    Ryd( 3d)     0.00060
    13    C    1  dx2y2  Ryd( 3d)     0.00167
    14    C    1  dz2    Ryd( 3d)     0.00129

    15    C    2  S      Cor( 1S)     1.99909
    16    C    2  S      Val( 2S)     1.05026
    17    C    2  S      Ryd( 3S)     0.00117
    18    C    2  px     Val( 2p)     0.72176
    19    C    2  px     Ryd( 3p)     0.00481
    20    C    2  py     Val( 2p)     1.12376
    21    C    2  py     Ryd( 3p)     0.00292
    22    C    2  pz     Val( 2p)     1.19625
    23    C    2  pz     Ryd( 3p)     0.00220
    24    C    2  dxy    Ryd( 3d)     0.00119
    25    C    2  dxz    Ryd( 3d)     0.00129
    26    C    2  dyz    Ryd( 3d)     0.00069
    27    C    2  dx2y2  Ryd( 3d)     0.00186
    28    C    2  dz2    Ryd( 3d)     0.00119

    29    O    3  S      Cor( 1S)     1.99971
    30    O    3  S      Val( 2S)     1.63803
    31    O    3  S      Ryd( 3S)     0.00134
    32    O    3  px     Val( 2p)     1.51731
    33    O    3  px     Ryd( 3p)     0.00145
    34    O    3  py     Val( 2p)     1.64194
    35    O    3  py     Ryd( 3p)     0.00099
    36    O    3  pz     Val( 2p)     1.51363
    37    O    3  pz     Ryd( 3p)     0.00152
    38    O    3  dxy    Ryd( 3d)     0.00120
    39    O    3  dxz    Ryd( 3d)     0.00053
    40    O    3  dyz    Ryd( 3d)     0.00085
    41    O    3  dx2y2  Ryd( 3d)     0.00150
    42    O    3  dz2    Ryd( 3d)     0.00075

    43    C    4  S      Cor( 1S)     1.99896
    44    C    4  S      Val( 2S)     0.93216
    45    C    4  S      Ryd( 3S)     0.00295
    46    C    4  px     Val( 2p)     0.89279
    47    C    4  px     Ryd( 3p)     0.00358
    48    C    4  py     Val( 2p)     0.62716
    49    C    4  py     Ryd( 3p)     0.00980
    50    C    4  pz     Val( 2p)     1.08742
    51    C    4  pz     Ryd( 3p)     0.00253
    52    C    4  dxy    Ryd( 3d)     0.00303
    53    C    4  dxz    Ryd( 3d)     0.00159
    54    C    4  dyz    Ryd( 3d)     0.00206
    55    C    4  dx2y2  Ryd( 3d)     0.00277
    56    C    4  dz2    Ryd( 3d)     0.00192

    57    C    5  S      Cor( 1S)     1.99904
    58    C    5  S      Val( 2S)     1.03878
    59    C    5  S      Ryd( 3S)     0.00243
    60    C    5  px     Val( 2p)     0.97860
    61    C    5  px     Ryd( 3p)     0.00394
    62    C    5  py     Val( 2p)     1.21170
    63    C    5  py     Ryd( 3p)     0.00356
    64    C    5  pz     Val( 2p)     1.20379
    65    C    5  pz     Ryd( 3p)     0.00346
    66    C    5  dxy    Ryd( 3d)     0.00038
    67    C    5  dxz    Ryd( 3d)     0.00066
    68    C    5  dyz    Ryd( 3d)     0.00036
    69    C    5  dx2y2  Ryd( 3d)     0.00092
    70    C    5  dz2    Ryd( 3d)     0.00084

    71    C    6  S      Cor( 1S)     1.99913
    72    C    6  S      Val( 2S)     1.02188
    73    C    6  S      Ryd( 3S)     0.00129
    74    C    6  px     Val( 2p)     1.04057
    75    C    6  px     Ryd( 3p)     0.00316
    76    C    6  py     Val( 2p)     1.16157
    77    C    6  py     Ryd( 3p)     0.00215
    78    C    6  pz     Val( 2p)     1.19407
    79    C    6  pz     Ryd( 3p)     0.00249
    80    C    6  dxy    Ryd( 3d)     0.00084
    81    C    6  dxz    Ryd( 3d)     0.00052
    82    C    6  dyz    Ryd( 3d)     0.00025
    83    C    6  dx2y2  Ryd( 3d)     0.00066
    84    C    6  dz2    Ryd( 3d)     0.00101

    85    C    7  S      Cor( 1S)     1.99924
    86    C    7  S      Val( 2S)     1.09547
    87    C    7  S      Ryd( 3S)     0.00043
    88    C    7  px     Val( 2p)     1.07704
    89    C    7  px     Ryd( 3p)     0.00217
    90    C    7  py     Val( 2p)     1.23331
    91    C    7  py     Ryd( 3p)     0.00230
    92    C    7  pz     Val( 2p)     1.20534
    93    C    7  pz     Ryd( 3p)     0.00183
    94    C    7  dxy    Ryd( 3d)     0.00056
    95    C    7  dxz    Ryd( 3d)     0.00039
    96    C    7  dyz    Ryd( 3d)     0.00019
    97    C    7  dx2y2  Ryd( 3d)     0.00056
    98    C    7  dz2    Ryd( 3d)     0.00081

    99    O    8  S      Cor( 1S)     1.99970
   100    O    8  S      Val( 2S)     1.62512
   101    O    8  S      Ryd( 3S)     0.00079
   102    O    8  px     Val( 2p)     1.39385
   103    O    8  px     Ryd( 3p)     0.00093
   104    O    8  py     Val( 2p)     1.73402
   105    O    8  py     Ryd( 3p)     0.00129
   106    O    8  pz     Val( 2p)     1.67996
   107    O    8  pz     Ryd( 3p)     0.00199
   108    O    8  dxy    Ryd( 3d)     0.00143
   109    O    8  dxz    Ryd( 3d)     0.00045
   110    O    8  dyz    Ryd( 3d)     0.00129
   111    O    8  dx2y2  Ryd( 3d)     0.00116
   112    O    8  dz2    Ryd( 3d)     0.00086

   113    H    9  S      Val( 1S)     0.73899
   114    H    9  S      Ryd( 2S)     0.00092
   115    H    9  px     Ryd( 2p)     0.00041
   116    H    9  py     Ryd( 2p)     0.00025
   117    H    9  pz     Ryd( 2p)     0.00041

   118    H   10  S      Val( 1S)     0.76978
   119    H   10  S      Ryd( 2S)     0.00226
   120    H   10  px     Ryd( 2p)     0.00023
   121    H   10  py     Ryd( 2p)     0.00017
   122    H   10  pz     Ryd( 2p)     0.00071

   123    H   11  S      Val( 1S)     0.72369
   124    H   11  S      Ryd( 2S)     0.00112
   125    H   11  px     Ryd( 2p)     0.00030
   126    H   11  py     Ryd( 2p)     0.00048
   127    H   11  pz     Ryd( 2p)     0.00033

   128    H   12  S      Val( 1S)     0.73436
   129    H   12  S      Ryd( 2S)     0.00204
   130    H   12  px     Ryd( 2p)     0.00011
   131    H   12  py     Ryd( 2p)     0.00019
   132    H   12  pz     Ryd( 2p)     0.00082

   133    H   13  S      Val( 1S)     0.67931
   134    H   13  S      Ryd( 2S)     0.00336
   135    H   13  px     Ryd( 2p)     0.00010
   136    H   13  py     Ryd( 2p)     0.00017
   137    H   13  pz     Ryd( 2p)     0.00092

   138    H   14  S      Val( 1S)     0.71958
   139    H   14  S      Ryd( 2S)     0.00224
   140    H   14  px     Ryd( 2p)     0.00017
   141    H   14  py     Ryd( 2p)     0.00072
   142    H   14  pz     Ryd( 2p)     0.00018

   143    H   15  S      Val( 1S)     0.73566
   144    H   15  S      Ryd( 2S)     0.00297
   145    H   15  px     Ryd( 2p)     0.00014
   146    H   15  py     Ryd( 2p)     0.00014
   147    H   15  pz     Ryd( 2p)     0.00076

   148    H   16  S      Val( 1S)     0.76011
   149    H   16  S      Ryd( 2S)     0.00277
   150    H   16  px     Ryd( 2p)     0.00015
   151    H   16  py     Ryd( 2p)     0.00072
   152    H   16  pz     Ryd( 2p)     0.00019

   153    H   17  S      Val( 1S)     0.77021
   154    H   17  S      Ryd( 2S)     0.00262
   155    H   17  px     Ryd( 2p)     0.00014
   156    H   17  py     Ryd( 2p)     0.00018
   157    H   17  pz     Ryd( 2p)     0.00072

   158    H   18  S      Val( 1S)     0.74574
   159    H   18  S      Ryd( 2S)     0.00104
   160    H   18  px     Ryd( 2p)     0.00045
   161    H   18  py     Ryd( 2p)     0.00036
   162    H   18  pz     Ryd( 2p)     0.00022

   163    H   19  S      Val( 1S)     0.77218
   164    H   19  S      Ryd( 2S)     0.00143
   165    H   19  px     Ryd( 2p)     0.00024
   166    H   19  py     Ryd( 2p)     0.00062
   167    H   19  pz     Ryd( 2p)     0.00020

   168    H   20  S      Val( 1S)     0.77288
   169    H   20  S      Ryd( 2S)     0.00142
   170    H   20  px     Ryd( 2p)     0.00015
   171    H   20  py     Ryd( 2p)     0.00020
   172    H   20  pz     Ryd( 2p)     0.00071

 WARNING:  1 low occupancy (<1.9990e) core orbital  found on  C    4


 Summary of Natural Population Analysis:                  
                                                          
                                       Natural Population 
                Natural  -----------------------------------------------
    Atom  No    Charge         Core      Valence    Rydberg      Total
 -----------------------------------------------------------------------
      C    1   -0.10193      1.99914     4.08357    0.01923     6.10193
      C    2   -0.10843      1.99909     4.09202    0.01732     6.10843
      O    3   -0.32074      1.99971     6.31090    0.01013     8.32074
      C    4    0.43127      1.99896     3.53954    0.03023     5.56873
      C    5   -0.44847      1.99904     4.43287    0.01656     6.44847
      C    6   -0.42958      1.99913     4.41808    0.01237     6.42958
      C    7   -0.61963      1.99924     4.61115    0.00923     6.61963
      O    8   -0.44286      1.99970     6.43296    0.01020     8.44286
      H    9    0.25902      0.00000     0.73899    0.00199     0.74098
      H   10    0.22685      0.00000     0.76978    0.00337     0.77315
      H   11    0.27407      0.00000     0.72369    0.00223     0.72593
      H   12    0.26249      0.00000     0.73436    0.00315     0.73751
      H   13    0.31614      0.00000     0.67931    0.00455     0.68386
      H   14    0.27711      0.00000     0.71958    0.00331     0.72289
      H   15    0.26032      0.00000     0.73566    0.00401     0.73968
      H   16    0.23606      0.00000     0.76011    0.00383     0.76394
      H   17    0.22613      0.00000     0.77021    0.00366     0.77387
      H   18    0.25219      0.00000     0.74574    0.00207     0.74781
      H   19    0.22534      0.00000     0.77218    0.00248     0.77466
      H   20    0.22464      0.00000     0.77288    0.00248     0.77536
 =======================================================================
   * Total *    1.00000     15.99402    46.84358    0.16240    63.00000

                                 Natural Population      
 --------------------------------------------------------
   Core                      15.99402 ( 99.9626% of  16)
   Valence                   46.84358 ( 99.6672% of  47)
   Natural Minimal Basis     62.83760 ( 99.7422% of  63)
   Natural Rydberg Basis      0.16240 (  0.2578% of  63)
 --------------------------------------------------------

    Atom  No          Natural Electron Configuration
 ----------------------------------------------------------------------------
      C    1      [core]2S( 1.04)2p( 3.04)3p( 0.01)3d( 0.01)
      C    2      [core]2S( 1.05)2p( 3.04)3p( 0.01)3d( 0.01)
      O    3      [core]2S( 1.64)2p( 4.67)
      C    4      [core]2S( 0.93)2p( 2.61)3p( 0.02)3d( 0.01)
      C    5      [core]2S( 1.04)2p( 3.39)3p( 0.01)
      C    6      [core]2S( 1.02)2p( 3.40)3p( 0.01)
      C    7      [core]2S( 1.10)2p( 3.52)3p( 0.01)
      O    8      [core]2S( 1.63)2p( 4.81)3d( 0.01)
      H    9            1S( 0.74)
      H   10            1S( 0.77)
      H   11            1S( 0.72)
      H   12            1S( 0.73)
      H   13            1S( 0.68)
      H   14            1S( 0.72)
      H   15            1S( 0.74)
      H   16            1S( 0.76)
      H   17            1S( 0.77)
      H   18            1S( 0.75)
      H   19            1S( 0.77)
      H   20            1S( 0.77)


 ***************************************************
 *******         Alpha spin orbitals         *******
 ***************************************************


 NATURAL POPULATIONS:  Natural atomic orbital occupancies 
                                                          
   NAO  Atom  No  lang   Type(AO)    Occupancy      Energy
 ----------------------------------------------------------
     1    C    1  S      Cor( 1S)     0.99957     -10.34101
     2    C    1  S      Val( 2S)     0.51949      -0.44579
     3    C    1  S      Ryd( 3S)     0.00061       0.62400
     4    C    1  px     Val( 2p)     0.43310      -0.27144
     5    C    1  px     Ryd( 3p)     0.00174       0.37224
     6    C    1  py     Val( 2p)     0.46875      -0.28757
     7    C    1  py     Ryd( 3p)     0.00229       0.33216
     8    C    1  pz     Val( 2p)     0.61954      -0.29897
     9    C    1  pz     Ryd( 3p)     0.00178       0.53631
    10    C    1  dxy    Ryd( 3d)     0.00086       1.96979
    11    C    1  dxz    Ryd( 3d)     0.00072       2.09110
    12    C    1  dyz    Ryd( 3d)     0.00033       1.88319
    13    C    1  dx2y2  Ryd( 3d)     0.00083       1.95334
    14    C    1  dz2    Ryd( 3d)     0.00065       2.07818

    15    C    2  S      Cor( 1S)     0.99954     -10.35613
    16    C    2  S      Val( 2S)     0.52365      -0.46449
    17    C    2  S      Ryd( 3S)     0.00059       0.58024
    18    C    2  px     Val( 2p)     0.35548      -0.27850
    19    C    2  px     Ryd( 3p)     0.00241       0.32528
    20    C    2  py     Val( 2p)     0.56275      -0.30973
    21    C    2  py     Ryd( 3p)     0.00146       0.33047
    22    C    2  pz     Val( 2p)     0.60603      -0.31224
    23    C    2  pz     Ryd( 3p)     0.00113       0.46889
    24    C    2  dxy    Ryd( 3d)     0.00060       1.93340
    25    C    2  dxz    Ryd( 3d)     0.00079       1.89836
    26    C    2  dyz    Ryd( 3d)     0.00034       1.97532
    27    C    2  dx2y2  Ryd( 3d)     0.00092       1.98512
    28    C    2  dz2    Ryd( 3d)     0.00064       2.10498

    29    O    3  S      Cor( 1S)     0.99986     -19.24149
    30    O    3  S      Val( 2S)     0.82372      -1.14889
    31    O    3  S      Ryd( 3S)     0.00065       1.28802
    32    O    3  px     Val( 2p)     0.77848      -0.57701
    33    O    3  px     Ryd( 3p)     0.00072       1.08547
    34    O    3  py     Val( 2p)     0.82501      -0.58754
    35    O    3  py     Ryd( 3p)     0.00049       0.95772
    36    O    3  pz     Val( 2p)     0.95082      -0.60546
    37    O    3  pz     Ryd( 3p)     0.00097       0.95610
    38    O    3  dxy    Ryd( 3d)     0.00061       2.57133
    39    O    3  dxz    Ryd( 3d)     0.00027       2.52135
    40    O    3  dyz    Ryd( 3d)     0.00045       2.49646
    41    O    3  dx2y2  Ryd( 3d)     0.00076       2.83635
    42    O    3  dz2    Ryd( 3d)     0.00036       2.55984

    43    C    4  S      Cor( 1S)     0.99948     -10.42445
    44    C    4  S      Val( 2S)     0.46231      -0.44986
    45    C    4  S      Ryd( 3S)     0.00169       0.55364
    46    C    4  px     Val( 2p)     0.45239      -0.32043
    47    C    4  px     Ryd( 3p)     0.00166       0.49855
    48    C    4  py     Val( 2p)     0.30863      -0.29078
    49    C    4  py     Ryd( 3p)     0.00483       0.36291
    50    C    4  pz     Val( 2p)     0.56332      -0.34494
    51    C    4  pz     Ryd( 3p)     0.00135       0.53224
    52    C    4  dxy    Ryd( 3d)     0.00148       1.94381
    53    C    4  dxz    Ryd( 3d)     0.00090       1.88599
    54    C    4  dyz    Ryd( 3d)     0.00100       1.80557
    55    C    4  dx2y2  Ryd( 3d)     0.00138       1.94021
    56    C    4  dz2    Ryd( 3d)     0.00124       2.14406

    57    C    5  S      Cor( 1S)     0.99952     -10.25939
    58    C    5  S      Val( 2S)     0.52027      -0.41595
    59    C    5  S      Ryd( 3S)     0.00124       0.70221
    60    C    5  px     Val( 2p)     0.51867      -0.27866
    61    C    5  px     Ryd( 3p)     0.00203       0.47764
    62    C    5  py     Val( 2p)     0.60879      -0.27365
    63    C    5  py     Ryd( 3p)     0.00169       0.49585
    64    C    5  pz     Val( 2p)     0.60661      -0.27408
    65    C    5  pz     Ryd( 3p)     0.00173       0.52274
    66    C    5  dxy    Ryd( 3d)     0.00019       2.00272
    67    C    5  dxz    Ryd( 3d)     0.00036       1.96015
    68    C    5  dyz    Ryd( 3d)     0.00018       1.91032
    69    C    5  dx2y2  Ryd( 3d)     0.00055       2.13500
    70    C    5  dz2    Ryd( 3d)     0.00043       2.25627

    71    C    6  S      Cor( 1S)     0.99957     -10.22335
    72    C    6  S      Val( 2S)     0.51066      -0.36670
    73    C    6  S      Ryd( 3S)     0.00065       0.74969
    74    C    6  px     Val( 2p)     0.52671      -0.22939
    75    C    6  px     Ryd( 3p)     0.00162       0.49543
    76    C    6  py     Val( 2p)     0.58033      -0.22562
    77    C    6  py     Ryd( 3p)     0.00108       0.48741
    78    C    6  pz     Val( 2p)     0.59676      -0.22826
    79    C    6  pz     Ryd( 3p)     0.00126       0.52017
    80    C    6  dxy    Ryd( 3d)     0.00042       2.06810
    81    C    6  dxz    Ryd( 3d)     0.00027       1.99649
    82    C    6  dyz    Ryd( 3d)     0.00012       1.94043
    83    C    6  dx2y2  Ryd( 3d)     0.00034       2.13617
    84    C    6  dz2    Ryd( 3d)     0.00050       2.29660

    85    C    7  S      Cor( 1S)     0.99962     -10.19917
    86    C    7  S      Val( 2S)     0.54796      -0.36591
    87    C    7  S      Ryd( 3S)     0.00023       0.74206
    88    C    7  px     Val( 2p)     0.54901      -0.19821
    89    C    7  px     Ryd( 3p)     0.00112       0.42569
    90    C    7  py     Val( 2p)     0.61662      -0.20521
    91    C    7  py     Ryd( 3p)     0.00117       0.48254
    92    C    7  pz     Val( 2p)     0.60271      -0.20293
    93    C    7  pz     Ryd( 3p)     0.00094       0.45654
    94    C    7  dxy    Ryd( 3d)     0.00028       2.17244
    95    C    7  dxz    Ryd( 3d)     0.00020       2.04937
    96    C    7  dyz    Ryd( 3d)     0.00009       2.01602
    97    C    7  dx2y2  Ryd( 3d)     0.00028       2.13865
    98    C    7  dz2    Ryd( 3d)     0.00041       2.30971

    99    O    8  S      Cor( 1S)     0.99986     -19.19172
   100    O    8  S      Val( 2S)     0.81537      -1.09766
   101    O    8  S      Ryd( 3S)     0.00041       1.29086
   102    O    8  px     Val( 2p)     0.70024      -0.52741
   103    O    8  px     Ryd( 3p)     0.00044       1.18996
   104    O    8  py     Val( 2p)     0.86979      -0.55876
   105    O    8  py     Ryd( 3p)     0.00063       0.90624
   106    O    8  pz     Val( 2p)     0.93540      -0.55556
   107    O    8  pz     Ryd( 3p)     0.00108       0.94743
   108    O    8  dxy    Ryd( 3d)     0.00071       2.88901
   109    O    8  dxz    Ryd( 3d)     0.00023       2.59509
   110    O    8  dyz    Ryd( 3d)     0.00067       2.55910
   111    O    8  dx2y2  Ryd( 3d)     0.00060       2.59550
   112    O    8  dz2    Ryd( 3d)     0.00040       2.60716

   113    H    9  S      Val( 1S)     0.37000      -0.09835
   114    H    9  S      Ryd( 2S)     0.00046       0.15426
   115    H    9  px     Ryd( 2p)     0.00021       1.86972
   116    H    9  py     Ryd( 2p)     0.00013       1.62783
   117    H    9  pz     Ryd( 2p)     0.00020       1.85709

   118    H   10  S      Val( 1S)     0.38836      -0.12526
   119    H   10  S      Ryd( 2S)     0.00105       0.17437
   120    H   10  px     Ryd( 2p)     0.00011       1.71619
   121    H   10  py     Ryd( 2p)     0.00009       1.56293
   122    H   10  pz     Ryd( 2p)     0.00036       2.07989

   123    H   11  S      Val( 1S)     0.37761      -0.12561
   124    H   11  S      Ryd( 2S)     0.00067       0.14829
   125    H   11  px     Ryd( 2p)     0.00015       1.70872
   126    H   11  py     Ryd( 2p)     0.00028       1.81740
   127    H   11  pz     Ryd( 2p)     0.00016       1.75594

   128    H   12  S      Val( 1S)     0.38189      -0.12977
   129    H   12  S      Ryd( 2S)     0.00095       0.15362
   130    H   12  px     Ryd( 2p)     0.00005       1.57001
   131    H   12  py     Ryd( 2p)     0.00012       1.62252
   132    H   12  pz     Ryd( 2p)     0.00043       2.11256

   133    H   13  S      Val( 1S)     0.39457      -0.17125
   134    H   13  S      Ryd( 2S)     0.00196       0.14288
   135    H   13  px     Ryd( 2p)     0.00005       1.74098
   136    H   13  py     Ryd( 2p)     0.00007       1.62447
   137    H   13  pz     Ryd( 2p)     0.00055       2.09502

   138    H   14  S      Val( 1S)     0.36275      -0.08454
   139    H   14  S      Ryd( 2S)     0.00113       0.21227
   140    H   14  px     Ryd( 2p)     0.00008       1.71261
   141    H   14  py     Ryd( 2p)     0.00036       2.15194
   142    H   14  pz     Ryd( 2p)     0.00010       1.67089

   143    H   15  S      Val( 1S)     0.36920      -0.08824
   144    H   15  S      Ryd( 2S)     0.00173       0.21396
   145    H   15  px     Ryd( 2p)     0.00007       1.69769
   146    H   15  py     Ryd( 2p)     0.00007       1.65628
   147    H   15  pz     Ryd( 2p)     0.00038       2.20047

   148    H   16  S      Val( 1S)     0.38225      -0.06167
   149    H   16  S      Ryd( 2S)     0.00139       0.23927
   150    H   16  px     Ryd( 2p)     0.00008       1.70156
   151    H   16  py     Ryd( 2p)     0.00036       2.17257
   152    H   16  pz     Ryd( 2p)     0.00009       1.67926

   153    H   17  S      Val( 1S)     0.38488      -0.06843
   154    H   17  S      Ryd( 2S)     0.00132       0.23350
   155    H   17  px     Ryd( 2p)     0.00007       1.68326
   156    H   17  py     Ryd( 2p)     0.00009       1.64057
   157    H   17  pz     Ryd( 2p)     0.00036       2.21954

   158    H   18  S      Val( 1S)     0.37633      -0.03596
   159    H   18  S      Ryd( 2S)     0.00052       0.23891
   160    H   18  px     Ryd( 2p)     0.00022       1.93711
   161    H   18  py     Ryd( 2p)     0.00019       1.87768
   162    H   18  pz     Ryd( 2p)     0.00011       1.71980

   163    H   19  S      Val( 1S)     0.38600      -0.04796
   164    H   19  S      Ryd( 2S)     0.00071       0.24855
   165    H   19  px     Ryd( 2p)     0.00012       1.68726
   166    H   19  py     Ryd( 2p)     0.00031       2.17747
   167    H   19  pz     Ryd( 2p)     0.00010       1.65942

   168    H   20  S      Val( 1S)     0.38646      -0.04911
   169    H   20  S      Ryd( 2S)     0.00072       0.24825
   170    H   20  px     Ryd( 2p)     0.00007       1.61810
   171    H   20  py     Ryd( 2p)     0.00010       1.66096
   172    H   20  pz     Ryd( 2p)     0.00035       2.24409


 Summary of Natural Population Analysis:                  
                                                          
                                       Natural Population 
                Natural  -----------------------------------------------
    Atom  No    Charge         Core      Valence    Rydberg      Total
 -----------------------------------------------------------------------
      C    1   -0.05025      0.99957     2.04088    0.00980     3.05025
      C    2   -0.05631      0.99954     2.04790    0.00888     3.05631
      O    3   -0.38316      0.99986     3.37802    0.00528     4.38316
      C    4    0.19833      0.99948     1.78665    0.01553     2.80167
      C    5   -0.26226      0.99952     2.25434    0.00840     3.26226
      C    6   -0.22030      0.99957     2.21447    0.00627     3.22030
      C    7   -0.32066      0.99962     2.31630    0.00473     3.32066
      O    8   -0.32583      0.99986     3.32080    0.00517     4.32583
      H    9    0.12900      0.00000     0.37000    0.00100     0.37100
      H   10    0.11002      0.00000     0.38836    0.00162     0.38998
      H   11    0.12113      0.00000     0.37761    0.00126     0.37887
      H   12    0.11656      0.00000     0.38189    0.00155     0.38344
      H   13    0.10279      0.00000     0.39457    0.00263     0.39721
      H   14    0.13558      0.00000     0.36275    0.00167     0.36442
      H   15    0.12856      0.00000     0.36920    0.00225     0.37144
      H   16    0.11582      0.00000     0.38225    0.00193     0.38418
      H   17    0.11328      0.00000     0.38488    0.00184     0.38672
      H   18    0.12264      0.00000     0.37633    0.00104     0.37736
      H   19    0.11276      0.00000     0.38600    0.00124     0.38724
      H   20    0.11229      0.00000     0.38646    0.00124     0.38771
 =======================================================================
   * Total *   -0.00000      7.99702    23.91967    0.08331    32.00000

                                 Natural Population      
 --------------------------------------------------------
   Core                       7.99702 ( 99.9627% of   8)
   Valence                   23.91967 ( 99.6653% of  24)
   Natural Minimal Basis     31.91669 ( 99.7397% of  32)
   Natural Rydberg Basis      0.08331 (  0.2603% of  32)
 --------------------------------------------------------

    Atom  No          Natural Electron Configuration
 ----------------------------------------------------------------------------
      C    1      [core]2S( 0.52)2p( 1.52)3p( 0.01)
      C    2      [core]2S( 0.52)2p( 1.52)
      O    3      [core]2S( 0.82)2p( 2.55)
      C    4      [core]2S( 0.46)2p( 1.32)3p( 0.01)3d( 0.01)
      C    5      [core]2S( 0.52)2p( 1.73)3p( 0.01)
      C    6      [core]2S( 0.51)2p( 1.70)
      C    7      [core]2S( 0.55)2p( 1.77)
      O    8      [core]2S( 0.82)2p( 2.51)
      H    9            1S( 0.37)
      H   10            1S( 0.39)
      H   11            1S( 0.38)
      H   12            1S( 0.38)
      H   13            1S( 0.39)
      H   14            1S( 0.36)
      H   15            1S( 0.37)
      H   16            1S( 0.38)
      H   17            1S( 0.38)
      H   18            1S( 0.38)
      H   19            1S( 0.39)
      H   20            1S( 0.39)


 NATURAL BOND ORBITAL ANALYSIS, alpha spin orbitals:

                       Occupancies       Lewis Structure    Low   High
           Occ.    -------------------  -----------------   occ   occ
  Cycle   Thresh.   Lewis   Non-Lewis     CR  BD  3C  LP    (L)   (NL)   Dev
 =============================================================================
   1(1)    0.90    31.73346   0.26654      8  20   0   4     0      0    0.01
 -----------------------------------------------------------------------------

 Structure accepted: No low occupancy Lewis orbitals

 --------------------------------------------------------
   Core                      7.99702 ( 99.963% of   8)
   Valence Lewis            23.73644 ( 98.902% of  24)
  ==================       ============================
   Total Lewis              31.73346 ( 99.167% of  32)
  -----------------------------------------------------
   Valence non-Lewis         0.21055 (  0.658% of  32)
   Rydberg non-Lewis         0.05599 (  0.175% of  32)
  ==================       ============================
   Total non-Lewis           0.26654 (  0.833% of  32)
 --------------------------------------------------------


       (Occupancy)   Bond orbital/ Coefficients/ Hybrids
 ---------------------------------------------------------------------------------
     1. (0.99723) BD ( 1) C   1 - C   2  
                ( 49.16%)   0.7011* C   1 s( 27.73%)p 2.60( 72.20%)d 0.00(  0.07%)
                                            0.0003  0.5265 -0.0047  0.1856 -0.0310
                                            0.8115  0.0112 -0.1665 -0.0126  0.0174
                                           -0.0026 -0.0071 -0.0157 -0.0111
                ( 50.84%)   0.7130* C   2 s( 28.50%)p 2.51( 71.43%)d 0.00(  0.06%)
                                            0.0003  0.5338 -0.0083 -0.2510 -0.0272
                                           -0.7916  0.0074  0.1543 -0.0053  0.0047
                                           -0.0018 -0.0091 -0.0208 -0.0096
     2. (0.99235) BD ( 1) C   1 - O   8  
                ( 30.34%)   0.5508* C   1 s( 19.55%)p 4.10( 80.11%)d 0.02(  0.34%)
                                            0.0001 -0.4418 -0.0200 -0.7550 -0.0185
                                            0.4714  0.0566  0.0706  0.0191  0.0387
                                            0.0069 -0.0039 -0.0302  0.0297
                ( 69.66%)   0.8346* O   8 s( 28.35%)p 2.52( 71.57%)d 0.00(  0.08%)
                                           -0.0001 -0.5325 -0.0008  0.7675  0.0125
                                           -0.3504  0.0150 -0.0578  0.0074  0.0238
                                            0.0071 -0.0065 -0.0005  0.0116
     3. (0.99052) BD ( 1) C   1 - H   9  
                ( 62.98%)   0.7936* C   1 s( 26.77%)p 2.73( 73.20%)d 0.00(  0.04%)
                                           -0.0002  0.5172  0.0105 -0.5568  0.0133
                                           -0.3228 -0.0072 -0.5631  0.0209  0.0076
                                            0.0143  0.0080  0.0018  0.0063
                ( 37.02%)   0.6085* H   9 s( 99.90%)p 0.00(  0.10%)
                                            0.9995 -0.0021  0.0225  0.0139  0.0187
     4. (0.99393) BD ( 1) C   1 - H  10  
                ( 61.61%)   0.7849* C   1 s( 25.89%)p 2.86( 74.07%)d 0.00(  0.05%)
                                           -0.0001  0.5086 -0.0152 -0.2850 -0.0216
                                           -0.1004 -0.0168  0.8052 -0.0173  0.0012
                                           -0.0080 -0.0011  0.0004  0.0199
                ( 38.39%)   0.6196* H  10 s( 99.90%)p 0.00(  0.10%)
                                            0.9995 -0.0056  0.0152  0.0062 -0.0273
     5. (0.99376) BD ( 1) C   2 - O   3  
                ( 29.03%)   0.5388* C   2 s( 19.13%)p 4.21( 80.53%)d 0.02(  0.34%)
                                           -0.0001  0.4366  0.0261  0.8650  0.0472
                                            0.0610  0.0356  0.2231  0.0071 -0.0017
                                            0.0263 -0.0005  0.0468 -0.0237
                ( 70.97%)   0.8424* O   3 s( 29.41%)p 2.40( 70.52%)d 0.00(  0.07%)
                                            0.0001  0.5423  0.0014 -0.8105 -0.0003
                                            0.0351  0.0180 -0.2162 -0.0043  0.0127
                                            0.0069  0.0031  0.0192 -0.0096
     6. (0.99275) BD ( 1) C   2 - H  11  
                ( 62.40%)   0.7899* C   2 s( 26.28%)p 2.80( 73.68%)d 0.00(  0.04%)
                                           -0.0002  0.5126  0.0009 -0.4227  0.0092
                                            0.5728  0.0031  0.4793 -0.0154 -0.0095
                                           -0.0114  0.0138 -0.0041  0.0021
                ( 37.60%)   0.6132* H  11 s( 99.89%)p 0.00(  0.11%)
                                            0.9995  0.0000  0.0176 -0.0235 -0.0152
     7. (0.99393) BD ( 1) C   2 - H  12  
                ( 62.13%)   0.7882* C   2 s( 26.07%)p 2.83( 73.89%)d 0.00(  0.05%)
                                            0.0002 -0.5105  0.0036  0.0564  0.0030
                                           -0.1996 -0.0142  0.8339 -0.0122 -0.0001
                                            0.0004  0.0054  0.0021 -0.0211
                ( 37.87%)   0.6154* H  12 s( 99.89%)p 0.00(  0.11%)
                                           -0.9994  0.0049 -0.0051  0.0104 -0.0311
     8. (0.99514) BD ( 1) O   3 - C   4  
                ( 70.56%)   0.8400* O   3 s( 30.07%)p 2.32( 69.86%)d 0.00(  0.07%)
                                           -0.0001 -0.5484  0.0027 -0.2774 -0.0081
                                            0.7596 -0.0040 -0.2110 -0.0049  0.0019
                                            0.0009  0.0085  0.0229  0.0100
                ( 29.44%)   0.5426* C   4 s( 19.89%)p 4.01( 79.75%)d 0.02(  0.35%)
                                            0.0001 -0.4458 -0.0115  0.2769 -0.0180
                                           -0.8200 -0.0491  0.2137 -0.0060  0.0329
                                           -0.0076  0.0226  0.0362  0.0242
     9. (0.99001) BD ( 1) C   4 - C   5  
                ( 52.06%)   0.7215* C   4 s( 33.06%)p 2.02( 66.88%)d 0.00(  0.06%)
                                           -0.0001  0.5749  0.0128  0.7325 -0.0278
                                           -0.1497 -0.0099 -0.3301 -0.0065 -0.0061
                                           -0.0172  0.0034  0.0142 -0.0039
                ( 47.94%)   0.6924* C   5 s( 26.29%)p 2.80( 73.63%)d 0.00(  0.08%)
                                            0.0004  0.5121  0.0250 -0.7696 -0.0221
                                            0.1740 -0.0063  0.3365  0.0052 -0.0097
                                           -0.0168  0.0037  0.0193 -0.0087
    10. (0.99435) BD ( 1) C   4 - O   8  
                ( 31.61%)   0.5622* C   4 s( 21.25%)p 3.69( 78.41%)d 0.02(  0.33%)
                                            0.0000  0.4608  0.0157 -0.6193  0.0053
                                           -0.5400 -0.0496 -0.3264 -0.0094  0.0418
                                            0.0269  0.0220  0.0109 -0.0155
                ( 68.39%)   0.8270* O   8 s( 28.80%)p 2.47( 71.11%)d 0.00(  0.08%)
                                            0.0000  0.5367  0.0004  0.6145  0.0103
                                            0.4781 -0.0070  0.3238  0.0018  0.0191
                                            0.0096  0.0160 -0.0092 -0.0065
    11. (0.99255) BD ( 1) C   4 - H  13  
                ( 61.63%)   0.7850* C   4 s( 25.85%)p 2.87( 74.08%)d 0.00(  0.07%)
                                           -0.0003  0.5081 -0.0191 -0.0236  0.0037
                                           -0.0593 -0.0031  0.8583  0.0002  0.0004
                                           -0.0035 -0.0013  0.0008  0.0266
                ( 38.37%)   0.6195* H  13 s( 99.87%)p 0.00(  0.13%)
                                            0.9994 -0.0028 -0.0030  0.0047 -0.0351
    12. (0.98774) BD ( 1) C   5 - C   6  
                ( 52.65%)   0.7256* C   5 s( 29.37%)p 2.40( 70.60%)d 0.00(  0.03%)
                                            0.0002  0.5419  0.0003  0.6023 -0.0000
                                            0.5090 -0.0066  0.2900 -0.0054  0.0116
                                            0.0078  0.0107 -0.0016 -0.0044
                ( 47.35%)   0.6881* C   6 s( 26.62%)p 2.75( 73.33%)d 0.00(  0.05%)
                                            0.0003  0.5159  0.0059 -0.6153  0.0030
                                           -0.5198 -0.0080 -0.2905 -0.0069  0.0174
                                            0.0094  0.0080  0.0037 -0.0080
    13. (0.98284) BD ( 1) C   5 - H  14  
                ( 63.51%)   0.7970* C   5 s( 22.33%)p 3.48( 77.63%)d 0.00(  0.04%)
                                            0.0002 -0.4725  0.0065 -0.2003 -0.0031
                                            0.8398 -0.0032 -0.1749  0.0183  0.0019
                                            0.0001  0.0101  0.0156  0.0079
                ( 36.49%)   0.6040* H  14 s( 99.90%)p 0.00(  0.10%)
                                           -0.9995  0.0033  0.0084 -0.0300  0.0033
    14. (0.98597) BD ( 1) C   5 - H  15  
                ( 63.05%)   0.7940* C   5 s( 22.06%)p 3.53( 77.90%)d 0.00(  0.04%)
                                            0.0002 -0.4696  0.0093  0.0569 -0.0112
                                           -0.0676  0.0166  0.8779 -0.0037  0.0016
                                           -0.0083  0.0039 -0.0007 -0.0184
                ( 36.95%)   0.6079* H  15 s( 99.91%)p 0.00(  0.09%)
                                           -0.9995  0.0033  0.0004  0.0003 -0.0306
    15. (0.99248) BD ( 1) C   6 - C   7  
                ( 52.08%)   0.7217* C   6 s( 29.06%)p 2.44( 70.90%)d 0.00(  0.04%)
                                            0.0002  0.5389  0.0147  0.7521  0.0060
                                           -0.1656  0.0123 -0.3401  0.0094 -0.0075
                                           -0.0130  0.0045  0.0117 -0.0041
                ( 47.92%)   0.6922* C   7 s( 29.12%)p 2.43( 70.83%)d 0.00(  0.05%)
                                            0.0004  0.5396  0.0098 -0.7538 -0.0033
                                            0.1606  0.0133  0.3376  0.0123 -0.0057
                                           -0.0133  0.0025  0.0155 -0.0063
    16. (0.98872) BD ( 1) C   6 - H  16  
                ( 61.81%)   0.7862* C   6 s( 22.26%)p 3.49( 77.70%)d 0.00(  0.04%)
                                           -0.0001  0.4717 -0.0088 -0.2303  0.0148
                                            0.8339  0.0028 -0.1679  0.0126 -0.0115
                                            0.0029 -0.0071 -0.0132 -0.0091
                ( 38.19%)   0.6179* H  16 s( 99.91%)p 0.00(  0.09%)
                                            0.9995 -0.0036  0.0042 -0.0295  0.0041
    17. (0.98872) BD ( 1) C   6 - H  17  
                ( 61.55%)   0.7845* C   6 s( 22.06%)p 3.53( 77.90%)d 0.00(  0.04%)
                                           -0.0001  0.4696 -0.0090  0.0436  0.0118
                                           -0.0769  0.0161  0.8779 -0.0036  0.0002
                                           -0.0006 -0.0048 -0.0003  0.0205
                ( 38.45%)   0.6201* H  17 s( 99.91%)p 0.00(  0.09%)
                                            0.9995 -0.0042 -0.0057 -0.0001 -0.0293
    18. (0.99287) BD ( 1) C   7 - H  18  
                ( 62.20%)   0.7887* C   7 s( 24.08%)p 3.15( 75.88%)d 0.00(  0.04%)
                                           -0.0000  0.4907  0.0030  0.6066  0.0042
                                            0.5403 -0.0112  0.3141 -0.0108  0.0145
                                            0.0089  0.0083  0.0004 -0.0054
                ( 37.80%)   0.6148* H  18 s( 99.91%)p 0.00(  0.09%)
                                            0.9996 -0.0008 -0.0221 -0.0174 -0.0092
    19. (0.99411) BD ( 1) C   7 - H  19  
                ( 61.37%)   0.7834* C   7 s( 23.40%)p 3.27( 76.55%)d 0.00(  0.04%)
                                           -0.0000 -0.4837  0.0055 -0.2492 -0.0190
                                            0.8202 -0.0061 -0.1742  0.0066  0.0074
                                           -0.0018  0.0071  0.0150  0.0090
                ( 38.63%)   0.6215* H  19 s( 99.92%)p 0.00(  0.08%)
                                           -0.9996  0.0016  0.0123 -0.0260  0.0047
    20. (0.99405) BD ( 1) C   7 - H  20  
                ( 61.32%)   0.7831* C   7 s( 23.37%)p 3.28( 76.59%)d 0.00(  0.04%)
                                           -0.0000 -0.4834  0.0053  0.0239 -0.0210
                                           -0.0935  0.0007  0.8696 -0.0007  0.0002
                                           -0.0034  0.0036 -0.0001 -0.0199
                ( 38.68%)   0.6219* H  20 s( 99.92%)p 0.00(  0.08%)
                                           -0.9996  0.0016  0.0037  0.0033 -0.0287
    21. (0.99957) CR ( 1) C   1           s(100.00%)p 0.00(  0.00%)
                                            1.0000  0.0001  0.0000 -0.0001  0.0000
                                           -0.0003 -0.0000  0.0000  0.0000 -0.0000
                                            0.0000  0.0000  0.0000  0.0000
    22. (0.99954) CR ( 1) C   2           s(100.00%)p 0.00(  0.00%)
                                            1.0000  0.0000  0.0000  0.0001  0.0000
                                            0.0004  0.0000 -0.0001  0.0000 -0.0000
                                            0.0000  0.0000  0.0000  0.0000
    23. (0.99986) CR ( 1) O   3           s(100.00%)
                                            1.0000 -0.0002 -0.0000  0.0000 -0.0000
                                           -0.0001 -0.0000  0.0000  0.0000  0.0000
                                           -0.0000  0.0000 -0.0000 -0.0000
    24. (0.99948) CR ( 1) C   4           s(100.00%)p 0.00(  0.00%)
                                            1.0000  0.0002 -0.0000  0.0001 -0.0000
                                            0.0000  0.0000  0.0002  0.0000 -0.0000
                                           -0.0000 -0.0000 -0.0000  0.0000
    25. (0.99952) CR ( 1) C   5           s(100.00%)p 0.00(  0.00%)
                                            1.0000 -0.0002 -0.0000  0.0003  0.0000
                                           -0.0003  0.0000 -0.0003 -0.0000  0.0000
                                            0.0000 -0.0000 -0.0000  0.0000
    26. (0.99956) CR ( 1) C   6           s(100.00%)p 0.00(  0.00%)
                                            1.0000 -0.0002 -0.0000  0.0000  0.0000
                                            0.0003  0.0000  0.0002  0.0000 -0.0000
                                           -0.0000 -0.0000 -0.0000  0.0000
    27. (0.99962) CR ( 1) C   7           s(100.00%)p 0.00(  0.00%)
                                            1.0000 -0.0002 -0.0000  0.0003  0.0000
                                           -0.0000 -0.0000 -0.0001 -0.0000  0.0000
                                            0.0000 -0.0000 -0.0000  0.0000
    28. (0.99986) CR ( 1) O   8           s(100.00%)
                                            1.0000 -0.0002 -0.0000  0.0000  0.0000
                                            0.0000  0.0000  0.0001  0.0000  0.0000
                                           -0.0000  0.0000 -0.0000  0.0000
    29. (0.98403) LP ( 1) O   3           s( 39.21%)p 1.55( 60.73%)d 0.00(  0.05%)
                                            0.0002  0.6262  0.0043  0.4886 -0.0026
                                            0.5838  0.0005 -0.1669 -0.0014 -0.0183
                                            0.0018  0.0028  0.0053  0.0125
    30. (0.97576) LP ( 2) O   3           s(  1.28%)p77.17( 98.66%)d 0.05(  0.06%)
                                            0.0000  0.1130  0.0024 -0.1624  0.0003
                                            0.2829  0.0004  0.9382  0.0052 -0.0009
                                           -0.0126 -0.0185  0.0084  0.0021
    31. (0.98262) LP ( 1) O   8           s( 40.75%)p 1.45( 59.20%)d 0.00(  0.05%)
                                            0.0002  0.6384 -0.0003  0.1467 -0.0027
                                           -0.5653  0.0010 -0.5009  0.0002  0.0050
                                            0.0033 -0.0160  0.0139  0.0030
    32. (0.96003) LP ( 2) O   8           s(  2.08%)p47.16( 97.86%)d 0.03(  0.07%)
                                            0.0000  0.1439  0.0066 -0.1015  0.0001
                                           -0.5728  0.0016  0.8001 -0.0009 -0.0012
                                           -0.0026  0.0141  0.0148  0.0154
    33. (0.00173) RY*( 1) C   1           s(  9.92%)p 6.90( 68.41%)d 2.19( 21.67%)
                                           -0.0000  0.0039  0.3149 -0.0065  0.6299
                                            0.0450 -0.2193  0.0340  0.4859  0.1633
                                            0.2372 -0.0007  0.3512 -0.1023
    34. (0.00159) RY*( 2) C   1           s(  0.09%)p99.99( 90.97%)d99.99(  8.95%)
                                            0.0000  0.0278  0.0089  0.0401 -0.2210
                                           -0.0344  0.6982  0.0187  0.6084 -0.0368
                                            0.2198  0.0606 -0.1703 -0.0845
    35. (0.00082) RY*( 3) C   1           s(  3.07%)p 7.30( 22.45%)d24.22( 74.48%)
                                           -0.0000 -0.0143  0.1748 -0.0186 -0.1962
                                            0.0131 -0.4233  0.0056  0.0791 -0.4175
                                            0.5430 -0.2693 -0.4091 -0.1892
    36. (0.00058) RY*( 4) C   1           s(  0.62%)p63.88( 39.39%)d97.31( 60.00%)
                                            0.0000  0.0088  0.0780  0.0091  0.1211
                                           -0.0206  0.3976  0.0013 -0.4697  0.2663
                                            0.4735 -0.5250  0.1708  0.0068
    37. (0.00016) RY*( 5) C   1           s( 38.14%)p 0.73( 28.01%)d 0.89( 33.84%)
                                           -0.0000  0.0069  0.6176 -0.0145  0.3453
                                            0.0043  0.2761  0.0147 -0.2902 -0.1745
                                           -0.2338  0.2019 -0.4184 -0.1936
    38. (0.00010) RY*( 6) C   1           s( 44.70%)p 0.79( 35.33%)d 0.45( 19.97%)
                                            0.0000 -0.0137  0.6684 -0.0109 -0.5873
                                           -0.0011 -0.0761 -0.0017  0.0496  0.1041
                                           -0.1466 -0.0880  0.3982  0.0328
    39. (0.00007) RY*( 7) C   1           s(  0.64%)p12.99(  8.38%)d99.99( 90.98%)
    40. (0.00004) RY*( 8) C   1           s(  1.48%)p 3.35(  4.96%)d63.13( 93.56%)
    41. (0.00000) RY*( 9) C   1           s(  1.41%)p 1.80(  2.53%)d68.37( 96.06%)
    42. (0.00183) RY*( 1) C   2           s(  8.45%)p 9.65( 81.57%)d 1.18(  9.98%)
                                           -0.0000 -0.0097  0.2906 -0.0459  0.8567
                                           -0.0303 -0.0780 -0.0222 -0.2687 -0.2767
                                            0.1148  0.0418  0.0438 -0.0796
    43. (0.00131) RY*( 2) C   2           s(  0.14%)p99.99( 90.94%)d62.01(  8.91%)
                                            0.0000  0.0217  0.0311  0.0438 -0.2800
                                            0.0078 -0.6893 -0.0125 -0.5947 -0.0656
                                           -0.1326  0.1677 -0.0968 -0.1725
    44. (0.00097) RY*( 3) C   2           s(  0.81%)p64.41( 52.15%)d58.11( 47.04%)
                                            0.0000  0.0147  0.0888  0.0136 -0.0594
                                            0.0025 -0.5171  0.0158  0.5001 -0.4397
                                            0.3371 -0.2049 -0.2044  0.2823
    45. (0.00066) RY*( 4) C   2           s(  1.31%)p 2.85(  3.74%)d72.55( 94.96%)
                                           -0.0000 -0.0008  0.1144 -0.0078 -0.0236
                                            0.0031  0.0120  0.0023 -0.1913  0.4859
                                            0.7538  0.2482 -0.1646  0.2377
    46. (0.00023) RY*( 5) C   2           s( 79.95%)p 0.10(  8.23%)d 0.15( 11.82%)
                                           -0.0000 -0.0019  0.8941 -0.0191 -0.1655
                                            0.0009 -0.0334 -0.0054  0.2311  0.2204
                                           -0.1560  0.0220  0.0458 -0.2066
    47. (0.00011) RY*( 6) C   2           s(  5.59%)p 8.13( 45.47%)d 8.75( 48.94%)
                                            0.0000 -0.0138  0.2361  0.0046 -0.3592
                                            0.0021  0.4837 -0.0037 -0.3029 -0.6419
                                            0.1907  0.1403 -0.1378  0.0480
    48. (0.00007) RY*( 7) C   2           s(  2.76%)p 5.26( 14.53%)d29.92( 82.70%)
    49. (0.00007) RY*( 8) C   2           s(  0.07%)p49.71(  3.28%)d99.99( 96.66%)
    50. (0.00001) RY*( 9) C   2           s(  0.94%)p 0.60(  0.56%)d99.99( 98.50%)
    51. (0.00139) RY*( 1) O   3           s( 20.68%)p 3.62( 74.81%)d 0.22(  4.51%)
                                           -0.0000 -0.0052  0.4547  0.0000  0.6603
                                           -0.0017  0.0988  0.0044 -0.5498 -0.1811
                                            0.0893  0.0499  0.0422  0.0060
    52. (0.00089) RY*( 2) O   3           s( 23.39%)p 3.03( 70.97%)d 0.24(  5.64%)
                                           -0.0000 -0.0075  0.4836 -0.0009  0.1842
                                           -0.0008  0.3703 -0.0083  0.7339 -0.1907
                                           -0.0558 -0.1214  0.0420  0.0203
    53. (0.00026) RY*( 3) O   3           s( 39.06%)p 0.96( 37.60%)d 0.60( 23.34%)
                                            0.0000  0.0092  0.6249 -0.0031 -0.1917
                                           -0.0023 -0.5808 -0.0011  0.0440  0.4279
                                            0.0587 -0.0102 -0.1015  0.1908
    54. (0.00016) RY*( 4) O   3           s(  0.04%)p99.99( 18.08%)d99.99( 81.88%)
                                           -0.0000 -0.0051  0.0183 -0.0018 -0.2442
                                           -0.0051  0.3135  0.0021 -0.1513 -0.0392
                                            0.6072 -0.4254 -0.1058  0.5064
    55. (0.00007) RY*( 5) O   3           s( 15.15%)p 4.17( 63.11%)d 1.44( 21.74%)
    56. (0.00005) RY*( 6) O   3           s(  0.30%)p86.63( 25.60%)d99.99( 74.11%)
    57. (0.00004) RY*( 7) O   3           s(  0.85%)p 5.34(  4.53%)d99.99( 94.62%)
    58. (0.00000) RY*( 8) O   3           s(  0.05%)p73.61(  3.83%)d99.99( 96.11%)
    59. (0.00001) RY*( 9) O   3           s(  0.51%)p 3.30(  1.69%)d99.99( 97.80%)
    60. (0.00421) RY*( 1) C   4           s(  0.02%)p99.99( 95.82%)d99.99(  4.15%)
                                           -0.0000  0.0090  0.0115 -0.0036  0.1882
                                           -0.0826  0.9287 -0.0062  0.2310 -0.0542
                                           -0.0224 -0.1299 -0.1233 -0.0775
    61. (0.00226) RY*( 2) C   4           s( 54.40%)p 0.26( 14.04%)d 0.58( 31.56%)
                                           -0.0000 -0.0089  0.7375 -0.0167 -0.3521
                                            0.0006  0.0905  0.0324 -0.0832 -0.1812
                                           -0.0711 -0.0610  0.4134 -0.3210
    62. (0.00153) RY*( 3) C   4           s(  9.08%)p 3.01( 27.34%)d 7.01( 63.59%)
                                            0.0000 -0.0068  0.3012  0.0290  0.4957
                                            0.0035 -0.1470  0.0246 -0.0679  0.3852
                                           -0.2610  0.1111 -0.3639 -0.5240
    63. (0.00122) RY*( 4) C   4           s(  0.15%)p99.99( 79.77%)d99.99( 20.08%)
                                            0.0000  0.0015  0.0383  0.0146  0.0460
                                            0.0253 -0.1710  0.0051  0.8749  0.2462
                                            0.2404  0.0587  0.2603 -0.1058
    64. (0.00100) RY*( 5) C   4           s(  0.18%)p32.47(  5.72%)d99.99( 94.10%)
                                           -0.0000 -0.0022  0.0419 -0.0036 -0.0888
                                           -0.0254 -0.0517  0.0069  0.2143 -0.6229
                                            0.0389  0.6146 -0.3888 -0.1501
    65. (0.00076) RY*( 6) C   4           s(  1.92%)p22.82( 43.88%)d28.19( 54.20%)
                                            0.0000  0.0005  0.1387  0.0211  0.6110
                                            0.0174  0.0699 -0.0017 -0.2445 -0.0844
                                            0.3929  0.3863  0.4427  0.1877
    66. (0.00047) RY*( 7) C   4           s(  1.39%)p10.72( 14.94%)d60.00( 83.66%)
                                            0.0000  0.0012  0.1181 -0.0097 -0.3195
                                            0.0386  0.2125 -0.0047 -0.0242  0.5227
                                           -0.2636  0.6109  0.0093  0.3473
    67. (0.00025) RY*( 8) C   4           s( 11.19%)p 0.41(  4.64%)d 7.52( 84.17%)
                                            0.0000 -0.0079  0.3344  0.0275 -0.1870
                                           -0.0025  0.0214  0.0129 -0.1001  0.2186
                                            0.7345 -0.1083 -0.4760  0.1271
    68. (0.00010) RY*( 9) C   4           s( 21.61%)p 0.68( 14.72%)d 2.95( 63.67%)
    69. (0.00240) RY*( 1) C   5           s(  0.40%)p99.99( 95.12%)d11.09(  4.48%)
                                            0.0000 -0.0031  0.0635  0.0008 -0.5923
                                            0.0110  0.3785 -0.0227 -0.6756 -0.0009
                                            0.0281 -0.0185 -0.0989 -0.1841
    70. (0.00173) RY*( 2) C   5           s( 20.83%)p 3.61( 75.16%)d 0.19(  4.01%)
                                           -0.0000  0.0047  0.4564 -0.0024  0.6733
                                            0.0079  0.4818 -0.0063 -0.2570 -0.0286
                                           -0.1096 -0.0818  0.0748 -0.1224
    71. (0.00139) RY*( 3) C   5           s( 26.82%)p 2.44( 65.53%)d 0.29(  7.65%)
                                            0.0000 -0.0155  0.5176  0.0116 -0.0113
                                           -0.0090 -0.7249 -0.0042 -0.3599  0.0835
                                            0.0204 -0.0698  0.2423 -0.0744
    72. (0.00046) RY*( 4) C   5           s( 45.94%)p 0.95( 43.70%)d 0.23( 10.37%)
                                            0.0000  0.0014  0.6778  0.0216 -0.3731
                                           -0.0155  0.2386 -0.0109  0.4900 -0.0747
                                            0.2688  0.0690  0.0403  0.1395
    73. (0.00016) RY*( 5) C   5           s(  4.57%)p 0.72(  3.30%)d20.17( 92.13%)
                                           -0.0000 -0.0005  0.2137 -0.0053 -0.0357
                                            0.0079 -0.1030 -0.0082  0.1449  0.3768
                                           -0.4054 -0.1297 -0.7463 -0.2032
    74. (0.00012) RY*( 6) C   5           s(  0.02%)p99.99( 12.07%)d99.99( 87.91%)
                                           -0.0000 -0.0001  0.0149 -0.0277  0.2168
                                            0.0063 -0.0882  0.0185 -0.2545  0.0055
                                            0.6195  0.2141 -0.5271  0.4143
    75. (0.00005) RY*( 7) C   5           s(  0.94%)p 2.00(  1.87%)d99.99( 97.19%)
    76. (0.00002) RY*( 8) C   5           s(  0.24%)p12.02(  2.92%)d99.99( 96.84%)
    77. (0.00001) RY*( 9) C   5           s(  0.20%)p 2.87(  0.57%)d99.99( 99.23%)
    78. (0.00195) RY*( 1) C   6           s( 15.16%)p 5.27( 79.95%)d 0.32(  4.89%)
                                            0.0000  0.0077  0.3893 -0.0122 -0.8043
                                            0.0101  0.2918  0.0087  0.2591  0.0247
                                           -0.0542 -0.0651  0.1962 -0.0507
    79. (0.00161) RY*( 2) C   6           s(  0.31%)p99.99( 88.90%)d35.08( 10.80%)
                                           -0.0000  0.0009  0.0555  0.0027  0.0580
                                           -0.0123 -0.5642  0.0182  0.7529 -0.0599
                                           -0.0222 -0.0496 -0.1190 -0.2954
    80. (0.00047) RY*( 3) C   6           s( 19.01%)p 2.73( 51.88%)d 1.53( 29.11%)
                                            0.0000 -0.0166  0.4357 -0.0045  0.5188
                                            0.0046  0.4370  0.0045  0.2421  0.3915
                                            0.2033 -0.0768  0.2208 -0.2045
    81. (0.00021) RY*( 4) C   6           s( 18.16%)p 3.21( 58.23%)d 1.30( 23.60%)
                                           -0.0000  0.0088  0.4261  0.0106 -0.0613
                                            0.0198 -0.5784  0.0162 -0.4932  0.1324
                                            0.1549 -0.0564  0.3548 -0.2559
    82. (0.00019) RY*( 5) C   6           s(  0.24%)p 8.73(  2.11%)d99.99( 97.65%)
                                            0.0000  0.0022  0.0491  0.0007 -0.0135
                                            0.0091 -0.1402 -0.0038 -0.0344  0.6542
                                           -0.6635 -0.1890 -0.1746  0.2052
    83. (0.00006) RY*( 6) C   6           s( 33.22%)p 0.20(  6.59%)d 1.81( 60.18%)
    84. (0.00004) RY*( 7) C   6           s( 13.41%)p 0.14(  1.89%)d 6.32( 84.70%)
    85. (0.00000) RY*( 8) C   6           s(  0.48%)p 0.62(  0.30%)d99.99( 99.22%)
    86. (0.00000) RY*( 9) C   6           s(  0.00%)p 1.00( 10.32%)d 8.69( 89.67%)
    87. (0.00160) RY*( 1) C   7           s(  5.59%)p15.74( 87.96%)d 1.15(  6.45%)
                                           -0.0000  0.0125  0.2361 -0.0118 -0.5575
                                           -0.0165 -0.6358 -0.0110 -0.4051  0.1754
                                            0.0935 -0.0463  0.1120 -0.1015
    88. (0.00098) RY*( 2) C   7           s(  0.02%)p99.99( 83.47%)d99.99( 16.52%)
                                            0.0000  0.0003  0.0129  0.0030  0.1667
                                           -0.0088 -0.5795  0.0097  0.6862  0.2286
                                           -0.1871 -0.0231  0.0335  0.2762
    89. (0.00024) RY*( 3) C   7           s(  8.73%)p10.45( 91.22%)d 0.01(  0.05%)
                                            0.0000  0.0123  0.2953  0.0235 -0.7010
                                           -0.0077  0.3990 -0.0136  0.5107 -0.0056
                                            0.0040  0.0149 -0.0014 -0.0135
    90. (0.00006) RY*( 4) C   7           s( 61.87%)p 0.10(  6.49%)d 0.51( 31.64%)
    91. (0.00000) RY*( 5) C   7           s( 11.42%)p 1.10( 12.52%)d 6.66( 76.06%)
    92. (0.00001) RY*( 6) C   7           s(  2.66%)p 2.42(  6.44%)d34.21( 90.90%)
    93. (0.00000) RY*( 7) C   7           s(  3.27%)p 0.23(  0.74%)d29.34( 95.98%)
    94. (0.00001) RY*( 8) C   7           s(  4.71%)p 0.52(  2.46%)d19.70( 92.83%)
    95. (0.00000) RY*( 9) C   7           s(  1.76%)p 5.02(  8.84%)d50.75( 89.40%)
    96. (0.00129) RY*( 1) O   8           s( 11.28%)p 7.30( 82.35%)d 0.56(  6.37%)
                                            0.0000 -0.0054  0.3358  0.0025  0.3055
                                           -0.0008 -0.1552 -0.0002 -0.8403  0.0184
                                            0.0806 -0.1146  0.1436 -0.1520
    97. (0.00075) RY*( 2) O   8           s( 14.81%)p 5.00( 74.08%)d 0.75( 11.11%)
                                            0.0000 -0.0080  0.3847 -0.0029  0.2480
                                            0.0014 -0.7134 -0.0066  0.4127  0.1095
                                           -0.0200  0.0299  0.3059  0.0652
    98. (0.00018) RY*( 3) O   8           s( 42.91%)p 0.76( 32.50%)d 0.57( 24.59%)
                                           -0.0000  0.0084  0.6550  0.0000  0.2796
                                            0.0027  0.4568 -0.0033  0.1952 -0.1489
                                           -0.4151 -0.0117 -0.2255  0.0205
    99. (0.00013) RY*( 4) O   8           s( 27.08%)p 1.09( 29.57%)d 1.60( 43.35%)
                                            0.0000 -0.0019  0.5204  0.0038 -0.5412
                                            0.0044  0.0520 -0.0011  0.0103 -0.1248
                                            0.6098 -0.0083 -0.0665  0.2038
   100. (0.00008) RY*( 5) O   8           s(  2.36%)p16.61( 39.19%)d24.77( 58.45%)
   101. (0.00004) RY*( 6) O   8           s(  0.26%)p72.85( 19.29%)d99.99( 80.45%)
   102. (0.00002) RY*( 7) O   8           s(  0.92%)p14.26( 13.15%)d93.19( 85.93%)
   103. (0.00000) RY*( 8) O   8           s(  0.15%)p21.05(  3.08%)d99.99( 96.78%)
   104. (0.00001) RY*( 9) O   8           s(  0.25%)p28.67(  7.07%)d99.99( 92.69%)
   105. (0.00046) RY*( 1) H   9           s( 99.49%)p 0.01(  0.51%)
                                            0.0034  0.9974  0.0119 -0.0502 -0.0493
   106. (0.00007) RY*( 2) H   9           s(  0.06%)p99.99( 99.94%)
   107. (0.00005) RY*( 3) H   9           s(  0.49%)p99.99( 99.51%)
   108. (0.00002) RY*( 4) H   9           s(  0.07%)p99.99( 99.93%)
   109. (0.00107) RY*( 1) H  10           s( 99.71%)p 0.00(  0.29%)
                                            0.0062  0.9985  0.0123  0.0374  0.0362
   110. (0.00007) RY*( 2) H  10           s(  0.14%)p99.99( 99.86%)
   111. (0.00007) RY*( 3) H  10           s(  0.16%)p99.99( 99.84%)
   112. (0.00001) RY*( 4) H  10           s(  0.09%)p99.99( 99.91%)
   113. (0.00067) RY*( 1) H  11           s( 99.71%)p 0.00(  0.29%)
                                            0.0015  0.9985 -0.0254  0.0180  0.0443
   114. (0.00008) RY*( 2) H  11           s(  0.07%)p99.99( 99.93%)
   115. (0.00006) RY*( 3) H  11           s(  0.16%)p99.99( 99.84%)
   116. (0.00001) RY*( 4) H  11           s(  0.16%)p99.99( 99.84%)
   117. (0.00096) RY*( 1) H  12           s( 99.57%)p 0.00(  0.43%)
                                            0.0061  0.9978  0.0413  0.0360 -0.0363
   118. (0.00008) RY*( 2) H  12           s(  0.02%)p99.99( 99.98%)
   119. (0.00006) RY*( 3) H  12           s(  0.43%)p99.99( 99.57%)
   120. (0.00002) RY*( 4) H  12           s(  0.10%)p99.99( 99.90%)
   121. (0.00199) RY*( 1) H  13           s( 99.44%)p 0.01(  0.56%)
                                            0.0025  0.9972 -0.0605  0.0436  0.0031
   122. (0.00006) RY*( 2) H  13           s(  0.28%)p99.99( 99.72%)
   123. (0.00007) RY*( 3) H  13           s(  0.10%)p99.99( 99.90%)
   124. (0.00002) RY*( 4) H  13           s(  0.31%)p99.99( 99.69%)
   125. (0.00114) RY*( 1) H  14           s( 99.70%)p 0.00(  0.30%)
                                            0.0049  0.9985 -0.0019 -0.0535 -0.0111
   126. (0.00009) RY*( 2) H  14           s(  0.01%)p 1.00( 99.99%)
   127. (0.00006) RY*( 3) H  14           s(  0.04%)p99.99( 99.96%)
   128. (0.00002) RY*( 4) H  14           s(  0.35%)p99.99( 99.65%)
   129. (0.00175) RY*( 1) H  15           s( 99.82%)p 0.00(  0.18%)
                                            0.0045  0.9991  0.0032 -0.0213 -0.0367
   130. (0.00008) RY*( 2) H  15           s(  0.02%)p99.99( 99.98%)
   131. (0.00005) RY*( 3) H  15           s(  0.01%)p99.99( 99.99%)
   132. (0.00002) RY*( 4) H  15           s(  0.25%)p99.99( 99.75%)
   133. (0.00141) RY*( 1) H  16           s( 99.53%)p 0.00(  0.47%)
                                            0.0049  0.9976 -0.0536  0.0380  0.0197
   134. (0.00009) RY*( 2) H  16           s(  0.00%)p 1.00(100.00%)
   135. (0.00006) RY*( 3) H  16           s(  0.26%)p99.99( 99.74%)
   136. (0.00002) RY*( 4) H  16           s(  0.30%)p99.99( 99.70%)
   137. (0.00133) RY*( 1) H  17           s( 99.40%)p 0.01(  0.60%)
                                            0.0056  0.9970 -0.0492  0.0097  0.0587
   138. (0.00009) RY*( 2) H  17           s(  0.00%)p 1.00(100.00%)
   139. (0.00005) RY*( 3) H  17           s(  0.27%)p99.99( 99.73%)
   140. (0.00002) RY*( 4) H  17           s(  0.41%)p99.99( 99.59%)
   141. (0.00053) RY*( 1) H  18           s( 97.74%)p 0.02(  2.26%)
                                            0.0051  0.9886  0.1288  0.0719  0.0285
   142. (0.00009) RY*( 2) H  18           s(  0.00%)p 1.00(100.00%)
   143. (0.00007) RY*( 3) H  18           s(  0.01%)p 1.00( 99.99%)
   144. (0.00002) RY*( 4) H  18           s(  2.34%)p41.73( 97.66%)
   145. (0.00073) RY*( 1) H  19           s( 98.29%)p 0.02(  1.71%)
                                            0.0052  0.9914  0.0566 -0.1160 -0.0202
   146. (0.00009) RY*( 2) H  19           s(  0.09%)p99.99( 99.91%)
   147. (0.00007) RY*( 3) H  19           s(  0.00%)p 1.00(100.00%)
   148. (0.00001) RY*( 4) H  19           s(  1.70%)p57.86( 98.30%)
   149. (0.00073) RY*( 1) H  20           s( 98.27%)p 0.02(  1.73%)
                                            0.0053  0.9913  0.0308 -0.0260 -0.1253
   150. (0.00010) RY*( 2) H  20           s(  0.10%)p99.99( 99.90%)
   151. (0.00007) RY*( 3) H  20           s(  0.00%)p 1.00(100.00%)
   152. (0.00002) RY*( 4) H  20           s(  1.71%)p57.40( 98.29%)
   153. (0.01265) BD*( 1) C   1 - C   2  
                ( 50.84%)   0.7130* C   1 s( 27.73%)p 2.60( 72.20%)d 0.00(  0.07%)
                                            0.0003  0.5265 -0.0047  0.1856 -0.0310
                                            0.8115  0.0112 -0.1665 -0.0126  0.0174
                                           -0.0026 -0.0071 -0.0157 -0.0111
                ( 49.16%)  -0.7011* C   2 s( 28.50%)p 2.51( 71.43%)d 0.00(  0.06%)
                                            0.0003  0.5338 -0.0083 -0.2510 -0.0272
                                           -0.7916  0.0074  0.1543 -0.0053  0.0047
                                           -0.0018 -0.0091 -0.0208 -0.0096
   154. (0.00734) BD*( 1) C   1 - O   8  
                ( 69.66%)   0.8346* C   1 s( 19.55%)p 4.10( 80.11%)d 0.02(  0.34%)
                                            0.0001 -0.4418 -0.0200 -0.7550 -0.0185
                                            0.4714  0.0566  0.0706  0.0191  0.0387
                                            0.0069 -0.0039 -0.0302  0.0297
                ( 30.34%)  -0.5508* O   8 s( 28.35%)p 2.52( 71.57%)d 0.00(  0.08%)
                                           -0.0001 -0.5325 -0.0008  0.7675  0.0125
                                           -0.3504  0.0150 -0.0578  0.0074  0.0238
                                            0.0071 -0.0065 -0.0005  0.0116
   155. (0.00584) BD*( 1) C   1 - H   9  
                ( 37.02%)   0.6085* C   1 s( 26.77%)p 2.73( 73.20%)d 0.00(  0.04%)
                                            0.0002 -0.5172 -0.0105  0.5568 -0.0133
                                            0.3228  0.0072  0.5631 -0.0209 -0.0076
                                           -0.0143 -0.0080 -0.0018 -0.0063
                ( 62.98%)  -0.7936* H   9 s( 99.90%)p 0.00(  0.10%)
                                           -0.9995  0.0021 -0.0225 -0.0139 -0.0187
   156. (0.01160) BD*( 1) C   1 - H  10  
                ( 38.39%)   0.6196* C   1 s( 25.89%)p 2.86( 74.07%)d 0.00(  0.05%)
                                            0.0001 -0.5086  0.0152  0.2850  0.0216
                                            0.1004  0.0168 -0.8052  0.0173 -0.0012
                                            0.0080  0.0011 -0.0004 -0.0199
                ( 61.61%)  -0.7849* H  10 s( 99.90%)p 0.00(  0.10%)
                                           -0.9995  0.0056 -0.0152 -0.0062  0.0273
   157. (0.00899) BD*( 1) C   2 - O   3  
                ( 70.97%)   0.8424* C   2 s( 19.13%)p 4.21( 80.53%)d 0.02(  0.34%)
                                           -0.0001  0.4366  0.0261  0.8650  0.0472
                                            0.0610  0.0356  0.2231  0.0071 -0.0017
                                            0.0263 -0.0005  0.0468 -0.0237
                ( 29.03%)  -0.5388* O   3 s( 29.41%)p 2.40( 70.52%)d 0.00(  0.07%)
                                            0.0001  0.5423  0.0014 -0.8105 -0.0003
                                            0.0351  0.0180 -0.2162 -0.0043  0.0127
                                            0.0069  0.0031  0.0192 -0.0096
   158. (0.00761) BD*( 1) C   2 - H  11  
                ( 37.60%)   0.6132* C   2 s( 26.28%)p 2.80( 73.68%)d 0.00(  0.04%)
                                            0.0002 -0.5126 -0.0009  0.4227 -0.0092
                                           -0.5728 -0.0031 -0.4793  0.0154  0.0095
                                            0.0114 -0.0138  0.0041 -0.0021
                ( 62.40%)  -0.7899* H  11 s( 99.89%)p 0.00(  0.11%)
                                           -0.9995 -0.0000 -0.0176  0.0235  0.0152
   159. (0.00947) BD*( 1) C   2 - H  12  
                ( 37.87%)   0.6154* C   2 s( 26.07%)p 2.83( 73.89%)d 0.00(  0.05%)
                                           -0.0002  0.5105 -0.0036 -0.0564 -0.0030
                                            0.1996  0.0142 -0.8339  0.0122  0.0001
                                           -0.0004 -0.0054 -0.0021  0.0211
                ( 62.13%)  -0.7882* H  12 s( 99.89%)p 0.00(  0.11%)
                                            0.9994 -0.0049  0.0051 -0.0104  0.0311
   160. (0.03595) BD*( 1) O   3 - C   4  
                ( 29.44%)   0.5426* O   3 s( 30.07%)p 2.32( 69.86%)d 0.00(  0.07%)
                                            0.0001  0.5484 -0.0027  0.2774  0.0081
                                           -0.7596  0.0040  0.2110  0.0049 -0.0019
                                           -0.0009 -0.0085 -0.0229 -0.0100
                ( 70.56%)  -0.8400* C   4 s( 19.89%)p 4.01( 79.75%)d 0.02(  0.35%)
                                           -0.0001  0.4458  0.0115 -0.2769  0.0180
                                            0.8200  0.0491 -0.2137  0.0060 -0.0329
                                            0.0076 -0.0226 -0.0362 -0.0242
   161. (0.01257) BD*( 1) C   4 - C   5  
                ( 47.94%)   0.6924* C   4 s( 33.06%)p 2.02( 66.88%)d 0.00(  0.06%)
                                            0.0001 -0.5749 -0.0128 -0.7325  0.0278
                                            0.1497  0.0099  0.3301  0.0065  0.0061
                                            0.0172 -0.0034 -0.0142  0.0039
                ( 52.06%)  -0.7215* C   5 s( 26.29%)p 2.80( 73.63%)d 0.00(  0.08%)
                                           -0.0004 -0.5121 -0.0250  0.7696  0.0221
                                           -0.1740  0.0063 -0.3365 -0.0052  0.0097
                                            0.0168 -0.0037 -0.0193  0.0087
   162. (0.02311) BD*( 1) C   4 - O   8  
                ( 68.39%)   0.8270* C   4 s( 21.25%)p 3.69( 78.41%)d 0.02(  0.33%)
                                            0.0000  0.4608  0.0157 -0.6193  0.0053
                                           -0.5400 -0.0496 -0.3264 -0.0094  0.0418
                                            0.0269  0.0220  0.0109 -0.0155
                ( 31.61%)  -0.5622* O   8 s( 28.80%)p 2.47( 71.11%)d 0.00(  0.08%)
                                            0.0000  0.5367  0.0004  0.6145  0.0103
                                            0.4781 -0.0070  0.3238  0.0018  0.0191
                                            0.0096  0.0160 -0.0092 -0.0065
   163. (0.02302) BD*( 1) C   4 - H  13  
                ( 38.37%)   0.6195* C   4 s( 25.85%)p 2.87( 74.08%)d 0.00(  0.07%)
                                            0.0003 -0.5081  0.0191  0.0236 -0.0037
                                            0.0593  0.0031 -0.8583 -0.0002 -0.0004
                                            0.0035  0.0013 -0.0008 -0.0266
                ( 61.63%)  -0.7850* H  13 s( 99.87%)p 0.00(  0.13%)
                                           -0.9994  0.0028  0.0030 -0.0047  0.0351
   164. (0.00792) BD*( 1) C   5 - C   6  
                ( 47.35%)   0.6881* C   5 s( 29.37%)p 2.40( 70.60%)d 0.00(  0.03%)
                                           -0.0002 -0.5419 -0.0003 -0.6023  0.0000
                                           -0.5090  0.0066 -0.2900  0.0054 -0.0116
                                           -0.0078 -0.0107  0.0016  0.0044
                ( 52.65%)  -0.7256* C   6 s( 26.62%)p 2.75( 73.33%)d 0.00(  0.05%)
                                           -0.0003 -0.5159 -0.0059  0.6153 -0.0030
                                            0.5198  0.0080  0.2905  0.0069 -0.0174
                                           -0.0094 -0.0080 -0.0037  0.0080
   165. (0.00711) BD*( 1) C   5 - H  14  
                ( 36.49%)   0.6040* C   5 s( 22.33%)p 3.48( 77.63%)d 0.00(  0.04%)
                                           -0.0002  0.4725 -0.0065  0.2003  0.0031
                                           -0.8398  0.0032  0.1749 -0.0183 -0.0019
                                           -0.0001 -0.0101 -0.0156 -0.0079
                ( 63.51%)  -0.7970* H  14 s( 99.90%)p 0.00(  0.10%)
                                            0.9995 -0.0033 -0.0084  0.0300 -0.0033
   166. (0.00824) BD*( 1) C   5 - H  15  
                ( 36.95%)   0.6079* C   5 s( 22.06%)p 3.53( 77.90%)d 0.00(  0.04%)
                                           -0.0002  0.4696 -0.0093 -0.0569  0.0112
                                            0.0676 -0.0166 -0.8779  0.0037 -0.0016
                                            0.0083 -0.0039  0.0007  0.0184
                ( 63.05%)  -0.7940* H  15 s( 99.91%)p 0.00(  0.09%)
                                            0.9995 -0.0033 -0.0004 -0.0003  0.0306
   167. (0.00295) BD*( 1) C   6 - C   7  
                ( 47.92%)   0.6922* C   6 s( 29.06%)p 2.44( 70.90%)d 0.00(  0.04%)
                                           -0.0002 -0.5389 -0.0147 -0.7521 -0.0060
                                            0.1656 -0.0123  0.3401 -0.0094  0.0075
                                            0.0130 -0.0045 -0.0117  0.0041
                ( 52.08%)  -0.7217* C   7 s( 29.12%)p 2.43( 70.83%)d 0.00(  0.05%)
                                           -0.0004 -0.5396 -0.0098  0.7538  0.0033
                                           -0.1606 -0.0133 -0.3376 -0.0123  0.0057
                                            0.0133 -0.0025 -0.0155  0.0063
   168. (0.00816) BD*( 1) C   6 - H  16  
                ( 38.19%)   0.6179* C   6 s( 22.26%)p 3.49( 77.70%)d 0.00(  0.04%)
                                            0.0001 -0.4717  0.0088  0.2303 -0.0148
                                           -0.8339 -0.0028  0.1679 -0.0126  0.0115
                                           -0.0029  0.0071  0.0132  0.0091
                ( 61.81%)  -0.7862* H  16 s( 99.91%)p 0.00(  0.09%)
                                           -0.9995  0.0036 -0.0042  0.0295 -0.0041
   169. (0.00822) BD*( 1) C   6 - H  17  
                ( 38.45%)   0.6201* C   6 s( 22.06%)p 3.53( 77.90%)d 0.00(  0.04%)
                                            0.0001 -0.4696  0.0090 -0.0436 -0.0118
                                            0.0769 -0.0161 -0.8779  0.0036 -0.0002
                                            0.0006  0.0048  0.0003 -0.0205
                ( 61.55%)  -0.7845* H  17 s( 99.91%)p 0.00(  0.09%)
                                           -0.9995  0.0042  0.0057  0.0001  0.0293
   170. (0.00220) BD*( 1) C   7 - H  18  
                ( 37.80%)   0.6148* C   7 s( 24.08%)p 3.15( 75.88%)d 0.00(  0.04%)
                                            0.0000 -0.4907 -0.0030 -0.6066 -0.0042
                                           -0.5403  0.0112 -0.3141  0.0108 -0.0145
                                           -0.0089 -0.0083 -0.0004  0.0054
                ( 62.20%)  -0.7887* H  18 s( 99.91%)p 0.00(  0.09%)
                                           -0.9996  0.0008  0.0221  0.0174  0.0092
   171. (0.00380) BD*( 1) C   7 - H  19  
                ( 38.63%)   0.6215* C   7 s( 23.40%)p 3.27( 76.55%)d 0.00(  0.04%)
                                            0.0000  0.4837 -0.0055  0.2492  0.0190
                                           -0.8202  0.0061  0.1742 -0.0066 -0.0074
                                            0.0018 -0.0071 -0.0150 -0.0090
                ( 61.37%)  -0.7834* H  19 s( 99.92%)p 0.00(  0.08%)
                                            0.9996 -0.0016 -0.0123  0.0260 -0.0047
   172. (0.00379) BD*( 1) C   7 - H  20  
                ( 38.68%)   0.6219* C   7 s( 23.37%)p 3.28( 76.59%)d 0.00(  0.04%)
                                            0.0000  0.4834 -0.0053 -0.0239  0.0210
                                            0.0935 -0.0007 -0.8696  0.0007 -0.0002
                                            0.0034 -0.0036  0.0001  0.0199
                ( 61.32%)  -0.7831* H  20 s( 99.92%)p 0.00(  0.08%)
                                            0.9996 -0.0016 -0.0037 -0.0033  0.0287


 NHO Directionality and "Bond Bending" (deviations from line of nuclear centers)

         [Thresholds for printing:  angular deviation  >  1.0 degree]
                                    hybrid p-character > 25.0%
                                    orbital occupancy  >  0.10e

                                Line of Centers        Hybrid 1              Hybrid 2
                                ---------------  -------------------   ------------------
                NBO               Theta   Phi    Theta   Phi    Dev    Theta   Phi    Dev
 ========================================================================================
     1. BD (   1) C   1 - C   2   100.8   74.6   102.1   79.4   4.9     79.8  250.5   4.1
     2. BD (   1) C   1 - O   8    95.3  330.6    95.5  325.7   4.9     86.6  156.7   6.4
     3. BD (   1) C   1 - H   9   130.6  209.8   130.5  211.3   1.1      --     --    --
     4. BD (   1) C   1 - H  10    22.3  194.6    22.6  200.9   2.4      --     --    --
     5. BD (   1) C   2 - O   3    75.5    1.7    75.9    6.0   4.2    105.2  176.3   5.3
     6. BD (   1) C   2 - H  11    57.2  128.5    56.8  125.7   2.4      --     --    --
     7. BD (   1) C   2 - H  12   165.4  114.9   164.9  105.5   2.4      --     --    --
     8. BD (   1) O   3 - C   4    76.6  287.7    75.0  290.7   3.3    102.9  106.6   1.2
     9. BD (   1) C   4 - C   5   112.8  347.5   115.0  347.2   2.2      --     --    --
    10. BD (   1) C   4 - O   8   112.1  221.8   111.5  223.8   2.0     67.4   37.0   4.4
    11. BD (   1) C   4 - H  13     4.8  282.7     4.4  252.3   2.5      --     --    --
    13. BD (   1) C   5 - H  14    78.2  282.8    79.7  283.7   1.7      --     --    --
    14. BD (   1) C   5 - H  15   173.5  135.9   175.5  131.9   2.0      --     --    --
    16. BD (   1) C   6 - H  16   100.8  105.7   100.2  104.4   1.3      --     --    --
    29. LP (   1) O   3             --     --    102.5   50.2   --       --     --    --
    30. LP (   2) O   3             --     --     19.1  119.8   --       --     --    --
    31. LP (   1) O   8             --     --    130.7  284.3   --       --     --    --
    32. LP (   2) O   8             --     --     36.0  259.9   --       --     --    --


 Second Order Perturbation Theory Analysis of Fock Matrix in NBO Basis

     Threshold for printing:   0.25 kcal/mol
                                                                              E(2)  E(j)-E(i) F(i,j)
         Donor NBO (i)                     Acceptor NBO (j)                 kcal/mol   a.u.    a.u. 
 ===================================================================================================

 within unit  1
   1. BD (   1) C   1 - C   2        / 61. RY*(   2) C   4                    0.26    1.81    0.027
   1. BD (   1) C   1 - C   2        /155. BD*(   1) C   1 - H   9            0.26    1.11    0.021
   1. BD (   1) C   1 - C   2        /161. BD*(   1) C   4 - C   5            0.44    1.02    0.027
   2. BD (   1) C   1 - O   8        / 60. RY*(   1) C   4                    0.59    1.47    0.037
   2. BD (   1) C   1 - O   8        /157. BD*(   1) C   2 - O   3            0.65    1.09    0.034
   2. BD (   1) C   1 - O   8        /158. BD*(   1) C   2 - H  11            0.52    1.29    0.033
   2. BD (   1) C   1 - O   8        /160. BD*(   1) O   3 - C   4            0.93    1.07    0.040
   2. BD (   1) C   1 - O   8        /161. BD*(   1) C   4 - C   5            1.12    1.23    0.047
   3. BD (   1) C   1 - H   9        /157. BD*(   1) C   2 - O   3            1.03    0.76    0.035
   3. BD (   1) C   1 - H   9        /162. BD*(   1) C   4 - O   8            1.38    0.77    0.041
   4. BD (   1) C   1 - H  10        / 43. RY*(   2) C   2                    0.32    1.30    0.026
   4. BD (   1) C   1 - H  10        /159. BD*(   1) C   2 - H  12            1.12    0.95    0.041
   4. BD (   1) C   1 - H  10        /162. BD*(   1) C   4 - O   8            0.43    0.77    0.023
   5. BD (   1) C   2 - O   3        / 60. RY*(   1) C   4                    0.88    1.50    0.046
   5. BD (   1) C   2 - O   3        /154. BD*(   1) C   1 - O   8            0.52    1.16    0.031
   5. BD (   1) C   2 - O   3        /155. BD*(   1) C   1 - H   9            0.45    1.35    0.031
   5. BD (   1) C   2 - O   3        /161. BD*(   1) C   4 - C   5            0.66    1.26    0.037
   5. BD (   1) C   2 - O   3        /162. BD*(   1) C   4 - O   8            0.93    1.14    0.041
   6. BD (   1) C   2 - H  11        / 52. RY*(   2) O   3                    0.26    1.76    0.027
   6. BD (   1) C   2 - H  11        /154. BD*(   1) C   1 - O   8            0.91    0.81    0.034
   6. BD (   1) C   2 - H  11        /160. BD*(   1) O   3 - C   4            0.89    0.75    0.033
   7. BD (   1) C   2 - H  12        /156. BD*(   1) C   1 - H  10            1.05    0.97    0.040
   7. BD (   1) C   2 - H  12        /160. BD*(   1) O   3 - C   4            0.79    0.75    0.031
   8. BD (   1) O   3 - C   4        / 43. RY*(   2) C   2                    0.43    1.68    0.034
   8. BD (   1) O   3 - C   4        / 44. RY*(   3) C   2                    0.32    2.15    0.033
   8. BD (   1) O   3 - C   4        / 70. RY*(   2) C   5                    0.28    1.71    0.028
   8. BD (   1) O   3 - C   4        /158. BD*(   1) C   2 - H  11            0.36    1.34    0.028
   8. BD (   1) O   3 - C   4        /165. BD*(   1) C   5 - H  14            0.59    1.36    0.036
   9. BD (   1) C   4 - C   5        / 51. RY*(   1) O   3                    0.55    1.84    0.040
   9. BD (   1) C   4 - C   5        / 78. RY*(   1) C   6                    0.83    1.51    0.045
   9. BD (   1) C   4 - C   5        / 96. RY*(   1) O   8                    0.46    1.86    0.037
   9. BD (   1) C   4 - C   5        /154. BD*(   1) C   1 - O   8            1.05    0.94    0.040
   9. BD (   1) C   4 - C   5        /157. BD*(   1) C   2 - O   3            0.87    0.91    0.036
   9. BD (   1) C   4 - C   5        /163. BD*(   1) C   4 - H  13            0.37    1.05    0.025
   9. BD (   1) C   4 - C   5        /164. BD*(   1) C   5 - C   6            0.55    1.09    0.031
   9. BD (   1) C   4 - C   5        /167. BD*(   1) C   6 - C   7            0.87    1.12    0.039
  10. BD (   1) C   4 - O   8        / 34. RY*(   2) C   1                    0.72    1.67    0.044
  10. BD (   1) C   4 - O   8        /155. BD*(   1) C   1 - H   9            0.77    1.35    0.041
  10. BD (   1) C   4 - O   8        /160. BD*(   1) O   3 - C   4            0.35    1.10    0.025
  10. BD (   1) C   4 - O   8        /164. BD*(   1) C   5 - C   6            0.81    1.30    0.041
  11. BD (   1) C   4 - H  13        / 52. RY*(   2) O   3                    0.27    1.79    0.028
  11. BD (   1) C   4 - H  13        / 69. RY*(   1) C   5                    0.65    1.46    0.039
  11. BD (   1) C   4 - H  13        /154. BD*(   1) C   1 - O   8            0.31    0.85    0.021
  11. BD (   1) C   4 - H  13        /157. BD*(   1) C   2 - O   3            0.47    0.82    0.025
  11. BD (   1) C   4 - H  13        /161. BD*(   1) C   4 - C   5            0.31    0.96    0.022
  11. BD (   1) C   4 - H  13        /166. BD*(   1) C   5 - H  15            1.27    1.03    0.046
  12. BD (   1) C   5 - C   6        / 60. RY*(   1) C   4                    0.38    1.20    0.027
  12. BD (   1) C   5 - C   6        / 63. RY*(   4) C   4                    0.28    1.61    0.027
  12. BD (   1) C   5 - C   6        / 87. RY*(   1) C   7                    0.59    1.42    0.037
  12. BD (   1) C   5 - C   6        /161. BD*(   1) C   4 - C   5            0.38    0.96    0.024
  12. BD (   1) C   5 - C   6        /162. BD*(   1) C   4 - O   8            1.65    0.83    0.047
  12. BD (   1) C   5 - C   6        /165. BD*(   1) C   5 - H  14            0.43    1.04    0.027
  12. BD (   1) C   5 - C   6        /166. BD*(   1) C   5 - H  15            0.40    1.04    0.026
  12. BD (   1) C   5 - C   6        /167. BD*(   1) C   6 - C   7            0.40    1.03    0.026
  12. BD (   1) C   5 - C   6        /170. BD*(   1) C   7 - H  18            0.73    1.10    0.036
  13. BD (   1) C   5 - H  14        / 79. RY*(   2) C   6                    0.26    1.49    0.025
  13. BD (   1) C   5 - H  14        /160. BD*(   1) O   3 - C   4            3.12    0.69    0.059
  13. BD (   1) C   5 - H  14        /162. BD*(   1) C   4 - O   8            0.30    0.73    0.019
  13. BD (   1) C   5 - H  14        /164. BD*(   1) C   5 - C   6            0.26    0.89    0.019
  13. BD (   1) C   5 - H  14        /168. BD*(   1) C   6 - H  16            1.40    0.97    0.047
  14. BD (   1) C   5 - H  15        / 79. RY*(   2) C   6                    0.34    1.49    0.029
  14. BD (   1) C   5 - H  15        /160. BD*(   1) O   3 - C   4            0.33    0.69    0.019
  14. BD (   1) C   5 - H  15        /162. BD*(   1) C   4 - O   8            0.34    0.73    0.020
  14. BD (   1) C   5 - H  15        /163. BD*(   1) C   4 - H  13            2.00    0.86    0.053
  14. BD (   1) C   5 - H  15        /164. BD*(   1) C   5 - C   6            0.27    0.89    0.019
  14. BD (   1) C   5 - H  15        /169. BD*(   1) C   6 - H  17            1.41    0.96    0.047
  15. BD (   1) C   6 - C   7        / 70. RY*(   2) C   5                    0.27    1.36    0.024
  15. BD (   1) C   6 - C   7        / 71. RY*(   3) C   5                    0.39    1.39    0.029
  15. BD (   1) C   6 - C   7        /161. BD*(   1) C   4 - C   5            1.40    0.93    0.046
  15. BD (   1) C   6 - C   7        /164. BD*(   1) C   5 - C   6            0.59    0.97    0.030
  15. BD (   1) C   6 - C   7        /168. BD*(   1) C   6 - H  16            0.38    1.05    0.025
  15. BD (   1) C   6 - C   7        /169. BD*(   1) C   6 - H  17            0.37    1.04    0.025
  16. BD (   1) C   6 - H  16        / 69. RY*(   1) C   5                    0.32    1.33    0.026
  16. BD (   1) C   6 - H  16        / 88. RY*(   2) C   7                    0.31    1.37    0.026
  16. BD (   1) C   6 - H  16        /165. BD*(   1) C   5 - H  14            1.75    0.90    0.050
  16. BD (   1) C   6 - H  16        /171. BD*(   1) C   7 - H  19            1.45    0.95    0.047
  17. BD (   1) C   6 - H  17        / 88. RY*(   2) C   7                    0.32    1.37    0.026
  17. BD (   1) C   6 - H  17        /166. BD*(   1) C   5 - H  15            1.74    0.90    0.050
  17. BD (   1) C   6 - H  17        /172. BD*(   1) C   7 - H  20            1.46    0.95    0.047
  18. BD (   1) C   7 - H  18        /164. BD*(   1) C   5 - C   6            1.94    0.84    0.051
  19. BD (   1) C   7 - H  19        /168. BD*(   1) C   6 - H  16            1.62    0.92    0.049
  20. BD (   1) C   7 - H  20        /169. BD*(   1) C   6 - H  17            1.63    0.91    0.049
  21. CR (   1) C   1                / 43. RY*(   2) C   2                    0.25   10.93    0.067
  21. CR (   1) C   1                /105. RY*(   1) H   9                    0.43   10.51    0.085
  21. CR (   1) C   1                /109. RY*(   1) H  10                    0.36   10.52    0.078
  21. CR (   1) C   1                /154. BD*(   1) C   1 - O   8            0.35   10.43    0.076
  21. CR (   1) C   1                /162. BD*(   1) C   4 - O   8            0.65   10.41    0.105
  22. CR (   1) C   2                /113. RY*(   1) H  11                    0.45   10.52    0.087
  22. CR (   1) C   2                /117. RY*(   1) H  12                    0.45   10.52    0.087
  22. CR (   1) C   2                /157. BD*(   1) C   2 - O   3            0.46   10.41    0.088
  22. CR (   1) C   2                /160. BD*(   1) O   3 - C   4            0.58   10.39    0.100
  23. CR (   1) O   3                / 42. RY*(   1) C   2                    0.72   19.75    0.151
  23. CR (   1) O   3                / 43. RY*(   2) C   2                    0.26   19.83    0.090
  23. CR (   1) O   3                / 60. RY*(   1) C   4                    0.94   19.67    0.172
  24. CR (   1) C   4                / 72. RY*(   4) C   5                    0.52   11.12    0.096
  24. CR (   1) C   4                /121. RY*(   1) H  13                    0.48   10.57    0.090
  24. CR (   1) C   4                /154. BD*(   1) C   1 - O   8            0.60   10.51    0.101
  24. CR (   1) C   4                /157. BD*(   1) C   2 - O   3            0.52   10.48    0.094
  24. CR (   1) C   4                /160. BD*(   1) O   3 - C   4            0.38   10.45    0.081
  24. CR (   1) C   4                /161. BD*(   1) C   4 - C   5            0.37   10.62    0.080
  25. CR (   1) C   5                / 62. RY*(   3) C   4                    0.26   11.68    0.070
  25. CR (   1) C   5                / 65. RY*(   6) C   4                    0.33   11.53    0.078
  25. CR (   1) C   5                / 81. RY*(   4) C   6                    0.44   11.10    0.088
  25. CR (   1) C   5                /125. RY*(   1) H  14                    0.39   10.49    0.080
  25. CR (   1) C   5                /129. RY*(   1) H  15                    0.36   10.48    0.078
  26. CR (   1) C   6                / 70. RY*(   2) C   5                    0.44   10.84    0.087
  26. CR (   1) C   6                / 89. RY*(   3) C   7                    0.67   10.62    0.106
  26. CR (   1) C   6                /133. RY*(   1) H  16                    0.34   10.48    0.075
  26. CR (   1) C   6                /137. RY*(   1) H  17                    0.32   10.48    0.073
  27. CR (   1) C   7                /141. RY*(   1) H  18                    0.37   10.51    0.079
  27. CR (   1) C   7                /145. RY*(   1) H  19                    0.34   10.51    0.076
  27. CR (   1) C   7                /149. RY*(   1) H  20                    0.34   10.51    0.076
  28. CR (   1) O   8                / 33. RY*(   1) C   1                    0.41   20.03    0.114
  28. CR (   1) O   8                / 34. RY*(   2) C   1                    0.45   19.80    0.119
  28. CR (   1) O   8                / 60. RY*(   1) C   4                    0.99   19.62    0.177
  29. LP (   1) O   3                / 42. RY*(   1) C   2                    1.08    1.33    0.048
  29. LP (   1) O   3                / 60. RY*(   1) C   4                    0.92    1.25    0.043
  29. LP (   1) O   3                / 61. RY*(   2) C   4                    0.45    1.80    0.036
  29. LP (   1) O   3                /153. BD*(   1) C   1 - C   2            1.34    0.97    0.046
  29. LP (   1) O   3                /159. BD*(   1) C   2 - H  12            0.26    1.06    0.021
  29. LP (   1) O   3                /162. BD*(   1) C   4 - O   8            1.31    0.88    0.043
  30. LP (   2) O   3                / 45. RY*(   4) C   2                    0.52    2.42    0.045
  30. LP (   2) O   3                / 64. RY*(   5) C   4                    0.44    2.35    0.041
  30. LP (   2) O   3                /158. BD*(   1) C   2 - H  11            2.03    0.87    0.053
  30. LP (   2) O   3                /159. BD*(   1) C   2 - H  12            2.15    0.86    0.055
  30. LP (   2) O   3                /161. BD*(   1) C   4 - C   5            0.90    0.81    0.034
  30. LP (   2) O   3                /162. BD*(   1) C   4 - O   8            1.08    0.68    0.034
  30. LP (   2) O   3                /163. BD*(   1) C   4 - H  13            2.81    0.81    0.060
  31. LP (   1) O   8                / 33. RY*(   1) C   1                    0.90    1.62    0.049
  31. LP (   1) O   8                / 34. RY*(   2) C   1                    0.32    1.39    0.027
  31. LP (   1) O   8                / 60. RY*(   1) C   4                    1.16    1.22    0.048
  31. LP (   1) O   8                / 61. RY*(   2) C   4                    0.65    1.77    0.043
  31. LP (   1) O   8                /153. BD*(   1) C   1 - C   2            0.49    0.94    0.027
  31. LP (   1) O   8                /155. BD*(   1) C   1 - H   9            0.76    1.06    0.036
  31. LP (   1) O   8                /156. BD*(   1) C   1 - H  10            0.54    1.03    0.030
  31. LP (   1) O   8                /160. BD*(   1) O   3 - C   4            0.62    0.81    0.029
  31. LP (   1) O   8                /161. BD*(   1) C   4 - C   5            0.36    0.98    0.024
  31. LP (   1) O   8                /163. BD*(   1) C   4 - H  13            0.71    0.98    0.033
  32. LP (   2) O   8                / 34. RY*(   2) C   1                    0.27    1.16    0.023
  32. LP (   2) O   8                / 35. RY*(   3) C   1                    0.62    2.05    0.046
  32. LP (   2) O   8                / 60. RY*(   1) C   4                    0.29    0.99    0.022
  32. LP (   2) O   8                / 62. RY*(   3) C   4                    0.48    1.98    0.040
  32. LP (   2) O   8                / 65. RY*(   6) C   4                    0.39    1.83    0.035
  32. LP (   2) O   8                /153. BD*(   1) C   1 - C   2            1.79    0.72    0.046
  32. LP (   2) O   8                /156. BD*(   1) C   1 - H  10            2.82    0.81    0.061
  32. LP (   2) O   8                /160. BD*(   1) O   3 - C   4            4.02    0.59    0.062
  32. LP (   2) O   8                /161. BD*(   1) C   4 - C   5            0.29    0.75    0.019
  32. LP (   2) O   8                /163. BD*(   1) C   4 - H  13            3.06    0.76    0.061


 Natural Bond Orbitals (Summary):

                                                            Principal Delocalizations
           NBO                        Occupancy    Energy   (geminal,vicinal,remote)
 ====================================================================================
 Molecular unit  1  (C6H12O2)
     1. BD (   1) C   1 - C   2          0.99723    -0.82945  161(r),155(g),61(r)
     2. BD (   1) C   1 - O   8          0.99235    -1.03629  161(v),160(v),157(v),60(v)
                                                    158(v)
     3. BD (   1) C   1 - H   9          0.99052    -0.70671  162(v),157(v)
     4. BD (   1) C   1 - H  10          0.99393    -0.70592  159(v),162(v),43(v)
     5. BD (   1) C   2 - O   3          0.99376    -1.07204  162(v),60(v),161(v),154(v)
                                                    155(v)
     6. BD (   1) C   2 - H  11          0.99275    -0.72391  160(v),154(v),52(v)
     7. BD (   1) C   2 - H  12          0.99393    -0.72248  156(v),160(v)
     8. BD (   1) O   3 - C   4          0.99514    -1.08920  165(v),43(v),158(v),44(v)
                                                    70(v),162(g)
     9. BD (   1) C   4 - C   5          0.99001    -0.85593  154(v),167(v),157(v),78(v)
                                                    51(v),164(g),96(v),163(g)
    10. BD (   1) C   4 - O   8          0.99435    -1.06707  164(v),155(v),34(v),160(g)
    11. BD (   1) C   4 - H  13          0.99255    -0.76261  166(v),69(v),157(v),154(v)
                                                    161(g),52(v)
    12. BD (   1) C   5 - C   6          0.98774    -0.76658  162(v),170(v),87(v),165(g)
                                                    167(g),166(g),60(v),161(g)
                                                    63(v)
    13. BD (   1) C   5 - H  14          0.98284    -0.66327  160(v),168(v),162(v),79(v)
                                                    164(g)
    14. BD (   1) C   5 - H  15          0.98597    -0.66224  163(v),169(v),79(v),162(v)
                                                    160(v),164(g)
    15. BD (   1) C   6 - C   7          0.99248    -0.73901  161(v),164(g),71(v),168(g)
                                                    169(g),70(v)
    16. BD (   1) C   6 - H  16          0.98872    -0.62713  165(v),171(v),69(v),88(v)
    17. BD (   1) C   6 - H  17          0.98872    -0.62692  166(v),172(v),88(v)
    18. BD (   1) C   7 - H  18          0.99287    -0.60933  164(v)
    19. BD (   1) C   7 - H  19          0.99411    -0.60929  168(v)
    20. BD (   1) C   7 - H  20          0.99405    -0.60972  169(v)
    21. CR (   1) C   1                  0.99957   -10.34112  162(v),105(v),109(v),154(g)
                                                    43(v)
    22. CR (   1) C   2                  0.99954   -10.35619  160(v),157(g),117(v),113(v)
    23. CR (   1) O   3                  0.99986   -19.24224  60(v),42(v),43(v)
    24. CR (   1) C   4                  0.99948   -10.42470  154(v),157(v),72(v),121(v)
                                                    160(g),161(g)
    25. CR (   1) C   5                  0.99952   -10.25916  81(v),125(v),129(v),65(v)
                                                    62(v)
    26. CR (   1) C   6                  0.99956   -10.22311  89(v),70(v),133(v),137(v)
    27. CR (   1) C   7                  0.99962   -10.19883  141(v),149(v),145(v)
    28. CR (   1) O   8                  0.99986   -19.19244  60(v),34(v),33(v)
    29. LP (   1) O   3                  0.98403    -0.81488  153(v),162(v),42(v),60(v)
                                                    61(v),159(v)
    30. LP (   2) O   3                  0.97576    -0.61578  163(v),159(v),158(v),162(v)
                                                    161(v),45(v),64(v)
    31. LP (   1) O   8                  0.98262    -0.78487  60(v),33(v),155(v),163(v)
                                                    61(v),160(v),156(v),153(v)
                                                    161(v),34(v)
    32. LP (   2) O   8                  0.96003    -0.56162  160(v),163(v),156(v),153(v)
                                                    35(v),62(v),65(v),161(v)
                                                    60(v),34(v)
    33. RY*(   1) C   1                  0.00173     0.83713   
    34. RY*(   2) C   1                  0.00159     0.60298   
    35. RY*(   3) C   1                  0.00082     1.49117   
    36. RY*(   4) C   1                  0.00058     1.25677   
    37. RY*(   5) C   1                  0.00016     0.97415   
    38. RY*(   6) C   1                  0.00010     0.81194   
    39. RY*(   7) C   1                  0.00007     1.93996   
    40. RY*(   8) C   1                  0.00004     1.93911   
    41. RY*(   9) C   1                  0.00000     1.95544   
    42. RY*(   1) C   2                  0.00183     0.51072   
    43. RY*(   2) C   2                  0.00131     0.58918   
    44. RY*(   3) C   2                  0.00097     1.06562   
    45. RY*(   4) C   2                  0.00066     1.79995   
    46. RY*(   5) C   2                  0.00023     0.74249   
    47. RY*(   6) C   2                  0.00011     1.13900   
    48. RY*(   7) C   2                  0.00007     1.77916   
    49. RY*(   8) C   2                  0.00007     1.96678   
    50. RY*(   9) C   2                  0.00001     1.97813   
    51. RY*(   1) O   3                  0.00139     0.98156   
    52. RY*(   2) O   3                  0.00089     1.03155   
    53. RY*(   3) O   3                  0.00026     1.60821   
    54. RY*(   4) O   3                  0.00016     2.24938   
    55. RY*(   5) O   3                  0.00007     1.42446   
    56. RY*(   6) O   3                  0.00005     2.16303   
    57. RY*(   7) O   3                  0.00004     2.80500   
    58. RY*(   8) O   3                  0.00000     2.46107   
    59. RY*(   9) O   3                  0.00001     2.54659   
    60. RY*(   1) C   4                  0.00421     0.43144   
    61. RY*(   2) C   4                  0.00226     0.98221   
    62. RY*(   3) C   4                  0.00153     1.42191   
    63. RY*(   4) C   4                  0.00122     0.84457   
    64. RY*(   5) C   4                  0.00100     1.73194   
    65. RY*(   6) C   4                  0.00076     1.26806   
    66. RY*(   7) C   4                  0.00047     1.68481   
    67. RY*(   8) C   4                  0.00025     1.76550   
    68. RY*(   9) C   4                  0.00010     1.49922   
    69. RY*(   1) C   5                  0.00240     0.69832   
    70. RY*(   2) C   5                  0.00173     0.62118   
    71. RY*(   3) C   5                  0.00139     0.65278   
    72. RY*(   4) C   5                  0.00046     0.69524   
    73. RY*(   5) C   5                  0.00016     1.88176   
    74. RY*(   6) C   5                  0.00012     1.87097   
    75. RY*(   7) C   5                  0.00005     2.01430   
    76. RY*(   8) C   5                  0.00002     2.05840   
    77. RY*(   9) C   5                  0.00001     1.94993   
    78. RY*(   1) C   6                  0.00195     0.64943   
    79. RY*(   2) C   6                  0.00161     0.82310   
    80. RY*(   3) C   6                  0.00047     0.99284   
    81. RY*(   4) C   6                  0.00021     0.84233   
    82. RY*(   5) C   6                  0.00019     1.87525   
    83. RY*(   6) C   6                  0.00006     1.51138   
    84. RY*(   7) C   6                  0.00004     1.86507   
    85. RY*(   8) C   6                  0.00000     2.03449   
    86. RY*(   9) C   6                  0.00000     2.07989   
    87. RY*(   1) C   7                  0.00160     0.65718   
    88. RY*(   2) C   7                  0.00098     0.74374   
    89. RY*(   3) C   7                  0.00024     0.40095   
    90. RY*(   4) C   7                  0.00006     1.14746   
    91. RY*(   5) C   7                  0.00000     1.78644   
    92. RY*(   6) C   7                  0.00001     1.90763   
    93. RY*(   7) C   7                  0.00000     1.99483   
    94. RY*(   8) C   7                  0.00001     2.03639   
    95. RY*(   9) C   7                  0.00000     2.10125   
    96. RY*(   1) O   8                  0.00129     1.00834   
    97. RY*(   2) O   8                  0.00075     1.06476   
    98. RY*(   3) O   8                  0.00018     1.68982   
    99. RY*(   4) O   8                  0.00013     1.85426   
   100. RY*(   5) O   8                  0.00008     1.96746   
   101. RY*(   6) O   8                  0.00004     2.47977   
   102. RY*(   7) O   8                  0.00002     2.48287   
   103. RY*(   8) O   8                  0.00000     2.51850   
   104. RY*(   9) O   8                  0.00001     2.51171   
   105. RY*(   1) H   9                  0.00046     0.17011   
   106. RY*(   2) H   9                  0.00007     1.67757   
   107. RY*(   3) H   9                  0.00005     1.70277   
   108. RY*(   4) H   9                  0.00002     1.94919   
   109. RY*(   1) H  10                  0.00107     0.18059   
   110. RY*(   2) H  10                  0.00007     1.56272   
   111. RY*(   3) H  10                  0.00007     1.79485   
   112. RY*(   4) H  10                  0.00001     1.98521   
   113. RY*(   1) H  11                  0.00067     0.16295   
   114. RY*(   2) H  11                  0.00008     1.57049   
   115. RY*(   3) H  11                  0.00006     1.74783   
   116. RY*(   4) H  11                  0.00001     1.94068   
   117. RY*(   1) H  12                  0.00096     0.16529   
   118. RY*(   2) H  12                  0.00008     1.63104   
   119. RY*(   3) H  12                  0.00006     1.67508   
   120. RY*(   4) H  12                  0.00002     1.97709   
   121. RY*(   1) H  13                  0.00199     0.14880   
   122. RY*(   2) H  13                  0.00006     1.84316   
   123. RY*(   3) H  13                  0.00007     1.63438   
   124. RY*(   4) H  13                  0.00002     1.96722   
   125. RY*(   1) H  14                  0.00114     0.22661   
   126. RY*(   2) H  14                  0.00009     1.66107   
   127. RY*(   3) H  14                  0.00006     1.69289   
   128. RY*(   4) H  14                  0.00002     2.15812   
   129. RY*(   1) H  15                  0.00175     0.22312   
   130. RY*(   2) H  15                  0.00008     1.71286   
   131. RY*(   3) H  15                  0.00005     1.67139   
   132. RY*(   4) H  15                  0.00002     2.15226   
   133. RY*(   1) H  16                  0.00141     0.25591   
   134. RY*(   2) H  16                  0.00009     1.65135   
   135. RY*(   3) H  16                  0.00006     1.68368   
   136. RY*(   4) H  16                  0.00002     2.19294   
   137. RY*(   1) H  17                  0.00133     0.25424   
   138. RY*(   2) H  17                  0.00009     1.65137   
   139. RY*(   3) H  17                  0.00005     1.68193   
   140. RY*(   4) H  17                  0.00002     2.18049   
   141. RY*(   1) H  18                  0.00053     0.31419   
   142. RY*(   2) H  18                  0.00009     1.66337   
   143. RY*(   3) H  18                  0.00007     1.66226   
   144. RY*(   4) H  18                  0.00002     2.12587   
   145. RY*(   1) H  19                  0.00073     0.30622   
   146. RY*(   2) H  19                  0.00009     1.66268   
   147. RY*(   3) H  19                  0.00007     1.66022   
   148. RY*(   4) H  19                  0.00001     2.13588   
   149. RY*(   1) H  20                  0.00073     0.30628   
   150. RY*(   2) H  20                  0.00010     1.66066   
   151. RY*(   3) H  20                  0.00007     1.65852   
   152. RY*(   4) H  20                  0.00002     2.13822   
   153. BD*(   1) C   1 - C   2          0.01265     0.15426   
   154. BD*(   1) C   1 - O   8          0.00734     0.08564   
   155. BD*(   1) C   1 - H   9          0.00584     0.27932   
   156. BD*(   1) C   1 - H  10          0.01160     0.24951   
   157. BD*(   1) C   2 - O   3          0.00899     0.05708   
   158. BD*(   1) C   2 - H  11          0.00761     0.25056   
   159. BD*(   1) C   2 - H  12          0.00947     0.24570   
   160. BD*(   1) O   3 - C   4          0.03595     0.02959   
   161. BD*(   1) C   4 - C   5          0.01257     0.19273   
   162. BD*(   1) C   4 - O   8          0.02311     0.06736   
   163. BD*(   1) C   4 - H  13          0.02302     0.19726   
   164. BD*(   1) C   5 - C   6          0.00792     0.22968   
   165. BD*(   1) C   5 - H  14          0.00711     0.27539   
   166. BD*(   1) C   5 - H  15          0.00824     0.27175   
   167. BD*(   1) C   6 - C   7          0.00295     0.26344   
   168. BD*(   1) C   6 - H  16          0.00816     0.30937   
   169. BD*(   1) C   6 - H  17          0.00822     0.30198   
   170. BD*(   1) C   7 - H  18          0.00220     0.33526   
   171. BD*(   1) C   7 - H  19          0.00380     0.32466   
   172. BD*(   1) C   7 - H  20          0.00379     0.32387   
       -------------------------------
              Total Lewis   31.73346  ( 99.1671%)
        Valence non-Lewis    0.21055  (  0.6580%)
        Rydberg non-Lewis    0.05599  (  0.1750%)
       -------------------------------
            Total unit  1   32.00000  (100.0000%)
           Charge unit  1    0.00000


 ***************************************************
 *******         Beta  spin orbitals         *******
 ***************************************************


 NATURAL POPULATIONS:  Natural atomic orbital occupancies 
                                                          
   NAO  Atom  No  lang   Type(AO)    Occupancy      Energy
 ----------------------------------------------------------
     1    C    1  S      Cor( 1S)     0.99957     -10.34104
     2    C    1  S      Val( 2S)     0.52051      -0.44573
     3    C    1  S      Ryd( 3S)     0.00065       0.62465
     4    C    1  px     Val( 2p)     0.43502      -0.27160
     5    C    1  px     Ryd( 3p)     0.00175       0.37266
     6    C    1  py     Val( 2p)     0.46950      -0.28750
     7    C    1  py     Ryd( 3p)     0.00231       0.33250
     8    C    1  pz     Val( 2p)     0.61765      -0.29835
     9    C    1  pz     Ryd( 3p)     0.00147       0.53738
    10    C    1  dxy    Ryd( 3d)     0.00087       1.96983
    11    C    1  dxz    Ryd( 3d)     0.00063       2.09130
    12    C    1  dyz    Ryd( 3d)     0.00027       1.88351
    13    C    1  dx2y2  Ryd( 3d)     0.00084       1.95334
    14    C    1  dz2    Ryd( 3d)     0.00064       2.07837

    15    C    2  S      Cor( 1S)     0.99955     -10.35609
    16    C    2  S      Val( 2S)     0.52661      -0.46400
    17    C    2  S      Ryd( 3S)     0.00059       0.58182
    18    C    2  px     Val( 2p)     0.36628      -0.28020
    19    C    2  px     Ryd( 3p)     0.00240       0.32612
    20    C    2  py     Val( 2p)     0.56102      -0.30924
    21    C    2  py     Ryd( 3p)     0.00147       0.33129
    22    C    2  pz     Val( 2p)     0.59022      -0.30792
    23    C    2  pz     Ryd( 3p)     0.00107       0.47173
    24    C    2  dxy    Ryd( 3d)     0.00059       1.93267
    25    C    2  dxz    Ryd( 3d)     0.00050       1.89972
    26    C    2  dyz    Ryd( 3d)     0.00035       1.97673
    27    C    2  dx2y2  Ryd( 3d)     0.00094       1.98470
    28    C    2  dz2    Ryd( 3d)     0.00055       2.10676

    29    O    3  S      Cor( 1S)     0.99985     -19.23036
    30    O    3  S      Val( 2S)     0.81432      -1.10774
    31    O    3  S      Ryd( 3S)     0.00069       1.30046
    32    O    3  px     Val( 2p)     0.73883      -0.55421
    33    O    3  px     Ryd( 3p)     0.00073       1.09398
    34    O    3  py     Val( 2p)     0.81693      -0.57243
    35    O    3  py     Ryd( 3p)     0.00050       0.96445
    36    O    3  pz     Val( 2p)     0.56280      -0.50132
    37    O    3  pz     Ryd( 3p)     0.00056       0.99113
    38    O    3  dxy    Ryd( 3d)     0.00060       2.58040
    39    O    3  dxz    Ryd( 3d)     0.00025       2.55735
    40    O    3  dyz    Ryd( 3d)     0.00040       2.53000
    41    O    3  dx2y2  Ryd( 3d)     0.00073       2.84558
    42    O    3  dz2    Ryd( 3d)     0.00040       2.60374

    43    C    4  S      Cor( 1S)     0.99948     -10.42379
    44    C    4  S      Val( 2S)     0.46986      -0.44701
    45    C    4  S      Ryd( 3S)     0.00126       0.55716
    46    C    4  px     Val( 2p)     0.44040      -0.31602
    47    C    4  px     Ryd( 3p)     0.00192       0.50183
    48    C    4  py     Val( 2p)     0.31853      -0.29187
    49    C    4  py     Ryd( 3p)     0.00497       0.36457
    50    C    4  pz     Val( 2p)     0.52410      -0.33343
    51    C    4  pz     Ryd( 3p)     0.00118       0.53939
    52    C    4  dxy    Ryd( 3d)     0.00155       1.94448
    53    C    4  dxz    Ryd( 3d)     0.00069       1.89128
    54    C    4  dyz    Ryd( 3d)     0.00106       1.80797
    55    C    4  dx2y2  Ryd( 3d)     0.00138       1.94094
    56    C    4  dz2    Ryd( 3d)     0.00068       2.15084

    57    C    5  S      Cor( 1S)     0.99952     -10.25777
    58    C    5  S      Val( 2S)     0.51850      -0.40837
    59    C    5  S      Ryd( 3S)     0.00119       0.70317
    60    C    5  px     Val( 2p)     0.45994      -0.26041
    61    C    5  px     Ryd( 3p)     0.00191       0.48131
    62    C    5  py     Val( 2p)     0.60291      -0.26989
    63    C    5  py     Ryd( 3p)     0.00187       0.49708
    64    C    5  pz     Val( 2p)     0.59717      -0.26996
    65    C    5  pz     Ryd( 3p)     0.00173       0.52376
    66    C    5  dxy    Ryd( 3d)     0.00019       2.01016
    67    C    5  dxz    Ryd( 3d)     0.00031       1.96748
    68    C    5  dyz    Ryd( 3d)     0.00018       1.91243
    69    C    5  dx2y2  Ryd( 3d)     0.00038       2.14266
    70    C    5  dz2    Ryd( 3d)     0.00040       2.26037

    71    C    6  S      Cor( 1S)     0.99957     -10.22321
    72    C    6  S      Val( 2S)     0.51122      -0.36592
    73    C    6  S      Ryd( 3S)     0.00064       0.75006
    74    C    6  px     Val( 2p)     0.51385      -0.22644
    75    C    6  px     Ryd( 3p)     0.00154       0.49621
    76    C    6  py     Val( 2p)     0.58124      -0.22557
    77    C    6  py     Ryd( 3p)     0.00106       0.48762
    78    C    6  pz     Val( 2p)     0.59731      -0.22810
    79    C    6  pz     Ryd( 3p)     0.00123       0.52045
    80    C    6  dxy    Ryd( 3d)     0.00042       2.06918
    81    C    6  dxz    Ryd( 3d)     0.00025       1.99761
    82    C    6  dyz    Ryd( 3d)     0.00012       1.94041
    83    C    6  dx2y2  Ryd( 3d)     0.00032       2.13710
    84    C    6  dz2    Ryd( 3d)     0.00050       2.29683

    85    C    7  S      Cor( 1S)     0.99962     -10.19881
    86    C    7  S      Val( 2S)     0.54750      -0.36415
    87    C    7  S      Ryd( 3S)     0.00020       0.74239
    88    C    7  px     Val( 2p)     0.52803      -0.19317
    89    C    7  px     Ryd( 3p)     0.00106       0.42674
    90    C    7  py     Val( 2p)     0.61669      -0.20469
    91    C    7  py     Ryd( 3p)     0.00112       0.48275
    92    C    7  pz     Val( 2p)     0.60263      -0.20230
    93    C    7  pz     Ryd( 3p)     0.00089       0.45684
    94    C    7  dxy    Ryd( 3d)     0.00027       2.17430
    95    C    7  dxz    Ryd( 3d)     0.00018       2.05135
    96    C    7  dyz    Ryd( 3d)     0.00009       2.01633
    97    C    7  dx2y2  Ryd( 3d)     0.00027       2.14048
    98    C    7  dz2    Ryd( 3d)     0.00040       2.31056

    99    O    8  S      Cor( 1S)     0.99985     -19.18666
   100    O    8  S      Val( 2S)     0.80975      -1.07887
   101    O    8  S      Ryd( 3S)     0.00038       1.29670
   102    O    8  px     Val( 2p)     0.69362      -0.51957
   103    O    8  px     Ryd( 3p)     0.00049       1.19302
   104    O    8  py     Val( 2p)     0.86423      -0.55150
   105    O    8  py     Ryd( 3p)     0.00066       0.90980
   106    O    8  pz     Val( 2p)     0.74456      -0.50566
   107    O    8  pz     Ryd( 3p)     0.00091       0.96429
   108    O    8  dxy    Ryd( 3d)     0.00071       2.89260
   109    O    8  dxz    Ryd( 3d)     0.00022       2.61153
   110    O    8  dyz    Ryd( 3d)     0.00062       2.57531
   111    O    8  dx2y2  Ryd( 3d)     0.00056       2.59917
   112    O    8  dz2    Ryd( 3d)     0.00046       2.62750

   113    H    9  S      Val( 1S)     0.36899      -0.09794
   114    H    9  S      Ryd( 2S)     0.00046       0.15432
   115    H    9  px     Ryd( 2p)     0.00020       1.86999
   116    H    9  py     Ryd( 2p)     0.00012       1.62812
   117    H    9  pz     Ryd( 2p)     0.00021       1.85730

   118    H   10  S      Val( 1S)     0.38142      -0.12220
   119    H   10  S      Ryd( 2S)     0.00121       0.17458
   120    H   10  px     Ryd( 2p)     0.00012       1.71760
   121    H   10  py     Ryd( 2p)     0.00008       1.56457
   122    H   10  pz     Ryd( 2p)     0.00035       2.08139

   123    H   11  S      Val( 1S)     0.34608      -0.11146
   124    H   11  S      Ryd( 2S)     0.00045       0.15017
   125    H   11  px     Ryd( 2p)     0.00015       1.71526
   126    H   11  py     Ryd( 2p)     0.00021       1.82464
   127    H   11  pz     Ryd( 2p)     0.00016       1.76249

   128    H   12  S      Val( 1S)     0.35247      -0.11581
   129    H   12  S      Ryd( 2S)     0.00108       0.15557
   130    H   12  px     Ryd( 2p)     0.00006       1.57645
   131    H   12  py     Ryd( 2p)     0.00007       1.62962
   132    H   12  pz     Ryd( 2p)     0.00039       2.11945

   133    H   13  S      Val( 1S)     0.28474      -0.12162
   134    H   13  S      Ryd( 2S)     0.00140       0.14992
   135    H   13  px     Ryd( 2p)     0.00005       1.76348
   136    H   13  py     Ryd( 2p)     0.00009       1.64689
   137    H   13  pz     Ryd( 2p)     0.00037       2.11970

   138    H   14  S      Val( 1S)     0.35683      -0.08181
   139    H   14  S      Ryd( 2S)     0.00111       0.21264
   140    H   14  px     Ryd( 2p)     0.00009       1.71403
   141    H   14  py     Ryd( 2p)     0.00036       2.15364
   142    H   14  pz     Ryd( 2p)     0.00009       1.67234

   143    H   15  S      Val( 1S)     0.36647      -0.08764
   144    H   15  S      Ryd( 2S)     0.00124       0.21415
   145    H   15  px     Ryd( 2p)     0.00007       1.69836
   146    H   15  py     Ryd( 2p)     0.00007       1.65658
   147    H   15  pz     Ryd( 2p)     0.00038       2.20105

   148    H   16  S      Val( 1S)     0.37786      -0.06001
   149    H   16  S      Ryd( 2S)     0.00137       0.23956
   150    H   16  px     Ryd( 2p)     0.00008       1.70235
   151    H   16  py     Ryd( 2p)     0.00036       2.17346
   152    H   16  pz     Ryd( 2p)     0.00010       1.68006

   153    H   17  S      Val( 1S)     0.38533      -0.06854
   154    H   17  S      Ryd( 2S)     0.00131       0.23331
   155    H   17  px     Ryd( 2p)     0.00007       1.68333
   156    H   17  py     Ryd( 2p)     0.00009       1.64052
   157    H   17  pz     Ryd( 2p)     0.00036       2.21952

   158    H   18  S      Val( 1S)     0.36941      -0.03264
   159    H   18  S      Ryd( 2S)     0.00052       0.23941
   160    H   18  px     Ryd( 2p)     0.00023       1.93865
   161    H   18  py     Ryd( 2p)     0.00018       1.87953
   162    H   18  pz     Ryd( 2p)     0.00011       1.72148

   163    H   19  S      Val( 1S)     0.38618      -0.04798
   164    H   19  S      Ryd( 2S)     0.00071       0.24853
   165    H   19  px     Ryd( 2p)     0.00012       1.68732
   166    H   19  py     Ryd( 2p)     0.00031       2.17756
   167    H   19  pz     Ryd( 2p)     0.00010       1.65939

   168    H   20  S      Val( 1S)     0.38642      -0.04896
   169    H   20  S      Ryd( 2S)     0.00071       0.24824
   170    H   20  px     Ryd( 2p)     0.00007       1.61826
   171    H   20  py     Ryd( 2p)     0.00010       1.66105
   172    H   20  pz     Ryd( 2p)     0.00035       2.24428


 Summary of Natural Population Analysis:                  
                                                          
                                       Natural Population 
                Natural  -----------------------------------------------
    Atom  No    Charge         Core      Valence    Rydberg      Total
 -----------------------------------------------------------------------
      C    1   -0.05168      0.99957     2.04268    0.00943     3.05168
      C    2   -0.05212      0.99955     2.04412    0.00844     3.05212
      O    3    0.06242      0.99985     2.93288    0.00485     3.93758
      C    4    0.23293      0.99948     1.75289    0.01470     2.76707
      C    5   -0.18621      0.99952     2.17853    0.00817     3.18621
      C    6   -0.20928      0.99957     2.20361    0.00610     3.20928
      C    7   -0.29897      0.99962     2.29485    0.00450     3.29897
      O    8   -0.11703      0.99985     3.11215    0.00503     4.11703
      H    9    0.13002      0.00000     0.36899    0.00099     0.36998
      H   10    0.11683      0.00000     0.38142    0.00175     0.38317
      H   11    0.15295      0.00000     0.34608    0.00097     0.34705
      H   12    0.14593      0.00000     0.35247    0.00160     0.35407
      H   13    0.21335      0.00000     0.28474    0.00191     0.28665
      H   14    0.14152      0.00000     0.35683    0.00165     0.35848
      H   15    0.13177      0.00000     0.36647    0.00177     0.36823
      H   16    0.12024      0.00000     0.37786    0.00190     0.37976
      H   17    0.11285      0.00000     0.38533    0.00182     0.38715
      H   18    0.12956      0.00000     0.36941    0.00103     0.37044
      H   19    0.11258      0.00000     0.38618    0.00124     0.38742
      H   20    0.11235      0.00000     0.38642    0.00123     0.38765
 =======================================================================
   * Total *    1.00000      7.99701    22.92390    0.07909    31.00000

                                 Natural Population      
 --------------------------------------------------------
   Core                       7.99701 ( 99.9626% of   8)
   Valence                   22.92390 ( 99.6691% of  23)
   Natural Minimal Basis     30.92091 ( 99.7449% of  31)
   Natural Rydberg Basis      0.07909 (  0.2551% of  31)
 --------------------------------------------------------

    Atom  No          Natural Electron Configuration
 ----------------------------------------------------------------------------
      C    1      [core]2S( 0.52)2p( 1.52)3p( 0.01)
      C    2      [core]2S( 0.53)2p( 1.52)
      O    3      [core]2S( 0.81)2p( 2.12)
      C    4      [core]2S( 0.47)2p( 1.28)3p( 0.01)3d( 0.01)
      C    5      [core]2S( 0.52)2p( 1.66)3p( 0.01)
      C    6      [core]2S( 0.51)2p( 1.69)
      C    7      [core]2S( 0.55)2p( 1.75)
      O    8      [core]2S( 0.81)2p( 2.30)
      H    9            1S( 0.37)
      H   10            1S( 0.38)
      H   11            1S( 0.35)
      H   12            1S( 0.35)
      H   13            1S( 0.28)
      H   14            1S( 0.36)
      H   15            1S( 0.37)
      H   16            1S( 0.38)
      H   17            1S( 0.39)
      H   18            1S( 0.37)
      H   19            1S( 0.39)
      H   20            1S( 0.39)


 NATURAL BOND ORBITAL ANALYSIS, beta spin orbitals:

                       Occupancies       Lewis Structure    Low   High
           Occ.    -------------------  -----------------   occ   occ
  Cycle   Thresh.   Lewis   Non-Lewis     CR  BD  3C  LP    (L)   (NL)   Dev
 =============================================================================
   1(1)    0.90    30.12530   0.87470      8  20   0   3     1      0    0.16
   2(2)    0.90    30.12530   0.87470      8  20   0   3     1      0    0.16
   3(1)    0.80    29.95362   1.04638      8  21   0   2     1      1    0.10
   4(2)    0.80    30.40352   0.59648      8  21   0   2     0      0    0.02
 -----------------------------------------------------------------------------

 Structure accepted: No low occupancy Lewis orbitals

           --- Apparent excited state configuration ---
 The following "inverted" NBO labels reflect the actual hybrid overlap:

                 NBO   9 has been relabelled BD*

                 NBO 160 has been relabelled BD 

 --------------------------------------------------------
   Core                      7.99699 ( 99.962% of   8)
   Valence Lewis            21.78032 ( 94.697% of  23)
  ==================       ============================
   Total Lewis              29.77732 ( 96.056% of  31)
  -----------------------------------------------------
   Valence non-Lewis         1.16991 (  3.774% of  31)
   Rydberg non-Lewis         0.05277 (  0.170% of  31)
  ==================       ============================
   Total non-Lewis           1.22268 (  3.944% of  31)
 --------------------------------------------------------


       (Occupancy)   Bond orbital/ Coefficients/ Hybrids
 ---------------------------------------------------------------------------------
     1. (0.99672) BD ( 1) C   1 - C   2  
                ( 49.25%)   0.7018* C   1 s( 27.52%)p 2.63( 72.40%)d 0.00(  0.07%)
                                            0.0002  0.5246 -0.0047  0.1794 -0.0309
                                            0.8151  0.0116 -0.1622 -0.0121  0.0175
                                           -0.0027 -0.0068 -0.0158 -0.0110
                ( 50.75%)   0.7124* C   2 s( 28.61%)p 2.49( 71.32%)d 0.00(  0.06%)
                                            0.0003  0.5348 -0.0084 -0.2510 -0.0278
                                           -0.7925  0.0076  0.1461 -0.0038  0.0043
                                           -0.0024 -0.0098 -0.0203 -0.0100
     2. (0.99144) BD ( 1) C   1 - O   8  
                ( 30.66%)   0.5537* C   1 s( 19.57%)p 4.09( 80.09%)d 0.02(  0.34%)
                                            0.0001 -0.4419 -0.0186 -0.7562 -0.0183
                                            0.4663  0.0559  0.0891  0.0189  0.0379
                                            0.0109 -0.0062 -0.0312  0.0291
                ( 69.34%)   0.8327* O   8 s( 29.03%)p 2.44( 70.88%)d 0.00(  0.08%)
                                           -0.0001 -0.5388 -0.0004  0.7609  0.0118
                                           -0.3597  0.0152 -0.0095  0.0075  0.0238
                                            0.0063 -0.0061 -0.0001  0.0143
     3. (0.98892) BD ( 1) C   1 - H   9  
                ( 63.03%)   0.7939* C   1 s( 26.47%)p 2.78( 73.50%)d 0.00(  0.04%)
                                           -0.0002  0.5143  0.0106 -0.5628  0.0137
                                           -0.3180 -0.0068 -0.5625  0.0216  0.0079
                                            0.0137  0.0085  0.0016  0.0065
                ( 36.97%)   0.6080* H   9 s( 99.90%)p 0.00(  0.10%)
                                            0.9995 -0.0021  0.0224  0.0136  0.0189
     4. (0.98597) BD ( 1) C   1 - H  10  
                ( 62.02%)   0.7876* C   1 s( 26.38%)p 2.79( 73.58%)d 0.00(  0.04%)
                                           -0.0001  0.5134 -0.0154 -0.2737 -0.0222
                                           -0.1108 -0.0173  0.8046 -0.0191  0.0007
                                           -0.0064 -0.0026  0.0007  0.0194
                ( 37.98%)   0.6162* H  10 s( 99.90%)p 0.00(  0.10%)
                                            0.9995 -0.0054  0.0156  0.0050 -0.0271
     5. (0.99302) BD ( 1) C   2 - O   3  
                ( 30.29%)   0.5504* C   2 s( 19.25%)p 4.18( 80.40%)d 0.02(  0.35%)
                                           -0.0001  0.4381  0.0248  0.8648  0.0465
                                            0.0600  0.0354  0.2216  0.0065 -0.0015
                                            0.0258 -0.0003  0.0475 -0.0243
                ( 69.71%)   0.8349* O   3 s( 29.41%)p 2.40( 70.50%)d 0.00(  0.08%)
                                            0.0001  0.5423  0.0021 -0.8173  0.0017
                                            0.0454  0.0179 -0.1860 -0.0053  0.0130
                                            0.0092  0.0019  0.0191 -0.0139
     6. (0.95806) BD ( 1) C   2 - H  11  
                ( 64.18%)   0.8011* C   2 s( 26.59%)p 2.76( 73.37%)d 0.00(  0.03%)
                                           -0.0004  0.5157  0.0007 -0.4235  0.0145
                                            0.5699 -0.0001  0.4786 -0.0194 -0.0081
                                           -0.0052  0.0137 -0.0054  0.0041
                ( 35.82%)   0.5985* H  11 s( 99.89%)p 0.00(  0.11%)
                                            0.9994 -0.0052  0.0188 -0.0214 -0.0162
     7. (0.95635) BD ( 1) C   2 - H  12  
                ( 63.69%)   0.7980* C   2 s( 25.52%)p 2.92( 74.44%)d 0.00(  0.04%)
                                            0.0001 -0.5051  0.0056  0.0553  0.0074
                                           -0.2046 -0.0150  0.8360 -0.0178  0.0009
                                            0.0065  0.0063  0.0007 -0.0175
                ( 36.31%)   0.6026* H  12 s( 99.90%)p 0.00(  0.10%)
                                           -0.9995  0.0043 -0.0066  0.0071 -0.0308
     8. (0.98872) BD ( 1) O   3 - C   4  
                ( 68.92%)   0.8302* O   3 s( 29.45%)p 2.39( 70.47%)d 0.00(  0.08%)
                                           -0.0001 -0.5426  0.0004 -0.2463 -0.0103
                                            0.7361 -0.0048 -0.3194 -0.0005  0.0013
                                            0.0001  0.0114  0.0227  0.0141
                ( 31.08%)   0.5575* C   4 s( 19.90%)p 4.01( 79.73%)d 0.02(  0.37%)
                                            0.0000 -0.4460 -0.0097  0.2749 -0.0181
                                           -0.8228 -0.0492  0.2050 -0.0055  0.0336
                                           -0.0078  0.0235  0.0369  0.0237
     9. (0.97960) BD*( 1) O   3 - O   8  
                ( 33.93%)   0.5825* O   3 s(  1.52%)p64.67( 98.42%)d 0.04(  0.05%)
                                           -0.0003  0.1213 -0.0224  0.2789 -0.0166
                                           -0.2193  0.0022 -0.9261  0.0194 -0.0053
                                            0.0119  0.0179 -0.0063 -0.0043
                ( 66.07%)  -0.8128* O   8 s(  1.43%)p69.12( 98.51%)d 0.04(  0.06%)
                                           -0.0000  0.1190 -0.0090  0.1904 -0.0095
                                            0.2495  0.0006 -0.9415  0.0135  0.0046
                                            0.0037 -0.0192 -0.0051 -0.0143
    10. (0.90939) BD ( 1) C   4 - C   5  
                ( 54.26%)   0.7366* C   4 s( 34.78%)p 1.87( 65.20%)d 0.00(  0.02%)
                                            0.0001  0.5897  0.0012  0.7332 -0.0357
                                           -0.1486 -0.0028 -0.3017  0.0098 -0.0046
                                           -0.0068 -0.0034  0.0118  0.0050
                ( 45.74%)   0.6763* C   5 s( 25.98%)p 2.85( 73.96%)d 0.00(  0.05%)
                                            0.0009  0.5092  0.0232 -0.7632 -0.0114
                                            0.1584 -0.0121  0.3630  0.0095 -0.0082
                                           -0.0161  0.0035  0.0128 -0.0041
    11. (0.99308) BD ( 1) C   4 - O   8  
                ( 32.23%)   0.5677* C   4 s( 21.25%)p 3.69( 78.41%)d 0.02(  0.34%)
                                            0.0000  0.4607  0.0138 -0.6173  0.0052
                                           -0.5352 -0.0497 -0.3377 -0.0084  0.0412
                                            0.0295  0.0228  0.0118 -0.0131
                ( 67.77%)   0.8233* O   8 s( 29.04%)p 2.44( 70.87%)d 0.00(  0.09%)
                                            0.0000  0.5389  0.0002  0.6126  0.0107
                                            0.4809 -0.0073  0.3193 -0.0002  0.0190
                                            0.0101  0.0168 -0.0093 -0.0084
    12. (0.86550) BD ( 1) C   4 - H  13  
                ( 68.05%)   0.8249* C   4 s( 24.10%)p 3.15( 75.88%)d 0.00(  0.03%)
                                           -0.0017  0.4907 -0.0143 -0.0508  0.0087
                                           -0.0657 -0.0093  0.8668 -0.0176 -0.0002
                                           -0.0089  0.0051  0.0006  0.0135
                ( 31.95%)   0.5652* H  13 s( 99.88%)p 0.00(  0.12%)
                                            0.9992 -0.0190 -0.0002  0.0046 -0.0343
    13. (0.98108) BD ( 1) C   5 - C   6  
                ( 52.39%)   0.7238* C   5 s( 29.19%)p 2.42( 70.77%)d 0.00(  0.04%)
                                            0.0000  0.5403 -0.0001  0.6038  0.0001
                                            0.5091 -0.0062  0.2897 -0.0064  0.0125
                                            0.0085  0.0103 -0.0009 -0.0048
                ( 47.61%)   0.6900* C   6 s( 26.88%)p 2.72( 73.07%)d 0.00(  0.05%)
                                            0.0003  0.5184  0.0063 -0.6145  0.0013
                                           -0.5196 -0.0072 -0.2879 -0.0060  0.0175
                                            0.0092  0.0079  0.0044 -0.0081
    14. (0.96952) BD ( 1) C   5 - H  14  
                ( 63.63%)   0.7977* C   5 s( 21.63%)p 3.62( 78.33%)d 0.00(  0.04%)
                                            0.0004 -0.4650  0.0081 -0.2139 -0.0033
                                            0.8422 -0.0053 -0.1668  0.0201  0.0016
                                           -0.0007  0.0103  0.0154  0.0083
                ( 36.37%)   0.6031* H  14 s( 99.90%)p 0.00(  0.10%)
                                           -0.9995  0.0041  0.0102 -0.0300  0.0021
    15. (0.98045) BD ( 1) C   5 - H  15  
                ( 63.07%)   0.7942* C   5 s( 23.24%)p 3.30( 76.72%)d 0.00(  0.04%)
                                            0.0003 -0.4820  0.0095  0.0768 -0.0112
                                           -0.0742  0.0164  0.8691 -0.0036  0.0012
                                           -0.0078  0.0039 -0.0011 -0.0184
                ( 36.93%)   0.6077* H  15 s( 99.90%)p 0.00(  0.10%)
                                           -0.9995  0.0062  0.0012 -0.0001 -0.0310
    16. (0.97224) BD ( 1) C   6 - C   7  
                ( 52.36%)   0.7236* C   6 s( 29.06%)p 2.44( 70.91%)d 0.00(  0.04%)
                                            0.0002  0.5389  0.0137  0.7519  0.0062
                                           -0.1624  0.0127 -0.3421  0.0098 -0.0070
                                           -0.0123  0.0046  0.0107 -0.0040
                ( 47.64%)   0.6902* C   7 s( 29.38%)p 2.40( 70.57%)d 0.00(  0.05%)
                                            0.0006  0.5420  0.0108 -0.7492 -0.0031
                                            0.1659  0.0125  0.3415  0.0107 -0.0054
                                           -0.0125  0.0027  0.0149 -0.0065
    17. (0.98255) BD ( 1) C   6 - H  16  
                ( 62.02%)   0.7875* C   6 s( 22.10%)p 3.52( 77.85%)d 0.00(  0.04%)
                                           -0.0001  0.4701 -0.0085 -0.2321  0.0141
                                            0.8347  0.0025 -0.1658  0.0128 -0.0113
                                            0.0027 -0.0072 -0.0130 -0.0091
                ( 37.98%)   0.6163* H  16 s( 99.91%)p 0.00(  0.09%)
                                            0.9995 -0.0048  0.0049 -0.0293  0.0042
    18. (0.98855) BD ( 1) C   6 - H  17  
                ( 61.50%)   0.7842* C   6 s( 21.95%)p 3.55( 78.01%)d 0.00(  0.04%)
                                           -0.0001  0.4684 -0.0089  0.0475  0.0118
                                           -0.0762  0.0161  0.8784 -0.0037  0.0003
                                           -0.0008 -0.0048 -0.0005  0.0206
                ( 38.50%)   0.6205* H  17 s( 99.91%)p 0.00(  0.09%)
                                            0.9995 -0.0038 -0.0058 -0.0001 -0.0292
    19. (0.97882) BD ( 1) C   7 - H  18  
                ( 62.37%)   0.7898* C   7 s( 23.58%)p 3.24( 76.38%)d 0.00(  0.04%)
                                           -0.0002  0.4856  0.0015  0.6125  0.0045
                                            0.5394 -0.0112  0.3121 -0.0108  0.0143
                                            0.0087  0.0084 -0.0001 -0.0049
                ( 37.63%)   0.6134* H  18 s( 99.91%)p 0.00(  0.09%)
                                            0.9996 -0.0006 -0.0228 -0.0167 -0.0090
    20. (0.99337) BD ( 1) C   7 - H  19  
                ( 61.32%)   0.7831* C   7 s( 23.51%)p 3.25( 76.45%)d 0.00(  0.04%)
                                            0.0000 -0.4848  0.0057 -0.2485 -0.0192
                                            0.8196 -0.0064 -0.1748  0.0065  0.0076
                                           -0.0017  0.0071  0.0152  0.0088
                ( 38.68%)   0.6219* H  19 s( 99.91%)p 0.00(  0.09%)
                                           -0.9996  0.0014  0.0125 -0.0259  0.0048
    21. (0.99291) BD ( 1) C   7 - H  20  
                ( 61.28%)   0.7828* C   7 s( 23.51%)p 3.25( 76.45%)d 0.00(  0.04%)
                                           -0.0001 -0.4848  0.0050  0.0248 -0.0208
                                           -0.0943  0.0008  0.8687 -0.0009  0.0001
                                           -0.0031  0.0036  0.0001 -0.0199
                ( 38.72%)   0.6222* H  20 s( 99.92%)p 0.00(  0.08%)
                                           -0.9996  0.0014  0.0033  0.0033 -0.0287
    22. (0.99957) CR ( 1) C   1           s(100.00%)p 0.00(  0.00%)
                                            1.0000  0.0001  0.0000 -0.0001  0.0000
                                           -0.0003 -0.0000  0.0000  0.0000 -0.0000
                                            0.0000  0.0000  0.0000  0.0000
    23. (0.99955) CR ( 1) C   2           s(100.00%)p 0.00(  0.00%)
                                            1.0000  0.0001  0.0000  0.0000  0.0000
                                            0.0005  0.0000  0.0001 -0.0000 -0.0000
                                            0.0000  0.0000  0.0000  0.0000
    24. (0.99985) CR ( 1) O   3           s(100.00%)p 0.00(  0.00%)
                                            1.0000 -0.0002 -0.0000  0.0001 -0.0000
                                           -0.0001 -0.0000 -0.0003  0.0000 -0.0000
                                            0.0000  0.0000 -0.0000  0.0000
    25. (0.99947) CR ( 1) C   4           s(100.00%)p 0.00(  0.00%)
                                            1.0000  0.0008 -0.0000 -0.0002  0.0000
                                           -0.0001 -0.0000  0.0015 -0.0000 -0.0000
                                           -0.0000  0.0000 -0.0000  0.0000
    26. (0.99952) CR ( 1) C   5           s(100.00%)p 0.00(  0.00%)
                                            1.0000 -0.0001 -0.0000  0.0007  0.0000
                                           -0.0005  0.0000 -0.0005 -0.0000  0.0000
                                            0.0000 -0.0000 -0.0000  0.0000
    27. (0.99957) CR ( 1) C   6           s(100.00%)p 0.00(  0.00%)
                                            1.0000 -0.0001 -0.0000  0.0000  0.0000
                                            0.0003  0.0000  0.0002  0.0000 -0.0000
                                           -0.0000 -0.0000 -0.0000  0.0000
    28. (0.99962) CR ( 1) C   7           s(100.00%)p 0.00(  0.00%)
                                            1.0000 -0.0003 -0.0000  0.0006  0.0000
                                           -0.0000 -0.0000 -0.0001 -0.0000  0.0000
                                            0.0000  0.0000 -0.0000  0.0000
    29. (0.99985) CR ( 1) O   8           s(100.00%)
                                            1.0000 -0.0002 -0.0000  0.0001  0.0000
                                            0.0000  0.0000 -0.0000  0.0000  0.0000
                                            0.0000 -0.0000 -0.0000  0.0000
    30. (0.98261) LP ( 1) O   3           s( 39.63%)p 1.52( 60.32%)d 0.00(  0.04%)
                                            0.0002  0.6296  0.0031  0.4384 -0.0055
                                            0.6380 -0.0039  0.0635 -0.0009 -0.0175
                                            0.0016 -0.0025  0.0068  0.0066
    31. (0.97768) LP ( 1) O   8           s( 40.48%)p 1.47( 59.47%)d 0.00(  0.05%)
                                            0.0001  0.6362  0.0019  0.0901 -0.0028
                                           -0.7590  0.0040 -0.1025 -0.0001  0.0040
                                            0.0024 -0.0080  0.0189  0.0062
    32. (0.00172) RY*( 1) C   1           s(  7.96%)p 9.01( 71.75%)d 2.55( 20.30%)
                                           -0.0000 -0.0109  0.2819 -0.0259  0.6450
                                            0.0543 -0.5432  0.0201  0.0478  0.1610
                                            0.1566 -0.0782  0.3790 -0.0527
    33. (0.00149) RY*( 2) C   1           s(  4.81%)p15.47( 74.40%)d 4.32( 20.79%)
                                            0.0000  0.0269  0.2177  0.0317  0.1512
                                           -0.0099  0.5386  0.0344  0.6548  0.0723
                                            0.4224 -0.0164  0.0435 -0.1485
    34. (0.00075) RY*( 3) C   1           s(  4.16%)p 6.07( 25.25%)d16.96( 70.59%)
                                           -0.0000 -0.0133  0.2036 -0.0181 -0.1927
                                            0.0143 -0.4464  0.0045  0.1248 -0.4959
                                            0.4056 -0.1280 -0.4928 -0.1903
    35. (0.00041) RY*( 4) C   1           s(  6.48%)p 8.89( 57.58%)d 5.55( 35.94%)
                                            0.0000  0.0076  0.2544  0.0017  0.1921
                                           -0.0193  0.3690 -0.0030 -0.6343  0.0627
                                            0.2987 -0.4920 -0.1556  0.0008
    36. (0.00014) RY*( 5) C   1           s( 23.16%)p 0.53( 12.29%)d 2.79( 64.54%)
                                           -0.0000  0.0013  0.4813 -0.0209  0.2355
                                            0.0105  0.1703  0.0166 -0.1940 -0.1186
                                           -0.3041  0.5950 -0.2444 -0.3537
    37. (0.00011) RY*( 6) C   1           s( 45.79%)p 0.76( 34.91%)d 0.42( 19.31%)
                                            0.0000 -0.0132  0.6765 -0.0096 -0.5860
                                           -0.0031 -0.0706 -0.0026  0.0253  0.1172
                                           -0.1317 -0.1470  0.3709  0.0531
    38. (0.00005) RY*( 7) C   1           s(  0.14%)p46.54(  6.63%)d99.99( 93.23%)
    39. (0.00003) RY*( 8) C   1           s(  6.78%)p 2.07( 14.04%)d11.69( 79.19%)
    40. (0.00000) RY*( 9) C   1           s(  0.80%)p 4.48(  3.58%)d99.99( 95.62%)
    41. (0.00174) RY*( 1) C   2           s(  8.35%)p 9.26( 77.37%)d 1.71( 14.28%)
                                           -0.0000 -0.0128  0.2887 -0.0495  0.8717
                                           -0.0329  0.0506 -0.0249 -0.0848 -0.3495
                                           -0.0174 -0.0134  0.0895 -0.1100
    42. (0.00124) RY*( 2) C   2           s(  1.73%)p50.70( 87.68%)d 6.12( 10.59%)
                                            0.0000  0.0220  0.1296  0.0358 -0.1324
                                            0.0005 -0.7910 -0.0167 -0.4817 -0.2047
                                           -0.0702  0.1455 -0.1085 -0.1617
    43. (0.00086) RY*( 3) C   2           s(  0.07%)p99.99( 52.26%)d99.99( 47.67%)
                                           -0.0000  0.0101  0.0247  0.0124 -0.0715
                                            0.0038 -0.3497  0.0215  0.6281 -0.4905
                                            0.1698 -0.3193 -0.1565  0.2844
    44. (0.00035) RY*( 4) C   2           s( 31.32%)p 0.06(  1.76%)d 2.14( 66.92%)
                                           -0.0000 -0.0035  0.5597 -0.0158 -0.0766
                                           -0.0029  0.0775 -0.0085 -0.0734  0.1515
                                            0.7199  0.2392 -0.1900  0.1862
    45. (0.00020) RY*( 5) C   2           s( 31.30%)p 0.70( 22.02%)d 1.49( 46.68%)
                                           -0.0000  0.0051  0.5595 -0.0178  0.0200
                                            0.0026 -0.2606  0.0031  0.3893  0.5146
                                           -0.3241 -0.1478  0.1705 -0.2144
    46. (0.00011) RY*( 6) C   2           s( 23.51%)p 1.37( 32.20%)d 1.88( 44.28%)
                                            0.0000 -0.0069  0.4848  0.0174 -0.3141
                                            0.0094  0.3662  0.0057 -0.2981 -0.3231
                                           -0.3799 -0.3645 -0.2096  0.1315
    47. (0.00006) RY*( 7) C   2           s(  0.79%)p 8.92(  7.09%)d99.99( 92.11%)
    48. (0.00002) RY*( 8) C   2           s(  2.81%)p 5.37( 15.08%)d29.24( 82.11%)
    49. (0.00001) RY*( 9) C   2           s(  0.13%)p39.41(  5.01%)d99.99( 94.87%)
    50. (0.00171) RY*( 1) O   3           s( 34.10%)p 1.84( 62.91%)d 0.09(  2.99%)
                                            0.0000 -0.0031  0.5840  0.0111  0.6385
                                           -0.0034  0.1102 -0.0287 -0.4565 -0.1410
                                            0.0827  0.0438  0.0127  0.0327
    51. (0.00062) RY*( 2) O   3           s(  2.50%)p32.13( 80.28%)d 6.89( 17.22%)
                                           -0.0000 -0.0072  0.1579 -0.0017  0.2288
                                            0.0028  0.4869  0.0044  0.7165 -0.3569
                                           -0.1172 -0.0960  0.1217 -0.0842
    52. (0.00021) RY*( 3) O   3           s( 31.26%)p 1.58( 49.31%)d 0.62( 19.44%)
                                            0.0000  0.0093  0.5590 -0.0031 -0.0430
                                           -0.0027 -0.5854 -0.0069  0.3852  0.2723
                                           -0.2900  0.1593  0.0039 -0.1035
    53. (0.00015) RY*( 4) O   3           s( 11.19%)p 0.74(  8.32%)d 7.19( 80.49%)
                                            0.0000  0.0011  0.3346 -0.0044 -0.2458
                                           -0.0079 -0.0258 -0.0048  0.1482  0.0584
                                            0.5324 -0.4735 -0.0575  0.5390
    54. (0.00007) RY*( 5) O   3           s( 18.00%)p 3.51( 63.14%)d 1.05( 18.85%)
    55. (0.00004) RY*( 6) O   3           s(  0.19%)p99.99( 22.44%)d99.99( 77.37%)
    56. (0.00003) RY*( 7) O   3           s(  2.45%)p 2.98(  7.29%)d36.84( 90.26%)
    57. (0.00000) RY*( 8) O   3           s(  0.02%)p99.99(  3.63%)d99.99( 96.36%)
    58. (0.00001) RY*( 9) O   3           s(  0.27%)p10.78(  2.96%)d99.99( 96.76%)
    59. (0.00462) RY*( 1) C   4           s(  0.68%)p99.99( 92.29%)d10.39(  7.03%)
                                            0.0000  0.0076  0.0819 -0.0111  0.1681
                                           -0.0822  0.9251  0.0045  0.1786 -0.0339
                                           -0.0711 -0.1941 -0.0980 -0.1296
    60. (0.00209) RY*( 2) C   4           s( 31.33%)p 0.86( 26.82%)d 1.34( 41.85%)
                                            0.0000 -0.0039  0.5597 -0.0233 -0.5139
                                            0.0091  0.0544  0.0192  0.0125 -0.2276
                                            0.0845 -0.1790  0.5691 -0.0599
    61. (0.00126) RY*( 3) C   4           s(  9.99%)p 4.02( 40.10%)d 5.00( 49.92%)
                                            0.0000 -0.0020  0.3160  0.0266  0.2992
                                            0.0291 -0.2210  0.0219  0.5105  0.5731
                                            0.0177 -0.1194  0.1185 -0.3770
    62. (0.00108) RY*( 4) C   4           s(  1.28%)p18.80( 24.02%)d58.46( 74.70%)
                                            0.0000 -0.0001  0.1130  0.0082  0.1836
                                           -0.0080  0.0073  0.0093  0.4542 -0.4667
                                            0.3158  0.6536  0.0111 -0.0465
    63. (0.00079) RY*( 5) C   4           s(  1.91%)p29.11( 55.69%)d22.17( 42.40%)
                                           -0.0000  0.0030  0.1383  0.0260  0.5766
                                            0.0234  0.1177 -0.0125 -0.4574  0.1703
                                            0.2639  0.1358  0.4845  0.2686
    64. (0.00056) RY*( 6) C   4           s( 38.21%)p 0.58( 22.15%)d 1.04( 39.64%)
                                            0.0000 -0.0081  0.6181  0.0264  0.1676
                                           -0.0256 -0.1066  0.0077 -0.4250 -0.1707
                                           -0.0014  0.0089 -0.5316 -0.2909
    65. (0.00044) RY*( 7) C   4           s(  6.06%)p 2.86( 17.35%)d12.64( 76.59%)
                                            0.0000  0.0004  0.2462 -0.0054 -0.3548
                                            0.0335  0.2077  0.0007 -0.0582  0.5147
                                           -0.2350  0.5981 -0.1246  0.2694
    66. (0.00016) RY*( 8) C   4           s(  1.63%)p 6.90( 11.22%)d53.55( 87.15%)
                                           -0.0000  0.0104  0.1271 -0.0187  0.2993
                                           -0.0074 -0.1103 -0.0190  0.0985 -0.2722
                                           -0.8579  0.0533  0.2029  0.1319
    67. (0.00003) RY*( 9) C   4           s(  8.90%)p 1.25( 11.13%)d 8.98( 79.97%)
    68. (0.00241) RY*( 1) C   5           s(  0.33%)p99.99( 94.99%)d14.01(  4.67%)
                                           -0.0000  0.0016  0.0577 -0.0097 -0.6140
                                            0.0141  0.3513 -0.0184 -0.6700 -0.0024
                                            0.0395 -0.0146 -0.1188 -0.1756
    69. (0.00184) RY*( 2) C   5           s(  8.95%)p 9.92( 88.82%)d 0.25(  2.23%)
                                           -0.0000  0.0080  0.2991 -0.0055  0.6113
                                            0.0107  0.7018 -0.0060 -0.1476 -0.0217
                                           -0.0983 -0.0551  0.0109 -0.0947
    70. (0.00144) RY*( 3) C   5           s( 41.45%)p 1.24( 51.20%)d 0.18(  7.35%)
                                            0.0000 -0.0131  0.6437  0.0109  0.1872
                                           -0.0067 -0.5504 -0.0064 -0.4169  0.0484
                                           -0.0156 -0.0949  0.2262 -0.1035
    71. (0.00043) RY*( 4) C   5           s( 39.53%)p 1.16( 45.91%)d 0.37( 14.56%)
                                            0.0000  0.0049  0.6287  0.0191 -0.3927
                                           -0.0170  0.2406 -0.0096  0.4962 -0.0601
                                            0.3084  0.0818  0.1590  0.1221
    72. (0.00014) RY*( 5) C   5           s(  4.28%)p 2.64( 11.29%)d19.72( 84.43%)
                                            0.0000  0.0008  0.2069  0.0096 -0.1628
                                            0.0016 -0.0235 -0.0171  0.2923  0.3710
                                           -0.6105 -0.1979 -0.3627 -0.4041
    73. (0.00009) RY*( 6) C   5           s(  1.42%)p 2.82(  4.01%)d66.39( 94.56%)
    74. (0.00005) RY*( 7) C   5           s(  2.46%)p 0.45(  1.10%)d39.16( 96.44%)
    75. (0.00003) RY*( 8) C   5           s(  1.52%)p 1.61(  2.45%)d63.17( 96.03%)
    76. (0.00000) RY*( 9) C   5           s(  0.01%)p 1.00(  0.43%)d99.99( 99.56%)
    77. (0.00185) RY*( 1) C   6           s( 16.36%)p 4.80( 78.47%)d 0.32(  5.17%)
                                            0.0000  0.0065  0.4044 -0.0102 -0.8010
                                            0.0110  0.2963  0.0093  0.2345  0.0295
                                           -0.0484 -0.0691  0.2034 -0.0486
    78. (0.00160) RY*( 2) C   6           s(  0.46%)p99.99( 88.70%)d23.33( 10.83%)
                                            0.0000  0.0008  0.0681  0.0027  0.0411
                                           -0.0122 -0.5599  0.0186  0.7558 -0.0581
                                           -0.0229 -0.0522 -0.1150 -0.2975
    79. (0.00047) RY*( 3) C   6           s( 19.49%)p 2.61( 50.83%)d 1.52( 29.68%)
                                            0.0000 -0.0164  0.4412 -0.0044  0.5262
                                            0.0051  0.4231  0.0047  0.2287  0.3902
                                            0.2040 -0.0781  0.2307 -0.2087
    80. (0.00022) RY*( 4) C   6           s( 17.17%)p 3.48( 59.74%)d 1.34( 23.09%)
                                            0.0000  0.0093  0.4143  0.0113 -0.0534
                                            0.0184 -0.5830  0.0155 -0.5039  0.0818
                                            0.1861 -0.0445  0.3513 -0.2533
    81. (0.00019) RY*( 5) C   6           s(  0.51%)p 6.64(  3.36%)d99.99( 96.13%)
                                            0.0000  0.0025  0.0711  0.0016 -0.0178
                                            0.0099 -0.1706 -0.0031 -0.0642  0.6631
                                           -0.6500 -0.1941 -0.1612  0.1881
    82. (0.00006) RY*( 6) C   6           s( 34.97%)p 0.18(  6.41%)d 1.68( 58.62%)
    83. (0.00004) RY*( 7) C   6           s( 10.79%)p 0.19(  2.01%)d 8.08( 87.20%)
    84. (0.00000) RY*( 8) C   6           s(  0.18%)p 1.51(  0.27%)d99.99( 99.55%)
    85. (0.00000) RY*( 9) C   6           s(  0.08%)p99.99( 10.38%)d99.99( 89.54%)
    86. (0.00146) RY*( 1) C   7           s(  4.38%)p20.19( 88.46%)d 1.63(  7.16%)
                                           -0.0000  0.0121  0.2090 -0.0108 -0.5417
                                           -0.0169 -0.6621 -0.0104 -0.3903  0.1908
                                            0.0887 -0.0526  0.1227 -0.0975
    87. (0.00097) RY*( 2) C   7           s(  0.01%)p99.99( 83.56%)d99.99( 16.43%)
                                           -0.0000  0.0001  0.0106  0.0027  0.1863
                                           -0.0083 -0.5577  0.0105  0.6997  0.2212
                                           -0.1891 -0.0199  0.0278  0.2801
    88. (0.00023) RY*( 3) C   7           s(  7.66%)p12.04( 92.25%)d 0.01(  0.09%)
                                            0.0000  0.0134  0.2764  0.0228 -0.7188
                                           -0.0078  0.3879 -0.0131  0.5046  0.0115
                                            0.0110  0.0064  0.0112 -0.0229
    89. (0.00005) RY*( 4) C   7           s( 64.26%)p 0.08(  4.92%)d 0.48( 30.82%)
    90. (0.00000) RY*( 5) C   7           s( 12.39%)p 1.02( 12.69%)d 6.05( 74.93%)
    91. (0.00000) RY*( 6) C   7           s(  3.48%)p 1.86(  6.48%)d25.87( 90.04%)
    92. (0.00000) RY*( 7) C   7           s(  3.01%)p 0.24(  0.71%)d32.00( 96.28%)
    93. (0.00001) RY*( 8) C   7           s(  3.33%)p 0.69(  2.30%)d28.36( 94.37%)
    94. (0.00000) RY*( 9) C   7           s(  1.51%)p 5.83(  8.79%)d59.48( 89.71%)
    95. (0.00124) RY*( 1) O   8           s( 12.91%)p 6.33( 81.66%)d 0.42(  5.43%)
                                            0.0000 -0.0052  0.3592  0.0027  0.4194
                                            0.0001 -0.2717 -0.0149 -0.7528  0.0235
                                            0.0895 -0.1136  0.1362 -0.1196
    96. (0.00071) RY*( 2) O   8           s( 10.60%)p 7.21( 76.44%)d 1.22( 12.96%)
                                           -0.0000 -0.0063  0.3255 -0.0020  0.1371
                                           -0.0001 -0.6901 -0.0020  0.5189  0.1226
                                           -0.0606  0.0447  0.3236  0.0650
    97. (0.00018) RY*( 3) O   8           s( 32.64%)p 1.10( 35.98%)d 0.96( 31.39%)
                                           -0.0000  0.0092  0.5712 -0.0008  0.3634
                                            0.0029  0.4222 -0.0046  0.2223 -0.1094
                                           -0.4974 -0.0234 -0.2321 -0.0042
    98. (0.00014) RY*( 4) O   8           s( 40.75%)p 0.68( 27.87%)d 0.77( 31.38%)
                                           -0.0000 -0.0007  0.6383  0.0043 -0.5134
                                            0.0055  0.1224  0.0002 -0.0064 -0.1339
                                            0.5079 -0.0074 -0.0445  0.1895
    99. (0.00004) RY*( 5) O   8           s(  0.71%)p17.73( 12.58%)d99.99( 86.72%)
   100. (0.00005) RY*( 6) O   8           s(  1.16%)p36.62( 42.38%)d48.79( 56.46%)
   101. (0.00002) RY*( 7) O   8           s(  0.72%)p18.78( 13.54%)d99.99( 85.74%)
   102. (0.00000) RY*( 8) O   8           s(  0.23%)p 9.88(  2.28%)d99.99( 97.49%)
   103. (0.00001) RY*( 9) O   8           s(  0.31%)p24.29(  7.55%)d99.99( 92.14%)
   104. (0.00047) RY*( 1) H   9           s( 99.37%)p 0.01(  0.63%)
                                            0.0034  0.9969  0.0138 -0.0665 -0.0406
   105. (0.00007) RY*( 2) H   9           s(  0.06%)p99.99( 99.94%)
   106. (0.00004) RY*( 3) H   9           s(  0.60%)p99.99( 99.40%)
   107. (0.00001) RY*( 4) H   9           s(  0.07%)p99.99( 99.93%)
   108. (0.00123) RY*( 1) H  10           s( 99.74%)p 0.00(  0.26%)
                                            0.0058  0.9987 -0.0025  0.0447  0.0243
   109. (0.00008) RY*( 2) H  10           s(  0.18%)p99.99( 99.82%)
   110. (0.00006) RY*( 3) H  10           s(  0.08%)p99.99( 99.92%)
   111. (0.00001) RY*( 4) H  10           s(  0.11%)p99.99( 99.89%)
   112. (0.00046) RY*( 1) H  11           s( 97.65%)p 0.02(  2.35%)
                                            0.0077  0.9881  0.0577  0.1343  0.0467
   113. (0.00007) RY*( 2) H  11           s(  0.02%)p99.99( 99.98%)
   114. (0.00005) RY*( 3) H  11           s(  2.25%)p43.54( 97.75%)
   115. (0.00001) RY*( 4) H  11           s(  0.20%)p99.99( 99.80%)
   116. (0.00109) RY*( 1) H  12           s( 99.80%)p 0.00(  0.20%)
                                            0.0052  0.9990  0.0179  0.0300 -0.0272
   117. (0.00008) RY*( 2) H  12           s(  0.03%)p99.99( 99.97%)
   118. (0.00005) RY*( 3) H  12           s(  0.14%)p99.99( 99.86%)
   119. (0.00002) RY*( 4) H  12           s(  0.14%)p99.99( 99.86%)
   120. (0.00140) RY*( 1) H  13           s( 99.14%)p 0.01(  0.86%)
                                            0.0189  0.9955 -0.0615  0.0688  0.0092
   121. (0.00008) RY*( 2) H  13           s(  0.37%)p99.99( 99.63%)
   122. (0.00006) RY*( 3) H  13           s(  0.32%)p99.99( 99.68%)
   123. (0.00002) RY*( 4) H  13           s(  0.29%)p99.99( 99.71%)
   124. (0.00112) RY*( 1) H  14           s( 99.72%)p 0.00(  0.28%)
                                            0.0055  0.9986 -0.0118 -0.0509  0.0072
   125. (0.00009) RY*( 2) H  14           s(  0.01%)p 1.00( 99.99%)
   126. (0.00006) RY*( 3) H  14           s(  0.07%)p99.99( 99.93%)
   127. (0.00002) RY*( 4) H  14           s(  0.30%)p99.99( 99.70%)
   128. (0.00125) RY*( 1) H  15           s( 99.64%)p 0.00(  0.36%)
                                            0.0079  0.9982 -0.0185 -0.0021 -0.0569
   129. (0.00009) RY*( 2) H  15           s(  0.03%)p99.99( 99.97%)
   130. (0.00006) RY*( 3) H  15           s(  0.01%)p 1.00( 99.99%)
   131. (0.00002) RY*( 4) H  15           s(  0.42%)p99.99( 99.58%)
   132. (0.00139) RY*( 1) H  16           s( 99.56%)p 0.00(  0.44%)
                                            0.0061  0.9978 -0.0512  0.0371  0.0212
   133. (0.00009) RY*( 2) H  16           s(  0.00%)p 1.00(100.00%)
   134. (0.00006) RY*( 3) H  16           s(  0.25%)p99.99( 99.75%)
   135. (0.00002) RY*( 4) H  16           s(  0.29%)p99.99( 99.71%)
   136. (0.00132) RY*( 1) H  17           s( 99.47%)p 0.01(  0.53%)
                                            0.0052  0.9974 -0.0432  0.0069  0.0579
   137. (0.00009) RY*( 2) H  17           s(  0.00%)p 1.00(100.00%)
   138. (0.00005) RY*( 3) H  17           s(  0.21%)p99.99( 99.79%)
   139. (0.00002) RY*( 4) H  17           s(  0.40%)p99.99( 99.60%)
   140. (0.00053) RY*( 1) H  18           s( 97.80%)p 0.02(  2.20%)
                                            0.0049  0.9889  0.1287  0.0691  0.0249
   141. (0.00009) RY*( 2) H  18           s(  0.00%)p 1.00(100.00%)
   142. (0.00007) RY*( 3) H  18           s(  0.00%)p 1.00(100.00%)
   143. (0.00002) RY*( 4) H  18           s(  2.28%)p42.85( 97.72%)
   144. (0.00073) RY*( 1) H  19           s( 98.26%)p 0.02(  1.74%)
                                            0.0051  0.9913  0.0574 -0.1169 -0.0197
   145. (0.00010) RY*( 2) H  19           s(  0.09%)p99.99( 99.91%)
   146. (0.00007) RY*( 3) H  19           s(  0.00%)p 1.00(100.00%)
   147. (0.00002) RY*( 4) H  19           s(  1.73%)p56.87( 98.27%)
   148. (0.00072) RY*( 1) H  20           s( 98.11%)p 0.02(  1.89%)
                                            0.0052  0.9905  0.0320 -0.0266 -0.1309
   149. (0.00010) RY*( 2) H  20           s(  0.11%)p99.99( 99.89%)
   150. (0.00007) RY*( 3) H  20           s(  0.00%)p 1.00(100.00%)
   151. (0.00001) RY*( 4) H  20           s(  1.86%)p52.71( 98.14%)
   152. (0.01243) BD*( 1) C   1 - C   2  
                ( 50.75%)   0.7124* C   1 s( 27.52%)p 2.63( 72.40%)d 0.00(  0.07%)
                                            0.0002  0.5246 -0.0047  0.1794 -0.0309
                                            0.8151  0.0116 -0.1622 -0.0121  0.0175
                                           -0.0027 -0.0068 -0.0158 -0.0110
                ( 49.25%)  -0.7018* C   2 s( 28.61%)p 2.49( 71.32%)d 0.00(  0.06%)
                                            0.0003  0.5348 -0.0084 -0.2510 -0.0278
                                           -0.7925  0.0076  0.1461 -0.0038  0.0043
                                           -0.0024 -0.0098 -0.0203 -0.0100
   153. (0.00661) BD*( 1) C   1 - O   8  
                ( 69.34%)   0.8327* C   1 s( 19.57%)p 4.09( 80.09%)d 0.02(  0.34%)
                                            0.0001 -0.4419 -0.0186 -0.7562 -0.0183
                                            0.4663  0.0559  0.0891  0.0189  0.0379
                                            0.0109 -0.0062 -0.0312  0.0291
                ( 30.66%)  -0.5537* O   8 s( 29.03%)p 2.44( 70.88%)d 0.00(  0.08%)
                                           -0.0001 -0.5388 -0.0004  0.7609  0.0118
                                           -0.3597  0.0152 -0.0095  0.0075  0.0238
                                            0.0063 -0.0061 -0.0001  0.0143
   154. (0.00601) BD*( 1) C   1 - H   9  
                ( 36.97%)   0.6080* C   1 s( 26.47%)p 2.78( 73.50%)d 0.00(  0.04%)
                                            0.0002 -0.5143 -0.0106  0.5628 -0.0137
                                            0.3180  0.0068  0.5625 -0.0216 -0.0079
                                           -0.0137 -0.0085 -0.0016 -0.0065
                ( 63.03%)  -0.7939* H   9 s( 99.90%)p 0.00(  0.10%)
                                           -0.9995  0.0021 -0.0224 -0.0136 -0.0189
   155. (0.01189) BD*( 1) C   1 - H  10  
                ( 37.98%)   0.6162* C   1 s( 26.38%)p 2.79( 73.58%)d 0.00(  0.04%)
                                            0.0001 -0.5134  0.0154  0.2737  0.0222
                                            0.1108  0.0173 -0.8046  0.0191 -0.0007
                                            0.0064  0.0026 -0.0007 -0.0194
                ( 62.02%)  -0.7876* H  10 s( 99.90%)p 0.00(  0.10%)
                                           -0.9995  0.0054 -0.0156 -0.0050  0.0271
   156. (0.00901) BD*( 1) C   2 - O   3  
                ( 69.71%)   0.8349* C   2 s( 19.25%)p 4.18( 80.40%)d 0.02(  0.35%)
                                           -0.0001  0.4381  0.0248  0.8648  0.0465
                                            0.0600  0.0354  0.2216  0.0065 -0.0015
                                            0.0258 -0.0003  0.0475 -0.0243
                ( 30.29%)  -0.5504* O   3 s( 29.41%)p 2.40( 70.50%)d 0.00(  0.08%)
                                            0.0001  0.5423  0.0021 -0.8173  0.0017
                                            0.0454  0.0179 -0.1860 -0.0053  0.0130
                                            0.0092  0.0019  0.0191 -0.0139
   157. (0.00511) BD*( 1) C   2 - H  11  
                ( 35.82%)   0.5985* C   2 s( 26.59%)p 2.76( 73.37%)d 0.00(  0.03%)
                                            0.0004 -0.5157 -0.0007  0.4235 -0.0145
                                           -0.5699  0.0001 -0.4786  0.0194  0.0081
                                            0.0052 -0.0137  0.0054 -0.0041
                ( 64.18%)  -0.8011* H  11 s( 99.89%)p 0.00(  0.11%)
                                           -0.9994  0.0052 -0.0188  0.0214  0.0162
   158. (0.00872) BD*( 1) C   2 - H  12  
                ( 36.31%)   0.6026* C   2 s( 25.52%)p 2.92( 74.44%)d 0.00(  0.04%)
                                           -0.0001  0.5051 -0.0056 -0.0553 -0.0074
                                            0.2046  0.0150 -0.8360  0.0178 -0.0009
                                           -0.0065 -0.0063 -0.0007  0.0175
                ( 63.69%)  -0.7980* H  12 s( 99.90%)p 0.00(  0.10%)
                                            0.9995 -0.0043  0.0066 -0.0071  0.0308
   159. (0.03221) BD*( 1) O   3 - C   4  
                ( 31.08%)   0.5575* O   3 s( 29.45%)p 2.39( 70.47%)d 0.00(  0.08%)
                                            0.0001  0.5426 -0.0004  0.2463  0.0103
                                           -0.7361  0.0048  0.3194  0.0005 -0.0013
                                           -0.0001 -0.0114 -0.0227 -0.0141
                ( 68.92%)  -0.8302* C   4 s( 19.90%)p 4.01( 79.73%)d 0.02(  0.37%)
                                           -0.0000  0.4460  0.0097 -0.2749  0.0181
                                            0.8228  0.0492 -0.2050  0.0055 -0.0336
                                            0.0078 -0.0235 -0.0369 -0.0237
   160. (0.35341) BD ( 1) O   3 - O   8  
                ( 66.07%)   0.8128* O   3 s(  1.52%)p64.67( 98.42%)d 0.04(  0.05%)
                                           -0.0003  0.1213 -0.0224  0.2789 -0.0166
                                           -0.2193  0.0022 -0.9261  0.0194 -0.0053
                                            0.0119  0.0179 -0.0063 -0.0043
                ( 33.93%)   0.5825* O   8 s(  1.43%)p69.12( 98.51%)d 0.04(  0.06%)
                                           -0.0000  0.1190 -0.0090  0.1904 -0.0095
                                            0.2495  0.0006 -0.9415  0.0135  0.0046
                                            0.0037 -0.0192 -0.0051 -0.0143
   161. (0.01080) BD*( 1) C   4 - C   5  
                ( 45.74%)   0.6763* C   4 s( 34.78%)p 1.87( 65.20%)d 0.00(  0.02%)
                                           -0.0001 -0.5897 -0.0012 -0.7332  0.0357
                                            0.1486  0.0028  0.3017 -0.0098  0.0046
                                            0.0068  0.0034 -0.0118 -0.0050
                ( 54.26%)  -0.7366* C   5 s( 25.98%)p 2.85( 73.96%)d 0.00(  0.05%)
                                           -0.0009 -0.5092 -0.0232  0.7632  0.0114
                                           -0.1584  0.0121 -0.3630 -0.0095  0.0082
                                            0.0161 -0.0035 -0.0128  0.0041
   162. (0.02314) BD*( 1) C   4 - O   8  
                ( 67.77%)   0.8233* C   4 s( 21.25%)p 3.69( 78.41%)d 0.02(  0.34%)
                                            0.0000  0.4607  0.0138 -0.6173  0.0052
                                           -0.5352 -0.0497 -0.3377 -0.0084  0.0412
                                            0.0295  0.0228  0.0118 -0.0131
                ( 32.23%)  -0.5677* O   8 s( 29.04%)p 2.44( 70.87%)d 0.00(  0.09%)
                                            0.0000  0.5389  0.0002  0.6126  0.0107
                                            0.4809 -0.0073  0.3193 -0.0002  0.0190
                                            0.0101  0.0168 -0.0093 -0.0084
   163. (0.01261) BD*( 1) C   4 - H  13  
                ( 31.95%)   0.5652* C   4 s( 24.10%)p 3.15( 75.88%)d 0.00(  0.03%)
                                            0.0017 -0.4907  0.0143  0.0508 -0.0087
                                            0.0657  0.0093 -0.8668  0.0176  0.0002
                                            0.0089 -0.0051 -0.0006 -0.0135
                ( 68.05%)  -0.8249* H  13 s( 99.88%)p 0.00(  0.12%)
                                           -0.9992  0.0190  0.0002 -0.0046  0.0343
   164. (0.00806) BD*( 1) C   5 - C   6  
                ( 47.61%)   0.6900* C   5 s( 29.19%)p 2.42( 70.77%)d 0.00(  0.04%)
                                           -0.0000 -0.5403  0.0001 -0.6038 -0.0001
                                           -0.5091  0.0062 -0.2897  0.0064 -0.0125
                                           -0.0085 -0.0103  0.0009  0.0048
                ( 52.39%)  -0.7238* C   6 s( 26.88%)p 2.72( 73.07%)d 0.00(  0.05%)
                                           -0.0003 -0.5184 -0.0063  0.6145 -0.0013
                                            0.5196  0.0072  0.2879  0.0060 -0.0175
                                           -0.0092 -0.0079 -0.0044  0.0081
   165. (0.00714) BD*( 1) C   5 - H  14  
                ( 36.37%)   0.6031* C   5 s( 21.63%)p 3.62( 78.33%)d 0.00(  0.04%)
                                           -0.0004  0.4650 -0.0081  0.2139  0.0033
                                           -0.8422  0.0053  0.1668 -0.0201 -0.0016
                                            0.0007 -0.0103 -0.0154 -0.0083
                ( 63.63%)  -0.7977* H  14 s( 99.90%)p 0.00(  0.10%)
                                            0.9995 -0.0041 -0.0102  0.0300 -0.0021
   166. (0.00752) BD*( 1) C   5 - H  15  
                ( 36.93%)   0.6077* C   5 s( 23.24%)p 3.30( 76.72%)d 0.00(  0.04%)
                                           -0.0003  0.4820 -0.0095 -0.0768  0.0112
                                            0.0742 -0.0164 -0.8691  0.0036 -0.0012
                                            0.0078 -0.0039  0.0011  0.0184
                ( 63.07%)  -0.7942* H  15 s( 99.90%)p 0.00(  0.10%)
                                            0.9995 -0.0062 -0.0012  0.0001  0.0310
   167. (0.00284) BD*( 1) C   6 - C   7  
                ( 47.64%)   0.6902* C   6 s( 29.06%)p 2.44( 70.91%)d 0.00(  0.04%)
                                           -0.0002 -0.5389 -0.0137 -0.7519 -0.0062
                                            0.1624 -0.0127  0.3421 -0.0098  0.0070
                                            0.0123 -0.0046 -0.0107  0.0040
                ( 52.36%)  -0.7236* C   7 s( 29.38%)p 2.40( 70.57%)d 0.00(  0.05%)
                                           -0.0006 -0.5420 -0.0108  0.7492  0.0031
                                           -0.1659 -0.0125 -0.3415 -0.0107  0.0054
                                            0.0125 -0.0027 -0.0149  0.0065
   168. (0.00805) BD*( 1) C   6 - H  16  
                ( 37.98%)   0.6163* C   6 s( 22.10%)p 3.52( 77.85%)d 0.00(  0.04%)
                                            0.0001 -0.4701  0.0085  0.2321 -0.0141
                                           -0.8347 -0.0025  0.1658 -0.0128  0.0113
                                           -0.0027  0.0072  0.0130  0.0091
                ( 62.02%)  -0.7875* H  16 s( 99.91%)p 0.00(  0.09%)
                                           -0.9995  0.0048 -0.0049  0.0293 -0.0042
   169. (0.00830) BD*( 1) C   6 - H  17  
                ( 38.50%)   0.6205* C   6 s( 21.95%)p 3.55( 78.01%)d 0.00(  0.04%)
                                            0.0001 -0.4684  0.0089 -0.0475 -0.0118
                                            0.0762 -0.0161 -0.8784  0.0037 -0.0003
                                            0.0008  0.0048  0.0005 -0.0206
                ( 61.50%)  -0.7842* H  17 s( 99.91%)p 0.00(  0.09%)
                                           -0.9995  0.0038  0.0058  0.0001  0.0292
   170. (0.00230) BD*( 1) C   7 - H  18  
                ( 37.63%)   0.6134* C   7 s( 23.58%)p 3.24( 76.38%)d 0.00(  0.04%)
                                            0.0002 -0.4856 -0.0015 -0.6125 -0.0045
                                           -0.5394  0.0112 -0.3121  0.0108 -0.0143
                                           -0.0087 -0.0084  0.0001  0.0049
                ( 62.37%)  -0.7898* H  18 s( 99.91%)p 0.00(  0.09%)
                                           -0.9996  0.0006  0.0228  0.0167  0.0090
   171. (0.00379) BD*( 1) C   7 - H  19  
                ( 38.68%)   0.6219* C   7 s( 23.51%)p 3.25( 76.45%)d 0.00(  0.04%)
                                           -0.0000  0.4848 -0.0057  0.2485  0.0192
                                           -0.8196  0.0064  0.1748 -0.0065 -0.0076
                                            0.0017 -0.0071 -0.0152 -0.0088
                ( 61.32%)  -0.7831* H  19 s( 99.91%)p 0.00(  0.09%)
                                            0.9996 -0.0014 -0.0125  0.0259 -0.0048
   172. (0.00376) BD*( 1) C   7 - H  20  
                ( 38.72%)   0.6222* C   7 s( 23.51%)p 3.25( 76.45%)d 0.00(  0.04%)
                                            0.0001  0.4848 -0.0050 -0.0248  0.0208
                                            0.0943 -0.0008 -0.8687  0.0009 -0.0001
                                            0.0031 -0.0036 -0.0001  0.0199
                ( 61.28%)  -0.7828* H  20 s( 99.92%)p 0.00(  0.08%)
                                            0.9996 -0.0014 -0.0033 -0.0033  0.0287


 NHO Directionality and "Bond Bending" (deviations from line of nuclear centers)

         [Thresholds for printing:  angular deviation  >  1.0 degree]
                                    hybrid p-character > 25.0%
                                    orbital occupancy  >  0.10e

                                Line of Centers        Hybrid 1              Hybrid 2
                                ---------------  -------------------   ------------------
                NBO               Theta   Phi    Theta   Phi    Dev    Theta   Phi    Dev
 ========================================================================================
     1. BD (   1) C   1 - C   2   100.8   74.6   101.7   79.8   5.2     80.3  250.4   4.2
     2. BD (   1) C   1 - O   8    95.3  330.6    96.6  326.0   4.8     89.9  156.0   7.4
     4. BD (   1) C   1 - H  10    22.3  194.6    22.3  203.4   3.3      --     --    --
     5. BD (   1) C   2 - O   3    75.5    1.7    76.0    6.0   4.2    103.2  175.6   6.1
     6. BD (   1) C   2 - H  11    57.2  128.5    56.8  125.7   2.4      --     --    --
     7. BD (   1) C   2 - H  12   165.4  114.9   164.4  106.0   2.5      --     --    --
     8. BD (   1) O   3 - C   4    76.6  287.7    67.6  289.3   9.1    102.4  106.4   1.7
     9. BD*(   1) O   3 - O   8    95.0  255.9   159.4  320.4  76.5    161.6   54.1  77.9
    10. BD (   1) C   4 - C   5   112.8  347.5     --     --    --      64.7  169.3   2.9
    11. BD (   1) C   4 - O   8   112.1  221.8   112.2  223.7   1.8     67.8   37.2   4.2
    12. BD (   1) C   4 - H  13     4.8  282.7     5.8  240.7   3.9      --     --    --
    14. BD (   1) C   5 - H  14    78.2  282.8    80.4  284.5   2.7      --     --    --
    16. BD (   1) C   6 - C   7   113.6  347.9     --     --    --      65.5  166.7   1.4
    17. BD (   1) C   6 - H  16   100.8  105.7   100.0  104.6   1.3      --     --    --
    18. BD (   1) C   6 - H  17     5.6  302.5     5.5  314.6   1.2      --     --    --
    30. LP (   1) O   3             --     --     85.3   55.7   --       --     --    --
    31. LP (   1) O   8             --     --     97.7  276.6   --       --     --    --
   160. BD (   1) O   3 - O   8    95.0  255.9   159.4  320.4  76.5    161.6   54.1  77.9


 Second Order Perturbation Theory Analysis of Fock Matrix in NBO Basis

     Threshold for printing:   0.25 kcal/mol
                                                                              E(2)  E(j)-E(i) F(i,j)
         Donor NBO (i)                     Acceptor NBO (j)                 kcal/mol   a.u.    a.u. 
 ===================================================================================================

 within unit  1
   1. BD (   1) C   1 - C   2        /158. BD*(   1) C   2 - H  12            0.32    1.08    0.024
   1. BD (   1) C   1 - C   2        /161. BD*(   1) C   4 - C   5            0.44    1.02    0.027
   2. BD (   1) C   1 - O   8        / 59. RY*(   1) C   4                    0.59    1.50    0.038
   2. BD (   1) C   1 - O   8        /156. BD*(   1) C   2 - O   3            0.66    1.10    0.034
   2. BD (   1) C   1 - O   8        /157. BD*(   1) C   2 - H  11            0.54    1.29    0.033
   2. BD (   1) C   1 - O   8        /159. BD*(   1) O   3 - C   4            0.97    1.07    0.041
   2. BD (   1) C   1 - O   8        /160. BD (   1) O   3 - O   8            0.27    0.54    0.019
   2. BD (   1) C   1 - O   8        /161. BD*(   1) C   4 - C   5            1.04    1.23    0.045
   3. BD (   1) C   1 - H   9        / 43. RY*(   3) C   2                    0.27    1.83    0.028
   3. BD (   1) C   1 - H   9        /156. BD*(   1) C   2 - O   3            1.01    0.77    0.035
   3. BD (   1) C   1 - H   9        /160. BD (   1) O   3 - O   8            0.35    0.21    0.013
   3. BD (   1) C   1 - H   9        /162. BD*(   1) C   4 - O   8            1.37    0.78    0.041
   4. BD (   1) C   1 - H  10        /  9. BD*(   1) O   3 - O   8            0.29    0.18    0.049
   4. BD (   1) C   1 - H  10        / 42. RY*(   2) C   2                    0.35    1.32    0.027
   4. BD (   1) C   1 - H  10        /158. BD*(   1) C   2 - H  12            1.11    0.96    0.041
   4. BD (   1) C   1 - H  10        /160. BD (   1) O   3 - O   8            2.82    0.21    0.038
   4. BD (   1) C   1 - H  10        /162. BD*(   1) C   4 - O   8            0.43    0.78    0.023
   5. BD (   1) C   2 - O   3        / 59. RY*(   1) C   4                    0.82    1.53    0.045
   5. BD (   1) C   2 - O   3        /153. BD*(   1) C   1 - O   8            0.56    1.15    0.032
   5. BD (   1) C   2 - O   3        /154. BD*(   1) C   1 - H   9            0.47    1.34    0.032
   5. BD (   1) C   2 - O   3        /160. BD (   1) O   3 - O   8            1.41    0.56    0.044
   5. BD (   1) C   2 - O   3        /161. BD*(   1) C   4 - C   5            0.71    1.25    0.038
   5. BD (   1) C   2 - O   3        /162. BD*(   1) C   4 - O   8            0.93    1.13    0.041
   6. BD (   1) C   2 - H  11        / 51. RY*(   2) O   3                    0.37    1.89    0.034
   6. BD (   1) C   2 - H  11        /153. BD*(   1) C   1 - O   8            0.88    0.80    0.034
   6. BD (   1) C   2 - H  11        /159. BD*(   1) O   3 - C   4            0.74    0.75    0.030
   6. BD (   1) C   2 - H  11        /160. BD (   1) O   3 - O   8            4.78    0.22    0.049
   7. BD (   1) C   2 - H  12        /155. BD*(   1) C   1 - H  10            1.07    0.96    0.041
   7. BD (   1) C   2 - H  12        /159. BD*(   1) O   3 - C   4            1.06    0.75    0.036
   7. BD (   1) C   2 - H  12        /160. BD (   1) O   3 - O   8            4.57    0.22    0.048
   8. BD (   1) O   3 - C   4        / 42. RY*(   2) C   2                    0.46    1.68    0.035
   8. BD (   1) O   3 - C   4        / 43. RY*(   3) C   2                    0.25    2.19    0.030
   8. BD (   1) O   3 - C   4        / 59. RY*(   1) C   4                    0.27    1.54    0.026
   8. BD (   1) O   3 - C   4        / 69. RY*(   2) C   5                    0.38    1.62    0.031
   8. BD (   1) O   3 - C   4        /158. BD*(   1) C   2 - H  12            0.39    1.32    0.029
   8. BD (   1) O   3 - C   4        /160. BD (   1) O   3 - O   8            3.84    0.57    0.073
   8. BD (   1) O   3 - C   4        /162. BD*(   1) C   4 - O   8            0.25    1.14    0.022
   8. BD (   1) O   3 - C   4        /165. BD*(   1) C   5 - H  14            0.58    1.35    0.035
   9. BD*(   1) O   3 - O   8        / 34. RY*(   3) C   1                    0.33    1.96    0.032
   9. BD*(   1) O   3 - O   8        / 62. RY*(   4) C   4                    0.99    2.00    0.057
   9. BD*(   1) O   3 - O   8        /152. BD*(   1) C   1 - C   2            0.44    0.68    0.022
   9. BD*(   1) O   3 - O   8        /154. BD*(   1) C   1 - H   9            0.40    0.81    0.023
   9. BD*(   1) O   3 - O   8        /155. BD*(   1) C   1 - H  10            2.47    0.78    0.056
   9. BD*(   1) O   3 - O   8        /157. BD*(   1) C   2 - H  11            0.34    0.79    0.021
   9. BD*(   1) O   3 - O   8        /158. BD*(   1) C   2 - H  12            0.92    0.78    0.034
   9. BD*(   1) O   3 - O   8        /159. BD*(   1) O   3 - C   4            0.26    0.56    0.015
   9. BD*(   1) O   3 - O   8        /162. BD*(   1) C   4 - O   8            0.37    0.60    0.019
   9. BD*(   1) O   3 - O   8        /163. BD*(   1) C   4 - H  13            0.31    0.75    0.019
  10. BD (   1) C   4 - C   5        / 50. RY*(   1) O   3                    0.45    1.84    0.038
  10. BD (   1) C   4 - C   5        / 77. RY*(   1) C   6                    0.71    1.49    0.043
  10. BD (   1) C   4 - C   5        / 95. RY*(   1) O   8                    0.46    1.85    0.039
  10. BD (   1) C   4 - C   5        /153. BD*(   1) C   1 - O   8            0.96    0.92    0.039
  10. BD (   1) C   4 - C   5        /156. BD*(   1) C   2 - O   3            0.91    0.90    0.038
  10. BD (   1) C   4 - C   5        /160. BD (   1) O   3 - O   8            5.16    0.34    0.062
  10. BD (   1) C   4 - C   5        /163. BD*(   1) C   4 - H  13            1.20    1.06    0.047
  10. BD (   1) C   4 - C   5        /164. BD*(   1) C   5 - C   6            0.50    1.07    0.030
  10. BD (   1) C   4 - C   5        /165. BD*(   1) C   5 - H  14            0.39    1.11    0.027
  10. BD (   1) C   4 - C   5        /167. BD*(   1) C   6 - C   7            0.84    1.10    0.040
  11. BD (   1) C   4 - O   8        / 33. RY*(   2) C   1                    0.66    2.02    0.046
  11. BD (   1) C   4 - O   8        /154. BD*(   1) C   1 - H   9            0.79    1.34    0.041
  11. BD (   1) C   4 - O   8        /159. BD*(   1) O   3 - C   4            0.29    1.10    0.023
  11. BD (   1) C   4 - O   8        /160. BD (   1) O   3 - O   8            1.29    0.57    0.042
  11. BD (   1) C   4 - O   8        /161. BD*(   1) C   4 - C   5            0.29    1.26    0.024
  11. BD (   1) C   4 - O   8        /164. BD*(   1) C   5 - C   6            0.82    1.29    0.041
  12. BD (   1) C   4 - H  13        / 68. RY*(   1) C   5                    0.55    1.42    0.038
  12. BD (   1) C   4 - H  13        /153. BD*(   1) C   1 - O   8            0.33    0.81    0.022
  12. BD (   1) C   4 - H  13        /156. BD*(   1) C   2 - O   3            0.35    0.79    0.022
  12. BD (   1) C   4 - H  13        /160. BD (   1) O   3 - O   8           18.79    0.23    0.094
  12. BD (   1) C   4 - H  13        /163. BD*(   1) C   4 - H  13            0.46    0.95    0.028
  12. BD (   1) C   4 - H  13        /166. BD*(   1) C   5 - H  15            1.15    1.00    0.046
  13. BD (   1) C   5 - C   6        / 59. RY*(   1) C   4                    0.36    1.24    0.027
  13. BD (   1) C   5 - C   6        / 86. RY*(   1) C   7                    0.58    1.43    0.037
  13. BD (   1) C   5 - C   6        /161. BD*(   1) C   4 - C   5            0.26    0.96    0.020
  13. BD (   1) C   5 - C   6        /162. BD*(   1) C   4 - O   8            1.60    0.84    0.046
  13. BD (   1) C   5 - C   6        /165. BD*(   1) C   5 - H  14            0.46    1.04    0.028
  13. BD (   1) C   5 - C   6        /166. BD*(   1) C   5 - H  15            0.38    1.04    0.025
  13. BD (   1) C   5 - C   6        /167. BD*(   1) C   6 - C   7            0.41    1.03    0.026
  13. BD (   1) C   5 - C   6        /170. BD*(   1) C   7 - H  18            0.75    1.10    0.037
  14. BD (   1) C   5 - H  14        /159. BD*(   1) O   3 - C   4            3.22    0.69    0.060
  14. BD (   1) C   5 - H  14        /160. BD (   1) O   3 - O   8            0.35    0.16    0.012
  14. BD (   1) C   5 - H  14        /162. BD*(   1) C   4 - O   8            0.29    0.73    0.018
  14. BD (   1) C   5 - H  14        /164. BD*(   1) C   5 - C   6            0.28    0.89    0.020
  14. BD (   1) C   5 - H  14        /168. BD*(   1) C   6 - H  16            1.41    0.97    0.047
  15. BD (   1) C   5 - H  15        / 78. RY*(   2) C   6                    0.34    1.49    0.029
  15. BD (   1) C   5 - H  15        /159. BD*(   1) O   3 - C   4            0.30    0.70    0.018
  15. BD (   1) C   5 - H  15        /162. BD*(   1) C   4 - O   8            0.37    0.73    0.021
  15. BD (   1) C   5 - H  15        /163. BD*(   1) C   4 - H  13            1.90    0.89    0.052
  15. BD (   1) C   5 - H  15        /164. BD*(   1) C   5 - C   6            0.29    0.89    0.021
  15. BD (   1) C   5 - H  15        /169. BD*(   1) C   6 - H  17            1.39    0.96    0.046
  16. BD (   1) C   6 - C   7        / 70. RY*(   3) C   5                    0.52    1.43    0.035
  16. BD (   1) C   6 - C   7        /161. BD*(   1) C   4 - C   5            1.47    0.93    0.047
  16. BD (   1) C   6 - C   7        /164. BD*(   1) C   5 - C   6            0.57    0.97    0.030
  16. BD (   1) C   6 - C   7        /168. BD*(   1) C   6 - H  16            0.42    1.05    0.027
  16. BD (   1) C   6 - C   7        /169. BD*(   1) C   6 - H  17            0.36    1.04    0.024
  16. BD (   1) C   6 - C   7        /170. BD*(   1) C   7 - H  18            0.31    1.07    0.023
  17. BD (   1) C   6 - H  16        / 68. RY*(   1) C   5                    0.34    1.32    0.027
  17. BD (   1) C   6 - H  16        / 87. RY*(   2) C   7                    0.30    1.37    0.026
  17. BD (   1) C   6 - H  16        /165. BD*(   1) C   5 - H  14            1.75    0.90    0.050
  17. BD (   1) C   6 - H  16        /171. BD*(   1) C   7 - H  19            1.44    0.95    0.047
  18. BD (   1) C   6 - H  17        / 69. RY*(   2) C   5                    0.28    1.18    0.023
  18. BD (   1) C   6 - H  17        / 87. RY*(   2) C   7                    0.33    1.37    0.027
  18. BD (   1) C   6 - H  17        /166. BD*(   1) C   5 - H  15            1.72    0.90    0.050
  18. BD (   1) C   6 - H  17        /172. BD*(   1) C   7 - H  20            1.46    0.95    0.047
  19. BD (   1) C   7 - H  18        /164. BD*(   1) C   5 - C   6            1.91    0.84    0.051
  20. BD (   1) C   7 - H  19        /168. BD*(   1) C   6 - H  16            1.62    0.92    0.049
  21. BD (   1) C   7 - H  20        /169. BD*(   1) C   6 - H  17            1.63    0.91    0.049
  22. CR (   1) C   1                / 42. RY*(   2) C   2                    0.31   10.96    0.073
  22. CR (   1) C   1                /104. RY*(   1) H   9                    0.43   10.51    0.085
  22. CR (   1) C   1                /108. RY*(   1) H  10                    0.36   10.52    0.077
  22. CR (   1) C   1                /153. BD*(   1) C   1 - O   8            0.34   10.43    0.075
  22. CR (   1) C   1                /162. BD*(   1) C   4 - O   8            0.64   10.41    0.105
  23. CR (   1) C   2                / 35. RY*(   4) C   1                    0.27   11.27    0.069
  23. CR (   1) C   2                /112. RY*(   1) H  11                    0.46   10.56    0.088
  23. CR (   1) C   2                /116. RY*(   1) H  12                    0.44   10.52    0.086
  23. CR (   1) C   2                /156. BD*(   1) C   2 - O   3            0.41   10.42    0.082
  23. CR (   1) C   2                /159. BD*(   1) O   3 - C   4            0.58   10.39    0.099
  24. CR (   1) O   3                / 41. RY*(   1) C   2                    0.85   19.78    0.163
  24. CR (   1) O   3                / 59. RY*(   1) C   4                    1.03   19.70    0.180
  24. CR (   1) O   3                /160. BD (   1) O   3 - O   8            0.57   18.74    0.162
  25. CR (   1) C   4                / 71. RY*(   4) C   5                    0.52   11.17    0.096
  25. CR (   1) C   4                /120. RY*(   1) H  13                    0.52   10.58    0.094
  25. CR (   1) C   4                /153. BD*(   1) C   1 - O   8            0.61   10.51    0.102
  25. CR (   1) C   4                /156. BD*(   1) C   2 - O   3            0.53   10.49    0.094
  25. CR (   1) C   4                /159. BD*(   1) O   3 - C   4            0.32   10.46    0.074
  25. CR (   1) C   4                /161. BD*(   1) C   4 - C   5            0.43   10.62    0.086
  25. CR (   1) C   4                /163. BD*(   1) C   4 - H  13            0.27   10.65    0.068
  26. CR (   1) C   5                / 63. RY*(   5) C   4                    0.34   11.41    0.079
  26. CR (   1) C   5                / 80. RY*(   4) C   6                    0.43   11.09    0.087
  26. CR (   1) C   5                /124. RY*(   1) H  14                    0.39   10.48    0.080
  26. CR (   1) C   5                /128. RY*(   1) H  15                    0.38   10.49    0.080
  27. CR (   1) C   6                / 69. RY*(   2) C   5                    0.50   10.78    0.093
  27. CR (   1) C   6                / 88. RY*(   3) C   7                    0.67   10.62    0.106
  27. CR (   1) C   6                /132. RY*(   1) H  16                    0.34   10.48    0.075
  27. CR (   1) C   6                /136. RY*(   1) H  17                    0.32   10.48    0.073
  28. CR (   1) C   7                /140. RY*(   1) H  18                    0.37   10.51    0.079
  28. CR (   1) C   7                /144. RY*(   1) H  19                    0.34   10.51    0.076
  28. CR (   1) C   7                /148. RY*(   1) H  20                    0.35   10.51    0.076
  29. CR (   1) O   8                / 32. RY*(   1) C   1                    0.80   19.83    0.159
  29. CR (   1) O   8                / 59. RY*(   1) C   4                    0.88   19.66    0.167
  29. CR (   1) O   8                /160. BD (   1) O   3 - O   8            0.31   18.69    0.120
  30. LP (   1) O   3                / 41. RY*(   1) C   2                    1.41    1.34    0.055
  30. LP (   1) O   3                / 59. RY*(   1) C   4                    1.07    1.27    0.047
  30. LP (   1) O   3                / 60. RY*(   2) C   4                    0.49    1.87    0.038
  30. LP (   1) O   3                / 61. RY*(   3) C   4                    0.27    2.11    0.030
  30. LP (   1) O   3                /152. BD*(   1) C   1 - C   2            1.35    0.95    0.045
  30. LP (   1) O   3                /160. BD (   1) O   3 - O   8            1.03    0.30    0.027
  30. LP (   1) O   3                /162. BD*(   1) C   4 - O   8            1.77    0.87    0.050
  31. LP (   1) O   8                / 32. RY*(   1) C   1                    1.46    1.41    0.058
  31. LP (   1) O   8                / 59. RY*(   1) C   4                    1.18    1.24    0.049
  31. LP (   1) O   8                / 60. RY*(   2) C   4                    0.86    1.84    0.051
  31. LP (   1) O   8                /152. BD*(   1) C   1 - C   2            1.36    0.92    0.045
  31. LP (   1) O   8                /154. BD*(   1) C   1 - H   9            0.39    1.05    0.026
  31. LP (   1) O   8                /159. BD*(   1) O   3 - C   4            2.19    0.81    0.053
  31. LP (   1) O   8                /160. BD (   1) O   3 - O   8            0.63    0.27    0.020
 159. BD*(   1) O   3 - C   4        / 59. RY*(   1) C   4                    0.59    0.43    0.105
 159. BD*(   1) O   3 - C   4        / 64. RY*(   6) C   4                    0.29    1.05    0.123
 159. BD*(   1) O   3 - C   4        /152. BD*(   1) C   1 - C   2            0.34    0.12    0.038
 159. BD*(   1) O   3 - C   4        /153. BD*(   1) C   1 - O   8            0.28    0.05    0.024
 159. BD*(   1) O   3 - C   4        /156. BD*(   1) C   2 - O   3            1.61    0.03    0.042
 160. BD (   1) O   3 - O   8        /155. BD*(   1) C   1 - H  10            0.54    0.74    0.042
 160. BD (   1) O   3 - O   8        /157. BD*(   1) C   2 - H  11            0.80    0.75    0.052
 160. BD (   1) O   3 - O   8        /158. BD*(   1) C   2 - H  12            0.69    0.75    0.047
 160. BD (   1) O   3 - O   8        /159. BD*(   1) O   3 - C   4            0.89    0.53    0.044
 160. BD (   1) O   3 - O   8        /161. BD*(   1) C   4 - C   5            0.71    0.69    0.046
 160. BD (   1) O   3 - O   8        /163. BD*(   1) C   4 - H  13            2.50    0.72    0.088


 Natural Bond Orbitals (Summary):

                                                            Principal Delocalizations
           NBO                        Occupancy    Energy   (geminal,vicinal,remote)
 ====================================================================================
 Molecular unit  1  (C6H12O2)
     1. BD (   1) C   1 - C   2          0.99672    -0.82858  9(v),161(r),160(v),158(g)
     2. BD (   1) C   1 - O   8          0.99144    -1.03279  161(v),159(v),9(g),156(v)
                                                    59(v),157(v),160(g)
     3. BD (   1) C   1 - H   9          0.98892    -0.70573  162(v),9(v),156(v),160(v)
                                                    43(v)
     4. BD (   1) C   1 - H  10          0.98597    -0.70461  9(v),160(v),158(v),162(v)
                                                    42(v)
     5. BD (   1) C   2 - O   3          0.99302    -1.05779  160(g),9(g),162(v),59(v)
                                                    161(v),153(v),154(v)
     6. BD (   1) C   2 - H  11          0.95806    -0.71487  160(v),9(v),153(v),159(v)
                                                    51(v)
     7. BD (   1) C   2 - H  12          0.95635    -0.71089  160(v),9(v),155(v),159(v)
     8. BD (   1) O   3 - C   4          0.98872    -1.06912  160(g),9(g),165(v),42(v)
                                                    158(v),69(v),59(g),162(g)
                                                    43(v)
     9. BD*(   1) O   3 - O   8          0.97960    -0.52735  155(v),62(v),158(v),152(v)
                                                    154(v),162(g),160(g),157(v)
                                                    34(v),163(v),159(g)
    10. BD (   1) C   4 - C   5          0.90939    -0.83500  160(v),163(g),153(v),156(v)
                                                    167(v),77(v),164(g),95(v)
                                                    50(v),165(g)
    11. BD (   1) C   4 - O   8          0.99308    -1.06254  160(g),9(g),164(v),154(v)
                                                    33(v),159(g),161(g)
    12. BD (   1) C   4 - H  13          0.86550    -0.72460  160(v),166(v),9(v),68(v)
                                                    163(g),156(v),153(v)
    13. BD (   1) C   5 - C   6          0.98108    -0.76459  162(v),170(v),86(v),165(g)
                                                    167(g),166(g),59(v),161(g)
    14. BD (   1) C   5 - H  14          0.96952    -0.65754  159(v),168(v),160(r),162(v)
                                                    164(g)
    15. BD (   1) C   5 - H  15          0.98045    -0.66258  163(v),169(v),162(v),78(v)
                                                    159(v),164(g)
    16. BD (   1) C   6 - C   7          0.97224    -0.73510  161(v),164(g),70(v),168(g)
                                                    169(g),170(g)
    17. BD (   1) C   6 - H  16          0.98255    -0.62544  165(v),171(v),68(v),87(v)
    18. BD (   1) C   6 - H  17          0.98855    -0.62644  166(v),172(v),87(v),69(v)
    19. BD (   1) C   7 - H  18          0.97882    -0.60494  164(v)
    20. BD (   1) C   7 - H  19          0.99337    -0.60905  168(v)
    21. BD (   1) C   7 - H  20          0.99291    -0.60940  169(v)
    22. CR (   1) C   1                  0.99957   -10.34117  162(v),104(v),108(v),153(g)
                                                    42(v)
    23. CR (   1) C   2                  0.99955   -10.35624  159(v),112(v),116(v),156(g)
                                                    35(v)
    24. CR (   1) O   3                  0.99985   -19.23100  59(v),160(g),41(v),9(g)
    25. CR (   1) C   4                  0.99947   -10.42476  153(v),156(v),120(v),71(v)
                                                    161(g),159(g),163(g)
    26. CR (   1) C   5                  0.99952   -10.25759  80(v),124(v),128(v),63(v)
    27. CR (   1) C   6                  0.99957   -10.22302  88(v),69(v),132(v),136(v)
    28. CR (   1) C   7                  0.99962   -10.19841  140(v),148(v),144(v)
    29. CR (   1) O   8                  0.99985   -19.18729  9(g),59(v),32(v),160(g)
    30. LP (   1) O   3                  0.98261    -0.79421  9(g),162(v),160(g),41(v)
                                                    152(v),59(v),60(v),61(v)
    31. LP (   1) O   8                  0.97768    -0.76821  9(g),159(v),32(v),152(v)
                                                    59(v),160(g),60(v),154(v)
    32. RY*(   1) C   1                  0.00172     0.64226   
    33. RY*(   2) C   1                  0.00149     0.96113   
    34. RY*(   3) C   1                  0.00075     1.43549   
    35. RY*(   4) C   1                  0.00041     0.90939   
    36. RY*(   5) C   1                  0.00014     1.37333   
    37. RY*(   6) C   1                  0.00011     0.80500   
    38. RY*(   7) C   1                  0.00005     1.95694   
    39. RY*(   8) C   1                  0.00003     1.77419   
    40. RY*(   9) C   1                  0.00000     1.95453   
    41. RY*(   1) C   2                  0.00174     0.54411   
    42. RY*(   2) C   2                  0.00124     0.61486   
    43. RY*(   3) C   2                  0.00086     1.12098   
    44. RY*(   4) C   2                  0.00035     1.41937   
    45. RY*(   5) C   2                  0.00020     1.13656   
    46. RY*(   6) C   2                  0.00011     1.11253   
    47. RY*(   7) C   2                  0.00006     1.88039   
    48. RY*(   8) C   2                  0.00002     1.81213   
    49. RY*(   9) C   2                  0.00001     1.94171   
    50. RY*(   1) O   3                  0.00171     1.00649   
    51. RY*(   2) O   3                  0.00062     1.17895   
    52. RY*(   3) O   3                  0.00021     1.53240   
    53. RY*(   4) O   3                  0.00015     2.27516   
    54. RY*(   5) O   3                  0.00007     1.41025   
    55. RY*(   6) O   3                  0.00004     2.22669   
    56. RY*(   7) O   3                  0.00003     2.76386   
    57. RY*(   8) O   3                  0.00000     2.48682   
    58. RY*(   9) O   3                  0.00001     2.58452   
    59. RY*(   1) C   4                  0.00462     0.47209   
    60. RY*(   2) C   4                  0.00209     1.07451   
    61. RY*(   3) C   4                  0.00126     1.31526   
    62. RY*(   4) C   4                  0.00108     1.47575   
    63. RY*(   5) C   4                  0.00079     1.15549   
    64. RY*(   6) C   4                  0.00056     1.08566   
    65. RY*(   7) C   4                  0.00044     1.56024   
    66. RY*(   8) C   4                  0.00016     1.75826   
    67. RY*(   9) C   4                  0.00003     1.77170   
    68. RY*(   1) C   5                  0.00241     0.69955   
    69. RY*(   2) C   5                  0.00184     0.55289   
    70. RY*(   3) C   5                  0.00144     0.69462   
    71. RY*(   4) C   5                  0.00043     0.74924   
    72. RY*(   5) C   5                  0.00014     1.73822   
    73. RY*(   6) C   5                  0.00009     2.01681   
    74. RY*(   7) C   5                  0.00005     2.03103   
    75. RY*(   8) C   5                  0.00003     2.00207   
    76. RY*(   9) C   5                  0.00000     1.99641   
    77. RY*(   1) C   6                  0.00185     0.65750   
    78. RY*(   2) C   6                  0.00160     0.82339   
    79. RY*(   3) C   6                  0.00047     1.00470   
    80. RY*(   4) C   6                  0.00022     0.82795   
    81. RY*(   5) C   6                  0.00019     1.85403   
    82. RY*(   6) C   6                  0.00006     1.49425   
    83. RY*(   7) C   6                  0.00004     1.90627   
    84. RY*(   8) C   6                  0.00000     2.03283   
    85. RY*(   9) C   6                  0.00000     2.07801   
    86. RY*(   1) C   7                  0.00146     0.66509   
    87. RY*(   2) C   7                  0.00097     0.74309   
    88. RY*(   3) C   7                  0.00023     0.39890   
    89. RY*(   4) C   7                  0.00005     1.14649   
    90. RY*(   5) C   7                  0.00000     1.77084   
    91. RY*(   6) C   7                  0.00000     1.89519   
    92. RY*(   7) C   7                  0.00000     1.99951   
    93. RY*(   8) C   7                  0.00001     2.05953   
    94. RY*(   9) C   7                  0.00000     2.10611   
    95. RY*(   1) O   8                  0.00124     1.01203   
    96. RY*(   2) O   8                  0.00071     1.09707   
    97. RY*(   3) O   8                  0.00018     1.77004   
    98. RY*(   4) O   8                  0.00014     1.71837   
    99. RY*(   5) O   8                  0.00004     2.59384   
   100. RY*(   6) O   8                  0.00005     1.92846   
   101. RY*(   7) O   8                  0.00002     2.48073   
   102. RY*(   8) O   8                  0.00000     2.54473   
   103. RY*(   9) O   8                  0.00001     2.52203   
   104. RY*(   1) H   9                  0.00047     0.17161   
   105. RY*(   2) H   9                  0.00007     1.71700   
   106. RY*(   3) H   9                  0.00004     1.71393   
   107. RY*(   4) H   9                  0.00001     1.89794   
   108. RY*(   1) H  10                  0.00123     0.17950   
   109. RY*(   2) H  10                  0.00008     1.72618   
   110. RY*(   3) H  10                  0.00006     1.63346   
   111. RY*(   4) H  10                  0.00001     1.98914   
   112. RY*(   1) H  11                  0.00046     0.20099   
   113. RY*(   2) H  11                  0.00007     1.71076   
   114. RY*(   3) H  11                  0.00005     1.55606   
   115. RY*(   4) H  11                  0.00001     1.97431   
   116. RY*(   1) H  12                  0.00109     0.16304   
   117. RY*(   2) H  12                  0.00008     1.74328   
   118. RY*(   3) H  12                  0.00005     1.54393   
   119. RY*(   4) H  12                  0.00002     2.02106   
   120. RY*(   1) H  13                  0.00140     0.15410   
   121. RY*(   2) H  13                  0.00008     1.64751   
   122. RY*(   3) H  13                  0.00006     1.85498   
   123. RY*(   4) H  13                  0.00002     2.00728   
   124. RY*(   1) H  14                  0.00112     0.22619   
   125. RY*(   2) H  14                  0.00009     1.66933   
   126. RY*(   3) H  14                  0.00006     1.69086   
   127. RY*(   4) H  14                  0.00002     2.15687   
   128. RY*(   1) H  15                  0.00125     0.23071   
   129. RY*(   2) H  15                  0.00009     1.70262   
   130. RY*(   3) H  15                  0.00006     1.67498   
   131. RY*(   4) H  15                  0.00002     2.15178   
   132. RY*(   1) H  16                  0.00139     0.25482   
   133. RY*(   2) H  16                  0.00009     1.65263   
   134. RY*(   3) H  16                  0.00006     1.68370   
   135. RY*(   4) H  16                  0.00002     2.19494   
   136. RY*(   1) H  17                  0.00132     0.25313   
   137. RY*(   2) H  17                  0.00009     1.65109   
   138. RY*(   3) H  17                  0.00005     1.68314   
   139. RY*(   4) H  17                  0.00002     2.18065   
   140. RY*(   1) H  18                  0.00053     0.31280   
   141. RY*(   2) H  18                  0.00009     1.66499   
   142. RY*(   3) H  18                  0.00007     1.66397   
   143. RY*(   4) H  18                  0.00002     2.12958   
   144. RY*(   1) H  19                  0.00073     0.30709   
   145. RY*(   2) H  19                  0.00010     1.66266   
   146. RY*(   3) H  19                  0.00007     1.65992   
   147. RY*(   4) H  19                  0.00002     2.13550   
   148. RY*(   1) H  20                  0.00072     0.31051   
   149. RY*(   2) H  20                  0.00010     1.66160   
   150. RY*(   3) H  20                  0.00007     1.66111   
   151. RY*(   4) H  20                  0.00001     2.13098   
   152. BD*(   1) C   1 - C   2          0.01243     0.15444   
   153. BD*(   1) C   1 - O   8          0.00661     0.08965   
   154. BD*(   1) C   1 - H   9          0.00601     0.27928   
   155. BD*(   1) C   1 - H  10          0.01189     0.25063   
   156. BD*(   1) C   2 - O   3          0.00901     0.06500   
   157. BD*(   1) C   2 - H  11          0.00511     0.25843   
   158. BD*(   1) C   2 - H  12          0.00872     0.25129   
   159. BD*(   1) O   3 - C   4          0.03221     0.03736   
   160. BD (   1) O   3 - O   8          0.35341    -0.49419  163(v),159(g),157(v),161(v)
                                                    158(v),155(v)
   161. BD*(   1) C   4 - C   5          0.01080     0.19589   
   162. BD*(   1) C   4 - O   8          0.02314     0.07236   
   163. BD*(   1) C   4 - H  13          0.01261     0.22378   
   164. BD*(   1) C   5 - C   6          0.00806     0.23217   
   165. BD*(   1) C   5 - H  14          0.00714     0.27869   
   166. BD*(   1) C   5 - H  15          0.00752     0.27562   
   167. BD*(   1) C   6 - C   7          0.00284     0.26511   
   168. BD*(   1) C   6 - H  16          0.00805     0.31065   
   169. BD*(   1) C   6 - H  17          0.00830     0.30198   
   170. BD*(   1) C   7 - H  18          0.00230     0.33707   
   171. BD*(   1) C   7 - H  19          0.00379     0.32513   
   172. BD*(   1) C   7 - H  20          0.00376     0.32432   
       -------------------------------
              Total Lewis   29.77732  ( 96.0559%)
        Valence non-Lewis    1.16991  (  3.7739%)
        Rydberg non-Lewis    0.05277  (  0.1702%)
       -------------------------------
            Total unit  1   31.00000  (100.0000%)
           Charge unit  1    1.00000
 Unable to Open any file for archive entry.
 1\1\GINC-COMPUTE-1-7\SP\UB3LYP\def2SVP\C6H12O2(1+,2)\ZAHRT2\08-Jan-202
 1\0\\# b3lyp/def2svp geom=NewRedundant pop=NBO\\94\\1,2\C,0,-2.8601203
 89,0.136317714,-0.0233015474\C,0,-2.3093153171,-1.1195704151,-0.716009
 4104\O,0,-0.9439813414,-0.8035545387,-0.9376993067\C,0,-0.6622653746,0
 .4464601218,-0.3195480982\C,0,0.6689889821,0.413050443,0.3980188091\C,
 0,1.846914814,0.1435825711,-0.5373880775\C,0,3.1860117157,0.0888269792
 ,0.1950093429\O,0,-1.7088919601,0.6814826371,0.5878261687\H,0,-3.61337
 166,-0.0716379454,0.7495863064\H,0,-3.2888618405,0.8434231595,-0.76141
 26068\H,0,-2.8172913937,-1.3356832496,-1.6712528299\H,0,-2.3866751064,
 -2.0111935858,-0.0683502047\H,0,-0.6650840085,1.2342583899,-1.10830622
 98\H,0,0.7977791537,1.3786396132,0.9163115059\H,0,0.6026918097,-0.3671
 787742,1.1746543372\H,0,1.6644085389,-0.806096782,-1.0663595968\H,0,1.
 8809709571,0.9264134127,-1.3166105706\H,0,4.0184167128,-0.1082795119,-
 0.4987120601\H,0,3.3995348822,1.0390159634,0.7126661238\H,0,3.19014082
 51,-0.7082762022,0.9568761995\\Version=ES64L-G16RevC.01\State=2-A\HF=-
 385.6696668\S2=0.753442\S2-1=0.\S2A=0.750009\RMSD=2.459e-09\Dipole=-1.
 4813306,-0.1548274,-0.4674448\Quadrupole=11.2868016,-4.6488074,-6.6379
 942,3.8883048,2.6613401,-0.8680051\PG=C01 [X(C6H12O2)]\\@
 The archive entry for this job was punched.


 ONE OF THE BENEFITS OF A COLLEGE EDUCATION
 IS TO SHOW THE BOY ITS LITTLE AVAIL 
                                    EMERSON IN 'CULTURE'
 File lengths (MBytes):  RWF=     34 Int=      0 D2E=      0 Chk=      3 Scr=      1
 Normal termination of Gaussian 16
