# Supplementary material for: Machine-Learning-Guided Discovery of Electrochemical Reactions
Source: J Am Chem Soc. 2022 Dec 2;144(49):22599–610. doi: 10.1021/jacs.2c08997 (PMC9756344; doi:10.1021/jacs.2c08997)
Supplement: Supplementary file 3 — ja2c08997_si_003.zip [file ja2c08997_si_003.zip › Oxidation Site Selectivity/Ologs_notimes/96.log]

 Entering Gaussian System, Link 0=g16
 Input=96.com
 Output=96.log
 Initial command:
  
 Copyright (c) 1988-2019, Gaussian, Inc.  All Rights Reserved.
  
 This is part of the Gaussian(R) 16 program.  It is based on
 the Gaussian(R) 09 system (copyright 2009, Gaussian, Inc.),
 the Gaussian(R) 03 system (copyright 2003, Gaussian, Inc.),
 the Gaussian(R) 98 system (copyright 1998, Gaussian, Inc.),
 the Gaussian(R) 94 system (copyright 1995, Gaussian, Inc.),
 the Gaussian 92(TM) system (copyright 1992, Gaussian, Inc.),
 the Gaussian 90(TM) system (copyright 1990, Gaussian, Inc.),
 the Gaussian 88(TM) system (copyright 1988, Gaussian, Inc.),
 the Gaussian 86(TM) system (copyright 1986, Carnegie Mellon
 University), and the Gaussian 82(TM) system (copyright 1983,
 Carnegie Mellon University). Gaussian is a federally registered
 trademark of Gaussian, Inc.
  
 This software contains proprietary and confidential information,
 including trade secrets, belonging to Gaussian, Inc.
  
 This software is provided under written license and may be
 used, copied, transmitted, or stored only in accord with that
 written license.
  
 The following legend is applicable only to US Government
 contracts under FAR:
  
                    RESTRICTED RIGHTS LEGEND
  
 Use, reproduction and disclosure by the US Government is
 subject to restrictions as set forth in subparagraphs (a)
 and (c) of the Commercial Computer Software - Restricted
 Rights clause in FAR 52.227-19.
  
 Gaussian, Inc.
 340 Quinnipiac St., Bldg. 40, Wallingford CT 06492
  
  
 ---------------------------------------------------------------
 Warning -- This program may not be used in any manner that
 competes with the business of Gaussian, Inc. or will provide
 assistance to any competitor of Gaussian, Inc.  The licensee
 of this program is prohibited from giving any competitor of
 Gaussian, Inc. access to this program.  By using this program,
 the user acknowledges that Gaussian, Inc. is engaged in the
 business of creating and licensing software in the field of
 computational chemistry and represents and warrants to the
 licensee that it is not a competitor of Gaussian, Inc. and that
 it will not use this program in any manner prohibited above.
 ---------------------------------------------------------------
  

 Cite this work as:
 Gaussian 16, Revision C.01,
 M. J. Frisch, G. W. Trucks, H. B. Schlegel, G. E. Scuseria, 
 M. A. Robb, J. R. Cheeseman, G. Scalmani, V. Barone, 
 G. A. Petersson, H. Nakatsuji, X. Li, M. Caricato, A. V. Marenich, 
 J. Bloino, B. G. Janesko, R. Gomperts, B. Mennucci, H. P. Hratchian, 
 J. V. Ortiz, A. F. Izmaylov, J. L. Sonnenberg, D. Williams-Young, 
 F. Ding, F. Lipparini, F. Egidi, J. Goings, B. Peng, A. Petrone, 
 T. Henderson, D. Ranasinghe, V. G. Zakrzewski, J. Gao, N. Rega, 
 G. Zheng, W. Liang, M. Hada, M. Ehara, K. Toyota, R. Fukuda, 
 J. Hasegawa, M. Ishida, T. Nakajima, Y. Honda, O. Kitao, H. Nakai, 
 T. Vreven, K. Throssell, J. A. Montgomery, Jr., J. E. Peralta, 
 F. Ogliaro, M. J. Bearpark, J. J. Heyd, E. N. Brothers, K. N. Kudin, 
 V. N. Staroverov, T. A. Keith, R. Kobayashi, J. Normand, 
 K. Raghavachari, A. P. Rendell, J. C. Burant, S. S. Iyengar, 
 J. Tomasi, M. Cossi, J. M. Millam, M. Klene, C. Adamo, R. Cammi, 
 J. W. Ochterski, R. L. Martin, K. Morokuma, O. Farkas, 
 J. B. Foresman, and D. J. Fox, Gaussian, Inc., Wallingford CT, 2019.
 
 ******************************************
 Gaussian 16:  ES64L-G16RevC.01  3-Jul-2019
                 8-Jan-2021 
 ******************************************
 %nprocshared=16
 Will use up to   16 processors via shared memory.
 %mem=7GB
 -----------------------------------------
 # b3lyp/def2svp geom=NewRedundant pop=NBO
 -----------------------------------------
 1/29=4000,38=1,172=1/1;
 2/12=2,17=6,18=5,40=1/2;
 3/5=43,7=101,11=2,25=1,30=1,74=-5/1,2,3;
 4//1;
 5/5=2,38=5/2;
 6/7=2,8=2,9=2,10=2,28=1,40=1/1,7;
 99/5=1,9=1/99;
 --
 96
 --
 Symbolic Z-matrix:
 Charge =  1 Multiplicity = 2
 C                     3.06417  -0.0413    0.02921 
 O                     3.74411  -1.00822  -0.22997 
 C                     1.58441  -0.01995   0.01549 
 C                     0.86097  -1.179    -0.3156 
 C                    -0.52757  -1.1536   -0.32698 
 C                    -1.23489   0.02318  -0.00996 
 C                    -2.7408    0.03077  -0.02784 
 C                    -0.5044    1.17434   0.31903 
 C                     0.89082   1.15466   0.33209 
 H                     3.53688   0.93788   0.30708 
 H                     1.41837  -2.08584  -0.55973 
 H                    -1.08525  -2.05818  -0.58528 
 H                    -3.1482   -0.70945   0.68055 
 H                    -3.12555  -0.23607  -1.02607 
 H                    -3.14601   1.01685   0.2403 
 H                    -1.03773   2.09543   0.56744 
 H                     1.45064   2.0585    0.59022 
 
                          Input orientation:                          
 ---------------------------------------------------------------------
 Center     Atomic      Atomic             Coordinates (Angstroms)
 Number     Number       Type             X           Y           Z
 ---------------------------------------------------------------------
      1          6           0        3.064171   -0.041300    0.029209
      2          8           0        3.744114   -1.008224   -0.229965
      3          6           0        1.584414   -0.019950    0.015493
      4          6           0        0.860971   -1.179003   -0.315597
      5          6           0       -0.527565   -1.153597   -0.326977
      6          6           0       -1.234890    0.023176   -0.009960
      7          6           0       -2.740797    0.030773   -0.027837
      8          6           0       -0.504402    1.174336    0.319034
      9          6           0        0.890817    1.154664    0.332093
     10          1           0        3.536878    0.937876    0.307079
     11          1           0        1.418371   -2.085836   -0.559730
     12          1           0       -1.085246   -2.058180   -0.585284
     13          1           0       -3.148197   -0.709446    0.680546
     14          1           0       -3.125549   -0.236069   -1.026068
     15          1           0       -3.146008    1.016850    0.240302
     16          1           0       -1.037726    2.095432    0.567443
     17          1           0        1.450644    2.058499    0.590221
 ---------------------------------------------------------------------
                    Distance matrix (angstroms):
                    1          2          3          4          5
     1  C    0.000000
     2  O    1.210139   0.000000
     3  C    1.479974   2.387727   0.000000
     4  C    2.503467   2.889466   1.405843   0.000000
     5  C    3.776855   4.275253   2.421342   1.388815   0.000000
     6  C    4.299723   5.089467   2.819749   2.435423   1.409114
     7  C    5.805695   6.570726   4.325726   3.810393   2.527966
     8  C    3.781069   4.807792   2.425203   2.793779   2.416017
     9  C    2.499107   3.624266   1.400368   2.422064   2.788234
    10  H    1.122252   2.029451   2.194212   3.468340   4.614757
    11  H    2.689913   2.584390   2.150892   1.092082   2.170234
    12  H    4.654359   4.954935   3.412096   2.152543   1.093618
    13  H    6.282051   6.958610   4.828593   4.157669   2.842549
    14  H    6.282052   6.958612   4.828593   4.157672   2.842553
    15  H    6.303218   7.196935   4.847927   4.602899   3.448027
    16  H    4.656273   5.756261   3.413959   3.886739   3.408290
    17  H    2.706909   3.916312   2.160592   3.413157   3.882283
                    6          7          8          9         10
     6  C    0.000000
     7  C    1.506032   0.000000
     8  C    1.402504   2.535649   0.000000
     9  C    2.432261   3.818547   1.395419   0.000000
    10  H    4.868980   6.351709   4.048210   2.655045   0.000000
    11  H    3.433654   4.696980   3.885615   3.402132   3.792396
    12  H    2.164587   2.723109   3.406513   3.881851   5.580026
    13  H    2.162007   1.102590   3.266340   4.462058   6.895170
    14  H    2.162007   1.102590   3.266336   4.462055   6.895170
    15  H    2.168500   1.099292   2.647467   4.040220   6.683687
    16  H    2.160211   2.741829   1.092960   2.158637   4.725964
    17  H    3.422697   4.697004   2.162752   1.094054   2.385023
                   11         12         13         14         15
    11  H    0.000000
    12  H    2.503900   0.000000
    13  H    4.928111   2.770772   0.000000
    14  H    4.928116   2.770780   1.771195   0.000000
    15  H    5.576762   3.792644   1.781549   1.781549   0.000000
    16  H    4.978548   4.310862   3.512011   3.512005   2.390651
    17  H    4.301040   4.975902   5.368335   5.368331   4.726171
                   16         17
    16  H    0.000000
    17  H    2.488749   0.000000
 Stoichiometry    C8H8O(1+,2)
 Framework group  C1[X(C8H8O)]
 Deg. of freedom    45
 Full point group                 C1      NOp   1
 Largest Abelian subgroup         C1      NOp   1
 Largest concise Abelian subgroup C1      NOp   1
                         Standard orientation:                         
 ---------------------------------------------------------------------
 Center     Atomic      Atomic             Coordinates (Angstroms)
 Number     Number       Type             X           Y           Z
 ---------------------------------------------------------------------
      1          6           0       -2.521081    0.364987   -0.000000
      2          8           0       -3.308496   -0.553933   -0.000000
      3          6           0       -1.048553    0.216714    0.000000
      4          6           0       -0.464021   -1.061846    0.000000
      5          6           0        0.918354   -1.195438    0.000000
      6          6           0        1.757263   -0.063257   -0.000000
      7          6           0        3.254177   -0.228722   -0.000000
      8          6           0        1.164819    1.207974    0.000000
      9          6           0       -0.223532    1.348249    0.000000
     10          1           0       -2.877342    1.429190   -0.000000
     11          1           0       -1.122740   -1.932898    0.000000
     12          1           0        1.367666   -2.192493    0.000000
     13          1           0        3.589369   -0.793588   -0.885595
     14          1           0        3.589371   -0.793578    0.885600
     15          1           0        3.770879    0.741568   -0.000006
     16          1           0        1.801271    2.096507    0.000000
     17          1           0       -0.675064    2.344780    0.000000
 ---------------------------------------------------------------------
 Rotational constants (GHZ):           4.9687304           0.9818560           0.8240749
 Standard basis: def2SVP (5D, 7F)
 There are   175 symmetry adapted cartesian basis functions of A   symmetry.
 There are   166 symmetry adapted basis functions of A   symmetry.
   166 basis functions,   281 primitive gaussians,   175 cartesian basis functions
    32 alpha electrons       31 beta electrons
       nuclear repulsion energy       394.8475309620 Hartrees.
 NAtoms=   17 NActive=   17 NUniq=   17 SFac= 1.00D+00 NAtFMM=   60 NAOKFM=F Big=F
 Integral buffers will be    131072 words long.
 Raffenetti 2 integral format.
 Two-electron integral symmetry is turned on.
 One-electron integrals computed using PRISM.
   1 Symmetry operations used in ECPInt.
 ECPInt:  NShTT=    3081 NPrTT=   11167 LenC2=    3020 LenP2D=    8658.
 LDataN:  DoStor=T MaxTD1= 4 Len=   56
 NBasis=   166 RedAO= T EigKep=  2.84D-04  NBF=   166
 NBsUse=   166 1.00D-06 EigRej= -1.00D+00 NBFU=   166
 ExpMin= 1.22D-01 ExpMax= 2.27D+03 ExpMxC= 3.41D+02 IAcc=3 IRadAn=         5 AccDes= 0.00D+00
 Harris functional with IExCor=  402 and IRadAn=       5 diagonalized for initial guess.
 HarFok:  IExCor=  402 AccDes= 0.00D+00 IRadAn=         5 IDoV= 1 UseB2=F ITyADJ=14
 ICtDFT=  3500011 ScaDFX=  1.000000  1.000000  1.000000  1.000000
 FoFCou: FMM=F IPFlag=           0 FMFlag=      100000 FMFlg1=           0
         NFxFlg=           0 DoJE=T BraDBF=F KetDBF=T FulRan=T
         wScrn=  0.000000 ICntrl=       500 IOpCl=  0 I1Cent=   200000004 NGrid=           0
         NMat0=    1 NMatS0=      1 NMatT0=    0 NMatD0=    1 NMtDS0=    0 NMtDT0=    0
 Petite list used in FoFCou.
 Initial guess <Sx>= 0.0000 <Sy>= 0.0000 <Sz>= 0.5000 <S**2>= 0.7500 S= 0.5000
 Requested convergence on RMS density matrix=1.00D-08 within 128 cycles.
 Requested convergence on MAX density matrix=1.00D-06.
 Requested convergence on             energy=1.00D-06.
 No special actions if energy rises.
 Integral accuracy reduced to 1.0D-05 until final iterations.
 Initial convergence to 1.0D-05 achieved.  Increase integral accuracy.
 SCF Done:  E(UB3LYP) =  -384.280533509     A.U. after   28 cycles
            NFock= 28  Conv=0.39D-08     -V/T= 2.0102
 <Sx>= 0.0000 <Sy>= 0.0000 <Sz>= 0.5000 <S**2>= 0.7667 S= 0.5083
 <L.S>= 0.000000000000E+00
 Annihilation of the first spin contaminant:
 S**2 before annihilation     0.7667,   after     0.7502

 **********************************************************************

            Population analysis using the SCF Density.

 **********************************************************************

 Orbital symmetries:
 Alpha Orbitals:
       Occupied  (A) (A) (A) (A) (A) (A) (A) (A) (A) (A) (A) (A)
                 (A) (A) (A) (A) (A) (A) (A) (A) (A) (A) (A) (A)
                 (A) (A) (A) (A) (A) (A) (A) (A)
       Virtual   (A) (A) (A) (A) (A) (A) (A) (A) (A) (A) (A) (A)
                 (A) (A) (A) (A) (A) (A) (A) (A) (A) (A) (A) (A)
                 (A) (A) (A) (A) (A) (A) (A) (A) (A) (A) (A) (A)
                 (A) (A) (A) (A) (A) (A) (A) (A) (A) (A) (A) (A)
                 (A) (A) (A) (A) (A) (A) (A) (A) (A) (A) (A) (A)
                 (A) (A) (A) (A) (A) (A) (A) (A) (A) (A) (A) (A)
                 (A) (A) (A) (A) (A) (A) (A) (A) (A) (A) (A) (A)
                 (A) (A) (A) (A) (A) (A) (A) (A) (A) (A) (A) (A)
                 (A) (A) (A) (A) (A) (A) (A) (A) (A) (A) (A) (A)
                 (A) (A) (A) (A) (A) (A) (A) (A) (A) (A) (A) (A)
                 (A) (A) (A) (A) (A) (A) (A) (A) (A) (A) (A) (A)
                 (A) (A)
 Beta  Orbitals:
       Occupied  (A) (A) (A) (A) (A) (A) (A) (A) (A) (A) (A) (A)
                 (A) (A) (A) (A) (A) (A) (A) (A) (A) (A) (A) (A)
                 (A) (A) (A) (A) (A) (A) (A)
       Virtual   (A) (A) (A) (A) (A) (A) (A) (A) (A) (A) (A) (A)
                 (A) (A) (A) (A) (A) (A) (A) (A) (A) (A) (A) (A)
                 (A) (A) (A) (A) (A) (A) (A) (A) (A) (A) (A) (A)
                 (A) (A) (A) (A) (A) (A) (A) (A) (A) (A) (A) (A)
                 (A) (A) (A) (A) (A) (A) (A) (A) (A) (A) (A) (A)
                 (A) (A) (A) (A) (A) (A) (A) (A) (A) (A) (A) (A)
                 (A) (A) (A) (A) (A) (A) (A) (A) (A) (A) (A) (A)
                 (A) (A) (A) (A) (A) (A) (A) (A) (A) (A) (A) (A)
                 (A) (A) (A) (A) (A) (A) (A) (A) (A) (A) (A) (A)
                 (A) (A) (A) (A) (A) (A) (A) (A) (A) (A) (A) (A)
                 (A) (A) (A) (A) (A) (A) (A) (A) (A) (A) (A) (A)
                 (A) (A) (A)
 The electronic state is 2-A.
 Alpha  occ. eigenvalues --  -19.32896 -10.45706 -10.45262 -10.43876 -10.41831
 Alpha  occ. eigenvalues --  -10.41619 -10.41251 -10.41039 -10.37927  -1.22671
 Alpha  occ. eigenvalues --   -1.08809  -1.00457  -0.96090  -0.90356  -0.83139
 Alpha  occ. eigenvalues --   -0.82062  -0.76998  -0.70819  -0.68688  -0.65814
 Alpha  occ. eigenvalues --   -0.64078  -0.63386  -0.63231  -0.61651  -0.60558
 Alpha  occ. eigenvalues --   -0.57758  -0.57041  -0.56232  -0.55468  -0.48664
 Alpha  occ. eigenvalues --   -0.47642  -0.44731
 Alpha virt. eigenvalues --   -0.27387  -0.22824  -0.17131  -0.10004  -0.08213
 Alpha virt. eigenvalues --   -0.07011  -0.06974  -0.05200  -0.02597  -0.01545
 Alpha virt. eigenvalues --   -0.01029  -0.00992   0.02270   0.05148   0.08367
 Alpha virt. eigenvalues --    0.09209   0.10564   0.12190   0.12965   0.15524
 Alpha virt. eigenvalues --    0.19334   0.21425   0.22625   0.24063   0.24427
 Alpha virt. eigenvalues --    0.25252   0.26354   0.28664   0.31073   0.32211
 Alpha virt. eigenvalues --    0.33286   0.33763   0.39034   0.40364   0.43066
 Alpha virt. eigenvalues --    0.43278   0.43734   0.43913   0.45690   0.46917
 Alpha virt. eigenvalues --    0.47395   0.48476   0.49266   0.49663   0.51163
 Alpha virt. eigenvalues --    0.51335   0.52644   0.53586   0.54504   0.58816
 Alpha virt. eigenvalues --    0.60805   0.63753   0.64222   0.69111   0.74022
 Alpha virt. eigenvalues --    0.79471   0.83706   0.86713   0.92518   0.94873
 Alpha virt. eigenvalues --    0.96987   1.00482   1.00555   1.01102   1.03724
 Alpha virt. eigenvalues --    1.07211   1.08246   1.08854   1.08899   1.25481
 Alpha virt. eigenvalues --    1.25575   1.27911   1.30895   1.31276   1.35145
 Alpha virt. eigenvalues --    1.43740   1.46328   1.47960   1.48904   1.49725
 Alpha virt. eigenvalues --    1.52517   1.54242   1.54891   1.56396   1.58359
 Alpha virt. eigenvalues --    1.60679   1.60988   1.63084   1.64390   1.67710
 Alpha virt. eigenvalues --    1.71194   1.72415   1.77172   1.77316   1.80985
 Alpha virt. eigenvalues --    1.82878   1.84069   1.85138   1.88261   1.91154
 Alpha virt. eigenvalues --    1.93767   1.94077   2.03058   2.05458   2.06034
 Alpha virt. eigenvalues --    2.08348   2.10087   2.12893   2.18379   2.24264
 Alpha virt. eigenvalues --    2.25287   2.27405   2.33019   2.36433   2.36477
 Alpha virt. eigenvalues --    2.40841   2.41943   2.45431   2.51815   2.51943
 Alpha virt. eigenvalues --    2.53066   2.58496   2.62518   2.66874   2.70312
 Alpha virt. eigenvalues --    2.73216   2.76090   2.81232   2.91267   2.95262
 Alpha virt. eigenvalues --    3.02050   3.21173   3.40390   3.43373
  Beta  occ. eigenvalues --  -19.32414 -10.45870 -10.44750 -10.43297 -10.41687
  Beta  occ. eigenvalues --  -10.41647 -10.41250 -10.40968 -10.37917  -1.21774
  Beta  occ. eigenvalues --   -1.07853  -0.99129  -0.95861  -0.89907  -0.82667
  Beta  occ. eigenvalues --   -0.81546  -0.76707  -0.70635  -0.68330  -0.65553
  Beta  occ. eigenvalues --   -0.63780  -0.63171  -0.61376  -0.61203  -0.58649
  Beta  occ. eigenvalues --   -0.57589  -0.56831  -0.55195  -0.54064  -0.47175
  Beta  occ. eigenvalues --   -0.44240
  Beta virt. eigenvalues --   -0.40705  -0.25014  -0.21662  -0.15293  -0.09946
  Beta virt. eigenvalues --   -0.08173  -0.06899  -0.05365  -0.05163  -0.02485
  Beta virt. eigenvalues --   -0.01478  -0.00901  -0.00249   0.03114   0.05220
  Beta virt. eigenvalues --    0.08723   0.09583   0.10937   0.12474   0.13356
  Beta virt. eigenvalues --    0.15874   0.19820   0.21600   0.22736   0.24923
  Beta virt. eigenvalues --    0.25031   0.25565   0.26636   0.29160   0.31328
  Beta virt. eigenvalues --    0.32268   0.33493   0.33971   0.39625   0.40736
  Beta virt. eigenvalues --    0.43859   0.43955   0.44164   0.44868   0.45804
  Beta virt. eigenvalues --    0.47054   0.47604   0.48549   0.49514   0.50540
  Beta virt. eigenvalues --    0.51453   0.52262   0.52908   0.53765   0.54663
  Beta virt. eigenvalues --    0.58966   0.61019   0.64243   0.64470   0.69413
  Beta virt. eigenvalues --    0.74274   0.79645   0.85284   0.86749   0.93192
  Beta virt. eigenvalues --    0.95341   0.97343   1.00783   1.01032   1.02408
  Beta virt. eigenvalues --    1.03879   1.07442   1.08841   1.09116   1.09759
  Beta virt. eigenvalues --    1.25747   1.25969   1.28097   1.31005   1.32205
  Beta virt. eigenvalues --    1.35672   1.43955   1.46504   1.48460   1.49256
  Beta virt. eigenvalues --    1.51076   1.53461   1.54358   1.55073   1.56901
  Beta virt. eigenvalues --    1.58851   1.61016   1.61564   1.63237   1.64734
  Beta virt. eigenvalues --    1.68325   1.71389   1.72852   1.77442   1.77464
  Beta virt. eigenvalues --    1.81350   1.83061   1.84463   1.85295   1.88369
  Beta virt. eigenvalues --    1.91355   1.94309   1.95003   2.04292   2.05623
  Beta virt. eigenvalues --    2.07435   2.09075   2.10265   2.13317   2.18621
  Beta virt. eigenvalues --    2.24926   2.25802   2.28478   2.33143   2.36932
  Beta virt. eigenvalues --    2.37389   2.41164   2.43074   2.45826   2.51856
  Beta virt. eigenvalues --    2.53249   2.53280   2.59091   2.62829   2.67174
  Beta virt. eigenvalues --    2.70758   2.73682   2.76220   2.81562   2.91354
  Beta virt. eigenvalues --    2.96343   3.02271   3.21344   3.40558   3.43839
          Condensed to atoms (all electrons):
               1          2          3          4          5          6
     1  C    4.692775   0.674436   0.078135  -0.037344   0.015125  -0.000981
     2  O    0.674436   7.531493  -0.121535   0.016491   0.001318  -0.000021
     3  C    0.078135  -0.121535   6.002032   0.094359   0.101868  -0.163296
     4  C   -0.037344   0.016491   0.094359   5.115033   0.271664   0.120075
     5  C    0.015125   0.001318   0.101868   0.271664   5.145262   0.146303
     6  C   -0.000981  -0.000021  -0.163296   0.120075   0.146303   5.321611
     7  C    0.000043   0.000000   0.000102   0.007586  -0.073232   0.430855
     8  C    0.008255  -0.000134   0.114339  -0.109183   0.050412   0.176228
     9  C   -0.052828   0.003372   0.123870   0.037313  -0.116899   0.109591
    10  H    0.446007  -0.033637  -0.140482   0.011743   0.000066  -0.000122
    11  H   -0.008330   0.015976  -0.083259   0.454582  -0.054420   0.012658
    12  H   -0.000191  -0.000006   0.013973  -0.057516   0.456851  -0.073599
    13  H   -0.000000   0.000000   0.000031   0.000246  -0.004251  -0.005380
    14  H   -0.000000   0.000000   0.000031   0.000246  -0.004251  -0.005380
    15  H   -0.000000   0.000000  -0.000022  -0.000462   0.008184  -0.013560
    16  H   -0.000127   0.000001   0.013592  -0.001868   0.012817  -0.066681
    17  H   -0.006761   0.000086  -0.076998   0.012525  -0.001755   0.013506
               7          8          9         10         11         12
     1  C    0.000043   0.008255  -0.052828   0.446007  -0.008330  -0.000191
     2  O    0.000000  -0.000134   0.003372  -0.033637   0.015976  -0.000006
     3  C    0.000102   0.114339   0.123870  -0.140482  -0.083259   0.013973
     4  C    0.007586  -0.109183   0.037313   0.011743   0.454582  -0.057516
     5  C   -0.073232   0.050412  -0.116899   0.000066  -0.054420   0.456851
     6  C    0.430855   0.176228   0.109591  -0.000122   0.012658  -0.073599
     7  C    4.523360  -0.073158   0.010334  -0.000000  -0.000135  -0.009450
     8  C   -0.073158   5.084224   0.287873   0.000446  -0.001868   0.012721
     9  C    0.010334   0.287873   5.142326  -0.002441   0.013268  -0.001851
    10  H   -0.000000   0.000446  -0.002441   0.664031   0.001184   0.000003
    11  H   -0.000135  -0.001868   0.013268   0.001184   0.590219  -0.009570
    12  H   -0.009450   0.012721  -0.001851   0.000003  -0.009570   0.606950
    13  H    0.373233   0.003088  -0.000540   0.000000  -0.000001   0.001990
    14  H    0.373233   0.003088  -0.000540   0.000000  -0.000001   0.001990
    15  H    0.390251  -0.010528   0.000948   0.000000   0.000006   0.000089
    16  H   -0.012918   0.450334  -0.055191   0.000021   0.000017  -0.000156
    17  H   -0.000192  -0.051662   0.450389   0.006975  -0.000079   0.000018
              13         14         15         16         17
     1  C   -0.000000  -0.000000  -0.000000  -0.000127  -0.006761
     2  O    0.000000   0.000000   0.000000   0.000001   0.000086
     3  C    0.000031   0.000031  -0.000022   0.013592  -0.076998
     4  C    0.000246   0.000246  -0.000462  -0.001868   0.012525
     5  C   -0.004251  -0.004251   0.008184   0.012817  -0.001755
     6  C   -0.005380  -0.005380  -0.013560  -0.066681   0.013506
     7  C    0.373233   0.373233   0.390251  -0.012918  -0.000192
     8  C    0.003088   0.003088  -0.010528   0.450334  -0.051662
     9  C   -0.000540  -0.000540   0.000948  -0.055191   0.450389
    10  H    0.000000   0.000000   0.000000   0.000021   0.006975
    11  H   -0.000001  -0.000001   0.000006   0.000017  -0.000079
    12  H    0.001990   0.001990   0.000089  -0.000156   0.000018
    13  H    0.546082  -0.006583  -0.015355   0.000243   0.000005
    14  H   -0.006583   0.546082  -0.015355   0.000243   0.000005
    15  H   -0.015355  -0.015355   0.579375   0.005501   0.000000
    16  H    0.000243   0.000243   0.005501   0.605092  -0.010355
    17  H    0.000005   0.000005   0.000000  -0.010355   0.604221
          Atomic-Atomic Spin Densities.
               1          2          3          4          5          6
     1  C   -0.101668   0.001724  -0.019878   0.000631  -0.000076   0.000048
     2  O    0.001724   0.192635  -0.007232  -0.000131  -0.000000   0.000003
     3  C   -0.019878  -0.007232   0.453891   0.017543  -0.004831  -0.013227
     4  C    0.000631  -0.000131   0.017543  -0.013244  -0.021934  -0.002215
     5  C   -0.000076  -0.000000  -0.004831  -0.021934   0.046151   0.024010
     6  C    0.000048   0.000003  -0.013227  -0.002215   0.024010   0.374133
     7  C    0.000002  -0.000000   0.000079   0.000114  -0.002698  -0.028701
     8  C   -0.000015   0.000005  -0.006997  -0.002455   0.000199   0.033254
     9  C    0.000292  -0.000099   0.018203   0.002065  -0.001592  -0.003216
    10  H    0.001814   0.000333  -0.000399   0.000055  -0.000017   0.000002
    11  H    0.000200  -0.000452  -0.000471   0.001694  -0.000148   0.000115
    12  H    0.000001   0.000000   0.000112   0.000253   0.001571  -0.000742
    13  H   -0.000000  -0.000000   0.000029   0.000060  -0.000695  -0.007074
    14  H   -0.000000  -0.000000   0.000029   0.000060  -0.000695  -0.007074
    15  H   -0.000000   0.000000  -0.000001  -0.000006  -0.000016  -0.000420
    16  H    0.000002  -0.000000   0.000062  -0.000078  -0.000009  -0.001196
    17  H    0.000167  -0.000001  -0.000680   0.000059  -0.000086   0.000183
               7          8          9         10         11         12
     1  C    0.000002  -0.000015   0.000292   0.001814   0.000200   0.000001
     2  O   -0.000000   0.000005  -0.000099   0.000333  -0.000452   0.000000
     3  C    0.000079  -0.006997   0.018203  -0.000399  -0.000471   0.000112
     4  C    0.000114  -0.002455   0.002065   0.000055   0.001694   0.000253
     5  C   -0.002698   0.000199  -0.001592  -0.000017  -0.000148   0.001571
     6  C   -0.028701   0.033254  -0.003216   0.000002   0.000115  -0.000742
     7  C   -0.001796  -0.004830   0.000131  -0.000000   0.000002  -0.000009
     8  C   -0.004830   0.119578  -0.027898   0.000038  -0.000068   0.000073
     9  C    0.000131  -0.027898  -0.046179   0.000634   0.000023  -0.000095
    10  H   -0.000000   0.000038   0.000634  -0.000042  -0.000025  -0.000000
    11  H    0.000002  -0.000068   0.000023  -0.000025  -0.001934   0.000129
    12  H   -0.000009   0.000073  -0.000095  -0.000000   0.000129  -0.004202
    13  H    0.011868  -0.000414   0.000016   0.000000   0.000000  -0.000022
    14  H    0.011868  -0.000414   0.000016   0.000000   0.000000  -0.000022
    15  H    0.001385   0.000355   0.000024   0.000000  -0.000000   0.000004
    16  H    0.000153   0.002429   0.000170  -0.000000  -0.000001   0.000004
    17  H    0.000001   0.000127   0.001060  -0.000169  -0.000001  -0.000001
              13         14         15         16         17
     1  C   -0.000000  -0.000000  -0.000000   0.000002   0.000167
     2  O   -0.000000  -0.000000   0.000000  -0.000000  -0.000001
     3  C    0.000029   0.000029  -0.000001   0.000062  -0.000680
     4  C    0.000060   0.000060  -0.000006  -0.000078   0.000059
     5  C   -0.000695  -0.000695  -0.000016  -0.000009  -0.000086
     6  C   -0.007074  -0.007074  -0.000420  -0.001196   0.000183
     7  C    0.011868   0.011868   0.001385   0.000153   0.000001
     8  C   -0.000414  -0.000414   0.000355   0.002429   0.000127
     9  C    0.000016   0.000016   0.000024   0.000170   0.001060
    10  H    0.000000   0.000000   0.000000  -0.000000  -0.000169
    11  H    0.000000   0.000000  -0.000000  -0.000001  -0.000001
    12  H   -0.000022  -0.000022   0.000004   0.000004  -0.000001
    13  H    0.035856  -0.005586  -0.000258   0.000002  -0.000000
    14  H   -0.005586   0.035857  -0.000258   0.000002  -0.000000
    15  H   -0.000258  -0.000258  -0.001245  -0.000104   0.000001
    16  H    0.000002   0.000002  -0.000104  -0.007416   0.000139
    17  H   -0.000000  -0.000000   0.000001   0.000139  -0.000168
 Mulliken charges and spin densities:
               1          2
     1  C    0.191786  -0.116757
     2  O   -0.087840   0.186784
     3  C    0.043261   0.436232
     4  C    0.064510  -0.017527
     5  C    0.044936   0.039136
     6  C   -0.001807   0.367884
     7  C    0.060090  -0.012432
     8  C    0.055526   0.112965
     9  C    0.051004  -0.056445
    10  H    0.046209   0.002223
    11  H    0.069754  -0.000938
    12  H    0.057752  -0.002946
    13  H    0.107192   0.033783
    14  H    0.107192   0.033783
    15  H    0.070928  -0.000538
    16  H    0.059436  -0.005838
    17  H    0.060072   0.000631
 Sum of Mulliken charges =   1.00000   1.00000
 Mulliken charges and spin densities with hydrogens summed into heavy atoms:
               1          2
     1  C    0.237994  -0.114533
     2  O   -0.087840   0.186784
     3  C    0.043261   0.436232
     4  C    0.134264  -0.018465
     5  C    0.102689   0.036190
     6  C   -0.001807   0.367884
     7  C    0.345402   0.054596
     8  C    0.114962   0.107126
     9  C    0.111076  -0.055813
 Electronic spatial extent (au):  <R**2>=           1328.5007
 Charge=              1.0000 electrons
 Dipole moment (field-independent basis, Debye):
    X=              4.6794    Y=              1.3525    Z=              0.0000  Tot=              4.8709
 Quadrupole moment (field-independent basis, Debye-Ang):
   XX=            -31.1632   YY=            -38.6013   ZZ=            -50.4555
   XY=             -5.7183   XZ=              0.0000   YZ=             -0.0000
 Traceless Quadrupole moment (field-independent basis, Debye-Ang):
   XX=              8.9102   YY=              1.4720   ZZ=            -10.3822
   XY=             -5.7183   XZ=              0.0000   YZ=             -0.0000
 Octapole moment (field-independent basis, Debye-Ang**2):
  XXX=             62.8873  YYY=              1.7923  ZZZ=              0.0000  XYY=              1.6266
  XXY=              9.8502  XXZ=              0.0000  XZZ=             -2.5731  YZZ=             -2.1174
  YYZ=             -0.0000  XYZ=             -0.0000
 Hexadecapole moment (field-independent basis, Debye-Ang**3):
 XXXX=          -1175.9116 YYYY=           -268.5075 ZZZZ=            -55.7786 XXXY=            -55.0224
 XXXZ=              0.0001 YYYX=              1.9973 YYYZ=              0.0000 ZZZX=              0.0001
 ZZZY=             -0.0000 XXYY=           -238.4132 XXZZ=           -213.3667 YYZZ=            -66.7625
 XXYZ=             -0.0000 YYXZ=             -0.0000 ZZXY=             -1.6784
 N-N= 3.948475309620D+02 E-N=-1.669201594756D+03  KE= 3.803930565081D+02
                          Isotropic Fermi Contact Couplings
        Atom                 a.u.       MegaHertz       Gauss      10(-4) cm-1
     1  C(13)             -0.03417     -38.41294     -13.70669     -12.81318
     2  O(17)              0.05944     -36.03000     -12.85640     -12.01832
     3  C(13)              0.06594      74.12357      26.44913      24.72496
     4  C(13)             -0.01130     -12.70283      -4.53269      -4.23721
     5  C(13)             -0.00112      -1.25529      -0.44792      -0.41872
     6  C(13)              0.05246      58.96974      21.04187      19.67019
     7  C(13)             -0.01436     -16.14476      -5.76085      -5.38531
     8  C(13)              0.00992      11.14731       3.97764       3.71834
     9  C(13)             -0.01900     -21.35908      -7.62145      -7.12462
    10  H(1)               0.00052       2.33005       0.83142       0.77722
    11  H(1)              -0.00034      -1.52027      -0.54247      -0.50711
    12  H(1)              -0.00106      -4.75144      -1.69543      -1.58491
    13  H(1)               0.01634      73.05372      26.06738      24.36810
    14  H(1)               0.01634      73.05463      26.06771      24.36840
    15  H(1)              -0.00024      -1.05416      -0.37615      -0.35163
    16  H(1)              -0.00197      -8.82687      -3.14965      -2.94433
    17  H(1)               0.00007       0.33338       0.11896       0.11120
 --------------------------------------------------------
       Center         ----  Spin Dipole Couplings  ----
                      3XX-RR        3YY-RR        3ZZ-RR
 --------------------------------------------------------
     1   Atom        0.058235      0.045753     -0.103989
     2   Atom       -0.351364     -0.352057      0.703421
     3   Atom       -0.218123     -0.223752      0.441875
     4   Atom       -0.010909     -0.007023      0.017932
     5   Atom       -0.037859     -0.031383      0.069242
     6   Atom       -0.199974     -0.199608      0.399582
     7   Atom       -0.016851     -0.029644      0.046495
     8   Atom       -0.077031     -0.066139      0.143170
     9   Atom        0.009429      0.009808     -0.019238
    10   Atom        0.007165     -0.001768     -0.005398
    11   Atom       -0.003017      0.008966     -0.005948
    12   Atom       -0.007117      0.012463     -0.005346
    13   Atom        0.002112     -0.000559     -0.001553
    14   Atom        0.002112     -0.000559     -0.001552
    15   Atom        0.004660     -0.000375     -0.004285
    16   Atom       -0.008401      0.013605     -0.005204
    17   Atom       -0.003260      0.008493     -0.005233
 --------------------------------------------------------
                        XY            XZ            YZ
 --------------------------------------------------------
     1   Atom        0.015172      0.000000     -0.000000
     2   Atom        0.001454     -0.000001      0.000000
     3   Atom        0.000837     -0.000000      0.000000
     4   Atom       -0.002736      0.000000      0.000000
     5   Atom        0.004246      0.000000      0.000000
     6   Atom       -0.001540      0.000000      0.000000
     7   Atom       -0.001102      0.000000      0.000000
     8   Atom       -0.002390      0.000000     -0.000000
     9   Atom        0.004281      0.000000     -0.000000
    10   Atom       -0.000754      0.000000     -0.000000
    11   Atom        0.002154     -0.000000     -0.000000
    12   Atom       -0.001617      0.000000     -0.000000
    13   Atom       -0.005660     -0.005812      0.007269
    14   Atom       -0.005660      0.005812     -0.007269
    15   Atom        0.004512     -0.000000      0.000000
    16   Atom        0.009518      0.000000      0.000000
    17   Atom        0.000839     -0.000000      0.000000
 --------------------------------------------------------


 ---------------------------------------------------------------------------------
              Anisotropic Spin Dipole Couplings in Principal Axis System
 ---------------------------------------------------------------------------------

       Atom             a.u.   MegaHertz   Gauss  10(-4) cm-1        Axes

              Baa    -0.1040   -13.954    -4.979    -4.655 -0.0000  0.0000  1.0000
     1 C(13)  Bbb     0.0356     4.776     1.704     1.593 -0.5566  0.8308 -0.0000
              Bcc     0.0684     9.179     3.275     3.062  0.8308  0.5566  0.0000
 
              Baa    -0.3532    25.558     9.120     8.525 -0.6199  0.7847 -0.0000
     2 O(17)  Bbb    -0.3502    25.341     9.042     8.453  0.7847  0.6199  0.0000
              Bcc     0.7034   -50.899   -18.162   -16.978 -0.0000  0.0000  1.0000
 
              Baa    -0.2239   -30.042   -10.720   -10.021 -0.1441  0.9896 -0.0000
     3 C(13)  Bbb    -0.2180   -29.254   -10.438    -9.758  0.9896  0.1441  0.0000
              Bcc     0.4419    59.295    21.158    19.779 -0.0000  0.0000  1.0000
 
              Baa    -0.0123    -1.653    -0.590    -0.552  0.8886  0.4587 -0.0000
     4 C(13)  Bbb    -0.0056    -0.753    -0.269    -0.251 -0.4587  0.8886 -0.0000
              Bcc     0.0179     2.406     0.859     0.803  0.0000  0.0000  1.0000
 
              Baa    -0.0400    -5.362    -1.913    -1.789  0.8962 -0.4436  0.0000
     5 C(13)  Bbb    -0.0293    -3.929    -1.402    -1.311  0.4436  0.8962 -0.0000
              Bcc     0.0692     9.292     3.316     3.099  0.0000  0.0000  1.0000
 
              Baa    -0.2013   -27.018    -9.641    -9.012  0.7476  0.6641 -0.0000
     6 C(13)  Bbb    -0.1982   -26.602    -9.492    -8.873 -0.6641  0.7476  0.0000
              Bcc     0.3996    53.620    19.133    17.886  0.0000  0.0000  1.0000
 
              Baa    -0.0297    -3.991    -1.424    -1.331  0.0852  0.9964 -0.0000
     7 C(13)  Bbb    -0.0168    -2.249    -0.802    -0.750  0.9964 -0.0852  0.0000
              Bcc     0.0465     6.239     2.226     2.081  0.0000  0.0000  1.0000
 
              Baa    -0.0775   -10.404    -3.712    -3.470  0.9787  0.2053 -0.0000
     8 C(13)  Bbb    -0.0656    -8.808    -3.143    -2.938 -0.2053  0.9787  0.0000
              Bcc     0.1432    19.212     6.855     6.408  0.0000 -0.0000  1.0000
 
              Baa    -0.0192    -2.582    -0.921    -0.861 -0.0000  0.0000  1.0000
     9 C(13)  Bbb     0.0053     0.716     0.255     0.239  0.7226 -0.6913  0.0000
              Bcc     0.0139     1.866     0.666     0.622  0.6913  0.7226  0.0000
 
              Baa    -0.0054    -2.880    -1.028    -0.961 -0.0000  0.0000  1.0000
    10 H(1)   Bbb    -0.0018    -0.977    -0.349    -0.326  0.0836  0.9965 -0.0000
              Bcc     0.0072     3.857     1.376     1.287  0.9965 -0.0836  0.0000
 
              Baa    -0.0059    -3.174    -1.132    -1.059  0.0000  0.0000  1.0000
    11 H(1)   Bbb    -0.0034    -1.810    -0.646    -0.604  0.9852 -0.1717 -0.0000
              Bcc     0.0093     4.984     1.778     1.662  0.1717  0.9852 -0.0000
 
              Baa    -0.0072    -3.868    -1.380    -1.290  0.9967  0.0818 -0.0000
    12 H(1)   Bbb    -0.0053    -2.852    -1.018    -0.951  0.0000  0.0000  1.0000
              Bcc     0.0126     6.720     2.398     2.242 -0.0818  0.9967 -0.0000
 
              Baa    -0.0084    -4.464    -1.593    -1.489  0.0641 -0.6547  0.7531
    13 H(1)   Bbb    -0.0042    -2.224    -0.794    -0.742  0.7867  0.4975  0.3655
              Bcc     0.0125     6.688     2.386     2.231  0.6140 -0.5690 -0.5470
 
              Baa    -0.0084    -4.464    -1.593    -1.489 -0.0641  0.6547  0.7531
    14 H(1)   Bbb    -0.0042    -2.224    -0.794    -0.742  0.7867  0.4975 -0.3655
              Bcc     0.0125     6.688     2.386     2.231  0.6140 -0.5690  0.5470
 
              Baa    -0.0043    -2.286    -0.816    -0.763  0.0000 -0.0000  1.0000
    15 H(1)   Bbb    -0.0030    -1.614    -0.576    -0.538 -0.5063  0.8623  0.0000
              Bcc     0.0073     3.900     1.392     1.301  0.8623  0.5063 -0.0000
 
              Baa    -0.0119    -6.374    -2.275    -2.126  0.9371 -0.3491 -0.0000
    16 H(1)   Bbb    -0.0052    -2.776    -0.991    -0.926  0.0000 -0.0000  1.0000
              Bcc     0.0172     9.151     3.265     3.052  0.3491  0.9371  0.0000
 
              Baa    -0.0052    -2.792    -0.996    -0.931  0.0000 -0.0000  1.0000
    17 H(1)   Bbb    -0.0033    -1.771    -0.632    -0.591  0.9975 -0.0708 -0.0000
              Bcc     0.0086     4.563     1.628     1.522  0.0708  0.9975  0.0000
 

 ---------------------------------------------------------------------------------

 ******************************Gaussian NBO Version 3.1******************************
             N A T U R A L   A T O M I C   O R B I T A L   A N D
          N A T U R A L   B O N D   O R B I T A L   A N A L Y S I S
 ******************************Gaussian NBO Version 3.1******************************
       /RESON  / : Allow strongly delocalized NBO set

 Analyzing the SCF density

 Job title: 96                                                              

 Storage needed:     83718 in NPA,    111025 in NBO ( 939522481 available)
 GSVD:  LWork=       17482 too small for GESVD, short by        2045 words or        2045 for optimal perf.


 NATURAL POPULATIONS:  Natural atomic orbital occupancies 
                                                          
   NAO  Atom  No  lang   Type(AO)    Occupancy
 --------------------------------------------
     1    C    1  S      Cor( 1S)     1.99931
     2    C    1  S      Val( 2S)     0.91287
     3    C    1  S      Ryd( 3S)     0.00838
     4    C    1  px     Val( 2p)     0.90902
     5    C    1  px     Ryd( 3p)     0.00937
     6    C    1  py     Val( 2p)     0.99951
     7    C    1  py     Ryd( 3p)     0.01031
     8    C    1  pz     Val( 2p)     0.74923
     9    C    1  pz     Ryd( 3p)     0.00113
    10    C    1  dxy    Ryd( 3d)     0.00180
    11    C    1  dxz    Ryd( 3d)     0.00090
    12    C    1  dyz    Ryd( 3d)     0.00167
    13    C    1  dx2y2  Ryd( 3d)     0.00444
    14    C    1  dz2    Ryd( 3d)     0.00057

    15    O    2  S      Cor( 1S)     1.99975
    16    O    2  S      Val( 2S)     1.70391
    17    O    2  S      Ryd( 3S)     0.00175
    18    O    2  px     Val( 2p)     1.75829
    19    O    2  px     Ryd( 3p)     0.00234
    20    O    2  py     Val( 2p)     1.72022
    21    O    2  py     Ryd( 3p)     0.00175
    22    O    2  pz     Val( 2p)     1.20848
    23    O    2  pz     Ryd( 3p)     0.00020
    24    O    2  dxy    Ryd( 3d)     0.00123
    25    O    2  dxz    Ryd( 3d)     0.00092
    26    O    2  dyz    Ryd( 3d)     0.00106
    27    O    2  dx2y2  Ryd( 3d)     0.00174
    28    O    2  dz2    Ryd( 3d)     0.00039

    29    C    3  S      Cor( 1S)     1.99882
    30    C    3  S      Val( 2S)     0.92790
    31    C    3  S      Ryd( 3S)     0.00244
    32    C    3  px     Val( 2p)     1.11769
    33    C    3  px     Ryd( 3p)     0.00564
    34    C    3  py     Val( 2p)     1.09557
    35    C    3  py     Ryd( 3p)     0.00423
    36    C    3  pz     Val( 2p)     0.81096
    37    C    3  pz     Ryd( 3p)     0.00039
    38    C    3  dxy    Ryd( 3d)     0.00087
    39    C    3  dxz    Ryd( 3d)     0.00045
    40    C    3  dyz    Ryd( 3d)     0.00072
    41    C    3  dx2y2  Ryd( 3d)     0.00099
    42    C    3  dz2    Ryd( 3d)     0.00043

    43    C    4  S      Cor( 1S)     1.99894
    44    C    4  S      Val( 2S)     0.96303
    45    C    4  S      Ryd( 3S)     0.00173
    46    C    4  px     Val( 2p)     1.12288
    47    C    4  px     Ryd( 3p)     0.00668
    48    C    4  py     Val( 2p)     1.15710
    49    C    4  py     Ryd( 3p)     0.00582
    50    C    4  pz     Val( 2p)     0.87261
    51    C    4  pz     Ryd( 3p)     0.00070
    52    C    4  dxy    Ryd( 3d)     0.00077
    53    C    4  dxz    Ryd( 3d)     0.00053
    54    C    4  dyz    Ryd( 3d)     0.00040
    55    C    4  dx2y2  Ryd( 3d)     0.00075
    56    C    4  dz2    Ryd( 3d)     0.00040

    57    C    5  S      Cor( 1S)     1.99889
    58    C    5  S      Val( 2S)     0.95946
    59    C    5  S      Ryd( 3S)     0.00167
    60    C    5  px     Val( 2p)     1.09056
    61    C    5  px     Ryd( 3p)     0.00442
    62    C    5  py     Val( 2p)     1.18447
    63    C    5  py     Ryd( 3p)     0.00619
    64    C    5  pz     Val( 2p)     0.92369
    65    C    5  pz     Ryd( 3p)     0.00063
    66    C    5  dxy    Ryd( 3d)     0.00085
    67    C    5  dxz    Ryd( 3d)     0.00043
    68    C    5  dyz    Ryd( 3d)     0.00044
    69    C    5  dx2y2  Ryd( 3d)     0.00069
    70    C    5  dz2    Ryd( 3d)     0.00039

    71    C    6  S      Cor( 1S)     1.99888
    72    C    6  S      Val( 2S)     0.90673
    73    C    6  S      Ryd( 3S)     0.00133
    74    C    6  px     Val( 2p)     1.09335
    75    C    6  px     Ryd( 3p)     0.00547
    76    C    6  py     Val( 2p)     1.08196
    77    C    6  py     Ryd( 3p)     0.00316
    78    C    6  pz     Val( 2p)     0.72257
    79    C    6  pz     Ryd( 3p)     0.00081
    80    C    6  dxy    Ryd( 3d)     0.00119
    81    C    6  dxz    Ryd( 3d)     0.00088
    82    C    6  dyz    Ryd( 3d)     0.00075
    83    C    6  dx2y2  Ryd( 3d)     0.00093
    84    C    6  dz2    Ryd( 3d)     0.00042

    85    C    7  S      Cor( 1S)     1.99916
    86    C    7  S      Val( 2S)     1.10372
    87    C    7  S      Ryd( 3S)     0.00052
    88    C    7  px     Val( 2p)     1.05634
    89    C    7  px     Ryd( 3p)     0.00173
    90    C    7  py     Val( 2p)     1.26916
    91    C    7  py     Ryd( 3p)     0.00472
    92    C    7  pz     Val( 2p)     1.22814
    93    C    7  pz     Ryd( 3p)     0.00096
    94    C    7  dxy    Ryd( 3d)     0.00039
    95    C    7  dxz    Ryd( 3d)     0.00017
    96    C    7  dyz    Ryd( 3d)     0.00056
    97    C    7  dx2y2  Ryd( 3d)     0.00065
    98    C    7  dz2    Ryd( 3d)     0.00048

    99    C    8  S      Cor( 1S)     1.99888
   100    C    8  S      Val( 2S)     0.96206
   101    C    8  S      Ryd( 3S)     0.00154
   102    C    8  px     Val( 2p)     1.11631
   103    C    8  px     Ryd( 3p)     0.00481
   104    C    8  py     Val( 2p)     1.15585
   105    C    8  py     Ryd( 3p)     0.00567
   106    C    8  pz     Val( 2p)     0.89508
   107    C    8  pz     Ryd( 3p)     0.00081
   108    C    8  dxy    Ryd( 3d)     0.00080
   109    C    8  dxz    Ryd( 3d)     0.00046
   110    C    8  dyz    Ryd( 3d)     0.00042
   111    C    8  dx2y2  Ryd( 3d)     0.00077
   112    C    8  dz2    Ryd( 3d)     0.00039

   113    C    9  S      Cor( 1S)     1.99894
   114    C    9  S      Val( 2S)     0.95943
   115    C    9  S      Ryd( 3S)     0.00148
   116    C    9  px     Val( 2p)     1.09085
   117    C    9  px     Ryd( 3p)     0.00464
   118    C    9  py     Val( 2p)     1.18603
   119    C    9  py     Ryd( 3p)     0.00630
   120    C    9  pz     Val( 2p)     0.90679
   121    C    9  pz     Ryd( 3p)     0.00072
   122    C    9  dxy    Ryd( 3d)     0.00084
   123    C    9  dxz    Ryd( 3d)     0.00044
   124    C    9  dyz    Ryd( 3d)     0.00043
   125    C    9  dx2y2  Ryd( 3d)     0.00065
   126    C    9  dz2    Ryd( 3d)     0.00040

   127    H   10  S      Val( 1S)     0.82925
   128    H   10  S      Ryd( 2S)     0.00332
   129    H   10  px     Ryd( 2p)     0.00023
   130    H   10  py     Ryd( 2p)     0.00083
   131    H   10  pz     Ryd( 2p)     0.00003

   132    H   11  S      Val( 1S)     0.71891
   133    H   11  S      Ryd( 2S)     0.00332
   134    H   11  px     Ryd( 2p)     0.00039
   135    H   11  py     Ryd( 2p)     0.00059
   136    H   11  pz     Ryd( 2p)     0.00009

   137    H   12  S      Val( 1S)     0.73292
   138    H   12  S      Ryd( 2S)     0.00143
   139    H   12  px     Ryd( 2p)     0.00019
   140    H   12  py     Ryd( 2p)     0.00075
   141    H   12  pz     Ryd( 2p)     0.00011

   142    H   13  S      Val( 1S)     0.70956
   143    H   13  S      Ryd( 2S)     0.00088
   144    H   13  px     Ryd( 2p)     0.00027
   145    H   13  py     Ryd( 2p)     0.00031
   146    H   13  pz     Ryd( 2p)     0.00056

   147    H   14  S      Val( 1S)     0.70956
   148    H   14  S      Ryd( 2S)     0.00088
   149    H   14  px     Ryd( 2p)     0.00027
   150    H   14  py     Ryd( 2p)     0.00031
   151    H   14  pz     Ryd( 2p)     0.00056

   152    H   15  S      Val( 1S)     0.74281
   153    H   15  S      Ryd( 2S)     0.00100
   154    H   15  px     Ryd( 2p)     0.00030
   155    H   15  py     Ryd( 2p)     0.00055
   156    H   15  pz     Ryd( 2p)     0.00012

   157    H   16  S      Val( 1S)     0.73311
   158    H   16  S      Ryd( 2S)     0.00140
   159    H   16  px     Ryd( 2p)     0.00033
   160    H   16  py     Ryd( 2p)     0.00062
   161    H   16  pz     Ryd( 2p)     0.00011

   162    H   17  S      Val( 1S)     0.73142
   163    H   17  S      Ryd( 2S)     0.00192
   164    H   17  px     Ryd( 2p)     0.00019
   165    H   17  py     Ryd( 2p)     0.00076
   166    H   17  pz     Ryd( 2p)     0.00011

 WARNING:  1 low occupancy (<1.9990e) core orbital  found on  C    3
           1 low occupancy (<1.9990e) core orbital  found on  C    4
           1 low occupancy (<1.9990e) core orbital  found on  C    5
           1 low occupancy (<1.9990e) core orbital  found on  C    6
           1 low occupancy (<1.9990e) core orbital  found on  C    8
           1 low occupancy (<1.9990e) core orbital  found on  C    9


 Summary of Natural Population Analysis:                  
                                                          
                                       Natural Population 
                Natural  -----------------------------------------------
    Atom  No    Charge         Core      Valence    Rydberg      Total
 -----------------------------------------------------------------------
      C    1    0.39147      1.99931     3.57064    0.03858     5.60853
      O    2   -0.40203      1.99975     6.39090    0.01138     8.40203
      C    3    0.03290      1.99882     3.95212    0.01616     5.96710
      C    4   -0.13234      1.99894     4.11562    0.01778     6.13234
      C    5   -0.17278      1.99889     4.15818    0.01571     6.17278
      C    6    0.18157      1.99888     3.80461    0.01494     5.81843
      C    7   -0.66669      1.99916     4.65735    0.01018     6.66669
      C    8   -0.14387      1.99888     4.12931    0.01568     6.14387
      C    9   -0.15794      1.99894     4.14310    0.01590     6.15794
      H   10    0.16633      0.00000     0.82925    0.00442     0.83367
      H   11    0.27669      0.00000     0.71891    0.00440     0.72331
      H   12    0.26459      0.00000     0.73292    0.00249     0.73541
      H   13    0.28843      0.00000     0.70956    0.00202     0.71157
      H   14    0.28843      0.00000     0.70956    0.00202     0.71157
      H   15    0.25521      0.00000     0.74281    0.00197     0.74479
      H   16    0.26443      0.00000     0.73311    0.00245     0.73557
      H   17    0.26559      0.00000     0.73142    0.00298     0.73441
 =======================================================================
   * Total *    1.00000     17.99157    44.82938    0.17905    63.00000

                                 Natural Population      
 --------------------------------------------------------
   Core                      17.99157 ( 99.9532% of  18)
   Valence                   44.82938 ( 99.6208% of  45)
   Natural Minimal Basis     62.82095 ( 99.7158% of  63)
   Natural Rydberg Basis      0.17905 (  0.2842% of  63)
 --------------------------------------------------------

    Atom  No          Natural Electron Configuration
 ----------------------------------------------------------------------------
      C    1      [core]2S( 0.91)2p( 2.66)3S( 0.01)3p( 0.02)3d( 0.01)
      O    2      [core]2S( 1.70)2p( 4.69)3d( 0.01)
      C    3      [core]2S( 0.93)2p( 3.02)3p( 0.01)
      C    4      [core]2S( 0.96)2p( 3.15)3p( 0.01)
      C    5      [core]2S( 0.96)2p( 3.20)3p( 0.01)
      C    6      [core]2S( 0.91)2p( 2.90)3p( 0.01)
      C    7      [core]2S( 1.10)2p( 3.55)3p( 0.01)
      C    8      [core]2S( 0.96)2p( 3.17)3p( 0.01)
      C    9      [core]2S( 0.96)2p( 3.18)3p( 0.01)
      H   10            1S( 0.83)
      H   11            1S( 0.72)
      H   12            1S( 0.73)
      H   13            1S( 0.71)
      H   14            1S( 0.71)
      H   15            1S( 0.74)
      H   16            1S( 0.73)
      H   17            1S( 0.73)


 ***************************************************
 *******         Alpha spin orbitals         *******
 ***************************************************


 NATURAL POPULATIONS:  Natural atomic orbital occupancies 
                                                          
   NAO  Atom  No  lang   Type(AO)    Occupancy      Energy
 ----------------------------------------------------------
     1    C    1  S      Cor( 1S)     0.99966     -10.34852
     2    C    1  S      Val( 2S)     0.45341      -0.36255
     3    C    1  S      Ryd( 3S)     0.00420       0.34693
     4    C    1  px     Val( 2p)     0.45061      -0.20302
     5    C    1  px     Ryd( 3p)     0.00463       0.36967
     6    C    1  py     Val( 2p)     0.49811      -0.22074
     7    C    1  py     Ryd( 3p)     0.00517       0.62981
     8    C    1  pz     Val( 2p)     0.33816      -0.30031
     9    C    1  pz     Ryd( 3p)     0.00059       0.32151
    10    C    1  dxy    Ryd( 3d)     0.00090       2.26634
    11    C    1  dxz    Ryd( 3d)     0.00068       1.70230
    12    C    1  dyz    Ryd( 3d)     0.00090       1.71887
    13    C    1  dx2y2  Ryd( 3d)     0.00219       2.22803
    14    C    1  dz2    Ryd( 3d)     0.00030       1.96465

    15    O    2  S      Cor( 1S)     0.99988     -19.08300
    16    O    2  S      Val( 2S)     0.85340      -1.06080
    17    O    2  S      Ryd( 3S)     0.00085       1.23693
    18    O    2  px     Val( 2p)     0.87962      -0.46982
    19    O    2  px     Ryd( 3p)     0.00115       0.92989
    20    O    2  py     Val( 2p)     0.86102      -0.47718
    21    O    2  py     Ryd( 3p)     0.00085       0.92684
    22    O    2  pz     Val( 2p)     0.69369      -0.44813
    23    O    2  pz     Ryd( 3p)     0.00014       0.84488
    24    O    2  dxy    Ryd( 3d)     0.00062       3.07236
    25    O    2  dxz    Ryd( 3d)     0.00049       2.53760
    26    O    2  dyz    Ryd( 3d)     0.00058       2.57613
    27    O    2  dx2y2  Ryd( 3d)     0.00087       2.75960
    28    O    2  dz2    Ryd( 3d)     0.00021       2.66745

    29    C    3  S      Cor( 1S)     0.99942     -10.30679
    30    C    3  S      Val( 2S)     0.47088      -0.37931
    31    C    3  S      Ryd( 3S)     0.00125       0.34738
    32    C    3  px     Val( 2p)     0.56249      -0.30312
    33    C    3  px     Ryd( 3p)     0.00284       0.85467
    34    C    3  py     Val( 2p)     0.55021      -0.28127
    35    C    3  py     Ryd( 3p)     0.00209       0.76102
    36    C    3  pz     Val( 2p)     0.57418      -0.36099
    37    C    3  pz     Ryd( 3p)     0.00030       0.40991
    38    C    3  dxy    Ryd( 3d)     0.00044       2.23811
    39    C    3  dxz    Ryd( 3d)     0.00021       1.63678
    40    C    3  dyz    Ryd( 3d)     0.00039       1.67172
    41    C    3  dx2y2  Ryd( 3d)     0.00050       2.19280
    42    C    3  dz2    Ryd( 3d)     0.00012       1.95049

    43    C    4  S      Cor( 1S)     0.99947     -10.28125
    44    C    4  S      Val( 2S)     0.48083      -0.35839
    45    C    4  S      Ryd( 3S)     0.00088       0.38702
    46    C    4  px     Val( 2p)     0.56080      -0.25665
    47    C    4  px     Ryd( 3p)     0.00335       0.64244
    48    C    4  py     Val( 2p)     0.57606      -0.26387
    49    C    4  py     Ryd( 3p)     0.00293       0.68172
    50    C    4  pz     Val( 2p)     0.44390      -0.31402
    51    C    4  pz     Ryd( 3p)     0.00044       0.36391
    52    C    4  dxy    Ryd( 3d)     0.00038       2.30362
    53    C    4  dxz    Ryd( 3d)     0.00027       1.71593
    54    C    4  dyz    Ryd( 3d)     0.00028       1.70461
    55    C    4  dx2y2  Ryd( 3d)     0.00037       2.23491
    56    C    4  dz2    Ryd( 3d)     0.00018       2.01147

    57    C    5  S      Cor( 1S)     0.99944     -10.27941
    58    C    5  S      Val( 2S)     0.48006      -0.36141
    59    C    5  S      Ryd( 3S)     0.00085       0.38434
    60    C    5  px     Val( 2p)     0.54487      -0.25476
    61    C    5  px     Ryd( 3p)     0.00223       0.56681
    62    C    5  py     Val( 2p)     0.59090      -0.27186
    63    C    5  py     Ryd( 3p)     0.00312       0.76485
    64    C    5  pz     Val( 2p)     0.48942      -0.32208
    65    C    5  pz     Ryd( 3p)     0.00039       0.36608
    66    C    5  dxy    Ryd( 3d)     0.00042       2.25772
    67    C    5  dxz    Ryd( 3d)     0.00022       1.71600
    68    C    5  dyz    Ryd( 3d)     0.00029       1.69975
    69    C    5  dx2y2  Ryd( 3d)     0.00034       2.27008
    70    C    5  dz2    Ryd( 3d)     0.00017       2.00547

    71    C    6  S      Cor( 1S)     0.99944     -10.31925
    72    C    6  S      Val( 2S)     0.45906      -0.38074
    73    C    6  S      Ryd( 3S)     0.00068       0.35191
    74    C    6  px     Val( 2p)     0.54913      -0.28988
    75    C    6  px     Ryd( 3p)     0.00275       0.87136
    76    C    6  py     Val( 2p)     0.54196      -0.27777
    77    C    6  py     Ryd( 3p)     0.00157       0.62476
    78    C    6  pz     Val( 2p)     0.51406      -0.35418
    79    C    6  pz     Ryd( 3p)     0.00056       0.40316
    80    C    6  dxy    Ryd( 3d)     0.00060       2.22161
    81    C    6  dxz    Ryd( 3d)     0.00055       1.65491
    82    C    6  dyz    Ryd( 3d)     0.00044       1.66728
    83    C    6  dx2y2  Ryd( 3d)     0.00047       2.16450
    84    C    6  dz2    Ryd( 3d)     0.00011       1.94156

    85    C    7  S      Cor( 1S)     0.99958     -10.26152
    86    C    7  S      Val( 2S)     0.55064      -0.43185
    87    C    7  S      Ryd( 3S)     0.00027       0.68196
    88    C    7  px     Val( 2p)     0.52447      -0.25788
    89    C    7  px     Ryd( 3p)     0.00089       0.31811
    90    C    7  py     Val( 2p)     0.63311      -0.27513
    91    C    7  py     Ryd( 3p)     0.00239       0.43628
    92    C    7  pz     Val( 2p)     0.62587      -0.27848
    93    C    7  pz     Ryd( 3p)     0.00077       0.38944
    94    C    7  dxy    Ryd( 3d)     0.00019       2.13405
    95    C    7  dxz    Ryd( 3d)     0.00014       1.92676
    96    C    7  dyz    Ryd( 3d)     0.00031       2.15726
    97    C    7  dx2y2  Ryd( 3d)     0.00031       2.08471
    98    C    7  dz2    Ryd( 3d)     0.00024       2.12218

    99    C    8  S      Cor( 1S)     0.99944     -10.28643
   100    C    8  S      Val( 2S)     0.48256      -0.37023
   101    C    8  S      Ryd( 3S)     0.00078       0.37725
   102    C    8  px     Val( 2p)     0.55902      -0.26480
   103    C    8  px     Ryd( 3p)     0.00243       0.60748
   104    C    8  py     Val( 2p)     0.57651      -0.27141
   105    C    8  py     Ryd( 3p)     0.00285       0.70039
   106    C    8  pz     Val( 2p)     0.50476      -0.33192
   107    C    8  pz     Ryd( 3p)     0.00050       0.35315
   108    C    8  dxy    Ryd( 3d)     0.00040       2.29192
   109    C    8  dxz    Ryd( 3d)     0.00021       1.70007
   110    C    8  dyz    Ryd( 3d)     0.00032       1.69826
   111    C    8  dx2y2  Ryd( 3d)     0.00038       2.22129
   112    C    8  dz2    Ryd( 3d)     0.00016       1.99867

   113    C    9  S      Cor( 1S)     0.99947     -10.28579
   114    C    9  S      Val( 2S)     0.47827      -0.36300
   115    C    9  S      Ryd( 3S)     0.00075       0.38602
   116    C    9  px     Val( 2p)     0.54356      -0.25967
   117    C    9  px     Ryd( 3p)     0.00234       0.54614
   118    C    9  py     Val( 2p)     0.59082      -0.27430
   119    C    9  py     Ryd( 3p)     0.00318       0.76136
   120    C    9  pz     Val( 2p)     0.44738      -0.31834
   121    C    9  pz     Ryd( 3p)     0.00043       0.35680
   122    C    9  dxy    Ryd( 3d)     0.00041       2.25891
   123    C    9  dxz    Ryd( 3d)     0.00028       1.71060
   124    C    9  dyz    Ryd( 3d)     0.00027       1.69993
   125    C    9  dx2y2  Ryd( 3d)     0.00032       2.26999
   126    C    9  dz2    Ryd( 3d)     0.00019       2.00638

   127    H   10  S      Val( 1S)     0.41515      -0.13921
   128    H   10  S      Ryd( 2S)     0.00162       0.20714
   129    H   10  px     Ryd( 2p)     0.00012       1.72523
   130    H   10  py     Ryd( 2p)     0.00042       2.12213
   131    H   10  pz     Ryd( 2p)     0.00001       1.45274

   132    H   11  S      Val( 1S)     0.35918      -0.08200
   133    H   11  S      Ryd( 2S)     0.00162       0.17964
   134    H   11  px     Ryd( 2p)     0.00020       1.96822
   135    H   11  py     Ryd( 2p)     0.00030       2.06215
   136    H   11  pz     Ryd( 2p)     0.00005       1.47890

   137    H   12  S      Val( 1S)     0.36550      -0.09516
   138    H   12  S      Ryd( 2S)     0.00070       0.17019
   139    H   12  px     Ryd( 2p)     0.00009       1.87122
   140    H   12  py     Ryd( 2p)     0.00037       2.12861
   141    H   12  pz     Ryd( 2p)     0.00006       1.47128

   142    H   13  S      Val( 1S)     0.36862      -0.10136
   143    H   13  S      Ryd( 2S)     0.00054       0.19626
   144    H   13  px     Ryd( 2p)     0.00013       1.60656
   145    H   13  py     Ryd( 2p)     0.00017       1.76303
   146    H   13  pz     Ryd( 2p)     0.00029       1.98041

   147    H   14  S      Val( 1S)     0.36862      -0.10136
   148    H   14  S      Ryd( 2S)     0.00054       0.19626
   149    H   14  px     Ryd( 2p)     0.00013       1.60656
   150    H   14  py     Ryd( 2p)     0.00017       1.76303
   151    H   14  pz     Ryd( 2p)     0.00029       1.98041

   152    H   15  S      Val( 1S)     0.37120      -0.09027
   153    H   15  S      Ryd( 2S)     0.00050       0.21186
   154    H   15  px     Ryd( 2p)     0.00015       1.71992
   155    H   15  py     Ryd( 2p)     0.00027       2.06769
   156    H   15  pz     Ryd( 2p)     0.00007       1.57580

   157    H   16  S      Val( 1S)     0.36476      -0.09969
   158    H   16  S      Ryd( 2S)     0.00069       0.17060
   159    H   16  px     Ryd( 2p)     0.00016       1.94042
   160    H   16  py     Ryd( 2p)     0.00030       2.05787
   161    H   16  pz     Ryd( 2p)     0.00006       1.46433

   162    H   17  S      Val( 1S)     0.36584      -0.10101
   163    H   17  S      Ryd( 2S)     0.00094       0.16940
   164    H   17  px     Ryd( 2p)     0.00010       1.87432
   165    H   17  py     Ryd( 2p)     0.00038       2.12246
   166    H   17  pz     Ryd( 2p)     0.00006       1.46354


 Summary of Natural Population Analysis:                  
                                                          
                                       Natural Population 
                Natural  -----------------------------------------------
    Atom  No    Charge         Core      Valence    Rydberg      Total
 -----------------------------------------------------------------------
      C    1    0.24050      0.99966     1.74029    0.01955     2.75950
      O    2   -0.29336      0.99988     3.28772    0.00576     4.29336
      C    3   -0.16531      0.99942     2.15776    0.00814     3.16531
      C    4   -0.07014      0.99947     2.06160    0.00908     3.07014
      C    5   -0.11273      0.99944     2.10524    0.00804     3.11273
      C    6   -0.07140      0.99944     2.06421    0.00774     3.07140
      C    7   -0.33918      0.99958     2.33409    0.00552     3.33918
      C    8   -0.13035      0.99944     2.12286    0.00804     3.13035
      C    9   -0.06768      0.99947     2.06004    0.00817     3.06768
      H   10    0.08268      0.00000     0.41515    0.00218     0.41732
      H   11    0.13866      0.00000     0.35918    0.00216     0.36134
      H   12    0.13327      0.00000     0.36550    0.00123     0.36673
      H   13    0.13025      0.00000     0.36862    0.00113     0.36975
      H   14    0.13025      0.00000     0.36862    0.00113     0.36975
      H   15    0.12781      0.00000     0.37120    0.00099     0.37219
      H   16    0.13403      0.00000     0.36476    0.00121     0.36597
      H   17    0.13269      0.00000     0.36584    0.00148     0.36731
 =======================================================================
   * Total *   -0.00000      8.99579    22.91267    0.09153    32.00000

                                 Natural Population      
 --------------------------------------------------------
   Core                       8.99579 ( 99.9533% of   9)
   Valence                   22.91267 ( 99.6203% of  23)
   Natural Minimal Basis     31.90847 ( 99.7140% of  32)
   Natural Rydberg Basis      0.09153 (  0.2860% of  32)
 --------------------------------------------------------

    Atom  No          Natural Electron Configuration
 ----------------------------------------------------------------------------
      C    1      [core]2S( 0.45)2p( 1.29)3p( 0.01)
      O    2      [core]2S( 0.85)2p( 2.43)
      C    3      [core]2S( 0.47)2p( 1.69)3p( 0.01)
      C    4      [core]2S( 0.48)2p( 1.58)3p( 0.01)
      C    5      [core]2S( 0.48)2p( 1.63)3p( 0.01)
      C    6      [core]2S( 0.46)2p( 1.61)
      C    7      [core]2S( 0.55)2p( 1.78)
      C    8      [core]2S( 0.48)2p( 1.64)3p( 0.01)
      C    9      [core]2S( 0.48)2p( 1.58)3p( 0.01)
      H   10            1S( 0.42)
      H   11            1S( 0.36)
      H   12            1S( 0.37)
      H   13            1S( 0.37)
      H   14            1S( 0.37)
      H   15            1S( 0.37)
      H   16            1S( 0.36)
      H   17            1S( 0.37)


 NATURAL BOND ORBITAL ANALYSIS, alpha spin orbitals:

                       Occupancies       Lewis Structure    Low   High
           Occ.    -------------------  -----------------   occ   occ
  Cycle   Thresh.   Lewis   Non-Lewis     CR  BD  3C  LP    (L)   (NL)   Dev
 =============================================================================
   1(1)    0.90    30.33909   1.66091      9  18   0   5     3      3    0.03
   2(2)    0.90    30.33909   1.66091      9  18   0   5     3      3    0.03
   3(1)    0.80    31.19109   0.80891      9  21   0   2     0      3    0.03
 -----------------------------------------------------------------------------

 Structure accepted: No low occupancy Lewis orbitals

 --------------------------------------------------------
   Core                      8.99580 ( 99.953% of   9)
   Valence Lewis            22.19529 ( 96.501% of  23)
  ==================       ============================
   Total Lewis              31.19109 ( 97.472% of  32)
  -----------------------------------------------------
   Valence non-Lewis         0.74345 (  2.323% of  32)
   Rydberg non-Lewis         0.06546 (  0.205% of  32)
  ==================       ============================
   Total non-Lewis           0.80891 (  2.528% of  32)
 --------------------------------------------------------


       (Occupancy)   Bond orbital/ Coefficients/ Hybrids
 ---------------------------------------------------------------------------------
     1. (0.99809) BD ( 1) C   1 - O   2  
                ( 33.48%)   0.5786* C   1 s( 31.43%)p 2.17( 68.31%)d 0.01(  0.26%)
                                            0.0000  0.5577 -0.0573 -0.5286 -0.0672
                                           -0.6308 -0.0362 -0.0000 -0.0000  0.0435
                                            0.0000  0.0000 -0.0104 -0.0246
                ( 66.52%)   0.8156* O   2 s( 42.33%)p 1.36( 57.58%)d 0.00(  0.09%)
                                           -0.0000  0.6500 -0.0275  0.4977 -0.0121
                                            0.5724 -0.0168  0.0000 -0.0000  0.0274
                                            0.0000  0.0000 -0.0027 -0.0116
     2. (0.99012) BD ( 2) C   1 - O   2  
                ( 31.21%)   0.5586* C   1 s(  0.00%)p 1.00( 99.59%)d 0.00(  0.41%)
                                            0.0000 -0.0000 -0.0000 -0.0000  0.0000
                                            0.0000 -0.0000  0.9976 -0.0246  0.0000
                                           -0.0355 -0.0535  0.0000 -0.0000
                ( 68.79%)   0.8294* O   2 s(  0.00%)p 1.00( 99.84%)d 0.00(  0.16%)
                                           -0.0000  0.0000  0.0000 -0.0000  0.0000
                                            0.0000 -0.0000  0.9992 -0.0097 -0.0000
                                            0.0269  0.0290 -0.0000  0.0000
     3. (0.99006) BD ( 1) C   1 - C   3  
                ( 45.28%)   0.6729* C   1 s( 36.54%)p 1.73( 63.39%)d 0.00(  0.06%)
                                            0.0004  0.6045 -0.0087  0.7864 -0.0053
                                           -0.1240  0.0078  0.0000 -0.0000 -0.0062
                                            0.0000 -0.0000  0.0219 -0.0114
                ( 54.72%)   0.7397* C   3 s( 31.30%)p 2.19( 68.67%)d 0.00(  0.03%)
                                            0.0000  0.5595 -0.0028 -0.8249  0.0091
                                            0.0785  0.0036 -0.0000 -0.0000 -0.0035
                                            0.0000 -0.0000  0.0164 -0.0075
     4. (0.99326) BD ( 1) C   1 - H  10  
                ( 59.86%)   0.7737* C   1 s( 31.98%)p 2.13( 67.97%)d 0.00(  0.04%)
                                           -0.0003  0.5645  0.0340 -0.3130 -0.0216
                                            0.7620 -0.0257 -0.0000 -0.0000 -0.0099
                                           -0.0000 -0.0000 -0.0169 -0.0078
                ( 40.14%)   0.6336* H  10 s( 99.89%)p 0.00(  0.11%)
                                            0.9994 -0.0116  0.0143 -0.0294  0.0000
     5. (0.98726) BD ( 1) C   3 - C   4  
                ( 51.53%)   0.7178* C   3 s( 34.06%)p 1.93( 65.90%)d 0.00(  0.04%)
                                           -0.0001  0.5837 -0.0001  0.3248 -0.0203
                                           -0.7436 -0.0087  0.0000  0.0000 -0.0138
                                            0.0000 -0.0000 -0.0102 -0.0083
                ( 48.47%)   0.6962* C   4 s( 33.74%)p 1.96( 66.21%)d 0.00(  0.05%)
                                            0.0001  0.5808  0.0084 -0.3533 -0.0256
                                            0.7325 -0.0083 -0.0000  0.0000 -0.0133
                                            0.0000 -0.0000 -0.0146 -0.0122
     6. (0.81995) BD ( 2) C   3 - C   4  
                ( 60.47%)   0.7776* C   3 s(  0.00%)p 1.00( 99.98%)d 0.00(  0.02%)
                                           -0.0000 -0.0000  0.0000 -0.0000  0.0000
                                            0.0000  0.0000  0.9999  0.0002  0.0000
                                            0.0109 -0.0092  0.0000  0.0000
                ( 39.53%)   0.6287* C   4 s(  0.00%)p 1.00( 99.92%)d 0.00(  0.08%)
                                            0.0000  0.0000  0.0000 -0.0000 -0.0000
                                            0.0000  0.0000  0.9994  0.0212 -0.0000
                                            0.0019  0.0290  0.0000 -0.0000
     7. (0.98834) BD ( 1) C   3 - C   9  
                ( 51.36%)   0.7167* C   3 s( 34.58%)p 1.89( 65.38%)d 0.00(  0.04%)
                                           -0.0001  0.5881  0.0031  0.4617 -0.0187
                                            0.6634  0.0127  0.0000  0.0000  0.0168
                                            0.0000  0.0000 -0.0049 -0.0086
                ( 48.64%)   0.6974* C   9 s( 34.52%)p 1.90( 65.43%)d 0.00(  0.05%)
                                            0.0001  0.5875  0.0080 -0.4928 -0.0236
                                           -0.6409  0.0131 -0.0000  0.0000  0.0179
                                            0.0000  0.0000 -0.0073 -0.0123
     8. (0.98954) BD ( 1) C   4 - C   5  
                ( 49.93%)   0.7066* C   4 s( 36.04%)p 1.77( 63.92%)d 0.00(  0.05%)
                                            0.0000  0.6002  0.0122  0.7928 -0.0002
                                           -0.0940 -0.0428  0.0000  0.0000  0.0008
                                           -0.0000  0.0000  0.0180 -0.0113
                ( 50.07%)   0.7076* C   5 s( 35.85%)p 1.79( 64.10%)d 0.00(  0.04%)
                                           -0.0000  0.5987  0.0110 -0.7970 -0.0095
                                            0.0633 -0.0411  0.0000  0.0000 -0.0071
                                           -0.0000  0.0000  0.0164 -0.0111
     9. (0.98880) BD ( 1) C   4 - H  11  
                ( 64.13%)   0.8008* C   4 s( 30.14%)p 2.32( 69.83%)d 0.00(  0.03%)
                                            0.0003 -0.5488  0.0154  0.4949 -0.0131
                                            0.6732 -0.0034  0.0000 -0.0000 -0.0129
                                           -0.0000 -0.0000  0.0021  0.0093
                ( 35.87%)   0.5989* H  11 s( 99.89%)p 0.00(  0.11%)
                                           -0.9994  0.0051 -0.0202 -0.0266 -0.0000
    10. (0.98800) BD ( 1) C   5 - C   6  
                ( 48.78%)   0.6984* C   5 s( 34.51%)p 1.90( 65.44%)d 0.00(  0.05%)
                                            0.0001  0.5874  0.0079  0.4925  0.0238
                                            0.6411 -0.0142 -0.0000 -0.0000  0.0180
                                           -0.0000 -0.0000 -0.0078 -0.0115
                ( 51.22%)   0.7157* C   6 s( 33.60%)p 1.98( 66.36%)d 0.00(  0.04%)
                                           -0.0001  0.5796 -0.0001 -0.4733  0.0188
                                           -0.6625 -0.0177  0.0000 -0.0000  0.0188
                                           -0.0000 -0.0000 -0.0034 -0.0087
    11. (0.81842) BD ( 2) C   5 - C   6  
                ( 48.05%)   0.6932* C   5 s(  0.00%)p 1.00( 99.93%)d 0.00(  0.07%)
                                            0.0000  0.0000 -0.0000  0.0000  0.0000
                                            0.0000  0.0000  0.9996  0.0109  0.0000
                                            0.0008  0.0267 -0.0000 -0.0000
                ( 51.95%)   0.7207* C   6 s(  0.00%)p 1.00( 99.93%)d 0.00(  0.07%)
                                           -0.0000 -0.0000  0.0000  0.0000 -0.0000
                                            0.0000  0.0000  0.9997  0.0037 -0.0000
                                           -0.0243 -0.0082 -0.0000  0.0000
    12. (0.98927) BD ( 1) C   5 - H  12  
                ( 63.45%)   0.7966* C   5 s( 29.55%)p 2.38( 70.43%)d 0.00(  0.03%)
                                            0.0003 -0.5433  0.0150 -0.3474  0.0143
                                            0.7638 -0.0030  0.0000 -0.0000  0.0106
                                           -0.0000 -0.0000  0.0079  0.0091
                ( 36.55%)   0.6045* H  12 s( 99.90%)p 0.00(  0.10%)
                                           -0.9995  0.0029  0.0121 -0.0300  0.0000
    13. (0.99053) BD ( 1) C   6 - C   7  
                ( 53.02%)   0.7281* C   6 s( 32.49%)p 2.08( 67.48%)d 0.00(  0.03%)
                                           -0.0000  0.5700 -0.0074  0.8168 -0.0181
                                           -0.0856  0.0037 -0.0000 -0.0000 -0.0028
                                            0.0000  0.0000  0.0139 -0.0075
                ( 46.98%)   0.6854* C   7 s( 28.63%)p 2.49( 71.32%)d 0.00(  0.05%)
                                            0.0004  0.5349  0.0117 -0.8389 -0.0105
                                            0.0967  0.0050  0.0000 -0.0000 -0.0040
                                           -0.0000  0.0000  0.0196 -0.0103
    14. (0.98843) BD ( 1) C   6 - C   8  
                ( 51.05%)   0.7145* C   6 s( 33.88%)p 1.95( 66.08%)d 0.00(  0.05%)
                                           -0.0001  0.5821  0.0009 -0.3278  0.0225
                                            0.7434  0.0145  0.0000 -0.0000 -0.0163
                                           -0.0000  0.0000 -0.0109 -0.0082
                ( 48.95%)   0.6997* C   8 s( 34.79%)p 1.87( 65.16%)d 0.00(  0.05%)
                                            0.0001  0.5898  0.0072  0.3549  0.0280
                                           -0.7244  0.0093 -0.0000 -0.0000 -0.0138
                                           -0.0000  0.0000 -0.0145 -0.0109
    15. (0.98659) BD ( 1) C   7 - H  13  
                ( 62.82%)   0.7926* C   7 s( 23.55%)p 3.24( 76.41%)d 0.00(  0.04%)
                                           -0.0001  0.4853 -0.0022  0.2578  0.0187
                                           -0.4444  0.0065 -0.7069  0.0042 -0.0040
                                           -0.0046  0.0154 -0.0044  0.0104
                ( 37.18%)   0.6098* H  13 s( 99.90%)p 0.00(  0.10%)
                                            0.9995  0.0005 -0.0134  0.0147  0.0246
    16. (0.98659) BD ( 1) C   7 - H  14  
                ( 62.82%)   0.7926* C   7 s( 23.55%)p 3.24( 76.41%)d 0.00(  0.04%)
                                           -0.0001  0.4853 -0.0022  0.2578  0.0187
                                           -0.4444  0.0065  0.7069 -0.0042 -0.0040
                                            0.0046 -0.0154 -0.0044  0.0104
                ( 37.18%)   0.6098* H  14 s( 99.90%)p 0.00(  0.10%)
                                            0.9995  0.0005 -0.0134  0.0147 -0.0246
    17. (0.99427) BD ( 1) C   7 - H  15  
                ( 62.74%)   0.7921* C   7 s( 24.25%)p 3.12( 75.72%)d 0.00(  0.03%)
                                           -0.0001  0.4924 -0.0023  0.4024  0.0146
                                            0.7712 -0.0169 -0.0000  0.0000  0.0122
                                           -0.0000 -0.0000 -0.0110 -0.0089
                ( 37.26%)   0.6104* H  15 s( 99.91%)p 0.00(  0.09%)
                                            0.9996 -0.0005 -0.0173 -0.0244  0.0000
    18. (0.98943) BD ( 1) C   8 - C   9  
                ( 50.05%)   0.7075* C   8 s( 35.54%)p 1.81( 64.42%)d 0.00(  0.04%)
                                           -0.0000  0.5960  0.0104 -0.7958 -0.0013
                                            0.0958  0.0425  0.0000  0.0000  0.0002
                                           -0.0000 -0.0000  0.0179 -0.0106
                ( 49.95%)   0.7067* C   9 s( 35.74%)p 1.80( 64.21%)d 0.00(  0.04%)
                                            0.0000  0.5977  0.0110  0.7976  0.0083
                                           -0.0648  0.0413 -0.0000 -0.0000 -0.0072
                                           -0.0000  0.0000  0.0161 -0.0117
    19. (0.80718) BD ( 2) C   8 - C   9  
                ( 54.34%)   0.7372* C   8 s(  0.00%)p 1.00( 99.95%)d 0.00(  0.05%)
                                           -0.0000 -0.0000 -0.0000  0.0000 -0.0000
                                           -0.0000 -0.0000  0.9997 -0.0011 -0.0000
                                           -0.0168 -0.0160 -0.0000 -0.0000
                ( 45.66%)   0.6757* C   9 s(  0.00%)p 1.00( 99.94%)d 0.00(  0.06%)
                                            0.0000  0.0000 -0.0000 -0.0000 -0.0000
                                           -0.0000 -0.0000  0.9997  0.0040 -0.0000
                                            0.0177 -0.0174  0.0000 -0.0000
    20. (0.98956) BD ( 1) C   8 - H  16  
                ( 63.53%)   0.7971* C   8 s( 29.58%)p 2.38( 70.39%)d 0.00(  0.03%)
                                           -0.0004  0.5437 -0.0151  0.4891 -0.0140
                                            0.6815 -0.0014  0.0000  0.0000  0.0131
                                           -0.0000 -0.0000 -0.0034 -0.0084
                ( 36.47%)   0.6039* H  16 s( 99.90%)p 0.00(  0.10%)
                                            0.9995 -0.0033 -0.0182 -0.0268 -0.0000
    21. (0.98907) BD ( 1) C   9 - H  17  
                ( 63.44%)   0.7965* C   9 s( 29.65%)p 2.37( 70.33%)d 0.00(  0.03%)
                                           -0.0003  0.5443 -0.0140 -0.3457  0.0145
                                            0.7639 -0.0039  0.0000  0.0000 -0.0108
                                            0.0000 -0.0000 -0.0077 -0.0096
                ( 36.56%)   0.6046* H  17 s( 99.89%)p 0.00(  0.11%)
                                            0.9995 -0.0034  0.0122 -0.0302  0.0000
    22. (0.99966) CR ( 1) C   1           s(100.00%)p 0.00(  0.00%)
                                            1.0000 -0.0000  0.0000 -0.0004 -0.0000
                                            0.0003 -0.0000 -0.0000  0.0000 -0.0000
                                           -0.0000  0.0000 -0.0000  0.0000
    23. (0.99987) CR ( 1) O   2           s(100.00%)p 0.00(  0.00%)
                                            1.0000 -0.0003 -0.0000  0.0002 -0.0000
                                            0.0002 -0.0000  0.0000 -0.0000  0.0000
                                            0.0000  0.0000 -0.0000 -0.0000
    24. (0.99941) CR ( 1) C   3           s(100.00%)
                                            1.0000  0.0001  0.0000  0.0001 -0.0000
                                           -0.0001 -0.0000  0.0000  0.0000 -0.0000
                                            0.0000 -0.0000 -0.0000 -0.0000
    25. (0.99947) CR ( 1) C   4           s(100.00%)p 0.00(  0.00%)
                                            1.0000  0.0001 -0.0000 -0.0002  0.0000
                                           -0.0003  0.0000 -0.0000 -0.0000  0.0000
                                           -0.0000 -0.0000 -0.0000 -0.0000
    26. (0.99945) CR ( 1) C   5           s(100.00%)p 0.00(  0.00%)
                                            1.0000  0.0001 -0.0000  0.0001 -0.0000
                                           -0.0003  0.0000 -0.0000 -0.0000 -0.0000
                                           -0.0000 -0.0000 -0.0000 -0.0000
    27. (0.99944) CR ( 1) C   6           s(100.00%)
                                            1.0000  0.0001 -0.0000 -0.0000  0.0000
                                            0.0000 -0.0000  0.0000  0.0000  0.0000
                                           -0.0000 -0.0000 -0.0000 -0.0000
    28. (0.99958) CR ( 1) C   7           s(100.00%)p 0.00(  0.00%)
                                            1.0000 -0.0001 -0.0000  0.0004  0.0000
                                           -0.0000 -0.0000  0.0000  0.0000  0.0000
                                            0.0000 -0.0000 -0.0000  0.0000
    29. (0.99944) CR ( 1) C   8           s(100.00%)p 0.00(  0.00%)
                                            1.0000  0.0002 -0.0000  0.0001 -0.0000
                                            0.0003 -0.0000  0.0000  0.0000  0.0000
                                           -0.0000 -0.0000  0.0000 -0.0000
    30. (0.99947) CR ( 1) C   9           s(100.00%)p 0.00(  0.00%)
                                            1.0000  0.0001 -0.0000 -0.0001  0.0000
                                            0.0003 -0.0000 -0.0000  0.0000 -0.0000
                                           -0.0000  0.0000 -0.0000 -0.0000
    31. (0.99184) LP ( 1) O   2           s( 57.73%)p 0.73( 42.25%)d 0.00(  0.02%)
                                            0.0004  0.7597  0.0152 -0.4164  0.0024
                                           -0.4991  0.0005 -0.0000  0.0000 -0.0103
                                           -0.0000  0.0000  0.0007  0.0105
    32. (0.94069) LP ( 2) O   2           s(  0.02%)p99.99( 99.89%)d 5.42(  0.09%)
                                            0.0000  0.0101 -0.0079 -0.7599 -0.0133
                                            0.6490  0.0095 -0.0000 -0.0000 -0.0030
                                           -0.0000 -0.0000 -0.0297  0.0015
    33. (0.00680) RY*( 1) C   1           s( 13.36%)p 6.47( 86.37%)d 0.02(  0.28%)
                                           -0.0000  0.0586  0.3607 -0.0515  0.5537
                                           -0.0385  0.7436 -0.0000  0.0000  0.0306
                                            0.0000  0.0000  0.0418  0.0100
    34. (0.00388) RY*( 2) C   1           s( 41.43%)p 0.15(  6.07%)d 1.27( 52.49%)
                                           -0.0000 -0.0018  0.6437  0.0190 -0.2171
                                           -0.0471 -0.1051  0.0000 -0.0000 -0.1701
                                           -0.0000 -0.0000 -0.7042  0.0032
    35. (0.00126) RY*( 3) C   1           s(  8.13%)p 9.96( 81.02%)d 1.33( 10.85%)
                                           -0.0000  0.0255  0.2840 -0.0200  0.6452
                                           -0.0408 -0.6260  0.0000  0.0000 -0.2472
                                            0.0000  0.0000  0.2161  0.0253
    36. (0.00122) RY*( 4) C   1           s(  0.00%)p 1.00( 45.95%)d 1.18( 54.05%)
                                            0.0000 -0.0000 -0.0000 -0.0000 -0.0000
                                            0.0000  0.0000  0.0580  0.6754  0.0000
                                            0.6539  0.3360 -0.0000  0.0000
    37. (0.00033) RY*( 5) C   1           s( 34.12%)p 0.62( 21.04%)d 1.31( 44.85%)
                                            0.0000 -0.0110  0.5840 -0.0091 -0.4578
                                           -0.0185  0.0180  0.0000 -0.0000  0.0214
                                            0.0000  0.0000  0.6682  0.0381
    38. (0.00004) RY*( 6) C   1           s(  0.00%)p 1.00( 53.11%)d 0.88( 46.89%)
    39. (0.00000) RY*( 7) C   1           s(  0.00%)p 1.00(  1.35%)d73.08( 98.65%)
    40. (0.00001) RY*( 8) C   1           s(  2.81%)p 2.07(  5.81%)d32.55( 91.38%)
    41. (0.00001) RY*( 9) C   1           s(  0.19%)p 0.10(  0.02%)d99.99( 99.79%)
    42. (0.00147) RY*( 1) O   2           s(  1.56%)p61.33( 95.72%)d 1.74(  2.71%)
                                           -0.0000 -0.0009  0.1249 -0.0063  0.7646
                                            0.0112 -0.6103 -0.0000  0.0000 -0.0281
                                           -0.0000 -0.0000 -0.1623 -0.0045
    43. (0.00009) RY*( 2) O   2           s( 46.67%)p 1.09( 50.83%)d 0.05(  2.51%)
    44. (0.00010) RY*( 3) O   2           s(  0.00%)p 1.00( 94.01%)d 0.06(  5.99%)
    45. (0.00002) RY*( 4) O   2           s( 36.82%)p 1.02( 37.51%)d 0.70( 25.66%)
    46. (0.00000) RY*( 5) O   2           s(  6.86%)p 1.91( 13.08%)d11.67( 80.06%)
    47. (0.00000) RY*( 6) O   2           s(  0.00%)p 1.00(  5.36%)d17.66( 94.64%)
    48. (0.00000) RY*( 7) O   2           s(  0.00%)p 1.00(  0.78%)d99.99( 99.22%)
    49. (0.00000) RY*( 8) O   2           s(  3.86%)p 0.51(  1.98%)d24.42( 94.17%)
    50. (0.00000) RY*( 9) O   2           s(  4.16%)p 0.28(  1.15%)d22.77( 94.69%)
    51. (0.00311) RY*( 1) C   3           s( 10.82%)p 7.87( 85.17%)d 0.37(  4.00%)
                                            0.0000  0.0128  0.3287  0.0217  0.8430
                                           -0.0075  0.3749  0.0000 -0.0000 -0.1204
                                            0.0000 -0.0000  0.1567 -0.0318
    52. (0.00188) RY*( 2) C   3           s(  3.21%)p28.69( 92.07%)d 1.47(  4.72%)
                                            0.0000  0.0089  0.1789  0.0098  0.3049
                                            0.0099 -0.9097  0.0000 -0.0000  0.0669
                                            0.0000  0.0000  0.2038 -0.0344
    53. (0.00100) RY*( 3) C   3           s( 82.70%)p 0.12(  9.64%)d 0.09(  7.66%)
                                           -0.0000 -0.0065  0.9094 -0.0158 -0.3084
                                           -0.0024  0.0325 -0.0000 -0.0000  0.1231
                                           -0.0000 -0.0000 -0.2409 -0.0580
    54. (0.00044) RY*( 4) C   3           s(  0.00%)p 1.00(  2.08%)d47.14( 97.92%)
                                            0.0000 -0.0000  0.0000 -0.0000 -0.0000
                                           -0.0000  0.0000  0.0080 -0.1439 -0.0000
                                            0.0979  0.9847 -0.0000 -0.0000
    55. (0.00030) RY*( 5) C   3           s(  0.00%)p 1.00( 97.02%)d 0.03(  2.98%)
                                           -0.0000 -0.0000  0.0000 -0.0000  0.0000
                                            0.0000 -0.0000  0.0021  0.9850 -0.0000
                                           -0.0815  0.1520  0.0000 -0.0000
    56. (0.00016) RY*( 6) C   3           s(  0.00%)p 1.00(  0.92%)d99.99( 99.08%)
                                           -0.0000 -0.0000  0.0000  0.0000 -0.0000
                                            0.0000 -0.0000 -0.0116  0.0952 -0.0000
                                            0.9918 -0.0846 -0.0000  0.0000
    57. (0.00015) RY*( 7) C   3           s(  0.01%)p99.99(  2.34%)d99.99( 97.65%)
                                           -0.0000 -0.0004  0.0105 -0.0025  0.0121
                                            0.0233 -0.1506  0.0000 -0.0000 -0.8865
                                           -0.0000 -0.0000 -0.4258 -0.0970
    58. (0.00010) RY*( 8) C   3           s(  2.80%)p 3.80( 10.67%)d30.85( 86.53%)
                                           -0.0000 -0.0062  0.1674  0.0106 -0.3158
                                            0.0036  0.0825  0.0000 -0.0000 -0.4166
                                           -0.0000 -0.0000  0.8316  0.0080
    59. (0.00001) RY*( 9) C   3           s(  0.50%)p 0.32(  0.16%)d99.99( 99.33%)
    60. (0.00358) RY*( 1) C   4           s(  1.96%)p47.75( 93.74%)d 2.19(  4.30%)
                                            0.0000 -0.0194  0.1388 -0.0158 -0.8687
                                           -0.0304 -0.4261 -0.0000 -0.0000 -0.1871
                                            0.0000  0.0000  0.0876  0.0167
    61. (0.00193) RY*( 2) C   4           s(  5.37%)p17.20( 92.43%)d 0.41(  2.20%)
                                           -0.0000  0.0203  0.2309  0.0249 -0.4115
                                           -0.0080  0.8685 -0.0000 -0.0000  0.1293
                                           -0.0000 -0.0000  0.0664 -0.0287
    62. (0.00075) RY*( 3) C   4           s(  0.00%)p 1.00( 61.37%)d 0.63( 38.63%)
                                           -0.0000 -0.0000  0.0000 -0.0000  0.0000
                                           -0.0000 -0.0000 -0.0283  0.7829 -0.0000
                                           -0.4448  0.4341 -0.0000 -0.0000
    63. (0.00050) RY*( 4) C   4           s( 90.84%)p 0.08(  7.11%)d 0.02(  2.05%)
                                            0.0000 -0.0068  0.9531 -0.0179  0.2349
                                           -0.0114 -0.1243  0.0000 -0.0000 -0.1173
                                            0.0000 -0.0000 -0.0299 -0.0766
    64. (0.00016) RY*( 5) C   4           s(  0.00%)p 1.00( 33.12%)d 2.02( 66.88%)
                                           -0.0000 -0.0000  0.0000  0.0000 -0.0000
                                           -0.0000  0.0000 -0.0069  0.5755  0.0000
                                            0.7830 -0.2360 -0.0000 -0.0000
    65. (0.00006) RY*( 6) C   4           s(  0.65%)p 3.96(  2.56%)d99.99( 96.80%)
    66. (0.00004) RY*( 7) C   4           s(  1.00%)p 3.39(  3.40%)d95.52( 95.60%)
    67. (0.00000) RY*( 8) C   4           s(  0.00%)p 1.00(  5.59%)d16.88( 94.41%)
    68. (0.00000) RY*( 9) C   4           s(  0.26%)p 3.15(  0.81%)d99.99( 98.93%)
    69. (0.00310) RY*( 1) C   5           s(  0.75%)p99.99( 93.32%)d 7.96(  5.93%)
                                            0.0000 -0.0247  0.0828  0.0149  0.5772
                                           -0.0307 -0.7739 -0.0000  0.0000  0.1717
                                           -0.0000 -0.0000  0.1715  0.0211
    70. (0.00141) RY*( 2) C   5           s( 10.56%)p 8.25( 87.18%)d 0.21(  2.26%)
                                            0.0000  0.0160  0.3246 -0.0196  0.7331
                                           -0.0144  0.5777 -0.0000  0.0000 -0.1086
                                            0.0000  0.0000  0.0973 -0.0366
    71. (0.00058) RY*( 3) C   5           s(  0.00%)p 1.00( 68.24%)d 0.47( 31.76%)
                                            0.0000 -0.0000  0.0000  0.0000 -0.0000
                                           -0.0000 -0.0000 -0.0187  0.8259  0.0000
                                            0.4411  0.3507 -0.0000 -0.0000
    72. (0.00053) RY*( 4) C   5           s( 87.12%)p 0.12( 10.89%)d 0.02(  1.99%)
                                            0.0000 -0.0074  0.9334  0.0152 -0.3112
                                           -0.0120 -0.1079  0.0000 -0.0000  0.1246
                                           -0.0000 -0.0000 -0.0111 -0.0652
    73. (0.00017) RY*( 5) C   5           s(  0.00%)p 1.00( 26.58%)d 2.76( 73.42%)
                                           -0.0000 -0.0000  0.0000 -0.0000 -0.0000
                                           -0.0000  0.0000  0.0009 -0.5155  0.0000
                                            0.8429  0.1540  0.0000 -0.0000
    74. (0.00007) RY*( 6) C   5           s(  0.80%)p 4.70(  3.76%)d99.99( 95.43%)
    75. (0.00003) RY*( 7) C   5           s(  0.65%)p 5.99(  3.91%)d99.99( 95.44%)
    76. (0.00001) RY*( 8) C   5           s(  0.00%)p 1.00(  5.25%)d18.05( 94.75%)
    77. (0.00000) RY*( 9) C   5           s(  0.21%)p 4.69(  0.97%)d99.99( 98.82%)
    78. (0.00266) RY*( 1) C   6           s(  9.38%)p 8.82( 82.71%)d 0.84(  7.91%)
                                            0.0000  0.0128  0.3060 -0.0315 -0.9062
                                            0.0040  0.0707 -0.0000 -0.0000 -0.0500
                                           -0.0000  0.0000  0.2718 -0.0519
    79. (0.00139) RY*( 2) C   6           s(  0.20%)p99.99( 97.40%)d11.86(  2.40%)
                                            0.0000 -0.0014  0.0449 -0.0029  0.0917
                                           -0.0185  0.9825 -0.0000 -0.0000  0.1524
                                           -0.0000  0.0000  0.0262 -0.0081
    80. (0.00080) RY*( 3) C   6           s(  0.00%)p 1.00( 62.83%)d 0.59( 37.17%)
                                            0.0000  0.0000 -0.0000 -0.0000 -0.0000
                                           -0.0000  0.0000  0.0102  0.7926 -0.0000
                                            0.5914 -0.1485  0.0000  0.0000
    81. (0.00049) RY*( 4) C   6           s( 75.60%)p 0.06(  4.79%)d 0.26( 19.61%)
                                           -0.0000 -0.0010  0.8695  0.0186  0.1920
                                            0.0062 -0.1030  0.0000  0.0000  0.3338
                                            0.0000 -0.0000 -0.2694 -0.1100
    82. (0.00050) RY*( 5) C   6           s(  0.00%)p 1.00(  0.85%)d99.99( 99.15%)
                                            0.0000  0.0000  0.0000  0.0000  0.0000
                                           -0.0000  0.0000  0.0108  0.0915 -0.0000
                                            0.1251  0.9878 -0.0000 -0.0000
    83. (0.00026) RY*( 6) C   6           s(  5.59%)p 0.35(  1.94%)d16.56( 92.48%)
                                            0.0000  0.0003  0.2363  0.0024  0.0270
                                           -0.0277  0.1337 -0.0000  0.0000 -0.8868
                                            0.0000 -0.0000 -0.3718  0.0082
    84. (0.00011) RY*( 7) C   6           s(  0.00%)p 1.00( 36.39%)d 1.75( 63.61%)
                                            0.0000 -0.0000  0.0000 -0.0000 -0.0000
                                           -0.0000  0.0000  0.0212 -0.6029 -0.0000
                                            0.7963 -0.0453 -0.0000 -0.0000
    85. (0.00007) RY*( 8) C   6           s(  8.50%)p 1.52( 12.93%)d 9.25( 78.57%)
    86. (0.00001) RY*( 9) C   6           s(  0.77%)p 0.41(  0.31%)d99.99( 98.92%)
    87. (0.00230) RY*( 1) C   7           s(  0.01%)p99.99( 96.64%)d99.99(  3.35%)
                                            0.0000 -0.0030  0.0102  0.0048  0.1231
                                            0.0210  0.9751 -0.0000 -0.0000 -0.1796
                                            0.0000  0.0000 -0.0340  0.0097
    88. (0.00089) RY*( 2) C   7           s(  0.00%)p 1.00( 84.92%)d 0.18( 15.08%)
                                           -0.0000  0.0000  0.0000  0.0000 -0.0000
                                           -0.0000  0.0000  0.0105  0.9215  0.0000
                                           -0.3693  0.1201 -0.0000 -0.0000
    89. (0.00043) RY*( 3) C   7           s( 43.84%)p 1.26( 55.42%)d 0.02(  0.74%)
                                            0.0000  0.0127  0.6620  0.0250 -0.7392
                                           -0.0048  0.0845 -0.0000 -0.0000  0.0032
                                            0.0000 -0.0000 -0.0802 -0.0304
    90. (0.00005) RY*( 4) C   7           s( 43.20%)p 0.91( 39.45%)d 0.40( 17.35%)
    91. (0.00000) RY*( 5) C   7           s(  0.15%)p22.87(  3.41%)d99.99( 96.44%)
    92. (0.00000) RY*( 6) C   7           s(  0.00%)p 1.00( 13.84%)d 6.23( 86.16%)
    93. (0.00000) RY*( 7) C   7           s(  0.00%)p 1.00(  1.29%)d76.46( 98.71%)
    94. (0.00001) RY*( 8) C   7           s( 12.82%)p 0.39(  4.99%)d 6.41( 82.19%)
    95. (0.00000) RY*( 9) C   7           s(  0.01%)p 1.00(  0.17%)d99.99( 99.82%)
    96. (0.00304) RY*( 1) C   8           s(  0.15%)p99.99( 93.54%)d43.36(  6.32%)
                                            0.0000 -0.0263  0.0277  0.0214  0.6728
                                            0.0267  0.6940  0.0000  0.0000 -0.2356
                                           -0.0000  0.0000  0.0849  0.0220
    97. (0.00127) RY*( 2) C   8           s(  3.52%)p26.73( 94.22%)d 0.64(  2.26%)
                                            0.0000  0.0139  0.1872 -0.0187  0.6895
                                            0.0190 -0.6827  0.0000  0.0000  0.0277
                                           -0.0000  0.0000  0.1438 -0.0336
    98. (0.00055) RY*( 3) C   8           s( 93.82%)p 0.04(  4.01%)d 0.02(  2.17%)
                                            0.0000 -0.0051  0.9686  0.0171 -0.1771
                                            0.0112  0.0912 -0.0000  0.0001 -0.1183
                                            0.0000 -0.0000  0.0254 -0.0843
    99. (0.00054) RY*( 4) C   8           s(  0.00%)p 1.00( 87.97%)d 0.14( 12.03%)
                                            0.0000  0.0000 -0.0001 -0.0000  0.0000
                                           -0.0000 -0.0000 -0.0009  0.9379  0.0000
                                            0.1697 -0.3025 -0.0000  0.0000
   100. (0.00026) RY*( 5) C   8           s(  0.00%)p 1.00(  9.52%)d 9.50( 90.48%)
                                           -0.0000 -0.0000  0.0000 -0.0000  0.0000
                                            0.0000 -0.0000  0.0051 -0.3086 -0.0000
                                            0.8064 -0.5044  0.0000 -0.0000
   101. (0.00007) RY*( 6) C   8           s(  0.17%)p14.71(  2.57%)d99.99( 97.26%)
   102. (0.00002) RY*( 7) C   8           s(  2.21%)p 2.14(  4.72%)d42.21( 93.07%)
   103. (0.00001) RY*( 8) C   8           s(  0.00%)p 1.00(  2.56%)d38.09( 97.44%)
   104. (0.00000) RY*( 9) C   8           s(  0.22%)p 4.44(  0.98%)d99.99( 98.80%)
   105. (0.00320) RY*( 1) C   9           s(  0.30%)p99.99( 94.09%)d18.89(  5.62%)
                                            0.0000 -0.0238  0.0490 -0.0153 -0.5930
                                            0.0305  0.7668  0.0000 -0.0000  0.1706
                                            0.0000 -0.0000  0.1630  0.0219
   106. (0.00145) RY*( 2) C   9           s(  5.40%)p17.16( 92.69%)d 0.35(  1.91%)
                                           -0.0000  0.0159  0.2319  0.0215 -0.7549
                                            0.0133 -0.5969 -0.0000 -0.0000 -0.0945
                                            0.0000  0.0000  0.0966 -0.0289
   107. (0.00049) RY*( 3) C   9           s( 92.85%)p 0.06(  5.62%)d 0.02(  1.53%)
                                            0.0000 -0.0073  0.9636 -0.0138  0.2207
                                            0.0135  0.0844  0.0000 -0.0000  0.1014
                                           -0.0000 -0.0000  0.0140 -0.0693
   108. (0.00050) RY*( 4) C   9           s(  0.00%)p 1.00( 65.62%)d 0.52( 34.38%)
                                           -0.0000 -0.0000  0.0000  0.0000 -0.0000
                                            0.0000  0.0000 -0.0009  0.8101  0.0000
                                           -0.4739 -0.3453 -0.0000 -0.0000
   109. (0.00030) RY*( 5) C   9           s(  0.00%)p 1.00( 30.49%)d 2.28( 69.51%)
                                           -0.0000 -0.0000  0.0000 -0.0000  0.0000
                                            0.0000  0.0000 -0.0135  0.5521  0.0000
                                            0.8147  0.1772  0.0000 -0.0000
   110. (0.00006) RY*( 6) C   9           s(  0.57%)p 5.13(  2.93%)d99.99( 96.50%)
   111. (0.00002) RY*( 7) C   9           s(  0.79%)p 4.55(  3.60%)d99.99( 95.60%)
   112. (0.00000) RY*( 8) C   9           s(  0.00%)p 1.00(  3.94%)d24.36( 96.06%)
   113. (0.00000) RY*( 9) C   9           s(  0.18%)p 6.22(  1.10%)d99.99( 98.72%)
   114. (0.00168) RY*( 1) H  10           s( 99.76%)p 0.00(  0.24%)
                                            0.0100  0.9987  0.0114 -0.0478 -0.0000
   115. (0.00003) RY*( 2) H  10           s(  0.03%)p99.99( 99.97%)
   116. (0.00003) RY*( 3) H  10           s(  0.32%)p99.99( 99.68%)
   117. (0.00001) RY*( 4) H  10           s(  0.00%)p 1.00(100.00%)
   118. (0.00163) RY*( 1) H  11           s( 99.73%)p 0.00(  0.27%)
                                            0.0061  0.9986 -0.0523  0.0008 -0.0000
   119. (0.00004) RY*( 2) H  11           s(  0.31%)p99.99( 99.69%)
   120. (0.00005) RY*( 3) H  11           s(  0.00%)p 1.00(100.00%)
   121. (0.00003) RY*( 4) H  11           s(  0.07%)p99.99( 99.93%)
   122. (0.00071) RY*( 1) H  12           s( 99.67%)p 0.00(  0.33%)
                                            0.0045  0.9983  0.0446 -0.0366  0.0000
   123. (0.00006) RY*( 2) H  12           s(  0.00%)p 1.00(100.00%)
   124. (0.00003) RY*( 3) H  12           s(  0.22%)p99.99( 99.78%)
   125. (0.00004) RY*( 4) H  12           s(  0.21%)p99.99( 99.79%)
   126. (0.00055) RY*( 1) H  13           s( 97.07%)p 0.03(  2.93%)
                                            0.0040  0.9852  0.1070 -0.1231 -0.0522
   127. (0.00010) RY*( 2) H  13           s(  0.42%)p99.99( 99.58%)
                                            0.0024  0.0646  0.0966  0.8314 -0.5434
   128. (0.00008) RY*( 3) H  13           s(  0.12%)p99.99( 99.88%)
   129. (0.00002) RY*( 4) H  13           s(  2.50%)p39.07( 97.50%)
   130. (0.00055) RY*( 1) H  14           s( 97.07%)p 0.03(  2.93%)
                                            0.0040  0.9852  0.1070 -0.1231  0.0522
   131. (0.00010) RY*( 2) H  14           s(  0.42%)p99.99( 99.58%)
                                            0.0024  0.0646  0.0966  0.8314  0.5434
   132. (0.00008) RY*( 3) H  14           s(  0.12%)p99.99( 99.88%)
   133. (0.00002) RY*( 4) H  14           s(  2.50%)p39.07( 97.50%)
   134. (0.00051) RY*( 1) H  15           s( 97.87%)p 0.02(  2.13%)
                                            0.0048  0.9893  0.0925  0.1128  0.0000
   135. (0.00006) RY*( 2) H  15           s(  0.04%)p99.99( 99.96%)
   136. (0.00007) RY*( 3) H  15           s(  0.00%)p 1.00(100.00%)
   137. (0.00001) RY*( 4) H  15           s(  2.18%)p44.90( 97.82%)
   138. (0.00069) RY*( 1) H  16           s( 99.69%)p 0.00(  0.31%)
                                            0.0049  0.9984  0.0465  0.0315  0.0000
   139. (0.00006) RY*( 2) H  16           s(  0.00%)p 1.00(100.00%)
   140. (0.00003) RY*( 3) H  16           s(  0.17%)p99.99( 99.83%)
   141. (0.00003) RY*( 4) H  16           s(  0.25%)p99.99( 99.75%)
   142. (0.00095) RY*( 1) H  17           s( 99.71%)p 0.00(  0.29%)
                                            0.0049  0.9985 -0.0397  0.0362  0.0000
   143. (0.00006) RY*( 2) H  17           s(  0.00%)p 1.00(100.00%)
   144. (0.00003) RY*( 3) H  17           s(  0.22%)p99.99( 99.78%)
   145. (0.00004) RY*( 4) H  17           s(  0.17%)p99.99( 99.83%)
   146. (0.00171) BD*( 1) C   1 - O   2  
                ( 66.52%)   0.8156* C   1 s( 31.43%)p 2.17( 68.31%)d 0.01(  0.26%)
                                            0.0000  0.5577 -0.0573 -0.5286 -0.0672
                                           -0.6308 -0.0362 -0.0000 -0.0000  0.0435
                                            0.0000  0.0000 -0.0104 -0.0246
                ( 33.48%)  -0.5786* O   2 s( 42.33%)p 1.36( 57.58%)d 0.00(  0.09%)
                                           -0.0000  0.6500 -0.0275  0.4977 -0.0121
                                            0.5724 -0.0168  0.0000 -0.0000  0.0274
                                            0.0000  0.0000 -0.0027 -0.0116
   147. (0.04375) BD*( 2) C   1 - O   2  
                ( 68.79%)   0.8294* C   1 s(  0.00%)p 1.00( 99.59%)d 0.00(  0.41%)
                                            0.0000 -0.0000 -0.0000 -0.0000  0.0000
                                            0.0000 -0.0000  0.9976 -0.0246  0.0000
                                           -0.0355 -0.0535  0.0000 -0.0000
                ( 31.21%)  -0.5586* O   2 s(  0.00%)p 1.00( 99.84%)d 0.00(  0.16%)
                                           -0.0000  0.0000  0.0000 -0.0000  0.0000
                                            0.0000 -0.0000  0.9992 -0.0097 -0.0000
                                            0.0269  0.0290 -0.0000  0.0000
   148. (0.03237) BD*( 1) C   1 - C   3  
                ( 54.72%)   0.7397* C   1 s( 36.54%)p 1.73( 63.39%)d 0.00(  0.06%)
                                            0.0004  0.6045 -0.0087  0.7864 -0.0053
                                           -0.1240  0.0078  0.0000 -0.0000 -0.0062
                                            0.0000 -0.0000  0.0219 -0.0114
                ( 45.28%)  -0.6729* C   3 s( 31.30%)p 2.19( 68.67%)d 0.00(  0.03%)
                                            0.0000  0.5595 -0.0028 -0.8249  0.0091
                                            0.0785  0.0036 -0.0000 -0.0000 -0.0035
                                            0.0000 -0.0000  0.0164 -0.0075
   149. (0.02817) BD*( 1) C   1 - H  10  
                ( 40.14%)   0.6336* C   1 s( 31.98%)p 2.13( 67.97%)d 0.00(  0.04%)
                                            0.0003 -0.5645 -0.0340  0.3130  0.0216
                                           -0.7620  0.0257  0.0000  0.0000  0.0099
                                            0.0000  0.0000  0.0169  0.0078
                ( 59.86%)  -0.7737* H  10 s( 99.89%)p 0.00(  0.11%)
                                           -0.9994  0.0116 -0.0143  0.0294 -0.0000
   150. (0.01291) BD*( 1) C   3 - C   4  
                ( 48.47%)   0.6962* C   3 s( 34.06%)p 1.93( 65.90%)d 0.00(  0.04%)
                                            0.0001 -0.5837  0.0001 -0.3248  0.0203
                                            0.7436  0.0087 -0.0000 -0.0000  0.0138
                                           -0.0000  0.0000  0.0102  0.0083
                ( 51.53%)  -0.7178* C   4 s( 33.74%)p 1.96( 66.21%)d 0.00(  0.05%)
                                           -0.0001 -0.5808 -0.0084  0.3533  0.0256
                                           -0.7325  0.0083  0.0000 -0.0000  0.0133
                                           -0.0000  0.0000  0.0146  0.0122
   151. (0.19821) BD*( 2) C   3 - C   4  
                ( 39.53%)   0.6287* C   3 s(  0.00%)p 1.00( 99.98%)d 0.00(  0.02%)
                                            0.0000  0.0000 -0.0000  0.0000 -0.0000
                                           -0.0000 -0.0000 -0.9999 -0.0002 -0.0000
                                           -0.0109  0.0092 -0.0000 -0.0000
                ( 60.47%)  -0.7776* C   4 s(  0.00%)p 1.00( 99.92%)d 0.00(  0.08%)
                                           -0.0000 -0.0000 -0.0000  0.0000  0.0000
                                           -0.0000 -0.0000 -0.9994 -0.0212  0.0000
                                           -0.0019 -0.0290 -0.0000  0.0000
   152. (0.01141) BD*( 1) C   3 - C   9  
                ( 48.64%)   0.6974* C   3 s( 34.58%)p 1.89( 65.38%)d 0.00(  0.04%)
                                            0.0001 -0.5881 -0.0031 -0.4617  0.0187
                                           -0.6634 -0.0127 -0.0000 -0.0000 -0.0168
                                           -0.0000 -0.0000  0.0049  0.0086
                ( 51.36%)  -0.7167* C   9 s( 34.52%)p 1.90( 65.43%)d 0.00(  0.05%)
                                           -0.0001 -0.5875 -0.0080  0.4928  0.0236
                                            0.6409 -0.0131  0.0000 -0.0000 -0.0179
                                           -0.0000 -0.0000  0.0073  0.0123
   153. (0.00720) BD*( 1) C   4 - C   5  
                ( 50.07%)   0.7076* C   4 s( 36.04%)p 1.77( 63.92%)d 0.00(  0.05%)
                                            0.0000  0.6002  0.0122  0.7928 -0.0002
                                           -0.0940 -0.0428  0.0000  0.0000  0.0008
                                           -0.0000  0.0000  0.0180 -0.0113
                ( 49.93%)  -0.7066* C   5 s( 35.85%)p 1.79( 64.10%)d 0.00(  0.04%)
                                           -0.0000  0.5987  0.0110 -0.7970 -0.0095
                                            0.0633 -0.0411  0.0000  0.0000 -0.0071
                                           -0.0000  0.0000  0.0164 -0.0111
   154. (0.00759) BD*( 1) C   4 - H  11  
                ( 35.87%)   0.5989* C   4 s( 30.14%)p 2.32( 69.83%)d 0.00(  0.03%)
                                           -0.0003  0.5488 -0.0154 -0.4949  0.0131
                                           -0.6732  0.0034 -0.0000  0.0000  0.0129
                                            0.0000  0.0000 -0.0021 -0.0093
                ( 64.13%)  -0.8008* H  11 s( 99.89%)p 0.00(  0.11%)
                                            0.9994 -0.0051  0.0202  0.0266  0.0000
   155. (0.01281) BD*( 1) C   5 - C   6  
                ( 51.22%)   0.7157* C   5 s( 34.51%)p 1.90( 65.44%)d 0.00(  0.05%)
                                            0.0001  0.5874  0.0079  0.4925  0.0238
                                            0.6411 -0.0142 -0.0000 -0.0000  0.0180
                                           -0.0000 -0.0000 -0.0078 -0.0115
                ( 48.78%)  -0.6984* C   6 s( 33.60%)p 1.98( 66.36%)d 0.00(  0.04%)
                                           -0.0001  0.5796 -0.0001 -0.4733  0.0188
                                           -0.6625 -0.0177  0.0000 -0.0000  0.0188
                                           -0.0000 -0.0000 -0.0034 -0.0087
   156. (0.18536) BD*( 2) C   5 - C   6  
                ( 51.95%)   0.7207* C   5 s(  0.00%)p 1.00( 99.93%)d 0.00(  0.07%)
                                            0.0000  0.0000 -0.0000  0.0000  0.0000
                                            0.0000  0.0000  0.9996  0.0109  0.0000
                                            0.0008  0.0267 -0.0000 -0.0000
                ( 48.05%)  -0.6932* C   6 s(  0.00%)p 1.00( 99.93%)d 0.00(  0.07%)
                                           -0.0000 -0.0000  0.0000  0.0000 -0.0000
                                            0.0000  0.0000  0.9997  0.0037 -0.0000
                                           -0.0243 -0.0082 -0.0000  0.0000
   157. (0.00685) BD*( 1) C   5 - H  12  
                ( 36.55%)   0.6045* C   5 s( 29.55%)p 2.38( 70.43%)d 0.00(  0.03%)
                                           -0.0003  0.5433 -0.0150  0.3474 -0.0143
                                           -0.7638  0.0030 -0.0000  0.0000 -0.0106
                                            0.0000  0.0000 -0.0079 -0.0091
                ( 63.45%)  -0.7966* H  12 s( 99.90%)p 0.00(  0.10%)
                                            0.9995 -0.0029 -0.0121  0.0300 -0.0000
   158. (0.00749) BD*( 1) C   6 - C   7  
                ( 46.98%)   0.6854* C   6 s( 32.49%)p 2.08( 67.48%)d 0.00(  0.03%)
                                            0.0000 -0.5700  0.0074 -0.8168  0.0181
                                            0.0856 -0.0037  0.0000  0.0000  0.0028
                                           -0.0000 -0.0000 -0.0139  0.0075
                ( 53.02%)  -0.7281* C   7 s( 28.63%)p 2.49( 71.32%)d 0.00(  0.05%)
                                           -0.0004 -0.5349 -0.0117  0.8389  0.0105
                                           -0.0967 -0.0050 -0.0000  0.0000  0.0040
                                            0.0000 -0.0000 -0.0196  0.0103
   159. (0.01216) BD*( 1) C   6 - C   8  
                ( 48.95%)   0.6997* C   6 s( 33.88%)p 1.95( 66.08%)d 0.00(  0.05%)
                                            0.0001 -0.5821 -0.0009  0.3278 -0.0225
                                           -0.7434 -0.0145 -0.0000  0.0000  0.0163
                                            0.0000 -0.0000  0.0109  0.0082
                ( 51.05%)  -0.7145* C   8 s( 34.79%)p 1.87( 65.16%)d 0.00(  0.05%)
                                           -0.0001 -0.5898 -0.0072 -0.3549 -0.0280
                                            0.7244 -0.0093  0.0000  0.0000  0.0138
                                            0.0000 -0.0000  0.0145  0.0109
   160. (0.00343) BD*( 1) C   7 - H  13  
                ( 37.18%)   0.6098* C   7 s( 23.55%)p 3.24( 76.41%)d 0.00(  0.04%)
                                            0.0001 -0.4853  0.0022 -0.2578 -0.0187
                                            0.4444 -0.0065  0.7069 -0.0042  0.0040
                                            0.0046 -0.0154  0.0044 -0.0104
                ( 62.82%)  -0.7926* H  13 s( 99.90%)p 0.00(  0.10%)
                                           -0.9995 -0.0005  0.0134 -0.0147 -0.0246
   161. (0.00343) BD*( 1) C   7 - H  14  
                ( 37.18%)   0.6098* C   7 s( 23.55%)p 3.24( 76.41%)d 0.00(  0.04%)
                                            0.0001 -0.4853  0.0022 -0.2578 -0.0187
                                            0.4444 -0.0065 -0.7069  0.0042  0.0040
                                           -0.0046  0.0154  0.0044 -0.0104
                ( 62.82%)  -0.7926* H  14 s( 99.90%)p 0.00(  0.10%)
                                           -0.9995 -0.0005  0.0134 -0.0147  0.0246
   162. (0.00179) BD*( 1) C   7 - H  15  
                ( 37.26%)   0.6104* C   7 s( 24.25%)p 3.12( 75.72%)d 0.00(  0.03%)
                                            0.0001 -0.4924  0.0023 -0.4024 -0.0146
                                           -0.7712  0.0169  0.0000 -0.0000 -0.0122
                                            0.0000  0.0000  0.0110  0.0089
                ( 62.74%)  -0.7921* H  15 s( 99.91%)p 0.00(  0.09%)
                                           -0.9996  0.0005  0.0173  0.0244 -0.0000
   163. (0.00731) BD*( 1) C   8 - C   9  
                ( 49.95%)   0.7067* C   8 s( 35.54%)p 1.81( 64.42%)d 0.00(  0.04%)
                                            0.0000 -0.5960 -0.0104  0.7958  0.0013
                                           -0.0958 -0.0425 -0.0000 -0.0000 -0.0002
                                            0.0000  0.0000 -0.0179  0.0106
                ( 50.05%)  -0.7075* C   9 s( 35.74%)p 1.80( 64.21%)d 0.00(  0.04%)
                                           -0.0000 -0.5977 -0.0110 -0.7976 -0.0083
                                            0.0648 -0.0413  0.0000  0.0000  0.0072
                                            0.0000 -0.0000 -0.0161  0.0117
   164. (0.14537) BD*( 2) C   8 - C   9  
                ( 45.66%)   0.6757* C   8 s(  0.00%)p 1.00( 99.95%)d 0.00(  0.05%)
                                            0.0000  0.0000  0.0000 -0.0000  0.0000
                                            0.0000  0.0000 -0.9997  0.0011  0.0000
                                            0.0168  0.0160  0.0000  0.0000
                ( 54.34%)  -0.7372* C   9 s(  0.00%)p 1.00( 99.94%)d 0.00(  0.06%)
                                           -0.0000 -0.0000  0.0000  0.0000  0.0000
                                            0.0000  0.0000 -0.9997 -0.0040  0.0000
                                           -0.0177  0.0174 -0.0000  0.0000
   165. (0.00678) BD*( 1) C   8 - H  16  
                ( 36.47%)   0.6039* C   8 s( 29.58%)p 2.38( 70.39%)d 0.00(  0.03%)
                                            0.0004 -0.5437  0.0151 -0.4891  0.0140
                                           -0.6815  0.0014 -0.0000 -0.0000 -0.0131
                                            0.0000  0.0000  0.0034  0.0084
                ( 63.53%)  -0.7971* H  16 s( 99.90%)p 0.00(  0.10%)
                                           -0.9995  0.0033  0.0182  0.0268  0.0000
   166. (0.00738) BD*( 1) C   9 - H  17  
                ( 36.56%)   0.6046* C   9 s( 29.65%)p 2.37( 70.33%)d 0.00(  0.03%)
                                            0.0003 -0.5443  0.0140  0.3457 -0.0145
                                           -0.7639  0.0039 -0.0000 -0.0000  0.0108
                                           -0.0000  0.0000  0.0077  0.0096
                ( 63.44%)  -0.7965* H  17 s( 99.89%)p 0.00(  0.11%)
                                           -0.9995  0.0034 -0.0122  0.0302 -0.0000


 NHO Directionality and "Bond Bending" (deviations from line of nuclear centers)

         [Thresholds for printing:  angular deviation  >  1.0 degree]
                                    hybrid p-character > 25.0%
                                    orbital occupancy  >  0.10e

                                Line of Centers        Hybrid 1              Hybrid 2
                                ---------------  -------------------   ------------------
                NBO               Theta   Phi    Theta   Phi    Dev    Theta   Phi    Dev
 ========================================================================================
     1. BD (   1) C   1 - O   2    90.0  229.4    90.0  228.2   1.2      --     --    --
     2. BD (   2) C   1 - O   2    90.0  229.4     0.0    0.0  90.0      0.0    0.0  90.0
     3. BD (   1) C   1 - C   3    90.0  354.3    90.0  351.5   2.7      --     --    --
     4. BD (   1) C   1 - H  10    90.0  108.5    90.0  114.4   5.9      --     --    --
     5. BD (   1) C   3 - C   4    90.0  294.6    90.0  292.0   2.5     90.0  117.6   3.1
     6. BD (   2) C   3 - C   4    90.0  294.6     0.0    0.0  90.0      0.0    0.0  90.0
     7. BD (   1) C   3 - C   9    90.0   53.9    90.0   56.8   2.9     90.0  230.6   3.3
     8. BD (   1) C   4 - C   5    90.0  354.5    90.0  350.2   4.3     90.0  178.4   3.9
     9. BD (   1) C   4 - H  11    90.0  232.9    90.0  234.3   1.4      --     --    --
    10. BD (   1) C   5 - C   6    90.0   53.5    90.0   50.5   2.9     90.0  236.2   2.8
    11. BD (   2) C   5 - C   6    90.0   53.5     0.0    0.0  90.0      0.0    0.0  90.0
    14. BD (   1) C   6 - C   8    90.0  115.0    90.0  111.9   3.0     90.0  298.2   3.2
    18. BD (   1) C   8 - C   9    90.0  174.2    90.0  170.2   4.1     90.0  358.3   4.1
    19. BD (   2) C   8 - C   9    90.0  174.2     0.0    0.0  90.0      0.0    0.0  90.0
    31. LP (   1) O   2             --     --     90.0  230.3   --       --     --    --
    32. LP (   2) O   2             --     --     90.0  139.6   --       --     --    --
   151. BD*(   2) C   3 - C   4    90.0  294.6     0.0    0.0  90.0      0.0    0.0  90.0
   156. BD*(   2) C   5 - C   6    90.0   53.5     0.0    0.0  90.0      0.0    0.0  90.0
   164. BD*(   2) C   8 - C   9    90.0  174.2     0.0    0.0  90.0      0.0    0.0  90.0


 Second Order Perturbation Theory Analysis of Fock Matrix in NBO Basis

     Threshold for printing:   0.25 kcal/mol
                                                                              E(2)  E(j)-E(i) F(i,j)
         Donor NBO (i)                     Acceptor NBO (j)                 kcal/mol   a.u.    a.u. 
 ===================================================================================================

 within unit  1
   1. BD (   1) C   1 - O   2        / 33. RY*(   1) C   1                    0.74    1.65    0.044
   1. BD (   1) C   1 - O   2        / 52. RY*(   2) C   3                    0.61    2.11    0.045
   1. BD (   1) C   1 - O   2        /148. BD*(   1) C   1 - C   3            0.48    1.50    0.034
   1. BD (   1) C   1 - O   2        /152. BD*(   1) C   3 - C   9            0.71    1.60    0.043
   2. BD (   2) C   1 - O   2        /151. BD*(   2) C   3 - C   4            1.73    0.38    0.036
   3. BD (   1) C   1 - C   3        / 42. RY*(   1) O   2                    0.63    1.89    0.044
   3. BD (   1) C   1 - C   3        / 60. RY*(   1) C   4                    0.62    1.74    0.041
   3. BD (   1) C   1 - C   3        /105. RY*(   1) C   9                    0.65    1.81    0.043
   3. BD (   1) C   1 - C   3        /146. BD*(   1) C   1 - O   2            0.34    1.30    0.026
   3. BD (   1) C   1 - C   3        /150. BD*(   1) C   3 - C   4            0.99    1.21    0.044
   3. BD (   1) C   1 - C   3        /152. BD*(   1) C   3 - C   9            1.09    1.21    0.046
   3. BD (   1) C   1 - C   3        /153. BD*(   1) C   4 - C   5            1.33    1.25    0.051
   3. BD (   1) C   1 - C   3        /163. BD*(   1) C   8 - C   9            1.30    1.23    0.051
   4. BD (   1) C   1 - H  10        / 42. RY*(   1) O   2                    0.60    1.72    0.041
   4. BD (   1) C   1 - H  10        / 51. RY*(   1) C   3                    0.37    1.59    0.030
   4. BD (   1) C   1 - H  10        /150. BD*(   1) C   3 - C   4            2.14    1.04    0.060
   5. BD (   1) C   3 - C   4        / 33. RY*(   1) C   1                    0.65    1.30    0.037
   5. BD (   1) C   3 - C   4        / 69. RY*(   1) C   5                    0.36    1.86    0.033
   5. BD (   1) C   3 - C   4        / 70. RY*(   2) C   5                    0.86    1.44    0.045
   5. BD (   1) C   3 - C   4        /105. RY*(   1) C   9                    0.45    1.84    0.037
   5. BD (   1) C   3 - C   4        /148. BD*(   1) C   1 - C   3            0.88    1.15    0.041
   5. BD (   1) C   3 - C   4        /149. BD*(   1) C   1 - H  10            0.55    1.14    0.032
   5. BD (   1) C   3 - C   4        /152. BD*(   1) C   3 - C   9            1.56    1.25    0.056
   5. BD (   1) C   3 - C   4        /153. BD*(   1) C   4 - C   5            1.19    1.28    0.050
   5. BD (   1) C   3 - C   4        /154. BD*(   1) C   4 - H  11            0.51    1.20    0.031
   5. BD (   1) C   3 - C   4        /157. BD*(   1) C   5 - H  12            1.16    1.19    0.047
   5. BD (   1) C   3 - C   4        /166. BD*(   1) C   9 - H  17            1.23    1.18    0.048
   6. BD (   2) C   3 - C   4        / 36. RY*(   4) C   1                    0.72    1.58    0.047
   6. BD (   2) C   3 - C   4        / 73. RY*(   5) C   5                    0.48    1.83    0.041
   6. BD (   2) C   3 - C   4        /108. RY*(   4) C   9                    1.14    1.29    0.054
   6. BD (   2) C   3 - C   4        /147. BD*(   2) C   1 - O   2            9.36    0.31    0.073
   6. BD (   2) C   3 - C   4        /156. BD*(   2) C   5 - C   6            8.50    0.29    0.063
   6. BD (   2) C   3 - C   4        /164. BD*(   2) C   8 - C   9           12.76    0.30    0.079
   7. BD (   1) C   3 - C   9        / 35. RY*(   3) C   1                    0.37    1.64    0.032
   7. BD (   1) C   3 - C   9        / 60. RY*(   1) C   4                    0.57    1.78    0.041
   7. BD (   1) C   3 - C   9        / 96. RY*(   1) C   8                    0.42    1.88    0.036
   7. BD (   1) C   3 - C   9        / 97. RY*(   2) C   8                    0.82    1.44    0.044
   7. BD (   1) C   3 - C   9        /146. BD*(   1) C   1 - O   2            0.77    1.34    0.041
   7. BD (   1) C   3 - C   9        /148. BD*(   1) C   1 - C   3            0.79    1.16    0.039
   7. BD (   1) C   3 - C   9        /150. BD*(   1) C   3 - C   4            1.55    1.25    0.056
   7. BD (   1) C   3 - C   9        /154. BD*(   1) C   4 - H  11            1.11    1.21    0.046
   7. BD (   1) C   3 - C   9        /163. BD*(   1) C   8 - C   9            1.23    1.28    0.050
   7. BD (   1) C   3 - C   9        /165. BD*(   1) C   8 - H  16            1.07    1.19    0.045
   7. BD (   1) C   3 - C   9        /166. BD*(   1) C   9 - H  17            0.58    1.19    0.033
   8. BD (   1) C   4 - C   5        / 51. RY*(   1) C   3                    0.94    1.79    0.052
   8. BD (   1) C   4 - C   5        / 78. RY*(   1) C   6                    0.48    1.87    0.038
   8. BD (   1) C   4 - C   5        / 79. RY*(   2) C   6                    0.70    1.58    0.042
   8. BD (   1) C   4 - C   5        /148. BD*(   1) C   1 - C   3            1.52    1.14    0.053
   8. BD (   1) C   4 - C   5        /150. BD*(   1) C   3 - C   4            1.31    1.24    0.051
   8. BD (   1) C   4 - C   5        /154. BD*(   1) C   4 - H  11            0.74    1.19    0.037
   8. BD (   1) C   4 - C   5        /155. BD*(   1) C   5 - C   6            1.33    1.23    0.051
   8. BD (   1) C   4 - C   5        /157. BD*(   1) C   5 - H  12            0.69    1.18    0.036
   8. BD (   1) C   4 - C   5        /158. BD*(   1) C   6 - C   7            1.54    1.12    0.052
   9. BD (   1) C   4 - H  11        / 69. RY*(   1) C   5                    0.30    1.65    0.028
   9. BD (   1) C   4 - H  11        /150. BD*(   1) C   3 - C   4            0.36    1.04    0.025
   9. BD (   1) C   4 - H  11        /152. BD*(   1) C   3 - C   9            2.29    1.05    0.062
   9. BD (   1) C   4 - H  11        /153. BD*(   1) C   4 - C   5            0.59    1.08    0.032
   9. BD (   1) C   4 - H  11        /155. BD*(   1) C   5 - C   6            2.06    1.04    0.058
  10. BD (   1) C   5 - C   6        / 61. RY*(   2) C   4                    1.18    1.48    0.053
  10. BD (   1) C   5 - C   6        / 87. RY*(   1) C   7                    0.60    1.41    0.037
  10. BD (   1) C   5 - C   6        / 96. RY*(   1) C   8                    0.48    1.87    0.038
  10. BD (   1) C   5 - C   6        /153. BD*(   1) C   4 - C   5            1.28    1.29    0.051
  10. BD (   1) C   5 - C   6        /154. BD*(   1) C   4 - H  11            1.08    1.20    0.046
  10. BD (   1) C   5 - C   6        /157. BD*(   1) C   5 - H  12            0.52    1.19    0.031
  10. BD (   1) C   5 - C   6        /158. BD*(   1) C   6 - C   7            0.90    1.12    0.040
  10. BD (   1) C   5 - C   6        /159. BD*(   1) C   6 - C   8            1.19    1.25    0.049
  10. BD (   1) C   5 - C   6        /162. BD*(   1) C   7 - H  15            0.45    1.19    0.029
  10. BD (   1) C   5 - C   6        /165. BD*(   1) C   8 - H  16            1.22    1.18    0.048
  11. BD (   2) C   5 - C   6        / 64. RY*(   5) C   4                    0.68    1.74    0.048
  11. BD (   2) C   5 - C   6        / 73. RY*(   5) C   5                    0.30    1.83    0.033
  11. BD (   2) C   5 - C   6        / 88. RY*(   2) C   7                    0.54    1.12    0.034
  11. BD (   2) C   5 - C   6        / 99. RY*(   4) C   8                    1.20    0.98    0.048
  11. BD (   2) C   5 - C   6        /151. BD*(   2) C   3 - C   4           12.22    0.29    0.076
  11. BD (   2) C   5 - C   6        /156. BD*(   2) C   5 - C   6            0.27    0.29    0.011
  11. BD (   2) C   5 - C   6        /160. BD*(   1) C   7 - H  13            0.88    0.74    0.036
  11. BD (   2) C   5 - C   6        /161. BD*(   1) C   7 - H  14            0.88    0.74    0.036
  11. BD (   2) C   5 - C   6        /164. BD*(   2) C   8 - C   9            9.09    0.30    0.067
  12. BD (   1) C   5 - H  12        / 60. RY*(   1) C   4                    0.29    1.57    0.027
  12. BD (   1) C   5 - H  12        / 78. RY*(   1) C   6                    0.40    1.68    0.033
  12. BD (   1) C   5 - H  12        /150. BD*(   1) C   3 - C   4            2.03    1.04    0.058
  12. BD (   1) C   5 - H  12        /153. BD*(   1) C   4 - C   5            0.55    1.08    0.031
  12. BD (   1) C   5 - H  12        /155. BD*(   1) C   5 - C   6            0.37    1.04    0.025
  12. BD (   1) C   5 - H  12        /159. BD*(   1) C   6 - C   8            2.16    1.05    0.060
  13. BD (   1) C   6 - C   7        / 69. RY*(   1) C   5                    0.66    1.78    0.043
  13. BD (   1) C   6 - C   7        / 96. RY*(   1) C   8                    0.58    1.79    0.041
  13. BD (   1) C   6 - C   7        /153. BD*(   1) C   4 - C   5            1.38    1.21    0.052
  13. BD (   1) C   6 - C   7        /155. BD*(   1) C   5 - C   6            1.02    1.16    0.044
  13. BD (   1) C   6 - C   7        /159. BD*(   1) C   6 - C   8            1.03    1.17    0.044
  13. BD (   1) C   6 - C   7        /163. BD*(   1) C   8 - C   9            1.37    1.19    0.051
  14. BD (   1) C   6 - C   8        / 69. RY*(   1) C   5                    0.50    1.87    0.039
  14. BD (   1) C   6 - C   8        / 87. RY*(   1) C   7                    0.49    1.42    0.033
  14. BD (   1) C   6 - C   8        /105. RY*(   1) C   9                    0.35    1.86    0.032
  14. BD (   1) C   6 - C   8        /106. RY*(   2) C   9                    0.95    1.44    0.047
  14. BD (   1) C   6 - C   8        /155. BD*(   1) C   5 - C   6            1.21    1.25    0.049
  14. BD (   1) C   6 - C   8        /157. BD*(   1) C   5 - H  12            1.17    1.20    0.047
  14. BD (   1) C   6 - C   8        /158. BD*(   1) C   6 - C   7            0.93    1.13    0.041
  14. BD (   1) C   6 - C   8        /163. BD*(   1) C   8 - C   9            1.25    1.28    0.051
  14. BD (   1) C   6 - C   8        /165. BD*(   1) C   8 - H  16            0.53    1.19    0.032
  14. BD (   1) C   6 - C   8        /166. BD*(   1) C   9 - H  17            1.08    1.19    0.045
  15. BD (   1) C   7 - H  13        / 80. RY*(   3) C   6                    0.40    1.55    0.032
  15. BD (   1) C   7 - H  13        /156. BD*(   2) C   5 - C   6            1.54    0.48    0.038
  15. BD (   1) C   7 - H  13        /159. BD*(   1) C   6 - C   8            1.07    1.02    0.042
  16. BD (   1) C   7 - H  14        / 80. RY*(   3) C   6                    0.40    1.55    0.032
  16. BD (   1) C   7 - H  14        /156. BD*(   2) C   5 - C   6            1.54    0.48    0.038
  16. BD (   1) C   7 - H  14        /159. BD*(   1) C   6 - C   8            1.07    1.02    0.042
  17. BD (   1) C   7 - H  15        /155. BD*(   1) C   5 - C   6            2.17    1.00    0.059
  18. BD (   1) C   8 - C   9        / 52. RY*(   2) C   3                    0.92    1.76    0.051
  18. BD (   1) C   8 - C   9        / 78. RY*(   1) C   6                    0.53    1.87    0.040
  18. BD (   1) C   8 - C   9        / 79. RY*(   2) C   6                    0.73    1.58    0.043
  18. BD (   1) C   8 - C   9        /148. BD*(   1) C   1 - C   3            1.60    1.14    0.055
  18. BD (   1) C   8 - C   9        /152. BD*(   1) C   3 - C   9            1.40    1.24    0.053
  18. BD (   1) C   8 - C   9        /158. BD*(   1) C   6 - C   7            1.64    1.12    0.054
  18. BD (   1) C   8 - C   9        /159. BD*(   1) C   6 - C   8            1.29    1.24    0.051
  18. BD (   1) C   8 - C   9        /165. BD*(   1) C   8 - H  16            0.63    1.17    0.034
  18. BD (   1) C   8 - C   9        /166. BD*(   1) C   9 - H  17            0.70    1.18    0.036
  19. BD (   2) C   8 - C   9        / 55. RY*(   5) C   3                    0.44    0.91    0.028
  19. BD (   2) C   8 - C   9        / 82. RY*(   5) C   6                    0.34    2.12    0.038
  19. BD (   2) C   8 - C   9        / 84. RY*(   7) C   6                    0.31    1.66    0.032
  19. BD (   2) C   8 - C   9        / 99. RY*(   4) C   8                    0.36    0.97    0.026
  19. BD (   2) C   8 - C   9        /108. RY*(   4) C   9                    0.26    1.28    0.026
  19. BD (   2) C   8 - C   9        /151. BD*(   2) C   3 - C   4            8.22    0.28    0.060
  19. BD (   2) C   8 - C   9        /156. BD*(   2) C   5 - C   6           12.16    0.27    0.073
  20. BD (   1) C   8 - H  16        / 78. RY*(   1) C   6                    0.40    1.68    0.033
  20. BD (   1) C   8 - H  16        /105. RY*(   1) C   9                    0.31    1.65    0.029
  20. BD (   1) C   8 - H  16        /152. BD*(   1) C   3 - C   9            2.01    1.06    0.058
  20. BD (   1) C   8 - H  16        /155. BD*(   1) C   5 - C   6            2.16    1.04    0.060
  20. BD (   1) C   8 - H  16        /159. BD*(   1) C   6 - C   8            0.38    1.05    0.025
  20. BD (   1) C   8 - H  16        /163. BD*(   1) C   8 - C   9            0.49    1.07    0.029
  21. BD (   1) C   9 - H  17        / 51. RY*(   1) C   3                    0.37    1.60    0.031
  21. BD (   1) C   9 - H  17        / 96. RY*(   1) C   8                    0.32    1.67    0.029
  21. BD (   1) C   9 - H  17        /150. BD*(   1) C   3 - C   4            2.22    1.05    0.061
  21. BD (   1) C   9 - H  17        /152. BD*(   1) C   3 - C   9            0.39    1.06    0.026
  21. BD (   1) C   9 - H  17        /159. BD*(   1) C   6 - C   8            1.97    1.05    0.057
  21. BD (   1) C   9 - H  17        /163. BD*(   1) C   8 - C   9            0.52    1.07    0.030
  22. CR (   1) C   1                / 53. RY*(   3) C   3                    0.28   10.88    0.070
  22. CR (   1) C   1                /114. RY*(   1) H  10                    0.29   10.55    0.069
  22. CR (   1) C   1                /150. BD*(   1) C   3 - C   4            0.44   10.69    0.087
  22. CR (   1) C   1                /152. BD*(   1) C   3 - C   9            0.43   10.69    0.086
  23. CR (   1) O   2                / 33. RY*(   1) C   1                    2.87   19.48    0.299
  23. CR (   1) O   2                /148. BD*(   1) C   1 - C   3            0.28   19.33    0.094
  24. CR (   1) C   3                / 34. RY*(   2) C   1                    0.26   11.71    0.070
  24. CR (   1) C   3                / 61. RY*(   2) C   4                    0.86   10.88    0.123
  24. CR (   1) C   3                /106. RY*(   2) C   9                    0.90   10.83    0.125
  24. CR (   1) C   3                /153. BD*(   1) C   4 - C   5            0.40   10.69    0.082
  24. CR (   1) C   3                /163. BD*(   1) C   8 - C   9            0.40   10.67    0.083
  24. CR (   1) C   3                /166. BD*(   1) C   9 - H  17            0.28   10.58    0.069
  25. CR (   1) C   4                / 52. RY*(   2) C   3                    0.86   11.14    0.123
  25. CR (   1) C   4                / 70. RY*(   2) C   5                    0.27   10.82    0.068
  25. CR (   1) C   4                / 72. RY*(   4) C   5                    0.55   10.72    0.097
  25. CR (   1) C   4                /118. RY*(   1) H  11                    0.45   10.47    0.086
  25. CR (   1) C   4                /148. BD*(   1) C   1 - C   3            0.41   10.53    0.084
  25. CR (   1) C   4                /152. BD*(   1) C   3 - C   9            0.52   10.63    0.094
  25. CR (   1) C   4                /155. BD*(   1) C   5 - C   6            0.52   10.61    0.094
  25. CR (   1) C   4                /157. BD*(   1) C   5 - H  12            0.30   10.56    0.071
  26. CR (   1) C   5                / 60. RY*(   1) C   4                    0.28   11.15    0.070
  26. CR (   1) C   5                / 63. RY*(   4) C   4                    0.51   10.72    0.093
  26. CR (   1) C   5                / 78. RY*(   1) C   6                    0.28   11.25    0.071
  26. CR (   1) C   5                / 79. RY*(   2) C   6                    0.76   10.96    0.115
  26. CR (   1) C   5                /122. RY*(   1) H  12                    0.40   10.47    0.082
  26. CR (   1) C   5                /150. BD*(   1) C   3 - C   4            0.49   10.62    0.092
  26. CR (   1) C   5                /154. BD*(   1) C   4 - H  11            0.31   10.57    0.073
  26. CR (   1) C   5                /158. BD*(   1) C   6 - C   7            0.45   10.50    0.088
  26. CR (   1) C   5                /159. BD*(   1) C   6 - C   8            0.48   10.62    0.090
  27. CR (   1) C   6                / 70. RY*(   2) C   5                    0.88   10.85    0.124
  27. CR (   1) C   6                / 89. RY*(   3) C   7                    0.64   10.78    0.105
  27. CR (   1) C   6                / 97. RY*(   2) C   8                    0.84   10.84    0.121
  27. CR (   1) C   6                /153. BD*(   1) C   4 - C   5            0.41   10.70    0.084
  27. CR (   1) C   6                /157. BD*(   1) C   5 - H  12            0.25   10.60    0.066
  27. CR (   1) C   6                /163. BD*(   1) C   8 - C   9            0.41   10.68    0.084
  27. CR (   1) C   6                /165. BD*(   1) C   8 - H  16            0.26   10.59    0.067
  28. CR (   1) C   7                / 78. RY*(   1) C   6                    0.27   11.23    0.069
  28. CR (   1) C   7                / 85. RY*(   8) C   6                    0.26   12.05    0.070
  28. CR (   1) C   7                /126. RY*(   1) H  13                    0.44   10.54    0.085
  28. CR (   1) C   7                /130. RY*(   1) H  14                    0.44   10.54    0.085
  28. CR (   1) C   7                /134. RY*(   1) H  15                    0.38   10.54    0.080
  28. CR (   1) C   7                /155. BD*(   1) C   5 - C   6            0.42   10.59    0.084
  28. CR (   1) C   7                /159. BD*(   1) C   6 - C   8            0.43   10.60    0.086
  29. CR (   1) C   8                / 79. RY*(   2) C   6                    0.88   10.97    0.124
  29. CR (   1) C   8                /106. RY*(   2) C   9                    0.34   10.81    0.076
  29. CR (   1) C   8                /107. RY*(   3) C   9                    0.46   10.70    0.089
  29. CR (   1) C   8                /138. RY*(   1) H  16                    0.41   10.47    0.083
  29. CR (   1) C   8                /152. BD*(   1) C   3 - C   9            0.50   10.63    0.093
  29. CR (   1) C   8                /155. BD*(   1) C   5 - C   6            0.48   10.62    0.091
  29. CR (   1) C   8                /158. BD*(   1) C   6 - C   7            0.47   10.50    0.089
  29. CR (   1) C   8                /166. BD*(   1) C   9 - H  17            0.30   10.56    0.072
  30. CR (   1) C   9                / 51. RY*(   1) C   3                    0.66   11.17    0.109
  30. CR (   1) C   9                / 97. RY*(   2) C   8                    0.42   10.81    0.085
  30. CR (   1) C   9                / 98. RY*(   3) C   8                    0.44   10.70    0.086
  30. CR (   1) C   9                /142. RY*(   1) H  17                    0.42   10.47    0.084
  30. CR (   1) C   9                /148. BD*(   1) C   1 - C   3            0.44   10.53    0.087
  30. CR (   1) C   9                /150. BD*(   1) C   3 - C   4            0.51   10.62    0.094
  30. CR (   1) C   9                /159. BD*(   1) C   6 - C   8            0.50   10.63    0.092
  30. CR (   1) C   9                /165. BD*(   1) C   8 - H  16            0.29   10.56    0.070
  31. LP (   1) O   2                / 33. RY*(   1) C   1                    5.06    1.25    0.101
  31. LP (   1) O   2                /148. BD*(   1) C   1 - C   3            0.82    1.10    0.038
  31. LP (   1) O   2                /149. BD*(   1) C   1 - H  10            0.48    1.09    0.029
  32. LP (   2) O   2                / 34. RY*(   2) C   1                    1.83    1.85    0.076
  32. LP (   2) O   2                / 37. RY*(   5) C   1                    0.93    1.64    0.051
  32. LP (   2) O   2                / 49. RY*(   8) O   2                    0.33    3.14    0.042
  32. LP (   2) O   2                /148. BD*(   1) C   1 - C   3            9.96    0.70    0.107
  32. LP (   2) O   2                /149. BD*(   1) C   1 - H  10           10.30    0.69    0.108
 151. BD*(   2) C   3 - C   4        / 54. RY*(   4) C   3                    0.30    1.84    0.067
 151. BD*(   2) C   3 - C   4        / 55. RY*(   5) C   3                    0.37    0.64    0.044
 151. BD*(   2) C   3 - C   4        / 62. RY*(   3) C   4                    1.44    1.07    0.111
 151. BD*(   2) C   3 - C   4        / 73. RY*(   5) C   5                    0.30    1.54    0.061
 151. BD*(   2) C   3 - C   4        /108. RY*(   4) C   9                    0.29    1.00    0.049
 151. BD*(   2) C   3 - C   4        /147. BD*(   2) C   1 - O   2           34.07    0.02    0.069
 156. BD*(   2) C   5 - C   6        / 64. RY*(   5) C   4                    0.27    1.45    0.058
 156. BD*(   2) C   5 - C   6        / 71. RY*(   3) C   5                    1.38    0.97    0.107
 156. BD*(   2) C   5 - C   6        / 84. RY*(   7) C   6                    0.48    1.39    0.076
 156. BD*(   2) C   5 - C   6        / 99. RY*(   4) C   8                    0.40    0.70    0.049
 156. BD*(   2) C   5 - C   6        /160. BD*(   1) C   7 - H  13            0.59    0.46    0.048
 156. BD*(   2) C   5 - C   6        /161. BD*(   1) C   7 - H  14            0.59    0.46    0.048
 156. BD*(   2) C   5 - C   6        /164. BD*(   2) C   8 - C   9          111.83    0.01    0.079
 164. BD*(   2) C   8 - C   9        / 99. RY*(   4) C   8                    0.57    0.68    0.065
 164. BD*(   2) C   8 - C   9        /100. RY*(   5) C   8                    0.32    1.76    0.078
 164. BD*(   2) C   8 - C   9        /109. RY*(   5) C   9                    0.63    1.47    0.100


 Natural Bond Orbitals (Summary):

                                                            Principal Delocalizations
           NBO                        Occupancy    Energy   (geminal,vicinal,remote)
 ====================================================================================
 Molecular unit  1  (C8H8O)
     1. BD (   1) C   1 - O   2          0.99809    -1.25357  33(g),152(v),52(v),148(g)
     2. BD (   2) C   1 - O   2          0.99012    -0.57403  151(v)
     3. BD (   1) C   1 - C   3          0.99006    -0.86791  153(v),163(v),152(g),150(g)
                                                    105(v),42(v),60(v),146(g)
     4. BD (   1) C   1 - H  10          0.99326    -0.69884  150(v),42(v),51(v)
     5. BD (   1) C   3 - C   4          0.98726    -0.90585  152(g),166(v),153(g),157(v)
                                                    148(g),70(v),33(v),149(v)
                                                    154(g),105(v),69(v)
     6. BD (   2) C   3 - C   4          0.81995    -0.48025  164(v),147(v),156(v),108(v)
                                                    36(v),73(v)
     7. BD (   1) C   3 - C   9          0.98834    -0.91424  150(g),163(g),154(v),165(v)
                                                    97(v),148(g),146(v),166(g)
                                                    60(v),96(v),35(v)
     8. BD (   1) C   4 - C   5          0.98954    -0.89893  148(v),158(v),155(g),150(g)
                                                    51(v),154(g),79(v),157(g)
                                                    78(v)
     9. BD (   1) C   4 - H  11          0.98880    -0.70279  152(v),155(v),153(g),150(g)
                                                    69(v)
    10. BD (   1) C   5 - C   6          0.98800    -0.90781  153(g),165(v),61(v),159(g)
                                                    154(v),158(g),87(v),157(g)
                                                    96(v),162(v)
    11. BD (   2) C   5 - C   6          0.81842    -0.48006  151(v),164(v),99(v),160(v)
                                                    161(v),64(v),88(v),73(g)
    12. BD (   1) C   5 - H  12          0.98927    -0.70510  159(v),150(v),153(g),78(v)
                                                    155(g),60(v)
    13. BD (   1) C   6 - C   7          0.99053    -0.83187  153(v),163(v),159(g),155(g)
                                                    69(v),96(v)
    14. BD (   1) C   6 - C   8          0.98843    -0.91737  163(g),155(g),157(v),166(v)
                                                    106(v),158(g),165(g),69(v)
                                                    87(v),105(v)
    15. BD (   1) C   7 - H  13          0.98659    -0.67681  156(v),159(v),80(v)
    16. BD (   1) C   7 - H  14          0.98659    -0.67681  156(v),159(v),80(v)
    17. BD (   1) C   7 - H  15          0.99427    -0.67138  155(v)
    18. BD (   1) C   8 - C   9          0.98943    -0.89968  158(v),148(v),152(g),159(g)
                                                    52(v),79(v),166(g),165(g)
                                                    78(v)
    19. BD (   2) C   8 - C   9          0.80718    -0.46700  156(v),151(v),55(v),99(g)
                                                    82(v),84(v),108(g)
    20. BD (   1) C   8 - H  16          0.98956    -0.71159  155(v),152(v),163(g),78(v)
                                                    159(g),105(v)
    21. BD (   1) C   9 - H  17          0.98907    -0.71125  150(v),159(v),163(g),152(g)
                                                    51(v),96(v)
    22. CR (   1) C   1                  0.99966   -10.34848  150(v),152(v),114(v),53(v)
    23. CR (   1) O   2                  0.99987   -19.08418  33(v),148(v)
    24. CR (   1) C   3                  0.99941   -10.30696  106(v),61(v),163(v),153(v)
                                                    166(v),34(v)
    25. CR (   1) C   4                  0.99947   -10.28142  52(v),72(v),152(v),155(v)
                                                    118(v),148(v),157(v),70(v)
    26. CR (   1) C   5                  0.99945   -10.27964  79(v),63(v),150(v),159(v)
                                                    158(v),122(v),154(v),78(v)
                                                    60(v)
    27. CR (   1) C   6                  0.99944   -10.31941  70(v),97(v),89(v),163(v)
                                                    153(v),165(v),157(v)
    28. CR (   1) C   7                  0.99958   -10.26132  159(v),126(v),130(v),155(v)
                                                    134(v),78(v),85(v)
    29. CR (   1) C   8                  0.99944   -10.28668  79(v),152(v),155(v),158(v)
                                                    107(v),138(v),106(v),166(v)
    30. CR (   1) C   9                  0.99947   -10.28595  51(v),150(v),159(v),148(v)
                                                    98(v),142(v),97(v),165(v)
    31. LP (   1) O   2                  0.99184    -0.85719  33(v),148(v),149(v)
    32. LP (   2) O   2                  0.94069    -0.45143  149(v),148(v),34(v),37(v)
                                                    49(g)
    33. RY*(   1) C   1                  0.00680     0.39780   
    34. RY*(   2) C   1                  0.00388     1.39950   
    35. RY*(   3) C   1                  0.00126     0.73045   
    36. RY*(   4) C   1                  0.00122     1.10249   
    37. RY*(   5) C   1                  0.00033     1.18781   
    38. RY*(   6) C   1                  0.00004     0.98259   
    39. RY*(   7) C   1                  0.00000     1.65284   
    40. RY*(   8) C   1                  0.00001     2.08425   
    41. RY*(   9) C   1                  0.00001     1.95707   
    42. RY*(   1) O   2                  0.00147     1.02249   
    43. RY*(   2) O   2                  0.00009     1.19810   
    44. RY*(   3) O   2                  0.00010     0.92993   
    45. RY*(   4) O   2                  0.00002     1.53246   
    46. RY*(   5) O   2                  0.00000     2.56803   
    47. RY*(   6) O   2                  0.00000     2.46124   
    48. RY*(   7) O   2                  0.00000     2.56638   
    49. RY*(   8) O   2                  0.00000     2.68883   
    50. RY*(   9) O   2                  0.00000     2.57596   
    51. RY*(   1) C   3                  0.00311     0.88654   
    52. RY*(   2) C   3                  0.00188     0.85737   
    53. RY*(   3) C   3                  0.00100     0.52903   
    54. RY*(   4) C   3                  0.00044     1.64608   
    55. RY*(   5) C   3                  0.00030     0.44751   
    56. RY*(   6) C   3                  0.00016     1.62442   
    57. RY*(   7) C   3                  0.00015     2.17284   
    58. RY*(   8) C   3                  0.00010     1.94171   
    59. RY*(   9) C   3                  0.00001     1.94962   
    60. RY*(   1) C   4                  0.00358     0.86911   
    61. RY*(   2) C   4                  0.00193     0.57604   
    62. RY*(   3) C   4                  0.00075     0.87509   
    63. RY*(   4) C   4                  0.00050     0.43956   
    64. RY*(   5) C   4                  0.00016     1.25863   
    65. RY*(   6) C   4                  0.00006     2.16339   
    66. RY*(   7) C   4                  0.00004     2.18479   
    67. RY*(   8) C   4                  0.00000     1.64631   
    68. RY*(   9) C   4                  0.00000     2.01353   
    69. RY*(   1) C   5                  0.00310     0.95095   
    70. RY*(   2) C   5                  0.00141     0.53547   
    71. RY*(   3) C   5                  0.00058     0.77900   
    72. RY*(   4) C   5                  0.00053     0.43760   
    73. RY*(   5) C   5                  0.00017     1.35282   
    74. RY*(   6) C   5                  0.00007     2.13189   
    75. RY*(   7) C   5                  0.00003     2.17097   
    76. RY*(   8) C   5                  0.00001     1.64747   
    77. RY*(   9) C   5                  0.00000     2.00792   
    78. RY*(   1) C   6                  0.00266     0.97300   
    79. RY*(   2) C   6                  0.00139     0.68198   
    80. RY*(   3) C   6                  0.00080     0.87140   
    81. RY*(   4) C   6                  0.00049     0.72861   
    82. RY*(   5) C   6                  0.00050     1.65644   
    83. RY*(   6) C   6                  0.00026     2.06490   
    84. RY*(   7) C   6                  0.00011     1.19631   
    85. RY*(   8) C   6                  0.00007     1.78665   
    86. RY*(   9) C   6                  0.00001     1.93434   
    87. RY*(   1) C   7                  0.00230     0.49942   
    88. RY*(   2) C   7                  0.00089     0.64226   
    89. RY*(   3) C   7                  0.00043     0.45750   
    90. RY*(   4) C   7                  0.00005     0.78000   
    91. RY*(   5) C   7                  0.00000     2.06506   
    92. RY*(   6) C   7                  0.00000     1.72384   
    93. RY*(   7) C   7                  0.00000     2.10347   
    94. RY*(   8) C   7                  0.00001     1.84674   
    95. RY*(   9) C   7                  0.00000     2.11465   
    96. RY*(   1) C   8                  0.00304     0.96175   
    97. RY*(   2) C   8                  0.00127     0.52171   
    98. RY*(   3) C   8                  0.00055     0.41547   
    99. RY*(   4) C   8                  0.00054     0.50268   
   100. RY*(   5) C   8                  0.00026     1.58120   
   101. RY*(   6) C   8                  0.00007     2.15391   
   102. RY*(   7) C   8                  0.00002     2.12709   
   103. RY*(   8) C   8                  0.00001     1.66687   
   104. RY*(   9) C   8                  0.00000     2.00270   
   105. RY*(   1) C   9                  0.00320     0.93899   
   106. RY*(   2) C   9                  0.00145     0.52186   
   107. RY*(   3) C   9                  0.00049     0.41823   
   108. RY*(   4) C   9                  0.00050     0.81414   
   109. RY*(   5) C   9                  0.00030     1.29247   
   110. RY*(   6) C   9                  0.00006     2.15249   
   111. RY*(   7) C   9                  0.00002     2.16564   
   112. RY*(   8) C   9                  0.00000     1.65903   
   113. RY*(   9) C   9                  0.00000     2.01692   
   114. RY*(   1) H  10                  0.00168     0.19894   
   115. RY*(   2) H  10                  0.00003     1.72465   
   116. RY*(   3) H  10                  0.00003     2.11953   
   117. RY*(   4) H  10                  0.00001     1.45274   
   118. RY*(   1) H  11                  0.00163     0.18782   
   119. RY*(   2) H  11                  0.00004     1.95492   
   120. RY*(   3) H  11                  0.00005     1.47890   
   121. RY*(   4) H  11                  0.00003     2.05665   
   122. RY*(   1) H  12                  0.00071     0.18547   
   123. RY*(   2) H  12                  0.00006     1.47128   
   124. RY*(   3) H  12                  0.00003     2.11184   
   125. RY*(   4) H  12                  0.00004     1.86315   
   126. RY*(   1) H  13                  0.00055     0.27464   
   127. RY*(   2) H  13                  0.00010     1.61262   
   128. RY*(   3) H  13                  0.00008     1.59712   
   129. RY*(   4) H  13                  0.00002     2.05429   
   130. RY*(   1) H  14                  0.00055     0.27464   
   131. RY*(   2) H  14                  0.00010     1.61262   
   132. RY*(   3) H  14                  0.00008     1.59712   
   133. RY*(   4) H  14                  0.00002     2.05429   
   134. RY*(   1) H  15                  0.00051     0.28246   
   135. RY*(   2) H  15                  0.00006     1.63401   
   136. RY*(   3) H  15                  0.00007     1.57580   
   137. RY*(   4) H  15                  0.00001     2.07535   
   138. RY*(   1) H  16                  0.00069     0.18598   
   139. RY*(   2) H  16                  0.00006     1.46433   
   140. RY*(   3) H  16                  0.00003     2.04476   
   141. RY*(   4) H  16                  0.00003     1.92846   
   142. RY*(   1) H  17                  0.00095     0.18337   
   143. RY*(   2) H  17                  0.00006     1.46354   
   144. RY*(   3) H  17                  0.00003     2.10582   
   145. RY*(   4) H  17                  0.00004     1.86719   
   146. BD*(   1) C   1 - O   2          0.00171     0.42828   
   147. BD*(   2) C   1 - O   2          0.04375    -0.16859   
   148. BD*(   1) C   1 - C   3          0.03237     0.24438   
   149. BD*(   1) C   1 - H  10          0.02817     0.23751   
   150. BD*(   1) C   3 - C   4          0.01291     0.33753   
   151. BD*(   2) C   3 - C   4          0.19821    -0.18994  156(v),164(v),147(v),62(g)
                                                    55(g),73(v),54(g),108(v)
   152. BD*(   1) C   3 - C   9          0.01141     0.34414   
   153. BD*(   1) C   4 - C   5          0.00720     0.37861   
   154. BD*(   1) C   4 - H  11          0.00759     0.29211   
   155. BD*(   1) C   5 - C   6          0.01281     0.33283   
   156. BD*(   2) C   5 - C   6          0.18536    -0.19245  151(v),164(v),71(g),160(v)
                                                    161(v),84(g),99(v),64(v)
   157. BD*(   1) C   5 - H  12          0.00685     0.28012   
   158. BD*(   1) C   6 - C   7          0.00749     0.21609   
   159. BD*(   1) C   6 - C   8          0.01216     0.34006   
   160. BD*(   1) C   7 - H  13          0.00343     0.26455   
   161. BD*(   1) C   7 - H  14          0.00343     0.26455   
   162. BD*(   1) C   7 - H  15          0.00179     0.27790   
   163. BD*(   1) C   8 - C   9          0.00731     0.36239   
   164. BD*(   2) C   8 - C   9          0.14537    -0.18085  151(v),156(v),109(g),99(g)
                                                    100(g)
   165. BD*(   1) C   8 - H  16          0.00678     0.27532   
   166. BD*(   1) C   9 - H  17          0.00738     0.27540   
       -------------------------------
              Total Lewis   31.19109  ( 97.4722%)
        Valence non-Lewis    0.74345  (  2.3233%)
        Rydberg non-Lewis    0.06546  (  0.2046%)
       -------------------------------
            Total unit  1   32.00000  (100.0000%)
           Charge unit  1    0.00000


 ***************************************************
 *******         Beta  spin orbitals         *******
 ***************************************************


 NATURAL POPULATIONS:  Natural atomic orbital occupancies 
                                                          
   NAO  Atom  No  lang   Type(AO)    Occupancy      Energy
 ----------------------------------------------------------
     1    C    1  S      Cor( 1S)     0.99965     -10.34998
     2    C    1  S      Val( 2S)     0.45946      -0.36950
     3    C    1  S      Ryd( 3S)     0.00419       0.34536
     4    C    1  px     Val( 2p)     0.45841      -0.20651
     5    C    1  px     Ryd( 3p)     0.00474       0.36949
     6    C    1  py     Val( 2p)     0.50140      -0.22359
     7    C    1  py     Ryd( 3p)     0.00514       0.63008
     8    C    1  pz     Val( 2p)     0.41107      -0.31609
     9    C    1  pz     Ryd( 3p)     0.00054       0.31840
    10    C    1  dxy    Ryd( 3d)     0.00091       2.26512
    11    C    1  dxz    Ryd( 3d)     0.00023       1.69776
    12    C    1  dyz    Ryd( 3d)     0.00077       1.71313
    13    C    1  dx2y2  Ryd( 3d)     0.00225       2.22669
    14    C    1  dz2    Ryd( 3d)     0.00027       1.95650

    15    O    2  S      Cor( 1S)     0.99988     -19.07871
    16    O    2  S      Val( 2S)     0.85051      -1.04384
    17    O    2  S      Ryd( 3S)     0.00090       1.24104
    18    O    2  px     Val( 2p)     0.87867      -0.46429
    19    O    2  px     Ryd( 3p)     0.00119       0.93243
    20    O    2  py     Val( 2p)     0.85921      -0.47128
    21    O    2  py     Ryd( 3p)     0.00090       0.92945
    22    O    2  pz     Val( 2p)     0.51479      -0.40025
    23    O    2  pz     Ryd( 3p)     0.00006       0.86012
    24    O    2  dxy    Ryd( 3d)     0.00061       3.07486
    25    O    2  dxz    Ryd( 3d)     0.00043       2.55254
    26    O    2  dyz    Ryd( 3d)     0.00048       2.59132
    27    O    2  dx2y2  Ryd( 3d)     0.00087       2.76215
    28    O    2  dz2    Ryd( 3d)     0.00019       2.68767

    29    C    3  S      Cor( 1S)     0.99941     -10.30158
    30    C    3  S      Val( 2S)     0.45702      -0.34932
    31    C    3  S      Ryd( 3S)     0.00118       0.36163
    32    C    3  px     Val( 2p)     0.55520      -0.29258
    33    C    3  px     Ryd( 3p)     0.00281       0.85866
    34    C    3  py     Val( 2p)     0.54536      -0.27046
    35    C    3  py     Ryd( 3p)     0.00214       0.76590
    36    C    3  pz     Val( 2p)     0.23677      -0.28569
    37    C    3  pz     Ryd( 3p)     0.00009       0.43046
    38    C    3  dxy    Ryd( 3d)     0.00043       2.24323
    39    C    3  dxz    Ryd( 3d)     0.00023       1.66420
    40    C    3  dyz    Ryd( 3d)     0.00034       1.70032
    41    C    3  dx2y2  Ryd( 3d)     0.00049       2.19766
    42    C    3  dz2    Ryd( 3d)     0.00032       1.98629

    43    C    4  S      Cor( 1S)     0.99947     -10.28122
    44    C    4  S      Val( 2S)     0.48220      -0.35721
    45    C    4  S      Ryd( 3S)     0.00085       0.38716
    46    C    4  px     Val( 2p)     0.56208      -0.25658
    47    C    4  px     Ryd( 3p)     0.00334       0.64271
    48    C    4  py     Val( 2p)     0.58104      -0.26419
    49    C    4  py     Ryd( 3p)     0.00289       0.68229
    50    C    4  pz     Val( 2p)     0.42871      -0.30986
    51    C    4  pz     Ryd( 3p)     0.00026       0.36539
    52    C    4  dxy    Ryd( 3d)     0.00039       2.30376
    53    C    4  dxz    Ryd( 3d)     0.00026       1.71755
    54    C    4  dyz    Ryd( 3d)     0.00012       1.70732
    55    C    4  dx2y2  Ryd( 3d)     0.00038       2.23500
    56    C    4  dz2    Ryd( 3d)     0.00021       2.01285

    57    C    5  S      Cor( 1S)     0.99944     -10.27874
    58    C    5  S      Val( 2S)     0.47940      -0.35673
    59    C    5  S      Ryd( 3S)     0.00082       0.38612
    60    C    5  px     Val( 2p)     0.54569      -0.25346
    61    C    5  px     Ryd( 3p)     0.00219       0.56753
    62    C    5  py     Val( 2p)     0.59357      -0.27072
    63    C    5  py     Ryd( 3p)     0.00307       0.76583
    64    C    5  pz     Val( 2p)     0.43427      -0.30952
    65    C    5  pz     Ryd( 3p)     0.00024       0.36978
    66    C    5  dxy    Ryd( 3d)     0.00043       2.25874
    67    C    5  dxz    Ryd( 3d)     0.00020       1.72091
    68    C    5  dyz    Ryd( 3d)     0.00015       1.70537
    69    C    5  dx2y2  Ryd( 3d)     0.00035       2.27052
    70    C    5  dz2    Ryd( 3d)     0.00022       2.01087

    71    C    6  S      Cor( 1S)     0.99944     -10.31463
    72    C    6  S      Val( 2S)     0.44768      -0.35357
    73    C    6  S      Ryd( 3S)     0.00065       0.36442
    74    C    6  px     Val( 2p)     0.54422      -0.28063
    75    C    6  px     Ryd( 3p)     0.00272       0.87589
    76    C    6  py     Val( 2p)     0.53999      -0.26818
    77    C    6  py     Ryd( 3p)     0.00159       0.62858
    78    C    6  pz     Val( 2p)     0.20851      -0.28526
    79    C    6  pz     Ryd( 3p)     0.00025       0.42258
    80    C    6  dxy    Ryd( 3d)     0.00059       2.22624
    81    C    6  dxz    Ryd( 3d)     0.00032       1.68013
    82    C    6  dyz    Ryd( 3d)     0.00031       1.69404
    83    C    6  dx2y2  Ryd( 3d)     0.00047       2.16879
    84    C    6  dz2    Ryd( 3d)     0.00030       1.97477

    85    C    7  S      Cor( 1S)     0.99958     -10.26143
    86    C    7  S      Val( 2S)     0.55308      -0.43102
    87    C    7  S      Ryd( 3S)     0.00025       0.68358
    88    C    7  px     Val( 2p)     0.53187      -0.25898
    89    C    7  px     Ryd( 3p)     0.00084       0.31825
    90    C    7  py     Val( 2p)     0.63605      -0.27561
    91    C    7  py     Ryd( 3p)     0.00234       0.43708
    92    C    7  pz     Val( 2p)     0.60226      -0.27299
    93    C    7  pz     Ryd( 3p)     0.00019       0.39198
    94    C    7  dxy    Ryd( 3d)     0.00019       2.13347
    95    C    7  dxz    Ryd( 3d)     0.00003       1.92871
    96    C    7  dyz    Ryd( 3d)     0.00025       2.15893
    97    C    7  dx2y2  Ryd( 3d)     0.00033       2.08425
    98    C    7  dz2    Ryd( 3d)     0.00024       2.12449

    99    C    8  S      Cor( 1S)     0.99944     -10.28490
   100    C    8  S      Val( 2S)     0.47950      -0.36051
   101    C    8  S      Ryd( 3S)     0.00076       0.38107
   102    C    8  px     Val( 2p)     0.55729      -0.26153
   103    C    8  px     Ryd( 3p)     0.00238       0.60854
   104    C    8  py     Val( 2p)     0.57933      -0.26850
   105    C    8  py     Ryd( 3p)     0.00282       0.70187
   106    C    8  pz     Val( 2p)     0.39032      -0.30683
   107    C    8  pz     Ryd( 3p)     0.00031       0.36007
   108    C    8  dxy    Ryd( 3d)     0.00040       2.29368
   109    C    8  dxz    Ryd( 3d)     0.00025       1.70924
   110    C    8  dyz    Ryd( 3d)     0.00010       1.70904
   111    C    8  dx2y2  Ryd( 3d)     0.00039       2.22277
   112    C    8  dz2    Ryd( 3d)     0.00024       2.00988

   113    C    9  S      Cor( 1S)     0.99947     -10.28623
   114    C    9  S      Val( 2S)     0.48116      -0.36436
   115    C    9  S      Ryd( 3S)     0.00073       0.38524
   116    C    9  px     Val( 2p)     0.54729      -0.26060
   117    C    9  px     Ryd( 3p)     0.00230       0.54637
   118    C    9  py     Val( 2p)     0.59521      -0.27551
   119    C    9  py     Ryd( 3p)     0.00311       0.76167
   120    C    9  pz     Val( 2p)     0.45940      -0.32018
   121    C    9  pz     Ryd( 3p)     0.00030       0.35667
   122    C    9  dxy    Ryd( 3d)     0.00042       2.25882
   123    C    9  dxz    Ryd( 3d)     0.00016       1.71056
   124    C    9  dyz    Ryd( 3d)     0.00017       1.69989
   125    C    9  dx2y2  Ryd( 3d)     0.00033       2.26944
   126    C    9  dz2    Ryd( 3d)     0.00021       2.00488

   127    H   10  S      Val( 1S)     0.41410      -0.13910
   128    H   10  S      Ryd( 2S)     0.00170       0.20718
   129    H   10  px     Ryd( 2p)     0.00012       1.72541
   130    H   10  py     Ryd( 2p)     0.00041       2.12185
   131    H   10  pz     Ryd( 2p)     0.00001       1.45233

   132    H   11  S      Val( 1S)     0.35973      -0.08226
   133    H   11  S      Ryd( 2S)     0.00170       0.17970
   134    H   11  px     Ryd( 2p)     0.00020       1.96812
   135    H   11  py     Ryd( 2p)     0.00030       2.06222
   136    H   11  pz     Ryd( 2p)     0.00004       1.47895

   137    H   12  S      Val( 1S)     0.36742      -0.09583
   138    H   12  S      Ryd( 2S)     0.00073       0.17019
   139    H   12  px     Ryd( 2p)     0.00010       1.87097
   140    H   12  py     Ryd( 2p)     0.00038       2.12858
   141    H   12  pz     Ryd( 2p)     0.00005       1.47146

   142    H   13  S      Val( 1S)     0.34094      -0.08907
   143    H   13  S      Ryd( 2S)     0.00034       0.19812
   144    H   13  px     Ryd( 2p)     0.00014       1.61253
   145    H   13  py     Ryd( 2p)     0.00014       1.76954
   146    H   13  pz     Ryd( 2p)     0.00027       1.98643

   147    H   14  S      Val( 1S)     0.34094      -0.08907
   148    H   14  S      Ryd( 2S)     0.00034       0.19812
   149    H   14  px     Ryd( 2p)     0.00014       1.61253
   150    H   14  py     Ryd( 2p)     0.00014       1.76954
   151    H   14  pz     Ryd( 2p)     0.00027       1.98643

   152    H   15  S      Val( 1S)     0.37162      -0.09044
   153    H   15  S      Ryd( 2S)     0.00050       0.21182
   154    H   15  px     Ryd( 2p)     0.00015       1.71986
   155    H   15  py     Ryd( 2p)     0.00028       2.06769
   156    H   15  pz     Ryd( 2p)     0.00006       1.57603

   157    H   16  S      Val( 1S)     0.36835      -0.10085
   158    H   16  S      Ryd( 2S)     0.00071       0.17052
   159    H   16  px     Ryd( 2p)     0.00017       1.94004
   160    H   16  py     Ryd( 2p)     0.00031       2.05782
   161    H   16  pz     Ryd( 2p)     0.00005       1.46479

   162    H   17  S      Val( 1S)     0.36559      -0.10104
   163    H   17  S      Ryd( 2S)     0.00098       0.16946
   164    H   17  px     Ryd( 2p)     0.00009       1.87434
   165    H   17  py     Ryd( 2p)     0.00038       2.12249
   166    H   17  pz     Ryd( 2p)     0.00006       1.46348


 Summary of Natural Population Analysis:                  
                                                          
                                       Natural Population 
                Natural  -----------------------------------------------
    Atom  No    Charge         Core      Valence    Rydberg      Total
 -----------------------------------------------------------------------
      C    1    0.15097      0.99965     1.83035    0.01903     2.84903
      O    2   -0.10867      0.99988     3.10318    0.00562     4.10867
      C    3    0.19821      0.99941     1.79436    0.00802     2.80179
      C    4   -0.06220      0.99947     2.05403    0.00870     3.06220
      C    5   -0.06005      0.99944     2.05294    0.00767     3.06005
      C    6    0.25297      0.99944     1.74040    0.00720     2.74703
      C    7   -0.32751      0.99958     2.32327    0.00466     3.32751
      C    8   -0.01352      0.99944     2.00645    0.00764     3.01352
      C    9   -0.09025      0.99947     2.08306    0.00772     3.09025
      H   10    0.08365      0.00000     0.41410    0.00224     0.41635
      H   11    0.13803      0.00000     0.35973    0.00224     0.36197
      H   12    0.13132      0.00000     0.36742    0.00126     0.36868
      H   13    0.15817      0.00000     0.34094    0.00089     0.34183
      H   14    0.15817      0.00000     0.34094    0.00089     0.34183
      H   15    0.12740      0.00000     0.37162    0.00098     0.37260
      H   16    0.13040      0.00000     0.36835    0.00124     0.36960
      H   17    0.13291      0.00000     0.36559    0.00151     0.36709
 =======================================================================
   * Total *    1.00000      8.99577    21.91670    0.08752    31.00000

                                 Natural Population      
 --------------------------------------------------------
   Core                       8.99577 ( 99.9531% of   9)
   Valence                   21.91670 ( 99.6214% of  22)
   Natural Minimal Basis     30.91248 ( 99.7177% of  31)
   Natural Rydberg Basis      0.08752 (  0.2823% of  31)
 --------------------------------------------------------

    Atom  No          Natural Electron Configuration
 ----------------------------------------------------------------------------
      C    1      [core]2S( 0.46)2p( 1.37)3p( 0.01)
      O    2      [core]2S( 0.85)2p( 2.25)
      C    3      [core]2S( 0.46)2p( 1.34)3p( 0.01)
      C    4      [core]2S( 0.48)2p( 1.57)3p( 0.01)
      C    5      [core]2S( 0.48)2p( 1.57)3p( 0.01)
      C    6      [core]2S( 0.45)2p( 1.29)
      C    7      [core]2S( 0.55)2p( 1.77)
      C    8      [core]2S( 0.48)2p( 1.53)3p( 0.01)
      C    9      [core]2S( 0.48)2p( 1.60)3p( 0.01)
      H   10            1S( 0.41)
      H   11            1S( 0.36)
      H   12            1S( 0.37)
      H   13            1S( 0.34)
      H   14            1S( 0.34)
      H   15            1S( 0.37)
      H   16            1S( 0.37)
      H   17            1S( 0.37)


 NATURAL BOND ORBITAL ANALYSIS, beta spin orbitals:

                       Occupancies       Lewis Structure    Low   High
           Occ.    -------------------  -----------------   occ   occ
  Cycle   Thresh.   Lewis   Non-Lewis     CR  BD  3C  LP    (L)   (NL)   Dev
 =============================================================================
   1(1)    0.90    29.49805   1.50195      9  18   0   4     2      0    0.03
   2(2)    0.90    29.49805   1.50195      9  18   0   4     2      0    0.03
   3(1)    0.80    30.29586   0.70414      9  20   0   2     0      0    0.03
 -----------------------------------------------------------------------------

 Structure accepted: No low occupancy Lewis orbitals

 --------------------------------------------------------
   Core                      8.99578 ( 99.953% of   9)
   Valence Lewis            21.30008 ( 96.819% of  22)
  ==================       ============================
   Total Lewis              30.29586 ( 97.729% of  31)
  -----------------------------------------------------
   Valence non-Lewis         0.64394 (  2.077% of  31)
   Rydberg non-Lewis         0.06020 (  0.194% of  31)
  ==================       ============================
   Total non-Lewis           0.70414 (  2.271% of  31)
 --------------------------------------------------------


       (Occupancy)   Bond orbital/ Coefficients/ Hybrids
 ---------------------------------------------------------------------------------
     1. (0.99810) BD ( 1) C   1 - O   2  
                ( 33.98%)   0.5829* C   1 s( 31.36%)p 2.18( 68.39%)d 0.01(  0.25%)
                                            0.0000  0.5571 -0.0573 -0.5303 -0.0670
                                           -0.6300 -0.0361 -0.0000 -0.0000  0.0433
                                            0.0000  0.0000 -0.0105 -0.0236
                ( 66.02%)   0.8125* O   2 s( 42.53%)p 1.35( 57.38%)d 0.00(  0.09%)
                                           -0.0000  0.6515 -0.0278  0.4962 -0.0120
                                            0.5719 -0.0169  0.0000 -0.0000  0.0270
                                            0.0000  0.0000 -0.0027 -0.0142
     2. (0.92086) BD ( 2) C   1 - O   2  
                ( 44.34%)   0.6659* C   1 s(  0.00%)p 1.00( 99.77%)d 0.00(  0.23%)
                                           -0.0000  0.0000 -0.0000 -0.0000  0.0000
                                            0.0000 -0.0000  0.9984 -0.0294  0.0000
                                           -0.0203 -0.0432  0.0000 -0.0000
                ( 55.66%)   0.7461* O   2 s(  0.00%)p 1.00( 99.82%)d 0.00(  0.18%)
                                            0.0000  0.0000 -0.0000 -0.0000  0.0000
                                            0.0000 -0.0000  0.9991 -0.0102 -0.0000
                                            0.0290  0.0304 -0.0000  0.0000
     3. (0.98993) BD ( 1) C   1 - C   3  
                ( 46.37%)   0.6810* C   1 s( 36.91%)p 1.71( 63.02%)d 0.00(  0.07%)
                                            0.0003  0.6075 -0.0052  0.7843 -0.0051
                                           -0.1228  0.0081  0.0000 -0.0000 -0.0065
                                            0.0000 -0.0000  0.0225 -0.0107
                ( 53.63%)   0.7323* C   3 s( 31.28%)p 2.20( 68.67%)d 0.00(  0.05%)
                                            0.0000  0.5593  0.0026 -0.8249  0.0085
                                            0.0787  0.0038 -0.0000 -0.0000 -0.0035
                                            0.0000 -0.0000  0.0164 -0.0133
     4. (0.99337) BD ( 1) C   1 - H  10  
                ( 60.03%)   0.7748* C   1 s( 31.71%)p 2.15( 68.25%)d 0.00(  0.04%)
                                           -0.0003  0.5621  0.0342 -0.3152 -0.0218
                                            0.7629 -0.0257 -0.0000 -0.0000 -0.0098
                                           -0.0000 -0.0000 -0.0170 -0.0064
                ( 39.97%)   0.6322* H  10 s( 99.90%)p 0.00(  0.10%)
                                            0.9994 -0.0119  0.0141 -0.0291  0.0000
     5. (0.98687) BD ( 1) C   3 - C   4  
                ( 50.80%)   0.7127* C   3 s( 34.07%)p 1.93( 65.87%)d 0.00(  0.05%)
                                           -0.0001  0.5837  0.0063  0.3247 -0.0196
                                           -0.7435 -0.0099  0.0000  0.0000 -0.0136
                                            0.0000 -0.0000 -0.0100 -0.0154
                ( 49.20%)   0.7015* C   4 s( 33.98%)p 1.94( 65.96%)d 0.00(  0.06%)
                                            0.0001  0.5829  0.0081 -0.3526 -0.0254
                                            0.7311 -0.0076 -0.0000  0.0000 -0.0133
                                            0.0000 -0.0000 -0.0148 -0.0140
     6. (0.98798) BD ( 1) C   3 - C   9  
                ( 50.57%)   0.7111* C   3 s( 34.55%)p 1.89( 65.40%)d 0.00(  0.05%)
                                           -0.0001  0.5877  0.0097  0.4618 -0.0180
                                            0.6635  0.0138  0.0000  0.0000  0.0164
                                            0.0000  0.0000 -0.0047 -0.0156
                ( 49.43%)   0.7031* C   9 s( 34.75%)p 1.88( 65.19%)d 0.00(  0.06%)
                                            0.0001  0.5895  0.0072 -0.4921 -0.0235
                                           -0.6396  0.0124 -0.0000  0.0000  0.0180
                                            0.0000  0.0000 -0.0075 -0.0136
     7. (0.98954) BD ( 1) C   4 - C   5  
                ( 50.02%)   0.7073* C   4 s( 35.96%)p 1.78( 63.99%)d 0.00(  0.05%)
                                            0.0000  0.5996  0.0118  0.7930 -0.0003
                                           -0.0959 -0.0428  0.0000  0.0000  0.0007
                                           -0.0000  0.0000  0.0182 -0.0112
                ( 49.98%)   0.7069* C   5 s( 35.75%)p 1.80( 64.20%)d 0.00(  0.05%)
                                            0.0000  0.5978  0.0114 -0.7978 -0.0094
                                            0.0617 -0.0411  0.0000  0.0000 -0.0070
                                           -0.0000  0.0000  0.0166 -0.0117
     8. (0.85137) BD ( 2) C   4 - C   5  
                ( 49.67%)   0.7048* C   4 s(  0.00%)p 1.00( 99.93%)d 0.00(  0.07%)
                                            0.0000  0.0000 -0.0000 -0.0000 -0.0000
                                            0.0000  0.0000  0.9996 -0.0056 -0.0000
                                            0.0239  0.0124  0.0000 -0.0000
                ( 50.33%)   0.7094* C   5 s(  0.00%)p 1.00( 99.93%)d 0.00(  0.07%)
                                           -0.0000 -0.0000 -0.0000  0.0000 -0.0000
                                            0.0000  0.0000  0.9996 -0.0072  0.0000
                                           -0.0205  0.0165 -0.0000 -0.0000
     9. (0.98887) BD ( 1) C   4 - H  11  
                ( 64.08%)   0.8005* C   4 s( 29.97%)p 2.34( 70.01%)d 0.00(  0.03%)
                                            0.0003 -0.5472  0.0150  0.4950 -0.0126
                                            0.6744 -0.0037 -0.0000 -0.0000 -0.0128
                                           -0.0000 -0.0000  0.0022  0.0094
                ( 35.92%)   0.5993* H  11 s( 99.89%)p 0.00(  0.11%)
                                           -0.9994  0.0049 -0.0202 -0.0267 -0.0000
    10. (0.98757) BD ( 1) C   5 - C   6  
                ( 49.35%)   0.7025* C   5 s( 34.75%)p 1.88( 65.19%)d 0.00(  0.06%)
                                            0.0001  0.5895  0.0085  0.4916  0.0239
                                            0.6399 -0.0133 -0.0000 -0.0000  0.0179
                                           -0.0000 -0.0000 -0.0079 -0.0141
                ( 50.65%)   0.7117* C   6 s( 33.56%)p 1.98( 66.38%)d 0.00(  0.06%)
                                           -0.0001  0.5793  0.0059 -0.4731  0.0174
                                           -0.6628 -0.0183  0.0000 -0.0000  0.0185
                                           -0.0000 -0.0000 -0.0033 -0.0153
    11. (0.98940) BD ( 1) C   5 - H  12  
                ( 63.27%)   0.7954* C   5 s( 29.39%)p 2.40( 70.58%)d 0.00(  0.03%)
                                            0.0003 -0.5420  0.0141 -0.3469  0.0139
                                            0.7650 -0.0033 -0.0000 -0.0000  0.0105
                                           -0.0000 -0.0000  0.0079  0.0098
                ( 36.73%)   0.6060* H  12 s( 99.89%)p 0.00(  0.11%)
                                           -0.9995  0.0022  0.0121 -0.0301 -0.0000
    12. (0.99030) BD ( 1) C   6 - C   7  
                ( 52.21%)   0.7226* C   6 s( 32.46%)p 2.08( 67.50%)d 0.00(  0.04%)
                                           -0.0000  0.5697 -0.0028  0.8169 -0.0179
                                           -0.0856  0.0038 -0.0000 -0.0000 -0.0029
                                            0.0000 -0.0000  0.0144 -0.0130
                ( 47.79%)   0.6913* C   7 s( 28.99%)p 2.45( 70.95%)d 0.00(  0.06%)
                                            0.0004  0.5384  0.0099 -0.8368 -0.0098
                                            0.0957  0.0047  0.0000 -0.0000 -0.0042
                                           -0.0000  0.0000  0.0204 -0.0109
    13. (0.98794) BD ( 1) C   6 - C   8  
                ( 50.60%)   0.7113* C   6 s( 33.91%)p 1.95( 66.03%)d 0.00(  0.06%)
                                           -0.0001  0.5822  0.0072 -0.3279  0.0211
                                            0.7431  0.0158  0.0000 -0.0000 -0.0160
                                           -0.0000  0.0000 -0.0106 -0.0153
                ( 49.40%)   0.7028* C   8 s( 35.03%)p 1.85( 64.91%)d 0.00(  0.06%)
                                            0.0001  0.5918  0.0089  0.3538  0.0279
                                           -0.7232  0.0082 -0.0000 -0.0000 -0.0136
                                           -0.0000  0.0000 -0.0146 -0.0147
    14. (0.95146) BD ( 1) C   7 - H  13  
                ( 64.24%)   0.8015* C   7 s( 23.29%)p 3.29( 76.67%)d 0.00(  0.03%)
                                           -0.0001  0.4826 -0.0032  0.2590  0.0180
                                           -0.4466  0.0078 -0.7070  0.0030 -0.0040
                                           -0.0004  0.0143 -0.0045  0.0097
                ( 35.76%)   0.5980* H  13 s( 99.90%)p 0.00(  0.10%)
                                            0.9995 -0.0020 -0.0144  0.0127  0.0253
    15. (0.95146) BD ( 1) C   7 - H  14  
                ( 64.24%)   0.8015* C   7 s( 23.29%)p 3.29( 76.67%)d 0.00(  0.03%)
                                           -0.0001  0.4826 -0.0032  0.2590  0.0180
                                           -0.4466  0.0078  0.7070 -0.0030 -0.0040
                                            0.0004 -0.0143 -0.0045  0.0097
                ( 35.76%)   0.5980* H  14 s( 99.90%)p 0.00(  0.10%)
                                            0.9995 -0.0020 -0.0144  0.0127 -0.0253
    16. (0.99425) BD ( 1) C   7 - H  15  
                ( 62.70%)   0.7919* C   7 s( 24.39%)p 3.10( 75.57%)d 0.00(  0.03%)
                                           -0.0001  0.4939 -0.0021  0.4051  0.0146
                                            0.7688 -0.0167 -0.0000  0.0000  0.0118
                                           -0.0000 -0.0000 -0.0111 -0.0091
                ( 37.30%)   0.6107* H  15 s( 99.91%)p 0.00(  0.09%)
                                            0.9996 -0.0002 -0.0174 -0.0244  0.0000
    17. (0.98942) BD ( 1) C   8 - C   9  
                ( 49.77%)   0.7055* C   8 s( 35.40%)p 1.82( 64.55%)d 0.00(  0.05%)
                                           -0.0000  0.5949  0.0116 -0.7964 -0.0013
                                            0.0976  0.0425  0.0000  0.0000  0.0001
                                           -0.0000  0.0000  0.0181 -0.0121
                ( 50.23%)   0.7088* C   9 s( 35.72%)p 1.80( 64.24%)d 0.00(  0.04%)
                                            0.0000  0.5976  0.0100  0.7979  0.0081
                                           -0.0628  0.0412 -0.0000 -0.0000 -0.0072
                                           -0.0000  0.0000  0.0164 -0.0112
    18. (0.84071) BD ( 2) C   8 - C   9  
                ( 45.84%)   0.6771* C   8 s(  0.00%)p 1.00( 99.93%)d 0.00(  0.07%)
                                           -0.0000 -0.0000 -0.0000  0.0000 -0.0000
                                           -0.0000 -0.0000  0.9996 -0.0063 -0.0000
                                           -0.0249 -0.0114 -0.0000  0.0000
                ( 54.16%)   0.7359* C   9 s(  0.00%)p 1.00( 99.94%)d 0.00(  0.06%)
                                            0.0000  0.0000 -0.0000 -0.0000 -0.0000
                                           -0.0000 -0.0000  0.9997 -0.0077 -0.0000
                                            0.0176 -0.0168  0.0000 -0.0000
    19. (0.98963) BD ( 1) C   8 - H  16  
                ( 63.18%)   0.7949* C   8 s( 29.47%)p 2.39( 70.50%)d 0.00(  0.03%)
                                           -0.0004  0.5427 -0.0135  0.4888 -0.0135
                                            0.6826 -0.0019  0.0000  0.0000  0.0131
                                            0.0000 -0.0000 -0.0035 -0.0101
                ( 36.82%)   0.6068* H  16 s( 99.89%)p 0.00(  0.11%)
                                            0.9995 -0.0020 -0.0183 -0.0270 -0.0000
    20. (0.98916) BD ( 1) C   9 - H  17  
                ( 63.48%)   0.7967* C   9 s( 29.44%)p 2.40( 70.54%)d 0.00(  0.03%)
                                           -0.0003  0.5424 -0.0139 -0.3458  0.0141
                                            0.7652 -0.0040  0.0000  0.0000 -0.0107
                                           -0.0000 -0.0000 -0.0078 -0.0093
                ( 36.52%)   0.6043* H  17 s( 99.89%)p 0.00(  0.11%)
                                            0.9995 -0.0035  0.0122 -0.0302  0.0000
    21. (0.99966) CR ( 1) C   1           s(100.00%)p 0.00(  0.00%)
                                            1.0000 -0.0000  0.0000 -0.0004 -0.0000
                                            0.0003 -0.0000  0.0000 -0.0000 -0.0000
                                           -0.0000 -0.0000 -0.0000  0.0000
    22. (0.99987) CR ( 1) O   2           s(100.00%)p 0.00(  0.00%)
                                            1.0000 -0.0003 -0.0000  0.0002 -0.0000
                                            0.0002 -0.0000 -0.0000  0.0000  0.0000
                                           -0.0000 -0.0000 -0.0000 -0.0000
    23. (0.99941) CR ( 1) C   3           s(100.00%)
                                            1.0000  0.0001  0.0000  0.0001 -0.0000
                                           -0.0001 -0.0000  0.0000  0.0000 -0.0000
                                            0.0000 -0.0000 -0.0000 -0.0000
    24. (0.99947) CR ( 1) C   4           s(100.00%)p 0.00(  0.00%)
                                            1.0000  0.0001 -0.0000 -0.0002  0.0000
                                           -0.0003  0.0000  0.0000  0.0000  0.0000
                                            0.0000  0.0000 -0.0000 -0.0000
    25. (0.99944) CR ( 1) C   5           s(100.00%)p 0.00(  0.00%)
                                            1.0000  0.0001 -0.0000  0.0001 -0.0000
                                           -0.0003  0.0000  0.0000  0.0000 -0.0000
                                           -0.0000  0.0000 -0.0000 -0.0000
    26. (0.99944) CR ( 1) C   6           s(100.00%)
                                            1.0000  0.0001  0.0000 -0.0000  0.0000
                                            0.0000  0.0000  0.0000 -0.0000  0.0000
                                           -0.0000 -0.0000 -0.0000 -0.0000
    27. (0.99958) CR ( 1) C   7           s(100.00%)p 0.00(  0.00%)
                                            1.0000 -0.0001 -0.0000  0.0004  0.0000
                                           -0.0001 -0.0000  0.0000  0.0000  0.0000
                                            0.0000 -0.0000 -0.0000  0.0000
    28. (0.99944) CR ( 1) C   8           s(100.00%)p 0.00(  0.00%)
                                            1.0000  0.0001 -0.0000  0.0001 -0.0000
                                            0.0003 -0.0000  0.0000 -0.0000  0.0000
                                           -0.0000 -0.0000 -0.0000 -0.0000
    29. (0.99947) CR ( 1) C   9           s(100.00%)p 0.00(  0.00%)
                                            1.0000  0.0001 -0.0000 -0.0001  0.0000
                                            0.0003 -0.0000 -0.0000  0.0000 -0.0000
                                           -0.0000  0.0000 -0.0000 -0.0000
    30. (0.99165) LP ( 1) O   2           s( 57.54%)p 0.74( 42.45%)d 0.00(  0.02%)
                                            0.0004  0.7584  0.0164 -0.4202  0.0011
                                           -0.4979 -0.0012 -0.0000  0.0000 -0.0105
                                           -0.0000 -0.0000  0.0007  0.0070
    31. (0.94024) LP ( 2) O   2           s(  0.01%)p99.99( 99.90%)d 8.08(  0.09%)
                                           -0.0000 -0.0067  0.0080  0.7588  0.0147
                                           -0.6503 -0.0107  0.0000  0.0000  0.0030
                                            0.0000  0.0000  0.0295 -0.0014
    32. (0.23687) LP*( 1) C   3           s(  0.00%)p 1.00( 99.99%)d 0.00(  0.01%)
                                           -0.0000 -0.0000 -0.0000 -0.0000 -0.0000
                                            0.0000 -0.0000  0.9998  0.0187 -0.0000
                                            0.0086  0.0007  0.0000  0.0000
    33. (0.20870) LP*( 1) C   6           s(  0.00%)p 1.00(100.00%)d 0.00(  0.00%)
                                           -0.0000 -0.0000 -0.0000  0.0000 -0.0000
                                            0.0000 -0.0000  0.9996  0.0286  0.0000
                                           -0.0057 -0.0038  0.0000  0.0000
    34. (0.00685) RY*( 1) C   1           s( 12.89%)p 6.73( 86.73%)d 0.03(  0.38%)
                                           -0.0000  0.0575  0.3545 -0.0532  0.5649
                                           -0.0376  0.7375 -0.0000  0.0000  0.0343
                                            0.0000  0.0000  0.0507  0.0040
    35. (0.00391) RY*( 2) C   1           s( 40.43%)p 0.15(  6.01%)d 1.32( 53.56%)
                                           -0.0000 -0.0027  0.6359  0.0175 -0.2279
                                           -0.0462 -0.0752  0.0000 -0.0000 -0.1672
                                           -0.0000 -0.0000 -0.7125  0.0058
    36. (0.00125) RY*( 3) C   1           s(  8.97%)p 8.98( 80.58%)d 1.17( 10.45%)
                                           -0.0000  0.0241  0.2985 -0.0200  0.6328
                                           -0.0416 -0.6350 -0.0000  0.0000 -0.2581
                                            0.0000 -0.0000  0.1938  0.0186
    37. (0.00034) RY*( 4) C   1           s(  0.00%)p 1.00( 71.15%)d 0.41( 28.85%)
                                           -0.0000  0.0000 -0.0000  0.0000  0.0000
                                            0.0000  0.0000  0.0444  0.8423 -0.0000
                                            0.4880  0.2244 -0.0000  0.0000
    38. (0.00033) RY*( 5) C   1           s( 34.62%)p 0.60( 20.89%)d 1.29( 44.49%)
                                            0.0000 -0.0123  0.5882 -0.0111 -0.4562
                                           -0.0188  0.0190  0.0000  0.0000  0.0207
                                            0.0000  0.0000  0.6654  0.0419
    39. (0.00000) RY*( 6) C   1           s(  0.00%)p 1.00( 25.12%)d 2.98( 74.88%)
    40. (0.00001) RY*( 7) C   1           s(  0.00%)p 1.00(  3.95%)d24.29( 96.05%)
    41. (0.00001) RY*( 8) C   1           s(  2.92%)p 2.09(  6.12%)d31.10( 90.96%)
    42. (0.00001) RY*( 9) C   1           s(  0.19%)p 0.10(  0.02%)d99.99( 99.79%)
    43. (0.00151) RY*( 1) O   2           s(  1.46%)p65.50( 95.93%)d 1.78(  2.61%)
                                           -0.0000 -0.0011  0.1210 -0.0079  0.7626
                                            0.0123 -0.6144 -0.0000  0.0000 -0.0272
                                           -0.0000 -0.0000 -0.1592 -0.0041
    44. (0.00009) RY*( 2) O   2           s( 44.99%)p 1.17( 52.47%)d 0.06(  2.54%)
    45. (0.00002) RY*( 3) O   2           s( 46.43%)p 1.05( 48.96%)d 0.10(  4.61%)
    46. (0.00001) RY*( 4) O   2           s(  0.00%)p 1.00( 94.12%)d 0.06(  5.88%)
    47. (0.00001) RY*( 5) O   2           s(  0.30%)p 1.28(  0.39%)d99.99( 99.31%)
    48. (0.00000) RY*( 6) O   2           s(  0.00%)p 1.00(  5.59%)d16.90( 94.41%)
    49. (0.00000) RY*( 7) O   2           s(  0.00%)p 1.00(  0.47%)d99.99( 99.53%)
    50. (0.00000) RY*( 8) O   2           s(  4.65%)p 0.39(  1.80%)d20.12( 93.55%)
    51. (0.00000) RY*( 9) O   2           s(  2.09%)p 0.35(  0.73%)d46.60( 97.19%)
    52. (0.00310) RY*( 1) C   3           s(  9.45%)p 9.18( 86.70%)d 0.41(  3.85%)
                                            0.0000  0.0088  0.3072  0.0206  0.8433
                                           -0.0084  0.3941  0.0000 -0.0000 -0.1208
                                            0.0000 -0.0000  0.1530 -0.0225
    53. (0.00188) RY*( 2) C   3           s(  2.40%)p38.58( 92.74%)d 2.02(  4.86%)
                                            0.0000  0.0073  0.1549  0.0102  0.3350
                                            0.0114 -0.9027  0.0000 -0.0000  0.0602
                                            0.0000  0.0000  0.2104 -0.0266
    54. (0.00096) RY*( 3) C   3           s( 85.07%)p 0.09(  7.95%)d 0.08(  6.98%)
                                           -0.0000 -0.0156  0.9222 -0.0153 -0.2813
                                           -0.0025  0.0104 -0.0000 -0.0000  0.1310
                                            0.0000  0.0000 -0.2269 -0.0342
    55. (0.00034) RY*( 4) C   3           s(  0.00%)p 1.00(  0.04%)d99.99( 99.96%)
                                            0.0000 -0.0000 -0.0000  0.0000 -0.0000
                                           -0.0000  0.0000 -0.0024 -0.0209 -0.0000
                                            0.2456  0.9691 -0.0000  0.0000
    56. (0.00021) RY*( 5) C   3           s(  0.00%)p 1.00(  0.28%)d99.99( 99.72%)
                                            0.0000 -0.0000 -0.0000  0.0000 -0.0000
                                            0.0000 -0.0000 -0.0072 -0.0523  0.0000
                                            0.9677 -0.2464 -0.0000  0.0000
    57. (0.00014) RY*( 6) C   3           s(  0.02%)p99.81(  2.45%)d99.99( 97.53%)
                                           -0.0000 -0.0005  0.0156 -0.0032  0.0245
                                            0.0231 -0.1527 -0.0000  0.0000 -0.8686
                                            0.0000 -0.0000 -0.4661 -0.0601
    58. (0.00010) RY*( 7) C   3           s(  2.83%)p 3.59( 10.17%)d30.73( 87.00%)
                                           -0.0000 -0.0090  0.1680  0.0107 -0.3099
                                            0.0043  0.0746 -0.0000  0.0000 -0.4532
                                            0.0000 -0.0000  0.8144 -0.0369
    59. (0.00000) RY*( 8) C   3           s(  0.00%)p 1.00( 99.69%)d 0.00(  0.31%)
    60. (0.00001) RY*( 9) C   3           s(  0.32%)p 0.16(  0.05%)d99.99( 99.63%)
    61. (0.00354) RY*( 1) C   4           s(  2.23%)p41.84( 93.40%)d 1.96(  4.37%)
                                            0.0000 -0.0190  0.1482 -0.0156 -0.8753
                                           -0.0300 -0.4081 -0.0000 -0.0000 -0.1886
                                            0.0000  0.0000  0.0890  0.0154
    62. (0.00192) RY*( 2) C   4           s(  4.45%)p20.91( 93.10%)d 0.55(  2.44%)
                                           -0.0000  0.0201  0.2101  0.0260 -0.3984
                                           -0.0073  0.8784 -0.0000 -0.0000  0.1386
                                           -0.0000 -0.0000  0.0650 -0.0317
    63. (0.00050) RY*( 3) C   4           s( 91.28%)p 0.07(  6.50%)d 0.02(  2.22%)
                                            0.0000 -0.0062  0.9554 -0.0167  0.2316
                                           -0.0112 -0.1046  0.0000  0.0000 -0.1181
                                            0.0000  0.0000 -0.0366 -0.0834
    64. (0.00031) RY*( 4) C   4           s(  0.00%)p 1.00( 82.21%)d 0.22( 17.79%)
                                           -0.0000 -0.0000 -0.0000  0.0000 -0.0000
                                           -0.0000  0.0000  0.0045  0.9067 -0.0000
                                           -0.1758  0.3834 -0.0000 -0.0000
    65. (0.00007) RY*( 5) C   4           s(  0.76%)p 3.27(  2.49%)d99.99( 96.75%)
    66. (0.00003) RY*( 6) C   4           s(  0.00%)p 1.00(  5.80%)d16.25( 94.20%)
    67. (0.00004) RY*( 7) C   4           s(  1.06%)p 3.40(  3.62%)d89.53( 95.31%)
    68. (0.00000) RY*( 8) C   4           s(  0.00%)p 1.00( 12.07%)d 7.29( 87.93%)
    69. (0.00000) RY*( 9) C   4           s(  0.29%)p 3.20(  0.94%)d99.99( 98.76%)
    70. (0.00303) RY*( 1) C   5           s(  1.06%)p87.46( 92.71%)d 5.87(  6.23%)
                                            0.0000 -0.0246  0.1000  0.0156  0.5718
                                           -0.0304 -0.7739  0.0000  0.0000  0.1759
                                            0.0000  0.0000  0.1755  0.0226
    71. (0.00139) RY*( 2) C   5           s(  9.26%)p 9.54( 88.33%)d 0.26(  2.41%)
                                            0.0000  0.0151  0.3039 -0.0204  0.7388
                                           -0.0141  0.5804  0.0000  0.0000 -0.1138
                                            0.0000  0.0000  0.0995 -0.0350
    72. (0.00051) RY*( 3) C   5           s( 87.98%)p 0.11(  9.90%)d 0.02(  2.12%)
                                            0.0000 -0.0077  0.9380  0.0140 -0.3036
                                           -0.0118 -0.0806  0.0000  0.0000  0.1247
                                           -0.0000  0.0000 -0.0208 -0.0720
    73. (0.00026) RY*( 4) C   5           s(  0.00%)p 1.00( 85.05%)d 0.18( 14.95%)
                                           -0.0000  0.0000 -0.0000 -0.0000  0.0000
                                            0.0000 -0.0000  0.0053  0.9222 -0.0000
                                            0.2033  0.3290 -0.0000  0.0000
    74. (0.00007) RY*( 5) C   5           s(  0.94%)p 4.09(  3.86%)d99.99( 95.20%)
    75. (0.00003) RY*( 6) C   5           s(  0.00%)p 1.00(  2.09%)d46.77( 97.91%)
    76. (0.00003) RY*( 7) C   5           s(  0.61%)p 6.61(  4.06%)d99.99( 95.32%)
    77. (0.00000) RY*( 8) C   5           s(  0.00%)p 1.00( 12.93%)d 6.73( 87.07%)
    78. (0.00000) RY*( 9) C   5           s(  0.24%)p 4.86(  1.17%)d99.99( 98.59%)
    79. (0.00266) RY*( 1) C   6           s(  8.21%)p10.22( 83.96%)d 0.95(  7.82%)
                                            0.0000  0.0082  0.2865 -0.0304 -0.9132
                                            0.0037  0.0684  0.0000  0.0000 -0.0523
                                           -0.0000  0.0000  0.2713 -0.0438
    80. (0.00139) RY*( 2) C   6           s(  0.22%)p99.99( 97.44%)d10.58(  2.34%)
                                            0.0000 -0.0023  0.0469 -0.0031  0.0886
                                           -0.0199  0.9829  0.0000 -0.0000  0.1500
                                           -0.0000 -0.0000  0.0285 -0.0070
    81. (0.00048) RY*( 3) C   6           s( 75.36%)p 0.06(  4.31%)d 0.27( 20.33%)
                                           -0.0000 -0.0095  0.8681  0.0187  0.1764
                                            0.0073 -0.1078  0.0000 -0.0000  0.3727
                                           -0.0000  0.0000 -0.2364 -0.0922
    82. (0.00039) RY*( 4) C   6           s(  0.00%)p 1.00( 16.26%)d 5.15( 83.74%)
                                           -0.0000 -0.0000  0.0000  0.0000  0.0000
                                            0.0000 -0.0000 -0.0072  0.4031  0.0000
                                            0.8924 -0.2024 -0.0000 -0.0000
    83. (0.00031) RY*( 5) C   6           s(  0.00%)p 1.00(  1.87%)d52.58( 98.13%)
                                            0.0000 -0.0000  0.0000  0.0000  0.0000
                                           -0.0000  0.0000  0.0007  0.1366 -0.0000
                                            0.1601  0.9776 -0.0000 -0.0000
    84. (0.00026) RY*( 6) C   6           s(  7.67%)p 0.23(  1.78%)d11.80( 90.55%)
                                            0.0000 -0.0020  0.2770  0.0036  0.0287
                                           -0.0271  0.1274  0.0000  0.0000 -0.8669
                                            0.0000 -0.0000 -0.3921  0.0139
    85. (0.00007) RY*( 7) C   6           s(  7.88%)p 1.58( 12.47%)d10.11( 79.65%)
    86. (0.00001) RY*( 8) C   6           s(  0.00%)p 1.00( 81.88%)d 0.22( 18.12%)
    87. (0.00001) RY*( 9) C   6           s(  0.73%)p 0.16(  0.11%)d99.99( 99.16%)
    88. (0.00223) RY*( 1) C   7           s(  0.01%)p 1.00( 96.31%)d 0.04(  3.69%)
                                            0.0000 -0.0042  0.0065  0.0039  0.1245
                                            0.0219  0.9732 -0.0000 -0.0000 -0.1884
                                            0.0000  0.0000 -0.0360  0.0084
    89. (0.00041) RY*( 2) C   7           s( 42.67%)p 1.33( 56.62%)d 0.02(  0.71%)
                                            0.0000  0.0136  0.6531  0.0237 -0.7468
                                           -0.0048  0.0888  0.0000  0.0000  0.0009
                                           -0.0000  0.0000 -0.0773 -0.0327
    90. (0.00021) RY*( 3) C   7           s(  0.00%)p 1.00( 87.11%)d 0.15( 12.89%)
                                           -0.0000 -0.0000 -0.0000 -0.0000  0.0000
                                            0.0000 -0.0000  0.0061  0.9333  0.0000
                                           -0.3451  0.0994 -0.0000 -0.0000
    91. (0.00004) RY*( 4) C   7           s( 41.42%)p 0.88( 36.53%)d 0.53( 22.04%)
    92. (0.00000) RY*( 5) C   7           s(  0.16%)p23.08(  3.77%)d99.99( 96.07%)
    93. (0.00000) RY*( 6) C   7           s(  0.00%)p 1.00( 12.03%)d 7.32( 87.97%)
    94. (0.00000) RY*( 7) C   7           s(  0.00%)p 1.00(  0.91%)d99.99( 99.09%)
    95. (0.00001) RY*( 8) C   7           s( 15.76%)p 0.42(  6.58%)d 4.93( 77.66%)
    96. (0.00000) RY*( 9) C   7           s(  0.00%)p 1.00(  0.28%)d99.99( 99.72%)
    97. (0.00297) RY*( 1) C   8           s(  0.25%)p99.99( 93.15%)d25.95(  6.59%)
                                            0.0000 -0.0259  0.0432  0.0223  0.6650
                                            0.0260  0.6986  0.0000  0.0000 -0.2407
                                            0.0000  0.0000  0.0865  0.0228
    98. (0.00127) RY*( 2) C   8           s(  2.69%)p35.31( 94.96%)d 0.87(  2.35%)
                                            0.0000  0.0125  0.1635 -0.0196  0.6972
                                            0.0189 -0.6802  0.0000  0.0000  0.0305
                                            0.0000 -0.0000  0.1474 -0.0286
    99. (0.00054) RY*( 3) C   8           s( 94.60%)p 0.04(  3.33%)d 0.02(  2.07%)
                                            0.0000 -0.0071  0.9726  0.0157 -0.1706
                                            0.0114  0.0619  0.0000  0.0000 -0.1136
                                            0.0000 -0.0000  0.0219 -0.0853
   100. (0.00035) RY*( 4) C   8           s(  0.00%)p 1.00( 86.79%)d 0.15( 13.21%)
                                            0.0000  0.0000 -0.0000 -0.0000  0.0000
                                           -0.0000  0.0000  0.0070  0.9316  0.0000
                                            0.1891 -0.3103 -0.0000  0.0000
   101. (0.00007) RY*( 5) C   8           s(  0.21%)p12.80(  2.64%)d99.99( 97.15%)
   102. (0.00002) RY*( 6) C   8           s(  2.13%)p 2.28(  4.84%)d43.75( 93.03%)
   103. (0.00001) RY*( 7) C   8           s(  0.00%)p 1.00( 10.00%)d 9.00( 90.00%)
   104. (0.00001) RY*( 8) C   8           s(  0.00%)p 1.00(  3.28%)d29.50( 96.72%)
   105. (0.00000) RY*( 9) C   8           s(  0.22%)p 4.98(  1.11%)d99.99( 98.67%)
   106. (0.00312) RY*( 1) C   9           s(  0.45%)p99.99( 93.60%)d13.24(  5.95%)
                                            0.0000 -0.0236  0.0628 -0.0157 -0.5943
                                            0.0301  0.7627 -0.0000 -0.0000  0.1759
                                            0.0000 -0.0000  0.1676  0.0222
   107. (0.00143) RY*( 2) C   9           s(  4.71%)p19.79( 93.17%)d 0.45(  2.12%)
                                           -0.0000  0.0156  0.2164  0.0219 -0.7539
                                            0.0127 -0.6023 -0.0000 -0.0000 -0.1011
                                           -0.0000  0.0000  0.0992 -0.0342
   108. (0.00049) RY*( 3) C   9           s( 93.17%)p 0.05(  5.11%)d 0.02(  1.72%)
                                            0.0000 -0.0058  0.9652 -0.0125  0.2161
                                            0.0130  0.0641  0.0000  0.0000  0.1056
                                            0.0000 -0.0000  0.0083 -0.0771
   109. (0.00032) RY*( 4) C   9           s(  0.00%)p 1.00( 84.64%)d 0.18( 15.36%)
                                           -0.0000 -0.0000 -0.0000  0.0000 -0.0000
                                            0.0000 -0.0000  0.0061  0.9200  0.0000
                                           -0.2393 -0.3104 -0.0000 -0.0000
   110. (0.00007) RY*( 5) C   9           s(  0.73%)p 4.13(  3.03%)d99.99( 96.23%)
   111. (0.00001) RY*( 6) C   9           s(  0.00%)p 1.00(  6.40%)d14.63( 93.60%)
   112. (0.00002) RY*( 7) C   9           s(  0.83%)p 4.52(  3.77%)d99.99( 95.40%)
   113. (0.00000) RY*( 8) C   9           s(  0.00%)p 1.00(  9.03%)d10.08( 90.97%)
   114. (0.00000) RY*( 9) C   9           s(  0.20%)p 6.83(  1.35%)d99.99( 98.45%)
   115. (0.00176) RY*( 1) H  10           s( 99.74%)p 0.00(  0.26%)
                                            0.0102  0.9987  0.0155 -0.0484 -0.0000
   116. (0.00003) RY*( 2) H  10           s(  0.04%)p99.99( 99.96%)
   117. (0.00003) RY*( 3) H  10           s(  0.32%)p99.99( 99.68%)
   118. (0.00001) RY*( 4) H  10           s(  0.00%)p 1.00(100.00%)
   119. (0.00172) RY*( 1) H  11           s( 99.72%)p 0.00(  0.28%)
                                            0.0059  0.9986 -0.0525  0.0022  0.0000
   120. (0.00004) RY*( 2) H  11           s(  0.32%)p99.99( 99.68%)
   121. (0.00004) RY*( 3) H  11           s(  0.00%)p 1.00(100.00%)
   122. (0.00003) RY*( 4) H  11           s(  0.07%)p99.99( 99.93%)
   123. (0.00073) RY*( 1) H  12           s( 99.67%)p 0.00(  0.33%)
                                            0.0038  0.9984  0.0439 -0.0366 -0.0000
   124. (0.00005) RY*( 2) H  12           s(  0.00%)p 1.00(100.00%)
   125. (0.00003) RY*( 3) H  12           s(  0.22%)p99.99( 99.78%)
   126. (0.00004) RY*( 4) H  12           s(  0.21%)p99.99( 99.79%)
   127. (0.00036) RY*( 1) H  13           s( 92.85%)p 0.08(  7.15%)
                                            0.0074  0.9636  0.0698 -0.2532 -0.0497
   128. (0.00009) RY*( 2) H  13           s(  0.11%)p99.99( 99.89%)
   129. (0.00008) RY*( 3) H  13           s(  2.55%)p38.29( 97.45%)
   130. (0.00001) RY*( 4) H  13           s(  4.59%)p20.79( 95.41%)
   131. (0.00036) RY*( 1) H  14           s( 92.85%)p 0.08(  7.15%)
                                            0.0074  0.9636  0.0698 -0.2532  0.0497
   132. (0.00009) RY*( 2) H  14           s(  0.11%)p99.99( 99.89%)
   133. (0.00008) RY*( 3) H  14           s(  2.55%)p38.29( 97.45%)
   134. (0.00001) RY*( 4) H  14           s(  4.59%)p20.78( 95.41%)
   135. (0.00051) RY*( 1) H  15           s( 97.92%)p 0.02(  2.08%)
                                            0.0045  0.9895  0.0948  0.1089  0.0000
   136. (0.00006) RY*( 2) H  15           s(  0.04%)p99.99( 99.96%)
   137. (0.00006) RY*( 3) H  15           s(  0.00%)p 1.00(100.00%)
   138. (0.00001) RY*( 4) H  15           s(  2.14%)p45.77( 97.86%)
   139. (0.00072) RY*( 1) H  16           s( 99.65%)p 0.00(  0.35%)
                                            0.0038  0.9982  0.0487  0.0340 -0.0000
   140. (0.00005) RY*( 2) H  16           s(  0.00%)p 1.00(100.00%)
   141. (0.00003) RY*( 3) H  16           s(  0.19%)p99.99( 99.81%)
   142. (0.00004) RY*( 4) H  16           s(  0.27%)p99.99( 99.73%)
   143. (0.00099) RY*( 1) H  17           s( 99.74%)p 0.00(  0.26%)
                                            0.0050  0.9987 -0.0396  0.0326  0.0000
   144. (0.00006) RY*( 2) H  17           s(  0.00%)p 1.00(100.00%)
   145. (0.00003) RY*( 3) H  17           s(  0.20%)p99.99( 99.80%)
   146. (0.00004) RY*( 4) H  17           s(  0.17%)p99.99( 99.83%)
   147. (0.00168) BD*( 1) C   1 - O   2  
                ( 66.02%)   0.8125* C   1 s( 31.36%)p 2.18( 68.39%)d 0.01(  0.25%)
                                            0.0000  0.5571 -0.0573 -0.5303 -0.0670
                                           -0.6300 -0.0361 -0.0000 -0.0000  0.0433
                                            0.0000  0.0000 -0.0105 -0.0236
                ( 33.98%)  -0.5829* O   2 s( 42.53%)p 1.35( 57.38%)d 0.00(  0.09%)
                                           -0.0000  0.6515 -0.0278  0.4962 -0.0120
                                            0.5719 -0.0169  0.0000 -0.0000  0.0270
                                            0.0000  0.0000 -0.0027 -0.0142
   148. (0.00714) BD*( 2) C   1 - O   2  
                ( 55.66%)   0.7461* C   1 s(  0.00%)p 1.00( 99.77%)d 0.00(  0.23%)
                                           -0.0000  0.0000 -0.0000 -0.0000  0.0000
                                            0.0000 -0.0000  0.9984 -0.0294  0.0000
                                           -0.0203 -0.0432  0.0000 -0.0000
                ( 44.34%)  -0.6659* O   2 s(  0.00%)p 1.00( 99.82%)d 0.00(  0.18%)
                                            0.0000  0.0000 -0.0000 -0.0000  0.0000
                                            0.0000 -0.0000  0.9991 -0.0102 -0.0000
                                            0.0290  0.0304 -0.0000  0.0000
   149. (0.03205) BD*( 1) C   1 - C   3  
                ( 53.63%)   0.7323* C   1 s( 36.91%)p 1.71( 63.02%)d 0.00(  0.07%)
                                            0.0003  0.6075 -0.0052  0.7843 -0.0051
                                           -0.1228  0.0081  0.0000 -0.0000 -0.0065
                                            0.0000 -0.0000  0.0225 -0.0107
                ( 46.37%)  -0.6810* C   3 s( 31.28%)p 2.20( 68.67%)d 0.00(  0.05%)
                                            0.0000  0.5593  0.0026 -0.8249  0.0085
                                            0.0787  0.0038 -0.0000 -0.0000 -0.0035
                                            0.0000 -0.0000  0.0164 -0.0133
   150. (0.02907) BD*( 1) C   1 - H  10  
                ( 39.97%)   0.6322* C   1 s( 31.71%)p 2.15( 68.25%)d 0.00(  0.04%)
                                            0.0003 -0.5621 -0.0342  0.3152  0.0218
                                           -0.7629  0.0257  0.0000  0.0000  0.0098
                                            0.0000  0.0000  0.0170  0.0064
                ( 60.03%)  -0.7748* H  10 s( 99.90%)p 0.00(  0.10%)
                                           -0.9994  0.0119 -0.0141  0.0291 -0.0000
   151. (0.01304) BD*( 1) C   3 - C   4  
                ( 49.20%)   0.7015* C   3 s( 34.07%)p 1.93( 65.87%)d 0.00(  0.05%)
                                            0.0001 -0.5837 -0.0063 -0.3247  0.0196
                                            0.7435  0.0099 -0.0000 -0.0000  0.0136
                                           -0.0000  0.0000  0.0100  0.0154
                ( 50.80%)  -0.7127* C   4 s( 33.98%)p 1.94( 65.96%)d 0.00(  0.06%)
                                           -0.0001 -0.5829 -0.0081  0.3526  0.0254
                                           -0.7311  0.0076  0.0000 -0.0000  0.0133
                                           -0.0000  0.0000  0.0148  0.0140
   152. (0.01161) BD*( 1) C   3 - C   9  
                ( 49.43%)   0.7031* C   3 s( 34.55%)p 1.89( 65.40%)d 0.00(  0.05%)
                                            0.0001 -0.5877 -0.0097 -0.4618  0.0180
                                           -0.6635 -0.0138 -0.0000 -0.0000 -0.0164
                                           -0.0000 -0.0000  0.0047  0.0156
                ( 50.57%)  -0.7111* C   9 s( 34.75%)p 1.88( 65.19%)d 0.00(  0.06%)
                                           -0.0001 -0.5895 -0.0072  0.4921  0.0235
                                            0.6396 -0.0124  0.0000 -0.0000 -0.0180
                                           -0.0000 -0.0000  0.0075  0.0136
   153. (0.00726) BD*( 1) C   4 - C   5  
                ( 49.98%)   0.7069* C   4 s( 35.96%)p 1.78( 63.99%)d 0.00(  0.05%)
                                           -0.0000 -0.5996 -0.0118 -0.7930  0.0003
                                            0.0959  0.0428 -0.0000 -0.0000 -0.0007
                                            0.0000 -0.0000 -0.0182  0.0112
                ( 50.02%)  -0.7073* C   5 s( 35.75%)p 1.80( 64.20%)d 0.00(  0.05%)
                                           -0.0000 -0.5978 -0.0114  0.7978  0.0094
                                           -0.0617  0.0411 -0.0000 -0.0000  0.0070
                                            0.0000 -0.0000 -0.0166  0.0117
   154. (0.01222) BD*( 2) C   4 - C   5  
                ( 50.33%)   0.7094* C   4 s(  0.00%)p 1.00( 99.93%)d 0.00(  0.07%)
                                            0.0000  0.0000 -0.0000 -0.0000 -0.0000
                                            0.0000  0.0000  0.9996 -0.0056 -0.0000
                                            0.0239  0.0124  0.0000 -0.0000
                ( 49.67%)  -0.7048* C   5 s(  0.00%)p 1.00( 99.93%)d 0.00(  0.07%)
                                           -0.0000 -0.0000 -0.0000  0.0000 -0.0000
                                            0.0000  0.0000  0.9996 -0.0072  0.0000
                                           -0.0205  0.0165 -0.0000 -0.0000
   155. (0.00773) BD*( 1) C   4 - H  11  
                ( 35.92%)   0.5993* C   4 s( 29.97%)p 2.34( 70.01%)d 0.00(  0.03%)
                                           -0.0003  0.5472 -0.0150 -0.4950  0.0126
                                           -0.6744  0.0037  0.0000  0.0000  0.0128
                                            0.0000  0.0000 -0.0022 -0.0094
                ( 64.08%)  -0.8005* H  11 s( 99.89%)p 0.00(  0.11%)
                                            0.9994 -0.0049  0.0202  0.0267  0.0000
   156. (0.01300) BD*( 1) C   5 - C   6  
                ( 50.65%)   0.7117* C   5 s( 34.75%)p 1.88( 65.19%)d 0.00(  0.06%)
                                            0.0001  0.5895  0.0085  0.4916  0.0239
                                            0.6399 -0.0133 -0.0000 -0.0000  0.0179
                                           -0.0000 -0.0000 -0.0079 -0.0141
                ( 49.35%)  -0.7025* C   6 s( 33.56%)p 1.98( 66.38%)d 0.00(  0.06%)
                                           -0.0001  0.5793  0.0059 -0.4731  0.0174
                                           -0.6628 -0.0183  0.0000 -0.0000  0.0185
                                           -0.0000 -0.0000 -0.0033 -0.0153
   157. (0.00701) BD*( 1) C   5 - H  12  
                ( 36.73%)   0.6060* C   5 s( 29.39%)p 2.40( 70.58%)d 0.00(  0.03%)
                                           -0.0003  0.5420 -0.0141  0.3469 -0.0139
                                           -0.7650  0.0033  0.0000  0.0000 -0.0105
                                            0.0000  0.0000 -0.0079 -0.0098
                ( 63.27%)  -0.7954* H  12 s( 99.89%)p 0.00(  0.11%)
                                            0.9995 -0.0022 -0.0121  0.0301  0.0000
   158. (0.00769) BD*( 1) C   6 - C   7  
                ( 47.79%)   0.6913* C   6 s( 32.46%)p 2.08( 67.50%)d 0.00(  0.04%)
                                            0.0000 -0.5697  0.0028 -0.8169  0.0179
                                            0.0856 -0.0038  0.0000  0.0000  0.0029
                                           -0.0000  0.0000 -0.0144  0.0130
                ( 52.21%)  -0.7226* C   7 s( 28.99%)p 2.45( 70.95%)d 0.00(  0.06%)
                                           -0.0004 -0.5384 -0.0099  0.8368  0.0098
                                           -0.0957 -0.0047 -0.0000  0.0000  0.0042
                                            0.0000 -0.0000 -0.0204  0.0109
   159. (0.01241) BD*( 1) C   6 - C   8  
                ( 49.40%)   0.7028* C   6 s( 33.91%)p 1.95( 66.03%)d 0.00(  0.06%)
                                            0.0001 -0.5822 -0.0072  0.3279 -0.0211
                                           -0.7431 -0.0158 -0.0000  0.0000  0.0160
                                            0.0000 -0.0000  0.0106  0.0153
                ( 50.60%)  -0.7113* C   8 s( 35.03%)p 1.85( 64.91%)d 0.00(  0.06%)
                                           -0.0001 -0.5918 -0.0089 -0.3538 -0.0279
                                            0.7232 -0.0082  0.0000  0.0000  0.0136
                                            0.0000 -0.0000  0.0146  0.0147
   160. (0.00163) BD*( 1) C   7 - H  13  
                ( 35.76%)   0.5980* C   7 s( 23.29%)p 3.29( 76.67%)d 0.00(  0.03%)
                                            0.0001 -0.4826  0.0032 -0.2590 -0.0180
                                            0.4466 -0.0078  0.7070 -0.0030  0.0040
                                            0.0004 -0.0143  0.0045 -0.0097
                ( 64.24%)  -0.8015* H  13 s( 99.90%)p 0.00(  0.10%)
                                           -0.9995  0.0020  0.0144 -0.0127 -0.0253
   161. (0.00163) BD*( 1) C   7 - H  14  
                ( 35.76%)   0.5980* C   7 s( 23.29%)p 3.29( 76.67%)d 0.00(  0.03%)
                                            0.0001 -0.4826  0.0032 -0.2590 -0.0180
                                            0.4466 -0.0078 -0.7070  0.0030  0.0040
                                           -0.0004  0.0143  0.0045 -0.0097
                ( 64.24%)  -0.8015* H  14 s( 99.90%)p 0.00(  0.10%)
                                           -0.9995  0.0020  0.0144 -0.0127  0.0253
   162. (0.00181) BD*( 1) C   7 - H  15  
                ( 37.30%)   0.6107* C   7 s( 24.39%)p 3.10( 75.57%)d 0.00(  0.03%)
                                            0.0001 -0.4939  0.0021 -0.4051 -0.0146
                                           -0.7688  0.0167  0.0000 -0.0000 -0.0118
                                            0.0000  0.0000  0.0111  0.0091
                ( 62.70%)  -0.7919* H  15 s( 99.91%)p 0.00(  0.09%)
                                           -0.9996  0.0002  0.0174  0.0244 -0.0000
   163. (0.00738) BD*( 1) C   8 - C   9  
                ( 50.23%)   0.7088* C   8 s( 35.40%)p 1.82( 64.55%)d 0.00(  0.05%)
                                           -0.0000  0.5949  0.0116 -0.7964 -0.0013
                                            0.0976  0.0425  0.0000  0.0000  0.0001
                                           -0.0000  0.0000  0.0181 -0.0121
                ( 49.77%)  -0.7055* C   9 s( 35.72%)p 1.80( 64.24%)d 0.00(  0.04%)
                                            0.0000  0.5976  0.0100  0.7979  0.0081
                                           -0.0628  0.0412 -0.0000 -0.0000 -0.0072
                                           -0.0000  0.0000  0.0164 -0.0112
   164. (0.00958) BD*( 2) C   8 - C   9  
                ( 54.16%)   0.7359* C   8 s(  0.00%)p 1.00( 99.93%)d 0.00(  0.07%)
                                           -0.0000 -0.0000 -0.0000  0.0000 -0.0000
                                           -0.0000 -0.0000  0.9996 -0.0063 -0.0000
                                           -0.0249 -0.0114 -0.0000  0.0000
                ( 45.84%)  -0.6771* C   9 s(  0.00%)p 1.00( 99.94%)d 0.00(  0.06%)
                                            0.0000  0.0000 -0.0000 -0.0000 -0.0000
                                           -0.0000 -0.0000  0.9997 -0.0077 -0.0000
                                            0.0176 -0.0168  0.0000 -0.0000
   165. (0.00693) BD*( 1) C   8 - H  16  
                ( 36.82%)   0.6068* C   8 s( 29.47%)p 2.39( 70.50%)d 0.00(  0.03%)
                                            0.0004 -0.5427  0.0135 -0.4888  0.0135
                                           -0.6826  0.0019 -0.0000 -0.0000 -0.0131
                                           -0.0000  0.0000  0.0035  0.0101
                ( 63.18%)  -0.7949* H  16 s( 99.89%)p 0.00(  0.11%)
                                           -0.9995  0.0020  0.0183  0.0270  0.0000
   166. (0.00748) BD*( 1) C   9 - H  17  
                ( 36.52%)   0.6043* C   9 s( 29.44%)p 2.40( 70.54%)d 0.00(  0.03%)
                                            0.0003 -0.5424  0.0139  0.3458 -0.0141
                                           -0.7652  0.0040 -0.0000 -0.0000  0.0107
                                            0.0000  0.0000  0.0078  0.0093
                ( 63.48%)  -0.7967* H  17 s( 99.89%)p 0.00(  0.11%)
                                           -0.9995  0.0035 -0.0122  0.0302 -0.0000


 NHO Directionality and "Bond Bending" (deviations from line of nuclear centers)

         [Thresholds for printing:  angular deviation  >  1.0 degree]
                                    hybrid p-character > 25.0%
                                    orbital occupancy  >  0.10e

                                Line of Centers        Hybrid 1              Hybrid 2
                                ---------------  -------------------   ------------------
                NBO               Theta   Phi    Theta   Phi    Dev    Theta   Phi    Dev
 ========================================================================================
     1. BD (   1) C   1 - O   2    90.0  229.4    90.0  228.1   1.3      --     --    --
     2. BD (   2) C   1 - O   2    90.0  229.4     0.0    0.0  90.0      0.0    0.0  90.0
     3. BD (   1) C   1 - C   3    90.0  354.3    90.0  351.6   2.6      --     --    --
     4. BD (   1) C   1 - H  10    90.0  108.5    90.0  114.6   6.1      --     --    --
     5. BD (   1) C   3 - C   4    90.0  294.6    90.0  292.0   2.5     90.0  117.6   3.0
     6. BD (   1) C   3 - C   9    90.0   53.9    90.0   56.8   2.9     90.0  230.6   3.3
     7. BD (   1) C   4 - C   5    90.0  354.5    90.0  350.1   4.4     90.0  178.5   4.1
     8. BD (   2) C   4 - C   5    90.0  354.5     0.0    0.0  90.0      0.0    0.0  90.0
     9. BD (   1) C   4 - H  11    90.0  232.9    90.0  234.3   1.4      --     --    --
    10. BD (   1) C   5 - C   6    90.0   53.5    90.0   50.6   2.9     90.0  236.2   2.8
    13. BD (   1) C   6 - C   8    90.0  115.0    90.0  112.0   3.0     90.0  298.1   3.1
    16. BD (   1) C   7 - H  15    90.0   62.0    90.0   60.8   1.1      --     --    --
    17. BD (   1) C   8 - C   9    90.0  174.2    90.0  170.0   4.2     90.0  358.5   4.2
    18. BD (   2) C   8 - C   9    90.0  174.2     0.0    0.0  90.0      0.0    0.0  90.0
    30. LP (   1) O   2             --     --     90.0  230.0   --       --     --    --
    31. LP (   2) O   2             --     --     90.0  319.5   --       --     --    --
    32. LP*(   1) C   3             --     --      0.0    0.0   --       --     --    --
    33. LP*(   1) C   6             --     --      0.0    0.0   --       --     --    --


 Second Order Perturbation Theory Analysis of Fock Matrix in NBO Basis

     Threshold for printing:   0.25 kcal/mol
                                                                              E(2)  E(j)-E(i) F(i,j)
         Donor NBO (i)                     Acceptor NBO (j)                 kcal/mol   a.u.    a.u. 
 ===================================================================================================

 within unit  1
   1. BD (   1) C   1 - O   2        / 34. RY*(   1) C   1                    0.73    1.65    0.044
   1. BD (   1) C   1 - O   2        / 53. RY*(   2) C   3                    0.59    2.12    0.045
   1. BD (   1) C   1 - O   2        /149. BD*(   1) C   1 - C   3            0.46    1.50    0.034
   1. BD (   1) C   1 - O   2        /152. BD*(   1) C   3 - C   9            0.72    1.60    0.043
   2. BD (   2) C   1 - O   2        / 32. LP*(   1) C   3                   11.30    0.27    0.075
   2. BD (   2) C   1 - O   2        /148. BD*(   2) C   1 - O   2            0.59    0.38    0.020
   3. BD (   1) C   1 - C   3        / 43. RY*(   1) O   2                    0.66    1.89    0.045
   3. BD (   1) C   1 - C   3        / 61. RY*(   1) C   4                    0.61    1.73    0.041
   3. BD (   1) C   1 - C   3        /106. RY*(   1) C   9                    0.63    1.81    0.043
   3. BD (   1) C   1 - C   3        /147. BD*(   1) C   1 - O   2            0.33    1.29    0.026
   3. BD (   1) C   1 - C   3        /151. BD*(   1) C   3 - C   4            1.11    1.21    0.046
   3. BD (   1) C   1 - C   3        /152. BD*(   1) C   3 - C   9            1.23    1.22    0.049
   3. BD (   1) C   1 - C   3        /153. BD*(   1) C   4 - C   5            1.29    1.24    0.051
   3. BD (   1) C   1 - C   3        /163. BD*(   1) C   8 - C   9            1.26    1.23    0.050
   4. BD (   1) C   1 - H  10        / 43. RY*(   1) O   2                    0.61    1.72    0.041
   4. BD (   1) C   1 - H  10        / 52. RY*(   1) C   3                    0.37    1.59    0.031
   4. BD (   1) C   1 - H  10        /151. BD*(   1) C   3 - C   4            2.13    1.05    0.060
   5. BD (   1) C   3 - C   4        / 34. RY*(   1) C   1                    0.62    1.29    0.036
   5. BD (   1) C   3 - C   4        / 70. RY*(   1) C   5                    0.34    1.85    0.032
   5. BD (   1) C   3 - C   4        / 71. RY*(   2) C   5                    0.86    1.44    0.045
   5. BD (   1) C   3 - C   4        /106. RY*(   1) C   9                    0.44    1.84    0.036
   5. BD (   1) C   3 - C   4        /149. BD*(   1) C   1 - C   3            0.99    1.15    0.043
   5. BD (   1) C   3 - C   4        /150. BD*(   1) C   1 - H  10            0.55    1.13    0.032
   5. BD (   1) C   3 - C   4        /152. BD*(   1) C   3 - C   9            1.74    1.25    0.059
   5. BD (   1) C   3 - C   4        /153. BD*(   1) C   4 - C   5            1.23    1.28    0.050
   5. BD (   1) C   3 - C   4        /155. BD*(   1) C   4 - H  11            0.55    1.19    0.032
   5. BD (   1) C   3 - C   4        /157. BD*(   1) C   5 - H  12            1.19    1.18    0.047
   5. BD (   1) C   3 - C   4        /166. BD*(   1) C   9 - H  17            1.20    1.17    0.048
   6. BD (   1) C   3 - C   9        / 36. RY*(   3) C   1                    0.37    1.63    0.031
   6. BD (   1) C   3 - C   9        / 61. RY*(   1) C   4                    0.56    1.77    0.040
   6. BD (   1) C   3 - C   9        / 97. RY*(   1) C   8                    0.41    1.87    0.035
   6. BD (   1) C   3 - C   9        / 98. RY*(   2) C   8                    0.82    1.43    0.043
   6. BD (   1) C   3 - C   9        /147. BD*(   1) C   1 - O   2            0.75    1.34    0.040
   6. BD (   1) C   3 - C   9        /149. BD*(   1) C   1 - C   3            0.89    1.15    0.041
   6. BD (   1) C   3 - C   9        /151. BD*(   1) C   3 - C   4            1.72    1.25    0.059
   6. BD (   1) C   3 - C   9        /155. BD*(   1) C   4 - H  11            1.09    1.20    0.046
   6. BD (   1) C   3 - C   9        /163. BD*(   1) C   8 - C   9            1.26    1.27    0.051
   6. BD (   1) C   3 - C   9        /165. BD*(   1) C   8 - H  16            1.11    1.18    0.046
   6. BD (   1) C   3 - C   9        /166. BD*(   1) C   9 - H  17            0.61    1.18    0.034
   7. BD (   1) C   4 - C   5        / 52. RY*(   1) C   3                    0.95    1.79    0.052
   7. BD (   1) C   4 - C   5        / 79. RY*(   1) C   6                    0.47    1.88    0.038
   7. BD (   1) C   4 - C   5        / 80. RY*(   2) C   6                    0.70    1.58    0.042
   7. BD (   1) C   4 - C   5        /149. BD*(   1) C   1 - C   3            1.52    1.15    0.053
   7. BD (   1) C   4 - C   5        /151. BD*(   1) C   3 - C   4            1.34    1.25    0.052
   7. BD (   1) C   4 - C   5        /155. BD*(   1) C   4 - H  11            0.74    1.19    0.038
   7. BD (   1) C   4 - C   5        /156. BD*(   1) C   5 - C   6            1.38    1.24    0.052
   7. BD (   1) C   4 - C   5        /157. BD*(   1) C   5 - H  12            0.70    1.18    0.036
   7. BD (   1) C   4 - C   5        /158. BD*(   1) C   6 - C   7            1.53    1.12    0.052
   8. BD (   2) C   4 - C   5        / 32. LP*(   1) C   3                   26.48    0.18    0.091
   8. BD (   2) C   4 - C   5        / 33. LP*(   1) C   6                   27.15    0.18    0.091
   8. BD (   2) C   4 - C   5        / 59. RY*(   8) C   3                    0.42    0.89    0.026
   8. BD (   2) C   4 - C   5        / 86. RY*(   8) C   6                    0.49    1.11    0.032
   9. BD (   1) C   4 - H  11        / 70. RY*(   1) C   5                    0.30    1.66    0.028
   9. BD (   1) C   4 - H  11        /151. BD*(   1) C   3 - C   4            0.40    1.05    0.026
   9. BD (   1) C   4 - H  11        /152. BD*(   1) C   3 - C   9            2.27    1.06    0.062
   9. BD (   1) C   4 - H  11        /153. BD*(   1) C   4 - C   5            0.58    1.08    0.032
   9. BD (   1) C   4 - H  11        /156. BD*(   1) C   5 - C   6            2.02    1.05    0.058
  10. BD (   1) C   5 - C   6        / 62. RY*(   2) C   4                    1.18    1.48    0.053
  10. BD (   1) C   5 - C   6        / 88. RY*(   1) C   7                    0.58    1.40    0.036
  10. BD (   1) C   5 - C   6        / 97. RY*(   1) C   8                    0.46    1.86    0.037
  10. BD (   1) C   5 - C   6        /153. BD*(   1) C   4 - C   5            1.33    1.28    0.052
  10. BD (   1) C   5 - C   6        /155. BD*(   1) C   4 - H  11            1.11    1.19    0.046
  10. BD (   1) C   5 - C   6        /157. BD*(   1) C   5 - H  12            0.56    1.18    0.032
  10. BD (   1) C   5 - C   6        /158. BD*(   1) C   6 - C   7            0.99    1.12    0.042
  10. BD (   1) C   5 - C   6        /159. BD*(   1) C   6 - C   8            1.35    1.25    0.052
  10. BD (   1) C   5 - C   6        /162. BD*(   1) C   7 - H  15            0.45    1.18    0.029
  10. BD (   1) C   5 - C   6        /165. BD*(   1) C   8 - H  16            1.20    1.17    0.048
  11. BD (   1) C   5 - H  12        / 61. RY*(   1) C   4                    0.29    1.57    0.027
  11. BD (   1) C   5 - H  12        / 79. RY*(   1) C   6                    0.41    1.69    0.033
  11. BD (   1) C   5 - H  12        /151. BD*(   1) C   3 - C   4            1.99    1.05    0.058
  11. BD (   1) C   5 - H  12        /153. BD*(   1) C   4 - C   5            0.55    1.08    0.031
  11. BD (   1) C   5 - H  12        /156. BD*(   1) C   5 - C   6            0.41    1.05    0.026
  11. BD (   1) C   5 - H  12        /159. BD*(   1) C   6 - C   8            2.11    1.06    0.060
  12. BD (   1) C   6 - C   7        / 70. RY*(   1) C   5                    0.65    1.78    0.043
  12. BD (   1) C   6 - C   7        / 97. RY*(   1) C   8                    0.57    1.79    0.040
  12. BD (   1) C   6 - C   7        /153. BD*(   1) C   4 - C   5            1.35    1.21    0.051
  12. BD (   1) C   6 - C   7        /156. BD*(   1) C   5 - C   6            1.13    1.17    0.046
  12. BD (   1) C   6 - C   7        /159. BD*(   1) C   6 - C   8            1.17    1.18    0.047
  12. BD (   1) C   6 - C   7        /163. BD*(   1) C   8 - C   9            1.34    1.19    0.050
  13. BD (   1) C   6 - C   8        / 70. RY*(   1) C   5                    0.48    1.86    0.038
  13. BD (   1) C   6 - C   8        / 88. RY*(   1) C   7                    0.48    1.41    0.033
  13. BD (   1) C   6 - C   8        /106. RY*(   1) C   9                    0.33    1.85    0.031
  13. BD (   1) C   6 - C   8        /107. RY*(   2) C   9                    0.94    1.43    0.047
  13. BD (   1) C   6 - C   8        /156. BD*(   1) C   5 - C   6            1.38    1.25    0.052
  13. BD (   1) C   6 - C   8        /157. BD*(   1) C   5 - H  12            1.16    1.19    0.047
  13. BD (   1) C   6 - C   8        /158. BD*(   1) C   6 - C   7            1.03    1.13    0.043
  13. BD (   1) C   6 - C   8        /163. BD*(   1) C   8 - C   9            1.33    1.27    0.052
  13. BD (   1) C   6 - C   8        /165. BD*(   1) C   8 - H  16            0.59    1.18    0.033
  13. BD (   1) C   6 - C   8        /166. BD*(   1) C   9 - H  17            1.10    1.18    0.046
  14. BD (   1) C   7 - H  13        / 33. LP*(   1) C   6                    5.03    0.39    0.061
  14. BD (   1) C   7 - H  13        / 82. RY*(   4) C   6                    0.27    2.14    0.031
  14. BD (   1) C   7 - H  13        /159. BD*(   1) C   6 - C   8            1.04    1.02    0.042
  15. BD (   1) C   7 - H  14        / 33. LP*(   1) C   6                    5.03    0.39    0.061
  15. BD (   1) C   7 - H  14        / 82. RY*(   4) C   6                    0.27    2.14    0.031
  15. BD (   1) C   7 - H  14        /159. BD*(   1) C   6 - C   8            1.04    1.02    0.042
  16. BD (   1) C   7 - H  15        /156. BD*(   1) C   5 - C   6            2.15    1.01    0.059
  17. BD (   1) C   8 - C   9        / 53. RY*(   2) C   3                    0.94    1.77    0.052
  17. BD (   1) C   8 - C   9        / 79. RY*(   1) C   6                    0.53    1.88    0.040
  17. BD (   1) C   8 - C   9        / 80. RY*(   2) C   6                    0.72    1.58    0.043
  17. BD (   1) C   8 - C   9        /149. BD*(   1) C   1 - C   3            1.61    1.15    0.055
  17. BD (   1) C   8 - C   9        /152. BD*(   1) C   3 - C   9            1.42    1.25    0.053
  17. BD (   1) C   8 - C   9        /158. BD*(   1) C   6 - C   7            1.62    1.12    0.054
  17. BD (   1) C   8 - C   9        /159. BD*(   1) C   6 - C   8            1.36    1.25    0.052
  17. BD (   1) C   8 - C   9        /165. BD*(   1) C   8 - H  16            0.65    1.18    0.035
  17. BD (   1) C   8 - C   9        /166. BD*(   1) C   9 - H  17            0.70    1.17    0.036
  18. BD (   2) C   8 - C   9        / 32. LP*(   1) C   3                   30.65    0.18    0.098
  18. BD (   2) C   8 - C   9        / 33. LP*(   1) C   6                   24.12    0.18    0.086
  18. BD (   2) C   8 - C   9        / 55. RY*(   4) C   3                    0.28    2.16    0.034
  18. BD (   2) C   8 - C   9        / 59. RY*(   8) C   3                    0.51    0.89    0.029
  18. BD (   2) C   8 - C   9        / 86. RY*(   8) C   6                    0.32    1.11    0.026
  18. BD (   2) C   8 - C   9        /109. RY*(   4) C   9                    0.30    1.01    0.024
  19. BD (   1) C   8 - H  16        / 79. RY*(   1) C   6                    0.41    1.69    0.033
  19. BD (   1) C   8 - H  16        /106. RY*(   1) C   9                    0.31    1.65    0.029
  19. BD (   1) C   8 - H  16        /152. BD*(   1) C   3 - C   9            1.96    1.06    0.058
  19. BD (   1) C   8 - H  16        /156. BD*(   1) C   5 - C   6            2.12    1.05    0.060
  19. BD (   1) C   8 - H  16        /159. BD*(   1) C   6 - C   8            0.44    1.06    0.027
  19. BD (   1) C   8 - H  16        /163. BD*(   1) C   8 - C   9            0.50    1.07    0.029
  20. BD (   1) C   9 - H  17        / 52. RY*(   1) C   3                    0.38    1.61    0.031
  20. BD (   1) C   9 - H  17        / 97. RY*(   1) C   8                    0.32    1.68    0.030
  20. BD (   1) C   9 - H  17        /151. BD*(   1) C   3 - C   4            2.20    1.06    0.061
  20. BD (   1) C   9 - H  17        /152. BD*(   1) C   3 - C   9            0.42    1.06    0.027
  20. BD (   1) C   9 - H  17        /159. BD*(   1) C   6 - C   8            1.92    1.06    0.057
  20. BD (   1) C   9 - H  17        /163. BD*(   1) C   8 - C   9            0.51    1.08    0.029
  21. CR (   1) C   1                / 54. RY*(   3) C   3                    0.27   10.87    0.069
  21. CR (   1) C   1                /115. RY*(   1) H  10                    0.29   10.55    0.070
  21. CR (   1) C   1                /151. BD*(   1) C   3 - C   4            0.44   10.70    0.087
  21. CR (   1) C   1                /152. BD*(   1) C   3 - C   9            0.43   10.70    0.086
  22. CR (   1) O   2                / 34. RY*(   1) C   1                    2.87   19.48    0.299
  22. CR (   1) O   2                /149. BD*(   1) C   1 - C   3            0.27   19.33    0.093
  23. CR (   1) C   3                / 35. RY*(   2) C   1                    0.26   11.71    0.070
  23. CR (   1) C   3                / 62. RY*(   2) C   4                    0.85   10.89    0.122
  23. CR (   1) C   3                /107. RY*(   2) C   9                    0.89   10.83    0.124
  23. CR (   1) C   3                /153. BD*(   1) C   4 - C   5            0.40   10.68    0.083
  23. CR (   1) C   3                /163. BD*(   1) C   8 - C   9            0.41   10.67    0.084
  23. CR (   1) C   3                /166. BD*(   1) C   9 - H  17            0.28   10.58    0.069
  24. CR (   1) C   4                / 53. RY*(   2) C   3                    0.86   11.15    0.124
  24. CR (   1) C   4                / 71. RY*(   2) C   5                    0.29   10.82    0.070
  24. CR (   1) C   4                / 72. RY*(   3) C   5                    0.54   10.72    0.096
  24. CR (   1) C   4                /119. RY*(   1) H  11                    0.45   10.47    0.086
  24. CR (   1) C   4                /149. BD*(   1) C   1 - C   3            0.41   10.53    0.085
  24. CR (   1) C   4                /152. BD*(   1) C   3 - C   9            0.52   10.63    0.095
  24. CR (   1) C   4                /156. BD*(   1) C   5 - C   6            0.51   10.62    0.094
  24. CR (   1) C   4                /157. BD*(   1) C   5 - H  12            0.30   10.56    0.071
  25. CR (   1) C   5                / 61. RY*(   1) C   4                    0.28   11.14    0.071
  25. CR (   1) C   5                / 63. RY*(   3) C   4                    0.49   10.72    0.092
  25. CR (   1) C   5                / 79. RY*(   1) C   6                    0.28   11.26    0.072
  25. CR (   1) C   5                / 80. RY*(   2) C   6                    0.76   10.96    0.116
  25. CR (   1) C   5                / 81. RY*(   3) C   6                    0.27   11.03    0.069
  25. CR (   1) C   5                /123. RY*(   1) H  12                    0.40   10.46    0.081
  25. CR (   1) C   5                /151. BD*(   1) C   3 - C   4            0.49   10.63    0.091
  25. CR (   1) C   5                /155. BD*(   1) C   4 - H  11            0.31   10.57    0.073
  25. CR (   1) C   5                /158. BD*(   1) C   6 - C   7            0.46   10.50    0.088
  25. CR (   1) C   5                /159. BD*(   1) C   6 - C   8            0.48   10.63    0.090
  26. CR (   1) C   6                / 71. RY*(   2) C   5                    0.88   10.86    0.124
  26. CR (   1) C   6                / 89. RY*(   2) C   7                    0.64   10.77    0.105
  26. CR (   1) C   6                / 98. RY*(   2) C   8                    0.83   10.84    0.120
  26. CR (   1) C   6                /153. BD*(   1) C   4 - C   5            0.41   10.69    0.084
  26. CR (   1) C   6                /157. BD*(   1) C   5 - H  12            0.26   10.60    0.066
  26. CR (   1) C   6                /163. BD*(   1) C   8 - C   9            0.42   10.68    0.085
  26. CR (   1) C   6                /165. BD*(   1) C   8 - H  16            0.27   10.59    0.067
  27. CR (   1) C   7                / 79. RY*(   1) C   6                    0.28   11.25    0.071
  27. CR (   1) C   7                / 85. RY*(   7) C   6                    0.26   12.07    0.071
  27. CR (   1) C   7                /127. RY*(   1) H  13                    0.44   10.62    0.086
  27. CR (   1) C   7                /131. RY*(   1) H  14                    0.44   10.62    0.086
  27. CR (   1) C   7                /135. RY*(   1) H  15                    0.38   10.54    0.080
  27. CR (   1) C   7                /156. BD*(   1) C   5 - C   6            0.42   10.60    0.085
  27. CR (   1) C   7                /159. BD*(   1) C   6 - C   8            0.43   10.61    0.086
  28. CR (   1) C   8                / 80. RY*(   2) C   6                    0.90   10.97    0.125
  28. CR (   1) C   8                /107. RY*(   2) C   9                    0.34   10.81    0.077
  28. CR (   1) C   8                /108. RY*(   3) C   9                    0.45   10.71    0.087
  28. CR (   1) C   8                /139. RY*(   1) H  16                    0.41   10.47    0.082
  28. CR (   1) C   8                /152. BD*(   1) C   3 - C   9            0.49   10.64    0.092
  28. CR (   1) C   8                /156. BD*(   1) C   5 - C   6            0.48   10.63    0.091
  28. CR (   1) C   8                /158. BD*(   1) C   6 - C   7            0.48   10.51    0.090
  28. CR (   1) C   8                /166. BD*(   1) C   9 - H  17            0.31   10.56    0.072
  29. CR (   1) C   9                / 52. RY*(   1) C   3                    0.69   11.18    0.111
  29. CR (   1) C   9                / 98. RY*(   2) C   8                    0.44   10.81    0.087
  29. CR (   1) C   9                / 99. RY*(   3) C   8                    0.42   10.71    0.085
  29. CR (   1) C   9                /143. RY*(   1) H  17                    0.42   10.47    0.084
  29. CR (   1) C   9                /149. BD*(   1) C   1 - C   3            0.44   10.54    0.087
  29. CR (   1) C   9                /151. BD*(   1) C   3 - C   4            0.51   10.63    0.094
  29. CR (   1) C   9                /159. BD*(   1) C   6 - C   8            0.49   10.64    0.092
  29. CR (   1) C   9                /165. BD*(   1) C   8 - H  16            0.29   10.56    0.070
  30. LP (   1) O   2                / 34. RY*(   1) C   1                    5.09    1.24    0.101
  30. LP (   1) O   2                /149. BD*(   1) C   1 - C   3            0.81    1.10    0.038
  30. LP (   1) O   2                /150. BD*(   1) C   1 - H  10            0.47    1.08    0.029
  31. LP (   2) O   2                / 35. RY*(   2) C   1                    1.86    1.86    0.076
  31. LP (   2) O   2                / 38. RY*(   5) C   1                    0.92    1.63    0.050
  31. LP (   2) O   2                / 50. RY*(   8) O   2                    0.33    3.13    0.042
  31. LP (   2) O   2                /149. BD*(   1) C   1 - C   3            9.70    0.70    0.105
  31. LP (   2) O   2                /150. BD*(   1) C   1 - H  10           10.52    0.68    0.109
  32. LP*(   1) C   3                / 37. RY*(   4) C   1                    0.51    1.02    0.059
  32. LP*(   1) C   3                / 59. RY*(   8) C   3                    1.33    0.71    0.080
  32. LP*(   1) C   3                / 64. RY*(   4) C   4                    0.79    0.87    0.068
  32. LP*(   1) C   3                /109. RY*(   4) C   9                    0.83    0.83    0.068
  32. LP*(   1) C   3                /148. BD*(   2) C   1 - O   2           10.57    0.12    0.090
  32. LP*(   1) C   3                /154. BD*(   2) C   4 - C   5           12.00    0.12    0.098
  32. LP*(   1) C   3                /164. BD*(   2) C   8 - C   9           11.81    0.12    0.095
  33. LP*(   1) C   6                / 73. RY*(   4) C   5                    0.71    0.83    0.067
  33. LP*(   1) C   6                / 86. RY*(   8) C   6                    0.84    0.93    0.077
  33. LP*(   1) C   6                / 90. RY*(   3) C   7                    0.27    0.89    0.043
  33. LP*(   1) C   6                /100. RY*(   4) C   8                    0.73    0.81    0.067
  33. LP*(   1) C   6                /154. BD*(   2) C   4 - C   5           10.69    0.12    0.097
  33. LP*(   1) C   6                /160. BD*(   1) C   7 - H  13            0.85    0.55    0.059
  33. LP*(   1) C   6                /161. BD*(   1) C   7 - H  14            0.85    0.55    0.059
  33. LP*(   1) C   6                /164. BD*(   2) C   8 - C   9           11.83    0.12    0.101
 149. BD*(   1) C   1 - C   3        / 35. RY*(   2) C   1                    0.62    1.16    0.179
 149. BD*(   1) C   1 - C   3        /153. BD*(   1) C   4 - C   5            0.43    0.13    0.048
 149. BD*(   1) C   1 - C   3        /155. BD*(   1) C   4 - H  11            1.61    0.04    0.052
 149. BD*(   1) C   1 - C   3        /163. BD*(   1) C   8 - C   9            0.45    0.11    0.045
 149. BD*(   1) C   1 - C   3        /166. BD*(   1) C   9 - H  17            3.04    0.02    0.055
 150. BD*(   1) C   1 - H  10        / 34. RY*(   1) C   1                    0.55    0.16    0.063
 150. BD*(   1) C   1 - H  10        /117. RY*(   3) H  10                    0.35    1.88    0.191
 150. BD*(   1) C   1 - H  10        /149. BD*(   1) C   1 - C   3            2.16    0.01    0.029
 150. BD*(   1) C   1 - H  10        /151. BD*(   1) C   3 - C   4            0.31    0.11    0.036
 150. BD*(   1) C   1 - H  10        /152. BD*(   1) C   3 - C   9            0.46    0.12    0.046


 Natural Bond Orbitals (Summary):

                                                            Principal Delocalizations
           NBO                        Occupancy    Energy   (geminal,vicinal,remote)
 ====================================================================================
 Molecular unit  1  (C8H8O)
     1. BD (   1) C   1 - O   2          0.99810    -1.24844  34(g),152(v),53(v),149(g)
     2. BD (   2) C   1 - O   2          0.92086    -0.54938  32(v),148(g)
     3. BD (   1) C   1 - C   3          0.98993    -0.86368  153(v),163(v),152(g),151(g)
                                                    43(v),106(v),61(v),147(g)
     4. BD (   1) C   1 - H  10          0.99337    -0.70007  151(v),43(v),52(v)
     5. BD (   1) C   3 - C   4          0.98687    -0.89573  152(g),153(g),166(v),157(v)
                                                    149(g),71(v),34(v),150(v)
                                                    155(g),106(v),70(v)
     6. BD (   1) C   3 - C   9          0.98798    -0.90479  151(g),163(g),165(v),155(v)
                                                    149(g),98(v),147(v),166(g)
                                                    61(v),97(v),36(v)
     7. BD (   1) C   4 - C   5          0.98954    -0.89929  149(v),158(v),156(g),151(g)
                                                    52(v),155(g),80(v),157(g)
                                                    79(v)
     8. BD (   2) C   4 - C   5          0.85137    -0.46089  32(v),33(v),86(v),59(v)
     9. BD (   1) C   4 - H  11          0.98887    -0.70232  152(v),156(v),153(g),151(g)
                                                    70(v)
    10. BD (   1) C   5 - C   6          0.98757    -0.89711  159(g),153(g),165(v),62(v)
                                                    155(v),158(g),88(v),157(g)
                                                    97(v),162(v)
    11. BD (   1) C   5 - H  12          0.98940    -0.70389  159(v),151(v),153(g),156(g)
                                                    79(v),61(v)
    12. BD (   1) C   6 - C   7          0.99030    -0.82768  153(v),163(v),159(g),156(g)
                                                    70(v),97(v)
    13. BD (   1) C   6 - C   8          0.98794    -0.90436  156(g),163(g),157(v),166(v)
                                                    158(g),107(v),165(g),70(v)
                                                    88(v),106(v)
    14. BD (   1) C   7 - H  13          0.95146    -0.66670  33(v),159(v),82(v)
    15. BD (   1) C   7 - H  14          0.95146    -0.66670  33(v),159(v),82(v)
    16. BD (   1) C   7 - H  15          0.99425    -0.67143  156(v)
    17. BD (   1) C   8 - C   9          0.98942    -0.89959  149(v),158(v),152(g),159(g)
                                                    53(v),80(v),166(g),165(g)
                                                    79(v)
    18. BD (   2) C   8 - C   9          0.84071    -0.46284  32(v),33(v),59(v),86(v)
                                                    109(g),55(v)
    19. BD (   1) C   8 - H  16          0.98963    -0.70924  156(v),152(v),163(g),159(g)
                                                    79(v),106(v)
    20. BD (   1) C   9 - H  17          0.98916    -0.71128  151(v),159(v),163(g),152(g)
                                                    52(v),97(v)
    21. CR (   1) C   1                  0.99966   -10.34995  151(v),152(v),115(v),54(v)
    22. CR (   1) O   2                  0.99987   -19.07988  34(v),149(v)
    23. CR (   1) C   3                  0.99941   -10.30172  107(v),62(v),163(v),153(v)
                                                    166(v),35(v),155(v)
    24. CR (   1) C   4                  0.99947   -10.28139  53(v),72(v),152(v),156(v)
                                                    119(v),149(v),157(v),71(v)
    25. CR (   1) C   5                  0.99944   -10.27896  80(v),151(v),63(v),159(v)
                                                    158(v),123(v),155(v),79(v)
                                                    61(v),81(v)
    26. CR (   1) C   6                  0.99944   -10.31478  71(v),98(v),89(v),163(v)
                                                    153(v),165(v),157(v)
    27. CR (   1) C   7                  0.99958   -10.26126  127(v),131(v),159(v),156(v)
                                                    135(v),79(v),85(v)
    28. CR (   1) C   8                  0.99944   -10.28514  80(v),152(v),156(v),158(v)
                                                    108(v),139(v),107(v),166(v)
    29. CR (   1) C   9                  0.99947   -10.28640  52(v),151(v),159(v),149(v)
                                                    98(v),99(v),143(v),165(v)
    30. LP (   1) O   2                  0.99165    -0.84573  34(v),149(v),150(v)
    31. LP (   2) O   2                  0.94024    -0.44614  150(v),149(v),35(v),38(v)
                                                    50(g)
    32. LP*(   1) C   3                  0.23687    -0.28282  33(r),154(v),164(v),148(v)
                                                    59(g),109(v),64(v),37(v)
    33. LP*(   1) C   6                  0.20870    -0.28114  164(v),32(r),154(v),160(v)
                                                    161(v),86(g),100(v),73(v)
                                                    90(v)
    34. RY*(   1) C   1                  0.00685     0.39877   
    35. RY*(   2) C   1                  0.00391     1.41121   
    36. RY*(   3) C   1                  0.00125     0.72994   
    37. RY*(   4) C   1                  0.00034     0.73561   
    38. RY*(   5) C   1                  0.00033     1.17992   
    39. RY*(   6) C   1                  0.00000     1.36395   
    40. RY*(   7) C   1                  0.00001     1.62909   
    41. RY*(   8) C   1                  0.00001     2.07594   
    42. RY*(   9) C   1                  0.00001     1.94986   
    43. RY*(   1) O   2                  0.00151     1.02362   
    44. RY*(   2) O   2                  0.00009     1.19065   
    45. RY*(   3) O   2                  0.00002     1.00124   
    46. RY*(   4) O   2                  0.00001     0.94340   
    47. RY*(   5) O   2                  0.00001     3.08408   
    48. RY*(   6) O   2                  0.00000     2.47249   
    49. RY*(   7) O   2                  0.00000     2.58626   
    50. RY*(   8) O   2                  0.00000     2.68307   
    51. RY*(   9) O   2                  0.00000     2.63759   
    52. RY*(   1) C   3                  0.00310     0.89440   
    53. RY*(   2) C   3                  0.00188     0.87070   
    54. RY*(   3) C   3                  0.00096     0.52118   
    55. RY*(   4) C   3                  0.00034     1.69974   
    56. RY*(   5) C   3                  0.00021     1.66097   
    57. RY*(   6) C   3                  0.00014     2.17600   
    58. RY*(   7) C   3                  0.00010     1.95188   
    59. RY*(   8) C   3                  0.00000     0.43141   
    60. RY*(   9) C   3                  0.00001     1.98825   
    61. RY*(   1) C   4                  0.00354     0.86355   
    62. RY*(   2) C   4                  0.00192     0.58727   
    63. RY*(   3) C   4                  0.00050     0.44346   
    64. RY*(   4) C   4                  0.00031     0.58701   
    65. RY*(   5) C   4                  0.00007     2.15885   
    66. RY*(   6) C   4                  0.00003     1.63103   
    67. RY*(   7) C   4                  0.00004     2.18021   
    68. RY*(   8) C   4                  0.00000     1.57177   
    69. RY*(   9) C   4                  0.00000     2.01546   
    70. RY*(   1) C   5                  0.00303     0.95367   
    71. RY*(   2) C   5                  0.00139     0.54055   
    72. RY*(   3) C   5                  0.00051     0.44295   
    73. RY*(   4) C   5                  0.00026     0.55105   
    74. RY*(   5) C   5                  0.00007     2.12650   
    75. RY*(   6) C   5                  0.00003     1.67931   
    76. RY*(   7) C   5                  0.00003     2.16833   
    77. RY*(   8) C   5                  0.00000     1.56551   
    78. RY*(   9) C   5                  0.00000     2.01253   
    79. RY*(   1) C   6                  0.00266     0.98513   
    80. RY*(   2) C   6                  0.00139     0.68439   
    81. RY*(   3) C   6                  0.00048     0.74850   
    82. RY*(   4) C   6                  0.00039     1.47573   
    83. RY*(   5) C   6                  0.00031     1.67013   
    84. RY*(   6) C   6                  0.00026     2.03457   
    85. RY*(   7) C   6                  0.00007     1.80518   
    86. RY*(   8) C   6                  0.00001     0.64677   
    87. RY*(   9) C   6                  0.00001     1.97118   
    88. RY*(   1) C   7                  0.00223     0.50539   
    89. RY*(   2) C   7                  0.00041     0.45348   
    90. RY*(   3) C   7                  0.00021     0.60433   
    91. RY*(   4) C   7                  0.00004     0.85482   
    92. RY*(   5) C   7                  0.00000     2.05746   
    93. RY*(   6) C   7                  0.00000     1.75439   
    94. RY*(   7) C   7                  0.00000     2.11779   
    95. RY*(   8) C   7                  0.00001     1.78066   
    96. RY*(   9) C   7                  0.00000     2.11576   
    97. RY*(   1) C   8                  0.00297     0.96622   
    98. RY*(   2) C   8                  0.00127     0.52430   
    99. RY*(   3) C   8                  0.00054     0.41885   
   100. RY*(   4) C   8                  0.00035     0.52862   
   101. RY*(   5) C   8                  0.00007     2.15250   
   102. RY*(   6) C   8                  0.00002     2.12763   
   103. RY*(   7) C   8                  0.00001     1.59668   
   104. RY*(   8) C   8                  0.00001     1.65265   
   105. RY*(   9) C   8                  0.00000     2.01272   
   106. RY*(   1) C   9                  0.00312     0.94210   
   107. RY*(   2) C   9                  0.00143     0.52764   
   108. RY*(   3) C   9                  0.00049     0.42225   
   109. RY*(   4) C   9                  0.00032     0.55006   
   110. RY*(   5) C   9                  0.00007     2.14428   
   111. RY*(   6) C   9                  0.00001     1.61453   
   112. RY*(   7) C   9                  0.00002     2.15915   
   113. RY*(   8) C   9                  0.00000     1.60255   
   114. RY*(   9) C   9                  0.00000     2.01643   
   115. RY*(   1) H  10                  0.00176     0.19884   
   116. RY*(   2) H  10                  0.00003     1.72490   
   117. RY*(   3) H  10                  0.00003     2.11934   
   118. RY*(   4) H  10                  0.00001     1.45233   
   119. RY*(   1) H  11                  0.00172     0.18775   
   120. RY*(   2) H  11                  0.00004     1.95473   
   121. RY*(   3) H  11                  0.00004     1.47895   
   122. RY*(   4) H  11                  0.00003     2.05699   
   123. RY*(   1) H  12                  0.00073     0.18557   
   124. RY*(   2) H  12                  0.00005     1.47146   
   125. RY*(   3) H  12                  0.00003     2.11176   
   126. RY*(   4) H  12                  0.00004     1.86306   
   127. RY*(   1) H  13                  0.00036     0.35505   
   128. RY*(   2) H  13                  0.00009     1.60570   
   129. RY*(   3) H  13                  0.00008     1.57856   
   130. RY*(   4) H  13                  0.00001     2.01868   
   131. RY*(   1) H  14                  0.00036     0.35505   
   132. RY*(   2) H  14                  0.00009     1.60570   
   133. RY*(   3) H  14                  0.00008     1.57856   
   134. RY*(   4) H  14                  0.00001     2.01867   
   135. RY*(   1) H  15                  0.00051     0.28098   
   136. RY*(   2) H  15                  0.00006     1.64260   
   137. RY*(   3) H  15                  0.00006     1.57603   
   138. RY*(   4) H  15                  0.00001     2.06823   
   139. RY*(   1) H  16                  0.00072     0.18781   
   140. RY*(   2) H  16                  0.00005     1.46479   
   141. RY*(   3) H  16                  0.00003     2.04382   
   142. RY*(   4) H  16                  0.00004     1.92742   
   143. RY*(   1) H  17                  0.00099     0.18221   
   144. RY*(   2) H  17                  0.00006     1.46348   
   145. RY*(   3) H  17                  0.00003     2.10702   
   146. RY*(   4) H  17                  0.00004     1.86724   
   147. BD*(   1) C   1 - O   2          0.00168     0.43090   
   148. BD*(   2) C   1 - O   2          0.00714    -0.16449   
   149. BD*(   1) C   1 - C   3          0.03205     0.25017   
   150. BD*(   1) C   1 - H  10          0.02907     0.23552   
   151. BD*(   1) C   3 - C   4          0.01304     0.34759   
   152. BD*(   1) C   3 - C   9          0.01161     0.35346   
   153. BD*(   1) C   4 - C   5          0.00726     0.37933   
   154. BD*(   2) C   4 - C   5          0.01222    -0.15785   
   155. BD*(   1) C   4 - H  11          0.00773     0.29218   
   156. BD*(   1) C   5 - C   6          0.01300     0.34326   
   157. BD*(   1) C   5 - H  12          0.00701     0.28086   
   158. BD*(   1) C   6 - C   7          0.00769     0.22281   
   159. BD*(   1) C   6 - C   8          0.01241     0.35251   
   160. BD*(   1) C   7 - H  13          0.00163     0.27080   
   161. BD*(   1) C   7 - H  14          0.00163     0.27080   
   162. BD*(   1) C   7 - H  15          0.00181     0.27811   
   163. BD*(   1) C   8 - C   9          0.00738     0.36378   
   164. BD*(   2) C   8 - C   9          0.00958    -0.16379   
   165. BD*(   1) C   8 - H  16          0.00693     0.27708   
   166. BD*(   1) C   9 - H  17          0.00748     0.27494   
       -------------------------------
              Total Lewis   30.29586  ( 97.7286%)
        Valence non-Lewis    0.64394  (  2.0772%)
        Rydberg non-Lewis    0.06020  (  0.1942%)
       -------------------------------
            Total unit  1   31.00000  (100.0000%)
           Charge unit  1    1.00000
 Unable to Open any file for archive entry.
 1\1\GINC-COMPUTE-1-6\SP\UB3LYP\def2SVP\C8H8O1(1+,2)\ZAHRT2\08-Jan-2021
 \0\\# b3lyp/def2svp geom=NewRedundant pop=NBO\\96\\1,2\C,0,3.064170508
 7,-0.0413002361,0.0292088583\O,0,3.7441144159,-1.0082244112,-0.2299654
 049\C,0,1.5844144101,-0.0199500505,0.0154927316\C,0,0.8609710773,-1.17
 90027702,-0.3155971532\C,0,-0.5275651967,-1.1535967305,-0.3269771391\C
 ,0,-1.2348903796,0.0231759595,-0.0099595718\C,0,-2.7407968585,0.030772
 7673,-0.0278368299\C,0,-0.5044023552,1.1743356404,0.3190339449\C,0,0.8
 908168379,1.1546637831,0.3320930075\H,0,3.5368780731,0.9378761565,0.30
 70785169\H,0,1.4183713455,-2.08583636,-0.5597302634\H,0,-1.0852455415,
 -2.0581801064,-0.585284195\H,0,-3.1481968815,-0.7094461499,0.680546084
 \H,0,-3.1255492771,-0.2360687265,-1.0260684454\H,0,-3.1460082975,1.016
 8499458,0.2403019593\H,0,-1.0377263214,2.0954323358,0.5674428328\H,0,1
 .4506444405,2.0584989528,0.5902210676\\Version=ES64L-G16RevC.01\State=
 2-A\HF=-384.2805335\S2=0.766661\S2-1=0.\S2A=0.750174\RMSD=3.910e-09\Di
 pole=-1.770011,0.7134914,0.1744123\Quadrupole=7.4957415,-0.3696279,-7.
 1261136,3.3517964,1.1316102,2.082961\PG=C01 [X(C8H8O1)]\\@
 The archive entry for this job was punched.


 EVERYTHING'S GOT A MORAL, IF ONLY YOU CAN FIND IT.

                                    -- LEWIS CARROL, ALICE IN WONDERLAND
 File lengths (MBytes):  RWF=     32 Int=      0 D2E=      0 Chk=      3 Scr=      1
 Normal termination of Gaussian 16
