# Supplementary material for: Machine-Learning-Guided Discovery of Electrochemical Reactions
Source: J Am Chem Soc. 2022 Dec 2;144(49):22599–610. doi: 10.1021/jacs.2c08997 (PMC9756344; doi:10.1021/jacs.2c08997)
Supplement: Supplementary file 3 — ja2c08997_si_003.zip [file ja2c08997_si_003.zip › Oxidation Site Selectivity/Ologs_notimes/97.log]

 Entering Gaussian System, Link 0=g16
 Input=97.com
 Output=97.log
 Initial command:
  
 Copyright (c) 1988-2019, Gaussian, Inc.  All Rights Reserved.
  
 This is part of the Gaussian(R) 16 program.  It is based on
 the Gaussian(R) 09 system (copyright 2009, Gaussian, Inc.),
 the Gaussian(R) 03 system (copyright 2003, Gaussian, Inc.),
 the Gaussian(R) 98 system (copyright 1998, Gaussian, Inc.),
 the Gaussian(R) 94 system (copyright 1995, Gaussian, Inc.),
 the Gaussian 92(TM) system (copyright 1992, Gaussian, Inc.),
 the Gaussian 90(TM) system (copyright 1990, Gaussian, Inc.),
 the Gaussian 88(TM) system (copyright 1988, Gaussian, Inc.),
 the Gaussian 86(TM) system (copyright 1986, Carnegie Mellon
 University), and the Gaussian 82(TM) system (copyright 1983,
 Carnegie Mellon University). Gaussian is a federally registered
 trademark of Gaussian, Inc.
  
 This software contains proprietary and confidential information,
 including trade secrets, belonging to Gaussian, Inc.
  
 This software is provided under written license and may be
 used, copied, transmitted, or stored only in accord with that
 written license.
  
 The following legend is applicable only to US Government
 contracts under FAR:
  
                    RESTRICTED RIGHTS LEGEND
  
 Use, reproduction and disclosure by the US Government is
 subject to restrictions as set forth in subparagraphs (a)
 and (c) of the Commercial Computer Software - Restricted
 Rights clause in FAR 52.227-19.
  
 Gaussian, Inc.
 340 Quinnipiac St., Bldg. 40, Wallingford CT 06492
  
  
 ---------------------------------------------------------------
 Warning -- This program may not be used in any manner that
 competes with the business of Gaussian, Inc. or will provide
 assistance to any competitor of Gaussian, Inc.  The licensee
 of this program is prohibited from giving any competitor of
 Gaussian, Inc. access to this program.  By using this program,
 the user acknowledges that Gaussian, Inc. is engaged in the
 business of creating and licensing software in the field of
 computational chemistry and represents and warrants to the
 licensee that it is not a competitor of Gaussian, Inc. and that
 it will not use this program in any manner prohibited above.
 ---------------------------------------------------------------
  

 Cite this work as:
 Gaussian 16, Revision C.01,
 M. J. Frisch, G. W. Trucks, H. B. Schlegel, G. E. Scuseria, 
 M. A. Robb, J. R. Cheeseman, G. Scalmani, V. Barone, 
 G. A. Petersson, H. Nakatsuji, X. Li, M. Caricato, A. V. Marenich, 
 J. Bloino, B. G. Janesko, R. Gomperts, B. Mennucci, H. P. Hratchian, 
 J. V. Ortiz, A. F. Izmaylov, J. L. Sonnenberg, D. Williams-Young, 
 F. Ding, F. Lipparini, F. Egidi, J. Goings, B. Peng, A. Petrone, 
 T. Henderson, D. Ranasinghe, V. G. Zakrzewski, J. Gao, N. Rega, 
 G. Zheng, W. Liang, M. Hada, M. Ehara, K. Toyota, R. Fukuda, 
 J. Hasegawa, M. Ishida, T. Nakajima, Y. Honda, O. Kitao, H. Nakai, 
 T. Vreven, K. Throssell, J. A. Montgomery, Jr., J. E. Peralta, 
 F. Ogliaro, M. J. Bearpark, J. J. Heyd, E. N. Brothers, K. N. Kudin, 
 V. N. Staroverov, T. A. Keith, R. Kobayashi, J. Normand, 
 K. Raghavachari, A. P. Rendell, J. C. Burant, S. S. Iyengar, 
 J. Tomasi, M. Cossi, J. M. Millam, M. Klene, C. Adamo, R. Cammi, 
 J. W. Ochterski, R. L. Martin, K. Morokuma, O. Farkas, 
 J. B. Foresman, and D. J. Fox, Gaussian, Inc., Wallingford CT, 2019.
 
 ******************************************
 Gaussian 16:  ES64L-G16RevC.01  3-Jul-2019
                 8-Jan-2021 
 ******************************************
 %nprocshared=16
 Will use up to   16 processors via shared memory.
 %mem=7GB
 -----------------------------------------
 # b3lyp/def2svp geom=NewRedundant pop=NBO
 -----------------------------------------
 1/29=4000,38=1,172=1/1;
 2/12=2,17=6,18=5,40=1/2;
 3/5=43,7=101,11=2,25=1,30=1,74=-5/1,2,3;
 4//1;
 5/5=2,38=5/2;
 6/7=2,8=2,9=2,10=2,28=1,40=1/1,7;
 99/5=1,9=1/99;
 --
 97
 --
 Symbolic Z-matrix:
 Charge =  1 Multiplicity = 2
 C                    -0.14245   2.40875  -0.60536 
 O                    -0.91814   3.32388  -0.78567 
 C                    -0.56301   1.03883  -0.22654 
 C                    -1.9281    0.76408  -0.06236 
 C                    -2.36921  -0.50755   0.29278 
 C                    -1.42684  -1.52278   0.48716 
 C                    -0.06012  -1.27919   0.33083 
 C                     0.38297   0.00385  -0.02736 
 O                     1.68479   0.32736  -0.19963 
 C                     2.67851  -0.65748  -0.01654 
 H                     0.95617   2.55567  -0.71854 
 H                    -2.62432   1.58971  -0.22528 
 H                    -3.43437  -0.71133   0.41817 
 H                    -1.75609  -2.5269    0.76628 
 H                     0.64975  -2.09001   0.48903 
 H                     3.64137  -0.16674  -0.20817 
 H                     2.67435  -1.05323   1.01422 
 H                     2.55472  -1.49691  -0.72303 
 
                          Input orientation:                          
 ---------------------------------------------------------------------
 Center     Atomic      Atomic             Coordinates (Angstroms)
 Number     Number       Type             X           Y           Z
 ---------------------------------------------------------------------
      1          6           0       -0.142446    2.408745   -0.605360
      2          8           0       -0.918141    3.323883   -0.785665
      3          6           0       -0.563008    1.038830   -0.226536
      4          6           0       -1.928101    0.764079   -0.062362
      5          6           0       -2.369209   -0.507548    0.292776
      6          6           0       -1.426835   -1.522783    0.487161
      7          6           0       -0.060122   -1.279195    0.330835
      8          6           0        0.382972    0.003852   -0.027356
      9          8           0        1.684795    0.327363   -0.199625
     10          6           0        2.678508   -0.657479   -0.016537
     11          1           0        0.956170    2.555668   -0.718543
     12          1           0       -2.624318    1.589707   -0.225275
     13          1           0       -3.434373   -0.711333    0.418171
     14          1           0       -1.756087   -2.526903    0.766277
     15          1           0        0.649746   -2.090012    0.489025
     16          1           0        3.641372   -0.166741   -0.208173
     17          1           0        2.674355   -1.053230    1.014218
     18          1           0        2.554722   -1.496906   -0.723030
 ---------------------------------------------------------------------
                    Distance matrix (angstroms):
                    1          2          3          4          5
     1  C    0.000000
     2  O    1.213132   0.000000
     3  C    1.482244   2.379120   0.000000
     4  C    2.487636   2.845309   1.402113   0.000000
     5  C    3.777550   4.236567   2.433790   1.392025   0.000000
     6  C    4.277870   5.036768   2.795965   2.404783   1.398770
     7  C    3.805803   4.813636   2.436554   2.796233   2.434907
     8  C    2.528569   3.645618   1.416238   2.433151   2.817537
     9  O    2.799211   4.012213   2.357865   3.641782   4.168271
    10  C    4.207877   5.420211   3.664559   4.821180   5.059408
    11  H    1.114161   2.026746   2.202446   3.458234   4.632948
    12  H    2.641018   2.496487   2.133651   1.092209   2.175301
    13  H    4.649655   4.905468   3.423954   2.162547   1.091708
    14  H    5.370833   6.110841   3.888904   3.398058   2.162850
    15  H    4.697240   5.778700   3.431101   3.885249   3.414206
    16  H    4.594363   5.771232   4.373849   5.648603   6.041042
    17  H    4.747912   5.941778   4.049284   5.064013   5.124040
    18  H    4.747912   5.941776   4.049284   5.064013   5.124040
                    6          7          8          9         10
     6  C    0.000000
     7  C    1.397025   0.000000
     8  C    2.422962   1.403867   0.000000
     9  O    3.684692   2.430462   1.352434   0.000000
    10  C    4.225673   2.829716   2.388926   1.410993   0.000000
    11  H    4.875059   4.103683   2.705191   2.401149   3.712624
    12  H    3.410150   3.887796   3.405569   4.490281   5.763106
    13  H    2.166430   3.422816   3.909233   5.259890   6.128555
    14  H    1.092964   2.150043   3.407367   4.573781   4.875775
    15  H    2.152660   1.089202   2.173036   2.718320   2.534486
    16  H    5.292359   3.902453   3.267870   2.018021   1.097568
    17  H    4.161494   2.827620   2.729970   2.087745   1.104125
    18  H    4.161494   2.827620   2.729970   2.087745   1.104125
                   11         12         13         14         15
    11  H    0.000000
    12  H    3.741162   0.000000
    13  H    5.589480   2.522895   0.000000
    14  H    5.949249   4.322439   2.496821   0.000000
    15  H    4.809830   4.976952   4.311126   2.460849   0.000000
    16  H    3.857758   6.507248   7.124259   5.970971   3.624208
    17  H    4.356462   6.049578   6.147253   4.675682   2.334478
    18  H    4.356460   6.049578   6.147253   4.675682   2.334477
                   16         17         18
    16  H    0.000000
    17  H    1.793105   0.000000
    18  H    1.793105   1.796996   0.000000
 Stoichiometry    C8H8O2(1+,2)
 Framework group  C1[X(C8H8O2)]
 Deg. of freedom    48
 Full point group                 C1      NOp   1
 Largest Abelian subgroup         C1      NOp   1
 Largest concise Abelian subgroup C1      NOp   1
                         Standard orientation:                         
 ---------------------------------------------------------------------
 Center     Atomic      Atomic             Coordinates (Angstroms)
 Number     Number       Type             X           Y           Z
 ---------------------------------------------------------------------
      1          6           0       -1.353676   -1.608534   -0.000002
      2          8           0       -2.550216   -1.808491    0.000002
      3          6           0       -0.747538   -0.255891   -0.000001
      4          6           0       -1.585490    0.868278   -0.000001
      5          6           0       -1.060841    2.157649   -0.000000
      6          6           0        0.327884    2.324979    0.000001
      7          6           0        1.188007    1.224130    0.000001
      8          6           0        0.657165   -0.075504   -0.000000
      9          8           0        1.414927   -1.195716   -0.000001
     10          6           0        2.821677   -1.086371    0.000000
     11          1           0       -0.629406   -2.455167    0.000003
     12          1           0       -2.662293    0.685479   -0.000002
     13          1           0       -1.721811    3.026524    0.000000
     14          1           0        0.756447    3.330416    0.000002
     15          1           0        2.265078    1.386242    0.000001
     16          1           0        3.213041   -2.111793    0.000000
     17          1           0        3.189058   -0.560228   -0.898497
     18          1           0        3.189057   -0.560229    0.898499
 ---------------------------------------------------------------------
 Rotational constants (GHZ):           1.6665996           1.3401070           0.7463836
 Standard basis: def2SVP (5D, 7F)
 There are   190 symmetry adapted cartesian basis functions of A   symmetry.
 There are   180 symmetry adapted basis functions of A   symmetry.
   180 basis functions,   306 primitive gaussians,   190 cartesian basis functions
    36 alpha electrons       35 beta electrons
       nuclear repulsion energy       491.3073297615 Hartrees.
 NAtoms=   18 NActive=   18 NUniq=   18 SFac= 1.00D+00 NAtFMM=   60 NAOKFM=F Big=F
 Integral buffers will be    131072 words long.
 Raffenetti 2 integral format.
 Two-electron integral symmetry is turned on.
 One-electron integrals computed using PRISM.
   1 Symmetry operations used in ECPInt.
 ECPInt:  NShTT=    3570 NPrTT=   13034 LenC2=    3513 LenP2D=    9959.
 LDataN:  DoStor=T MaxTD1= 4 Len=   56
 NBasis=   180 RedAO= T EigKep=  2.57D-04  NBF=   180
 NBsUse=   180 1.00D-06 EigRej= -1.00D+00 NBFU=   180
 ExpMin= 1.22D-01 ExpMax= 2.27D+03 ExpMxC= 3.41D+02 IAcc=3 IRadAn=         5 AccDes= 0.00D+00
 Harris functional with IExCor=  402 and IRadAn=       5 diagonalized for initial guess.
 HarFok:  IExCor=  402 AccDes= 0.00D+00 IRadAn=         5 IDoV= 1 UseB2=F ITyADJ=14
 ICtDFT=  3500011 ScaDFX=  1.000000  1.000000  1.000000  1.000000
 FoFCou: FMM=F IPFlag=           0 FMFlag=      100000 FMFlg1=           0
         NFxFlg=           0 DoJE=T BraDBF=F KetDBF=T FulRan=T
         wScrn=  0.000000 ICntrl=       500 IOpCl=  0 I1Cent=   200000004 NGrid=           0
         NMat0=    1 NMatS0=      1 NMatT0=    0 NMatD0=    1 NMtDS0=    0 NMtDT0=    0
 Petite list used in FoFCou.
 Initial guess <Sx>= 0.0000 <Sy>= 0.0000 <Sz>= 0.5000 <S**2>= 0.7500 S= 0.5000
 Requested convergence on RMS density matrix=1.00D-08 within 128 cycles.
 Requested convergence on MAX density matrix=1.00D-06.
 Requested convergence on             energy=1.00D-06.
 No special actions if energy rises.
 Integral accuracy reduced to 1.0D-05 until final iterations.
 Initial convergence to 1.0D-05 achieved.  Increase integral accuracy.
 SCF Done:  E(UB3LYP) =  -459.448393695     A.U. after   31 cycles
            NFock= 31  Conv=0.59D-08     -V/T= 2.0098
 <Sx>= 0.0000 <Sy>= 0.0000 <Sz>= 0.5000 <S**2>= 0.7657 S= 0.5078
 <L.S>= 0.000000000000E+00
 Annihilation of the first spin contaminant:
 S**2 before annihilation     0.7657,   after     0.7502

 **********************************************************************

            Population analysis using the SCF Density.

 **********************************************************************

 Orbital symmetries:
 Alpha Orbitals:
       Occupied  (A) (A) (A) (A) (A) (A) (A) (A) (A) (A) (A) (A)
                 (A) (A) (A) (A) (A) (A) (A) (A) (A) (A) (A) (A)
                 (A) (A) (A) (A) (A) (A) (A) (A) (A) (A) (A) (A)
       Virtual   (A) (A) (A) (A) (A) (A) (A) (A) (A) (A) (A) (A)
                 (A) (A) (A) (A) (A) (A) (A) (A) (A) (A) (A) (A)
                 (A) (A) (A) (A) (A) (A) (A) (A) (A) (A) (A) (A)
                 (A) (A) (A) (A) (A) (A) (A) (A) (A) (A) (A) (A)
                 (A) (A) (A) (A) (A) (A) (A) (A) (A) (A) (A) (A)
                 (A) (A) (A) (A) (A) (A) (A) (A) (A) (A) (A) (A)
                 (A) (A) (A) (A) (A) (A) (A) (A) (A) (A) (A) (A)
                 (A) (A) (A) (A) (A) (A) (A) (A) (A) (A) (A) (A)
                 (A) (A) (A) (A) (A) (A) (A) (A) (A) (A) (A) (A)
                 (A) (A) (A) (A) (A) (A) (A) (A) (A) (A) (A) (A)
                 (A) (A) (A) (A) (A) (A) (A) (A) (A) (A) (A) (A)
                 (A) (A) (A) (A) (A) (A) (A) (A) (A) (A) (A) (A)
 Beta  Orbitals:
       Occupied  (A) (A) (A) (A) (A) (A) (A) (A) (A) (A) (A) (A)
                 (A) (A) (A) (A) (A) (A) (A) (A) (A) (A) (A) (A)
                 (A) (A) (A) (A) (A) (A) (A) (A) (A) (A) (A)
       Virtual   (A) (A) (A) (A) (A) (A) (A) (A) (A) (A) (A) (A)
                 (A) (A) (A) (A) (A) (A) (A) (A) (A) (A) (A) (A)
                 (A) (A) (A) (A) (A) (A) (A) (A) (A) (A) (A) (A)
                 (A) (A) (A) (A) (A) (A) (A) (A) (A) (A) (A) (A)
                 (A) (A) (A) (A) (A) (A) (A) (A) (A) (A) (A) (A)
                 (A) (A) (A) (A) (A) (A) (A) (A) (A) (A) (A) (A)
                 (A) (A) (A) (A) (A) (A) (A) (A) (A) (A) (A) (A)
                 (A) (A) (A) (A) (A) (A) (A) (A) (A) (A) (A) (A)
                 (A) (A) (A) (A) (A) (A) (A) (A) (A) (A) (A) (A)
                 (A) (A) (A) (A) (A) (A) (A) (A) (A) (A) (A) (A)
                 (A) (A) (A) (A) (A) (A) (A) (A) (A) (A) (A) (A)
                 (A) (A) (A) (A) (A) (A) (A) (A) (A) (A) (A) (A)
                 (A)
 The electronic state is 2-A.
 Alpha  occ. eigenvalues --  -19.42705 -19.30033 -10.49762 -10.43878 -10.43018
 Alpha  occ. eigenvalues --  -10.42148 -10.41583 -10.41317 -10.41281 -10.40013
 Alpha  occ. eigenvalues --   -1.30795  -1.19861  -1.07587  -0.98448  -0.96303
 Alpha  occ. eigenvalues --   -0.90593  -0.84874  -0.80065  -0.77233  -0.73824
 Alpha  occ. eigenvalues --   -0.71153  -0.69898  -0.68436  -0.64348  -0.64276
 Alpha  occ. eigenvalues --   -0.62738  -0.60648  -0.59675  -0.58176  -0.56495
 Alpha  occ. eigenvalues --   -0.55824  -0.54908  -0.54683  -0.46982  -0.46555
 Alpha  occ. eigenvalues --   -0.42384
 Alpha virt. eigenvalues --   -0.25741  -0.22233  -0.15516  -0.10911  -0.09139
 Alpha virt. eigenvalues --   -0.07419  -0.04874  -0.04731  -0.03843  -0.03163
 Alpha virt. eigenvalues --   -0.01766  -0.01330  -0.00115   0.03100   0.05928
 Alpha virt. eigenvalues --    0.07701   0.09041   0.10723   0.11975   0.14386
 Alpha virt. eigenvalues --    0.15834   0.19691   0.21435   0.23133   0.24573
 Alpha virt. eigenvalues --    0.25698   0.26831   0.27629   0.29273   0.30635
 Alpha virt. eigenvalues --    0.30801   0.34148   0.34551   0.35907   0.38851
 Alpha virt. eigenvalues --    0.39721   0.42448   0.43408   0.44687   0.45775
 Alpha virt. eigenvalues --    0.47032   0.47929   0.48060   0.48468   0.48870
 Alpha virt. eigenvalues --    0.50283   0.53101   0.53123   0.53994   0.55288
 Alpha virt. eigenvalues --    0.55954   0.59573   0.61651   0.65509   0.70344
 Alpha virt. eigenvalues --    0.71628   0.76383   0.79870   0.81527   0.86314
 Alpha virt. eigenvalues --    0.91331   0.91625   0.96844   0.97594   1.00105
 Alpha virt. eigenvalues --    1.00267   1.02937   1.03303   1.05058   1.08948
 Alpha virt. eigenvalues --    1.09329   1.09565   1.13191   1.25003   1.26617
 Alpha virt. eigenvalues --    1.27595   1.30955   1.33255   1.34886   1.42872
 Alpha virt. eigenvalues --    1.46077   1.48259   1.48694   1.50473   1.51747
 Alpha virt. eigenvalues --    1.52160   1.54871   1.55163   1.55831   1.58308
 Alpha virt. eigenvalues --    1.60090   1.60595   1.63384   1.63989   1.66454
 Alpha virt. eigenvalues --    1.68240   1.73873   1.74582   1.75358   1.76478
 Alpha virt. eigenvalues --    1.78634   1.82874   1.83809   1.86532   1.91684
 Alpha virt. eigenvalues --    1.95585   1.96818   1.98731   2.01890   2.04454
 Alpha virt. eigenvalues --    2.04532   2.08361   2.08742   2.12092   2.12650
 Alpha virt. eigenvalues --    2.18883   2.24028   2.27910   2.30605   2.37040
 Alpha virt. eigenvalues --    2.39805   2.42516   2.45492   2.46488   2.49835
 Alpha virt. eigenvalues --    2.52349   2.53909   2.59210   2.61189   2.62277
 Alpha virt. eigenvalues --    2.63839   2.65790   2.73782   2.78358   2.82148
 Alpha virt. eigenvalues --    2.85068   2.85770   2.95217   2.97442   3.18440
 Alpha virt. eigenvalues --    3.23482   3.29521   3.45298   3.48144
  Beta  occ. eigenvalues --  -19.41909 -19.29834 -10.49517 -10.43955 -10.43042
  Beta  occ. eigenvalues --  -10.41635 -10.41316 -10.41288 -10.41165 -10.40155
  Beta  occ. eigenvalues --   -1.29342  -1.19499  -1.06798  -0.97627  -0.95849
  Beta  occ. eigenvalues --   -0.89980  -0.84608  -0.79608  -0.76856  -0.73514
  Beta  occ. eigenvalues --   -0.70847  -0.68095  -0.67274  -0.64190  -0.64123
  Beta  occ. eigenvalues --   -0.62463  -0.59479  -0.59173  -0.58000  -0.56292
  Beta  occ. eigenvalues --   -0.54764  -0.54290  -0.52248  -0.46126  -0.42159
  Beta virt. eigenvalues --   -0.38704  -0.24522  -0.19983  -0.14452  -0.10741
  Beta virt. eigenvalues --   -0.08969  -0.07182  -0.04771  -0.03784  -0.03362
  Beta virt. eigenvalues --   -0.02673  -0.01679  -0.01263   0.00050   0.03527
  Beta virt. eigenvalues --    0.06337   0.07809   0.09472   0.10868   0.12277
  Beta virt. eigenvalues --    0.14671   0.16290   0.20057   0.21721   0.23235
  Beta virt. eigenvalues --    0.25315   0.26082   0.27129   0.28107   0.29585
  Beta virt. eigenvalues --    0.30941   0.31062   0.34309   0.35464   0.36107
  Beta virt. eigenvalues --    0.39043   0.40276   0.42639   0.44271   0.44890
  Beta virt. eigenvalues --    0.46045   0.47101   0.48124   0.48402   0.48539
  Beta virt. eigenvalues --    0.49075   0.50374   0.53248   0.53786   0.54210
  Beta virt. eigenvalues --    0.55451   0.56171   0.59769   0.61969   0.65702
  Beta virt. eigenvalues --    0.70506   0.71795   0.76579   0.81669   0.81869
  Beta virt. eigenvalues --    0.86994   0.91424   0.91824   0.97154   0.98059
  Beta virt. eigenvalues --    1.00431   1.01082   1.03110   1.04190   1.05242
  Beta virt. eigenvalues --    1.09566   1.09836   1.09988   1.13436   1.25642
  Beta virt. eigenvalues --    1.26776   1.28066   1.31158   1.33475   1.35153
  Beta virt. eigenvalues --    1.43187   1.46216   1.48546   1.49013   1.50838
  Beta virt. eigenvalues --    1.52564   1.52637   1.55093   1.55738   1.55989
  Beta virt. eigenvalues --    1.58983   1.60619   1.60777   1.63533   1.64050
  Beta virt. eigenvalues --    1.66708   1.68694   1.74073   1.75125   1.75615
  Beta virt. eigenvalues --    1.76694   1.78990   1.83012   1.84055   1.87049
  Beta virt. eigenvalues --    1.92393   1.95751   1.97216   1.99003   2.02815
  Beta virt. eigenvalues --    2.04612   2.05670   2.08910   2.09001   2.12468
  Beta virt. eigenvalues --    2.13086   2.19029   2.24187   2.28740   2.31312
  Beta virt. eigenvalues --    2.37314   2.40763   2.42752   2.45762   2.46819
  Beta virt. eigenvalues --    2.50157   2.52450   2.54526   2.59874   2.61491
  Beta virt. eigenvalues --    2.62574   2.65630   2.66119   2.74001   2.78691
  Beta virt. eigenvalues --    2.82621   2.86258   2.86440   2.95887   2.97895
  Beta virt. eigenvalues --    3.18663   3.23953   3.29767   3.45491   3.48385
          Condensed to atoms (all electrons):
               1          2          3          4          5          6
     1  C    4.685015   0.689589   0.054068  -0.027466   0.017744  -0.002065
     2  O    0.689589   7.555547  -0.129369   0.012584   0.001616  -0.000029
     3  C    0.054068  -0.129369   6.035915   0.263469   0.100686  -0.141534
     4  C   -0.027466   0.012584   0.263469   5.110488   0.162832   0.113990
     5  C    0.017744   0.001616   0.100686   0.162832   5.155598   0.149492
     6  C   -0.002065  -0.000029  -0.141534   0.113990   0.149492   5.089117
     7  C    0.009008  -0.000104   0.031459  -0.123168   0.106959   0.250678
     8  C   -0.067865   0.003817   0.076007   0.050371  -0.154148   0.135342
     9  O    0.006254   0.000046  -0.092369   0.001522  -0.000118   0.003485
    10  C    0.000151   0.000000   0.006811  -0.000193   0.000048   0.001059
    11  H    0.451562  -0.033621  -0.134632   0.011613   0.000079  -0.000161
    12  H   -0.011930   0.020717  -0.075953   0.450948  -0.061020   0.012232
    13  H   -0.000121  -0.000005   0.013333  -0.065714   0.455091  -0.065525
    14  H    0.000028   0.000000  -0.001597   0.012182  -0.063674   0.445190
    15  H   -0.000040   0.000001   0.013898  -0.002082   0.013571  -0.054125
    16  H   -0.000067  -0.000000   0.000069   0.000016   0.000003  -0.000036
    17  H    0.000059   0.000000  -0.000596  -0.000006  -0.000034   0.000631
    18  H    0.000059   0.000000  -0.000596  -0.000006  -0.000034   0.000631
               7          8          9         10         11         12
     1  C    0.009008  -0.067865   0.006254   0.000151   0.451562  -0.011930
     2  O   -0.000104   0.003817   0.000046   0.000000  -0.033621   0.020717
     3  C    0.031459   0.076007  -0.092369   0.006811  -0.134632  -0.075953
     4  C   -0.123168   0.050371   0.001522  -0.000193   0.011613   0.450948
     5  C    0.106959  -0.154148  -0.000118   0.000048   0.000079  -0.061020
     6  C    0.250678   0.135342   0.003485   0.001059  -0.000161   0.012232
     7  C    5.239915   0.153901  -0.067682   0.005168   0.000149  -0.002086
     8  C    0.153901   5.234260   0.445842  -0.049948  -0.013433   0.015270
     9  O   -0.067682   0.445842   7.689663   0.265997   0.008578  -0.000042
    10  C    0.005168  -0.049948   0.265997   4.440743  -0.000157   0.000008
    11  H    0.000149  -0.013433   0.008578  -0.000157   0.669075   0.001419
    12  H   -0.002086   0.015270  -0.000042   0.000008   0.001419   0.591778
    13  H    0.012850  -0.001566   0.000005  -0.000000   0.000002  -0.008766
    14  H   -0.055328   0.013408  -0.000051  -0.000041   0.000001  -0.000178
    15  H    0.455901  -0.081588  -0.007167   0.010181   0.000038   0.000009
    16  H    0.000054   0.003974  -0.018851   0.398884  -0.000090   0.000000
    17  H    0.004374  -0.009572  -0.018195   0.399600   0.000035  -0.000000
    18  H    0.004374  -0.009572  -0.018195   0.399600   0.000035  -0.000000
              13         14         15         16         17         18
     1  C   -0.000121   0.000028  -0.000040  -0.000067   0.000059   0.000059
     2  O   -0.000005   0.000000   0.000001  -0.000000   0.000000   0.000000
     3  C    0.013333  -0.001597   0.013898   0.000069  -0.000596  -0.000596
     4  C   -0.065714   0.012182  -0.002082   0.000016  -0.000006  -0.000006
     5  C    0.455091  -0.063674   0.013571   0.000003  -0.000034  -0.000034
     6  C   -0.065525   0.445190  -0.054125  -0.000036   0.000631   0.000631
     7  C    0.012850  -0.055328   0.455901   0.000054   0.004374   0.004374
     8  C   -0.001566   0.013408  -0.081588   0.003974  -0.009572  -0.009572
     9  O    0.000005  -0.000051  -0.007167  -0.018851  -0.018195  -0.018195
    10  C   -0.000000  -0.000041   0.010181   0.398884   0.399600   0.399600
    11  H    0.000002   0.000001   0.000038  -0.000090   0.000035   0.000035
    12  H   -0.008766  -0.000178   0.000009   0.000000  -0.000000  -0.000000
    13  H    0.592094  -0.009762  -0.000141  -0.000000  -0.000000  -0.000000
    14  H   -0.009762   0.598788  -0.011537  -0.000001   0.000020   0.000020
    15  H   -0.000141  -0.011537   0.617952  -0.000223   0.000410   0.000410
    16  H   -0.000000  -0.000001  -0.000223   0.544696  -0.016265  -0.016265
    17  H   -0.000000   0.000020   0.000410  -0.016265   0.576230  -0.026365
    18  H   -0.000000   0.000020   0.000410  -0.016265  -0.026365   0.576230
          Atomic-Atomic Spin Densities.
               1          2          3          4          5          6
     1  C   -0.048810   0.001135  -0.010199   0.003719  -0.000024   0.000012
     2  O    0.001135   0.079451  -0.003706   0.000801   0.000009   0.000003
     3  C   -0.010199  -0.003706   0.242013  -0.025256  -0.007363  -0.005215
     4  C    0.003719   0.000801  -0.025256  -0.102880   0.005967   0.002409
     5  C   -0.000024   0.000009  -0.007363   0.005967   0.369107   0.021220
     6  C    0.000012   0.000003  -0.005215   0.002409   0.021220  -0.008637
     7  C   -0.000426  -0.000004   0.002629  -0.001199  -0.005712  -0.033306
     8  C   -0.000908  -0.000047   0.031352  -0.001066  -0.009168  -0.000174
     9  O    0.000745   0.000006  -0.008355   0.000142   0.000096   0.000228
    10  C    0.000001   0.000000  -0.000118   0.000001  -0.000000   0.000035
    11  H    0.001173   0.000118  -0.000210   0.000043  -0.000015   0.000006
    12  H    0.000187  -0.000295   0.000244   0.000630  -0.000950   0.000135
    13  H    0.000009  -0.000000  -0.000181  -0.000494   0.003834  -0.000740
    14  H   -0.000001  -0.000000  -0.000088   0.000111  -0.001156   0.001221
    15  H    0.000002  -0.000000   0.000115  -0.000095   0.000077   0.000157
    16  H    0.000001   0.000000  -0.000005   0.000000   0.000000  -0.000000
    17  H   -0.000006  -0.000000   0.000156  -0.000005  -0.000014  -0.000075
    18  H   -0.000006  -0.000000   0.000156  -0.000005  -0.000014  -0.000075
               7          8          9         10         11         12
     1  C   -0.000426  -0.000908   0.000745   0.000001   0.001173   0.000187
     2  O   -0.000004  -0.000047   0.000006   0.000000   0.000118  -0.000295
     3  C    0.002629   0.031352  -0.008355  -0.000118  -0.000210   0.000244
     4  C   -0.001199  -0.001066   0.000142   0.000001   0.000043   0.000630
     5  C   -0.005712  -0.009168   0.000096  -0.000000  -0.000015  -0.000950
     6  C   -0.033306  -0.000174   0.000228   0.000035   0.000006   0.000135
     7  C    0.099562   0.032337  -0.004162  -0.000147  -0.000023  -0.000057
     8  C    0.032337   0.166961  -0.060713   0.000896   0.000327   0.000199
     9  O   -0.004162  -0.060713   0.344895  -0.005705  -0.000493   0.000001
    10  C   -0.000147   0.000896  -0.005705  -0.017332   0.000026  -0.000000
    11  H   -0.000023   0.000327  -0.000493   0.000026  -0.000113  -0.000012
    12  H   -0.000057   0.000199   0.000001  -0.000000  -0.000012   0.002855
    13  H   -0.000199  -0.000032   0.000000  -0.000000  -0.000000   0.000123
    14  H   -0.000072   0.000164   0.000001   0.000001  -0.000000  -0.000000
    15  H    0.001922  -0.000800   0.000077  -0.000297   0.000000  -0.000001
    16  H   -0.000000   0.000003   0.000023   0.000399   0.000005   0.000000
    17  H    0.001154   0.002151  -0.004293   0.002360  -0.000002   0.000000
    18  H    0.001154   0.002151  -0.004293   0.002360  -0.000002   0.000000
              13         14         15         16         17         18
     1  C    0.000009  -0.000001   0.000002   0.000001  -0.000006  -0.000006
     2  O   -0.000000  -0.000000  -0.000000   0.000000  -0.000000  -0.000000
     3  C   -0.000181  -0.000088   0.000115  -0.000005   0.000156   0.000156
     4  C   -0.000494   0.000111  -0.000095   0.000000  -0.000005  -0.000005
     5  C    0.003834  -0.001156   0.000077   0.000000  -0.000014  -0.000014
     6  C   -0.000740   0.001221   0.000157  -0.000000  -0.000075  -0.000075
     7  C   -0.000199  -0.000072   0.001922  -0.000000   0.001154   0.001154
     8  C   -0.000032   0.000164  -0.000800   0.000003   0.002151   0.002151
     9  O    0.000000   0.000001   0.000077   0.000023  -0.004293  -0.004293
    10  C   -0.000000   0.000001  -0.000297   0.000399   0.002360   0.002360
    11  H   -0.000000  -0.000000   0.000000   0.000005  -0.000002  -0.000002
    12  H    0.000123  -0.000000  -0.000001   0.000000   0.000000   0.000000
    13  H   -0.017918   0.000161   0.000006  -0.000000   0.000000   0.000000
    14  H    0.000161  -0.000747   0.000113   0.000000  -0.000000  -0.000000
    15  H    0.000006   0.000113  -0.006527  -0.000003   0.000065   0.000065
    16  H   -0.000000   0.000000  -0.000003  -0.000284  -0.000073  -0.000073
    17  H    0.000000  -0.000000   0.000065  -0.000073   0.025597  -0.005391
    18  H    0.000000  -0.000000   0.000065  -0.000073  -0.005391   0.025597
 Mulliken charges and spin densities:
               1          2
     1  C    0.196014  -0.053395
     2  O   -0.120789   0.077468
     3  C   -0.019069   0.215967
     4  C    0.028621  -0.117179
     5  C    0.115309   0.375894
     6  C    0.061629  -0.022798
     7  C   -0.026423   0.093451
     8  C    0.255500   0.163631
     9  O   -0.198722   0.258201
    10  C    0.122090  -0.017521
    11  H    0.039506   0.000829
    12  H    0.067595   0.003058
    13  H    0.078225  -0.015430
    14  H    0.072532  -0.000293
    15  H    0.044532  -0.005124
    16  H    0.104101  -0.000007
    17  H    0.089675   0.021623
    18  H    0.089675   0.021623
 Sum of Mulliken charges =   1.00000   1.00000
 Mulliken charges and spin densities with hydrogens summed into heavy atoms:
               1          2
     1  C    0.235521  -0.052566
     2  O   -0.120789   0.077468
     3  C   -0.019069   0.215967
     4  C    0.096216  -0.114121
     5  C    0.193534   0.360464
     6  C    0.134160  -0.023090
     7  C    0.018110   0.088327
     8  C    0.255500   0.163631
     9  O   -0.198722   0.258201
    10  C    0.405540   0.025719
 Electronic spatial extent (au):  <R**2>=           1455.9966
 Charge=              1.0000 electrons
 Dipole moment (field-independent basis, Debye):
    X=              4.9194    Y=              3.7103    Z=             -0.0000  Tot=              6.1618
 Quadrupole moment (field-independent basis, Debye-Ang):
   XX=            -37.3713   YY=            -38.0688   ZZ=            -55.7529
   XY=            -10.0115   XZ=              0.0000   YZ=              0.0000
 Traceless Quadrupole moment (field-independent basis, Debye-Ang):
   XX=              6.3597   YY=              5.6622   ZZ=            -12.0219
   XY=            -10.0115   XZ=              0.0000   YZ=              0.0000
 Octapole moment (field-independent basis, Debye-Ang**2):
  XXX=             59.3352  YYY=             26.3557  ZZZ=              0.0000  XYY=              8.5310
  XXY=              5.6761  XXZ=             -0.0000  XZZ=              1.6152  YZZ=             -7.2283
  YYZ=              0.0000  XYZ=             -0.0000
 Hexadecapole moment (field-independent basis, Debye-Ang**3):
 XXXX=           -825.3351 YYYY=           -649.7362 ZZZZ=            -59.8104 XXXY=            -97.5583
 XXXZ=              0.0001 YYYX=            -39.1759 YYYZ=              0.0000 ZZZX=             -0.0000
 ZZZY=             -0.0000 XXYY=           -262.1943 XXZZ=           -165.1539 YYZZ=           -149.0943
 XXYZ=              0.0000 YYXZ=              0.0000 ZZXY=              2.5494
 N-N= 4.913073297615D+02 E-N=-2.038202749822D+03  KE= 4.550071404577D+02
                          Isotropic Fermi Contact Couplings
        Atom                 a.u.       MegaHertz       Gauss      10(-4) cm-1
     1  C(13)             -0.01693     -19.03194      -6.79107      -6.34837
     2  O(17)              0.02467     -14.95356      -5.33580      -4.98797
     3  C(13)              0.03092      34.75610      12.40184      11.59339
     4  C(13)             -0.02979     -33.48501     -11.94828     -11.16940
     5  C(13)              0.05863      65.91589      23.52043      21.98717
     6  C(13)             -0.01354     -15.21646      -5.42961      -5.07567
     7  C(13)              0.00937      10.53130       3.75783       3.51286
     8  C(13)              0.00957      10.75780       3.83865       3.58841
     9  O(17)              0.12109     -73.40142     -26.19145     -24.48408
    10  C(13)             -0.01217     -13.68664      -4.88373      -4.56537
    11  H(1)               0.00023       1.01764       0.36312       0.33945
    12  H(1)               0.00099       4.42801       1.58002       1.47702
    13  H(1)              -0.00500     -22.35028      -7.97514      -7.45525
    14  H(1)              -0.00014      -0.61612      -0.21985      -0.20552
    15  H(1)              -0.00173      -7.71345      -2.75235      -2.57293
    16  H(1)              -0.00011      -0.47222      -0.16850      -0.15752
    17  H(1)               0.00830      37.09980      13.23813      12.37516
    18  H(1)               0.00830      37.09966      13.23808      12.37511
 --------------------------------------------------------
       Center         ----  Spin Dipole Couplings  ----
                      3XX-RR        3YY-RR        3ZZ-RR
 --------------------------------------------------------
     1   Atom        0.031487      0.016710     -0.048198
     2   Atom       -0.143474     -0.149009      0.292483
     3   Atom       -0.111662     -0.119490      0.231152
     4   Atom        0.038610      0.048284     -0.086894
     5   Atom       -0.194688     -0.194268      0.388957
     6   Atom        0.000816     -0.006984      0.006169
     7   Atom       -0.056633     -0.053731      0.110364
     8   Atom       -0.111089     -0.108582      0.219671
     9   Atom       -0.578993     -0.591673      1.170666
    10   Atom        0.010836     -0.012014      0.001179
    11   Atom        0.001762      0.004039     -0.005801
    12   Atom        0.000042      0.005325     -0.005367
    13   Atom       -0.003736      0.007357     -0.003622
    14   Atom        0.002978      0.001828     -0.004807
    15   Atom        0.008668     -0.003779     -0.004890
    16   Atom        0.005784     -0.001027     -0.004757
    17   Atom        0.006129     -0.003165     -0.002964
    18   Atom        0.006129     -0.003165     -0.002964
 --------------------------------------------------------
                        XY            XZ            YZ
 --------------------------------------------------------
     1   Atom        0.008765      0.000000     -0.000000
     2   Atom        0.000765      0.000004     -0.000010
     3   Atom        0.003831      0.000001      0.000002
     4   Atom        0.000603     -0.000000      0.000000
     5   Atom       -0.004764     -0.000000     -0.000001
     6   Atom       -0.000318     -0.000000      0.000000
     7   Atom        0.003870      0.000000      0.000000
     8   Atom       -0.006409     -0.000000     -0.000000
     9   Atom       -0.005849     -0.000002     -0.000003
    10   Atom        0.000191     -0.000000     -0.000000
    11   Atom        0.006409     -0.000000      0.000000
    12   Atom        0.001737      0.000000      0.000000
    13   Atom       -0.026096     -0.000000      0.000000
    14   Atom        0.006226      0.000000      0.000000
    15   Atom        0.008263      0.000000      0.000000
    16   Atom       -0.006345      0.000000     -0.000000
    17   Atom        0.000910     -0.005051     -0.002059
    18   Atom        0.000910      0.005051      0.002059
 --------------------------------------------------------


 ---------------------------------------------------------------------------------
              Anisotropic Spin Dipole Couplings in Principal Axis System
 ---------------------------------------------------------------------------------

       Atom             a.u.   MegaHertz   Gauss  10(-4) cm-1        Axes

              Baa    -0.0482    -6.468    -2.308    -2.157 -0.0000  0.0000  1.0000
     1 C(13)  Bbb     0.0126     1.696     0.605     0.566 -0.4216  0.9068 -0.0000
              Bcc     0.0356     4.772     1.703     1.592  0.9068  0.4216 -0.0000
 
              Baa    -0.1491    10.790     3.850     3.599 -0.1344  0.9909  0.0000
     2 O(17)  Bbb    -0.1434    10.374     3.702     3.460  0.9909  0.1344 -0.0000
              Bcc     0.2925   -21.164    -7.552    -7.060  0.0000 -0.0000  1.0000
 
              Baa    -0.1211   -16.244    -5.796    -5.418 -0.3777  0.9259 -0.0000
     3 C(13)  Bbb    -0.1101   -14.774    -5.272    -4.928  0.9259  0.3777 -0.0000
              Bcc     0.2312    31.018    11.068    10.347  0.0000  0.0000  1.0000
 
              Baa    -0.0869   -11.660    -4.161    -3.889  0.0000 -0.0000  1.0000
     4 C(13)  Bbb     0.0386     5.176     1.847     1.727  0.9981 -0.0620 -0.0000
              Bcc     0.0483     6.484     2.314     2.163  0.0620  0.9981  0.0000
 
              Baa    -0.1992   -26.737    -9.540    -8.918  0.7225  0.6914  0.0000
     5 C(13)  Bbb    -0.1897   -25.457    -9.084    -8.492 -0.6914  0.7225  0.0000
              Bcc     0.3890    52.194    18.624    17.410 -0.0000 -0.0000  1.0000
 
              Baa    -0.0070    -0.939    -0.335    -0.313  0.0406  0.9992 -0.0000
     6 C(13)  Bbb     0.0008     0.111     0.040     0.037  0.9992 -0.0406  0.0000
              Bcc     0.0062     0.828     0.295     0.276 -0.0000  0.0000  1.0000
 
              Baa    -0.0593    -7.960    -2.840    -2.655  0.8219 -0.5696  0.0000
     7 C(13)  Bbb    -0.0510    -6.850    -2.444    -2.285  0.5696  0.8219 -0.0000
              Bcc     0.1104    14.810     5.284     4.940  0.0000  0.0000  1.0000
 
              Baa    -0.1164   -15.615    -5.572    -5.209  0.7720  0.6356  0.0000
     8 C(13)  Bbb    -0.1033   -13.863    -4.947    -4.624 -0.6356  0.7720  0.0000
              Bcc     0.2197    29.478    10.518     9.833 -0.0000 -0.0000  1.0000
 
              Baa    -0.5940    42.978    15.336    14.336  0.3640  0.9314  0.0000
     9 O(17)  Bbb    -0.5767    41.730    14.890    13.920  0.9314 -0.3640  0.0000
              Bcc     1.1707   -84.709   -30.226   -28.256 -0.0000 -0.0000  1.0000
 
              Baa    -0.0120    -1.612    -0.575    -0.538 -0.0083  1.0000  0.0000
    10 C(13)  Bbb     0.0012     0.158     0.056     0.053  0.0000 -0.0000  1.0000
              Bcc     0.0108     1.454     0.519     0.485  1.0000  0.0083 -0.0000
 
              Baa    -0.0058    -3.095    -1.104    -1.032  0.0000 -0.0000  1.0000
    11 H(1)   Bbb    -0.0036    -1.926    -0.687    -0.642  0.7665 -0.6423 -0.0000
              Bcc     0.0094     5.021     1.792     1.675  0.6423  0.7665  0.0000
 
              Baa    -0.0054    -2.863    -1.022    -0.955 -0.0000 -0.0000  1.0000
    12 H(1)   Bbb    -0.0005    -0.255    -0.091    -0.085  0.9580 -0.2867  0.0000
              Bcc     0.0058     3.119     1.113     1.040  0.2867  0.9580  0.0000
 
              Baa    -0.0249   -13.268    -4.734    -4.426  0.7771  0.6293  0.0000
    13 H(1)   Bbb    -0.0036    -1.932    -0.690    -0.645 -0.0000 -0.0000  1.0000
              Bcc     0.0285    15.201     5.424     5.070 -0.6293  0.7771  0.0000
 
              Baa    -0.0048    -2.565    -0.915    -0.855 -0.0000  0.0000  1.0000
    14 H(1)   Bbb    -0.0038    -2.054    -0.733    -0.685 -0.6738  0.7389 -0.0000
              Bcc     0.0087     4.618     1.648     1.541  0.7389  0.6738  0.0000
 
              Baa    -0.0079    -4.215    -1.504    -1.406 -0.4463  0.8949 -0.0000
    15 H(1)   Bbb    -0.0049    -2.609    -0.931    -0.870 -0.0000  0.0000  1.0000
              Bcc     0.0128     6.824     2.435     2.276  0.8949  0.4463  0.0000
 
              Baa    -0.0048    -2.573    -0.918    -0.858  0.5134  0.8582  0.0000
    16 H(1)   Bbb    -0.0048    -2.538    -0.906    -0.847 -0.0000 -0.0000  1.0000
              Bcc     0.0096     5.111     1.824     1.705  0.8582 -0.5134  0.0000
 
              Baa    -0.0061    -3.232    -1.153    -1.078  0.3030  0.4874  0.8189
    17 H(1)   Bbb    -0.0026    -1.366    -0.487    -0.456 -0.3196  0.8615 -0.3945
              Bcc     0.0086     4.598     1.641     1.534  0.8978  0.1422 -0.4168
 
              Baa    -0.0061    -3.232    -1.153    -1.078 -0.3030 -0.4874  0.8189
    18 H(1)   Bbb    -0.0026    -1.366    -0.487    -0.456 -0.3196  0.8615  0.3945
              Bcc     0.0086     4.598     1.641     1.534  0.8978  0.1422  0.4168
 

 ---------------------------------------------------------------------------------

 ******************************Gaussian NBO Version 3.1******************************
             N A T U R A L   A T O M I C   O R B I T A L   A N D
          N A T U R A L   B O N D   O R B I T A L   A N A L Y S I S
 ******************************Gaussian NBO Version 3.1******************************
       /RESON  / : Allow strongly delocalized NBO set

 Analyzing the SCF density

 Job title: 97                                                              

 Storage needed:     98370 in NPA,    130478 in NBO ( 939522296 available)
 GSVD:  LWork=       20856 too small for GESVD, short by        1566 words or        1566 for optimal perf.


 NATURAL POPULATIONS:  Natural atomic orbital occupancies 
                                                          
   NAO  Atom  No  lang   Type(AO)    Occupancy
 --------------------------------------------
     1    C    1  S      Cor( 1S)     1.99932
     2    C    1  S      Val( 2S)     0.90509
     3    C    1  S      Ryd( 3S)     0.00829
     4    C    1  px     Val( 2p)     0.85685
     5    C    1  px     Ryd( 3p)     0.01630
     6    C    1  py     Val( 2p)     1.05052
     7    C    1  py     Ryd( 3p)     0.00331
     8    C    1  pz     Val( 2p)     0.75351
     9    C    1  pz     Ryd( 3p)     0.00143
    10    C    1  dxy    Ryd( 3d)     0.00418
    11    C    1  dxz    Ryd( 3d)     0.00240
    12    C    1  dyz    Ryd( 3d)     0.00029
    13    C    1  dx2y2  Ryd( 3d)     0.00193
    14    C    1  dz2    Ryd( 3d)     0.00057

    15    O    2  S      Cor( 1S)     1.99976
    16    O    2  S      Val( 2S)     1.70330
    17    O    2  S      Ryd( 3S)     0.00179
    18    O    2  px     Val( 2p)     1.60617
    19    O    2  px     Ryd( 3p)     0.00073
    20    O    2  py     Val( 2p)     1.87141
    21    O    2  py     Ryd( 3p)     0.00329
    22    O    2  pz     Val( 2p)     1.25343
    23    O    2  pz     Ryd( 3p)     0.00023
    24    O    2  dxy    Ryd( 3d)     0.00163
    25    O    2  dxz    Ryd( 3d)     0.00190
    26    O    2  dyz    Ryd( 3d)     0.00009
    27    O    2  dx2y2  Ryd( 3d)     0.00125
    28    O    2  dz2    Ryd( 3d)     0.00037

    29    C    3  S      Cor( 1S)     1.99884
    30    C    3  S      Val( 2S)     0.91737
    31    C    3  S      Ryd( 3S)     0.00264
    32    C    3  px     Val( 2p)     1.08056
    33    C    3  px     Ryd( 3p)     0.00522
    34    C    3  py     Val( 2p)     1.13828
    35    C    3  py     Ryd( 3p)     0.00600
    36    C    3  pz     Val( 2p)     0.94662
    37    C    3  pz     Ryd( 3p)     0.00091
    38    C    3  dxy    Ryd( 3d)     0.00056
    39    C    3  dxz    Ryd( 3d)     0.00047
    40    C    3  dyz    Ryd( 3d)     0.00048
    41    C    3  dx2y2  Ryd( 3d)     0.00104
    42    C    3  dz2    Ryd( 3d)     0.00043

    43    C    4  S      Cor( 1S)     1.99896
    44    C    4  S      Val( 2S)     0.96141
    45    C    4  S      Ryd( 3S)     0.00177
    46    C    4  px     Val( 2p)     1.22517
    47    C    4  px     Ryd( 3p)     0.00710
    48    C    4  py     Val( 2p)     1.05533
    49    C    4  py     Ryd( 3p)     0.00532
    50    C    4  pz     Val( 2p)     0.89737
    51    C    4  pz     Ryd( 3p)     0.00046
    52    C    4  dxy    Ryd( 3d)     0.00081
    53    C    4  dxz    Ryd( 3d)     0.00053
    54    C    4  dyz    Ryd( 3d)     0.00039
    55    C    4  dx2y2  Ryd( 3d)     0.00067
    56    C    4  dz2    Ryd( 3d)     0.00040

    57    C    5  S      Cor( 1S)     1.99893
    58    C    5  S      Val( 2S)     0.97538
    59    C    5  S      Ryd( 3S)     0.00121
    60    C    5  px     Val( 2p)     1.10895
    61    C    5  px     Ryd( 3p)     0.00454
    62    C    5  py     Val( 2p)     1.15661
    63    C    5  py     Ryd( 3p)     0.00529
    64    C    5  pz     Val( 2p)     0.80255
    65    C    5  pz     Ryd( 3p)     0.00045
    66    C    5  dxy    Ryd( 3d)     0.00079
    67    C    5  dxz    Ryd( 3d)     0.00053
    68    C    5  dyz    Ryd( 3d)     0.00056
    69    C    5  dx2y2  Ryd( 3d)     0.00087
    70    C    5  dz2    Ryd( 3d)     0.00042

    71    C    6  S      Cor( 1S)     1.99899
    72    C    6  S      Val( 2S)     0.96980
    73    C    6  S      Ryd( 3S)     0.00121
    74    C    6  px     Val( 2p)     1.08029
    75    C    6  px     Ryd( 3p)     0.00447
    76    C    6  py     Val( 2p)     1.18848
    77    C    6  py     Ryd( 3p)     0.00615
    78    C    6  pz     Val( 2p)     0.88682
    79    C    6  pz     Ryd( 3p)     0.00051
    80    C    6  dxy    Ryd( 3d)     0.00075
    81    C    6  dxz    Ryd( 3d)     0.00048
    82    C    6  dyz    Ryd( 3d)     0.00053
    83    C    6  dx2y2  Ryd( 3d)     0.00080
    84    C    6  dz2    Ryd( 3d)     0.00039

    85    C    7  S      Cor( 1S)     1.99893
    86    C    7  S      Val( 2S)     0.96282
    87    C    7  S      Ryd( 3S)     0.00167
    88    C    7  px     Val( 2p)     1.22156
    89    C    7  px     Ryd( 3p)     0.00516
    90    C    7  py     Val( 2p)     1.06637
    91    C    7  py     Ryd( 3p)     0.00345
    92    C    7  pz     Val( 2p)     0.98181
    93    C    7  pz     Ryd( 3p)     0.00095
    94    C    7  dxy    Ryd( 3d)     0.00062
    95    C    7  dxz    Ryd( 3d)     0.00052
    96    C    7  dyz    Ryd( 3d)     0.00038
    97    C    7  dx2y2  Ryd( 3d)     0.00074
    98    C    7  dz2    Ryd( 3d)     0.00041

    99    C    8  S      Cor( 1S)     1.99862
   100    C    8  S      Val( 2S)     0.82031
   101    C    8  S      Ryd( 3S)     0.00223
   102    C    8  px     Val( 2p)     0.97835
   103    C    8  px     Ryd( 3p)     0.00365
   104    C    8  py     Val( 2p)     0.86983
   105    C    8  py     Ryd( 3p)     0.00846
   106    C    8  pz     Val( 2p)     0.85444
   107    C    8  pz     Ryd( 3p)     0.00092
   108    C    8  dxy    Ryd( 3d)     0.00206
   109    C    8  dxz    Ryd( 3d)     0.00114
   110    C    8  dyz    Ryd( 3d)     0.00176
   111    C    8  dx2y2  Ryd( 3d)     0.00181
   112    C    8  dz2    Ryd( 3d)     0.00072

   113    O    9  S      Cor( 1S)     1.99963
   114    O    9  S      Val( 2S)     1.58388
   115    O    9  S      Ryd( 3S)     0.00063
   116    O    9  px     Val( 2p)     1.48436
   117    O    9  px     Ryd( 3p)     0.00104
   118    O    9  py     Val( 2p)     1.69396
   119    O    9  py     Ryd( 3p)     0.00200
   120    O    9  pz     Val( 2p)     1.61472
   121    O    9  pz     Ryd( 3p)     0.00136
   122    O    9  dxy    Ryd( 3d)     0.00125
   123    O    9  dxz    Ryd( 3d)     0.00032
   124    O    9  dyz    Ryd( 3d)     0.00110
   125    O    9  dx2y2  Ryd( 3d)     0.00121
   126    O    9  dz2    Ryd( 3d)     0.00064

   127    C   10  S      Cor( 1S)     1.99922
   128    C   10  S      Val( 2S)     1.10526
   129    C   10  S      Ryd( 3S)     0.00172
   130    C   10  px     Val( 2p)     0.67322
   131    C   10  px     Ryd( 3p)     0.00387
   132    C   10  py     Val( 2p)     1.25796
   133    C   10  py     Ryd( 3p)     0.00360
   134    C   10  pz     Val( 2p)     1.22058
   135    C   10  pz     Ryd( 3p)     0.00053
   136    C   10  dxy    Ryd( 3d)     0.00095
   137    C   10  dxz    Ryd( 3d)     0.00093
   138    C   10  dyz    Ryd( 3d)     0.00060
   139    C   10  dx2y2  Ryd( 3d)     0.00196
   140    C   10  dz2    Ryd( 3d)     0.00094

   141    H   11  S      Val( 1S)     0.82561
   142    H   11  S      Ryd( 2S)     0.00350
   143    H   11  px     Ryd( 2p)     0.00039
   144    H   11  py     Ryd( 2p)     0.00071
   145    H   11  pz     Ryd( 2p)     0.00003

   146    H   12  S      Val( 1S)     0.71581
   147    H   12  S      Ryd( 2S)     0.00375
   148    H   12  px     Ryd( 2p)     0.00087
   149    H   12  py     Ryd( 2p)     0.00012
   150    H   12  pz     Ryd( 2p)     0.00010

   151    H   13  S      Val( 1S)     0.73308
   152    H   13  S      Ryd( 2S)     0.00141
   153    H   13  px     Ryd( 2p)     0.00039
   154    H   13  py     Ryd( 2p)     0.00059
   155    H   13  pz     Ryd( 2p)     0.00008

   156    H   14  S      Val( 1S)     0.73051
   157    H   14  S      Ryd( 2S)     0.00143
   158    H   14  px     Ryd( 2p)     0.00019
   159    H   14  py     Ryd( 2p)     0.00076
   160    H   14  pz     Ryd( 2p)     0.00010

   161    H   15  S      Val( 1S)     0.73286
   162    H   15  S      Ryd( 2S)     0.00133
   163    H   15  px     Ryd( 2p)     0.00082
   164    H   15  py     Ryd( 2p)     0.00010
   165    H   15  pz     Ryd( 2p)     0.00014

   166    H   16  S      Val( 1S)     0.74887
   167    H   16  S      Ryd( 2S)     0.00047
   168    H   16  px     Ryd( 2p)     0.00016
   169    H   16  py     Ryd( 2p)     0.00072
   170    H   16  pz     Ryd( 2p)     0.00015

   171    H   17  S      Val( 1S)     0.77086
   172    H   17  S      Ryd( 2S)     0.00132
   173    H   17  px     Ryd( 2p)     0.00023
   174    H   17  py     Ryd( 2p)     0.00028
   175    H   17  pz     Ryd( 2p)     0.00062

   176    H   18  S      Val( 1S)     0.77086
   177    H   18  S      Ryd( 2S)     0.00132
   178    H   18  px     Ryd( 2p)     0.00023
   179    H   18  py     Ryd( 2p)     0.00028
   180    H   18  pz     Ryd( 2p)     0.00062

 WARNING:  1 low occupancy (<1.9990e) core orbital  found on  C    3
           1 low occupancy (<1.9990e) core orbital  found on  C    4
           1 low occupancy (<1.9990e) core orbital  found on  C    5
           1 low occupancy (<1.9990e) core orbital  found on  C    6
           1 low occupancy (<1.9990e) core orbital  found on  C    7
           1 low occupancy (<1.9990e) core orbital  found on  C    8


 Summary of Natural Population Analysis:                  
                                                          
                                       Natural Population 
                Natural  -----------------------------------------------
    Atom  No    Charge         Core      Valence    Rydberg      Total
 -----------------------------------------------------------------------
      C    1    0.39601      1.99932     3.56596    0.03871     5.60399
      O    2   -0.44534      1.99976     6.43432    0.01127     8.44534
      C    3   -0.09942      1.99884     4.08283    0.01775     6.09942
      C    4   -0.15571      1.99896     4.13928    0.01747     6.15571
      C    5   -0.05708      1.99893     4.04350    0.01465     6.05708
      C    6   -0.13967      1.99899     4.12539    0.01529     6.13967
      C    7   -0.24540      1.99893     4.23256    0.01391     6.24540
      C    8    0.45571      1.99862     3.52293    0.02274     5.54429
      O    9   -0.38611      1.99963     6.37692    0.00957     8.38611
      C   10   -0.27133      1.99922     4.25701    0.01510     6.27133
      H   11    0.16977      0.00000     0.82561    0.00462     0.83023
      H   12    0.27935      0.00000     0.71581    0.00483     0.72065
      H   13    0.26445      0.00000     0.73308    0.00247     0.73555
      H   14    0.26700      0.00000     0.73051    0.00248     0.73300
      H   15    0.26475      0.00000     0.73286    0.00239     0.73525
      H   16    0.24963      0.00000     0.74887    0.00150     0.75037
      H   17    0.22670      0.00000     0.77086    0.00245     0.77330
      H   18    0.22670      0.00000     0.77086    0.00245     0.77330
 =======================================================================
   * Total *    1.00000     19.99118    50.80916    0.19965    71.00000

                                 Natural Population      
 --------------------------------------------------------
   Core                      19.99118 ( 99.9559% of  20)
   Valence                   50.80916 ( 99.6258% of  51)
   Natural Minimal Basis     70.80035 ( 99.7188% of  71)
   Natural Rydberg Basis      0.19965 (  0.2812% of  71)
 --------------------------------------------------------

    Atom  No          Natural Electron Configuration
 ----------------------------------------------------------------------------
      C    1      [core]2S( 0.91)2p( 2.66)3S( 0.01)3p( 0.02)3d( 0.01)
      O    2      [core]2S( 1.70)2p( 4.73)3d( 0.01)
      C    3      [core]2S( 0.92)2p( 3.17)3p( 0.01)
      C    4      [core]2S( 0.96)2p( 3.18)3p( 0.01)
      C    5      [core]2S( 0.98)2p( 3.07)3p( 0.01)
      C    6      [core]2S( 0.97)2p( 3.16)3p( 0.01)
      C    7      [core]2S( 0.96)2p( 3.27)3p( 0.01)
      C    8      [core]2S( 0.82)2p( 2.70)3p( 0.01)3d( 0.01)
      O    9      [core]2S( 1.58)2p( 4.79)
      C   10      [core]2S( 1.11)2p( 3.15)3p( 0.01)3d( 0.01)
      H   11            1S( 0.83)
      H   12            1S( 0.72)
      H   13            1S( 0.73)
      H   14            1S( 0.73)
      H   15            1S( 0.73)
      H   16            1S( 0.75)
      H   17            1S( 0.77)
      H   18            1S( 0.77)


 ***************************************************
 *******         Alpha spin orbitals         *******
 ***************************************************


 NATURAL POPULATIONS:  Natural atomic orbital occupancies 
                                                          
   NAO  Atom  No  lang   Type(AO)    Occupancy      Energy
 ----------------------------------------------------------
     1    C    1  S      Cor( 1S)     0.99966     -10.32959
     2    C    1  S      Val( 2S)     0.45108      -0.34153
     3    C    1  S      Ryd( 3S)     0.00415       0.35057
     4    C    1  px     Val( 2p)     0.42754      -0.17282
     5    C    1  px     Ryd( 3p)     0.00814       0.53797
     6    C    1  py     Val( 2p)     0.52340      -0.21498
     7    C    1  py     Ryd( 3p)     0.00163       0.49970
     8    C    1  pz     Val( 2p)     0.36081      -0.28635
     9    C    1  pz     Ryd( 3p)     0.00078       0.33798
    10    C    1  dxy    Ryd( 3d)     0.00208       2.30724
    11    C    1  dxz    Ryd( 3d)     0.00130       1.78058
    12    C    1  dyz    Ryd( 3d)     0.00017       1.68046
    13    C    1  dx2y2  Ryd( 3d)     0.00096       2.23245
    14    C    1  dz2    Ryd( 3d)     0.00029       1.98120

    15    O    2  S      Cor( 1S)     0.99988     -19.05615
    16    O    2  S      Val( 2S)     0.85225      -1.03057
    17    O    2  S      Ryd( 3S)     0.00088       1.24886
    18    O    2  px     Val( 2p)     0.80358      -0.47007
    19    O    2  px     Ryd( 3p)     0.00036       0.88952
    20    O    2  py     Val( 2p)     0.93567      -0.42670
    21    O    2  py     Ryd( 3p)     0.00162       1.01839
    22    O    2  pz     Val( 2p)     0.66407      -0.41240
    23    O    2  pz     Ryd( 3p)     0.00013       0.87002
    24    O    2  dxy    Ryd( 3d)     0.00082       2.81577
    25    O    2  dxz    Ryd( 3d)     0.00098       2.68910
    26    O    2  dyz    Ryd( 3d)     0.00004       2.48121
    27    O    2  dx2y2  Ryd( 3d)     0.00063       3.06080
    28    O    2  dz2    Ryd( 3d)     0.00019       2.70242

    29    C    3  S      Cor( 1S)     0.99942     -10.28616
    30    C    3  S      Val( 2S)     0.46206      -0.35540
    31    C    3  S      Ryd( 3S)     0.00134       0.35755
    32    C    3  px     Val( 2p)     0.54035      -0.27871
    33    C    3  px     Ryd( 3p)     0.00260       0.80072
    34    C    3  py     Val( 2p)     0.57147      -0.29358
    35    C    3  py     Ryd( 3p)     0.00302       0.83122
    36    C    3  pz     Val( 2p)     0.56052      -0.33597
    37    C    3  pz     Ryd( 3p)     0.00051       0.43229
    38    C    3  dxy    Ryd( 3d)     0.00028       2.23529
    39    C    3  dxz    Ryd( 3d)     0.00032       1.68987
    40    C    3  dyz    Ryd( 3d)     0.00021       1.66299
    41    C    3  dx2y2  Ryd( 3d)     0.00052       2.21620
    42    C    3  dz2    Ryd( 3d)     0.00016       1.97765

    43    C    4  S      Cor( 1S)     0.99948     -10.27018
    44    C    4  S      Val( 2S)     0.47807      -0.34540
    45    C    4  S      Ryd( 3S)     0.00089       0.38828
    46    C    4  px     Val( 2p)     0.61093      -0.26439
    47    C    4  px     Ryd( 3p)     0.00359       0.82565
    48    C    4  py     Val( 2p)     0.52399      -0.23802
    49    C    4  py     Ryd( 3p)     0.00267       0.52146
    50    C    4  pz     Val( 2p)     0.41717      -0.29643
    51    C    4  pz     Ryd( 3p)     0.00028       0.37549
    52    C    4  dxy    Ryd( 3d)     0.00040       2.24806
    53    C    4  dxz    Ryd( 3d)     0.00025       1.70960
    54    C    4  dyz    Ryd( 3d)     0.00032       1.73861
    55    C    4  dx2y2  Ryd( 3d)     0.00033       2.31816
    56    C    4  dz2    Ryd( 3d)     0.00021       2.02132

    57    C    5  S      Cor( 1S)     0.99947     -10.29086
    58    C    5  S      Val( 2S)     0.49408      -0.38111
    59    C    5  S      Ryd( 3S)     0.00061       0.38398
    60    C    5  px     Val( 2p)     0.55696      -0.25657
    61    C    5  px     Ryd( 3p)     0.00226       0.59205
    62    C    5  py     Val( 2p)     0.58155      -0.26226
    63    C    5  py     Ryd( 3p)     0.00265       0.69029
    64    C    5  pz     Val( 2p)     0.55269      -0.34184
    65    C    5  pz     Ryd( 3p)     0.00037       0.35382
    66    C    5  dxy    Ryd( 3d)     0.00040       2.29134
    67    C    5  dxz    Ryd( 3d)     0.00030       1.69359
    68    C    5  dyz    Ryd( 3d)     0.00028       1.69069
    69    C    5  dx2y2  Ryd( 3d)     0.00044       2.21902
    70    C    5  dz2    Ryd( 3d)     0.00012       1.99246

    71    C    6  S      Cor( 1S)     0.99950     -10.28535
    72    C    6  S      Val( 2S)     0.48393      -0.36520
    73    C    6  S      Ryd( 3S)     0.00062       0.38668
    74    C    6  px     Val( 2p)     0.53719      -0.24970
    75    C    6  px     Ryd( 3p)     0.00225       0.51436
    76    C    6  py     Val( 2p)     0.59380      -0.26660
    77    C    6  py     Ryd( 3p)     0.00311       0.76591
    78    C    6  pz     Val( 2p)     0.44719      -0.31220
    79    C    6  pz     Ryd( 3p)     0.00027       0.36333
    80    C    6  dxy    Ryd( 3d)     0.00037       2.26369
    81    C    6  dxz    Ryd( 3d)     0.00037       1.71773
    82    C    6  dyz    Ryd( 3d)     0.00024       1.69557
    83    C    6  dx2y2  Ryd( 3d)     0.00040       2.25317
    84    C    6  dz2    Ryd( 3d)     0.00019       2.01041

    85    C    7  S      Cor( 1S)     0.99947     -10.28422
    86    C    7  S      Val( 2S)     0.48278      -0.37221
    87    C    7  S      Ryd( 3S)     0.00084       0.36413
    88    C    7  px     Val( 2p)     0.61159      -0.28565
    89    C    7  px     Ryd( 3p)     0.00261       0.82409
    90    C    7  py     Val( 2p)     0.53250      -0.26575
    91    C    7  py     Ryd( 3p)     0.00173       0.53860
    92    C    7  pz     Val( 2p)     0.53643      -0.33359
    93    C    7  pz     Ryd( 3p)     0.00051       0.36460
    94    C    7  dxy    Ryd( 3d)     0.00031       2.25563
    95    C    7  dxz    Ryd( 3d)     0.00026       1.68881
    96    C    7  dyz    Ryd( 3d)     0.00028       1.71480
    97    C    7  dx2y2  Ryd( 3d)     0.00037       2.29039
    98    C    7  dz2    Ryd( 3d)     0.00018       2.00194

    99    C    8  S      Cor( 1S)     0.99931     -10.37568
   100    C    8  S      Val( 2S)     0.41173      -0.35415
   101    C    8  S      Ryd( 3S)     0.00114       0.42921
   102    C    8  px     Val( 2p)     0.48757      -0.28110
   103    C    8  px     Ryd( 3p)     0.00185       0.67131
   104    C    8  py     Val( 2p)     0.43342      -0.25945
   105    C    8  py     Ryd( 3p)     0.00422       0.62913
   106    C    8  pz     Val( 2p)     0.50681      -0.36428
   107    C    8  pz     Ryd( 3p)     0.00044       0.36748
   108    C    8  dxy    Ryd( 3d)     0.00102       2.16851
   109    C    8  dxz    Ryd( 3d)     0.00071       1.64217
   110    C    8  dyz    Ryd( 3d)     0.00104       1.66961
   111    C    8  dx2y2  Ryd( 3d)     0.00090       2.21493
   112    C    8  dz2    Ryd( 3d)     0.00030       1.92993

   113    O    9  S      Cor( 1S)     0.99982     -19.22650
   114    O    9  S      Val( 2S)     0.79549      -1.09693
   115    O    9  S      Ryd( 3S)     0.00032       1.38410
   116    O    9  px     Val( 2p)     0.74485      -0.56136
   117    O    9  px     Ryd( 3p)     0.00052       1.30783
   118    O    9  py     Val( 2p)     0.84768      -0.57636
   119    O    9  py     Ryd( 3p)     0.00098       0.96431
   120    O    9  pz     Val( 2p)     0.93320      -0.57741
   121    O    9  pz     Ryd( 3p)     0.00097       0.86695
   122    O    9  dxy    Ryd( 3d)     0.00063       2.83241
   123    O    9  dxz    Ryd( 3d)     0.00018       2.46733
   124    O    9  dyz    Ryd( 3d)     0.00053       2.43362
   125    O    9  dx2y2  Ryd( 3d)     0.00060       2.83897
   126    O    9  dz2    Ryd( 3d)     0.00030       2.65791

   127    C   10  S      Cor( 1S)     0.99961     -10.33273
   128    C   10  S      Val( 2S)     0.55162      -0.44856
   129    C   10  S      Ryd( 3S)     0.00085       0.59992
   130    C   10  px     Val( 2p)     0.33296      -0.24367
   131    C   10  px     Ryd( 3p)     0.00193       0.33029
   132    C   10  py     Val( 2p)     0.62821      -0.28815
   133    C   10  py     Ryd( 3p)     0.00181       0.50823
   134    C   10  pz     Val( 2p)     0.61105      -0.28179
   135    C   10  pz     Ryd( 3p)     0.00033       0.36534
   136    C   10  dxy    Ryd( 3d)     0.00047       2.01173
   137    C   10  dxz    Ryd( 3d)     0.00056       1.93261
   138    C   10  dyz    Ryd( 3d)     0.00031       2.09563
   139    C   10  dx2y2  Ryd( 3d)     0.00097       2.09676
   140    C   10  dz2    Ryd( 3d)     0.00047       2.10628

   141    H   11  S      Val( 1S)     0.41308      -0.11789
   142    H   11  S      Ryd( 2S)     0.00172       0.21885
   143    H   11  px     Ryd( 2p)     0.00019       1.93419
   144    H   11  py     Ryd( 2p)     0.00036       1.96556
   145    H   11  pz     Ryd( 2p)     0.00001       1.47215

   146    H   12  S      Val( 1S)     0.35886      -0.07019
   147    H   12  S      Ryd( 2S)     0.00185       0.19245
   148    H   12  px     Ryd( 2p)     0.00044       2.20908
   149    H   12  py     Ryd( 2p)     0.00006       1.83540
   150    H   12  pz     Ryd( 2p)     0.00004       1.48912

   151    H   13  S      Val( 1S)     0.36188      -0.08978
   152    H   13  S      Ryd( 2S)     0.00070       0.16156
   153    H   13  px     Ryd( 2p)     0.00018       1.94542
   154    H   13  py     Ryd( 2p)     0.00028       2.05203
   155    H   13  pz     Ryd( 2p)     0.00006       1.46517

   156    H   14  S      Val( 1S)     0.36519      -0.08833
   157    H   14  S      Ryd( 2S)     0.00071       0.16128
   158    H   14  px     Ryd( 2p)     0.00010       1.86509
   159    H   14  py     Ryd( 2p)     0.00038       2.13647
   160    H   14  pz     Ryd( 2p)     0.00005       1.46631

   161    H   15  S      Val( 1S)     0.36487      -0.10822
   162    H   15  S      Ryd( 2S)     0.00065       0.19100
   163    H   15  px     Ryd( 2p)     0.00040       2.19615
   164    H   15  py     Ryd( 2p)     0.00005       1.81426
   165    H   15  pz     Ryd( 2p)     0.00008       1.46181

   166    H   16  S      Val( 1S)     0.37443      -0.08894
   167    H   16  S      Ryd( 2S)     0.00024       0.16695
   168    H   16  px     Ryd( 2p)     0.00008       1.59842
   169    H   16  py     Ryd( 2p)     0.00036       2.11886
   170    H   16  pz     Ryd( 2p)     0.00008       1.56196

   171    H   17  S      Val( 1S)     0.39323      -0.12768
   172    H   17  S      Ryd( 2S)     0.00071       0.19766
   173    H   17  px     Ryd( 2p)     0.00011       1.58360
   174    H   17  py     Ryd( 2p)     0.00014       1.72887
   175    H   17  pz     Ryd( 2p)     0.00031       1.96675

   176    H   18  S      Val( 1S)     0.39323      -0.12768
   177    H   18  S      Ryd( 2S)     0.00071       0.19766
   178    H   18  px     Ryd( 2p)     0.00011       1.58360
   179    H   18  py     Ryd( 2p)     0.00014       1.72887
   180    H   18  pz     Ryd( 2p)     0.00031       1.96675


 Summary of Natural Population Analysis:                  
                                                          
                                       Natural Population 
                Natural  -----------------------------------------------
    Atom  No    Charge         Core      Valence    Rydberg      Total
 -----------------------------------------------------------------------
      C    1    0.21800      0.99966     1.76284    0.01950     2.78200
      O    2   -0.26111      0.99988     3.25558    0.00565     4.26111
      C    3   -0.14279      0.99942     2.13441    0.00897     3.14279
      C    4   -0.03858      0.99948     2.03015    0.00895     3.03858
      C    5   -0.19217      0.99947     2.18528    0.00743     3.19217
      C    6   -0.06942      0.99950     2.06211    0.00782     3.06942
      C    7   -0.16984      0.99947     2.16330    0.00707     3.16984
      C    8    0.14955      0.99931     1.83952    0.01162     2.85045
      O    9   -0.32607      0.99982     3.32123    0.00503     4.32607
      C   10   -0.13114      0.99961     2.12385    0.00769     3.13114
      H   11    0.08463      0.00000     0.41308    0.00229     0.41537
      H   12    0.13875      0.00000     0.35886    0.00239     0.36125
      H   13    0.13689      0.00000     0.36188    0.00123     0.36311
      H   14    0.13357      0.00000     0.36519    0.00124     0.36643
      H   15    0.13394      0.00000     0.36487    0.00118     0.36606
      H   16    0.12482      0.00000     0.37443    0.00076     0.37518
      H   17    0.10549      0.00000     0.39323    0.00128     0.39451
      H   18    0.10549      0.00000     0.39323    0.00128     0.39451
 =======================================================================
   * Total *   -0.00000      9.99560    25.90304    0.10136    36.00000

                                 Natural Population      
 --------------------------------------------------------
   Core                       9.99560 ( 99.9560% of  10)
   Valence                   25.90304 ( 99.6271% of  26)
   Natural Minimal Basis     35.89864 ( 99.7184% of  36)
   Natural Rydberg Basis      0.10136 (  0.2816% of  36)
 --------------------------------------------------------

    Atom  No          Natural Electron Configuration
 ----------------------------------------------------------------------------
      C    1      [core]2S( 0.45)2p( 1.31)3p( 0.01)
      O    2      [core]2S( 0.85)2p( 2.40)
      C    3      [core]2S( 0.46)2p( 1.67)3p( 0.01)
      C    4      [core]2S( 0.48)2p( 1.55)3p( 0.01)
      C    5      [core]2S( 0.49)2p( 1.69)3p( 0.01)
      C    6      [core]2S( 0.48)2p( 1.58)3p( 0.01)
      C    7      [core]2S( 0.48)2p( 1.68)
      C    8      [core]2S( 0.41)2p( 1.43)3p( 0.01)
      O    9      [core]2S( 0.80)2p( 2.53)
      C   10      [core]2S( 0.55)2p( 1.57)
      H   11            1S( 0.41)
      H   12            1S( 0.36)
      H   13            1S( 0.36)
      H   14            1S( 0.37)
      H   15            1S( 0.36)
      H   16            1S( 0.37)
      H   17            1S( 0.39)
      H   18            1S( 0.39)


 NATURAL BOND ORBITAL ANALYSIS, alpha spin orbitals:

                       Occupancies       Lewis Structure    Low   High
           Occ.    -------------------  -----------------   occ   occ
  Cycle   Thresh.   Lewis   Non-Lewis     CR  BD  3C  LP    (L)   (NL)   Dev
 =============================================================================
   1(1)    0.90    34.32886   1.67114     10  19   0   7     3      3    0.02
   2(2)    0.90    34.32886   1.67114     10  19   0   7     3      3    0.02
   3(1)    0.80    35.16905   0.83095     10  22   0   4     0      3    0.02
 -----------------------------------------------------------------------------

 Structure accepted: No low occupancy Lewis orbitals

 --------------------------------------------------------
   Core                      9.99560 ( 99.956% of  10)
   Valence Lewis            25.17345 ( 96.821% of  26)
  ==================       ============================
   Total Lewis              35.16905 ( 97.692% of  36)
  -----------------------------------------------------
   Valence non-Lewis         0.76211 (  2.117% of  36)
   Rydberg non-Lewis         0.06884 (  0.191% of  36)
  ==================       ============================
   Total non-Lewis           0.83095 (  2.308% of  36)
 --------------------------------------------------------


       (Occupancy)   Bond orbital/ Coefficients/ Hybrids
 ---------------------------------------------------------------------------------
     1. (0.99786) BD ( 1) C   1 - O   2  
                ( 33.75%)   0.5809* C   1 s( 31.59%)p 2.16( 68.16%)d 0.01(  0.25%)
                                           -0.0000 -0.5592  0.0563  0.8124  0.0653
                                            0.1255  0.0393 -0.0000 -0.0000 -0.0107
                                            0.0000  0.0000 -0.0426  0.0242
                ( 66.25%)   0.8140* O   2 s( 42.27%)p 1.36( 57.64%)d 0.00(  0.09%)
                                            0.0000 -0.6496  0.0279 -0.7472  0.0208
                                           -0.1326  0.0014  0.0000 -0.0000 -0.0103
                                            0.0000  0.0000 -0.0250  0.0124
     2. (0.98740) BD ( 2) C   1 - O   2  
                ( 34.00%)   0.5831* C   1 s(  0.00%)p 1.00( 99.65%)d 0.00(  0.35%)
                                           -0.0000 -0.0000 -0.0000 -0.0000 -0.0000
                                            0.0000 -0.0000  0.9978 -0.0300 -0.0000
                                           -0.0594 -0.0021 -0.0000  0.0000
                ( 66.00%)   0.8124* O   2 s(  0.00%)p 1.00( 99.84%)d 0.00(  0.16%)
                                           -0.0000  0.0000 -0.0000  0.0000 -0.0000
                                            0.0000  0.0000  0.9992 -0.0100  0.0000
                                            0.0386  0.0081  0.0000 -0.0000
     3. (0.98891) BD ( 1) C   1 - C   3  
                ( 44.92%)   0.6702* C   1 s( 35.92%)p 1.78( 64.01%)d 0.00(  0.07%)
                                            0.0004  0.5993 -0.0070  0.2984  0.0031
                                            0.7423 -0.0093 -0.0000 -0.0000  0.0169
                                           -0.0000 -0.0000 -0.0153 -0.0116
                ( 55.08%)   0.7421* C   3 s( 31.85%)p 2.14( 68.12%)d 0.00(  0.03%)
                                           -0.0001  0.5643 -0.0050 -0.3276  0.0009
                                           -0.7575  0.0085 -0.0000 -0.0000  0.0098
                                            0.0000  0.0000 -0.0115 -0.0091
     4. (0.99364) BD ( 1) C   1 - H  11  
                ( 60.02%)   0.7747* C   1 s( 32.43%)p 2.08( 67.53%)d 0.00(  0.05%)
                                           -0.0003  0.5685  0.0331  0.4932 -0.0312
                                           -0.6565 -0.0071  0.0000 -0.0000 -0.0201
                                            0.0000 -0.0000 -0.0005 -0.0077
                ( 39.98%)   0.6323* H  11 s( 99.89%)p 0.00(  0.11%)
                                            0.9994 -0.0112 -0.0184  0.0270 -0.0000
     5. (0.98547) BD ( 1) C   3 - C   4  
                ( 51.78%)   0.7196* C   3 s( 35.04%)p 1.85( 64.92%)d 0.00(  0.03%)
                                           -0.0002  0.5920  0.0005 -0.4785 -0.0181
                                            0.6479 -0.0148 -0.0000 -0.0000 -0.0128
                                            0.0000  0.0000 -0.0076 -0.0101
                ( 48.22%)   0.6944* C   4 s( 34.38%)p 1.91( 65.57%)d 0.00(  0.05%)
                                            0.0001  0.5863  0.0062  0.4857 -0.0200
                                           -0.6474 -0.0155 -0.0000 -0.0000 -0.0181
                                           -0.0000  0.0000 -0.0010 -0.0132
     6. (0.81102) BD ( 2) C   3 - C   4  
                ( 61.12%)   0.7818* C   3 s(  0.00%)p 1.00( 99.98%)d 0.00(  0.02%)
                                           -0.0000  0.0000  0.0000 -0.0000 -0.0000
                                           -0.0000 -0.0000  0.9999  0.0001 -0.0000
                                            0.0023  0.0131  0.0000 -0.0000
                ( 38.88%)   0.6236* C   4 s(  0.00%)p 1.00( 99.93%)d 0.00(  0.07%)
                                            0.0000  0.0000  0.0000 -0.0000 -0.0000
                                           -0.0000 -0.0000  0.9995  0.0170 -0.0000
                                            0.0256 -0.0082 -0.0000  0.0000
     7. (0.98587) BD ( 1) C   3 - C   8  
                ( 49.90%)   0.7064* C   3 s( 33.07%)p 2.02( 66.88%)d 0.00(  0.05%)
                                            0.0001  0.5749  0.0103  0.8141  0.0037
                                            0.0758 -0.0164  0.0000 -0.0000  0.0039
                                            0.0000  0.0000  0.0187 -0.0109
                ( 50.10%)   0.7078* C   8 s( 36.80%)p 1.72( 63.16%)d 0.00(  0.04%)
                                           -0.0002  0.6066  0.0016 -0.7807  0.0301
                                           -0.1438 -0.0237 -0.0000  0.0000  0.0072
                                            0.0000  0.0000  0.0171 -0.0094
     8. (0.99039) BD ( 1) C   4 - C   5  
                ( 49.81%)   0.7057* C   4 s( 35.42%)p 1.82( 64.52%)d 0.00(  0.05%)
                                            0.0001  0.5950  0.0152  0.2819 -0.0376
                                            0.7509  0.0222  0.0000 -0.0000  0.0152
                                            0.0000  0.0000 -0.0116 -0.0121
                ( 50.19%)   0.7085* C   5 s( 35.39%)p 1.82( 64.57%)d 0.00(  0.04%)
                                            0.0000  0.5948  0.0048 -0.3268 -0.0390
                                           -0.7330  0.0094 -0.0000 -0.0000  0.0107
                                            0.0000  0.0000 -0.0157 -0.0092
     9. (0.98800) BD ( 1) C   4 - H  12  
                ( 64.17%)   0.8011* C   4 s( 30.11%)p 2.32( 69.86%)d 0.00(  0.03%)
                                            0.0003 -0.5486  0.0150  0.8265 -0.0111
                                            0.1238 -0.0070  0.0000 -0.0000 -0.0043
                                           -0.0000 -0.0000 -0.0120  0.0099
                ( 35.83%)   0.5986* H  12 s( 99.89%)p 0.00(  0.11%)
                                           -0.9994  0.0054 -0.0328 -0.0065 -0.0000
    10. (0.99073) BD ( 1) C   5 - C   6  
                ( 50.09%)   0.7078* C   5 s( 34.79%)p 1.87( 65.16%)d 0.00(  0.05%)
                                            0.0000  0.5898  0.0074  0.7967  0.0037
                                            0.1235  0.0409  0.0000  0.0000  0.0018
                                            0.0000 -0.0000  0.0195 -0.0092
                ( 49.91%)   0.7064* C   6 s( 35.10%)p 1.85( 64.85%)d 0.00(  0.05%)
                                            0.0001  0.5924  0.0080 -0.8006 -0.0139
                                           -0.0762  0.0395 -0.0000  0.0000  0.0067
                                            0.0000  0.0000  0.0179 -0.0116
    11. (0.83454) BD ( 2) C   5 - C   6  
                ( 57.90%)   0.7609* C   5 s(  0.00%)p 1.00( 99.94%)d 0.00(  0.06%)
                                            0.0000 -0.0000  0.0000 -0.0000  0.0000
                                           -0.0000  0.0000  0.9997 -0.0083 -0.0000
                                            0.0209 -0.0129 -0.0000  0.0000
                ( 42.10%)   0.6488* C   6 s(  0.00%)p 1.00( 99.91%)d 0.00(  0.09%)
                                            0.0000 -0.0000  0.0000 -0.0000 -0.0000
                                           -0.0000  0.0000  0.9996  0.0009  0.0000
                                           -0.0252 -0.0160  0.0000 -0.0000
    12. (0.98965) BD ( 1) C   5 - H  13  
                ( 63.81%)   0.7988* C   5 s( 29.74%)p 2.36( 70.24%)d 0.00(  0.02%)
                                           -0.0003  0.5451 -0.0157 -0.5065  0.0056
                                            0.6676 -0.0096  0.0000 -0.0000 -0.0129
                                           -0.0000  0.0000 -0.0040 -0.0067
                ( 36.19%)   0.6016* H  13 s( 99.89%)p 0.00(  0.11%)
                                            0.9995 -0.0047  0.0201 -0.0257 -0.0000
    13. (0.98755) BD ( 1) C   6 - C   7  
                ( 49.09%)   0.7007* C   6 s( 35.31%)p 1.83( 64.65%)d 0.00(  0.05%)
                                            0.0001  0.5941  0.0104  0.4996  0.0368
                                           -0.6287  0.0170 -0.0000  0.0000 -0.0160
                                           -0.0000  0.0000 -0.0082 -0.0120
                ( 50.91%)   0.7135* C   7 s( 36.41%)p 1.75( 63.55%)d 0.00(  0.04%)
                                           -0.0001  0.6033  0.0112 -0.4842  0.0249
                                            0.6322  0.0277  0.0000  0.0000 -0.0164
                                            0.0000  0.0000  0.0008 -0.0111
    14. (0.98928) BD ( 1) C   6 - H  14  
                ( 63.46%)   0.7966* C   6 s( 29.51%)p 2.39( 70.46%)d 0.00(  0.03%)
                                           -0.0003  0.5430 -0.0144  0.3276 -0.0045
                                            0.7728 -0.0114  0.0000 -0.0000  0.0094
                                            0.0000  0.0000 -0.0095 -0.0092
                ( 36.54%)   0.6045* H  14 s( 99.89%)p 0.00(  0.11%)
                                            0.9995 -0.0026 -0.0127 -0.0301 -0.0000
    15. (0.99010) BD ( 1) C   7 - C   8  
                ( 49.16%)   0.7011* C   7 s( 33.53%)p 1.98( 66.42%)d 0.00(  0.05%)
                                           -0.0000  0.5790  0.0083 -0.2779  0.0228
                                           -0.7656 -0.0163 -0.0000 -0.0000  0.0135
                                            0.0000  0.0000 -0.0144 -0.0118
                ( 50.84%)   0.7130* C   8 s( 38.55%)p 1.59( 61.41%)d 0.00(  0.04%)
                                           -0.0000  0.6209  0.0079  0.3546  0.0108
                                            0.6986 -0.0118  0.0000 -0.0000  0.0140
                                            0.0000  0.0000 -0.0114 -0.0089
    16. (0.84499) BD ( 2) C   7 - C   8  
                ( 52.31%)   0.7233* C   7 s(  0.00%)p 1.00( 99.93%)d 0.00(  0.07%)
                                           -0.0000 -0.0000 -0.0000 -0.0000  0.0000
                                           -0.0000  0.0000  0.9997  0.0013  0.0000
                                           -0.0202 -0.0165  0.0000 -0.0000
                ( 47.69%)   0.6905* C   8 s(  0.00%)p 1.00( 99.94%)d 0.00(  0.06%)
                                            0.0000 -0.0000  0.0000 -0.0000  0.0000
                                           -0.0000 -0.0000  0.9997  0.0037 -0.0000
                                            0.0004  0.0254  0.0000  0.0000
    17. (0.98707) BD ( 1) C   7 - H  15  
                ( 63.42%)   0.7963* C   7 s( 29.98%)p 2.33( 69.99%)d 0.00(  0.02%)
                                           -0.0003  0.5473 -0.0156  0.8288 -0.0097
                                            0.1122  0.0170  0.0000  0.0000  0.0015
                                            0.0000  0.0000  0.0128 -0.0091
                ( 36.58%)   0.6048* H  15 s( 99.90%)p 0.00(  0.10%)
                                            0.9995 -0.0019 -0.0310 -0.0073 -0.0000
    18. (0.99593) BD ( 1) C   8 - O   9  
                ( 31.25%)   0.5590* C   8 s( 24.35%)p 3.09( 75.37%)d 0.01(  0.28%)
                                           -0.0001  0.4932 -0.0160  0.5131  0.0078
                                           -0.6991 -0.0400 -0.0000 -0.0000 -0.0432
                                           -0.0000  0.0000 -0.0143 -0.0262
                ( 68.75%)   0.8291* O   9 s( 34.31%)p 1.91( 65.63%)d 0.00(  0.06%)
                                            0.0000  0.5857  0.0035 -0.4509 -0.0055
                                            0.6730  0.0026  0.0000 -0.0000 -0.0148
                                           -0.0000  0.0000 -0.0168 -0.0114
    19. (0.99647) BD ( 1) O   9 - C  10  
                ( 71.82%)   0.8475* O   9 s( 31.93%)p 2.13( 68.02%)d 0.00(  0.05%)
                                            0.0001  0.5651  0.0004  0.8223  0.0002
                                            0.0597 -0.0205  0.0000 -0.0000  0.0150
                                            0.0000  0.0000  0.0147 -0.0105
                ( 28.18%)   0.5308* C  10 s( 20.44%)p 3.87( 79.20%)d 0.02(  0.36%)
                                            0.0001  0.4513  0.0271 -0.8872 -0.0502
                                           -0.0339 -0.0348 -0.0000 -0.0000  0.0027
                                            0.0000  0.0000  0.0513 -0.0302
    20. (0.99442) BD ( 1) C  10 - H  16  
                ( 62.52%)   0.7907* C  10 s( 26.51%)p 2.77( 73.44%)d 0.00(  0.04%)
                                           -0.0001  0.5147  0.0149  0.2922 -0.0076
                                           -0.8054  0.0163 -0.0000  0.0000 -0.0083
                                           -0.0000  0.0000 -0.0172 -0.0082
                ( 37.48%)   0.6122* H  16 s( 99.90%)p 0.00(  0.10%)
                                            0.9995 -0.0007 -0.0141  0.0281  0.0000
    21. (0.99746) BD ( 1) C  10 - H  17  
                ( 60.96%)   0.7807* C  10 s( 26.55%)p 2.76( 73.40%)d 0.00(  0.05%)
                                            0.0001  0.5151 -0.0132  0.2443  0.0222
                                            0.4170 -0.0168 -0.7069 -0.0004  0.0037
                                           -0.0062 -0.0159 -0.0064  0.0120
                ( 39.04%)   0.6249* H  17 s( 99.90%)p 0.00(  0.10%)
                                            0.9995 -0.0009 -0.0151 -0.0111  0.0251
    22. (0.99746) BD ( 1) C  10 - H  18  
                ( 60.96%)   0.7807* C  10 s( 26.55%)p 2.76( 73.40%)d 0.00(  0.05%)
                                            0.0001  0.5151 -0.0132  0.2443  0.0222
                                            0.4170 -0.0168  0.7069  0.0004  0.0037
                                            0.0062  0.0159 -0.0064  0.0120
                ( 39.04%)   0.6249* H  18 s( 99.90%)p 0.00(  0.10%)
                                            0.9995 -0.0009 -0.0151 -0.0111 -0.0251
    23. (0.99966) CR ( 1) C   1           s(100.00%)p 0.00(  0.00%)
                                            1.0000 -0.0001  0.0000  0.0000 -0.0000
                                           -0.0004  0.0000  0.0000 -0.0000 -0.0000
                                            0.0000 -0.0000  0.0000  0.0000
    24. (0.99988) CR ( 1) O   2           s(100.00%)p 0.00(  0.00%)
                                            1.0000 -0.0003 -0.0000  0.0003 -0.0000
                                            0.0000 -0.0000 -0.0000  0.0000  0.0000
                                           -0.0000  0.0000  0.0000 -0.0000
    25. (0.99942) CR ( 1) C   3           s(100.00%)p 0.00(  0.00%)
                                            1.0000  0.0001 -0.0000 -0.0002 -0.0000
                                            0.0001 -0.0000  0.0000 -0.0000 -0.0000
                                            0.0000  0.0000 -0.0000 -0.0000
    26. (0.99948) CR ( 1) C   4           s(100.00%)p 0.00(  0.00%)
                                            1.0000  0.0001 -0.0000 -0.0003  0.0000
                                           -0.0000  0.0000 -0.0000  0.0000  0.0000
                                           -0.0000  0.0000  0.0000 -0.0000
    27. (0.99947) CR ( 1) C   5           s(100.00%)p 0.00(  0.00%)
                                            1.0000  0.0001 -0.0000 -0.0002  0.0000
                                            0.0002 -0.0000 -0.0000  0.0000 -0.0000
                                           -0.0000  0.0000 -0.0000 -0.0000
    28. (0.99950) CR ( 1) C   6           s(100.00%)p 0.00(  0.00%)
                                            1.0000  0.0001 -0.0000  0.0001 -0.0000
                                            0.0003 -0.0000  0.0000 -0.0000  0.0000
                                            0.0000  0.0000 -0.0000 -0.0000
    29. (0.99947) CR ( 1) C   7           s(100.00%)p 0.00(  0.00%)
                                            1.0000  0.0002 -0.0000  0.0002 -0.0000
                                            0.0001  0.0000  0.0000  0.0000 -0.0000
                                           -0.0000 -0.0000  0.0000 -0.0000
    30. (0.99931) CR ( 1) C   8           s(100.00%)p 0.00(  0.00%)
                                            1.0000  0.0002 -0.0000 -0.0001  0.0000
                                           -0.0001 -0.0000 -0.0000 -0.0000 -0.0000
                                            0.0000 -0.0000  0.0000 -0.0000
    31. (0.99982) CR ( 1) O   9           s(100.00%)p 0.00(  0.00%)
                                            1.0000 -0.0002 -0.0000  0.0000 -0.0000
                                            0.0001  0.0000 -0.0000 -0.0000  0.0000
                                            0.0000  0.0000 -0.0000 -0.0000
    32. (0.99961) CR ( 1) C  10           s(100.00%)p 0.00(  0.00%)
                                            1.0000 -0.0000  0.0000  0.0001  0.0000
                                           -0.0001  0.0000 -0.0000  0.0000 -0.0000
                                           -0.0000  0.0000 -0.0000  0.0000
    33. (0.99155) LP ( 1) O   2           s( 57.78%)p 0.73( 42.20%)d 0.00(  0.02%)
                                            0.0004  0.7600  0.0157 -0.6424  0.0007
                                           -0.0968  0.0016  0.0000 -0.0000 -0.0041
                                            0.0000 -0.0000 -0.0093  0.0091
    34. (0.94124) LP ( 2) O   2           s(  0.02%)p99.99( 99.89%)d 3.77(  0.09%)
                                            0.0000  0.0128 -0.0080  0.1636  0.0014
                                           -0.9858 -0.0167  0.0000  0.0000 -0.0271
                                            0.0000  0.0000  0.0110  0.0015
    35. (0.98270) LP ( 1) O   9           s( 33.74%)p 1.96( 66.21%)d 0.00(  0.05%)
                                            0.0002  0.5809 -0.0008 -0.3454  0.0061
                                           -0.7367  0.0028 -0.0000  0.0000 -0.0130
                                           -0.0000 -0.0000  0.0132  0.0109
    36. (0.93374) LP ( 2) O   9           s(  0.00%)p 1.00( 99.94%)d 0.00(  0.06%)
                                            0.0000  0.0000  0.0000 -0.0000 -0.0000
                                           -0.0000 -0.0000  0.9997  0.0056 -0.0000
                                            0.0059  0.0227  0.0000  0.0000
    37. (0.00686) RY*( 1) C   1           s( 12.03%)p 7.30( 87.80%)d 0.01(  0.17%)
                                            0.0000  0.0584  0.3419 -0.0592  0.9280
                                           -0.0232  0.1134  0.0000 -0.0000  0.0396
                                            0.0000 -0.0000  0.0087  0.0078
    38. (0.00387) RY*( 2) C   1           s( 42.28%)p 0.16(  6.57%)d 1.21( 51.16%)
                                           -0.0000 -0.0033  0.6502 -0.0302 -0.1927
                                            0.0392 -0.1615 -0.0000 -0.0000 -0.6933
                                            0.0000  0.0000  0.1759  0.0062
    39. (0.00126) RY*( 3) C   1           s(  0.00%)p 1.00( 55.02%)d 0.82( 44.98%)
                                            0.0000 -0.0000 -0.0000  0.0000  0.0000
                                           -0.0000 -0.0000  0.0563  0.7396 -0.0000
                                            0.5578  0.3724  0.0000 -0.0000
    40. (0.00114) RY*( 4) C   1           s( 12.39%)p 6.11( 75.74%)d 0.96( 11.88%)
                                            0.0000  0.0245  0.3511 -0.0450 -0.2380
                                            0.0039  0.8359  0.0000  0.0000  0.1210
                                            0.0000  0.0000 -0.3225  0.0114
    41. (0.00035) RY*( 5) C   1           s( 31.62%)p 0.76( 24.11%)d 1.40( 44.27%)
                                            0.0000 -0.0133  0.5621 -0.0152 -0.1766
                                           -0.0009 -0.4580  0.0000  0.0000  0.6320
                                           -0.0000 -0.0000 -0.2051  0.0351
    42. (0.00003) RY*( 6) C   1           s(  0.00%)p 1.00( 45.14%)d 1.22( 54.86%)
    43. (0.00003) RY*( 7) C   1           s(  1.66%)p 3.63(  6.00%)d55.77( 92.34%)
    44. (0.00000) RY*( 8) C   1           s(  0.00%)p 1.00(  0.20%)d99.99( 99.80%)
    45. (0.00001) RY*( 9) C   1           s(  0.09%)p 0.87(  0.08%)d99.99( 99.82%)
    46. (0.00144) RY*( 1) O   2           s(  1.23%)p78.33( 96.09%)d 2.19(  2.69%)
                                           -0.0000 -0.0011  0.1108  0.0057 -0.1284
                                           -0.0118  0.9717 -0.0000 -0.0000 -0.1557
                                            0.0000  0.0000  0.0509 -0.0037
    47. (0.00009) RY*( 2) O   2           s( 46.95%)p 1.08( 50.66%)d 0.05(  2.38%)
    48. (0.00009) RY*( 3) O   2           s(  0.00%)p 1.00( 93.00%)d 0.08(  7.00%)
    49. (0.00003) RY*( 4) O   2           s( 43.76%)p 0.95( 41.56%)d 0.34( 14.69%)
    50. (0.00000) RY*( 5) O   2           s(  0.34%)p13.85(  4.72%)d99.99( 94.94%)
    51. (0.00000) RY*( 6) O   2           s(  0.00%)p 1.00(  4.29%)d22.32( 95.71%)
    52. (0.00000) RY*( 7) O   2           s(  0.00%)p 1.00(  2.87%)d33.89( 97.13%)
    53. (0.00000) RY*( 8) O   2           s(  6.41%)p 1.12(  7.18%)d13.48( 86.41%)
    54. (0.00000) RY*( 9) O   2           s(  1.23%)p 0.06(  0.07%)d80.04( 98.70%)
    55. (0.00309) RY*( 1) C   3           s(  8.15%)p10.82( 88.15%)d 0.45(  3.70%)
                                            0.0000  0.0127  0.2852  0.0055  0.2649
                                            0.0197  0.9005  0.0000  0.0000  0.0959
                                            0.0000  0.0000 -0.1645 -0.0274
    56. (0.00255) RY*( 2) C   3           s(  3.77%)p25.09( 94.49%)d 0.46(  1.74%)
                                            0.0000  0.0021  0.1940 -0.0135  0.9153
                                            0.0029 -0.3270  0.0000 -0.0000 -0.1220
                                           -0.0000 -0.0000 -0.0477 -0.0166
    57. (0.00106) RY*( 3) C   3           s( 86.50%)p 0.12( 10.04%)d 0.04(  3.46%)
                                           -0.0000 -0.0083  0.9300 -0.0123 -0.2531
                                           -0.0115 -0.1900 -0.0000 -0.0000  0.0243
                                           -0.0000 -0.0000  0.1814 -0.0326
    58. (0.00057) RY*( 4) C   3           s(  0.00%)p 1.00( 82.27%)d 0.22( 17.73%)
                                            0.0000  0.0000  0.0000  0.0000  0.0000
                                           -0.0000 -0.0000  0.0011  0.9070 -0.0000
                                            0.3897 -0.1596 -0.0000 -0.0000
    59. (0.00025) RY*( 5) C   3           s(  0.00%)p 1.00( 16.02%)d 5.24( 83.98%)
                                           -0.0000 -0.0000  0.0000 -0.0000 -0.0000
                                            0.0000  0.0000 -0.0015 -0.4003 -0.0000
                                            0.9155 -0.0395  0.0000  0.0000
    60. (0.00016) RY*( 6) C   3           s(  0.00%)p 1.00(  1.73%)d56.91( 98.27%)
                                           -0.0000 -0.0000  0.0000  0.0000 -0.0000
                                            0.0000 -0.0000 -0.0132  0.1307 -0.0000
                                            0.0997  0.9863 -0.0000 -0.0000
    61. (0.00014) RY*( 7) C   3           s(  1.38%)p 3.53(  4.87%)d67.94( 93.75%)
                                           -0.0000 -0.0039  0.1174  0.0210 -0.1390
                                           -0.0005 -0.1701  0.0000 -0.0000 -0.0256
                                           -0.0000 -0.0000 -0.9679  0.0088
    62. (0.00006) RY*( 8) C   3           s(  0.04%)p58.97(  2.44%)d99.99( 97.51%)
    63. (0.00002) RY*( 9) C   3           s(  0.21%)p 0.32(  0.07%)d99.99( 99.73%)
    64. (0.00356) RY*( 1) C   4           s(  1.52%)p62.05( 94.45%)d 2.65(  4.03%)
                                            0.0000 -0.0177  0.1221 -0.0325 -0.7837
                                           -0.0005 -0.5738 -0.0000 -0.0000 -0.0351
                                           -0.0000  0.0000 -0.1966  0.0194
    65. (0.00190) RY*( 2) C   4           s(  5.04%)p18.35( 92.41%)d 0.51(  2.55%)
                                           -0.0000  0.0205  0.2235  0.0092  0.5713
                                            0.0254 -0.7727  0.0000 -0.0000  0.1302
                                            0.0000  0.0000  0.0869 -0.0321
    66. (0.00052) RY*( 3) C   4           s( 91.51%)p 0.07(  6.35%)d 0.02(  2.13%)
                                            0.0000 -0.0081  0.9566 -0.0195 -0.0070
                                           -0.0148  0.2508 -0.0000  0.0000 -0.0691
                                           -0.0000 -0.0000 -0.1016 -0.0788
    67. (0.00046) RY*( 4) C   4           s(  0.00%)p 1.00( 24.22%)d 3.13( 75.78%)
                                            0.0000 -0.0000  0.0000 -0.0000  0.0000
                                           -0.0000  0.0000  0.0193 -0.4917 -0.0000
                                           -0.1513  0.8573  0.0000  0.0000
    68. (0.00022) RY*( 5) C   4           s(  0.00%)p 1.00( 69.88%)d 0.43( 30.12%)
                                           -0.0000 -0.0000  0.0000  0.0000 -0.0000
                                            0.0000 -0.0000 -0.0150  0.8358 -0.0000
                                            0.1930  0.5138  0.0000  0.0000
    69. (0.00007) RY*( 6) C   4           s(  0.22%)p 9.68(  2.12%)d99.99( 97.66%)
    70. (0.00003) RY*( 7) C   4           s(  1.53%)p 2.48(  3.80%)d61.92( 94.67%)
    71. (0.00000) RY*( 8) C   4           s(  0.00%)p 1.00(  5.98%)d15.73( 94.02%)
    72. (0.00000) RY*( 9) C   4           s(  0.26%)p 3.54(  0.91%)d99.99( 98.83%)
    73. (0.00250) RY*( 1) C   5           s(  0.12%)p99.99( 91.11%)d70.28(  8.77%)
                                           -0.0000  0.0287  0.0206  0.0214  0.5799
                                           -0.0287 -0.7573 -0.0000 -0.0000 -0.2830
                                           -0.0000 -0.0000 -0.0802 -0.0340
    74. (0.00120) RY*( 2) C   5           s(  0.02%)p99.99( 98.45%)d82.98(  1.53%)
                                           -0.0000 -0.0006  0.0136 -0.0285  0.7876
                                           -0.0188  0.6026 -0.0000  0.0000  0.0357
                                           -0.0000  0.0000 -0.1184 -0.0002
    75. (0.00045) RY*( 3) C   5           s( 90.62%)p 0.00(  0.41%)d 0.10(  8.97%)
                                            0.0000  0.0013  0.9519 -0.0141  0.0296
                                            0.0140 -0.0534  0.0000 -0.0000  0.2527
                                           -0.0000 -0.0000  0.1114 -0.1159
    76. (0.00038) RY*( 4) C   5           s(  0.00%)p 1.00( 47.51%)d 1.10( 52.49%)
                                            0.0000  0.0000  0.0000 -0.0000 -0.0000
                                            0.0000 -0.0000 -0.0047  0.6893 -0.0000
                                            0.6690  0.2781 -0.0000  0.0000
    77. (0.00026) RY*( 5) C   5           s(  0.00%)p 1.00( 43.85%)d 1.28( 56.15%)
                                            0.0000  0.0000 -0.0000  0.0000  0.0000
                                           -0.0000  0.0000 -0.0064 -0.6622 -0.0000
                                            0.4260  0.6165 -0.0000  0.0000
    78. (0.00008) RY*( 6) C   5           s(  0.10%)p15.65(  1.60%)d99.99( 98.30%)
    79. (0.00002) RY*( 7) C   5           s(  9.16%)p 0.65(  5.96%)d 9.27( 84.88%)
    80. (0.00000) RY*( 8) C   5           s(  0.00%)p 1.00(  8.69%)d10.50( 91.31%)
    81. (0.00000) RY*( 9) C   5           s(  0.06%)p42.26(  2.50%)d99.99( 97.44%)
    82. (0.00273) RY*( 1) C   6           s(  0.15%)p99.99( 92.64%)d46.73(  7.21%)
                                            0.0000  0.0279  0.0277 -0.0134 -0.4197
                                           -0.0337 -0.8654 -0.0000 -0.0000  0.1906
                                            0.0000  0.0000 -0.1861 -0.0330
    83. (0.00137) RY*( 2) C   6           s(  0.03%)p99.99( 98.70%)d37.66(  1.27%)
                                            0.0000  0.0014  0.0183 -0.0343  0.8971
                                            0.0123 -0.4253 -0.0000  0.0000  0.0966
                                            0.0000  0.0000  0.0577 -0.0055
    84. (0.00045) RY*( 3) C   6           s(  0.00%)p 1.00(  1.77%)d55.49( 98.23%)
                                           -0.0000 -0.0000  0.0000  0.0000 -0.0000
                                            0.0000  0.0000  0.0187 -0.1317 -0.0000
                                            0.9379 -0.3204 -0.0000  0.0000
    85. (0.00042) RY*( 4) C   6           s( 94.27%)p 0.00(  0.13%)d 0.06(  5.60%)
                                           -0.0000 -0.0044  0.9709  0.0069 -0.0205
                                            0.0202 -0.0205 -0.0000 -0.0000 -0.1671
                                           -0.0000  0.0000  0.1288 -0.1071
    86. (0.00028) RY*( 5) C   6           s(  0.00%)p 1.00( 91.71%)d 0.09(  8.29%)
                                            0.0000 -0.0000  0.0000  0.0000 -0.0000
                                            0.0000 -0.0000 -0.0045  0.9577 -0.0000
                                            0.0371 -0.2855  0.0000 -0.0000
    87. (0.00007) RY*( 6) C   6           s(  0.07%)p19.50(  1.28%)d99.99( 98.66%)
    88. (0.00003) RY*( 7) C   6           s(  5.37%)p 1.12(  6.00%)d16.50( 88.63%)
    89. (0.00000) RY*( 8) C   6           s(  0.00%)p 1.00(  6.61%)d14.14( 93.39%)
    90. (0.00000) RY*( 9) C   6           s(  0.19%)p 6.81(  1.29%)d99.99( 98.52%)
    91. (0.00226) RY*( 1) C   7           s(  0.67%)p99.99( 94.04%)d 7.86(  5.29%)
                                            0.0000  0.0220  0.0790 -0.0272 -0.9691
                                           -0.0042 -0.0237 -0.0000 -0.0000  0.0268
                                            0.0000  0.0000  0.2253 -0.0371
    92. (0.00114) RY*( 2) C   7           s(  4.80%)p19.45( 93.45%)d 0.36(  1.75%)
                                            0.0000  0.0137  0.2188  0.0110  0.0480
                                            0.0282 -0.9650  0.0000 -0.0000 -0.1237
                                           -0.0000  0.0000  0.0394 -0.0253
    93. (0.00058) RY*( 3) C   7           s( 91.37%)p 0.05(  4.56%)d 0.04(  4.06%)
                                           -0.0000 -0.0080  0.9559  0.0222  0.0285
                                           -0.0029  0.2105  0.0000 -0.0000  0.0075
                                            0.0000  0.0000 -0.1957 -0.0479
    94. (0.00056) RY*( 4) C   7           s(  0.00%)p 1.00( 90.77%)d 0.10(  9.23%)
                                           -0.0000 -0.0000  0.0000  0.0000 -0.0000
                                           -0.0000  0.0000 -0.0086  0.9527  0.0000
                                           -0.1428 -0.2682 -0.0000 -0.0000
    95. (0.00026) RY*( 5) C   7           s(  0.00%)p 1.00(  5.64%)d16.72( 94.36%)
                                           -0.0000 -0.0000 -0.0000 -0.0000 -0.0000
                                           -0.0000 -0.0000  0.0112  0.2373 -0.0000
                                           -0.2018  0.9502  0.0000  0.0000
    96. (0.00007) RY*( 6) C   7           s(  1.98%)p 2.49(  4.93%)d47.00( 93.09%)
    97. (0.00003) RY*( 7) C   7           s(  1.14%)p 2.15(  2.45%)d84.70( 96.41%)
    98. (0.00001) RY*( 8) C   7           s(  0.00%)p 1.00(  3.66%)d26.36( 96.34%)
    99. (0.00000) RY*( 9) C   7           s(  0.10%)p 6.01(  0.62%)d99.99( 99.28%)
   100. (0.00344) RY*( 1) C   8           s(  3.51%)p26.35( 92.44%)d 1.16(  4.05%)
                                            0.0000  0.0403  0.1829 -0.0008 -0.0730
                                           -0.0205  0.9584 -0.0000  0.0000 -0.1230
                                           -0.0000  0.0000 -0.1587 -0.0155
   101. (0.00174) RY*( 2) C   8           s(  2.26%)p32.74( 74.04%)d10.48( 23.70%)
                                            0.0000  0.0145  0.1497 -0.0258 -0.8422
                                            0.0002 -0.1745 -0.0000 -0.0000 -0.0012
                                           -0.0000  0.0000 -0.4847 -0.0452
   102. (0.00130) RY*( 3) C   8           s(  0.00%)p 1.00(  3.05%)d31.80( 96.95%)
                                            0.0000 -0.0000  0.0000  0.0000  0.0000
                                           -0.0000 -0.0000 -0.0220 -0.1732  0.0000
                                           -0.4092  0.8956  0.0000  0.0000
   103. (0.00115) RY*( 4) C   8           s( 71.67%)p 0.12(  8.80%)d 0.27( 19.53%)
                                           -0.0000 -0.0055  0.8466  0.0147  0.2699
                                           -0.0274 -0.1192  0.0000  0.0000  0.3864
                                            0.0000 -0.0000 -0.1776  0.1202
   104. (0.00060) RY*( 5) C   8           s(  0.00%)p 1.00(  8.77%)d10.41( 91.23%)
                                            0.0000 -0.0000  0.0000 -0.0000  0.0000
                                            0.0000 -0.0000 -0.0082 -0.2960 -0.0000
                                            0.8892  0.3488 -0.0000  0.0000
   105. (0.00038) RY*( 6) C   8           s(  0.00%)p 1.00( 88.25%)d 0.13( 11.75%)
                                            0.0000 -0.0000  0.0000 -0.0000 -0.0000
                                            0.0000 -0.0000 -0.0106  0.9393 -0.0000
                                            0.2047  0.2750  0.0000  0.0000
   106. (0.00034) RY*( 7) C   8           s( 21.44%)p 0.16(  3.41%)d 3.51( 75.15%)
                                           -0.0000 -0.0057  0.4630 -0.0068 -0.1335
                                            0.0249 -0.1249  0.0000 -0.0000 -0.7558
                                           -0.0000 -0.0000  0.4240 -0.0223
   107. (0.00015) RY*( 8) C   8           s(  0.59%)p36.11( 21.15%)d99.99( 78.27%)
                                            0.0000  0.0270  0.0716  0.0245 -0.4376
                                           -0.0256  0.1370  0.0000 -0.0000  0.5024
                                            0.0000 -0.0000  0.7254  0.0635
   108. (0.00001) RY*( 9) C   8           s(  0.83%)p 0.28(  0.23%)d99.99( 98.94%)
   109. (0.00139) RY*( 1) O   9           s( 17.82%)p 4.11( 73.21%)d 0.50(  8.97%)
                                            0.0000 -0.0095  0.4220 -0.0105 -0.5237
                                           -0.0033 -0.6766 -0.0000 -0.0000 -0.2172
                                            0.0000 -0.0000  0.1985 -0.0555
   110. (0.00097) RY*( 2) O   9           s(  0.00%)p 1.00( 96.39%)d 0.04(  3.61%)
                                           -0.0000  0.0000 -0.0000  0.0000 -0.0000
                                            0.0000 -0.0000 -0.0099  0.9818 -0.0000
                                            0.0782  0.1730 -0.0000  0.0000
   111. (0.00017) RY*( 3) O   9           s(  2.38%)p21.21( 50.44%)d19.84( 47.18%)
                                            0.0000 -0.0071  0.1541  0.0117  0.6526
                                           -0.0034 -0.2799  0.0000  0.0000 -0.6086
                                           -0.0000 -0.0000 -0.2719 -0.1656
   112. (0.00016) RY*( 4) O   9           s(  0.00%)p 1.00(  0.04%)d99.99( 99.96%)
                                            0.0000  0.0000 -0.0000 -0.0000 -0.0000
                                            0.0000 -0.0000  0.0018 -0.0190 -0.0000
                                            0.9472 -0.3202 -0.0000  0.0000
   113. (0.00009) RY*( 5) O   9           s( 57.17%)p 0.62( 35.73%)d 0.12(  7.10%)
   114. (0.00005) RY*( 6) O   9           s( 21.85%)p 1.30( 28.41%)d 2.28( 49.73%)
   115. (0.00000) RY*( 7) O   9           s(  0.00%)p 1.00(  3.62%)d26.59( 96.38%)
   116. (0.00001) RY*( 8) O   9           s(  0.62%)p13.85(  8.61%)d99.99( 90.77%)
   117. (0.00001) RY*( 9) O   9           s(  0.18%)p20.48(  3.74%)d99.99( 96.08%)
   118. (0.00145) RY*( 1) C  10           s( 21.53%)p 2.82( 60.79%)d 0.82( 17.68%)
                                            0.0000  0.0084  0.4639  0.0281 -0.5498
                                            0.0446  0.5503  0.0000 -0.0000 -0.4172
                                           -0.0000 -0.0000  0.0285 -0.0445
   119. (0.00081) RY*( 2) C  10           s(  1.40%)p68.48( 95.70%)d 2.08(  2.91%)
                                            0.0000 -0.0233  0.1159  0.0666 -0.6087
                                           -0.0004 -0.7629  0.0000 -0.0000 -0.0547
                                           -0.0000 -0.0000  0.1503 -0.0588
   120. (0.00075) RY*( 3) C  10           s(  0.00%)p 1.00( 32.14%)d 2.11( 67.86%)
                                           -0.0000 -0.0000  0.0000  0.0000  0.0000
                                            0.0000  0.0000 -0.0087 -0.5669 -0.0000
                                            0.8196  0.0823 -0.0000  0.0000
   121. (0.00021) RY*( 4) C  10           s(  9.04%)p 1.04(  9.44%)d 9.02( 81.52%)
                                            0.0000  0.0008  0.3007  0.0191 -0.2480
                                            0.0101  0.1801  0.0000  0.0000  0.9026
                                            0.0000  0.0000 -0.0095 -0.0201
   122. (0.00013) RY*( 5) C  10           s(  0.00%)p 1.00( 66.13%)d 0.51( 33.87%)
                                           -0.0000 -0.0000 -0.0000  0.0000 -0.0000
                                           -0.0000 -0.0000 -0.0100  0.8131 -0.0000
                                            0.5406  0.2156 -0.0000  0.0000
   123. (0.00001) RY*( 6) C  10           s( 67.70%)p 0.47( 31.56%)d 0.01(  0.73%)
   124. (0.00000) RY*( 7) C  10           s(  0.00%)p 1.00(  1.79%)d54.83( 98.21%)
   125. (0.00001) RY*( 8) C  10           s(  0.13%)p19.00(  2.45%)d99.99( 97.42%)
   126. (0.00000) RY*( 9) C  10           s(  0.15%)p 3.74(  0.55%)d99.99( 99.30%)
   127. (0.00178) RY*( 1) H  11           s( 99.82%)p 0.00(  0.18%)
                                            0.0098  0.9990 -0.0179  0.0389 -0.0000
   128. (0.00005) RY*( 2) H  11           s(  0.14%)p99.99( 99.86%)
   129. (0.00003) RY*( 3) H  11           s(  0.15%)p99.99( 99.85%)
   130. (0.00001) RY*( 4) H  11           s(  0.00%)p 1.00(100.00%)
   131. (0.00187) RY*( 1) H  12           s( 99.63%)p 0.00(  0.37%)
                                            0.0067  0.9981 -0.0294 -0.0537  0.0000
   132. (0.00004) RY*( 2) H  12           s(  0.00%)p 1.00(100.00%)
   133. (0.00004) RY*( 3) H  12           s(  0.29%)p99.99( 99.71%)
   134. (0.00003) RY*( 4) H  12           s(  0.19%)p99.99( 99.81%)
   135. (0.00070) RY*( 1) H  13           s( 99.83%)p 0.00(  0.17%)
                                            0.0060  0.9991 -0.0129  0.0396  0.0000
   136. (0.00006) RY*( 2) H  13           s(  0.00%)p 1.00(100.00%)
   137. (0.00003) RY*( 3) H  13           s(  0.22%)p99.99( 99.78%)
   138. (0.00003) RY*( 4) H  13           s(  0.06%)p99.99( 99.94%)
   139. (0.00072) RY*( 1) H  14           s( 99.68%)p 0.00(  0.32%)
                                            0.0044  0.9984  0.0162  0.0538  0.0000
   140. (0.00005) RY*( 2) H  14           s(  0.00%)p 1.00(100.00%)
   141. (0.00003) RY*( 3) H  14           s(  0.38%)p99.99( 99.62%)
   142. (0.00003) RY*( 4) H  14           s(  0.04%)p99.99( 99.96%)
   143. (0.00065) RY*( 1) H  15           s( 99.58%)p 0.00(  0.42%)
                                            0.0038  0.9979  0.0633 -0.0146  0.0000
   144. (0.00008) RY*( 2) H  15           s(  0.00%)p 1.00(100.00%)
   145. (0.00003) RY*( 3) H  15           s(  0.03%)p99.99( 99.97%)
   146. (0.00003) RY*( 4) H  15           s(  0.50%)p99.99( 99.50%)
   147. (0.00024) RY*( 1) H  16           s( 97.15%)p 0.03(  2.85%)
                                            0.0055  0.9856  0.0083 -0.1687 -0.0000
   148. (0.00008) RY*( 2) H  16           s(  0.00%)p 1.00(100.00%)
   149. (0.00005) RY*( 3) H  16           s(  2.45%)p39.81( 97.55%)
   150. (0.00000) RY*( 4) H  16           s(  0.50%)p99.99( 99.50%)
   151. (0.00072) RY*( 1) H  17           s( 98.11%)p 0.02(  1.89%)
                                            0.0030  0.9905  0.0427  0.1307 -0.0030
   152. (0.00009) RY*( 2) H  17           s(  1.30%)p75.68( 98.70%)
   153. (0.00007) RY*( 3) H  17           s(  0.08%)p99.99( 99.92%)
   154. (0.00001) RY*( 4) H  17           s(  0.61%)p99.99( 99.39%)
   155. (0.00072) RY*( 1) H  18           s( 98.11%)p 0.02(  1.89%)
                                            0.0030  0.9905  0.0427  0.1307  0.0030
   156. (0.00009) RY*( 2) H  18           s(  1.30%)p75.68( 98.70%)
   157. (0.00007) RY*( 3) H  18           s(  0.08%)p99.99( 99.92%)
   158. (0.00001) RY*( 4) H  18           s(  0.61%)p99.99( 99.39%)
   159. (0.00162) BD*( 1) C   1 - O   2  
                ( 66.25%)   0.8140* C   1 s( 31.59%)p 2.16( 68.16%)d 0.01(  0.25%)
                                           -0.0000 -0.5592  0.0563  0.8124  0.0653
                                            0.1255  0.0393 -0.0000 -0.0000 -0.0107
                                            0.0000  0.0000 -0.0426  0.0242
                ( 33.75%)  -0.5809* O   2 s( 42.27%)p 1.36( 57.64%)d 0.00(  0.09%)
                                            0.0000 -0.6496  0.0279 -0.7472  0.0208
                                           -0.1326  0.0014  0.0000 -0.0000 -0.0103
                                            0.0000  0.0000 -0.0250  0.0124
   160. (0.03951) BD*( 2) C   1 - O   2  
                ( 66.00%)   0.8124* C   1 s(  0.00%)p 1.00( 99.65%)d 0.00(  0.35%)
                                           -0.0000 -0.0000 -0.0000 -0.0000 -0.0000
                                            0.0000 -0.0000  0.9978 -0.0300 -0.0000
                                           -0.0594 -0.0021 -0.0000  0.0000
                ( 34.00%)  -0.5831* O   2 s(  0.00%)p 1.00( 99.84%)d 0.00(  0.16%)
                                           -0.0000  0.0000 -0.0000  0.0000 -0.0000
                                            0.0000  0.0000  0.9992 -0.0100  0.0000
                                            0.0386  0.0081  0.0000 -0.0000
   161. (0.03230) BD*( 1) C   1 - C   3  
                ( 55.08%)   0.7421* C   1 s( 35.92%)p 1.78( 64.01%)d 0.00(  0.07%)
                                            0.0004  0.5993 -0.0070  0.2984  0.0031
                                            0.7423 -0.0093 -0.0000 -0.0000  0.0169
                                           -0.0000 -0.0000 -0.0153 -0.0116
                ( 44.92%)  -0.6702* C   3 s( 31.85%)p 2.14( 68.12%)d 0.00(  0.03%)
                                           -0.0001  0.5643 -0.0050 -0.3276  0.0009
                                           -0.7575  0.0085 -0.0000 -0.0000  0.0098
                                            0.0000  0.0000 -0.0115 -0.0091
   162. (0.02702) BD*( 1) C   1 - H  11  
                ( 39.98%)   0.6323* C   1 s( 32.43%)p 2.08( 67.53%)d 0.00(  0.05%)
                                            0.0003 -0.5685 -0.0331 -0.4932  0.0312
                                            0.6565  0.0071 -0.0000  0.0000  0.0201
                                           -0.0000  0.0000  0.0005  0.0077
                ( 60.02%)  -0.7747* H  11 s( 99.89%)p 0.00(  0.11%)
                                           -0.9994  0.0112  0.0184 -0.0270  0.0000
   163. (0.01144) BD*( 1) C   3 - C   4  
                ( 48.22%)   0.6944* C   3 s( 35.04%)p 1.85( 64.92%)d 0.00(  0.03%)
                                            0.0002 -0.5920 -0.0005  0.4785  0.0181
                                           -0.6479  0.0148  0.0000  0.0000  0.0128
                                           -0.0000 -0.0000  0.0076  0.0101
                ( 51.78%)  -0.7196* C   4 s( 34.38%)p 1.91( 65.57%)d 0.00(  0.05%)
                                           -0.0001 -0.5863 -0.0062 -0.4857  0.0200
                                            0.6474  0.0155  0.0000  0.0000  0.0181
                                            0.0000 -0.0000  0.0010  0.0132
   164. (0.16690) BD*( 2) C   3 - C   4  
                ( 38.88%)   0.6236* C   3 s(  0.00%)p 1.00( 99.98%)d 0.00(  0.02%)
                                            0.0000 -0.0000 -0.0000  0.0000  0.0000
                                            0.0000  0.0000 -0.9999 -0.0001  0.0000
                                           -0.0023 -0.0131 -0.0000  0.0000
                ( 61.12%)  -0.7818* C   4 s(  0.00%)p 1.00( 99.93%)d 0.00(  0.07%)
                                           -0.0000 -0.0000 -0.0000  0.0000  0.0000
                                            0.0000  0.0000 -0.9995 -0.0170  0.0000
                                           -0.0256  0.0082  0.0000 -0.0000
   165. (0.01596) BD*( 1) C   3 - C   8  
                ( 50.10%)   0.7078* C   3 s( 33.07%)p 2.02( 66.88%)d 0.00(  0.05%)
                                            0.0001  0.5749  0.0103  0.8141  0.0037
                                            0.0758 -0.0164  0.0000 -0.0000  0.0039
                                            0.0000  0.0000  0.0187 -0.0109
                ( 49.90%)  -0.7064* C   8 s( 36.80%)p 1.72( 63.16%)d 0.00(  0.04%)
                                           -0.0002  0.6066  0.0016 -0.7807  0.0301
                                           -0.1438 -0.0237 -0.0000  0.0000  0.0072
                                            0.0000  0.0000  0.0171 -0.0094
   166. (0.00732) BD*( 1) C   4 - C   5  
                ( 50.19%)   0.7085* C   4 s( 35.42%)p 1.82( 64.52%)d 0.00(  0.05%)
                                            0.0001  0.5950  0.0152  0.2819 -0.0376
                                            0.7509  0.0222  0.0000 -0.0000  0.0152
                                            0.0000  0.0000 -0.0116 -0.0121
                ( 49.81%)  -0.7057* C   5 s( 35.39%)p 1.82( 64.57%)d 0.00(  0.04%)
                                            0.0000  0.5948  0.0048 -0.3268 -0.0390
                                           -0.7330  0.0094 -0.0000 -0.0000  0.0107
                                            0.0000  0.0000 -0.0157 -0.0092
   167. (0.00822) BD*( 1) C   4 - H  12  
                ( 35.83%)   0.5986* C   4 s( 30.11%)p 2.32( 69.86%)d 0.00(  0.03%)
                                           -0.0003  0.5486 -0.0150 -0.8265  0.0111
                                           -0.1238  0.0070 -0.0000  0.0000  0.0043
                                            0.0000  0.0000  0.0120 -0.0099
                ( 64.17%)  -0.8011* H  12 s( 99.89%)p 0.00(  0.11%)
                                            0.9994 -0.0054  0.0328  0.0065  0.0000
   168. (0.00786) BD*( 1) C   5 - C   6  
                ( 49.91%)   0.7064* C   5 s( 34.79%)p 1.87( 65.16%)d 0.00(  0.05%)
                                           -0.0000 -0.5898 -0.0074 -0.7967 -0.0037
                                           -0.1235 -0.0409 -0.0000 -0.0000 -0.0018
                                           -0.0000  0.0000 -0.0195  0.0092
                ( 50.09%)  -0.7078* C   6 s( 35.10%)p 1.85( 64.85%)d 0.00(  0.05%)
                                           -0.0001 -0.5924 -0.0080  0.8006  0.0139
                                            0.0762 -0.0395  0.0000 -0.0000 -0.0067
                                           -0.0000 -0.0000 -0.0179  0.0116
   169. (0.16580) BD*( 2) C   5 - C   6  
                ( 42.10%)   0.6488* C   5 s(  0.00%)p 1.00( 99.94%)d 0.00(  0.06%)
                                           -0.0000  0.0000 -0.0000  0.0000 -0.0000
                                            0.0000 -0.0000 -0.9997  0.0083  0.0000
                                           -0.0209  0.0129  0.0000 -0.0000
                ( 57.90%)  -0.7609* C   6 s(  0.00%)p 1.00( 99.91%)d 0.00(  0.09%)
                                           -0.0000  0.0000 -0.0000  0.0000  0.0000
                                            0.0000 -0.0000 -0.9996 -0.0009 -0.0000
                                            0.0252  0.0160 -0.0000  0.0000
   170. (0.00646) BD*( 1) C   5 - H  13  
                ( 36.19%)   0.6016* C   5 s( 29.74%)p 2.36( 70.24%)d 0.00(  0.02%)
                                            0.0003 -0.5451  0.0157  0.5065 -0.0056
                                           -0.6676  0.0096 -0.0000  0.0000  0.0129
                                            0.0000 -0.0000  0.0040  0.0067
                ( 63.81%)  -0.7988* H  13 s( 99.89%)p 0.00(  0.11%)
                                           -0.9995  0.0047 -0.0201  0.0257  0.0000
   171. (0.00776) BD*( 1) C   6 - C   7  
                ( 50.91%)   0.7135* C   6 s( 35.31%)p 1.83( 64.65%)d 0.00(  0.05%)
                                            0.0001  0.5941  0.0104  0.4996  0.0368
                                           -0.6287  0.0170 -0.0000  0.0000 -0.0160
                                           -0.0000  0.0000 -0.0082 -0.0120
                ( 49.09%)  -0.7007* C   7 s( 36.41%)p 1.75( 63.55%)d 0.00(  0.04%)
                                           -0.0001  0.6033  0.0112 -0.4842  0.0249
                                            0.6322  0.0277  0.0000  0.0000 -0.0164
                                            0.0000  0.0000  0.0008 -0.0111
   172. (0.00641) BD*( 1) C   6 - H  14  
                ( 36.54%)   0.6045* C   6 s( 29.51%)p 2.39( 70.46%)d 0.00(  0.03%)
                                            0.0003 -0.5430  0.0144 -0.3276  0.0045
                                           -0.7728  0.0114 -0.0000  0.0000 -0.0094
                                           -0.0000 -0.0000  0.0095  0.0092
                ( 63.46%)  -0.7966* H  14 s( 99.89%)p 0.00(  0.11%)
                                           -0.9995  0.0026  0.0127  0.0301  0.0000
   173. (0.01414) BD*( 1) C   7 - C   8  
                ( 50.84%)   0.7130* C   7 s( 33.53%)p 1.98( 66.42%)d 0.00(  0.05%)
                                           -0.0000  0.5790  0.0083 -0.2779  0.0228
                                           -0.7656 -0.0163 -0.0000 -0.0000  0.0135
                                            0.0000  0.0000 -0.0144 -0.0118
                ( 49.16%)  -0.7011* C   8 s( 38.55%)p 1.59( 61.41%)d 0.00(  0.04%)
                                           -0.0000  0.6209  0.0079  0.3546  0.0108
                                            0.6986 -0.0118  0.0000 -0.0000  0.0140
                                            0.0000  0.0000 -0.0114 -0.0089
   174. (0.19836) BD*( 2) C   7 - C   8  
                ( 47.69%)   0.6905* C   7 s(  0.00%)p 1.00( 99.93%)d 0.00(  0.07%)
                                            0.0000  0.0000  0.0000  0.0000 -0.0000
                                            0.0000 -0.0000 -0.9997 -0.0013 -0.0000
                                            0.0202  0.0165 -0.0000  0.0000
                ( 52.31%)  -0.7233* C   8 s(  0.00%)p 1.00( 99.94%)d 0.00(  0.06%)
                                           -0.0000  0.0000 -0.0000  0.0000 -0.0000
                                            0.0000  0.0000 -0.9997 -0.0037  0.0000
                                           -0.0004 -0.0254 -0.0000 -0.0000
   175. (0.00654) BD*( 1) C   7 - H  15  
                ( 36.58%)   0.6048* C   7 s( 29.98%)p 2.33( 69.99%)d 0.00(  0.02%)
                                            0.0003 -0.5473  0.0156 -0.8288  0.0097
                                           -0.1122 -0.0170 -0.0000 -0.0000 -0.0015
                                           -0.0000 -0.0000 -0.0128  0.0091
                ( 63.42%)  -0.7963* H  15 s( 99.90%)p 0.00(  0.10%)
                                           -0.9995  0.0019  0.0310  0.0073  0.0000
   176. (0.01716) BD*( 1) C   8 - O   9  
                ( 68.75%)   0.8291* C   8 s( 24.35%)p 3.09( 75.37%)d 0.01(  0.28%)
                                           -0.0001  0.4932 -0.0160  0.5131  0.0078
                                           -0.6991 -0.0400 -0.0000 -0.0000 -0.0432
                                           -0.0000  0.0000 -0.0143 -0.0262
                ( 31.25%)  -0.5590* O   9 s( 34.31%)p 1.91( 65.63%)d 0.00(  0.06%)
                                            0.0000  0.5857  0.0035 -0.4509 -0.0055
                                            0.6730  0.0026  0.0000 -0.0000 -0.0148
                                           -0.0000  0.0000 -0.0168 -0.0114
   177. (0.00431) BD*( 1) O   9 - C  10  
                ( 28.18%)   0.5308* O   9 s( 31.93%)p 2.13( 68.02%)d 0.00(  0.05%)
                                           -0.0001 -0.5651 -0.0004 -0.8223 -0.0002
                                           -0.0597  0.0205 -0.0000  0.0000 -0.0150
                                           -0.0000 -0.0000 -0.0147  0.0105
                ( 71.82%)  -0.8475* C  10 s( 20.44%)p 3.87( 79.20%)d 0.02(  0.36%)
                                           -0.0001 -0.4513 -0.0271  0.8872  0.0502
                                            0.0339  0.0348  0.0000  0.0000 -0.0027
                                           -0.0000 -0.0000 -0.0513  0.0302
   178. (0.00333) BD*( 1) C  10 - H  16  
                ( 37.48%)   0.6122* C  10 s( 26.51%)p 2.77( 73.44%)d 0.00(  0.04%)
                                            0.0001 -0.5147 -0.0149 -0.2922  0.0076
                                            0.8054 -0.0163  0.0000 -0.0000  0.0083
                                            0.0000 -0.0000  0.0172  0.0082
                ( 62.52%)  -0.7907* H  16 s( 99.90%)p 0.00(  0.10%)
                                           -0.9995  0.0007  0.0141 -0.0281 -0.0000
   179. (0.00685) BD*( 1) C  10 - H  17  
                ( 39.04%)   0.6249* C  10 s( 26.55%)p 2.76( 73.40%)d 0.00(  0.05%)
                                           -0.0001 -0.5151  0.0132 -0.2443 -0.0222
                                           -0.4170  0.0168  0.7069  0.0004 -0.0037
                                            0.0062  0.0159  0.0064 -0.0120
                ( 60.96%)  -0.7807* H  17 s( 99.90%)p 0.00(  0.10%)
                                           -0.9995  0.0009  0.0151  0.0111 -0.0251
   180. (0.00685) BD*( 1) C  10 - H  18  
                ( 39.04%)   0.6249* C  10 s( 26.55%)p 2.76( 73.40%)d 0.00(  0.05%)
                                           -0.0001 -0.5151  0.0132 -0.2443 -0.0222
                                           -0.4170  0.0168 -0.7069 -0.0004 -0.0037
                                           -0.0062 -0.0159  0.0064 -0.0120
                ( 60.96%)  -0.7807* H  18 s( 99.90%)p 0.00(  0.10%)
                                           -0.9995  0.0009  0.0151  0.0111  0.0251


 NHO Directionality and "Bond Bending" (deviations from line of nuclear centers)

         [Thresholds for printing:  angular deviation  >  1.0 degree]
                                    hybrid p-character > 25.0%
                                    orbital occupancy  >  0.10e

                                Line of Centers        Hybrid 1              Hybrid 2
                                ---------------  -------------------   ------------------
                NBO               Theta   Phi    Theta   Phi    Dev    Theta   Phi    Dev
 ========================================================================================
     1. BD (   1) C   1 - O   2    90.0  189.5    90.0  190.6   1.1      --     --    --
     2. BD (   2) C   1 - O   2    90.0  189.5     0.0    0.0  90.0      0.0    0.0  90.0
     3. BD (   1) C   1 - C   3    90.0   65.9    90.0   67.6   1.8      --     --    --
     4. BD (   1) C   1 - H  11    90.0  310.5    90.0  304.8   5.7      --     --    --
     5. BD (   1) C   3 - C   4    90.0  126.7    90.0  128.1   1.4     90.0  305.1   1.6
     6. BD (   2) C   3 - C   4    90.0  126.7     0.0    0.0  90.0      0.0    0.0  90.0
     7. BD (   1) C   3 - C   8    90.0    7.3    90.0    4.2   3.2     90.0  192.6   5.3
     8. BD (   1) C   4 - C   5    90.0   67.9    90.0   72.5   4.6     90.0  243.2   4.7
     9. BD (   1) C   4 - H  12    90.0  189.6    90.0  188.2   1.5      --     --    --
    10. BD (   1) C   5 - C   6    90.0    6.9    90.0   11.6   4.7     90.0  182.6   4.3
    11. BD (   2) C   5 - C   6    90.0    6.9     0.0    0.0  90.0      0.0    0.0  90.0
    13. BD (   1) C   6 - C   7    90.0  308.0    90.0  311.3   3.3     90.0  124.8   3.2
    15. BD (   1) C   7 - C   8    90.0  247.8    90.0  251.9   4.1     90.0   62.0   5.8
    16. BD (   2) C   7 - C   8    90.0  247.8     0.0    0.0  90.0      0.0    0.0  90.0
    18. BD (   1) C   8 - O   9    90.0  304.1    90.0  305.2   1.1      --     --    --
    19. BD (   1) O   9 - C  10    90.0    4.4    90.0    2.7   1.7      --     --    --
    20. BD (   1) C  10 - H  16    90.0  290.9    90.0  289.8   1.1      --     --    --
    21. BD (   1) C  10 - H  17   144.5   55.1   145.8   56.3   1.5      --     --    --
    22. BD (   1) C  10 - H  18    35.5   55.1    34.2   56.3   1.5      --     --    --
    33. LP (   1) O   2             --     --     90.0  188.4   --       --     --    --
    34. LP (   2) O   2             --     --     90.0  279.3   --       --     --    --
    35. LP (   1) O   9             --     --     90.0  245.2   --       --     --    --
    36. LP (   2) O   9             --     --      0.0    0.0   --       --     --    --
   164. BD*(   2) C   3 - C   4    90.0  126.7     0.0    0.0  90.0      0.0    0.0  90.0
   169. BD*(   2) C   5 - C   6    90.0    6.9     0.0    0.0  90.0      0.0    0.0  90.0
   174. BD*(   2) C   7 - C   8    90.0  247.8     0.0    0.0  90.0      0.0    0.0  90.0


 Second Order Perturbation Theory Analysis of Fock Matrix in NBO Basis

     Threshold for printing:   0.25 kcal/mol
                                                                              E(2)  E(j)-E(i) F(i,j)
         Donor NBO (i)                     Acceptor NBO (j)                 kcal/mol   a.u.    a.u. 
 ===================================================================================================

 within unit  1
   1. BD (   1) C   1 - O   2        / 37. RY*(   1) C   1                    0.72    1.64    0.043
   1. BD (   1) C   1 - O   2        / 56. RY*(   2) C   3                    0.72    2.03    0.048
   1. BD (   1) C   1 - O   2        /161. BD*(   1) C   1 - C   3            0.55    1.48    0.037
   1. BD (   1) C   1 - O   2        /165. BD*(   1) C   3 - C   8            0.84    1.54    0.046
   2. BD (   2) C   1 - O   2        /164. BD*(   2) C   3 - C   4            2.07    0.37    0.038
   3. BD (   1) C   1 - C   3        / 46. RY*(   1) O   2                    0.62    1.89    0.044
   3. BD (   1) C   1 - C   3        / 64. RY*(   1) C   4                    0.56    1.74    0.040
   3. BD (   1) C   1 - C   3        /100. RY*(   1) C   8                    0.57    1.47    0.037
   3. BD (   1) C   1 - C   3        /159. BD*(   1) C   1 - O   2            0.33    1.29    0.026
   3. BD (   1) C   1 - C   3        /163. BD*(   1) C   3 - C   4            1.49    1.21    0.053
   3. BD (   1) C   1 - C   3        /165. BD*(   1) C   3 - C   8            1.06    1.16    0.044
   3. BD (   1) C   1 - C   3        /166. BD*(   1) C   4 - C   5            1.46    1.22    0.053
   3. BD (   1) C   1 - C   3        /173. BD*(   1) C   7 - C   8            1.50    1.17    0.053
   4. BD (   1) C   1 - H  11        / 46. RY*(   1) O   2                    0.57    1.73    0.040
   4. BD (   1) C   1 - H  11        / 56. RY*(   2) C   3                    0.25    1.50    0.025
   4. BD (   1) C   1 - H  11        /163. BD*(   1) C   3 - C   4            2.07    1.05    0.059
   5. BD (   1) C   3 - C   4        / 37. RY*(   1) C   1                    0.58    1.31    0.035
   5. BD (   1) C   3 - C   4        / 73. RY*(   1) C   5                    0.47    1.90    0.038
   5. BD (   1) C   3 - C   4        / 74. RY*(   2) C   5                    0.60    1.36    0.036
   5. BD (   1) C   3 - C   4        /100. RY*(   1) C   8                    0.39    1.51    0.031
   5. BD (   1) C   3 - C   4        /161. BD*(   1) C   1 - C   3            1.24    1.15    0.048
   5. BD (   1) C   3 - C   4        /162. BD*(   1) C   1 - H  11            0.59    1.15    0.033
   5. BD (   1) C   3 - C   4        /165. BD*(   1) C   3 - C   8            1.66    1.20    0.056
   5. BD (   1) C   3 - C   4        /166. BD*(   1) C   4 - C   5            1.23    1.26    0.050
   5. BD (   1) C   3 - C   4        /167. BD*(   1) C   4 - H  12            0.60    1.19    0.034
   5. BD (   1) C   3 - C   4        /170. BD*(   1) C   5 - H  13            1.10    1.17    0.046
   5. BD (   1) C   3 - C   4        /176. BD*(   1) C   8 - O   9            1.95    1.03    0.057
   6. BD (   2) C   3 - C   4        / 39. RY*(   3) C   1                    0.79    1.44    0.047
   6. BD (   2) C   3 - C   4        / 58. RY*(   4) C   3                    0.35    1.11    0.027
   6. BD (   2) C   3 - C   4        / 77. RY*(   5) C   5                    0.61    1.56    0.043
   6. BD (   2) C   3 - C   4        /104. RY*(   5) C   8                    0.65    1.99    0.050
   6. BD (   2) C   3 - C   4        /160. BD*(   2) C   1 - O   2            8.93    0.31    0.072
   6. BD (   2) C   3 - C   4        /169. BD*(   2) C   5 - C   6            6.67    0.28    0.055
   6. BD (   2) C   3 - C   4        /174. BD*(   2) C   7 - C   8           14.75    0.26    0.078
   7. BD (   1) C   3 - C   8        / 40. RY*(   4) C   1                    0.34    1.69    0.030
   7. BD (   1) C   3 - C   8        / 64. RY*(   1) C   4                    0.60    1.81    0.042
   7. BD (   1) C   3 - C   8        / 91. RY*(   1) C   7                    0.50    1.86    0.039
   7. BD (   1) C   3 - C   8        / 92. RY*(   2) C   7                    0.28    1.48    0.026
   7. BD (   1) C   3 - C   8        /109. RY*(   1) O   9                    0.35    2.05    0.034
   7. BD (   1) C   3 - C   8        /159. BD*(   1) C   1 - O   2            0.57    1.36    0.035
   7. BD (   1) C   3 - C   8        /161. BD*(   1) C   1 - C   3            0.87    1.18    0.041
   7. BD (   1) C   3 - C   8        /163. BD*(   1) C   3 - C   4            1.58    1.28    0.057
   7. BD (   1) C   3 - C   8        /167. BD*(   1) C   4 - H  12            0.93    1.22    0.043
   7. BD (   1) C   3 - C   8        /173. BD*(   1) C   7 - C   8            1.74    1.24    0.059
   7. BD (   1) C   3 - C   8        /175. BD*(   1) C   7 - H  15            1.12    1.19    0.046
   7. BD (   1) C   3 - C   8        /176. BD*(   1) C   8 - O   9            0.38    1.06    0.025
   7. BD (   1) C   3 - C   8        /177. BD*(   1) O   9 - C  10            1.51    1.01    0.049
   8. BD (   1) C   4 - C   5        / 55. RY*(   1) C   3                    0.53    1.79    0.039
   8. BD (   1) C   4 - C   5        / 56. RY*(   2) C   3                    0.53    1.71    0.038
   8. BD (   1) C   4 - C   5        / 82. RY*(   1) C   6                    0.42    1.88    0.036
   8. BD (   1) C   4 - C   5        / 83. RY*(   2) C   6                    0.73    1.37    0.040
   8. BD (   1) C   4 - C   5        /161. BD*(   1) C   1 - C   3            1.42    1.16    0.052
   8. BD (   1) C   4 - C   5        /163. BD*(   1) C   3 - C   4            1.34    1.26    0.052
   8. BD (   1) C   4 - C   5        /167. BD*(   1) C   4 - H  12            0.72    1.20    0.037
   8. BD (   1) C   4 - C   5        /168. BD*(   1) C   5 - C   6            0.98    1.26    0.044
   8. BD (   1) C   4 - C   5        /170. BD*(   1) C   5 - H  13            0.52    1.19    0.031
   8. BD (   1) C   4 - C   5        /172. BD*(   1) C   6 - H  14            1.27    1.19    0.049
   9. BD (   1) C   4 - H  12        / 55. RY*(   1) C   3                    0.36    1.58    0.030
   9. BD (   1) C   4 - H  12        / 73. RY*(   1) C   5                    0.31    1.71    0.029
   9. BD (   1) C   4 - H  12        /163. BD*(   1) C   3 - C   4            0.59    1.05    0.031
   9. BD (   1) C   4 - H  12        /165. BD*(   1) C   3 - C   8            2.62    1.01    0.065
   9. BD (   1) C   4 - H  12        /166. BD*(   1) C   4 - C   5            0.43    1.06    0.027
   9. BD (   1) C   4 - H  12        /168. BD*(   1) C   5 - C   6            1.79    1.05    0.055
  10. BD (   1) C   5 - C   6        / 65. RY*(   2) C   4                    1.14    1.48    0.052
  10. BD (   1) C   5 - C   6        / 91. RY*(   1) C   7                    0.41    1.85    0.035
  10. BD (   1) C   5 - C   6        / 92. RY*(   2) C   7                    0.58    1.46    0.037
  10. BD (   1) C   5 - C   6        /166. BD*(   1) C   4 - C   5            1.01    1.28    0.045
  10. BD (   1) C   5 - C   6        /167. BD*(   1) C   4 - H  12            1.34    1.21    0.051
  10. BD (   1) C   5 - C   6        /170. BD*(   1) C   5 - H  13            0.46    1.19    0.030
  10. BD (   1) C   5 - C   6        /171. BD*(   1) C   6 - C   7            1.15    1.27    0.048
  10. BD (   1) C   5 - C   6        /172. BD*(   1) C   6 - H  14            0.56    1.19    0.033
  10. BD (   1) C   5 - C   6        /175. BD*(   1) C   7 - H  15            1.14    1.18    0.046
  11. BD (   2) C   5 - C   6        / 68. RY*(   5) C   4                    1.14    1.23    0.052
  11. BD (   2) C   5 - C   6        / 77. RY*(   5) C   5                    0.33    1.57    0.032
  11. BD (   2) C   5 - C   6        / 94. RY*(   4) C   7                    0.37    0.94    0.026
  11. BD (   2) C   5 - C   6        / 95. RY*(   5) C   7                    0.29    2.11    0.034
  11. BD (   2) C   5 - C   6        /164. BD*(   2) C   3 - C   4           15.09    0.30    0.085
  11. BD (   2) C   5 - C   6        /174. BD*(   2) C   7 - C   8            7.95    0.27    0.059
  12. BD (   1) C   5 - H  13        / 64. RY*(   1) C   4                    0.30    1.60    0.028
  12. BD (   1) C   5 - H  13        / 82. RY*(   1) C   6                    0.35    1.69    0.031
  12. BD (   1) C   5 - H  13        /163. BD*(   1) C   3 - C   4            2.11    1.07    0.060
  12. BD (   1) C   5 - H  13        /166. BD*(   1) C   4 - C   5            0.35    1.08    0.025
  12. BD (   1) C   5 - H  13        /168. BD*(   1) C   5 - C   6            0.27    1.07    0.021
  12. BD (   1) C   5 - H  13        /171. BD*(   1) C   6 - C   7            2.04    1.08    0.059
  13. BD (   1) C   6 - C   7        / 73. RY*(   1) C   5                    0.46    1.91    0.037
  13. BD (   1) C   6 - C   7        / 74. RY*(   2) C   5                    0.59    1.37    0.036
  13. BD (   1) C   6 - C   7        /101. RY*(   2) C   8                    0.68    1.97    0.046
  13. BD (   1) C   6 - C   7        /168. BD*(   1) C   5 - C   6            1.13    1.25    0.048
  13. BD (   1) C   6 - C   7        /170. BD*(   1) C   5 - H  13            1.07    1.18    0.045
  13. BD (   1) C   6 - C   7        /172. BD*(   1) C   6 - H  14            0.57    1.19    0.033
  13. BD (   1) C   6 - C   7        /173. BD*(   1) C   7 - C   8            1.41    1.22    0.053
  13. BD (   1) C   6 - C   7        /175. BD*(   1) C   7 - H  15            0.86    1.17    0.040
  13. BD (   1) C   6 - C   7        /176. BD*(   1) C   8 - O   9            2.53    1.04    0.065
  14. BD (   1) C   6 - H  14        / 73. RY*(   1) C   5                    0.33    1.72    0.030
  14. BD (   1) C   6 - H  14        / 91. RY*(   1) C   7                    0.30    1.65    0.028
  14. BD (   1) C   6 - H  14        /166. BD*(   1) C   4 - C   5            1.80    1.08    0.056
  14. BD (   1) C   6 - H  14        /168. BD*(   1) C   5 - C   6            0.29    1.06    0.022
  14. BD (   1) C   6 - H  14        /171. BD*(   1) C   6 - C   7            0.46    1.07    0.028
  14. BD (   1) C   6 - H  14        /173. BD*(   1) C   7 - C   8            2.22    1.03    0.060
  15. BD (   1) C   7 - C   8        / 55. RY*(   1) C   3                    0.66    1.82    0.044
  15. BD (   1) C   7 - C   8        / 56. RY*(   2) C   3                    0.33    1.74    0.030
  15. BD (   1) C   7 - C   8        / 82. RY*(   1) C   6                    0.54    1.91    0.041
  15. BD (   1) C   7 - C   8        / 83. RY*(   2) C   6                    0.58    1.40    0.036
  15. BD (   1) C   7 - C   8        /109. RY*(   1) O   9                    0.26    2.06    0.029
  15. BD (   1) C   7 - C   8        /161. BD*(   1) C   1 - C   3            1.47    1.19    0.053
  15. BD (   1) C   7 - C   8        /165. BD*(   1) C   3 - C   8            2.06    1.24    0.064
  15. BD (   1) C   7 - C   8        /171. BD*(   1) C   6 - C   7            1.31    1.29    0.052
  15. BD (   1) C   7 - C   8        /172. BD*(   1) C   6 - H  14            0.96    1.22    0.043
  15. BD (   1) C   7 - C   8        /175. BD*(   1) C   7 - H  15            0.58    1.20    0.033
  16. BD (   2) C   7 - C   8        / 58. RY*(   4) C   3                    0.88    1.14    0.044
  16. BD (   2) C   7 - C   8        / 86. RY*(   5) C   6                    1.01    0.94    0.042
  16. BD (   2) C   7 - C   8        /110. RY*(   2) O   9                    0.44    1.39    0.034
  16. BD (   2) C   7 - C   8        /164. BD*(   2) C   3 - C   4            6.90    0.32    0.060
  16. BD (   2) C   7 - C   8        /169. BD*(   2) C   5 - C   6           11.60    0.31    0.076
  16. BD (   2) C   7 - C   8        /174. BD*(   2) C   7 - C   8            0.98    0.29    0.022
  17. BD (   1) C   7 - H  15        / 82. RY*(   1) C   6                    0.39    1.70    0.033
  17. BD (   1) C   7 - H  15        /100. RY*(   1) C   8                    0.36    1.34    0.028
  17. BD (   1) C   7 - H  15        /165. BD*(   1) C   3 - C   8            2.19    1.04    0.060
  17. BD (   1) C   7 - H  15        /168. BD*(   1) C   5 - C   6            1.89    1.08    0.057
  17. BD (   1) C   7 - H  15        /171. BD*(   1) C   6 - C   7            0.64    1.08    0.033
  17. BD (   1) C   7 - H  15        /173. BD*(   1) C   7 - C   8            0.33    1.05    0.023
  17. BD (   1) C   7 - H  15        /176. BD*(   1) C   8 - O   9            0.39    0.86    0.023
  18. BD (   1) C   8 - O   9        / 55. RY*(   1) C   3                    0.31    2.04    0.032
  18. BD (   1) C   8 - O   9        /119. RY*(   2) C  10                    0.67    1.55    0.041
  18. BD (   1) C   8 - O   9        /163. BD*(   1) C   3 - C   4            0.86    1.51    0.046
  18. BD (   1) C   8 - O   9        /165. BD*(   1) C   3 - C   8            0.40    1.46    0.031
  18. BD (   1) C   8 - O   9        /171. BD*(   1) C   6 - C   7            0.57    1.51    0.037
  18. BD (   1) C   8 - O   9        /173. BD*(   1) C   7 - C   8            0.42    1.47    0.032
  18. BD (   1) C   8 - O   9        /178. BD*(   1) C  10 - H  16            0.26    1.44    0.025
  19. BD (   1) O   9 - C  10        /100. RY*(   1) C   8                    0.49    1.69    0.036
  19. BD (   1) O   9 - C  10        /101. RY*(   2) C   8                    0.66    2.14    0.047
  19. BD (   1) O   9 - C  10        /165. BD*(   1) C   3 - C   8            1.44    1.38    0.057
  20. BD (   1) C  10 - H  16        /109. RY*(   1) O   9                    0.27    1.82    0.028
  20. BD (   1) C  10 - H  16        /176. BD*(   1) C   8 - O   9            2.06    0.83    0.053
  21. BD (   1) C  10 - H  17        /177. BD*(   1) O   9 - C  10            0.26    0.79    0.018
  22. BD (   1) C  10 - H  18        /177. BD*(   1) O   9 - C  10            0.26    0.79    0.018
  23. CR (   1) C   1                / 55. RY*(   1) C   3                    0.27   11.22    0.070
  23. CR (   1) C   1                / 57. RY*(   3) C   3                    0.28   10.80    0.069
  23. CR (   1) C   1                /127. RY*(   1) H  11                    0.30   10.54    0.071
  23. CR (   1) C   1                /163. BD*(   1) C   3 - C   4            0.44   10.69    0.087
  23. CR (   1) C   1                /165. BD*(   1) C   3 - C   8            0.47   10.65    0.090
  24. CR (   1) O   2                / 37. RY*(   1) C   1                    2.82   19.48    0.297
  24. CR (   1) O   2                /161. BD*(   1) C   1 - C   3            0.29   19.32    0.096
  25. CR (   1) C   3                / 38. RY*(   2) C   1                    0.28   11.67    0.072
  25. CR (   1) C   3                / 65. RY*(   2) C   4                    0.87   10.87    0.123
  25. CR (   1) C   3                /101. RY*(   2) C   8                    0.36   11.36    0.081
  25. CR (   1) C   3                /103. RY*(   4) C   8                    0.31   11.14    0.074
  25. CR (   1) C   3                /163. BD*(   1) C   3 - C   4            0.26   10.65    0.067
  25. CR (   1) C   3                /166. BD*(   1) C   4 - C   5            0.46   10.66    0.088
  25. CR (   1) C   3                /173. BD*(   1) C   7 - C   8            0.55   10.61    0.097
  25. CR (   1) C   3                /176. BD*(   1) C   8 - O   9            0.30   10.43    0.071
  26. CR (   1) C   4                / 55. RY*(   1) C   3                    0.31   11.16    0.074
  26. CR (   1) C   4                / 56. RY*(   2) C   3                    0.41   11.08    0.085
  26. CR (   1) C   4                / 74. RY*(   2) C   5                    0.68   10.74    0.108
  26. CR (   1) C   4                /131. RY*(   1) H  12                    0.46   10.47    0.087
  26. CR (   1) C   4                /161. BD*(   1) C   1 - C   3            0.42   10.53    0.085
  26. CR (   1) C   4                /165. BD*(   1) C   3 - C   8            0.60   10.59    0.102
  26. CR (   1) C   4                /168. BD*(   1) C   5 - C   6            0.41   10.63    0.084
  26. CR (   1) C   4                /170. BD*(   1) C   5 - H  13            0.28   10.56    0.069
  27. CR (   1) C   5                / 64. RY*(   1) C   4                    0.30   11.18    0.073
  27. CR (   1) C   5                / 66. RY*(   3) C   4                    0.53   10.73    0.095
  27. CR (   1) C   5                / 83. RY*(   2) C   6                    0.71   10.77    0.111
  27. CR (   1) C   5                / 85. RY*(   4) C   6                    0.26   10.77    0.067
  27. CR (   1) C   5                /135. RY*(   1) H  13                    0.42   10.46    0.084
  27. CR (   1) C   5                /163. BD*(   1) C   3 - C   4            0.48   10.65    0.091
  27. CR (   1) C   5                /167. BD*(   1) C   4 - H  12            0.32   10.60    0.074
  27. CR (   1) C   5                /171. BD*(   1) C   6 - C   7            0.45   10.66    0.088
  27. CR (   1) C   5                /172. BD*(   1) C   6 - H  14            0.28   10.58    0.069
  28. CR (   1) C   6                / 74. RY*(   2) C   5                    0.70   10.76    0.109
  28. CR (   1) C   6                / 92. RY*(   2) C   7                    0.37   10.84    0.080
  28. CR (   1) C   6                / 93. RY*(   3) C   7                    0.41   10.73    0.083
  28. CR (   1) C   6                /139. RY*(   1) H  14                    0.41   10.46    0.083
  28. CR (   1) C   6                /166. BD*(   1) C   4 - C   5            0.40   10.66    0.083
  28. CR (   1) C   6                /170. BD*(   1) C   5 - H  13            0.27   10.57    0.067
  28. CR (   1) C   6                /173. BD*(   1) C   7 - C   8            0.52   10.61    0.094
  28. CR (   1) C   6                /175. BD*(   1) C   7 - H  15            0.32   10.56    0.074
  29. CR (   1) C   7                / 83. RY*(   2) C   6                    0.80   10.76    0.117
  29. CR (   1) C   7                / 85. RY*(   4) C   6                    0.26   10.77    0.067
  29. CR (   1) C   7                /100. RY*(   1) C   8                    0.58   10.91    0.101
  29. CR (   1) C   7                /143. RY*(   1) H  15                    0.44   10.50    0.086
  29. CR (   1) C   7                /165. BD*(   1) C   3 - C   8            0.59   10.60    0.101
  29. CR (   1) C   7                /168. BD*(   1) C   5 - C   6            0.47   10.64    0.090
  29. CR (   1) C   7                /172. BD*(   1) C   6 - H  14            0.25   10.58    0.066
  29. CR (   1) C   7                /176. BD*(   1) C   8 - O   9            0.41   10.43    0.083
  30. CR (   1) C   8                / 56. RY*(   2) C   3                    0.78   11.18    0.118
  30. CR (   1) C   8                / 92. RY*(   2) C   7                    0.75   10.94    0.114
  30. CR (   1) C   8                /161. BD*(   1) C   1 - C   3            0.42   10.63    0.086
  30. CR (   1) C   8                /163. BD*(   1) C   3 - C   4            0.43   10.73    0.086
  30. CR (   1) C   8                /165. BD*(   1) C   3 - C   8            0.39   10.69    0.082
  30. CR (   1) C   8                /171. BD*(   1) C   6 - C   7            0.36   10.74    0.079
  30. CR (   1) C   8                /173. BD*(   1) C   7 - C   8            0.31   10.70    0.074
  30. CR (   1) C   8                /175. BD*(   1) C   7 - H  15            0.30   10.65    0.072
  30. CR (   1) C   8                /176. BD*(   1) C   8 - O   9            0.45   10.52    0.088
  30. CR (   1) C   8                /177. BD*(   1) O   9 - C  10            0.67   10.46    0.106
  31. CR (   1) O   9                /100. RY*(   1) C   8                    1.16   19.85    0.192
  31. CR (   1) O   9                /107. RY*(   8) C   8                    0.42   21.05    0.119
  31. CR (   1) O   9                /118. RY*(   1) C  10                    0.30   20.04    0.098
  31. CR (   1) O   9                /119. RY*(   2) C  10                    0.60   19.63    0.137
  31. CR (   1) O   9                /173. BD*(   1) C   7 - C   8            0.30   19.55    0.097
  32. CR (   1) C  10                /147. RY*(   1) H  16                    0.43   10.59    0.085
  32. CR (   1) C  10                /151. RY*(   1) H  17                    0.37   10.57    0.079
  32. CR (   1) C  10                /155. RY*(   1) H  18                    0.37   10.57    0.079
  32. CR (   1) C  10                /176. BD*(   1) C   8 - O   9            0.73   10.47    0.111
  32. CR (   1) C  10                /177. BD*(   1) O   9 - C  10            0.50   10.42    0.092
  33. LP (   1) O   2                / 37. RY*(   1) C   1                    5.00    1.25    0.100
  33. LP (   1) O   2                /161. BD*(   1) C   1 - C   3            0.80    1.09    0.038
  33. LP (   1) O   2                /162. BD*(   1) C   1 - H  11            0.47    1.10    0.029
  34. LP (   2) O   2                / 38. RY*(   2) C   1                    1.80    1.81    0.074
  34. LP (   2) O   2                / 41. RY*(   5) C   1                    0.92    1.63    0.050
  34. LP (   2) O   2                / 50. RY*(   5) O   2                    0.28    3.18    0.039
  34. LP (   2) O   2                /161. BD*(   1) C   1 - C   3           10.01    0.69    0.106
  34. LP (   2) O   2                /162. BD*(   1) C   1 - H  11           10.00    0.69    0.107
  35. LP (   1) O   9                /100. RY*(   1) C   8                    1.20    1.38    0.052
  35. LP (   1) O   9                /101. RY*(   2) C   8                    0.46    1.83    0.037
  35. LP (   1) O   9                /118. RY*(   1) C  10                    0.75    1.57    0.044
  35. LP (   1) O   9                /119. RY*(   2) C  10                    0.29    1.15    0.023
  35. LP (   1) O   9                /165. BD*(   1) C   3 - C   8            0.38    1.07    0.026
  35. LP (   1) O   9                /173. BD*(   1) C   7 - C   8            3.52    1.08    0.078
  35. LP (   1) O   9                /178. BD*(   1) C  10 - H  16            1.02    1.04    0.042
  35. LP (   1) O   9                /179. BD*(   1) C  10 - H  17            0.56    1.01    0.030
  35. LP (   1) O   9                /180. BD*(   1) C  10 - H  18            0.56    1.01    0.030
  36. LP (   2) O   9                /102. RY*(   3) C   8                    1.37    2.20    0.072
  36. LP (   2) O   9                /120. RY*(   3) C  10                    0.69    2.02    0.049
  36. LP (   2) O   9                /174. BD*(   2) C   7 - C   8           13.07    0.38    0.095
  36. LP (   2) O   9                /179. BD*(   1) C  10 - H  17            2.32    0.83    0.057
  36. LP (   2) O   9                /180. BD*(   1) C  10 - H  18            2.32    0.83    0.057
 164. BD*(   2) C   3 - C   4        / 67. RY*(   4) C   4                    0.58    1.57    0.093
 164. BD*(   2) C   3 - C   4        / 68. RY*(   5) C   4                    0.52    0.93    0.068
 164. BD*(   2) C   3 - C   4        / 77. RY*(   5) C   5                    0.33    1.27    0.063
 164. BD*(   2) C   3 - C   4        /160. BD*(   2) C   1 - O   2           28.41    0.02    0.067
 169. BD*(   2) C   5 - C   6        / 76. RY*(   4) C   5                    0.83    1.23    0.099
 169. BD*(   2) C   5 - C   6        / 84. RY*(   3) C   6                    0.29    1.88    0.073
 169. BD*(   2) C   5 - C   6        / 86. RY*(   5) C   6                    1.19    0.63    0.085
 169. BD*(   2) C   5 - C   6        /164. BD*(   2) C   3 - C   4          131.73    0.01    0.084
 174. BD*(   2) C   7 - C   8        / 58. RY*(   4) C   3                    0.31    0.85    0.046
 174. BD*(   2) C   7 - C   8        / 86. RY*(   5) C   6                    0.32    0.66    0.041
 174. BD*(   2) C   7 - C   8        / 94. RY*(   4) C   7                    1.88    0.67    0.100
 174. BD*(   2) C   7 - C   8        /105. RY*(   6) C   8                    1.12    0.72    0.081
 174. BD*(   2) C   7 - C   8        /164. BD*(   2) C   3 - C   4           40.50    0.03    0.076
 174. BD*(   2) C   7 - C   8        /169. BD*(   2) C   5 - C   6           77.67    0.02    0.086


 Natural Bond Orbitals (Summary):

                                                            Principal Delocalizations
           NBO                        Occupancy    Energy   (geminal,vicinal,remote)
 ====================================================================================
 Molecular unit  1  (C8H8O2)
     1. BD (   1) C   1 - O   2          0.99786    -1.22386  165(v),56(v),37(g),161(g)
     2. BD (   2) C   1 - O   2          0.98740    -0.54492  164(v)
     3. BD (   1) C   1 - C   3          0.98891    -0.84705  173(v),163(g),166(v),165(g)
                                                    46(v),100(v),64(v),159(g)
     4. BD (   1) C   1 - H  11          0.99364    -0.68721  163(v),46(v),56(v)
     5. BD (   1) C   3 - C   4          0.98547    -0.88663  176(v),165(g),161(g),166(g)
                                                    170(v),74(v),162(v),167(g)
                                                    37(v),73(v),100(v)
     6. BD (   2) C   3 - C   4          0.81102    -0.45824  174(v),160(v),169(v),39(v)
                                                    104(v),77(v),58(g)
     7. BD (   1) C   3 - C   8          0.98587    -0.91822  173(g),163(g),177(v),175(v)
                                                    167(v),161(g),64(v),159(v)
                                                    91(v),176(g),109(v),40(v)
                                                    92(v)
     8. BD (   1) C   4 - C   5          0.99039    -0.90036  161(v),163(g),172(v),168(g)
                                                    83(v),167(g),55(v),56(v)
                                                    170(g),82(v)
     9. BD (   1) C   4 - H  12          0.98800    -0.68983  165(v),168(v),163(g),166(g)
                                                    55(v),73(v)
    10. BD (   1) C   5 - C   6          0.99073    -0.90316  167(v),65(v),171(g),175(v)
                                                    166(g),92(v),172(g),170(g)
                                                    91(v)
    11. BD (   2) C   5 - C   6          0.83454    -0.47134  164(v),174(v),68(v),94(v)
                                                    77(g),95(v)
    12. BD (   1) C   5 - H  13          0.98965    -0.71140  163(v),171(v),82(v),166(g)
                                                    64(v),168(g)
    13. BD (   1) C   6 - C   7          0.98755    -0.89641  176(v),173(g),168(g),170(v)
                                                    175(g),101(v),74(v),172(g)
                                                    73(v)
    14. BD (   1) C   6 - H  14          0.98928    -0.70348  173(v),166(v),171(g),73(v)
                                                    91(v),168(g)
    15. BD (   1) C   7 - C   8          0.99010    -0.92721  165(g),161(v),171(g),172(v)
                                                    55(v),175(g),83(v),82(v)
                                                    56(v),109(v)
    16. BD (   2) C   7 - C   8          0.84499    -0.49203  169(v),164(v),86(v),58(v)
                                                    174(g),110(v)
    17. BD (   1) C   7 - H  15          0.98707    -0.71933  165(v),168(v),171(g),82(v)
                                                    176(v),100(v),173(g)
    18. BD (   1) C   8 - O   9          0.99593    -1.14670  163(v),119(v),171(v),173(g)
                                                    165(g),55(v),178(v)
    19. BD (   1) O   9 - C  10          0.99647    -1.06739  165(v),101(v),100(v)
    20. BD (   1) C  10 - H  16          0.99442    -0.69069  176(v),109(v)
    21. BD (   1) C  10 - H  17          0.99746    -0.70401  177(g)
    22. BD (   1) C  10 - H  18          0.99746    -0.70401  177(g)
    23. CR (   1) C   1                  0.99966   -10.32952  165(v),163(v),127(v),57(v)
                                                    55(v)
    24. CR (   1) O   2                  0.99988   -19.05730  37(v),161(v)
    25. CR (   1) C   3                  0.99942   -10.28628  65(v),173(v),166(v),101(v)
                                                    103(v),176(v),38(v),163(g)
    26. CR (   1) C   4                  0.99948   -10.27031  74(v),165(v),131(v),161(v)
                                                    168(v),56(v),55(v),170(v)
    27. CR (   1) C   5                  0.99947   -10.29107  83(v),66(v),163(v),171(v)
                                                    135(v),167(v),64(v),172(v)
                                                    85(v)
    28. CR (   1) C   6                  0.99950   -10.28547  74(v),173(v),139(v),93(v)
                                                    166(v),92(v),175(v),170(v)
    29. CR (   1) C   7                  0.99947   -10.28452  83(v),165(v),100(v),168(v)
                                                    143(v),176(v),85(v),172(v)
    30. CR (   1) C   8                  0.99931   -10.37594  56(v),92(v),177(v),176(g)
                                                    161(v),163(v),165(g),171(v)
                                                    173(g),175(v)
    31. CR (   1) O   9                  0.99982   -19.22716  100(v),119(v),107(v),173(v)
                                                    118(v)
    32. CR (   1) C  10                  0.99961   -10.33270  176(v),177(g),147(v),151(v)
                                                    155(v)
    33. LP (   1) O   2                  0.99155    -0.83070  37(v),161(v),162(v)
    34. LP (   2) O   2                  0.94124    -0.42640  162(v),161(v),38(v),41(v)
                                                    50(g)
    35. LP (   1) O   9                  0.98270    -0.75477  173(v),100(v),178(v),118(v)
                                                    179(v),180(v),101(v),165(v)
                                                    119(v)
    36. LP (   2) O   9                  0.93374    -0.57804  174(v),179(v),180(v),102(v)
                                                    120(v)
    37. RY*(   1) C   1                  0.00686     0.41874   
    38. RY*(   2) C   1                  0.00387     1.37974   
    39. RY*(   3) C   1                  0.00126     0.98485   
    40. RY*(   4) C   1                  0.00114     0.76680   
    41. RY*(   5) C   1                  0.00035     1.20521   
    42. RY*(   6) C   1                  0.00003     1.11670   
    43. RY*(   7) C   1                  0.00003     2.12653   
    44. RY*(   8) C   1                  0.00000     1.69427   
    45. RY*(   9) C   1                  0.00001     1.96502   
    46. RY*(   1) O   2                  0.00144     1.04716   
    47. RY*(   2) O   2                  0.00009     1.21200   
    48. RY*(   3) O   2                  0.00009     0.97171   
    49. RY*(   4) O   2                  0.00003     1.29398   
    50. RY*(   5) O   2                  0.00000     2.75812   
    51. RY*(   6) O   2                  0.00000     2.63367   
    52. RY*(   7) O   2                  0.00000     2.43373   
    53. RY*(   8) O   2                  0.00000     2.75896   
    54. RY*(   9) O   2                  0.00000     2.65814   
    55. RY*(   1) C   3                  0.00309     0.89348   
    56. RY*(   2) C   3                  0.00255     0.80883   
    57. RY*(   3) C   3                  0.00106     0.47026   
    58. RY*(   4) C   3                  0.00057     0.65194   
    59. RY*(   5) C   3                  0.00025     1.49465   
    60. RY*(   6) C   3                  0.00016     1.63825   
    61. RY*(   7) C   3                  0.00014     2.09165   
    62. RY*(   8) C   3                  0.00006     2.17004   
    63. RY*(   9) C   3                  0.00002     1.97610   
    64. RY*(   1) C   4                  0.00356     0.88847   
    65. RY*(   2) C   4                  0.00190     0.58163   
    66. RY*(   3) C   4                  0.00052     0.44113   
    67. RY*(   4) C   4                  0.00046     1.40420   
    68. RY*(   5) C   4                  0.00022     0.76305   
    69. RY*(   6) C   4                  0.00007     2.19224   
    70. RY*(   7) C   4                  0.00003     2.18566   
    71. RY*(   8) C   4                  0.00000     1.65265   
    72. RY*(   9) C   4                  0.00000     2.01896   
    73. RY*(   1) C   5                  0.00250     1.01733   
    74. RY*(   2) C   5                  0.00120     0.47143   
    75. RY*(   3) C   5                  0.00045     0.54508   
    76. RY*(   4) C   5                  0.00038     1.04880   
    77. RY*(   5) C   5                  0.00026     1.09781   
    78. RY*(   6) C   5                  0.00008     2.17401   
    79. RY*(   7) C   5                  0.00002     1.94731   
    80. RY*(   8) C   5                  0.00000     1.59155   
    81. RY*(   9) C   5                  0.00000     1.99932   
    82. RY*(   1) C   6                  0.00273     0.98130   
    83. RY*(   2) C   6                  0.00137     0.47400   
    84. RY*(   3) C   6                  0.00045     1.69746   
    85. RY*(   4) C   6                  0.00042     0.48308   
    86. RY*(   5) C   6                  0.00028     0.45217   
    87. RY*(   6) C   6                  0.00007     2.17501   
    88. RY*(   7) C   6                  0.00003     2.05639   
    89. RY*(   8) C   6                  0.00000     1.62547   
    90. RY*(   9) C   6                  0.00000     2.00840   
    91. RY*(   1) C   7                  0.00226     0.94443   
    92. RY*(   2) C   7                  0.00114     0.55941   
    93. RY*(   3) C   7                  0.00058     0.44728   
    94. RY*(   4) C   7                  0.00056     0.46854   
    95. RY*(   5) C   7                  0.00026     1.63848   
    96. RY*(   6) C   7                  0.00007     2.10346   
    97. RY*(   7) C   7                  0.00003     2.20656   
    98. RY*(   8) C   7                  0.00001     1.66010   
    99. RY*(   9) C   7                  0.00000     1.99910   
   100. RY*(   1) C   8                  0.00344     0.62538   
   101. RY*(   2) C   8                  0.00174     1.07097   
   102. RY*(   3) C   8                  0.00130     1.62602   
   103. RY*(   4) C   8                  0.00115     0.85344   
   104. RY*(   5) C   8                  0.00060     1.53087   
   105. RY*(   6) C   8                  0.00038     0.52055   
   106. RY*(   7) C   8                  0.00034     1.72079   
   107. RY*(   8) C   8                  0.00015     1.82544   
   108. RY*(   9) C   8                  0.00001     1.93106   
   109. RY*(   1) O   9                  0.00139     1.12933   
   110. RY*(   2) O   9                  0.00097     0.89918   
   111. RY*(   3) O   9                  0.00017     2.21922   
   112. RY*(   4) O   9                  0.00016     2.48529   
   113. RY*(   5) O   9                  0.00009     1.44002   
   114. RY*(   6) O   9                  0.00005     2.00372   
   115. RY*(   7) O   9                  0.00000     2.38405   
   116. RY*(   8) O   9                  0.00001     2.59826   
   117. RY*(   9) O   9                  0.00001     2.59137   
   118. RY*(   1) C  10                  0.00145     0.81726   
   119. RY*(   2) C  10                  0.00081     0.39901   
   120. RY*(   3) C  10                  0.00075     1.44514   
   121. RY*(   4) C  10                  0.00021     1.74043   
   122. RY*(   5) C  10                  0.00013     0.94121   
   123. RY*(   6) C  10                  0.00001     0.53630   
   124. RY*(   7) C  10                  0.00000     2.00226   
   125. RY*(   8) C  10                  0.00001     2.03984   
   126. RY*(   9) C  10                  0.00000     2.08958   
   127. RY*(   1) H  11                  0.00178     0.21092   
   128. RY*(   2) H  11                  0.00005     2.05602   
   129. RY*(   3) H  11                  0.00003     1.84016   
   130. RY*(   4) H  11                  0.00001     1.47215   
   131. RY*(   1) H  12                  0.00187     0.20347   
   132. RY*(   2) H  12                  0.00004     1.48912   
   133. RY*(   3) H  12                  0.00004     1.82940   
   134. RY*(   4) H  12                  0.00003     2.19331   
   135. RY*(   1) H  13                  0.00070     0.17096   
   136. RY*(   2) H  13                  0.00006     1.46517   
   137. RY*(   3) H  13                  0.00003     2.03765   
   138. RY*(   4) H  13                  0.00003     1.94011   
   139. RY*(   1) H  14                  0.00072     0.17782   
   140. RY*(   2) H  14                  0.00005     1.46631   
   141. RY*(   3) H  14                  0.00003     2.11364   
   142. RY*(   4) H  14                  0.00003     1.86180   
   143. RY*(   1) H  15                  0.00065     0.21060   
   144. RY*(   2) H  15                  0.00008     1.46181   
   145. RY*(   3) H  15                  0.00003     1.81402   
   146. RY*(   4) H  15                  0.00003     2.16764   
   147. RY*(   1) H  16                  0.00024     0.25318   
   148. RY*(   2) H  16                  0.00008     1.56196   
   149. RY*(   3) H  16                  0.00005     1.83495   
   150. RY*(   4) H  16                  0.00000     1.78781   
   151. RY*(   1) H  17                  0.00072     0.24062   
   152. RY*(   2) H  17                  0.00009     1.58122   
   153. RY*(   3) H  17                  0.00007     1.69352   
   154. RY*(   4) H  17                  0.00001     1.95374   
   155. RY*(   1) H  18                  0.00072     0.24062   
   156. RY*(   2) H  18                  0.00009     1.58122   
   157. RY*(   3) H  18                  0.00007     1.69352   
   158. RY*(   4) H  18                  0.00001     1.95374   
   159. BD*(   1) C   1 - O   2          0.00162     0.44590   
   160. BD*(   2) C   1 - O   2          0.03951    -0.14941   
   161. BD*(   1) C   1 - C   3          0.03230     0.25904   
   162. BD*(   1) C   1 - H  11          0.02702     0.26535   
   163. BD*(   1) C   3 - C   4          0.01144     0.35904   
   164. BD*(   2) C   3 - C   4          0.16690    -0.17006  169(v),160(v),174(v),67(g)
                                                    68(g),77(v)
   165. BD*(   1) C   3 - C   8          0.01596     0.31719   
   166. BD*(   1) C   4 - C   5          0.00732     0.37357   
   167. BD*(   1) C   4 - H  12          0.00822     0.30417   
   168. BD*(   1) C   5 - C   6          0.00786     0.35628   
   169. BD*(   2) C   5 - C   6          0.16580    -0.18122  164(v),174(v),86(g),76(g)
                                                    84(g)
   170. BD*(   1) C   5 - H  13          0.00646     0.28702   
   171. BD*(   1) C   6 - C   7          0.00776     0.36559   
   172. BD*(   1) C   6 - H  14          0.00641     0.29049   
   173. BD*(   1) C   7 - C   8          0.01414     0.32646   
   174. BD*(   2) C   7 - C   8          0.19836    -0.20295  169(v),164(v),94(g),105(g)
                                                    86(v),58(v)
   175. BD*(   1) C   7 - H  15          0.00654     0.27266   
   176. BD*(   1) C   8 - O   9          0.01716     0.14109   
   177. BD*(   1) O   9 - C  10          0.00431     0.08834   
   178. BD*(   1) C  10 - H  16          0.00333     0.28971   
   179. BD*(   1) C  10 - H  17          0.00685     0.25280   
   180. BD*(   1) C  10 - H  18          0.00685     0.25280   
       -------------------------------
              Total Lewis   35.16905  ( 97.6918%)
        Valence non-Lewis    0.76211  (  2.1170%)
        Rydberg non-Lewis    0.06884  (  0.1912%)
       -------------------------------
            Total unit  1   36.00000  (100.0000%)
           Charge unit  1    0.00000


 ***************************************************
 *******         Beta  spin orbitals         *******
 ***************************************************


 NATURAL POPULATIONS:  Natural atomic orbital occupancies 
                                                          
   NAO  Atom  No  lang   Type(AO)    Occupancy      Energy
 ----------------------------------------------------------
     1    C    1  S      Cor( 1S)     0.99966     -10.33027
     2    C    1  S      Val( 2S)     0.45401      -0.34467
     3    C    1  S      Ryd( 3S)     0.00415       0.35000
     4    C    1  px     Val( 2p)     0.42931      -0.17400
     5    C    1  px     Ryd( 3p)     0.00817       0.53829
     6    C    1  py     Val( 2p)     0.52711      -0.21683
     7    C    1  py     Ryd( 3p)     0.00167       0.49951
     8    C    1  pz     Val( 2p)     0.39270      -0.29326
     9    C    1  pz     Ryd( 3p)     0.00065       0.33667
    10    C    1  dxy    Ryd( 3d)     0.00210       2.30659
    11    C    1  dxz    Ryd( 3d)     0.00110       1.77849
    12    C    1  dyz    Ryd( 3d)     0.00012       1.67799
    13    C    1  dx2y2  Ryd( 3d)     0.00097       2.23187
    14    C    1  dz2    Ryd( 3d)     0.00028       1.97756

    15    O    2  S      Cor( 1S)     0.99988     -19.05437
    16    O    2  S      Val( 2S)     0.85105      -1.02358
    17    O    2  S      Ryd( 3S)     0.00090       1.25059
    18    O    2  px     Val( 2p)     0.80259      -0.46757
    19    O    2  px     Ryd( 3p)     0.00036       0.89060
    20    O    2  py     Val( 2p)     0.93574      -0.42455
    21    O    2  py     Ryd( 3p)     0.00167       1.01944
    22    O    2  pz     Val( 2p)     0.58936      -0.39258
    23    O    2  pz     Ryd( 3p)     0.00010       0.87641
    24    O    2  dxy    Ryd( 3d)     0.00081       2.81679
    25    O    2  dxz    Ryd( 3d)     0.00092       2.69535
    26    O    2  dyz    Ryd( 3d)     0.00004       2.48741
    27    O    2  dx2y2  Ryd( 3d)     0.00062       3.06182
    28    O    2  dz2    Ryd( 3d)     0.00018       2.71075

    29    C    3  S      Cor( 1S)     0.99942     -10.28349
    30    C    3  S      Val( 2S)     0.45531      -0.34020
    31    C    3  S      Ryd( 3S)     0.00130       0.36455
    32    C    3  px     Val( 2p)     0.54021      -0.27350
    33    C    3  px     Ryd( 3p)     0.00261       0.80356
    34    C    3  py     Val( 2p)     0.56682      -0.28816
    35    C    3  py     Ryd( 3p)     0.00298       0.83344
    36    C    3  pz     Val( 2p)     0.38609      -0.29710
    37    C    3  pz     Ryd( 3p)     0.00039       0.44305
    38    C    3  dxy    Ryd( 3d)     0.00028       2.23748
    39    C    3  dxz    Ryd( 3d)     0.00015       1.70532
    40    C    3  dyz    Ryd( 3d)     0.00027       1.67683
    41    C    3  dx2y2  Ryd( 3d)     0.00052       2.21904
    42    C    3  dz2    Ryd( 3d)     0.00027       1.99547

    43    C    4  S      Cor( 1S)     0.99948     -10.27143
    44    C    4  S      Val( 2S)     0.48335      -0.35143
    45    C    4  S      Ryd( 3S)     0.00088       0.38608
    46    C    4  px     Val( 2p)     0.61424      -0.26717
    47    C    4  px     Ryd( 3p)     0.00351       0.82550
    48    C    4  py     Val( 2p)     0.53134      -0.24084
    49    C    4  py     Ryd( 3p)     0.00266       0.52168
    50    C    4  pz     Val( 2p)     0.48021      -0.30946
    51    C    4  pz     Ryd( 3p)     0.00018       0.37253
    52    C    4  dxy    Ryd( 3d)     0.00042       2.24702
    53    C    4  dxz    Ryd( 3d)     0.00028       1.70445
    54    C    4  dyz    Ryd( 3d)     0.00007       1.73516
    55    C    4  dx2y2  Ryd( 3d)     0.00034       2.31696
    56    C    4  dz2    Ryd( 3d)     0.00019       2.01452

    57    C    5  S      Cor( 1S)     0.99946     -10.28623
    58    C    5  S      Val( 2S)     0.48131      -0.35411
    59    C    5  S      Ryd( 3S)     0.00060       0.39537
    60    C    5  px     Val( 2p)     0.55199      -0.24694
    61    C    5  px     Ryd( 3p)     0.00228       0.59472
    62    C    5  py     Val( 2p)     0.57506      -0.25252
    63    C    5  py     Ryd( 3p)     0.00264       0.69297
    64    C    5  pz     Val( 2p)     0.24986      -0.27560
    65    C    5  pz     Ryd( 3p)     0.00008       0.37160
    66    C    5  dxy    Ryd( 3d)     0.00039       2.29603
    67    C    5  dxz    Ryd( 3d)     0.00024       1.71887
    68    C    5  dyz    Ryd( 3d)     0.00028       1.71547
    69    C    5  dx2y2  Ryd( 3d)     0.00043       2.22356
    70    C    5  dz2    Ryd( 3d)     0.00030       2.02392

    71    C    6  S      Cor( 1S)     0.99950     -10.28548
    72    C    6  S      Val( 2S)     0.48587      -0.36493
    73    C    6  S      Ryd( 3S)     0.00059       0.38687
    74    C    6  px     Val( 2p)     0.54311      -0.25021
    75    C    6  px     Ryd( 3p)     0.00222       0.51498
    76    C    6  py     Val( 2p)     0.59468      -0.26692
    77    C    6  py     Ryd( 3p)     0.00304       0.76623
    78    C    6  pz     Val( 2p)     0.43962      -0.31002
    79    C    6  pz     Ryd( 3p)     0.00024       0.36432
    80    C    6  dxy    Ryd( 3d)     0.00038       2.26333
    81    C    6  dxz    Ryd( 3d)     0.00011       1.72006
    82    C    6  dyz    Ryd( 3d)     0.00029       1.69600
    83    C    6  dx2y2  Ryd( 3d)     0.00040       2.25344
    84    C    6  dz2    Ryd( 3d)     0.00021       2.01085

    85    C    7  S      Cor( 1S)     0.99947     -10.28300
    86    C    7  S      Val( 2S)     0.48004      -0.36468
    87    C    7  S      Ryd( 3S)     0.00083       0.36703
    88    C    7  px     Val( 2p)     0.60997      -0.28306
    89    C    7  px     Ryd( 3p)     0.00255       0.82532
    90    C    7  py     Val( 2p)     0.53387      -0.26342
    91    C    7  py     Ryd( 3p)     0.00173       0.53984
    92    C    7  pz     Val( 2p)     0.44537      -0.31419
    93    C    7  pz     Ryd( 3p)     0.00044       0.37017
    94    C    7  dxy    Ryd( 3d)     0.00032       2.25686
    95    C    7  dxz    Ryd( 3d)     0.00026       1.69604
    96    C    7  dyz    Ryd( 3d)     0.00010       1.72280
    97    C    7  dx2y2  Ryd( 3d)     0.00037       2.29168
    98    C    7  dz2    Ryd( 3d)     0.00024       2.01052

    99    C    8  S      Cor( 1S)     0.99931     -10.37343
   100    C    8  S      Val( 2S)     0.40858      -0.34074
   101    C    8  S      Ryd( 3S)     0.00109       0.43482
   102    C    8  px     Val( 2p)     0.49078      -0.27732
   103    C    8  px     Ryd( 3p)     0.00179       0.67358
   104    C    8  py     Val( 2p)     0.43642      -0.25603
   105    C    8  py     Ryd( 3p)     0.00424       0.63155
   106    C    8  pz     Val( 2p)     0.34763      -0.32797
   107    C    8  pz     Ryd( 3p)     0.00048       0.37780
   108    C    8  dxy    Ryd( 3d)     0.00105       2.17004
   109    C    8  dxz    Ryd( 3d)     0.00043       1.65610
   110    C    8  dyz    Ryd( 3d)     0.00072       1.68267
   111    C    8  dx2y2  Ryd( 3d)     0.00091       2.21685
   112    C    8  dz2    Ryd( 3d)     0.00041       1.94542

   113    O    9  S      Cor( 1S)     0.99981     -19.21928
   114    O    9  S      Val( 2S)     0.78838      -1.07067
   115    O    9  S      Ryd( 3S)     0.00031       1.39162
   116    O    9  px     Val( 2p)     0.73950      -0.55126
   117    O    9  px     Ryd( 3p)     0.00052       1.31200
   118    O    9  py     Val( 2p)     0.84628      -0.56778
   119    O    9  py     Ryd( 3p)     0.00102       0.96843
   120    O    9  pz     Val( 2p)     0.68152      -0.50860
   121    O    9  pz     Ryd( 3p)     0.00040       0.89103
   122    O    9  dxy    Ryd( 3d)     0.00063       2.83670
   123    O    9  dxz    Ryd( 3d)     0.00014       2.48991
   124    O    9  dyz    Ryd( 3d)     0.00058       2.45562
   125    O    9  dx2y2  Ryd( 3d)     0.00060       2.84318
   126    O    9  dz2    Ryd( 3d)     0.00035       2.68686

   127    C   10  S      Cor( 1S)     0.99961     -10.33294
   128    C   10  S      Val( 2S)     0.55364      -0.44921
   129    C   10  S      Ryd( 3S)     0.00087       0.60067
   130    C   10  px     Val( 2p)     0.34025      -0.24517
   131    C   10  px     Ryd( 3p)     0.00193       0.33046
   132    C   10  py     Val( 2p)     0.62975      -0.28876
   133    C   10  py     Ryd( 3p)     0.00180       0.50864
   134    C   10  pz     Val( 2p)     0.60953      -0.28142
   135    C   10  pz     Ryd( 3p)     0.00020       0.36608
   136    C   10  dxy    Ryd( 3d)     0.00048       2.01087
   137    C   10  dxz    Ryd( 3d)     0.00037       1.93264
   138    C   10  dyz    Ryd( 3d)     0.00029       2.09554
   139    C   10  dx2y2  Ryd( 3d)     0.00099       2.09612
   140    C   10  dz2    Ryd( 3d)     0.00047       2.10608

   141    H   11  S      Val( 1S)     0.41253      -0.11783
   142    H   11  S      Ryd( 2S)     0.00178       0.21891
   143    H   11  px     Ryd( 2p)     0.00019       1.93418
   144    H   11  py     Ryd( 2p)     0.00035       1.96555
   145    H   11  pz     Ryd( 2p)     0.00001       1.47198

   146    H   12  S      Val( 1S)     0.35695      -0.06970
   147    H   12  S      Ryd( 2S)     0.00190       0.19256
   148    H   12  px     Ryd( 2p)     0.00043       2.20900
   149    H   12  py     Ryd( 2p)     0.00006       1.83572
   150    H   12  pz     Ryd( 2p)     0.00005       1.48887

   151    H   13  S      Val( 1S)     0.37120      -0.09262
   152    H   13  S      Ryd( 2S)     0.00072       0.16118
   153    H   13  px     Ryd( 2p)     0.00020       1.94481
   154    H   13  py     Ryd( 2p)     0.00031       2.05159
   155    H   13  pz     Ryd( 2p)     0.00002       1.46654

   156    H   14  S      Val( 1S)     0.36532      -0.08846
   157    H   14  S      Ryd( 2S)     0.00071       0.16127
   158    H   14  px     Ryd( 2p)     0.00010       1.86522
   159    H   14  py     Ryd( 2p)     0.00038       2.13635
   160    H   14  pz     Ryd( 2p)     0.00005       1.46635

   161    H   15  S      Val( 1S)     0.36799      -0.10920
   162    H   15  S      Ryd( 2S)     0.00068       0.19084
   163    H   15  px     Ryd( 2p)     0.00041       2.19598
   164    H   15  py     Ryd( 2p)     0.00005       1.81398
   165    H   15  pz     Ryd( 2p)     0.00006       1.46223

   166    H   16  S      Val( 1S)     0.37445      -0.08904
   167    H   16  S      Ryd( 2S)     0.00023       0.16696
   168    H   16  px     Ryd( 2p)     0.00008       1.59836
   169    H   16  py     Ryd( 2p)     0.00036       2.11879
   170    H   16  pz     Ryd( 2p)     0.00007       1.56199

   171    H   17  S      Val( 1S)     0.37762      -0.12116
   172    H   17  S      Ryd( 2S)     0.00062       0.19868
   173    H   17  px     Ryd( 2p)     0.00012       1.58661
   174    H   17  py     Ryd( 2p)     0.00013       1.73207
   175    H   17  pz     Ryd( 2p)     0.00030       1.96986

   176    H   18  S      Val( 1S)     0.37762      -0.12116
   177    H   18  S      Ryd( 2S)     0.00062       0.19868
   178    H   18  px     Ryd( 2p)     0.00012       1.58661
   179    H   18  py     Ryd( 2p)     0.00013       1.73206
   180    H   18  pz     Ryd( 2p)     0.00030       1.96986


 Summary of Natural Population Analysis:                  
                                                          
                                       Natural Population 
                Natural  -----------------------------------------------
    Atom  No    Charge         Core      Valence    Rydberg      Total
 -----------------------------------------------------------------------
      C    1    0.17801      0.99966     1.80313    0.01921     2.82199
      O    2   -0.18424      0.99988     3.17874    0.00562     4.18424
      C    3    0.04337      0.99942     1.94843    0.00878     2.95663
      C    4   -0.11713      0.99948     2.10913    0.00852     3.11713
      C    5    0.13509      0.99946     1.85822    0.00722     2.86491
      C    6   -0.07025      0.99950     2.06328    0.00748     3.07025
      C    7   -0.07556      0.99947     2.06926    0.00684     3.07556
      C    8    0.30616      0.99931     1.68341    0.01112     2.69384
      O    9   -0.06004      0.99981     3.05569    0.00454     4.06004
      C   10   -0.14019      0.99961     2.13317    0.00741     3.14019
      H   11    0.08514      0.00000     0.41253    0.00234     0.41486
      H   12    0.14061      0.00000     0.35695    0.00244     0.35939
      H   13    0.12756      0.00000     0.37120    0.00124     0.37244
      H   14    0.13344      0.00000     0.36532    0.00124     0.36656
      H   15    0.13081      0.00000     0.36799    0.00121     0.36919
      H   16    0.12481      0.00000     0.37445    0.00075     0.37519
      H   17    0.12121      0.00000     0.37762    0.00117     0.37879
      H   18    0.12121      0.00000     0.37762    0.00117     0.37879
 =======================================================================
   * Total *    1.00000      9.99559    24.90612    0.09829    35.00000

                                 Natural Population      
 --------------------------------------------------------
   Core                       9.99559 ( 99.9559% of  10)
   Valence                   24.90612 ( 99.6245% of  25)
   Natural Minimal Basis     34.90171 ( 99.7192% of  35)
   Natural Rydberg Basis      0.09829 (  0.2808% of  35)
 --------------------------------------------------------

    Atom  No          Natural Electron Configuration
 ----------------------------------------------------------------------------
      C    1      [core]2S( 0.45)2p( 1.35)3p( 0.01)
      O    2      [core]2S( 0.85)2p( 2.33)
      C    3      [core]2S( 0.46)2p( 1.49)3p( 0.01)
      C    4      [core]2S( 0.48)2p( 1.63)3p( 0.01)
      C    5      [core]2S( 0.48)2p( 1.38)
      C    6      [core]2S( 0.49)2p( 1.58)3p( 0.01)
      C    7      [core]2S( 0.48)2p( 1.59)
      C    8      [core]2S( 0.41)2p( 1.27)3p( 0.01)
      O    9      [core]2S( 0.79)2p( 2.27)
      C   10      [core]2S( 0.55)2p( 1.58)
      H   11            1S( 0.41)
      H   12            1S( 0.36)
      H   13            1S( 0.37)
      H   14            1S( 0.37)
      H   15            1S( 0.37)
      H   16            1S( 0.37)
      H   17            1S( 0.38)
      H   18            1S( 0.38)


 NATURAL BOND ORBITAL ANALYSIS, beta spin orbitals:

                       Occupancies       Lewis Structure    Low   High
           Occ.    -------------------  -----------------   occ   occ
  Cycle   Thresh.   Lewis   Non-Lewis     CR  BD  3C  LP    (L)   (NL)   Dev
 =============================================================================
   1(1)    0.90    33.54942   1.45058     10  20   0   5     2      0    0.03
   2(2)    0.90    33.54942   1.45058     10  20   0   5     2      0    0.03
   3(1)    0.80    34.29031   0.70969     10  22   0   3     0      0    0.03
 -----------------------------------------------------------------------------

 Structure accepted: No low occupancy Lewis orbitals

 --------------------------------------------------------
   Core                      9.99559 ( 99.956% of  10)
   Valence Lewis            24.29472 ( 97.179% of  25)
  ==================       ============================
   Total Lewis              34.29031 ( 97.972% of  35)
  -----------------------------------------------------
   Valence non-Lewis         0.64498 (  1.843% of  35)
   Rydberg non-Lewis         0.06471 (  0.185% of  35)
  ==================       ============================
   Total non-Lewis           0.70969 (  2.028% of  35)
 --------------------------------------------------------


       (Occupancy)   Bond orbital/ Coefficients/ Hybrids
 ---------------------------------------------------------------------------------
     1. (0.99788) BD ( 1) C   1 - O   2  
                ( 33.96%)   0.5827* C   1 s( 31.53%)p 2.16( 68.22%)d 0.01(  0.25%)
                                           -0.0000 -0.5587  0.0563  0.8126  0.0652
                                            0.1267  0.0392 -0.0000 -0.0000 -0.0106
                                            0.0000  0.0000 -0.0426  0.0237
                ( 66.04%)   0.8127* O   2 s( 42.36%)p 1.36( 57.55%)d 0.00(  0.09%)
                                            0.0000 -0.6502  0.0281 -0.7468  0.0208
                                           -0.1318  0.0013  0.0000 -0.0000 -0.0103
                                            0.0000  0.0000 -0.0249  0.0134
     2. (0.96079) BD ( 2) C   1 - O   2  
                ( 39.52%)   0.6286* C   1 s(  0.00%)p 1.00( 99.73%)d 0.00(  0.27%)
                                            0.0000 -0.0000 -0.0000  0.0000 -0.0000
                                            0.0000  0.0000  0.9982 -0.0302 -0.0000
                                           -0.0522  0.0009 -0.0000  0.0000
                ( 60.48%)   0.7777* O   2 s(  0.00%)p 1.00( 99.84%)d 0.00(  0.16%)
                                           -0.0000  0.0000 -0.0000  0.0000 -0.0000
                                           -0.0000 -0.0000  0.9991 -0.0101  0.0000
                                            0.0396  0.0085  0.0000 -0.0000
     3. (0.98896) BD ( 1) C   1 - C   3  
                ( 45.49%)   0.6745* C   1 s( 36.12%)p 1.77( 63.82%)d 0.00(  0.07%)
                                            0.0003  0.6010 -0.0052  0.2979  0.0032
                                            0.7412 -0.0093  0.0000  0.0000  0.0171
                                           -0.0000  0.0000 -0.0156 -0.0114
                ( 54.51%)   0.7383* C   3 s( 31.77%)p 2.15( 68.20%)d 0.00(  0.04%)
                                           -0.0000  0.5636 -0.0020 -0.3286  0.0012
                                           -0.7576  0.0079 -0.0000 -0.0000  0.0099
                                            0.0000  0.0000 -0.0115 -0.0121
     4. (0.99367) BD ( 1) C   1 - H  11  
                ( 60.10%)   0.7752* C   1 s( 32.30%)p 2.09( 67.66%)d 0.00(  0.05%)
                                           -0.0003  0.5673  0.0331  0.4931 -0.0311
                                           -0.6576 -0.0071  0.0000  0.0000 -0.0200
                                            0.0000 -0.0000 -0.0005 -0.0071
                ( 39.90%)   0.6317* H  11 s( 99.89%)p 0.00(  0.11%)
                                            0.9994 -0.0115 -0.0183  0.0268 -0.0000
     5. (0.98556) BD ( 1) C   3 - C   4  
                ( 51.21%)   0.7156* C   3 s( 34.92%)p 1.86( 65.04%)d 0.00(  0.04%)
                                           -0.0002  0.5909  0.0031 -0.4799 -0.0180
                                            0.6477 -0.0146 -0.0000 -0.0000 -0.0130
                                           -0.0000 -0.0000 -0.0075 -0.0129
                ( 48.79%)   0.6985* C   4 s( 34.44%)p 1.90( 65.51%)d 0.00(  0.05%)
                                            0.0001  0.5868  0.0042  0.4840 -0.0201
                                           -0.6483 -0.0153 -0.0000 -0.0000 -0.0185
                                           -0.0000  0.0000 -0.0011 -0.0121
     6. (0.81156) BD ( 2) C   3 - C   4  
                ( 43.77%)   0.6616* C   3 s(  0.00%)p 1.00( 99.95%)d 0.00(  0.05%)
                                           -0.0000  0.0000 -0.0000 -0.0000 -0.0000
                                           -0.0000 -0.0000  0.9998 -0.0020 -0.0000
                                           -0.0082  0.0198  0.0000  0.0000
                ( 56.23%)   0.7499* C   4 s(  0.00%)p 1.00( 99.94%)d 0.00(  0.06%)
                                           -0.0000  0.0000  0.0000 -0.0000 -0.0000
                                           -0.0000 -0.0000  0.9997 -0.0012 -0.0000
                                            0.0236 -0.0031 -0.0000  0.0000
     7. (0.98534) BD ( 1) C   3 - C   8  
                ( 49.87%)   0.7062* C   3 s( 33.25%)p 2.01( 66.69%)d 0.00(  0.06%)
                                            0.0001  0.5764  0.0143  0.8129  0.0055
                                            0.0761 -0.0161  0.0000 -0.0000  0.0040
                                            0.0000 -0.0000  0.0184 -0.0153
                ( 50.13%)   0.7080* C   8 s( 36.71%)p 1.72( 63.24%)d 0.00(  0.05%)
                                           -0.0002  0.6059 -0.0015 -0.7816  0.0288
                                           -0.1419 -0.0229 -0.0000  0.0000  0.0075
                                            0.0000  0.0000  0.0167 -0.0139
     8. (0.99016) BD ( 1) C   4 - C   5  
                ( 50.63%)   0.7116* C   4 s( 35.60%)p 1.81( 64.35%)d 0.00(  0.05%)
                                            0.0001  0.5965  0.0141  0.2808 -0.0369
                                            0.7502  0.0223  0.0000 -0.0000  0.0155
                                            0.0000  0.0000 -0.0115 -0.0119
                ( 49.37%)   0.7026* C   5 s( 35.26%)p 1.83( 64.68%)d 0.00(  0.06%)
                                            0.0000  0.5937  0.0097 -0.3266 -0.0390
                                           -0.7338  0.0086 -0.0000 -0.0000  0.0105
                                            0.0000  0.0000 -0.0156 -0.0150
     9. (0.98810) BD ( 1) C   4 - H  12  
                ( 64.38%)   0.8023* C   4 s( 29.89%)p 2.35( 70.09%)d 0.00(  0.02%)
                                            0.0003 -0.5465  0.0156  0.8279 -0.0109
                                            0.1240 -0.0074  0.0000 -0.0000 -0.0044
                                           -0.0000 -0.0000 -0.0119  0.0087
                ( 35.62%)   0.5969* H  12 s( 99.89%)p 0.00(  0.11%)
                                           -0.9994  0.0062 -0.0326 -0.0065 -0.0000
    10. (0.99038) BD ( 1) C   5 - C   6  
                ( 49.42%)   0.7030* C   5 s( 34.76%)p 1.88( 65.18%)d 0.00(  0.06%)
                                            0.0000  0.5894  0.0127  0.7970  0.0047
                                            0.1225  0.0405  0.0000  0.0000  0.0015
                                            0.0000  0.0000  0.0192 -0.0155
                ( 50.58%)   0.7112* C   6 s( 35.29%)p 1.83( 64.66%)d 0.00(  0.05%)
                                            0.0001  0.5940  0.0082 -0.7994 -0.0144
                                           -0.0762  0.0388 -0.0000  0.0000  0.0070
                                            0.0000  0.0000  0.0178 -0.0132
    11. (0.98958) BD ( 1) C   5 - H  13  
                ( 62.87%)   0.7929* C   5 s( 29.87%)p 2.35( 70.10%)d 0.00(  0.03%)
                                           -0.0003  0.5464 -0.0119 -0.5061  0.0060
                                            0.6669 -0.0099  0.0000 -0.0000 -0.0130
                                            0.0000  0.0000 -0.0040 -0.0116
                ( 37.13%)   0.6093* H  13 s( 99.89%)p 0.00(  0.11%)
                                            0.9994 -0.0009  0.0205 -0.0263  0.0000
    12. (0.98770) BD ( 1) C   6 - C   7  
                ( 49.31%)   0.7022* C   6 s( 35.27%)p 1.83( 64.68%)d 0.00(  0.05%)
                                            0.0001  0.5938  0.0095  0.5012  0.0366
                                           -0.6277  0.0172 -0.0000  0.0000 -0.0163
                                           -0.0000  0.0000 -0.0082 -0.0118
                ( 50.69%)   0.7120* C   7 s( 36.35%)p 1.75( 63.61%)d 0.00(  0.04%)
                                           -0.0001  0.6028  0.0119 -0.4835  0.0250
                                            0.6332  0.0277  0.0000  0.0000 -0.0166
                                            0.0000  0.0000  0.0006 -0.0122
    13. (0.85545) BD ( 2) C   6 - C   7  
                ( 49.66%)   0.7047* C   6 s(  0.00%)p 1.00( 99.93%)d 0.00(  0.07%)
                                           -0.0000  0.0000 -0.0000 -0.0000  0.0000
                                           -0.0000  0.0000  0.9996 -0.0107  0.0000
                                            0.0025 -0.0258 -0.0000 -0.0000
                ( 50.34%)   0.7095* C   7 s(  0.00%)p 1.00( 99.94%)d 0.00(  0.06%)
                                            0.0000 -0.0000  0.0000 -0.0000 -0.0000
                                           -0.0000  0.0000  0.9996 -0.0088  0.0000
                                           -0.0241  0.0072  0.0000 -0.0000
    14. (0.98930) BD ( 1) C   6 - H  14  
                ( 63.45%)   0.7965* C   6 s( 29.35%)p 2.41( 70.62%)d 0.00(  0.03%)
                                           -0.0003  0.5416 -0.0141  0.3281 -0.0051
                                            0.7736 -0.0112  0.0000 -0.0000  0.0094
                                            0.0000  0.0000 -0.0094 -0.0092
                ( 36.55%)   0.6046* H  14 s( 99.89%)p 0.00(  0.11%)
                                            0.9995 -0.0026 -0.0127 -0.0300 -0.0000
    15. (0.98975) BD ( 1) C   7 - C   8  
                ( 49.34%)   0.7025* C   7 s( 33.67%)p 1.97( 66.27%)d 0.00(  0.06%)
                                           -0.0000  0.5801  0.0101 -0.2778  0.0222
                                           -0.7647 -0.0172 -0.0000  0.0000  0.0135
                                            0.0000  0.0000 -0.0141 -0.0146
                ( 50.66%)   0.7117* C   8 s( 38.40%)p 1.60( 61.55%)d 0.00(  0.05%)
                                           -0.0000  0.6196  0.0042  0.3541  0.0104
                                            0.7000 -0.0101  0.0000  0.0000  0.0137
                                            0.0000  0.0000 -0.0109 -0.0131
    16. (0.98728) BD ( 1) C   7 - H  15  
                ( 63.12%)   0.7945* C   7 s( 29.91%)p 2.34( 70.07%)d 0.00(  0.03%)
                                           -0.0003  0.5467 -0.0144  0.8292 -0.0095
                                            0.1126  0.0164  0.0000  0.0000  0.0016
                                            0.0000  0.0000  0.0128 -0.0105
                ( 36.88%)   0.6073* H  15 s( 99.90%)p 0.00(  0.10%)
                                            0.9995 -0.0010 -0.0312 -0.0074 -0.0000
    17. (0.99585) BD ( 1) C   8 - O   9  
                ( 31.78%)   0.5638* C   8 s( 24.58%)p 3.06( 75.13%)d 0.01(  0.29%)
                                           -0.0001  0.4956 -0.0154  0.5121  0.0072
                                           -0.6982 -0.0390  0.0000 -0.0000 -0.0439
                                            0.0000 -0.0000 -0.0148 -0.0276
                ( 68.22%)   0.8259* O   9 s( 34.71%)p 1.88( 65.22%)d 0.00(  0.07%)
                                            0.0000  0.5891  0.0026 -0.4516 -0.0049
                                            0.6695  0.0019  0.0000 -0.0000 -0.0152
                                           -0.0000  0.0000 -0.0169 -0.0146
    18. (0.93262) BD ( 2) C   8 - O   9  
                ( 29.99%)   0.5476* C   8 s(  0.00%)p 1.00( 99.79%)d 0.00(  0.21%)
                                           -0.0000 -0.0000  0.0000 -0.0000 -0.0000
                                           -0.0000  0.0000  0.9989 -0.0108  0.0000
                                            0.0253 -0.0375 -0.0000 -0.0000
                ( 70.01%)   0.8367* O   9 s(  0.00%)p 1.00( 99.91%)d 0.00(  0.09%)
                                           -0.0000  0.0000 -0.0000 -0.0000  0.0000
                                           -0.0000  0.0000  0.9996  0.0024 -0.0000
                                            0.0001  0.0296  0.0000  0.0000
    19. (0.99653) BD ( 1) O   9 - C  10  
                ( 71.05%)   0.8429* O   9 s( 32.13%)p 2.11( 67.81%)d 0.00(  0.06%)
                                            0.0001  0.5668  0.0003  0.8213 -0.0003
                                            0.0557 -0.0206  0.0000 -0.0000  0.0150
                                            0.0000  0.0000  0.0147 -0.0140
                ( 28.95%)   0.5381* C  10 s( 20.54%)p 3.85( 79.10%)d 0.02(  0.36%)
                                            0.0001  0.4524  0.0266 -0.8866 -0.0500
                                           -0.0355 -0.0346 -0.0000 -0.0000  0.0029
                                            0.0000  0.0000  0.0516 -0.0304
    20. (0.99450) BD ( 1) C  10 - H  16  
                ( 62.53%)   0.7907* C  10 s( 26.46%)p 2.78( 73.50%)d 0.00(  0.04%)
                                           -0.0001  0.5142  0.0151  0.2941 -0.0076
                                           -0.8051  0.0161 -0.0000  0.0000 -0.0081
                                           -0.0000  0.0000 -0.0172 -0.0082
                ( 37.47%)   0.6122* H  16 s( 99.90%)p 0.00(  0.10%)
                                            0.9995 -0.0008 -0.0140  0.0281  0.0000
    21. (0.98447) BD ( 1) C  10 - H  17  
                ( 61.91%)   0.7869* C  10 s( 26.53%)p 2.77( 73.43%)d 0.00(  0.04%)
                                            0.0000  0.5149 -0.0137  0.2443  0.0218
                                            0.4172 -0.0170 -0.7069  0.0010  0.0036
                                           -0.0034 -0.0153 -0.0063  0.0118
                ( 38.09%)   0.6171* H  17 s( 99.90%)p 0.00(  0.10%)
                                            0.9995 -0.0032 -0.0154 -0.0106  0.0252
    22. (0.98447) BD ( 1) C  10 - H  18  
                ( 61.91%)   0.7869* C  10 s( 26.53%)p 2.77( 73.43%)d 0.00(  0.04%)
                                            0.0000  0.5149 -0.0137  0.2443  0.0218
                                            0.4172 -0.0170  0.7069 -0.0010  0.0036
                                            0.0034  0.0153 -0.0063  0.0118
                ( 38.09%)   0.6171* H  18 s( 99.90%)p 0.00(  0.10%)
                                            0.9995 -0.0032 -0.0154 -0.0106 -0.0252
    23. (0.99966) CR ( 1) C   1           s(100.00%)p 0.00(  0.00%)
                                            1.0000 -0.0001  0.0000  0.0001 -0.0000
                                           -0.0004  0.0000 -0.0000  0.0000 -0.0000
                                            0.0000 -0.0000  0.0000  0.0000
    24. (0.99988) CR ( 1) O   2           s(100.00%)p 0.00(  0.00%)
                                            1.0000 -0.0003 -0.0000  0.0003 -0.0000
                                            0.0000 -0.0000 -0.0000  0.0000  0.0000
                                           -0.0000 -0.0000  0.0000 -0.0000
    25. (0.99942) CR ( 1) C   3           s(100.00%)p 0.00(  0.00%)
                                            1.0000  0.0001 -0.0000 -0.0002 -0.0000
                                            0.0001 -0.0000  0.0000 -0.0000 -0.0000
                                           -0.0000  0.0000 -0.0000 -0.0000
    26. (0.99948) CR ( 1) C   4           s(100.00%)p 0.00(  0.00%)
                                            1.0000  0.0001 -0.0000 -0.0003  0.0000
                                           -0.0000  0.0000  0.0000  0.0000  0.0000
                                            0.0000 -0.0000  0.0000 -0.0000
    27. (0.99946) CR ( 1) C   5           s(100.00%)p 0.00(  0.00%)
                                            1.0000  0.0001 -0.0000 -0.0002  0.0000
                                            0.0002 -0.0000  0.0000 -0.0000 -0.0000
                                           -0.0000  0.0000 -0.0000 -0.0000
    28. (0.99950) CR ( 1) C   6           s(100.00%)p 0.00(  0.00%)
                                            1.0000  0.0001 -0.0000  0.0001 -0.0000
                                            0.0003 -0.0000  0.0000 -0.0000  0.0000
                                            0.0000  0.0000 -0.0000 -0.0000
    29. (0.99947) CR ( 1) C   7           s(100.00%)p 0.00(  0.00%)
                                            1.0000  0.0002 -0.0000  0.0002 -0.0000
                                            0.0001  0.0000 -0.0000  0.0000 -0.0000
                                            0.0000  0.0000  0.0000 -0.0000
    30. (0.99931) CR ( 1) C   8           s(100.00%)p 0.00(  0.00%)
                                            1.0000  0.0002 -0.0000 -0.0001  0.0000
                                           -0.0001 -0.0000  0.0000 -0.0000 -0.0000
                                            0.0000 -0.0000  0.0000 -0.0000
    31. (0.99981) CR ( 1) O   9           s(100.00%)p 0.00(  0.00%)
                                            1.0000 -0.0002  0.0000  0.0000 -0.0000
                                            0.0001  0.0000  0.0000  0.0000  0.0000
                                           -0.0000  0.0000 -0.0000  0.0000
    32. (0.99961) CR ( 1) C  10           s(100.00%)p 0.00(  0.00%)
                                            1.0000  0.0000  0.0000  0.0001  0.0000
                                           -0.0001  0.0000 -0.0000  0.0000 -0.0000
                                           -0.0000 -0.0000 -0.0000  0.0000
    33. (0.99148) LP ( 1) O   2           s( 57.70%)p 0.73( 42.28%)d 0.00(  0.02%)
                                            0.0004  0.7595  0.0162 -0.6426 -0.0002
                                           -0.0995  0.0015  0.0000 -0.0000 -0.0042
                                            0.0000  0.0000 -0.0094  0.0077
    34. (0.94129) LP ( 2) O   2           s(  0.02%)p99.99( 99.90%)d 4.96(  0.09%)
                                            0.0000  0.0104 -0.0080  0.1647  0.0015
                                           -0.9857 -0.0175 -0.0000  0.0000 -0.0270
                                           -0.0000  0.0000  0.0110  0.0014
    35. (0.25010) LP*( 1) C   5           s(  0.00%)p 1.00( 99.91%)d 0.00(  0.09%)
                                           -0.0000  0.0000 -0.0000 -0.0000  0.0000
                                           -0.0000 -0.0000  0.9995  0.0050 -0.0000
                                            0.0135 -0.0274 -0.0000 -0.0000
    36. (0.98203) LP ( 1) O   9           s( 33.13%)p 2.02( 66.83%)d 0.00(  0.04%)
                                            0.0002  0.5756 -0.0016 -0.3468  0.0075
                                           -0.7402  0.0060 -0.0000  0.0000 -0.0128
                                           -0.0000 -0.0000  0.0132  0.0070
    37. (0.00692) RY*( 1) C   1           s( 12.04%)p 7.29( 87.77%)d 0.02(  0.19%)
                                           -0.0000  0.0578  0.3421 -0.0594  0.9274
                                           -0.0239  0.1163  0.0000 -0.0000  0.0429
                                            0.0000  0.0000  0.0082  0.0049
    38. (0.00388) RY*( 2) C   1           s( 41.50%)p 0.16(  6.80%)d 1.25( 51.70%)
                                           -0.0000 -0.0040  0.6442 -0.0298 -0.1856
                                            0.0383 -0.1766  0.0000  0.0000 -0.6960
                                           -0.0000  0.0000  0.1801  0.0077
    39. (0.00114) RY*( 3) C   1           s( 12.24%)p 6.27( 76.80%)d 0.90( 10.96%)
                                           -0.0000  0.0241  0.3491 -0.0453 -0.2401
                                            0.0040  0.8416 -0.0000 -0.0000  0.0936
                                           -0.0000 -0.0000 -0.3174  0.0100
    40. (0.00070) RY*( 4) C   1           s(  0.00%)p 1.00( 58.14%)d 0.72( 41.86%)
                                           -0.0000  0.0000  0.0000 -0.0000 -0.0000
                                            0.0000  0.0000  0.0494  0.7609  0.0000
                                            0.5115  0.3962 -0.0000 -0.0000
    41. (0.00037) RY*( 5) C   1           s( 32.53%)p 0.70( 22.67%)d 1.38( 44.79%)
                                            0.0000 -0.0137  0.5702 -0.0164 -0.1832
                                           -0.0016 -0.4392  0.0000  0.0000  0.6349
                                            0.0000 -0.0000 -0.2093  0.0317
    42. (0.00004) RY*( 6) C   1           s(  0.00%)p 1.00( 40.92%)d 1.44( 59.08%)
    43. (0.00003) RY*( 7) C   1           s(  1.66%)p 3.73(  6.18%)d55.68( 92.17%)
    44. (0.00000) RY*( 8) C   1           s(  0.00%)p 1.00(  1.22%)d81.24( 98.78%)
    45. (0.00001) RY*( 9) C   1           s(  0.08%)p 1.18(  0.09%)d99.99( 99.83%)
    46. (0.00146) RY*( 1) O   2           s(  1.17%)p82.39( 96.20%)d 2.25(  2.63%)
                                            0.0000 -0.0012  0.1080  0.0057 -0.1309
                                           -0.0126  0.9719 -0.0000 -0.0000 -0.1541
                                            0.0000  0.0000  0.0506 -0.0037
    47. (0.00009) RY*( 2) O   2           s( 46.60%)p 1.09( 51.01%)d 0.05(  2.39%)
    48. (0.00006) RY*( 3) O   2           s(  0.00%)p 1.00( 93.88%)d 0.07(  6.12%)
    49. (0.00003) RY*( 4) O   2           s( 44.14%)p 0.92( 40.76%)d 0.34( 15.10%)
    50. (0.00000) RY*( 5) O   2           s(  0.36%)p13.57(  4.82%)d99.99( 94.82%)
    51. (0.00000) RY*( 6) O   2           s(  0.00%)p 1.00(  3.13%)d30.92( 96.87%)
    52. (0.00000) RY*( 7) O   2           s(  0.00%)p 1.00(  3.15%)d30.71( 96.85%)
    53. (0.00000) RY*( 8) O   2           s(  6.71%)p 1.11(  7.41%)d12.80( 85.88%)
    54. (0.00000) RY*( 9) O   2           s(  0.94%)p 0.07(  0.07%)d99.99( 98.99%)
    55. (0.00304) RY*( 1) C   3           s(  7.15%)p12.47( 89.09%)d 0.53(  3.77%)
                                            0.0000  0.0109  0.2671  0.0048  0.2468
                                            0.0194  0.9108  0.0000  0.0000  0.1010
                                           -0.0000  0.0000 -0.1640 -0.0244
    56. (0.00255) RY*( 2) C   3           s(  3.42%)p27.78( 94.88%)d 0.50(  1.70%)
                                            0.0000  0.0003  0.1848 -0.0145  0.9260
                                            0.0038 -0.3019  0.0000 -0.0000 -0.1187
                                           -0.0000  0.0000 -0.0531 -0.0119
    57. (0.00104) RY*( 3) C   3           s( 87.82%)p 0.10(  8.77%)d 0.04(  3.41%)
                                           -0.0000 -0.0129  0.9370 -0.0130 -0.2332
                                           -0.0108 -0.1817 -0.0000  0.0000  0.0240
                                           -0.0000 -0.0000  0.1816 -0.0231
    58. (0.00053) RY*( 4) C   3           s(  0.00%)p 1.00( 72.78%)d 0.37( 27.22%)
                                            0.0000  0.0000 -0.0000  0.0000  0.0000
                                            0.0000 -0.0000  0.0118  0.8530 -0.0000
                                            0.3863 -0.3507 -0.0000 -0.0000
    59. (0.00018) RY*( 5) C   3           s(  0.00%)p 1.00(  2.72%)d35.83( 97.28%)
                                           -0.0000 -0.0000  0.0000  0.0000 -0.0000
                                            0.0000 -0.0000 -0.0136  0.1642 -0.0000
                                            0.4394  0.8830 -0.0000  0.0000
    60. (0.00014) RY*( 6) C   3           s(  1.50%)p 3.17(  4.76%)d62.56( 93.74%)
                                           -0.0000 -0.0042  0.1223  0.0210 -0.1399
                                           -0.0007 -0.1660 -0.0000 -0.0000 -0.0502
                                           -0.0000  0.0000 -0.9668  0.0179
    61. (0.00006) RY*( 7) C   3           s(  0.05%)p54.72(  2.53%)d99.99( 97.42%)
    62. (0.00004) RY*( 8) C   3           s(  0.00%)p 1.00( 24.55%)d 3.07( 75.45%)
    63. (0.00001) RY*( 9) C   3           s(  0.14%)p 0.38(  0.05%)d99.99( 99.81%)
    64. (0.00352) RY*( 1) C   4           s(  1.75%)p53.74( 94.11%)d 2.37(  4.14%)
                                            0.0000 -0.0168  0.1313 -0.0322 -0.7722
                                            0.0004 -0.5864 -0.0000  0.0000 -0.0342
                                            0.0000 -0.0000 -0.1997  0.0192
    65. (0.00185) RY*( 2) C   4           s(  4.97%)p18.56( 92.19%)d 0.57(  2.85%)
                                           -0.0000  0.0214  0.2218  0.0096  0.5845
                                            0.0245 -0.7613 -0.0000  0.0000  0.1366
                                            0.0000 -0.0000  0.0905 -0.0403
    66. (0.00051) RY*( 3) C   4           s( 91.03%)p 0.07(  6.57%)d 0.03(  2.40%)
                                            0.0000 -0.0062  0.9541 -0.0185 -0.0026
                                           -0.0155  0.2552 -0.0000 -0.0000 -0.0681
                                           -0.0000  0.0000 -0.1057 -0.0903
    67. (0.00019) RY*( 4) C   4           s(  0.00%)p 1.00( 92.12%)d 0.09(  7.88%)
                                            0.0000 -0.0000  0.0000  0.0000 -0.0000
                                            0.0000  0.0000 -0.0044  0.9598 -0.0000
                                            0.2546  0.1182  0.0000  0.0000
    68. (0.00007) RY*( 5) C   4           s(  0.23%)p 9.81(  2.27%)d99.99( 97.50%)
    69. (0.00008) RY*( 6) C   4           s(  0.00%)p 1.00(  2.55%)d38.17( 97.45%)
    70. (0.00003) RY*( 7) C   4           s(  1.82%)p 1.97(  3.59%)d51.84( 94.59%)
    71. (0.00000) RY*( 8) C   4           s(  0.00%)p 1.00(  5.38%)d17.58( 94.62%)
    72. (0.00000) RY*( 9) C   4           s(  0.27%)p 4.98(  1.33%)d99.99( 98.40%)
    73. (0.00250) RY*( 1) C   5           s(  0.08%)p99.99( 91.27%)d99.99(  8.65%)
                                           -0.0000  0.0271  0.0087  0.0211  0.5826
                                           -0.0289 -0.7563 -0.0000 -0.0000 -0.2813
                                           -0.0000  0.0000 -0.0801 -0.0306
    74. (0.00123) RY*( 2) C   5           s(  0.00%)p 1.00( 98.54%)d 0.01(  1.45%)
                                           -0.0000 -0.0009  0.0067 -0.0291  0.7860
                                           -0.0194  0.6053 -0.0000  0.0000  0.0333
                                           -0.0000  0.0000 -0.1159  0.0019
    75. (0.00043) RY*( 3) C   5           s( 91.46%)p 0.01(  0.54%)d 0.09(  8.00%)
                                            0.0000 -0.0067  0.9563 -0.0148  0.0419
                                            0.0139 -0.0568  0.0000  0.0000  0.2434
                                            0.0000  0.0000  0.1129 -0.0897
    76. (0.00031) RY*( 4) C   5           s(  0.00%)p 1.00( 11.35%)d 7.81( 88.65%)
                                           -0.0000  0.0000 -0.0000  0.0000 -0.0000
                                           -0.0000 -0.0000  0.0021  0.3369 -0.0000
                                            0.7829  0.5230 -0.0000  0.0000
    77. (0.00007) RY*( 5) C   5           s(  0.15%)p10.09(  1.52%)d99.99( 98.33%)
    78. (0.00004) RY*( 6) C   5           s(  0.00%)p 1.00( 82.83%)d 0.21( 17.17%)
    79. (0.00002) RY*( 7) C   5           s(  8.34%)p 0.82(  6.84%)d10.17( 84.82%)
    80. (0.00000) RY*( 8) C   5           s(  0.00%)p 1.00(  5.91%)d15.92( 94.09%)
    81. (0.00000) RY*( 9) C   5           s(  0.07%)p18.23(  1.34%)d99.99( 98.59%)
    82. (0.00267) RY*( 1) C   6           s(  0.12%)p99.99( 92.38%)d62.46(  7.50%)
                                           -0.0000  0.0273  0.0213 -0.0123 -0.4249
                                           -0.0339 -0.8614 -0.0000 -0.0000  0.1937
                                            0.0000  0.0000 -0.1904 -0.0349
    83. (0.00134) RY*( 2) C   6           s(  0.09%)p99.99( 98.51%)d15.47(  1.40%)
                                            0.0000  0.0021  0.0300 -0.0339  0.8931
                                            0.0125 -0.4314 -0.0000  0.0000  0.0986
                                            0.0000  0.0000  0.0643 -0.0092
    84. (0.00041) RY*( 3) C   6           s( 93.72%)p 0.00(  0.22%)d 0.06(  6.06%)
                                            0.0000 -0.0044  0.9681  0.0081 -0.0360
                                            0.0190 -0.0220  0.0000 -0.0000 -0.1646
                                           -0.0000  0.0000  0.1381 -0.1200
    85. (0.00024) RY*( 4) C   6           s(  0.00%)p 1.00( 71.58%)d 0.40( 28.42%)
                                            0.0000 -0.0000  0.0000 -0.0000 -0.0000
                                            0.0000 -0.0000  0.0083  0.8460  0.0000
                                           -0.5269 -0.0812  0.0000 -0.0000
    86. (0.00007) RY*( 5) C   6           s(  0.03%)p43.78(  1.43%)d99.99( 98.53%)
    87. (0.00006) RY*( 6) C   6           s(  0.00%)p 1.00( 22.37%)d 3.47( 77.63%)
    88. (0.00003) RY*( 7) C   6           s(  5.94%)p 0.98(  5.84%)d14.86( 88.22%)
    89. (0.00000) RY*( 8) C   6           s(  0.00%)p 1.00(  6.12%)d15.34( 93.88%)
    90. (0.00000) RY*( 9) C   6           s(  0.19%)p 8.80(  1.64%)d99.99( 98.17%)
    91. (0.00222) RY*( 1) C   7           s(  0.39%)p99.99( 94.08%)d14.32(  5.54%)
                                            0.0000  0.0216  0.0583 -0.0274 -0.9692
                                           -0.0033 -0.0267 -0.0000 -0.0000  0.0298
                                            0.0000  0.0000  0.2301 -0.0393
    92. (0.00113) RY*( 2) C   7           s(  4.14%)p22.67( 93.95%)d 0.46(  1.91%)
                                            0.0000  0.0125  0.2032  0.0103  0.0464
                                            0.0289 -0.9677  0.0000 -0.0000 -0.1288
                                           -0.0000  0.0000  0.0450 -0.0217
    93. (0.00059) RY*( 3) C   7           s( 92.48%)p 0.04(  3.81%)d 0.04(  3.71%)
                                           -0.0000 -0.0094  0.9616  0.0217  0.0093
                                           -0.0019  0.1937 -0.0000 -0.0000  0.0075
                                           -0.0000  0.0000 -0.1872 -0.0450
    94. (0.00047) RY*( 4) C   7           s(  0.00%)p 1.00( 86.50%)d 0.16( 13.50%)
                                           -0.0000 -0.0000  0.0000  0.0000 -0.0000
                                            0.0000 -0.0000  0.0091  0.9300  0.0000
                                           -0.0729 -0.3602 -0.0000 -0.0000
    95. (0.00006) RY*( 5) C   7           s(  0.00%)p 1.00(  4.91%)d19.39( 95.09%)
    96. (0.00007) RY*( 6) C   7           s(  1.82%)p 2.67(  4.87%)d51.20( 93.30%)
    97. (0.00003) RY*( 7) C   7           s(  1.15%)p 2.31(  2.67%)d83.45( 96.18%)
    98. (0.00000) RY*( 8) C   7           s(  0.00%)p 1.00(  8.66%)d10.54( 91.34%)
    99. (0.00000) RY*( 9) C   7           s(  0.10%)p 7.03(  0.68%)d99.99( 99.23%)
   100. (0.00354) RY*( 1) C   8           s(  3.63%)p25.32( 91.97%)d 1.21(  4.40%)
                                            0.0000  0.0391  0.1865 -0.0019 -0.0798
                                           -0.0204  0.9555 -0.0000 -0.0000 -0.1165
                                            0.0000 -0.0000 -0.1738 -0.0134
   101. (0.00171) RY*( 2) C   8           s(  2.11%)p35.26( 74.47%)d11.08( 23.41%)
                                            0.0000  0.0134  0.1447 -0.0253 -0.8420
                                            0.0016 -0.1876 -0.0000 -0.0000 -0.0020
                                           -0.0000  0.0000 -0.4820 -0.0427
   102. (0.00113) RY*( 3) C   8           s( 70.18%)p 0.13(  9.28%)d 0.29( 20.55%)
                                           -0.0000 -0.0014  0.8377  0.0133  0.2756
                                           -0.0250 -0.1265  0.0000  0.0000  0.3940
                                           -0.0000  0.0000 -0.1932  0.1137
   103. (0.00088) RY*( 4) C   8           s(  0.00%)p 1.00( 30.15%)d 2.32( 69.85%)
                                           -0.0000  0.0000 -0.0000 -0.0000 -0.0000
                                           -0.0000  0.0000  0.0429  0.5474 -0.0000
                                           -0.3096  0.7763  0.0000 -0.0000
   104. (0.00040) RY*( 5) C   8           s(  0.00%)p 1.00( 28.65%)d 2.49( 71.35%)
                                            0.0000  0.0000  0.0000  0.0000 -0.0000
                                            0.0000 -0.0000 -0.0023  0.5352  0.0000
                                           -0.5841 -0.6102  0.0000 -0.0000
   105. (0.00034) RY*( 6) C   8           s( 22.93%)p 0.14(  3.19%)d 3.22( 73.88%)
                                            0.0000 -0.0038  0.4789 -0.0075 -0.1316
                                            0.0254 -0.1178 -0.0000  0.0000 -0.7466
                                            0.0000  0.0000  0.4252 -0.0240
   106. (0.00023) RY*( 7) C   8           s(  0.00%)p 1.00( 41.41%)d 1.41( 58.59%)
                                            0.0000  0.0000 -0.0000  0.0000 -0.0000
                                           -0.0000  0.0000 -0.0179  0.6433  0.0000
                                            0.7499 -0.1535 -0.0000  0.0000
   107. (0.00014) RY*( 8) C   8           s(  0.71%)p29.42( 20.95%)d99.99( 78.33%)
                                            0.0000  0.0272  0.0799  0.0248 -0.4341
                                           -0.0264  0.1407  0.0000 -0.0000  0.5121
                                           -0.0000  0.0000  0.7194  0.0599
   108. (0.00001) RY*( 9) C   8           s(  0.75%)p 0.29(  0.22%)d99.99( 99.04%)
   109. (0.00138) RY*( 1) O   9           s( 17.72%)p 4.12( 73.00%)d 0.52(  9.28%)
                                            0.0000 -0.0083  0.4209 -0.0120 -0.5087
                                           -0.0055 -0.6864  0.0000  0.0000 -0.2226
                                            0.0000 -0.0000  0.2005 -0.0552
   110. (0.00049) RY*( 2) O   9           s(  0.00%)p 1.00( 78.47%)d 0.27( 21.53%)
                                            0.0000  0.0000 -0.0000  0.0000 -0.0000
                                           -0.0000  0.0000 -0.0021  0.8859 -0.0000
                                            0.4640 -0.0006 -0.0000  0.0000
   111. (0.00018) RY*( 3) O   9           s(  0.67%)p80.49( 54.32%)d66.69( 45.00%)
                                            0.0000 -0.0082  0.0817  0.0111  0.6652
                                           -0.0037 -0.3172  0.0000  0.0000 -0.5926
                                            0.0000 -0.0000 -0.2712 -0.1591
   112. (0.00009) RY*( 4) O   9           s( 54.28%)p 0.60( 32.65%)d 0.24( 13.07%)
   113. (0.00005) RY*( 5) O   9           s( 26.80%)p 1.05( 28.01%)d 1.69( 45.19%)
   114. (0.00006) RY*( 6) O   9           s(  0.00%)p 1.00( 18.34%)d 4.45( 81.66%)
   115. (0.00000) RY*( 7) O   9           s(  0.00%)p 1.00(  3.27%)d29.54( 96.73%)
   116. (0.00001) RY*( 8) O   9           s(  0.51%)p17.46(  8.94%)d99.99( 90.55%)
   117. (0.00001) RY*( 9) O   9           s(  0.04%)p73.38(  3.23%)d99.99( 96.73%)
   118. (0.00144) RY*( 1) C  10           s( 22.17%)p 2.67( 59.17%)d 0.84( 18.66%)
                                           -0.0000  0.0079  0.4708  0.0295 -0.5638
                                            0.0445  0.5206  0.0000  0.0000 -0.4290
                                           -0.0000 -0.0000  0.0282 -0.0419
   119. (0.00080) RY*( 2) C  10           s(  1.17%)p81.96( 96.24%)d 2.20(  2.59%)
                                            0.0000 -0.0240  0.1057  0.0644 -0.5825
                                           -0.0021 -0.7867  0.0000 -0.0000 -0.0553
                                            0.0000 -0.0000  0.1425 -0.0500
   120. (0.00055) RY*( 3) C  10           s(  0.00%)p 1.00( 34.48%)d 1.90( 65.52%)
                                            0.0000  0.0000  0.0000 -0.0000  0.0000
                                            0.0000  0.0000 -0.0058 -0.5872  0.0000
                                            0.8078  0.0519 -0.0000  0.0000
   121. (0.00021) RY*( 4) C  10           s(  8.40%)p 1.27( 10.67%)d 9.64( 80.94%)
                                            0.0000  0.0007  0.2898  0.0212 -0.2708
                                            0.0109  0.1810  0.0000  0.0000  0.8992
                                            0.0000  0.0000  0.0077 -0.0269
   122. (0.00002) RY*( 5) C  10           s(  0.00%)p 1.00( 63.04%)d 0.59( 36.96%)
   123. (0.00001) RY*( 6) C  10           s( 67.92%)p 0.47( 31.68%)d 0.01(  0.41%)
   124. (0.00000) RY*( 7) C  10           s(  0.00%)p 1.00(  2.53%)d38.53( 97.47%)
   125. (0.00001) RY*( 8) C  10           s(  0.15%)p15.31(  2.27%)d99.99( 97.59%)
   126. (0.00000) RY*( 9) C  10           s(  0.14%)p 3.40(  0.48%)d99.99( 99.38%)
   127. (0.00183) RY*( 1) H  11           s( 99.81%)p 0.00(  0.19%)
                                            0.0101  0.9990 -0.0134  0.0410 -0.0000
   128. (0.00005) RY*( 2) H  11           s(  0.11%)p99.99( 99.89%)
   129. (0.00003) RY*( 3) H  11           s(  0.18%)p99.99( 99.82%)
   130. (0.00001) RY*( 4) H  11           s(  0.00%)p 1.00(100.00%)
   131. (0.00192) RY*( 1) H  12           s( 99.64%)p 0.00(  0.36%)
                                            0.0074  0.9982 -0.0274 -0.0532  0.0000
   132. (0.00005) RY*( 2) H  12           s(  0.00%)p 1.00(100.00%)
   133. (0.00004) RY*( 3) H  12           s(  0.29%)p99.99( 99.71%)
   134. (0.00003) RY*( 4) H  12           s(  0.18%)p99.99( 99.82%)
   135. (0.00072) RY*( 1) H  13           s( 99.66%)p 0.00(  0.34%)
                                            0.0028  0.9983 -0.0229  0.0535  0.0000
   136. (0.00004) RY*( 2) H  13           s(  0.09%)p99.99( 99.91%)
   137. (0.00004) RY*( 3) H  13           s(  0.36%)p99.99( 99.64%)
   138. (0.00002) RY*( 4) H  13           s(  0.00%)p 1.00(100.00%)
   139. (0.00072) RY*( 1) H  14           s( 99.69%)p 0.00(  0.31%)
                                            0.0043  0.9985  0.0141  0.0534 -0.0000
   140. (0.00005) RY*( 2) H  14           s(  0.00%)p 1.00(100.00%)
   141. (0.00003) RY*( 3) H  14           s(  0.38%)p99.99( 99.62%)
   142. (0.00004) RY*( 4) H  14           s(  0.04%)p99.99( 99.96%)
   143. (0.00068) RY*( 1) H  15           s( 99.58%)p 0.00(  0.42%)
                                            0.0028  0.9979  0.0635 -0.0137 -0.0000
   144. (0.00006) RY*( 2) H  15           s(  0.00%)p 1.00(100.00%)
   145. (0.00003) RY*( 3) H  15           s(  0.02%)p99.99( 99.98%)
   146. (0.00003) RY*( 4) H  15           s(  0.50%)p99.99( 99.50%)
   147. (0.00024) RY*( 1) H  16           s( 97.13%)p 0.03(  2.87%)
                                            0.0056  0.9855  0.0106 -0.1692 -0.0000
   148. (0.00007) RY*( 2) H  16           s(  0.00%)p 1.00(100.00%)
   149. (0.00005) RY*( 3) H  16           s(  2.41%)p40.41( 97.59%)
   150. (0.00000) RY*( 4) H  16           s(  0.56%)p99.99( 99.44%)
   151. (0.00063) RY*( 1) H  17           s( 96.92%)p 0.03(  3.08%)
                                            0.0056  0.9845  0.0460  0.1692  0.0032
   152. (0.00008) RY*( 2) H  17           s(  2.21%)p44.29( 97.79%)
   153. (0.00007) RY*( 3) H  17           s(  0.11%)p99.99( 99.89%)
   154. (0.00001) RY*( 4) H  17           s(  0.86%)p99.99( 99.14%)
   155. (0.00063) RY*( 1) H  18           s( 96.92%)p 0.03(  3.08%)
                                            0.0056  0.9845  0.0460  0.1692 -0.0032
   156. (0.00008) RY*( 2) H  18           s(  2.21%)p44.29( 97.79%)
   157. (0.00007) RY*( 3) H  18           s(  0.11%)p99.99( 99.89%)
   158. (0.00001) RY*( 4) H  18           s(  0.86%)p99.99( 99.14%)
   159. (0.00164) BD*( 1) C   1 - O   2  
                ( 66.04%)   0.8127* C   1 s( 31.53%)p 2.16( 68.22%)d 0.01(  0.25%)
                                           -0.0000 -0.5587  0.0563  0.8126  0.0652
                                            0.1267  0.0392 -0.0000 -0.0000 -0.0106
                                            0.0000  0.0000 -0.0426  0.0237
                ( 33.96%)  -0.5827* O   2 s( 42.36%)p 1.36( 57.55%)d 0.00(  0.09%)
                                            0.0000 -0.6502  0.0281 -0.7468  0.0208
                                           -0.1318  0.0013  0.0000 -0.0000 -0.0103
                                            0.0000  0.0000 -0.0249  0.0134
   160. (0.02339) BD*( 2) C   1 - O   2  
                ( 60.48%)   0.7777* C   1 s(  0.00%)p 1.00( 99.73%)d 0.00(  0.27%)
                                            0.0000 -0.0000 -0.0000  0.0000 -0.0000
                                            0.0000  0.0000  0.9982 -0.0302 -0.0000
                                           -0.0522  0.0009 -0.0000  0.0000
                ( 39.52%)  -0.6286* O   2 s(  0.00%)p 1.00( 99.84%)d 0.00(  0.16%)
                                           -0.0000  0.0000 -0.0000  0.0000 -0.0000
                                           -0.0000 -0.0000  0.9991 -0.0101  0.0000
                                            0.0396  0.0085  0.0000 -0.0000
   161. (0.03210) BD*( 1) C   1 - C   3  
                ( 54.51%)   0.7383* C   1 s( 36.12%)p 1.77( 63.82%)d 0.00(  0.07%)
                                            0.0003  0.6010 -0.0052  0.2979  0.0032
                                            0.7412 -0.0093  0.0000  0.0000  0.0171
                                           -0.0000  0.0000 -0.0156 -0.0114
                ( 45.49%)  -0.6745* C   3 s( 31.77%)p 2.15( 68.20%)d 0.00(  0.04%)
                                           -0.0000  0.5636 -0.0020 -0.3286  0.0012
                                           -0.7576  0.0079 -0.0000 -0.0000  0.0099
                                            0.0000  0.0000 -0.0115 -0.0121
   162. (0.02741) BD*( 1) C   1 - H  11  
                ( 39.90%)   0.6317* C   1 s( 32.30%)p 2.09( 67.66%)d 0.00(  0.05%)
                                            0.0003 -0.5673 -0.0331 -0.4931  0.0311
                                            0.6576  0.0071 -0.0000 -0.0000  0.0200
                                           -0.0000  0.0000  0.0005  0.0071
                ( 60.10%)  -0.7752* H  11 s( 99.89%)p 0.00(  0.11%)
                                           -0.9994  0.0115  0.0183 -0.0268  0.0000
   163. (0.01156) BD*( 1) C   3 - C   4  
                ( 48.79%)   0.6985* C   3 s( 34.92%)p 1.86( 65.04%)d 0.00(  0.04%)
                                            0.0002 -0.5909 -0.0031  0.4799  0.0180
                                           -0.6477  0.0146  0.0000  0.0000  0.0130
                                            0.0000  0.0000  0.0075  0.0129
                ( 51.21%)  -0.7156* C   4 s( 34.44%)p 1.90( 65.51%)d 0.00(  0.05%)
                                           -0.0001 -0.5868 -0.0042 -0.4840  0.0201
                                            0.6483  0.0153  0.0000  0.0000  0.0185
                                            0.0000 -0.0000  0.0011  0.0121
   164. (0.05506) BD*( 2) C   3 - C   4  
                ( 56.23%)   0.7499* C   3 s(  0.00%)p 1.00( 99.95%)d 0.00(  0.05%)
                                           -0.0000  0.0000 -0.0000 -0.0000 -0.0000
                                           -0.0000 -0.0000  0.9998 -0.0020 -0.0000
                                           -0.0082  0.0198  0.0000  0.0000
                ( 43.77%)  -0.6616* C   4 s(  0.00%)p 1.00( 99.94%)d 0.00(  0.06%)
                                           -0.0000  0.0000  0.0000 -0.0000 -0.0000
                                           -0.0000 -0.0000  0.9997 -0.0012 -0.0000
                                            0.0236 -0.0031 -0.0000  0.0000
   165. (0.01615) BD*( 1) C   3 - C   8  
                ( 50.13%)   0.7080* C   3 s( 33.25%)p 2.01( 66.69%)d 0.00(  0.06%)
                                            0.0001  0.5764  0.0143  0.8129  0.0055
                                            0.0761 -0.0161  0.0000 -0.0000  0.0040
                                            0.0000 -0.0000  0.0184 -0.0153
                ( 49.87%)  -0.7062* C   8 s( 36.71%)p 1.72( 63.24%)d 0.00(  0.05%)
                                           -0.0002  0.6059 -0.0015 -0.7816  0.0288
                                           -0.1419 -0.0229 -0.0000  0.0000  0.0075
                                            0.0000  0.0000  0.0167 -0.0139
   166. (0.00748) BD*( 1) C   4 - C   5  
                ( 49.37%)   0.7026* C   4 s( 35.60%)p 1.81( 64.35%)d 0.00(  0.05%)
                                           -0.0001 -0.5965 -0.0141 -0.2808  0.0369
                                           -0.7502 -0.0223 -0.0000  0.0000 -0.0155
                                           -0.0000 -0.0000  0.0115  0.0119
                ( 50.63%)  -0.7116* C   5 s( 35.26%)p 1.83( 64.68%)d 0.00(  0.06%)
                                           -0.0000 -0.5937 -0.0097  0.3266  0.0390
                                            0.7338 -0.0086  0.0000  0.0000 -0.0105
                                           -0.0000 -0.0000  0.0156  0.0150
   167. (0.00829) BD*( 1) C   4 - H  12  
                ( 35.62%)   0.5969* C   4 s( 29.89%)p 2.35( 70.09%)d 0.00(  0.02%)
                                           -0.0003  0.5465 -0.0156 -0.8279  0.0109
                                           -0.1240  0.0074 -0.0000  0.0000  0.0044
                                            0.0000  0.0000  0.0119 -0.0087
                ( 64.38%)  -0.8023* H  12 s( 99.89%)p 0.00(  0.11%)
                                            0.9994 -0.0062  0.0326  0.0065  0.0000
   168. (0.00806) BD*( 1) C   5 - C   6  
                ( 50.58%)   0.7112* C   5 s( 34.76%)p 1.88( 65.18%)d 0.00(  0.06%)
                                            0.0000  0.5894  0.0127  0.7970  0.0047
                                            0.1225  0.0405  0.0000  0.0000  0.0015
                                            0.0000  0.0000  0.0192 -0.0155
                ( 49.42%)  -0.7030* C   6 s( 35.29%)p 1.83( 64.66%)d 0.00(  0.05%)
                                            0.0001  0.5940  0.0082 -0.7994 -0.0144
                                           -0.0762  0.0388 -0.0000  0.0000  0.0070
                                            0.0000  0.0000  0.0178 -0.0132
   169. (0.00668) BD*( 1) C   5 - H  13  
                ( 37.13%)   0.6093* C   5 s( 29.87%)p 2.35( 70.10%)d 0.00(  0.03%)
                                            0.0003 -0.5464  0.0119  0.5061 -0.0060
                                           -0.6669  0.0099 -0.0000  0.0000  0.0130
                                           -0.0000 -0.0000  0.0040  0.0116
                ( 62.87%)  -0.7929* H  13 s( 99.89%)p 0.00(  0.11%)
                                           -0.9994  0.0009 -0.0205  0.0263 -0.0000
   170. (0.00784) BD*( 1) C   6 - C   7  
                ( 50.69%)   0.7120* C   6 s( 35.27%)p 1.83( 64.68%)d 0.00(  0.05%)
                                            0.0001  0.5938  0.0095  0.5012  0.0366
                                           -0.6277  0.0172 -0.0000  0.0000 -0.0163
                                           -0.0000  0.0000 -0.0082 -0.0118
                ( 49.31%)  -0.7022* C   7 s( 36.35%)p 1.75( 63.61%)d 0.00(  0.04%)
                                           -0.0001  0.6028  0.0119 -0.4835  0.0250
                                            0.6332  0.0277  0.0000  0.0000 -0.0166
                                            0.0000  0.0000  0.0006 -0.0122
   171. (0.03014) BD*( 2) C   6 - C   7  
                ( 50.34%)   0.7095* C   6 s(  0.00%)p 1.00( 99.93%)d 0.00(  0.07%)
                                           -0.0000  0.0000 -0.0000 -0.0000  0.0000
                                           -0.0000  0.0000  0.9996 -0.0107  0.0000
                                            0.0025 -0.0258 -0.0000 -0.0000
                ( 49.66%)  -0.7047* C   7 s(  0.00%)p 1.00( 99.94%)d 0.00(  0.06%)
                                            0.0000 -0.0000  0.0000 -0.0000 -0.0000
                                           -0.0000  0.0000  0.9996 -0.0088  0.0000
                                           -0.0241  0.0072  0.0000 -0.0000
   172. (0.00645) BD*( 1) C   6 - H  14  
                ( 36.55%)   0.6046* C   6 s( 29.35%)p 2.41( 70.62%)d 0.00(  0.03%)
                                            0.0003 -0.5416  0.0141 -0.3281  0.0051
                                           -0.7736  0.0112 -0.0000  0.0000 -0.0094
                                           -0.0000 -0.0000  0.0094  0.0092
                ( 63.45%)  -0.7965* H  14 s( 99.89%)p 0.00(  0.11%)
                                           -0.9995  0.0026  0.0127  0.0300  0.0000
   173. (0.01447) BD*( 1) C   7 - C   8  
                ( 50.66%)   0.7117* C   7 s( 33.67%)p 1.97( 66.27%)d 0.00(  0.06%)
                                           -0.0000  0.5801  0.0101 -0.2778  0.0222
                                           -0.7647 -0.0172 -0.0000  0.0000  0.0135
                                            0.0000  0.0000 -0.0141 -0.0146
                ( 49.34%)  -0.7025* C   8 s( 38.40%)p 1.60( 61.55%)d 0.00(  0.05%)
                                           -0.0000  0.6196  0.0042  0.3541  0.0104
                                            0.7000 -0.0101  0.0000  0.0000  0.0137
                                            0.0000  0.0000 -0.0109 -0.0131
   174. (0.00671) BD*( 1) C   7 - H  15  
                ( 36.88%)   0.6073* C   7 s( 29.91%)p 2.34( 70.07%)d 0.00(  0.03%)
                                            0.0003 -0.5467  0.0144 -0.8292  0.0095
                                           -0.1126 -0.0164 -0.0000 -0.0000 -0.0016
                                           -0.0000 -0.0000 -0.0128  0.0105
                ( 63.12%)  -0.7945* H  15 s( 99.90%)p 0.00(  0.10%)
                                           -0.9995  0.0010  0.0312  0.0074  0.0000
   175. (0.01660) BD*( 1) C   8 - O   9  
                ( 68.22%)   0.8259* C   8 s( 24.58%)p 3.06( 75.13%)d 0.01(  0.29%)
                                           -0.0001  0.4956 -0.0154  0.5121  0.0072
                                           -0.6982 -0.0390  0.0000 -0.0000 -0.0439
                                            0.0000 -0.0000 -0.0148 -0.0276
                ( 31.78%)  -0.5638* O   9 s( 34.71%)p 1.88( 65.22%)d 0.00(  0.07%)
                                            0.0000  0.5891  0.0026 -0.4516 -0.0049
                                            0.6695  0.0019  0.0000 -0.0000 -0.0152
                                           -0.0000  0.0000 -0.0169 -0.0146
   176. (0.09723) BD*( 2) C   8 - O   9  
                ( 70.01%)   0.8367* C   8 s(  0.00%)p 1.00( 99.79%)d 0.00(  0.21%)
                                           -0.0000 -0.0000  0.0000 -0.0000 -0.0000
                                           -0.0000  0.0000  0.9989 -0.0108  0.0000
                                            0.0253 -0.0375 -0.0000 -0.0000
                ( 29.99%)  -0.5476* O   9 s(  0.00%)p 1.00( 99.91%)d 0.00(  0.09%)
                                           -0.0000  0.0000 -0.0000 -0.0000  0.0000
                                           -0.0000  0.0000  0.9996  0.0024 -0.0000
                                            0.0001  0.0296  0.0000  0.0000
   177. (0.00431) BD*( 1) O   9 - C  10  
                ( 28.95%)   0.5381* O   9 s( 32.13%)p 2.11( 67.81%)d 0.00(  0.06%)
                                           -0.0001 -0.5668 -0.0003 -0.8213  0.0003
                                           -0.0557  0.0206 -0.0000  0.0000 -0.0150
                                           -0.0000 -0.0000 -0.0147  0.0140
                ( 71.05%)  -0.8429* C  10 s( 20.54%)p 3.85( 79.10%)d 0.02(  0.36%)
                                           -0.0001 -0.4524 -0.0266  0.8866  0.0500
                                            0.0355  0.0346  0.0000  0.0000 -0.0029
                                           -0.0000 -0.0000 -0.0516  0.0304
   178. (0.00344) BD*( 1) C  10 - H  16  
                ( 37.47%)   0.6122* C  10 s( 26.46%)p 2.78( 73.50%)d 0.00(  0.04%)
                                            0.0001 -0.5142 -0.0151 -0.2941  0.0076
                                            0.8051 -0.0161  0.0000 -0.0000  0.0081
                                            0.0000 -0.0000  0.0172  0.0082
                ( 62.53%)  -0.7907* H  16 s( 99.90%)p 0.00(  0.10%)
                                           -0.9995  0.0008  0.0140 -0.0281 -0.0000
   179. (0.00493) BD*( 1) C  10 - H  17  
                ( 38.09%)   0.6171* C  10 s( 26.53%)p 2.77( 73.43%)d 0.00(  0.04%)
                                           -0.0000 -0.5149  0.0137 -0.2443 -0.0218
                                           -0.4172  0.0170  0.7069 -0.0010 -0.0036
                                            0.0034  0.0153  0.0063 -0.0118
                ( 61.91%)  -0.7869* H  17 s( 99.90%)p 0.00(  0.10%)
                                           -0.9995  0.0032  0.0154  0.0106 -0.0252
   180. (0.00493) BD*( 1) C  10 - H  18  
                ( 38.09%)   0.6171* C  10 s( 26.53%)p 2.77( 73.43%)d 0.00(  0.04%)
                                           -0.0000 -0.5149  0.0137 -0.2443 -0.0218
                                           -0.4172  0.0170 -0.7069  0.0010 -0.0036
                                           -0.0034 -0.0153  0.0063 -0.0118
                ( 61.91%)  -0.7869* H  18 s( 99.90%)p 0.00(  0.10%)
                                           -0.9995  0.0032  0.0154  0.0106  0.0252


 NHO Directionality and "Bond Bending" (deviations from line of nuclear centers)

         [Thresholds for printing:  angular deviation  >  1.0 degree]
                                    hybrid p-character > 25.0%
                                    orbital occupancy  >  0.10e

                                Line of Centers        Hybrid 1              Hybrid 2
                                ---------------  -------------------   ------------------
                NBO               Theta   Phi    Theta   Phi    Dev    Theta   Phi    Dev
 ========================================================================================
     1. BD (   1) C   1 - O   2    90.0  189.5    90.0  190.7   1.2      --     --    --
     2. BD (   2) C   1 - O   2    90.0  189.5     0.0    0.0  90.0      0.0    0.0  90.0
     3. BD (   1) C   1 - C   3    90.0   65.9    90.0   67.6   1.8      --     --    --
     4. BD (   1) C   1 - H  11    90.0  310.5    90.0  304.8   5.7      --     --    --
     5. BD (   1) C   3 - C   4    90.0  126.7    90.0  128.2   1.5     90.0  305.0   1.7
     6. BD (   2) C   3 - C   4    90.0  126.7     0.0    0.0  90.0      0.0    0.0  90.0
     7. BD (   1) C   3 - C   8    90.0    7.3    90.0    4.2   3.1     90.0  192.3   5.0
     8. BD (   1) C   4 - C   5    90.0   67.9    90.0   72.5   4.6     90.0  243.2   4.6
     9. BD (   1) C   4 - H  12    90.0  189.6    90.0  188.1   1.5      --     --    --
    10. BD (   1) C   5 - C   6    90.0    6.9    90.0   11.5   4.6     90.0  182.6   4.2
    12. BD (   1) C   6 - C   7    90.0  308.0    90.0  311.4   3.4     90.0  124.8   3.2
    13. BD (   2) C   6 - C   7    90.0  308.0     0.0    0.0  90.0      0.0    0.0  90.0
    15. BD (   1) C   7 - C   8    90.0  247.8    90.0  251.9   4.1     90.0   62.2   5.6
    17. BD (   1) C   8 - O   9    90.0  304.1    90.0  305.2   1.1      --     --    --
    18. BD (   2) C   8 - O   9    90.0  304.1     0.0    0.0  90.0      0.0    0.0  90.0
    19. BD (   1) O   9 - C  10    90.0    4.4    90.0    2.4   2.0      --     --    --
    21. BD (   1) C  10 - H  17   144.5   55.1   145.8   56.4   1.5      --     --    --
    22. BD (   1) C  10 - H  18    35.5   55.1    34.2   56.4   1.5      --     --    --
    33. LP (   1) O   2             --     --     90.0  188.7   --       --     --    --
    34. LP (   2) O   2             --     --     90.0  279.4   --       --     --    --
    35. LP*(   1) C   5             --     --      0.0    0.0   --       --     --    --
    36. LP (   1) O   9             --     --     90.0  245.2   --       --     --    --


 Second Order Perturbation Theory Analysis of Fock Matrix in NBO Basis

     Threshold for printing:   0.25 kcal/mol
                                                                              E(2)  E(j)-E(i) F(i,j)
         Donor NBO (i)                     Acceptor NBO (j)                 kcal/mol   a.u.    a.u. 
 ===================================================================================================

 within unit  1
   1. BD (   1) C   1 - O   2        / 37. RY*(   1) C   1                    0.72    1.64    0.043
   1. BD (   1) C   1 - O   2        / 56. RY*(   2) C   3                    0.72    2.04    0.048
   1. BD (   1) C   1 - O   2        /161. BD*(   1) C   1 - C   3            0.54    1.48    0.036
   1. BD (   1) C   1 - O   2        /165. BD*(   1) C   3 - C   8            0.83    1.55    0.046
   2. BD (   2) C   1 - O   2        /164. BD*(   2) C   3 - C   4            4.56    0.38    0.053
   3. BD (   1) C   1 - C   3        / 46. RY*(   1) O   2                    0.63    1.89    0.044
   3. BD (   1) C   1 - C   3        / 64. RY*(   1) C   4                    0.55    1.73    0.039
   3. BD (   1) C   1 - C   3        /100. RY*(   1) C   8                    0.56    1.47    0.036
   3. BD (   1) C   1 - C   3        /159. BD*(   1) C   1 - O   2            0.33    1.29    0.026
   3. BD (   1) C   1 - C   3        /163. BD*(   1) C   3 - C   4            1.53    1.21    0.054
   3. BD (   1) C   1 - C   3        /165. BD*(   1) C   3 - C   8            1.15    1.17    0.046
   3. BD (   1) C   1 - C   3        /166. BD*(   1) C   4 - C   5            1.42    1.22    0.053
   3. BD (   1) C   1 - C   3        /173. BD*(   1) C   7 - C   8            1.45    1.18    0.052
   4. BD (   1) C   1 - H  11        / 46. RY*(   1) O   2                    0.57    1.74    0.040
   4. BD (   1) C   1 - H  11        / 56. RY*(   2) C   3                    0.27    1.50    0.025
   4. BD (   1) C   1 - H  11        /163. BD*(   1) C   3 - C   4            2.08    1.05    0.059
   5. BD (   1) C   3 - C   4        / 37. RY*(   1) C   1                    0.58    1.30    0.035
   5. BD (   1) C   3 - C   4        / 73. RY*(   1) C   5                    0.47    1.90    0.038
   5. BD (   1) C   3 - C   4        / 74. RY*(   2) C   5                    0.61    1.36    0.037
   5. BD (   1) C   3 - C   4        /100. RY*(   1) C   8                    0.38    1.52    0.031
   5. BD (   1) C   3 - C   4        /161. BD*(   1) C   1 - C   3            1.28    1.15    0.049
   5. BD (   1) C   3 - C   4        /162. BD*(   1) C   1 - H  11            0.59    1.15    0.033
   5. BD (   1) C   3 - C   4        /165. BD*(   1) C   3 - C   8            1.76    1.21    0.058
   5. BD (   1) C   3 - C   4        /166. BD*(   1) C   4 - C   5            1.23    1.27    0.050
   5. BD (   1) C   3 - C   4        /167. BD*(   1) C   4 - H  12            0.59    1.19    0.034
   5. BD (   1) C   3 - C   4        /169. BD*(   1) C   5 - H  13            1.12    1.18    0.046
   5. BD (   1) C   3 - C   4        /175. BD*(   1) C   8 - O   9            1.87    1.04    0.056
   6. BD (   2) C   3 - C   4        / 35. LP*(   1) C   5                   35.60    0.18    0.103
   6. BD (   2) C   3 - C   4        / 40. RY*(   4) C   1                    0.55    1.38    0.039
   6. BD (   2) C   3 - C   4        / 67. RY*(   4) C   4                    0.29    0.90    0.023
   6. BD (   2) C   3 - C   4        / 78. RY*(   6) C   5                    1.12    1.03    0.048
   6. BD (   2) C   3 - C   4        /104. RY*(   5) C   8                    0.31    1.75    0.033
   6. BD (   2) C   3 - C   4        /160. BD*(   2) C   1 - O   2            5.52    0.30    0.056
   6. BD (   2) C   3 - C   4        /164. BD*(   2) C   3 - C   4            0.28    0.29    0.012
   6. BD (   2) C   3 - C   4        /176. BD*(   2) C   8 - O   9           12.77    0.20    0.067
   7. BD (   1) C   3 - C   8        / 39. RY*(   3) C   1                    0.34    1.66    0.030
   7. BD (   1) C   3 - C   8        / 64. RY*(   1) C   4                    0.57    1.79    0.041
   7. BD (   1) C   3 - C   8        / 91. RY*(   1) C   7                    0.49    1.86    0.038
   7. BD (   1) C   3 - C   8        / 92. RY*(   2) C   7                    0.27    1.47    0.025
   7. BD (   1) C   3 - C   8        /109. RY*(   1) O   9                    0.34    2.04    0.033
   7. BD (   1) C   3 - C   8        /159. BD*(   1) C   1 - O   2            0.57    1.35    0.035
   7. BD (   1) C   3 - C   8        /161. BD*(   1) C   1 - C   3            0.94    1.17    0.042
   7. BD (   1) C   3 - C   8        /163. BD*(   1) C   3 - C   4            1.68    1.27    0.058
   7. BD (   1) C   3 - C   8        /167. BD*(   1) C   4 - H  12            0.94    1.21    0.043
   7. BD (   1) C   3 - C   8        /173. BD*(   1) C   7 - C   8            1.92    1.24    0.062
   7. BD (   1) C   3 - C   8        /174. BD*(   1) C   7 - H  15            1.12    1.18    0.046
   7. BD (   1) C   3 - C   8        /175. BD*(   1) C   8 - O   9            0.40    1.06    0.026
   7. BD (   1) C   3 - C   8        /177. BD*(   1) O   9 - C  10            1.53    1.00    0.050
   8. BD (   1) C   4 - C   5        / 55. RY*(   1) C   3                    0.47    1.80    0.037
   8. BD (   1) C   4 - C   5        / 56. RY*(   2) C   3                    0.57    1.71    0.039
   8. BD (   1) C   4 - C   5        / 82. RY*(   1) C   6                    0.42    1.88    0.036
   8. BD (   1) C   4 - C   5        / 83. RY*(   2) C   6                    0.71    1.37    0.040
   8. BD (   1) C   4 - C   5        /161. BD*(   1) C   1 - C   3            1.45    1.16    0.052
   8. BD (   1) C   4 - C   5        /163. BD*(   1) C   3 - C   4            1.34    1.25    0.052
   8. BD (   1) C   4 - C   5        /167. BD*(   1) C   4 - H  12            0.73    1.20    0.037
   8. BD (   1) C   4 - C   5        /168. BD*(   1) C   5 - C   6            1.10    1.26    0.047
   8. BD (   1) C   4 - C   5        /169. BD*(   1) C   5 - H  13            0.59    1.19    0.033
   8. BD (   1) C   4 - C   5        /172. BD*(   1) C   6 - H  14            1.24    1.18    0.048
   9. BD (   1) C   4 - H  12        / 55. RY*(   1) C   3                    0.37    1.59    0.031
   9. BD (   1) C   4 - H  12        / 73. RY*(   1) C   5                    0.32    1.71    0.030
   9. BD (   1) C   4 - H  12        /163. BD*(   1) C   3 - C   4            0.57    1.05    0.031
   9. BD (   1) C   4 - H  12        /165. BD*(   1) C   3 - C   8            2.59    1.02    0.065
   9. BD (   1) C   4 - H  12        /166. BD*(   1) C   4 - C   5            0.43    1.07    0.027
   9. BD (   1) C   4 - H  12        /168. BD*(   1) C   5 - C   6            1.78    1.06    0.055
  10. BD (   1) C   5 - C   6        / 65. RY*(   2) C   4                    1.12    1.49    0.052
  10. BD (   1) C   5 - C   6        / 91. RY*(   1) C   7                    0.39    1.84    0.034
  10. BD (   1) C   5 - C   6        / 92. RY*(   2) C   7                    0.59    1.46    0.037
  10. BD (   1) C   5 - C   6        /166. BD*(   1) C   4 - C   5            1.13    1.27    0.048
  10. BD (   1) C   5 - C   6        /167. BD*(   1) C   4 - H  12            1.31    1.20    0.050
  10. BD (   1) C   5 - C   6        /169. BD*(   1) C   5 - H  13            0.54    1.19    0.032
  10. BD (   1) C   5 - C   6        /170. BD*(   1) C   6 - C   7            1.18    1.26    0.049
  10. BD (   1) C   5 - C   6        /172. BD*(   1) C   6 - H  14            0.59    1.18    0.033
  10. BD (   1) C   5 - C   6        /174. BD*(   1) C   7 - H  15            1.17    1.17    0.047
  11. BD (   1) C   5 - H  13        / 64. RY*(   1) C   4                    0.28    1.59    0.027
  11. BD (   1) C   5 - H  13        / 82. RY*(   1) C   6                    0.33    1.69    0.030
  11. BD (   1) C   5 - H  13        /163. BD*(   1) C   3 - C   4            2.05    1.07    0.059
  11. BD (   1) C   5 - H  13        /166. BD*(   1) C   4 - C   5            0.43    1.09    0.027
  11. BD (   1) C   5 - H  13        /168. BD*(   1) C   5 - C   6            0.35    1.07    0.024
  11. BD (   1) C   5 - H  13        /170. BD*(   1) C   6 - C   7            2.00    1.07    0.059
  12. BD (   1) C   6 - C   7        / 73. RY*(   1) C   5                    0.45    1.91    0.037
  12. BD (   1) C   6 - C   7        / 74. RY*(   2) C   5                    0.61    1.37    0.037
  12. BD (   1) C   6 - C   7        /101. RY*(   2) C   8                    0.69    1.97    0.047
  12. BD (   1) C   6 - C   7        /168. BD*(   1) C   5 - C   6            1.15    1.26    0.048
  12. BD (   1) C   6 - C   7        /169. BD*(   1) C   5 - H  13            1.07    1.19    0.045
  12. BD (   1) C   6 - C   7        /172. BD*(   1) C   6 - H  14            0.58    1.19    0.033
  12. BD (   1) C   6 - C   7        /173. BD*(   1) C   7 - C   8            1.47    1.23    0.054
  12. BD (   1) C   6 - C   7        /174. BD*(   1) C   7 - H  15            0.87    1.17    0.040
  12. BD (   1) C   6 - C   7        /175. BD*(   1) C   8 - O   9            2.46    1.05    0.064
  13. BD (   2) C   6 - C   7        / 35. LP*(   1) C   5                   24.33    0.19    0.090
  13. BD (   2) C   6 - C   7        / 76. RY*(   4) C   5                    0.40    2.03    0.039
  13. BD (   2) C   6 - C   7        / 78. RY*(   6) C   5                    0.28    1.04    0.023
  13. BD (   2) C   6 - C   7        /103. RY*(   4) C   8                    0.56    1.75    0.043
  13. BD (   2) C   6 - C   7        /176. BD*(   2) C   8 - O   9           17.72    0.21    0.079
  14. BD (   1) C   6 - H  14        / 73. RY*(   1) C   5                    0.33    1.72    0.030
  14. BD (   1) C   6 - H  14        / 91. RY*(   1) C   7                    0.30    1.65    0.028
  14. BD (   1) C   6 - H  14        /166. BD*(   1) C   4 - C   5            1.79    1.08    0.056
  14. BD (   1) C   6 - H  14        /168. BD*(   1) C   5 - C   6            0.32    1.07    0.024
  14. BD (   1) C   6 - H  14        /170. BD*(   1) C   6 - C   7            0.45    1.07    0.028
  14. BD (   1) C   6 - H  14        /173. BD*(   1) C   7 - C   8            2.20    1.04    0.060
  15. BD (   1) C   7 - C   8        / 55. RY*(   1) C   3                    0.66    1.82    0.044
  15. BD (   1) C   7 - C   8        / 56. RY*(   2) C   3                    0.29    1.73    0.029
  15. BD (   1) C   7 - C   8        / 82. RY*(   1) C   6                    0.53    1.90    0.040
  15. BD (   1) C   7 - C   8        / 83. RY*(   2) C   6                    0.56    1.40    0.036
  15. BD (   1) C   7 - C   8        /109. RY*(   1) O   9                    0.25    2.05    0.029
  15. BD (   1) C   7 - C   8        /161. BD*(   1) C   1 - C   3            1.46    1.18    0.053
  15. BD (   1) C   7 - C   8        /165. BD*(   1) C   3 - C   8            2.25    1.25    0.067
  15. BD (   1) C   7 - C   8        /170. BD*(   1) C   6 - C   7            1.36    1.29    0.053
  15. BD (   1) C   7 - C   8        /172. BD*(   1) C   6 - H  14            0.97    1.21    0.043
  15. BD (   1) C   7 - C   8        /174. BD*(   1) C   7 - H  15            0.63    1.19    0.035
  16. BD (   1) C   7 - H  15        / 82. RY*(   1) C   6                    0.39    1.70    0.033
  16. BD (   1) C   7 - H  15        /100. RY*(   1) C   8                    0.36    1.35    0.028
  16. BD (   1) C   7 - H  15        /165. BD*(   1) C   3 - C   8            2.13    1.05    0.060
  16. BD (   1) C   7 - H  15        /168. BD*(   1) C   5 - C   6            1.85    1.08    0.057
  16. BD (   1) C   7 - H  15        /170. BD*(   1) C   6 - C   7            0.64    1.08    0.033
  16. BD (   1) C   7 - H  15        /173. BD*(   1) C   7 - C   8            0.37    1.05    0.025
  16. BD (   1) C   7 - H  15        /175. BD*(   1) C   8 - O   9            0.38    0.87    0.023
  17. BD (   1) C   8 - O   9        / 55. RY*(   1) C   3                    0.33    2.04    0.033
  17. BD (   1) C   8 - O   9        /119. RY*(   2) C  10                    0.64    1.54    0.040
  17. BD (   1) C   8 - O   9        /163. BD*(   1) C   3 - C   4            0.88    1.50    0.046
  17. BD (   1) C   8 - O   9        /165. BD*(   1) C   3 - C   8            0.44    1.47    0.032
  17. BD (   1) C   8 - O   9        /170. BD*(   1) C   6 - C   7            0.57    1.51    0.037
  17. BD (   1) C   8 - O   9        /173. BD*(   1) C   7 - C   8            0.45    1.48    0.033
  17. BD (   1) C   8 - O   9        /178. BD*(   1) C  10 - H  16            0.26    1.43    0.024
  18. BD (   2) C   8 - O   9        / 58. RY*(   4) C   3                    0.40    1.37    0.030
  18. BD (   2) C   8 - O   9        / 94. RY*(   4) C   7                    0.44    1.12    0.029
  18. BD (   2) C   8 - O   9        /120. RY*(   3) C  10                    0.50    1.98    0.041
  18. BD (   2) C   8 - O   9        /164. BD*(   2) C   3 - C   4            4.69    0.43    0.057
  18. BD (   2) C   8 - O   9        /171. BD*(   2) C   6 - C   7            3.76    0.42    0.051
  18. BD (   2) C   8 - O   9        /176. BD*(   2) C   8 - O   9            1.28    0.33    0.026
  18. BD (   2) C   8 - O   9        /179. BD*(   1) C  10 - H  17            1.42    0.84    0.045
  18. BD (   2) C   8 - O   9        /180. BD*(   1) C  10 - H  18            1.42    0.84    0.045
  19. BD (   1) O   9 - C  10        /100. RY*(   1) C   8                    0.44    1.69    0.034
  19. BD (   1) O   9 - C  10        /101. RY*(   2) C   8                    0.66    2.13    0.047
  19. BD (   1) O   9 - C  10        /165. BD*(   1) C   3 - C   8            1.42    1.39    0.056
  20. BD (   1) C  10 - H  16        /109. RY*(   1) O   9                    0.28    1.82    0.028
  20. BD (   1) C  10 - H  16        /175. BD*(   1) C   8 - O   9            2.05    0.84    0.053
  21. BD (   1) C  10 - H  17        /110. RY*(   2) O   9                    0.29    1.91    0.030
  21. BD (   1) C  10 - H  17        /176. BD*(   2) C   8 - O   9            1.05    0.45    0.029
  22. BD (   1) C  10 - H  18        /110. RY*(   2) O   9                    0.29    1.91    0.030
  22. BD (   1) C  10 - H  18        /176. BD*(   2) C   8 - O   9            1.05    0.45    0.029
  23. CR (   1) C   1                / 55. RY*(   1) C   3                    0.28   11.23    0.071
  23. CR (   1) C   1                / 57. RY*(   3) C   3                    0.28   10.80    0.069
  23. CR (   1) C   1                /127. RY*(   1) H  11                    0.30   10.54    0.071
  23. CR (   1) C   1                /163. BD*(   1) C   3 - C   4            0.44   10.69    0.087
  23. CR (   1) C   1                /165. BD*(   1) C   3 - C   8            0.46   10.66    0.089
  24. CR (   1) O   2                / 37. RY*(   1) C   1                    2.82   19.47    0.297
  24. CR (   1) O   2                /161. BD*(   1) C   1 - C   3            0.28   19.32    0.095
  25. CR (   1) C   3                / 38. RY*(   2) C   1                    0.28   11.67    0.073
  25. CR (   1) C   3                / 65. RY*(   2) C   4                    0.86   10.88    0.122
  25. CR (   1) C   3                /101. RY*(   2) C   8                    0.37   11.35    0.082
  25. CR (   1) C   3                /102. RY*(   3) C   8                    0.32   11.16    0.076
  25. CR (   1) C   3                /166. BD*(   1) C   4 - C   5            0.45   10.66    0.088
  25. CR (   1) C   3                /173. BD*(   1) C   7 - C   8            0.55   10.62    0.097
  25. CR (   1) C   3                /175. BD*(   1) C   8 - O   9            0.29   10.43    0.070
  26. CR (   1) C   4                / 55. RY*(   1) C   3                    0.32   11.17    0.075
  26. CR (   1) C   4                / 56. RY*(   2) C   3                    0.40   11.09    0.085
  26. CR (   1) C   4                / 74. RY*(   2) C   5                    0.69   10.74    0.109
  26. CR (   1) C   4                /131. RY*(   1) H  12                    0.46   10.47    0.088
  26. CR (   1) C   4                /161. BD*(   1) C   1 - C   3            0.42   10.53    0.085
  26. CR (   1) C   4                /165. BD*(   1) C   3 - C   8            0.60   10.60    0.101
  26. CR (   1) C   4                /168. BD*(   1) C   5 - C   6            0.41   10.64    0.084
  26. CR (   1) C   4                /169. BD*(   1) C   5 - H  13            0.28   10.56    0.069
  27. CR (   1) C   5                / 64. RY*(   1) C   4                    0.31   11.17    0.074
  27. CR (   1) C   5                / 66. RY*(   3) C   4                    0.53   10.73    0.096
  27. CR (   1) C   5                / 83. RY*(   2) C   6                    0.70   10.76    0.109
  27. CR (   1) C   5                / 84. RY*(   3) C   6                    0.28   10.78    0.070
  27. CR (   1) C   5                /135. RY*(   1) H  13                    0.42   10.47    0.083
  27. CR (   1) C   5                /163. BD*(   1) C   3 - C   4            0.48   10.65    0.091
  27. CR (   1) C   5                /167. BD*(   1) C   4 - H  12            0.32   10.59    0.074
  27. CR (   1) C   5                /170. BD*(   1) C   6 - C   7            0.45   10.65    0.088
  27. CR (   1) C   5                /172. BD*(   1) C   6 - H  14            0.28   10.58    0.069
  28. CR (   1) C   6                / 74. RY*(   2) C   5                    0.70   10.76    0.109
  28. CR (   1) C   6                / 75. RY*(   3) C   5                    0.28   10.83    0.069
  28. CR (   1) C   6                / 92. RY*(   2) C   7                    0.38   10.85    0.081
  28. CR (   1) C   6                / 93. RY*(   3) C   7                    0.40   10.73    0.083
  28. CR (   1) C   6                /139. RY*(   1) H  14                    0.41   10.46    0.083
  28. CR (   1) C   6                /166. BD*(   1) C   4 - C   5            0.40   10.67    0.083
  28. CR (   1) C   6                /169. BD*(   1) C   5 - H  13            0.27   10.58    0.068
  28. CR (   1) C   6                /173. BD*(   1) C   7 - C   8            0.51   10.62    0.094
  28. CR (   1) C   6                /174. BD*(   1) C   7 - H  15            0.32   10.56    0.074
  29. CR (   1) C   7                / 83. RY*(   2) C   6                    0.81   10.76    0.118
  29. CR (   1) C   7                /100. RY*(   1) C   8                    0.58   10.91    0.101
  29. CR (   1) C   7                /143. RY*(   1) H  15                    0.44   10.49    0.086
  29. CR (   1) C   7                /165. BD*(   1) C   3 - C   8            0.58   10.61    0.100
  29. CR (   1) C   7                /168. BD*(   1) C   5 - C   6            0.47   10.65    0.089
  29. CR (   1) C   7                /172. BD*(   1) C   6 - H  14            0.26   10.57    0.066
  29. CR (   1) C   7                /175. BD*(   1) C   8 - O   9            0.40   10.43    0.083
  30. CR (   1) C   8                / 56. RY*(   2) C   3                    0.81   11.19    0.120
  30. CR (   1) C   8                / 92. RY*(   2) C   7                    0.75   10.94    0.114
  30. CR (   1) C   8                /161. BD*(   1) C   1 - C   3            0.43   10.64    0.087
  30. CR (   1) C   8                /163. BD*(   1) C   3 - C   4            0.43   10.73    0.086
  30. CR (   1) C   8                /165. BD*(   1) C   3 - C   8            0.40   10.70    0.083
  30. CR (   1) C   8                /170. BD*(   1) C   6 - C   7            0.36   10.74    0.079
  30. CR (   1) C   8                /173. BD*(   1) C   7 - C   8            0.31   10.71    0.073
  30. CR (   1) C   8                /174. BD*(   1) C   7 - H  15            0.31   10.65    0.072
  30. CR (   1) C   8                /175. BD*(   1) C   8 - O   9            0.43   10.52    0.086
  30. CR (   1) C   8                /177. BD*(   1) O   9 - C  10            0.68   10.47    0.107
  31. CR (   1) O   9                /100. RY*(   1) C   8                    1.16   19.85    0.192
  31. CR (   1) O   9                /107. RY*(   8) C   8                    0.43   21.05    0.120
  31. CR (   1) O   9                /118. RY*(   1) C  10                    0.32   20.05    0.102
  31. CR (   1) O   9                /119. RY*(   2) C  10                    0.56   19.62    0.132
  31. CR (   1) O   9                /173. BD*(   1) C   7 - C   8            0.30   19.55    0.098
  32. CR (   1) C  10                /147. RY*(   1) H  16                    0.43   10.59    0.085
  32. CR (   1) C  10                /151. RY*(   1) H  17                    0.37   10.59    0.080
  32. CR (   1) C  10                /155. RY*(   1) H  18                    0.37   10.59    0.080
  32. CR (   1) C  10                /175. BD*(   1) C   8 - O   9            0.73   10.48    0.111
  32. CR (   1) C  10                /177. BD*(   1) O   9 - C  10            0.47   10.43    0.088
  33. LP (   1) O   2                / 37. RY*(   1) C   1                    5.01    1.24    0.100
  33. LP (   1) O   2                /161. BD*(   1) C   1 - C   3            0.80    1.09    0.038
  33. LP (   1) O   2                /162. BD*(   1) C   1 - H  11            0.47    1.09    0.029
  34. LP (   2) O   2                / 38. RY*(   2) C   1                    1.81    1.81    0.074
  34. LP (   2) O   2                / 41. RY*(   5) C   1                    0.93    1.64    0.051
  34. LP (   2) O   2                / 50. RY*(   5) O   2                    0.28    3.18    0.039
  34. LP (   2) O   2                /161. BD*(   1) C   1 - C   3            9.86    0.69    0.105
  34. LP (   2) O   2                /162. BD*(   1) C   1 - H  11           10.09    0.69    0.107
  35. LP*(   1) C   5                / 67. RY*(   4) C   4                    0.67    0.73    0.056
  35. LP*(   1) C   5                / 69. RY*(   6) C   4                    0.28    1.98    0.060
  35. LP*(   1) C   5                / 78. RY*(   6) C   5                    1.60    0.86    0.093
  35. LP*(   1) C   5                / 85. RY*(   4) C   6                    0.78    1.00    0.070
  35. LP*(   1) C   5                /164. BD*(   2) C   3 - C   4           15.27    0.12    0.097
  35. LP*(   1) C   5                /171. BD*(   2) C   6 - C   7           16.22    0.11    0.101
  35. LP*(   1) C   5                /176. BD*(   2) C   8 - O   9            1.10    0.02    0.011
  36. LP (   1) O   9                /100. RY*(   1) C   8                    1.29    1.37    0.053
  36. LP (   1) O   9                /101. RY*(   2) C   8                    0.43    1.81    0.036
  36. LP (   1) O   9                /118. RY*(   1) C  10                    0.78    1.56    0.044
  36. LP (   1) O   9                /119. RY*(   2) C  10                    0.27    1.14    0.022
  36. LP (   1) O   9                /165. BD*(   1) C   3 - C   8            0.42    1.07    0.027
  36. LP (   1) O   9                /173. BD*(   1) C   7 - C   8            3.56    1.07    0.078
  36. LP (   1) O   9                /178. BD*(   1) C  10 - H  16            1.06    1.03    0.042
  36. LP (   1) O   9                /179. BD*(   1) C  10 - H  17            0.55    0.99    0.030
  36. LP (   1) O   9                /180. BD*(   1) C  10 - H  18            0.55    0.99    0.030
 161. BD*(   1) C   1 - C   3        / 38. RY*(   2) C   1                    0.64    1.12    0.179
 161. BD*(   1) C   1 - C   3        / 57. RY*(   3) C   3                    0.52    0.21    0.072
 161. BD*(   1) C   1 - C   3        /165. BD*(   1) C   3 - C   8            0.32    0.07    0.026
 161. BD*(   1) C   1 - C   3        /166. BD*(   1) C   4 - C   5            0.48    0.12    0.048
 161. BD*(   1) C   1 - C   3        /167. BD*(   1) C   4 - H  12            1.71    0.04    0.052
 161. BD*(   1) C   1 - C   3        /173. BD*(   1) C   7 - C   8            0.75    0.07    0.043
 161. BD*(   1) C   1 - C   3        /174. BD*(   1) C   7 - H  15            0.66    0.01    0.018
 162. BD*(   1) C   1 - H  11        / 37. RY*(   1) C   1                    0.52    0.15    0.061
 162. BD*(   1) C   1 - H  11        / 41. RY*(   5) C   1                    0.25    0.95    0.117
 162. BD*(   1) C   1 - H  11        /128. RY*(   2) H  11                    0.26    1.78    0.163
 162. BD*(   1) C   1 - H  11        /163. BD*(   1) C   3 - C   4            0.36    0.10    0.038
 162. BD*(   1) C   1 - H  11        /165. BD*(   1) C   3 - C   8            0.72    0.06    0.041
 164. BD*(   2) C   3 - C   4        / 67. RY*(   4) C   4                    0.43    0.61    0.087
 176. BD*(   2) C   8 - O   9        /106. RY*(   7) C   8                    0.34    1.38    0.087
 176. BD*(   2) C   8 - O   9        /164. BD*(   2) C   3 - C   4            7.36    0.09    0.085
 176. BD*(   2) C   8 - O   9        /171. BD*(   2) C   6 - C   7            6.37    0.09    0.083


 Natural Bond Orbitals (Summary):

                                                            Principal Delocalizations
           NBO                        Occupancy    Energy   (geminal,vicinal,remote)
 ====================================================================================
 Molecular unit  1  (C8H8O2)
     1. BD (   1) C   1 - O   2          0.99788    -1.22184  165(v),56(v),37(g),161(g)
     2. BD (   2) C   1 - O   2          0.96079    -0.53540  164(v)
     3. BD (   1) C   1 - C   3          0.98896    -0.84457  163(g),173(v),166(v),165(g)
                                                    46(v),100(v),64(v),159(g)
     4. BD (   1) C   1 - H  11          0.99367    -0.68779  163(v),46(v),56(v)
     5. BD (   1) C   3 - C   4          0.98556    -0.88579  175(v),165(g),161(g),166(g)
                                                    169(v),74(v),162(v),167(g)
                                                    37(v),73(v),100(v)
     6. BD (   2) C   3 - C   4          0.81156    -0.44986  35(v),176(v),160(v),78(v)
                                                    40(v),104(v),67(g),164(g)
     7. BD (   1) C   3 - C   8          0.98534    -0.90719  173(g),163(g),177(v),174(v)
                                                    161(g),167(v),64(v),159(v)
                                                    91(v),175(g),109(v),39(v)
                                                    92(v)
     8. BD (   1) C   4 - C   5          0.99016    -0.89386  161(v),163(g),172(v),168(g)
                                                    167(g),83(v),169(g),56(v)
                                                    55(v),82(v)
     9. BD (   1) C   4 - H  12          0.98810    -0.69093  165(v),168(v),163(g),166(g)
                                                    55(v),73(v)
    10. BD (   1) C   5 - C   6          0.99038    -0.89368  167(v),170(g),174(v),65(v)
                                                    166(g),92(v),172(g),169(g)
                                                    91(v)
    11. BD (   1) C   5 - H  13          0.98958    -0.70536  163(v),170(v),166(g),168(g)
                                                    82(v),64(v)
    12. BD (   1) C   6 - C   7          0.98770    -0.89659  175(v),173(g),168(g),169(v)
                                                    174(g),101(v),74(v),172(g)
                                                    73(v)
    13. BD (   2) C   6 - C   7          0.85545    -0.46092  35(v),176(v),103(v),76(v)
                                                    78(v)
    14. BD (   1) C   6 - H  14          0.98930    -0.70319  173(v),166(v),170(g),73(v)
                                                    168(g),91(v)
    15. BD (   1) C   7 - C   8          0.98975    -0.91828  165(g),161(v),170(g),172(v)
                                                    55(v),174(g),83(v),82(v)
                                                    56(v),109(v)
    16. BD (   1) C   7 - H  15          0.98728    -0.71749  165(v),168(v),170(g),82(v)
                                                    175(v),173(g),100(v)
    17. BD (   1) C   8 - O   9          0.99585    -1.14142  163(v),119(v),170(v),173(g)
                                                    165(g),55(v),178(v)
    18. BD (   2) C   8 - O   9          0.93262    -0.58480  164(v),171(v),179(v),180(v)
                                                    176(g),120(v),94(v),58(v)
    19. BD (   1) O   9 - C  10          0.99653    -1.05892  165(v),101(v),100(v)
    20. BD (   1) C  10 - H  16          0.99450    -0.69075  175(v),109(v)
    21. BD (   1) C  10 - H  17          0.98447    -0.70041  176(v),110(v)
    22. BD (   1) C  10 - H  18          0.98447    -0.70041  176(v),110(v)
    23. CR (   1) C   1                  0.99966   -10.33021  165(v),163(v),127(v),55(v)
                                                    57(v)
    24. CR (   1) O   2                  0.99988   -19.05552  37(v),161(v)
    25. CR (   1) C   3                  0.99942   -10.28360  65(v),173(v),166(v),101(v)
                                                    102(v),175(v),38(v)
    26. CR (   1) C   4                  0.99948   -10.27157  74(v),165(v),131(v),161(v)
                                                    168(v),56(v),55(v),169(v)
    27. CR (   1) C   5                  0.99946   -10.28643  83(v),66(v),163(v),170(v)
                                                    135(v),167(v),64(v),172(v)
                                                    84(v)
    28. CR (   1) C   6                  0.99950   -10.28561  74(v),173(v),139(v),93(v)
                                                    166(v),92(v),174(v),75(v)
                                                    169(v)
    29. CR (   1) C   7                  0.99947   -10.28329  83(v),165(v),100(v),168(v)
                                                    143(v),175(v),172(v)
    30. CR (   1) C   8                  0.99931   -10.37370  56(v),92(v),177(v),161(v)
                                                    175(g),163(v),165(g),170(v)
                                                    173(g),174(v)
    31. CR (   1) O   9                  0.99981   -19.21992  100(v),119(v),107(v),118(v)
                                                    173(v)
    32. CR (   1) C  10                  0.99961   -10.33296  175(v),177(g),147(v),151(v)
                                                    155(v)
    33. LP (   1) O   2                  0.99148    -0.82597  37(v),161(v),162(v)
    34. LP (   2) O   2                  0.94129    -0.42426  162(v),161(v),38(v),41(v)
                                                    50(g)
    35. LP*(   1) C   5                  0.25010    -0.27316  171(v),164(v),78(g),176(r)
                                                    85(v),67(v),69(v)
    36. LP (   1) O   9                  0.98203    -0.73837  173(v),100(v),178(v),118(v)
                                                    179(v),180(v),101(v),165(v)
                                                    119(v)
    37. RY*(   1) C   1                  0.00692     0.41869   
    38. RY*(   2) C   1                  0.00388     1.38600   
    39. RY*(   3) C   1                  0.00114     0.75490   
    40. RY*(   4) C   1                  0.00070     0.93289   
    41. RY*(   5) C   1                  0.00037     1.21277   
    42. RY*(   6) C   1                  0.00004     1.17585   
    43. RY*(   7) C   1                  0.00003     2.12354   
    44. RY*(   8) C   1                  0.00000     1.68281   
    45. RY*(   9) C   1                  0.00001     1.96125   
    46. RY*(   1) O   2                  0.00146     1.04746   
    47. RY*(   2) O   2                  0.00009     1.21042   
    48. RY*(   3) O   2                  0.00006     0.96409   
    49. RY*(   4) O   2                  0.00003     1.30736   
    50. RY*(   5) O   2                  0.00000     2.75671   
    51. RY*(   6) O   2                  0.00000     2.65792   
    52. RY*(   7) O   2                  0.00000     2.43563   
    53. RY*(   8) O   2                  0.00000     2.74796   
    54. RY*(   9) O   2                  0.00000     2.67261   
    55. RY*(   1) C   3                  0.00304     0.90159   
    56. RY*(   2) C   3                  0.00255     0.81401   
    57. RY*(   3) C   3                  0.00104     0.46914   
    58. RY*(   4) C   3                  0.00053     0.78534   
    59. RY*(   5) C   3                  0.00018     1.63758   
    60. RY*(   6) C   3                  0.00014     2.09599   
    61. RY*(   7) C   3                  0.00006     2.16856   
    62. RY*(   8) C   3                  0.00004     1.40157   
    63. RY*(   9) C   3                  0.00001     1.99400   
    64. RY*(   1) C   4                  0.00352     0.88442   
    65. RY*(   2) C   4                  0.00185     0.59167   
    66. RY*(   3) C   4                  0.00051     0.44446   
    67. RY*(   4) C   4                  0.00019     0.45272   
    68. RY*(   5) C   4                  0.00007     2.18670   
    69. RY*(   6) C   4                  0.00008     1.70220   
    70. RY*(   7) C   4                  0.00003     2.17419   
    71. RY*(   8) C   4                  0.00000     1.65660   
    72. RY*(   9) C   4                  0.00000     2.01605   
    73. RY*(   1) C   5                  0.00250     1.01693   
    74. RY*(   2) C   5                  0.00123     0.47180   
    75. RY*(   3) C   5                  0.00043     0.54198   
    76. RY*(   4) C   5                  0.00031     1.57317   
    77. RY*(   5) C   5                  0.00007     2.17957   
    78. RY*(   6) C   5                  0.00004     0.58230   
    79. RY*(   7) C   5                  0.00002     1.97655   
    80. RY*(   8) C   5                  0.00000     1.64803   
    81. RY*(   9) C   5                  0.00000     2.02201   
    82. RY*(   1) C   6                  0.00267     0.98570   
    83. RY*(   2) C   6                  0.00134     0.47722   
    84. RY*(   3) C   6                  0.00041     0.49107   
    85. RY*(   4) C   6                  0.00024     0.72910   
    86. RY*(   5) C   6                  0.00007     2.17279   
    87. RY*(   6) C   6                  0.00006     1.41935   
    88. RY*(   7) C   6                  0.00003     2.04291   
    89. RY*(   8) C   6                  0.00000     1.63228   
    90. RY*(   9) C   6                  0.00000     2.00985   
    91. RY*(   1) C   7                  0.00222     0.94967   
    92. RY*(   2) C   7                  0.00113     0.56577   
    93. RY*(   3) C   7                  0.00059     0.44203   
    94. RY*(   4) C   7                  0.00047     0.53999   
    95. RY*(   5) C   7                  0.00006     1.63064   
    96. RY*(   6) C   7                  0.00007     2.10718   
    97. RY*(   7) C   7                  0.00003     2.20449   
    98. RY*(   8) C   7                  0.00000     1.61840   
    99. RY*(   9) C   7                  0.00000     2.00658   
   100. RY*(   1) C   8                  0.00354     0.63034   
   101. RY*(   2) C   8                  0.00171     1.07054   
   102. RY*(   3) C   8                  0.00113     0.88055   
   103. RY*(   4) C   8                  0.00088     1.28897   
   104. RY*(   5) C   8                  0.00040     1.29608   
   105. RY*(   6) C   8                  0.00034     1.69969   
   106. RY*(   7) C   8                  0.00023     1.12979   
   107. RY*(   8) C   8                  0.00014     1.82716   
   108. RY*(   9) C   8                  0.00001     1.94604   
   109. RY*(   1) O   9                  0.00138     1.13297   
   110. RY*(   2) O   9                  0.00049     1.21007   
   111. RY*(   3) O   9                  0.00018     2.18993   
   112. RY*(   4) O   9                  0.00009     1.52788   
   113. RY*(   5) O   9                  0.00005     1.96592   
   114. RY*(   6) O   9                  0.00006     2.21691   
   115. RY*(   7) O   9                  0.00000     2.40969   
   116. RY*(   8) O   9                  0.00001     2.59594   
   117. RY*(   9) O   9                  0.00001     2.62277   
   118. RY*(   1) C  10                  0.00144     0.82592   
   119. RY*(   2) C  10                  0.00080     0.40276   
   120. RY*(   3) C  10                  0.00055     1.39642   
   121. RY*(   4) C  10                  0.00021     1.73083   
   122. RY*(   5) C  10                  0.00002     0.99657   
   123. RY*(   6) C  10                  0.00001     0.53129   
   124. RY*(   7) C  10                  0.00000     1.99720   
   125. RY*(   8) C  10                  0.00001     2.03907   
   126. RY*(   9) C  10                  0.00000     2.09235   
   127. RY*(   1) H  11                  0.00183     0.21111   
   128. RY*(   2) H  11                  0.00005     2.04254   
   129. RY*(   3) H  11                  0.00003     1.85345   
   130. RY*(   4) H  11                  0.00001     1.47198   
   131. RY*(   1) H  12                  0.00192     0.20257   
   132. RY*(   2) H  12                  0.00005     1.48887   
   133. RY*(   3) H  12                  0.00004     1.82982   
   134. RY*(   4) H  12                  0.00003     2.19394   
   135. RY*(   1) H  13                  0.00072     0.17860   
   136. RY*(   2) H  13                  0.00004     1.93731   
   137. RY*(   3) H  13                  0.00004     2.03243   
   138. RY*(   4) H  13                  0.00002     1.46654   
   139. RY*(   1) H  14                  0.00072     0.17736   
   140. RY*(   2) H  14                  0.00005     1.46635   
   141. RY*(   3) H  14                  0.00003     2.11368   
   142. RY*(   4) H  14                  0.00004     1.86223   
   143. RY*(   1) H  15                  0.00068     0.21088   
   144. RY*(   2) H  15                  0.00006     1.46223   
   145. RY*(   3) H  15                  0.00003     1.81375   
   146. RY*(   4) H  15                  0.00003     2.16730   
   147. RY*(   1) H  16                  0.00024     0.25401   
   148. RY*(   2) H  16                  0.00007     1.56199   
   149. RY*(   3) H  16                  0.00005     1.82809   
   150. RY*(   4) H  16                  0.00000     1.79370   
   151. RY*(   1) H  17                  0.00063     0.26105   
   152. RY*(   2) H  17                  0.00008     1.58591   
   153. RY*(   3) H  17                  0.00007     1.65153   
   154. RY*(   4) H  17                  0.00001     1.98000   
   155. RY*(   1) H  18                  0.00063     0.26105   
   156. RY*(   2) H  18                  0.00008     1.58591   
   157. RY*(   3) H  18                  0.00007     1.65153   
   158. RY*(   4) H  18                  0.00001     1.98000   
   159. BD*(   1) C   1 - O   2          0.00164     0.44687   
   160. BD*(   2) C   1 - O   2          0.02339    -0.14730   
   161. BD*(   1) C   1 - C   3          0.03210     0.26217   
   162. BD*(   1) C   1 - H  11          0.02741     0.26449   
   163. BD*(   1) C   3 - C   4          0.01156     0.36096   
   164. BD*(   2) C   3 - C   4          0.05506    -0.15537   
   165. BD*(   1) C   3 - C   8          0.01615     0.32757   
   166. BD*(   1) C   4 - C   5          0.00748     0.38014   
   167. BD*(   1) C   4 - H  12          0.00829     0.30282   
   168. BD*(   1) C   5 - C   6          0.00806     0.36538   
   169. BD*(   1) C   5 - H  13          0.00668     0.29225   
   170. BD*(   1) C   6 - C   7          0.00784     0.36684   
   171. BD*(   2) C   6 - C   7          0.03014    -0.16365   
   172. BD*(   1) C   6 - H  14          0.00645     0.29043   
   173. BD*(   1) C   7 - C   8          0.01447     0.33431   
   174. BD*(   1) C   7 - H  15          0.00671     0.27404   
   175. BD*(   1) C   8 - O   9          0.01660     0.14944   
   176. BD*(   2) C   8 - O   9          0.09723    -0.25017   
   177. BD*(   1) O   9 - C  10          0.00431     0.09358   
   178. BD*(   1) C  10 - H  16          0.00344     0.28947   
   179. BD*(   1) C  10 - H  17          0.00493     0.25618   
   180. BD*(   1) C  10 - H  18          0.00493     0.25618   
       -------------------------------
              Total Lewis   34.29031  ( 97.9723%)
        Valence non-Lewis    0.64498  (  1.8428%)
        Rydberg non-Lewis    0.06471  (  0.1849%)
       -------------------------------
            Total unit  1   35.00000  (100.0000%)
           Charge unit  1    1.00000
 Unable to Open any file for archive entry.
 1\1\GINC-COMPUTE-0-2\SP\UB3LYP\def2SVP\C8H8O2(1+,2)\ZAHRT2\08-Jan-2021
 \0\\# b3lyp/def2svp geom=NewRedundant pop=NBO\\97\\1,2\C,0,-0.14244619
 8,2.4087452424,-0.6053601284\O,0,-0.9181405387,3.3238833148,-0.7856654
 598\C,0,-0.5630076621,1.0388303908,-0.2265356428\C,0,-1.9281005839,0.7
 640793982,-0.0623617578\C,0,-2.3692094594,-0.5075475572,0.2927755621\C
 ,0,-1.4268354823,-1.5227825065,0.4871612933\C,0,-0.0601216954,-1.27919
 45113,0.3308345494\C,0,0.3829715989,0.0038522769,-0.0273559438\O,0,1.6
 847946616,0.327362607,-0.1996254295\C,0,2.6785084465,-0.6574792256,-0.
 0165373053\H,0,0.9561702664,2.5556680935,-0.7185430502\H,0,-2.62431791
 02,1.5897071805,-0.2252750039\H,0,-3.4343730608,-0.7113331004,0.418171
 2984\H,0,-1.756087338,-2.5269031648,0.7662772036\H,0,0.6497462632,-2.0
 900120141,0.4890252696\H,0,3.6413723343,-0.1667411831,-0.20817335\H,0,
 2.6743548573,-1.0532295083,1.0142182053\H,0,2.5547215003,-1.4969057327
 ,-0.7230303101\\Version=ES64L-G16RevC.01\State=2-A\HF=-459.4483937\S2=
 0.765659\S2-1=0.\S2A=0.750168\RMSD=5.944e-09\Dipole=0.5159965,-2.30328
 25,0.5527055\Quadrupole=11.7739181,-3.3181471,-8.455771,0.4965581,-1.5
 531199,-1.4694408\PG=C01 [X(C8H8O2)]\\@
 The archive entry for this job was punched.


 THERE IS NO CURE FOR BIRTH AND DEATH SAVE TO ENJOY THE INTERVAL.

                               -- GEORGE SANTAYANA
 File lengths (MBytes):  RWF=     36 Int=      0 D2E=      0 Chk=      3 Scr=      1
 Normal termination of Gaussian 16
