# Supplementary material for: Machine-Learning-Guided Discovery of Electrochemical Reactions
Source: J Am Chem Soc. 2022 Dec 2;144(49):22599–610. doi: 10.1021/jacs.2c08997 (PMC9756344; doi:10.1021/jacs.2c08997)
Supplement: Supplementary file 3 — ja2c08997_si_003.zip [file ja2c08997_si_003.zip › Oxidation Site Selectivity/Ologs_notimes/14.log]

 Entering Gaussian System, Link 0=g16
 Input=14.com
 Output=14.log
 Initial command:
  
 Copyright (c) 1988-2019, Gaussian, Inc.  All Rights Reserved.
  
 This is part of the Gaussian(R) 16 program.  It is based on
 the Gaussian(R) 09 system (copyright 2009, Gaussian, Inc.),
 the Gaussian(R) 03 system (copyright 2003, Gaussian, Inc.),
 the Gaussian(R) 98 system (copyright 1998, Gaussian, Inc.),
 the Gaussian(R) 94 system (copyright 1995, Gaussian, Inc.),
 the Gaussian 92(TM) system (copyright 1992, Gaussian, Inc.),
 the Gaussian 90(TM) system (copyright 1990, Gaussian, Inc.),
 the Gaussian 88(TM) system (copyright 1988, Gaussian, Inc.),
 the Gaussian 86(TM) system (copyright 1986, Carnegie Mellon
 University), and the Gaussian 82(TM) system (copyright 1983,
 Carnegie Mellon University). Gaussian is a federally registered
 trademark of Gaussian, Inc.
  
 This software contains proprietary and confidential information,
 including trade secrets, belonging to Gaussian, Inc.
  
 This software is provided under written license and may be
 used, copied, transmitted, or stored only in accord with that
 written license.
  
 The following legend is applicable only to US Government
 contracts under FAR:
  
                    RESTRICTED RIGHTS LEGEND
  
 Use, reproduction and disclosure by the US Government is
 subject to restrictions as set forth in subparagraphs (a)
 and (c) of the Commercial Computer Software - Restricted
 Rights clause in FAR 52.227-19.
  
 Gaussian, Inc.
 340 Quinnipiac St., Bldg. 40, Wallingford CT 06492
  
  
 ---------------------------------------------------------------
 Warning -- This program may not be used in any manner that
 competes with the business of Gaussian, Inc. or will provide
 assistance to any competitor of Gaussian, Inc.  The licensee
 of this program is prohibited from giving any competitor of
 Gaussian, Inc. access to this program.  By using this program,
 the user acknowledges that Gaussian, Inc. is engaged in the
 business of creating and licensing software in the field of
 computational chemistry and represents and warrants to the
 licensee that it is not a competitor of Gaussian, Inc. and that
 it will not use this program in any manner prohibited above.
 ---------------------------------------------------------------
  

 Cite this work as:
 Gaussian 16, Revision C.01,
 M. J. Frisch, G. W. Trucks, H. B. Schlegel, G. E. Scuseria, 
 M. A. Robb, J. R. Cheeseman, G. Scalmani, V. Barone, 
 G. A. Petersson, H. Nakatsuji, X. Li, M. Caricato, A. V. Marenich, 
 J. Bloino, B. G. Janesko, R. Gomperts, B. Mennucci, H. P. Hratchian, 
 J. V. Ortiz, A. F. Izmaylov, J. L. Sonnenberg, D. Williams-Young, 
 F. Ding, F. Lipparini, F. Egidi, J. Goings, B. Peng, A. Petrone, 
 T. Henderson, D. Ranasinghe, V. G. Zakrzewski, J. Gao, N. Rega, 
 G. Zheng, W. Liang, M. Hada, M. Ehara, K. Toyota, R. Fukuda, 
 J. Hasegawa, M. Ishida, T. Nakajima, Y. Honda, O. Kitao, H. Nakai, 
 T. Vreven, K. Throssell, J. A. Montgomery, Jr., J. E. Peralta, 
 F. Ogliaro, M. J. Bearpark, J. J. Heyd, E. N. Brothers, K. N. Kudin, 
 V. N. Staroverov, T. A. Keith, R. Kobayashi, J. Normand, 
 K. Raghavachari, A. P. Rendell, J. C. Burant, S. S. Iyengar, 
 J. Tomasi, M. Cossi, J. M. Millam, M. Klene, C. Adamo, R. Cammi, 
 J. W. Ochterski, R. L. Martin, K. Morokuma, O. Farkas, 
 J. B. Foresman, and D. J. Fox, Gaussian, Inc., Wallingford CT, 2019.
 
 ******************************************
 Gaussian 16:  ES64L-G16RevC.01  3-Jul-2019
                 8-Jan-2021 
 ******************************************
 %nprocshared=16
 Will use up to   16 processors via shared memory.
 %mem=7GB
 -----------------------------------------
 # b3lyp/def2svp geom=NewRedundant pop=NBO
 -----------------------------------------
 1/29=4000,38=1,172=1/1;
 2/12=2,17=6,18=5,40=1/2;
 3/5=43,7=101,11=2,25=1,30=1,74=-5/1,2,3;
 4//1;
 5/5=2,38=5/2;
 6/7=2,8=2,9=2,10=2,28=1,40=1/1,7;
 99/5=1,9=1/99;
 --
 14
 --
 Symbolic Z-matrix:
 Charge =  1 Multiplicity = 2
 C                     3.13976  -0.05657  -0.35377 
 C                     1.64398  -0.00747  -0.16813 
 C                     1.03772   1.08744   0.47167 
 C                    -0.34254   1.14262   0.64814 
 C                    -1.16675   0.10349   0.1905 
 C                    -2.66185   0.18217   0.39159 
 O                    -3.28802  -0.96165  -0.14224 
 C                    -0.57345  -0.98849  -0.44638 
 C                     0.81364  -1.03908  -0.62117 
 H                     3.6656   -0.01897   0.61499 
 H                     3.45193  -0.97621  -0.87 
 H                     3.49867   0.80116  -0.94697 
 H                     1.66103   1.90911   0.83659 
 H                    -0.78801   2.00751   1.14997 
 H                    -2.86791   0.28865   1.47755 
 H                    -3.03527   1.1112   -0.08859 
 H                    -4.23804  -0.88312   0.00054 
 H                    -1.20926  -1.79858  -0.80388 
 H                     1.25877  -1.90323  -1.12257 
 
                          Input orientation:                          
 ---------------------------------------------------------------------
 Center     Atomic      Atomic             Coordinates (Angstroms)
 Number     Number       Type             X           Y           Z
 ---------------------------------------------------------------------
      1          6           0        3.139757   -0.056574   -0.353767
      2          6           0        1.643977   -0.007473   -0.168131
      3          6           0        1.037721    1.087444    0.471675
      4          6           0       -0.342539    1.142618    0.648144
      5          6           0       -1.166755    0.103494    0.190499
      6          6           0       -2.661847    0.182174    0.391590
      7          8           0       -3.288018   -0.961648   -0.142243
      8          6           0       -0.573451   -0.988486   -0.446380
      9          6           0        0.813639   -1.039076   -0.621172
     10          1           0        3.665595   -0.018971    0.614986
     11          1           0        3.451934   -0.976211   -0.870000
     12          1           0        3.498666    0.801155   -0.946970
     13          1           0        1.661032    1.909113    0.836588
     14          1           0       -0.788010    2.007512    1.149966
     15          1           0       -2.867906    0.288650    1.477551
     16          1           0       -3.035266    1.111203   -0.088589
     17          1           0       -4.238040   -0.883117    0.000545
     18          1           0       -1.209255   -1.798582   -0.803880
     19          1           0        1.258768   -1.903225   -1.122566
 ---------------------------------------------------------------------
                    Distance matrix (angstroms):
                    1          2          3          4          5
     1  C    0.000000
     2  C    1.508055   0.000000
     3  C    2.531538   1.405610   0.000000
     4  C    3.816841   2.436239   1.392589   0.000000
     5  C    4.343718   2.835691   2.430417   1.403050   0.000000
     6  C    5.854158   4.346191   3.809557   2.523383   1.510605
     7  O    6.494628   5.023514   4.825731   3.705198   2.396873
     8  C    3.829484   2.440655   2.783555   2.406846   1.396440
     9  C    2.539219   1.399611   2.401377   2.776275   2.426157
    10  H    1.102907   2.168028   2.854894   4.173192   4.852504
    11  H    1.099856   2.167898   3.447780   4.603502   4.860320
    12  H    1.102908   2.168027   2.854955   4.173230   4.852497
    13  H    2.732673   2.164036   1.093993   2.153444   3.416734
    14  H    4.684978   3.422295   2.154042   1.094673   2.165481
    15  H    6.290065   4.811761   4.111420   2.791891   2.141191
    16  H    6.290066   4.811764   4.111408   2.791870   2.141192
    17  H    7.432402   5.949229   5.651436   4.438234   3.231451
    18  H    4.706495   3.428292   3.873640   3.392673   2.146740
    19  H    2.745777   2.157130   3.396257   3.869982   3.410898
                    6          7          8          9         10
     6  C    0.000000
     7  O    1.409041   0.000000
     8  C    2.536540   2.731683   0.000000
     9  C    3.820490   4.130250   1.398975   0.000000
    10  H    6.334579   7.057958   4.476156   3.271445   0.000000
    11  H    6.349156   6.779144   4.047632   2.650748   1.779648
    12  H    6.334573   7.057914   4.476108   3.271386   1.772055
    13  H    4.676283   5.804522   3.877499   3.396315   2.790142
    14  H    2.723648   4.090935   3.401523   3.870905   4.922137
    15  H    1.110454   2.088892   3.255321   4.440864   6.597370
    16  H    1.110454   2.088893   3.255340   4.440880   6.831827
    17  H    1.942202   0.963897   3.693245   5.092183   7.974443
    18  H    2.731770   2.336552   1.090096   2.168487   5.379997
    19  H    4.691778   4.745615   2.156618   1.093750   3.516009
                   11         12         13         14         15
    11  H    0.000000
    12  H    1.779646   0.000000
    13  H    3.800641   2.790260   0.000000
    14  H    5.564170   4.922198   2.470970   0.000000
    15  H    6.859391   6.831853   4.852629   2.718044   0.000000
    16  H    6.859422   6.597365   4.852610   2.718004   1.776906
    17  H    7.739652   7.974408   6.579861   4.645386   2.330634
    18  H    4.733640   5.379929   4.967564   4.298990   3.508930
    19  H    2.394394   3.515914   4.305116   4.964631   5.347370
                   16         17         18         19
    16  H    0.000000
    17  H    2.330649   0.000000
    18  H    3.508961   3.264768   0.000000
    19  H    5.347393   5.702359   2.490713   0.000000
 Stoichiometry    C8H10O(1+,2)
 Framework group  C1[X(C8H10O)]
 Deg. of freedom    51
 Full point group                 C1      NOp   1
 Largest Abelian subgroup         C1      NOp   1
 Largest concise Abelian subgroup C1      NOp   1
                         Standard orientation:                         
 ---------------------------------------------------------------------
 Center     Atomic      Atomic             Coordinates (Angstroms)
 Number     Number       Type             X           Y           Z
 ---------------------------------------------------------------------
      1          6           0       -3.350157   -0.300467    0.000007
      2          6           0       -1.854954   -0.104003   -0.000003
      3          6           0       -1.302924    1.188669    0.000001
      4          6           0        0.076307    1.381087    0.000001
      5          6           0        0.953753    0.286263   -0.000004
      6          6           0        2.446781    0.516035   -0.000009
      7          8           0        3.131188   -0.715624    0.000021
      8          6           0        0.414544   -1.001875   -0.000008
      9          6           0       -0.971757   -1.189763   -0.000008
     10          1           0       -3.815595    0.163017   -0.885969
     11          1           0       -3.616534   -1.367578   -0.000080
     12          1           0       -3.815560    0.162860    0.886086
     13          1           0       -1.968291    2.057063    0.000004
     14          1           0        0.478901    2.399039    0.000004
     15          1           0        2.710883    1.127576   -0.888478
     16          1           0        2.710883    1.127620    0.888429
     17          1           0        4.078467   -0.537411   -0.000003
     18          1           0        1.091838   -1.856031   -0.000012
     19          1           0       -1.374045   -2.206843   -0.000012
 ---------------------------------------------------------------------
 Rotational constants (GHZ):           4.6456438           0.9466207           0.7942268
 Standard basis: def2SVP (5D, 7F)
 There are   185 symmetry adapted cartesian basis functions of A   symmetry.
 There are   176 symmetry adapted basis functions of A   symmetry.
   176 basis functions,   295 primitive gaussians,   185 cartesian basis functions
    33 alpha electrons       32 beta electrons
       nuclear repulsion energy       416.1157988595 Hartrees.
 NAtoms=   19 NActive=   19 NUniq=   19 SFac= 1.00D+00 NAtFMM=   60 NAOKFM=F Big=F
 Integral buffers will be    131072 words long.
 Raffenetti 2 integral format.
 Two-electron integral symmetry is turned on.
 One-electron integrals computed using PRISM.
   1 Symmetry operations used in ECPInt.
 ECPInt:  NShTT=    3570 NPrTT=   12708 LenC2=    3486 LenP2D=    9793.
 LDataN:  DoStor=T MaxTD1= 4 Len=   56
 NBasis=   176 RedAO= T EigKep=  2.79D-04  NBF=   176
 NBsUse=   176 1.00D-06 EigRej= -1.00D+00 NBFU=   176
 ExpMin= 1.22D-01 ExpMax= 2.27D+03 ExpMxC= 3.41D+02 IAcc=3 IRadAn=         5 AccDes= 0.00D+00
 Harris functional with IExCor=  402 and IRadAn=       5 diagonalized for initial guess.
 HarFok:  IExCor=  402 AccDes= 0.00D+00 IRadAn=         5 IDoV= 1 UseB2=F ITyADJ=14
 ICtDFT=  3500011 ScaDFX=  1.000000  1.000000  1.000000  1.000000
 FoFCou: FMM=F IPFlag=           0 FMFlag=      100000 FMFlg1=           0
         NFxFlg=           0 DoJE=T BraDBF=F KetDBF=T FulRan=T
         wScrn=  0.000000 ICntrl=       500 IOpCl=  0 I1Cent=   200000004 NGrid=           0
         NMat0=    1 NMatS0=      1 NMatT0=    0 NMatD0=    1 NMtDS0=    0 NMtDT0=    0
 Petite list used in FoFCou.
 Initial guess <Sx>= 0.0000 <Sy>= 0.0000 <Sz>= 0.5000 <S**2>= 0.7500 S= 0.5000
 Requested convergence on RMS density matrix=1.00D-08 within 128 cycles.
 Requested convergence on MAX density matrix=1.00D-06.
 Requested convergence on             energy=1.00D-06.
 No special actions if energy rises.
 Integral accuracy reduced to 1.0D-05 until final iterations.
 Initial convergence to 1.0D-05 achieved.  Increase integral accuracy.
 SCF Done:  E(UB3LYP) =  -385.509398348     A.U. after   21 cycles
            NFock= 21  Conv=0.99D-08     -V/T= 2.0107
 <Sx>= 0.0000 <Sy>= 0.0000 <Sz>= 0.5000 <S**2>= 0.7571 S= 0.5035
 <L.S>= 0.000000000000E+00
 Annihilation of the first spin contaminant:
 S**2 before annihilation     0.7571,   after     0.7500

 **********************************************************************

            Population analysis using the SCF Density.

 **********************************************************************

 Orbital symmetries:
 Alpha Orbitals:
       Occupied  (A) (A) (A) (A) (A) (A) (A) (A) (A) (A) (A) (A)
                 (A) (A) (A) (A) (A) (A) (A) (A) (A) (A) (A) (A)
                 (A) (A) (A) (A) (A) (A) (A) (A) (A)
       Virtual   (A) (A) (A) (A) (A) (A) (A) (A) (A) (A) (A) (A)
                 (A) (A) (A) (A) (A) (A) (A) (A) (A) (A) (A) (A)
                 (A) (A) (A) (A) (A) (A) (A) (A) (A) (A) (A) (A)
                 (A) (A) (A) (A) (A) (A) (A) (A) (A) (A) (A) (A)
                 (A) (A) (A) (A) (A) (A) (A) (A) (A) (A) (A) (A)
                 (A) (A) (A) (A) (A) (A) (A) (A) (A) (A) (A) (A)
                 (A) (A) (A) (A) (A) (A) (A) (A) (A) (A) (A) (A)
                 (A) (A) (A) (A) (A) (A) (A) (A) (A) (A) (A) (A)
                 (A) (A) (A) (A) (A) (A) (A) (A) (A) (A) (A) (A)
                 (A) (A) (A) (A) (A) (A) (A) (A) (A) (A) (A) (A)
                 (A) (A) (A) (A) (A) (A) (A) (A) (A) (A) (A) (A)
                 (A) (A) (A) (A) (A) (A) (A) (A) (A) (A) (A)
 Beta  Orbitals:
       Occupied  (A) (A) (A) (A) (A) (A) (A) (A) (A) (A) (A) (A)
                 (A) (A) (A) (A) (A) (A) (A) (A) (A) (A) (A) (A)
                 (A) (A) (A) (A) (A) (A) (A) (A)
       Virtual   (A) (A) (A) (A) (A) (A) (A) (A) (A) (A) (A) (A)
                 (A) (A) (A) (A) (A) (A) (A) (A) (A) (A) (A) (A)
                 (A) (A) (A) (A) (A) (A) (A) (A) (A) (A) (A) (A)
                 (A) (A) (A) (A) (A) (A) (A) (A) (A) (A) (A) (A)
                 (A) (A) (A) (A) (A) (A) (A) (A) (A) (A) (A) (A)
                 (A) (A) (A) (A) (A) (A) (A) (A) (A) (A) (A) (A)
                 (A) (A) (A) (A) (A) (A) (A) (A) (A) (A) (A) (A)
                 (A) (A) (A) (A) (A) (A) (A) (A) (A) (A) (A) (A)
                 (A) (A) (A) (A) (A) (A) (A) (A) (A) (A) (A) (A)
                 (A) (A) (A) (A) (A) (A) (A) (A) (A) (A) (A) (A)
                 (A) (A) (A) (A) (A) (A) (A) (A) (A) (A) (A) (A)
                 (A) (A) (A) (A) (A) (A) (A) (A) (A) (A) (A) (A)
 The electronic state is 2-A.
 Alpha  occ. eigenvalues --  -19.30982 -10.42648 -10.41883 -10.41869 -10.39209
 Alpha  occ. eigenvalues --  -10.38784 -10.38518 -10.38350 -10.35514  -1.18908
 Alpha  occ. eigenvalues --   -1.06114  -0.98165  -0.93348  -0.89175  -0.83278
 Alpha  occ. eigenvalues --   -0.80455  -0.76123  -0.70319  -0.68291  -0.64957
 Alpha  occ. eigenvalues --   -0.64777  -0.63295  -0.60779  -0.60410  -0.60151
 Alpha  occ. eigenvalues --   -0.55591  -0.54814  -0.54223  -0.53189  -0.51525
 Alpha  occ. eigenvalues --   -0.46789  -0.44984  -0.44245
 Alpha virt. eigenvalues --   -0.21634  -0.20391  -0.09838  -0.08342  -0.06979
 Alpha virt. eigenvalues --   -0.06864  -0.05496  -0.04280  -0.01320  -0.01313
 Alpha virt. eigenvalues --   -0.00451   0.00931   0.01337   0.03128   0.05121
 Alpha virt. eigenvalues --    0.06645   0.10776   0.12732   0.13157   0.15211
 Alpha virt. eigenvalues --    0.17046   0.22044   0.23737   0.24324   0.26592
 Alpha virt. eigenvalues --    0.26793   0.27375   0.28609   0.28796   0.30742
 Alpha virt. eigenvalues --    0.34436   0.36124   0.36419   0.39514   0.40929
 Alpha virt. eigenvalues --    0.42658   0.43661   0.44755   0.45003   0.45774
 Alpha virt. eigenvalues --    0.46579   0.47328   0.49359   0.50254   0.50577
 Alpha virt. eigenvalues --    0.51199   0.51722   0.52898   0.52971   0.53910
 Alpha virt. eigenvalues --    0.55261   0.57092   0.59619   0.60123   0.65346
 Alpha virt. eigenvalues --    0.66532   0.70681   0.76850   0.82551   0.83757
 Alpha virt. eigenvalues --    0.86549   0.89600   0.96077   1.00102   1.01938
 Alpha virt. eigenvalues --    1.04186   1.06170   1.08122   1.09027   1.10039
 Alpha virt. eigenvalues --    1.11440   1.17711   1.26239   1.29927   1.30611
 Alpha virt. eigenvalues --    1.32708   1.33233   1.34866   1.37493   1.41688
 Alpha virt. eigenvalues --    1.48606   1.49199   1.50362   1.50829   1.53932
 Alpha virt. eigenvalues --    1.54718   1.56031   1.56364   1.58675   1.60066
 Alpha virt. eigenvalues --    1.61460   1.63034   1.63391   1.65303   1.67903
 Alpha virt. eigenvalues --    1.68501   1.70939   1.71363   1.79675   1.82634
 Alpha virt. eigenvalues --    1.82714   1.84969   1.85904   1.89144   1.91825
 Alpha virt. eigenvalues --    1.93990   1.94611   1.96244   1.97456   2.05652
 Alpha virt. eigenvalues --    2.06481   2.10067   2.11285   2.13247   2.14956
 Alpha virt. eigenvalues --    2.16593   2.19181   2.27328   2.28687   2.28914
 Alpha virt. eigenvalues --    2.32638   2.39215   2.43986   2.44210   2.44710
 Alpha virt. eigenvalues --    2.53861   2.54054   2.55270   2.64684   2.64926
 Alpha virt. eigenvalues --    2.67191   2.69319   2.75689   2.76209   2.77579
 Alpha virt. eigenvalues --    2.82144   2.89050   2.90476   2.97767   3.08001
 Alpha virt. eigenvalues --    3.16131   3.38761   3.60829
  Beta  occ. eigenvalues --  -19.30817 -10.42646 -10.41399 -10.41362 -10.39124
  Beta  occ. eigenvalues --  -10.38697 -10.38500 -10.38317 -10.35515  -1.18564
  Beta  occ. eigenvalues --   -1.05222  -0.96985  -0.93112  -0.88858  -0.82614
  Beta  occ. eigenvalues --   -0.79971  -0.75634  -0.69977  -0.68044  -0.64614
  Beta  occ. eigenvalues --   -0.63422  -0.62996  -0.60708  -0.60090  -0.58569
  Beta  occ. eigenvalues --   -0.55428  -0.54070  -0.52954  -0.52925  -0.51209
  Beta  occ. eigenvalues --   -0.44853  -0.44062
  Beta virt. eigenvalues --   -0.37478  -0.19230  -0.18611  -0.09733  -0.08277
  Beta virt. eigenvalues --   -0.06783  -0.05741  -0.05363  -0.04192  -0.01189
  Beta virt. eigenvalues --   -0.00813  -0.00311   0.01082   0.02138   0.03403
  Beta virt. eigenvalues --    0.05665   0.07046   0.11057   0.13163   0.13612
  Beta virt. eigenvalues --    0.15451   0.17403   0.22369   0.23779   0.24804
  Beta virt. eigenvalues --    0.26957   0.27489   0.27528   0.29247   0.29808
  Beta virt. eigenvalues --    0.31184   0.34890   0.36382   0.36972   0.39766
  Beta virt. eigenvalues --    0.41528   0.42953   0.44019   0.45361   0.45586
  Beta virt. eigenvalues --    0.46940   0.47199   0.47579   0.49466   0.50628
  Beta virt. eigenvalues --    0.50707   0.51433   0.51937   0.53169   0.54143
  Beta virt. eigenvalues --    0.54255   0.55471   0.57277   0.59855   0.60459
  Beta virt. eigenvalues --    0.65573   0.67007   0.71033   0.77080   0.82849
  Beta virt. eigenvalues --    0.84445   0.86705   0.89681   0.96708   1.00473
  Beta virt. eigenvalues --    1.02631   1.05343   1.06334   1.08484   1.09245
  Beta virt. eigenvalues --    1.10320   1.12374   1.17886   1.26425   1.30119
  Beta virt. eigenvalues --    1.30809   1.33342   1.33581   1.35925   1.37936
  Beta virt. eigenvalues --    1.42052   1.48805   1.49417   1.50931   1.51434
  Beta virt. eigenvalues --    1.55262   1.55574   1.56544   1.56761   1.58957
  Beta virt. eigenvalues --    1.60588   1.62117   1.63320   1.63960   1.65584
  Beta virt. eigenvalues --    1.68529   1.69062   1.71169   1.71645   1.79955
  Beta virt. eigenvalues --    1.82962   1.83088   1.85294   1.86176   1.89605
  Beta virt. eigenvalues --    1.92352   1.94229   1.94829   1.97262   1.97887
  Beta virt. eigenvalues --    2.06694   2.06978   2.11027   2.11458   2.13950
  Beta virt. eigenvalues --    2.15397   2.16939   2.19559   2.27722   2.29627
  Beta virt. eigenvalues --    2.29721   2.32871   2.40085   2.44263   2.44618
  Beta virt. eigenvalues --    2.45748   2.54025   2.54457   2.55469   2.64973
  Beta virt. eigenvalues --    2.65546   2.67496   2.69660   2.76081   2.76447
  Beta virt. eigenvalues --    2.78043   2.82297   2.89520   2.90606   2.97925
  Beta virt. eigenvalues --    3.08185   3.16391   3.38931   3.60946
          Condensed to atoms (all electrons):
               1          2          3          4          5          6
     1  C    4.525051   0.431848  -0.076813   0.008567  -0.000067   0.000034
     2  C    0.431848   5.298636   0.178979   0.112012  -0.167241  -0.000342
     3  C   -0.076813   0.178979   5.073492   0.327980   0.109528   0.006186
     4  C    0.008567   0.112012   0.327980   5.073382   0.140204  -0.054848
     5  C   -0.000067  -0.167241   0.109528   0.140204   5.623946   0.276245
     6  C    0.000034  -0.000342   0.006186  -0.054848   0.276245   4.517761
     7  O   -0.000000  -0.000001  -0.000109   0.003384  -0.090038   0.376459
     8  C    0.010250   0.113787  -0.118274   0.069361   0.197983  -0.080586
     9  C   -0.074688   0.180375   0.055505  -0.126454   0.109928   0.015095
    10  H    0.374858  -0.007086  -0.004177   0.000230   0.000047  -0.000000
    11  H    0.387900  -0.013404   0.008365  -0.000469  -0.000019  -0.000001
    12  H    0.374856  -0.007084  -0.004176   0.000229   0.000047  -0.000000
    13  H   -0.010123  -0.074229   0.452096  -0.057320   0.014619  -0.000231
    14  H   -0.000187   0.013892  -0.053636   0.451080  -0.078572  -0.010232
    15  H   -0.000000  -0.000004  -0.000015   0.001229  -0.021593   0.368736
    16  H   -0.000000  -0.000004  -0.000015   0.001229  -0.021597   0.368738
    17  H   -0.000000   0.000002   0.000015  -0.000468   0.010440  -0.014806
    18  H   -0.000173   0.013813  -0.002100   0.013916  -0.070282  -0.018910
    19  H   -0.014051  -0.068885   0.013787  -0.001848   0.014453  -0.000235
               7          8          9         10         11         12
     1  C   -0.000000   0.010250  -0.074688   0.374858   0.387900   0.374856
     2  C   -0.000001   0.113787   0.180375  -0.007086  -0.013404  -0.007084
     3  C   -0.000109  -0.118274   0.055505  -0.004177   0.008365  -0.004176
     4  C    0.003384   0.069361  -0.126454   0.000230  -0.000469   0.000229
     5  C   -0.090038   0.197983   0.109928   0.000047  -0.000019   0.000047
     6  C    0.376459  -0.080586   0.015095  -0.000000  -0.000001  -0.000000
     7  O    7.659467   0.005764   0.001227  -0.000000   0.000000  -0.000000
     8  C    0.005764   5.075971   0.259438  -0.000533   0.000822  -0.000533
     9  C    0.001227   0.259438   5.135855   0.003088  -0.010468   0.003086
    10  H   -0.000000  -0.000533   0.003088   0.563726  -0.016214  -0.009184
    11  H    0.000000   0.000822  -0.010468  -0.016214   0.592326  -0.016212
    12  H   -0.000000  -0.000533   0.003086  -0.009184  -0.016212   0.563718
    13  H    0.000001  -0.001954   0.013398   0.002117   0.000064   0.002116
    14  H    0.000058   0.013196  -0.001999  -0.000002   0.000007  -0.000002
    15  H   -0.024054   0.002576  -0.000195   0.000000   0.000000  -0.000000
    16  H   -0.024055   0.002578  -0.000195  -0.000000   0.000000   0.000000
    17  H    0.321950   0.000278  -0.000048   0.000000  -0.000000   0.000000
    18  H    0.021921   0.451953  -0.059745   0.000005   0.000003   0.000005
    19  H   -0.000020  -0.059126   0.450916   0.000266   0.005913   0.000266
              13         14         15         16         17         18
     1  C   -0.010123  -0.000187  -0.000000  -0.000000  -0.000000  -0.000173
     2  C   -0.074229   0.013892  -0.000004  -0.000004   0.000002   0.013813
     3  C    0.452096  -0.053636  -0.000015  -0.000015   0.000015  -0.002100
     4  C   -0.057320   0.451080   0.001229   0.001229  -0.000468   0.013916
     5  C    0.014619  -0.078572  -0.021593  -0.021597   0.010440  -0.070282
     6  C   -0.000231  -0.010232   0.368736   0.368738  -0.014806  -0.018910
     7  O    0.000001   0.000058  -0.024054  -0.024055   0.321950   0.021921
     8  C   -0.001954   0.013196   0.002576   0.002578   0.000278   0.451953
     9  C    0.013398  -0.001999  -0.000195  -0.000195  -0.000048  -0.059745
    10  H    0.002117  -0.000002   0.000000  -0.000000   0.000000   0.000005
    11  H    0.000064   0.000007   0.000000   0.000000  -0.000000   0.000003
    12  H    0.002116  -0.000002  -0.000000   0.000000   0.000000   0.000005
    13  H    0.627246  -0.011307   0.000002   0.000002  -0.000000   0.000016
    14  H   -0.011307   0.629621   0.002397   0.002397  -0.000010  -0.000135
    15  H    0.000002   0.002397   0.614910  -0.026985  -0.004040   0.001029
    16  H    0.000002   0.002397  -0.026985   0.614912  -0.004040   0.001029
    17  H   -0.000000  -0.000010  -0.004040  -0.004040   0.486033  -0.001035
    18  H    0.000016  -0.000135   0.001029   0.001029  -0.001035   0.601809
    19  H   -0.000190   0.000021   0.000004   0.000004   0.000000  -0.010247
              19
     1  C   -0.014051
     2  C   -0.068885
     3  C    0.013787
     4  C   -0.001848
     5  C    0.014453
     6  C   -0.000235
     7  O   -0.000020
     8  C   -0.059126
     9  C    0.450916
    10  H    0.000266
    11  H    0.005913
    12  H    0.000266
    13  H   -0.000190
    14  H    0.000021
    15  H    0.000004
    16  H    0.000004
    17  H    0.000000
    18  H   -0.010247
    19  H    0.621583
          Atomic-Atomic Spin Densities.
               1          2          3          4          5          6
     1  C   -0.008369  -0.024990  -0.001929   0.000101   0.000053   0.000001
     2  C   -0.024990   0.374026   0.022101  -0.004182  -0.011782   0.000025
     3  C   -0.001929   0.022101   0.006683  -0.024504  -0.003671   0.000082
     4  C    0.000101  -0.004182  -0.024504   0.056167   0.025855  -0.002363
     5  C    0.000053  -0.011782  -0.003671   0.025855   0.355699  -0.024631
     6  C    0.000001   0.000025   0.000082  -0.002363  -0.024631  -0.016108
     7  O    0.000000  -0.000004  -0.000005   0.000128   0.004599  -0.005912
     8  C    0.000111  -0.004707  -0.002163   0.002157   0.026995  -0.002515
     9  C   -0.003850   0.031113   0.001216  -0.003512  -0.004832   0.000171
    10  H    0.009940  -0.006887  -0.000601   0.000075   0.000024  -0.000000
    11  H    0.001411  -0.000505  -0.000025  -0.000006  -0.000000  -0.000000
    12  H    0.009941  -0.006888  -0.000601   0.000075   0.000024  -0.000000
    13  H    0.000042  -0.000684   0.001294   0.000169   0.000123   0.000001
    14  H    0.000003   0.000085   0.000162   0.001726  -0.000638  -0.000010
    15  H   -0.000000   0.000042   0.000118  -0.001358  -0.010553   0.014148
    16  H   -0.000000   0.000042   0.000118  -0.001358  -0.010553   0.014149
    17  H    0.000000  -0.000000   0.000000  -0.000002   0.000104   0.000129
    18  H    0.000002   0.000119  -0.000084   0.000057  -0.000791   0.000204
    19  H    0.000159  -0.001083   0.000024  -0.000086   0.000087   0.000002
               7          8          9         10         11         12
     1  C    0.000000   0.000111  -0.003850   0.009940   0.001411   0.009941
     2  C   -0.000004  -0.004707   0.031113  -0.006887  -0.000505  -0.006888
     3  C   -0.000005  -0.002163   0.001216  -0.000601  -0.000025  -0.000601
     4  C    0.000128   0.002157  -0.003512   0.000075  -0.000006   0.000075
     5  C    0.004599   0.026995  -0.004832   0.000024  -0.000000   0.000024
     6  C   -0.005912  -0.002515   0.000171  -0.000000  -0.000000  -0.000000
     7  O    0.068637   0.001470  -0.000051   0.000000  -0.000000   0.000000
     8  C    0.001470   0.023293  -0.031415   0.000025   0.000024   0.000026
     9  C   -0.000051  -0.031415   0.061365  -0.000381   0.000382  -0.000382
    10  H    0.000000   0.000025  -0.000381   0.032596  -0.000245  -0.005467
    11  H   -0.000000   0.000024   0.000382  -0.000245  -0.000910  -0.000246
    12  H    0.000000   0.000026  -0.000382  -0.005467  -0.000246   0.032603
    13  H   -0.000000  -0.000090   0.000069  -0.000024   0.000004  -0.000024
    14  H    0.000001   0.000025  -0.000087   0.000000  -0.000000   0.000000
    15  H   -0.003204  -0.000572   0.000056  -0.000000   0.000000   0.000000
    16  H   -0.003203  -0.000571   0.000056   0.000000   0.000000  -0.000000
    17  H    0.000333  -0.000030   0.000000   0.000000  -0.000000   0.000000
    18  H   -0.000261   0.001703  -0.000012  -0.000000   0.000001  -0.000000
    19  H    0.000000   0.000166   0.001941   0.000001  -0.000092   0.000001
              13         14         15         16         17         18
     1  C    0.000042   0.000003  -0.000000  -0.000000   0.000000   0.000002
     2  C   -0.000684   0.000085   0.000042   0.000042  -0.000000   0.000119
     3  C    0.001294   0.000162   0.000118   0.000118   0.000000  -0.000084
     4  C    0.000169   0.001726  -0.001358  -0.001358  -0.000002   0.000057
     5  C    0.000123  -0.000638  -0.010553  -0.010553   0.000104  -0.000791
     6  C    0.000001  -0.000010   0.014148   0.014149   0.000129   0.000204
     7  O   -0.000000   0.000001  -0.003204  -0.003203   0.000333  -0.000261
     8  C   -0.000090   0.000025  -0.000572  -0.000571  -0.000030   0.001703
     9  C    0.000069  -0.000087   0.000056   0.000056   0.000000  -0.000012
    10  H   -0.000024   0.000000  -0.000000   0.000000   0.000000  -0.000000
    11  H    0.000004  -0.000000   0.000000   0.000000  -0.000000   0.000001
    12  H   -0.000024   0.000000   0.000000  -0.000000   0.000000  -0.000000
    13  H   -0.002323   0.000152   0.000000   0.000000   0.000000  -0.000001
    14  H    0.000152  -0.004546  -0.000021  -0.000021   0.000000   0.000002
    15  H    0.000000  -0.000021   0.066478  -0.011962   0.000029   0.000004
    16  H    0.000000  -0.000021  -0.011962   0.066476   0.000029   0.000004
    17  H    0.000000   0.000000   0.000029   0.000029  -0.002567   0.000019
    18  H   -0.000001   0.000002   0.000004   0.000004   0.000019  -0.003113
    19  H    0.000003  -0.000001  -0.000000  -0.000000  -0.000000   0.000138
              19
     1  C    0.000159
     2  C   -0.001083
     3  C    0.000024
     4  C   -0.000086
     5  C    0.000087
     6  C    0.000002
     7  O    0.000000
     8  C    0.000166
     9  C    0.001941
    10  H    0.000001
    11  H   -0.000092
    12  H    0.000001
    13  H    0.000003
    14  H   -0.000001
    15  H   -0.000000
    16  H   -0.000000
    17  H   -0.000000
    18  H    0.000138
    19  H   -0.004773
 Mulliken charges and spin densities:
               1          2
     1  C    0.062739  -0.017373
     2  C   -0.005065   0.365843
     3  C    0.033380  -0.001785
     4  C    0.038603   0.049139
     5  C   -0.048031   0.346111
     6  C    0.250937  -0.022625
     7  O   -0.251954   0.062528
     8  C    0.057051   0.013933
     9  C    0.045882   0.051847
    10  H    0.092860   0.029056
    11  H    0.061387  -0.000209
    12  H    0.092867   0.029062
    13  H    0.043678  -0.001289
    14  H    0.043414  -0.003167
    15  H    0.086003   0.053204
    16  H    0.086002   0.053203
    17  H    0.205729  -0.001955
    18  H    0.057128  -0.002011
    19  H    0.047391  -0.003511
 Sum of Mulliken charges =   1.00000   1.00000
 Mulliken charges and spin densities with hydrogens summed into heavy atoms:
               1          2
     1  C    0.309853   0.040536
     2  C   -0.005065   0.365843
     3  C    0.077058  -0.003075
     4  C    0.082017   0.045972
     5  C   -0.048031   0.346111
     6  C    0.422942   0.083782
     7  O   -0.046226   0.060573
     8  C    0.114179   0.011922
     9  C    0.093273   0.048335
 Electronic spatial extent (au):  <R**2>=           1411.0007
 Charge=              1.0000 electrons
 Dipole moment (field-independent basis, Debye):
    X=              0.1196    Y=              1.6920    Z=             -0.0000  Tot=              1.6962
 Quadrupole moment (field-independent basis, Debye-Ang):
   XX=            -12.6424   YY=            -41.9912   ZZ=            -52.2619
   XY=              4.6111   XZ=             -0.0004   YZ=              0.0001
 Traceless Quadrupole moment (field-independent basis, Debye-Ang):
   XX=             22.9894   YY=             -6.3594   ZZ=            -16.6300
   XY=              4.6111   XZ=             -0.0004   YZ=              0.0001
 Octapole moment (field-independent basis, Debye-Ang**2):
  XXX=             46.9608  YYY=              0.0911  ZZZ=              0.0003  XYY=             -0.2862
  XXY=              6.1351  XXZ=             -0.0003  XZZ=              4.9612  YZZ=              0.6631
  YYZ=             -0.0002  XYZ=              0.0002
 Hexadecapole moment (field-independent basis, Debye-Ang**3):
 XXXX=           -797.3122 YYYY=           -291.1793 ZZZZ=            -64.3531 XXXY=             -1.0069
 XXXZ=             -0.0046 YYYX=              0.2915 YYYZ=              0.0004 ZZZX=             -0.0012
 ZZZY=             -0.0002 XXYY=           -260.9941 XXZZ=           -228.4791 YYZZ=            -71.2095
 XXYZ=              0.0000 YYXZ=              0.0007 ZZXY=              0.0257
 N-N= 4.161157988595D+02 E-N=-1.714867524258D+03  KE= 3.814444135843D+02
                          Isotropic Fermi Contact Couplings
        Atom                 a.u.       MegaHertz       Gauss      10(-4) cm-1
     1  C(13)             -0.01424     -16.00571      -5.71124      -5.33893
     2  C(13)              0.05433      61.08144      21.79538      20.37457
     3  C(13)             -0.00872      -9.80180      -3.49753      -3.26953
     4  C(13)              0.00029       0.32896       0.11738       0.10973
     5  C(13)              0.05067      56.96095      20.32508      19.00013
     6  C(13)             -0.02275     -25.57437      -9.12557      -8.53069
     7  O(17)              0.02170     -13.15561      -4.69425      -4.38824
     8  C(13)             -0.00673      -7.56630      -2.69984      -2.52385
     9  C(13)             -0.00046      -0.51224      -0.18278      -0.17086
    10  H(1)               0.01399      62.54397      22.31724      20.86242
    11  H(1)              -0.00013      -0.57614      -0.20558      -0.19218
    12  H(1)               0.01400      62.55700      22.32189      20.86677
    13  H(1)              -0.00052      -2.30904      -0.82392      -0.77021
    14  H(1)              -0.00111      -4.95068      -1.76652      -1.65137
    15  H(1)               0.02594     115.93926      41.37001      38.67318
    16  H(1)               0.02594     115.93685      41.36915      38.67237
    17  H(1)              -0.00103      -4.60887      -1.64456      -1.53735
    18  H(1)              -0.00073      -3.26783      -1.16604      -1.09003
    19  H(1)              -0.00120      -5.37089      -1.91647      -1.79153
 --------------------------------------------------------
       Center         ----  Spin Dipole Couplings  ----
                      3XX-RR        3YY-RR        3ZZ-RR
 --------------------------------------------------------
     1   Atom       -0.011839     -0.023480      0.035319
     2   Atom       -0.194877     -0.198206      0.393083
     3   Atom       -0.017980     -0.011447      0.029428
     4   Atom       -0.041681     -0.037397      0.079078
     5   Atom       -0.186783     -0.190832      0.377615
     6   Atom       -0.023611     -0.032528      0.056139
     7   Atom       -0.120865     -0.127723      0.248588
     8   Atom       -0.023475     -0.018008      0.041483
     9   Atom       -0.043459     -0.039813      0.083272
    10   Atom        0.004700     -0.003093     -0.001607
    11   Atom        0.002550      0.001332     -0.003882
    12   Atom        0.004700     -0.003096     -0.001604
    13   Atom       -0.003729      0.008968     -0.005238
    14   Atom       -0.006976      0.012408     -0.005432
    15   Atom       -0.000271      0.000491     -0.000220
    16   Atom       -0.000271      0.000492     -0.000221
    17   Atom        0.013688     -0.008187     -0.005501
    18   Atom       -0.003749      0.009254     -0.005505
    19   Atom       -0.008090      0.013214     -0.005124
 --------------------------------------------------------
                        XY            XZ            YZ
 --------------------------------------------------------
     1   Atom        0.001699      0.000001     -0.000000
     2   Atom       -0.000768      0.000003     -0.000001
     3   Atom        0.002755      0.000000     -0.000001
     4   Atom       -0.004088      0.000000     -0.000000
     5   Atom        0.000018      0.000003     -0.000001
     6   Atom       -0.002693      0.000000      0.000002
     7   Atom       -0.005821      0.000008      0.000007
     8   Atom        0.003007     -0.000000     -0.000001
     9   Atom       -0.004304     -0.000000     -0.000000
    10   Atom       -0.003557      0.006243     -0.004469
    11   Atom        0.004868      0.000000     -0.000000
    12   Atom       -0.003556     -0.006245      0.004469
    13   Atom       -0.003941     -0.000000      0.000000
    14   Atom        0.001041     -0.000000      0.000000
    15   Atom        0.005460     -0.005774     -0.009688
    16   Atom        0.005460      0.005774      0.009688
    17   Atom        0.001241     -0.000000     -0.000000
    18   Atom       -0.003936     -0.000000      0.000000
    19   Atom        0.001599     -0.000000      0.000000
 --------------------------------------------------------


 ---------------------------------------------------------------------------------
              Anisotropic Spin Dipole Couplings in Principal Axis System
 ---------------------------------------------------------------------------------

       Atom             a.u.   MegaHertz   Gauss  10(-4) cm-1        Axes

              Baa    -0.0237    -3.183    -1.136    -1.062 -0.1415  0.9899  0.0000
     1 C(13)  Bbb    -0.0116    -1.556    -0.555    -0.519  0.9899  0.1415 -0.0000
              Bcc     0.0353     4.739     1.691     1.581  0.0000 -0.0000  1.0000
 
              Baa    -0.1984   -26.620    -9.499    -8.879  0.2146  0.9767  0.0000
     2 C(13)  Bbb    -0.1947   -26.128    -9.323    -8.715  0.9767 -0.2146 -0.0000
              Bcc     0.3931    52.748    18.822    17.595  0.0000 -0.0000  1.0000
 
              Baa    -0.0190    -2.548    -0.909    -0.850  0.9393 -0.3432 -0.0000
     3 C(13)  Bbb    -0.0104    -1.401    -0.500    -0.467  0.3432  0.9393  0.0000
              Bcc     0.0294     3.949     1.409     1.317  0.0000 -0.0000  1.0000
 
              Baa    -0.0442    -5.925    -2.114    -1.976  0.8556  0.5177 -0.0000
     4 C(13)  Bbb    -0.0349    -4.686    -1.672    -1.563 -0.5177  0.8556  0.0000
              Bcc     0.0791    10.612     3.786     3.540  0.0000 -0.0000  1.0000
 
              Baa    -0.1908   -25.608    -9.137    -8.542 -0.0044  1.0000  0.0000
     5 C(13)  Bbb    -0.1868   -25.064    -8.944    -8.361  1.0000  0.0044 -0.0000
              Bcc     0.3776    50.672    18.081    16.902  0.0000 -0.0000  1.0000
 
              Baa    -0.0333    -4.466    -1.593    -1.490  0.2684  0.9633 -0.0000
     6 C(13)  Bbb    -0.0229    -3.068    -1.095    -1.023  0.9633 -0.2684  0.0000
              Bcc     0.0561     7.533     2.688     2.513 -0.0000  0.0000  1.0000
 
              Baa    -0.1311     9.483     3.384     3.163  0.4962  0.8682 -0.0000
     7 O(17)  Bbb    -0.1175     8.505     3.035     2.837  0.8682 -0.4962 -0.0000
              Bcc     0.2486   -17.988    -6.418    -6.000  0.0000  0.0000  1.0000
 
              Baa    -0.0248    -3.329    -1.188    -1.110  0.9145 -0.4046 -0.0000
     8 C(13)  Bbb    -0.0167    -2.238    -0.799    -0.747  0.4046  0.9145  0.0000
              Bcc     0.0415     5.567     1.986     1.857 -0.0000 -0.0000  1.0000
 
              Baa    -0.0463    -6.214    -2.217    -2.073  0.8337  0.5522  0.0000
     9 C(13)  Bbb    -0.0370    -4.960    -1.770    -1.654 -0.5522  0.8337 -0.0000
              Bcc     0.0833    11.174     3.987     3.727 -0.0000 -0.0000  1.0000
 
              Baa    -0.0071    -3.814    -1.361    -1.272 -0.1971  0.6428  0.7403
    10 H(1)   Bbb    -0.0035    -1.880    -0.671    -0.627  0.6099  0.6716 -0.4208
              Bcc     0.0107     5.695     2.032     1.900  0.7676 -0.3686  0.5244
 
              Baa    -0.0039    -2.071    -0.739    -0.691 -0.0002  0.0002  1.0000
    11 H(1)   Bbb    -0.0030    -1.582    -0.564    -0.528 -0.6618  0.7497 -0.0003
              Bcc     0.0068     3.653     1.304     1.219  0.7497  0.6618  0.0000
 
              Baa    -0.0071    -3.815    -1.361    -1.272  0.1971 -0.6430  0.7401
    12 H(1)   Bbb    -0.0035    -1.880    -0.671    -0.627  0.6099  0.6714  0.4209
              Bcc     0.0107     5.695     2.032     1.900  0.7676 -0.3684 -0.5245
 
              Baa    -0.0052    -2.795    -0.997    -0.932  0.0001  0.0000  1.0000
    13 H(1)   Bbb    -0.0049    -2.589    -0.924    -0.864  0.9617  0.2742 -0.0001
              Bcc     0.0101     5.384     1.921     1.796 -0.2742  0.9617  0.0000
 
              Baa    -0.0070    -3.752    -1.339    -1.252  0.9986 -0.0534  0.0000
    14 H(1)   Bbb    -0.0054    -2.898    -1.034    -0.967 -0.0000 -0.0000  1.0000
              Bcc     0.0125     6.650     2.373     2.218  0.0534  0.9986  0.0000
 
              Baa    -0.0096    -5.112    -1.824    -1.705  0.0605  0.6747  0.7356
    15 H(1)   Bbb    -0.0046    -2.459    -0.877    -0.820  0.8744 -0.3912  0.2869
              Bcc     0.0142     7.571     2.701     2.525  0.4813  0.6259 -0.6137
 
              Baa    -0.0096    -5.112    -1.824    -1.705 -0.0605 -0.6747  0.7356
    16 H(1)   Bbb    -0.0046    -2.459    -0.877    -0.820  0.8744 -0.3912 -0.2869
              Bcc     0.0142     7.571     2.701     2.525  0.4813  0.6259  0.6136
 
              Baa    -0.0083    -4.405    -1.572    -1.469 -0.0565  0.9984  0.0000
    17 H(1)   Bbb    -0.0055    -2.935    -1.047    -0.979  0.0000 -0.0000  1.0000
              Bcc     0.0138     7.341     2.619     2.449  0.9984  0.0565 -0.0000
 
              Baa    -0.0055    -2.937    -1.048    -0.980  0.0001  0.0000  1.0000
    18 H(1)   Bbb    -0.0048    -2.586    -0.923    -0.863  0.9632  0.2688 -0.0001
              Bcc     0.0104     5.524     1.971     1.842 -0.2688  0.9632  0.0000
 
              Baa    -0.0082    -4.380    -1.563    -1.461  0.9972 -0.0744  0.0000
    19 H(1)   Bbb    -0.0051    -2.734    -0.976    -0.912 -0.0000 -0.0000  1.0000
              Bcc     0.0133     7.114     2.538     2.373  0.0744  0.9972  0.0000
 

 ---------------------------------------------------------------------------------

 ******************************Gaussian NBO Version 3.1******************************
             N A T U R A L   A T O M I C   O R B I T A L   A N D
          N A T U R A L   B O N D   O R B I T A L   A N A L Y S I S
 ******************************Gaussian NBO Version 3.1******************************
       /RESON  / : Allow strongly delocalized NBO set

 Analyzing the SCF density

 Job title: 14                                                              

 Storage needed:     94206 in NPA,    124807 in NBO ( 939522101 available)
 GSVD:  LWork=       19126 too small for GESVD, short by        3899 words or        3899 for optimal perf.


 NATURAL POPULATIONS:  Natural atomic orbital occupancies 
                                                          
   NAO  Atom  No  lang   Type(AO)    Occupancy
 --------------------------------------------
     1    C    1  S      Cor( 1S)     1.99918
     2    C    1  S      Val( 2S)     1.09995
     3    C    1  S      Ryd( 3S)     0.00049
     4    C    1  px     Val( 2p)     1.06162
     5    C    1  px     Ryd( 3p)     0.00159
     6    C    1  py     Val( 2p)     1.26159
     7    C    1  py     Ryd( 3p)     0.00458
     8    C    1  pz     Val( 2p)     1.23123
     9    C    1  pz     Ryd( 3p)     0.00096
    10    C    1  dxy    Ryd( 3d)     0.00030
    11    C    1  dxz    Ryd( 3d)     0.00030
    12    C    1  dyz    Ryd( 3d)     0.00045
    13    C    1  dx2y2  Ryd( 3d)     0.00073
    14    C    1  dz2    Ryd( 3d)     0.00048

    15    C    2  S      Cor( 1S)     1.99886
    16    C    2  S      Val( 2S)     0.89850
    17    C    2  S      Ryd( 3S)     0.00126
    18    C    2  px     Val( 2p)     1.09234
    19    C    2  px     Ryd( 3p)     0.00538
    20    C    2  py     Val( 2p)     1.08369
    21    C    2  py     Ryd( 3p)     0.00329
    22    C    2  pz     Val( 2p)     0.76737
    23    C    2  pz     Ryd( 3p)     0.00093
    24    C    2  dxy    Ryd( 3d)     0.00115
    25    C    2  dxz    Ryd( 3d)     0.00090
    26    C    2  dyz    Ryd( 3d)     0.00068
    27    C    2  dx2y2  Ryd( 3d)     0.00092
    28    C    2  dz2    Ryd( 3d)     0.00041

    29    C    3  S      Cor( 1S)     1.99889
    30    C    3  S      Val( 2S)     0.95355
    31    C    3  S      Ryd( 3S)     0.00164
    32    C    3  px     Val( 2p)     1.12030
    33    C    3  px     Ryd( 3p)     0.00503
    34    C    3  py     Val( 2p)     1.15217
    35    C    3  py     Ryd( 3p)     0.00569
    36    C    3  pz     Val( 2p)     0.93847
    37    C    3  pz     Ryd( 3p)     0.00068
    38    C    3  dxy    Ryd( 3d)     0.00076
    39    C    3  dxz    Ryd( 3d)     0.00048
    40    C    3  dyz    Ryd( 3d)     0.00039
    41    C    3  dx2y2  Ryd( 3d)     0.00075
    42    C    3  dz2    Ryd( 3d)     0.00039

    43    C    4  S      Cor( 1S)     1.99889
    44    C    4  S      Val( 2S)     0.95204
    45    C    4  S      Ryd( 3S)     0.00140
    46    C    4  px     Val( 2p)     1.08941
    47    C    4  px     Ryd( 3p)     0.00417
    48    C    4  py     Val( 2p)     1.18515
    49    C    4  py     Ryd( 3p)     0.00627
    50    C    4  pz     Val( 2p)     0.92460
    51    C    4  pz     Ryd( 3p)     0.00071
    52    C    4  dxy    Ryd( 3d)     0.00084
    53    C    4  dxz    Ryd( 3d)     0.00050
    54    C    4  dyz    Ryd( 3d)     0.00042
    55    C    4  dx2y2  Ryd( 3d)     0.00065
    56    C    4  dz2    Ryd( 3d)     0.00040

    57    C    5  S      Cor( 1S)     1.99885
    58    C    5  S      Val( 2S)     0.90075
    59    C    5  S      Ryd( 3S)     0.00159
    60    C    5  px     Val( 2p)     1.08377
    61    C    5  px     Ryd( 3p)     0.00524
    62    C    5  py     Val( 2p)     1.09710
    63    C    5  py     Ryd( 3p)     0.00410
    64    C    5  pz     Val( 2p)     0.80321
    65    C    5  pz     Ryd( 3p)     0.00118
    66    C    5  dxy    Ryd( 3d)     0.00092
    67    C    5  dxz    Ryd( 3d)     0.00078
    68    C    5  dyz    Ryd( 3d)     0.00080
    69    C    5  dx2y2  Ryd( 3d)     0.00093
    70    C    5  dz2    Ryd( 3d)     0.00044

    71    C    6  S      Cor( 1S)     1.99904
    72    C    6  S      Val( 2S)     1.00396
    73    C    6  S      Ryd( 3S)     0.00340
    74    C    6  px     Val( 2p)     0.96863
    75    C    6  px     Ryd( 3p)     0.00200
    76    C    6  py     Val( 2p)     0.88620
    77    C    6  py     Ryd( 3p)     0.00536
    78    C    6  pz     Val( 2p)     1.19720
    79    C    6  pz     Ryd( 3p)     0.00113
    80    C    6  dxy    Ryd( 3d)     0.00152
    81    C    6  dxz    Ryd( 3d)     0.00081
    82    C    6  dyz    Ryd( 3d)     0.00182
    83    C    6  dx2y2  Ryd( 3d)     0.00178
    84    C    6  dz2    Ryd( 3d)     0.00087

    85    O    7  S      Cor( 1S)     1.99974
    86    O    7  S      Val( 2S)     1.67583
    87    O    7  S      Ryd( 3S)     0.00113
    88    O    7  px     Val( 2p)     1.49393
    89    O    7  px     Ryd( 3p)     0.00211
    90    O    7  py     Val( 2p)     1.61687
    91    O    7  py     Ryd( 3p)     0.00078
    92    O    7  pz     Val( 2p)     1.89759
    93    O    7  pz     Ryd( 3p)     0.00186
    94    O    7  dxy    Ryd( 3d)     0.00111
    95    O    7  dxz    Ryd( 3d)     0.00015
    96    O    7  dyz    Ryd( 3d)     0.00102
    97    O    7  dx2y2  Ryd( 3d)     0.00126
    98    O    7  dz2    Ryd( 3d)     0.00069

    99    C    8  S      Cor( 1S)     1.99889
   100    C    8  S      Val( 2S)     0.95566
   101    C    8  S      Ryd( 3S)     0.00146
   102    C    8  px     Val( 2p)     1.12693
   103    C    8  px     Ryd( 3p)     0.00559
   104    C    8  py     Val( 2p)     1.15751
   105    C    8  py     Ryd( 3p)     0.00566
   106    C    8  pz     Val( 2p)     0.91435
   107    C    8  pz     Ryd( 3p)     0.00125
   108    C    8  dxy    Ryd( 3d)     0.00074
   109    C    8  dxz    Ryd( 3d)     0.00046
   110    C    8  dyz    Ryd( 3d)     0.00043
   111    C    8  dx2y2  Ryd( 3d)     0.00074
   112    C    8  dz2    Ryd( 3d)     0.00039

   113    C    9  S      Cor( 1S)     1.99888
   114    C    9  S      Val( 2S)     0.95764
   115    C    9  S      Ryd( 3S)     0.00149
   116    C    9  px     Val( 2p)     1.08315
   117    C    9  px     Ryd( 3p)     0.00402
   118    C    9  py     Val( 2p)     1.18823
   119    C    9  py     Ryd( 3p)     0.00636
   120    C    9  pz     Val( 2p)     0.91063
   121    C    9  pz     Ryd( 3p)     0.00080
   122    C    9  dxy    Ryd( 3d)     0.00085
   123    C    9  dxz    Ryd( 3d)     0.00045
   124    C    9  dyz    Ryd( 3d)     0.00045
   125    C    9  dx2y2  Ryd( 3d)     0.00070
   126    C    9  dz2    Ryd( 3d)     0.00039

   127    H   10  S      Val( 1S)     0.72122
   128    H   10  S      Ryd( 2S)     0.00094
   129    H   10  px     Ryd( 2p)     0.00031
   130    H   10  py     Ryd( 2p)     0.00026
   131    H   10  pz     Ryd( 2p)     0.00055

   132    H   11  S      Val( 1S)     0.74770
   133    H   11  S      Ryd( 2S)     0.00103
   134    H   11  px     Ryd( 2p)     0.00018
   135    H   11  py     Ryd( 2p)     0.00067
   136    H   11  pz     Ryd( 2p)     0.00013

   137    H   12  S      Val( 1S)     0.72121
   138    H   12  S      Ryd( 2S)     0.00094
   139    H   12  px     Ryd( 2p)     0.00031
   140    H   12  py     Ryd( 2p)     0.00026
   141    H   12  pz     Ryd( 2p)     0.00055

   142    H   13  S      Val( 1S)     0.73926
   143    H   13  S      Ryd( 2S)     0.00145
   144    H   13  px     Ryd( 2p)     0.00036
   145    H   13  py     Ryd( 2p)     0.00058
   146    H   13  pz     Ryd( 2p)     0.00013

   147    H   14  S      Val( 1S)     0.74203
   148    H   14  S      Ryd( 2S)     0.00151
   149    H   14  px     Ryd( 2p)     0.00016
   150    H   14  py     Ryd( 2p)     0.00078
   151    H   14  pz     Ryd( 2p)     0.00013

   152    H   15  S      Val( 1S)     0.74107
   153    H   15  S      Ryd( 2S)     0.00177
   154    H   15  px     Ryd( 2p)     0.00032
   155    H   15  py     Ryd( 2p)     0.00026
   156    H   15  pz     Ryd( 2p)     0.00066

   157    H   16  S      Val( 1S)     0.74108
   158    H   16  S      Ryd( 2S)     0.00177
   159    H   16  px     Ryd( 2p)     0.00032
   160    H   16  py     Ryd( 2p)     0.00026
   161    H   16  pz     Ryd( 2p)     0.00066

   162    H   17  S      Val( 1S)     0.50310
   163    H   17  S      Ryd( 2S)     0.00085
   164    H   17  px     Ryd( 2p)     0.00230
   165    H   17  py     Ryd( 2p)     0.00102
   166    H   17  pz     Ryd( 2p)     0.00143

   167    H   18  S      Val( 1S)     0.72027
   168    H   18  S      Ryd( 2S)     0.00219
   169    H   18  px     Ryd( 2p)     0.00044
   170    H   18  py     Ryd( 2p)     0.00056
   171    H   18  pz     Ryd( 2p)     0.00010

   172    H   19  S      Val( 1S)     0.73910
   173    H   19  S      Ryd( 2S)     0.00142
   174    H   19  px     Ryd( 2p)     0.00016
   175    H   19  py     Ryd( 2p)     0.00077
   176    H   19  pz     Ryd( 2p)     0.00012

 WARNING:  1 low occupancy (<1.9990e) core orbital  found on  C    2
           1 low occupancy (<1.9990e) core orbital  found on  C    3
           1 low occupancy (<1.9990e) core orbital  found on  C    4
           1 low occupancy (<1.9990e) core orbital  found on  C    5
           1 low occupancy (<1.9990e) core orbital  found on  C    8
           1 low occupancy (<1.9990e) core orbital  found on  C    9


 Summary of Natural Population Analysis:                  
                                                          
                                       Natural Population 
                Natural  -----------------------------------------------
    Atom  No    Charge         Core      Valence    Rydberg      Total
 -----------------------------------------------------------------------
      C    1   -0.66346      1.99918     4.65439    0.00990     6.66346
      C    2    0.14431      1.99886     3.84190    0.01492     5.85569
      C    3   -0.17920      1.99889     4.16449    0.01582     6.17920
      C    4   -0.16545      1.99889     4.15120    0.01535     6.16545
      C    5    0.10035      1.99885     3.88483    0.01597     5.89965
      C    6   -0.07373      1.99904     4.05599    0.01870     6.07373
      O    7   -0.69408      1.99974     6.68423    0.01010     8.69408
      C    8   -0.17008      1.99889     4.15446    0.01673     6.17008
      C    9   -0.15404      1.99888     4.13964    0.01551     6.15404
      H   10    0.27672      0.00000     0.72122    0.00206     0.72328
      H   11    0.25029      0.00000     0.74770    0.00201     0.74971
      H   12    0.27673      0.00000     0.72121    0.00206     0.72327
      H   13    0.25824      0.00000     0.73926    0.00251     0.74176
      H   14    0.25539      0.00000     0.74203    0.00258     0.74461
      H   15    0.25591      0.00000     0.74107    0.00301     0.74409
      H   16    0.25591      0.00000     0.74108    0.00301     0.74409
      H   17    0.49130      0.00000     0.50310    0.00560     0.50870
      H   18    0.27644      0.00000     0.72027    0.00329     0.72356
      H   19    0.25844      0.00000     0.73910    0.00247     0.74156
 =======================================================================
   * Total *    1.00000     17.99123    46.84717    0.16160    65.00000

                                 Natural Population      
 --------------------------------------------------------
   Core                      17.99123 ( 99.9513% of  18)
   Valence                   46.84717 ( 99.6748% of  47)
   Natural Minimal Basis     64.83840 ( 99.7514% of  65)
   Natural Rydberg Basis      0.16160 (  0.2486% of  65)
 --------------------------------------------------------

    Atom  No          Natural Electron Configuration
 ----------------------------------------------------------------------------
      C    1      [core]2S( 1.10)2p( 3.55)3p( 0.01)
      C    2      [core]2S( 0.90)2p( 2.94)3p( 0.01)
      C    3      [core]2S( 0.95)2p( 3.21)3p( 0.01)
      C    4      [core]2S( 0.95)2p( 3.20)3p( 0.01)
      C    5      [core]2S( 0.90)2p( 2.98)3p( 0.01)
      C    6      [core]2S( 1.00)2p( 3.05)3p( 0.01)3d( 0.01)
      O    7      [core]2S( 1.68)2p( 5.01)
      C    8      [core]2S( 0.96)2p( 3.20)3p( 0.01)
      C    9      [core]2S( 0.96)2p( 3.18)3p( 0.01)
      H   10            1S( 0.72)
      H   11            1S( 0.75)
      H   12            1S( 0.72)
      H   13            1S( 0.74)
      H   14            1S( 0.74)
      H   15            1S( 0.74)
      H   16            1S( 0.74)
      H   17            1S( 0.50)
      H   18            1S( 0.72)
      H   19            1S( 0.74)


 ***************************************************
 *******         Alpha spin orbitals         *******
 ***************************************************


 NATURAL POPULATIONS:  Natural atomic orbital occupancies 
                                                          
   NAO  Atom  No  lang   Type(AO)    Occupancy      Energy
 ----------------------------------------------------------
     1    C    1  S      Cor( 1S)     0.99959     -10.23746
     2    C    1  S      Val( 2S)     0.54876      -0.40539
     3    C    1  S      Ryd( 3S)     0.00026       0.70617
     4    C    1  px     Val( 2p)     0.52676      -0.23398
     5    C    1  px     Ryd( 3p)     0.00082       0.33237
     6    C    1  py     Val( 2p)     0.62983      -0.24972
     7    C    1  py     Ryd( 3p)     0.00231       0.46169
     8    C    1  pz     Val( 2p)     0.62380      -0.25253
     9    C    1  pz     Ryd( 3p)     0.00074       0.41301
    10    C    1  dxy    Ryd( 3d)     0.00015       2.07483
    11    C    1  dxz    Ryd( 3d)     0.00023       2.05114
    12    C    1  dyz    Ryd( 3d)     0.00023       2.08160
    13    C    1  dx2y2  Ryd( 3d)     0.00036       2.18964
    14    C    1  dz2    Ryd( 3d)     0.00024       2.14663

    15    C    2  S      Cor( 1S)     0.99943     -10.28455
    16    C    2  S      Val( 2S)     0.45503      -0.34522
    17    C    2  S      Ryd( 3S)     0.00065       0.37432
    18    C    2  px     Val( 2p)     0.54869      -0.26056
    19    C    2  px     Ryd( 3p)     0.00271       0.89586
    20    C    2  py     Val( 2p)     0.54342      -0.24906
    21    C    2  py     Ryd( 3p)     0.00163       0.65627
    22    C    2  pz     Val( 2p)     0.53291      -0.32443
    23    C    2  pz     Ryd( 3p)     0.00064       0.43102
    24    C    2  dxy    Ryd( 3d)     0.00058       2.25048
    25    C    2  dxz    Ryd( 3d)     0.00055       1.68883
    26    C    2  dyz    Ryd( 3d)     0.00037       1.70036
    27    C    2  dx2y2  Ryd( 3d)     0.00046       2.20154
    28    C    2  dz2    Ryd( 3d)     0.00012       1.97517

    29    C    3  S      Cor( 1S)     0.99945     -10.25360
    30    C    3  S      Val( 2S)     0.47633      -0.33274
    31    C    3  S      Ryd( 3S)     0.00083       0.40090
    32    C    3  px     Val( 2p)     0.55965      -0.23555
    33    C    3  px     Ryd( 3p)     0.00255       0.66076
    34    C    3  py     Val( 2p)     0.57394      -0.24193
    35    C    3  py     Ryd( 3p)     0.00287       0.70844
    36    C    3  pz     Val( 2p)     0.48117      -0.29506
    37    C    3  pz     Ryd( 3p)     0.00039       0.38731
    38    C    3  dxy    Ryd( 3d)     0.00038       2.32374
    39    C    3  dxz    Ryd( 3d)     0.00024       1.73536
    40    C    3  dyz    Ryd( 3d)     0.00029       1.73400
    41    C    3  dx2y2  Ryd( 3d)     0.00037       2.25359
    42    C    3  dz2    Ryd( 3d)     0.00018       2.03384

    43    C    4  S      Cor( 1S)     0.99945     -10.26013
    44    C    4  S      Val( 2S)     0.47649      -0.33840
    45    C    4  S      Ryd( 3S)     0.00071       0.40620
    46    C    4  px     Val( 2p)     0.54419      -0.23563
    47    C    4  px     Ryd( 3p)     0.00210       0.56889
    48    C    4  py     Val( 2p)     0.59156      -0.25243
    49    C    4  py     Ryd( 3p)     0.00316       0.79544
    50    C    4  pz     Val( 2p)     0.49234      -0.30340
    51    C    4  pz     Ryd( 3p)     0.00041       0.38313
    52    C    4  dxy    Ryd( 3d)     0.00042       2.27009
    53    C    4  dxz    Ryd( 3d)     0.00027       1.73568
    54    C    4  dyz    Ryd( 3d)     0.00027       1.72537
    55    C    4  dx2y2  Ryd( 3d)     0.00032       2.30272
    56    C    4  dz2    Ryd( 3d)     0.00017       2.02907

    57    C    5  S      Cor( 1S)     0.99943     -10.28506
    58    C    5  S      Val( 2S)     0.45578      -0.34813
    59    C    5  S      Ryd( 3S)     0.00081       0.37110
    60    C    5  px     Val( 2p)     0.54430      -0.27185
    61    C    5  px     Ryd( 3p)     0.00263       0.89984
    62    C    5  py     Val( 2p)     0.54992      -0.25736
    63    C    5  py     Ryd( 3p)     0.00204       0.66078
    64    C    5  pz     Val( 2p)     0.54442      -0.33044
    65    C    5  pz     Ryd( 3p)     0.00077       0.43029
    66    C    5  dxy    Ryd( 3d)     0.00046       2.25591
    67    C    5  dxz    Ryd( 3d)     0.00048       1.69981
    68    C    5  dyz    Ryd( 3d)     0.00044       1.69940
    69    C    5  dx2y2  Ryd( 3d)     0.00047       2.20060
    70    C    5  dz2    Ryd( 3d)     0.00013       1.97142

    71    C    6  S      Cor( 1S)     0.99952     -10.32004
    72    C    6  S      Val( 2S)     0.49992      -0.40619
    73    C    6  S      Ryd( 3S)     0.00168       0.60530
    74    C    6  px     Val( 2p)     0.48083      -0.25965
    75    C    6  px     Ryd( 3p)     0.00101       0.33785
    76    C    6  py     Val( 2p)     0.44031      -0.25108
    77    C    6  py     Ryd( 3p)     0.00269       0.38899
    78    C    6  pz     Val( 2p)     0.61021      -0.27765
    79    C    6  pz     Ryd( 3p)     0.00078       0.48234
    80    C    6  dxy    Ryd( 3d)     0.00076       2.05558
    81    C    6  dxz    Ryd( 3d)     0.00042       1.85312
    82    C    6  dyz    Ryd( 3d)     0.00103       2.17082
    83    C    6  dx2y2  Ryd( 3d)     0.00088       2.05080
    84    C    6  dz2    Ryd( 3d)     0.00044       2.05591

    85    O    7  S      Cor( 1S)     0.99987     -19.13052
    86    O    7  S      Val( 2S)     0.83851      -1.02839
    87    O    7  S      Ryd( 3S)     0.00055       1.25636
    88    O    7  px     Val( 2p)     0.74758      -0.44585
    89    O    7  px     Ryd( 3p)     0.00106       1.12623
    90    O    7  py     Val( 2p)     0.80870      -0.47005
    91    O    7  py     Ryd( 3p)     0.00038       0.96259
    92    O    7  pz     Val( 2p)     0.97842      -0.46920
    93    O    7  pz     Ryd( 3p)     0.00091       0.88533
    94    O    7  dxy    Ryd( 3d)     0.00056       2.89655
    95    O    7  dxz    Ryd( 3d)     0.00008       2.62049
    96    O    7  dyz    Ryd( 3d)     0.00050       2.57064
    97    O    7  dx2y2  Ryd( 3d)     0.00063       3.03268
    98    O    7  dz2    Ryd( 3d)     0.00034       2.85194

    99    C    8  S      Cor( 1S)     0.99945     -10.25122
   100    C    8  S      Val( 2S)     0.47762      -0.32959
   101    C    8  S      Ryd( 3S)     0.00074       0.40826
   102    C    8  px     Val( 2p)     0.56309      -0.23402
   103    C    8  px     Ryd( 3p)     0.00281       0.69646
   104    C    8  py     Val( 2p)     0.57671      -0.23926
   105    C    8  py     Ryd( 3p)     0.00285       0.70464
   106    C    8  pz     Val( 2p)     0.47586      -0.29217
   107    C    8  pz     Ryd( 3p)     0.00072       0.38716
   108    C    8  dxy    Ryd( 3d)     0.00037       2.33394
   109    C    8  dxz    Ryd( 3d)     0.00023       1.73588
   110    C    8  dyz    Ryd( 3d)     0.00032       1.74222
   111    C    8  dx2y2  Ryd( 3d)     0.00036       2.27422
   112    C    8  dz2    Ryd( 3d)     0.00018       2.03567

   113    C    9  S      Cor( 1S)     0.99944     -10.25592
   114    C    9  S      Val( 2S)     0.47927      -0.33595
   115    C    9  S      Ryd( 3S)     0.00076       0.41592
   116    C    9  px     Val( 2p)     0.54098      -0.22850
   117    C    9  px     Ryd( 3p)     0.00203       0.56424
   118    C    9  py     Val( 2p)     0.59299      -0.24731
   119    C    9  py     Ryd( 3p)     0.00321       0.80434
   120    C    9  pz     Val( 2p)     0.48897      -0.29872
   121    C    9  pz     Ryd( 3p)     0.00048       0.38156
   122    C    9  dxy    Ryd( 3d)     0.00042       2.27518
   123    C    9  dxz    Ryd( 3d)     0.00026       1.73791
   124    C    9  dyz    Ryd( 3d)     0.00030       1.72388
   125    C    9  dx2y2  Ryd( 3d)     0.00034       2.29817
   126    C    9  dz2    Ryd( 3d)     0.00017       2.03072

   127    H   10  S      Val( 1S)     0.37263      -0.08112
   128    H   10  S      Ryd( 2S)     0.00057       0.21398
   129    H   10  px     Ryd( 2p)     0.00015       1.68853
   130    H   10  py     Ryd( 2p)     0.00014       1.72654
   131    H   10  pz     Ryd( 2p)     0.00028       2.00274

   132    H   11  S      Val( 1S)     0.37375      -0.07132
   133    H   11  S      Ryd( 2S)     0.00052       0.22986
   134    H   11  px     Ryd( 2p)     0.00009       1.63603
   135    H   11  py     Ryd( 2p)     0.00033       2.19356
   136    H   11  pz     Ryd( 2p)     0.00007       1.59723

   137    H   12  S      Val( 1S)     0.37263      -0.08112
   138    H   12  S      Ryd( 2S)     0.00057       0.21397
   139    H   12  px     Ryd( 2p)     0.00015       1.68852
   140    H   12  py     Ryd( 2p)     0.00014       1.72649
   141    H   12  pz     Ryd( 2p)     0.00028       2.00282

   142    H   13  S      Val( 1S)     0.36919      -0.07881
   143    H   13  S      Ryd( 2S)     0.00071       0.18458
   144    H   13  px     Ryd( 2p)     0.00018       1.97320
   145    H   13  py     Ryd( 2p)     0.00029       2.06956
   146    H   13  pz     Ryd( 2p)     0.00006       1.49120

   147    H   14  S      Val( 1S)     0.37000      -0.08770
   148    H   14  S      Ryd( 2S)     0.00074       0.17891
   149    H   14  px     Ryd( 2p)     0.00008       1.88234
   150    H   14  py     Ryd( 2p)     0.00039       2.15314
   151    H   14  pz     Ryd( 2p)     0.00007       1.48566

   152    H   15  S      Val( 1S)     0.39244      -0.12107
   153    H   15  S      Ryd( 2S)     0.00107       0.19201
   154    H   15  px     Ryd( 2p)     0.00015       1.60404
   155    H   15  py     Ryd( 2p)     0.00015       1.81541
   156    H   15  pz     Ryd( 2p)     0.00034       1.96331

   157    H   16  S      Val( 1S)     0.39244      -0.12107
   158    H   16  S      Ryd( 2S)     0.00107       0.19201
   159    H   16  px     Ryd( 2p)     0.00015       1.60404
   160    H   16  py     Ryd( 2p)     0.00015       1.81543
   161    H   16  pz     Ryd( 2p)     0.00034       1.96329

   162    H   17  S      Val( 1S)     0.25070      -0.03255
   163    H   17  S      Ryd( 2S)     0.00042       0.26681
   164    H   17  px     Ryd( 2p)     0.00114       2.30671
   165    H   17  py     Ryd( 2p)     0.00051       1.64341
   166    H   17  pz     Ryd( 2p)     0.00073       1.47998

   167    H   18  S      Val( 1S)     0.35952      -0.05887
   168    H   18  S      Ryd( 2S)     0.00107       0.20308
   169    H   18  px     Ryd( 2p)     0.00022       2.00283
   170    H   18  py     Ryd( 2p)     0.00028       2.07750
   171    H   18  pz     Ryd( 2p)     0.00005       1.50291

   172    H   19  S      Val( 1S)     0.36848      -0.07684
   173    H   19  S      Ryd( 2S)     0.00070       0.19195
   174    H   19  px     Ryd( 2p)     0.00008       1.89190
   175    H   19  py     Ryd( 2p)     0.00038       2.16343
   176    H   19  pz     Ryd( 2p)     0.00006       1.48962


 Summary of Natural Population Analysis:                  
                                                          
                                       Natural Population 
                Natural  -----------------------------------------------
    Atom  No    Charge         Core      Valence    Rydberg      Total
 -----------------------------------------------------------------------
      C    1   -0.33407      0.99959     2.32914    0.00534     3.33407
      C    2   -0.08719      0.99943     2.08005    0.00771     3.08719
      C    3   -0.09862      0.99945     2.09109    0.00809     3.09862
      C    4   -0.11188      0.99945     2.10458    0.00785     3.11188
      C    5   -0.10209      0.99943     2.09442    0.00824     3.10209
      C    6   -0.04047      0.99952     2.03126    0.00969     3.04047
      O    7   -0.37809      0.99987     3.37321    0.00501     4.37809
      C    8   -0.10131      0.99945     2.09328    0.00859     3.10131
      C    9   -0.10962      0.99944     2.10221    0.00797     3.10962
      H   10    0.12622      0.00000     0.37263    0.00115     0.37378
      H   11    0.12524      0.00000     0.37375    0.00101     0.37476
      H   12    0.12622      0.00000     0.37263    0.00115     0.37378
      H   13    0.12957      0.00000     0.36919    0.00124     0.37043
      H   14    0.12872      0.00000     0.37000    0.00128     0.37128
      H   15    0.10585      0.00000     0.39244    0.00171     0.39415
      H   16    0.10585      0.00000     0.39244    0.00171     0.39415
      H   17    0.24651      0.00000     0.25070    0.00280     0.25349
      H   18    0.13886      0.00000     0.35952    0.00162     0.36114
      H   19    0.13030      0.00000     0.36848    0.00122     0.36970
 =======================================================================
   * Total *   -0.00000      8.99562    23.92101    0.08336    33.00000

                                 Natural Population      
 --------------------------------------------------------
   Core                       8.99562 ( 99.9514% of   9)
   Valence                   23.92101 ( 99.6709% of  24)
   Natural Minimal Basis     32.91664 ( 99.7474% of  33)
   Natural Rydberg Basis      0.08336 (  0.2526% of  33)
 --------------------------------------------------------

    Atom  No          Natural Electron Configuration
 ----------------------------------------------------------------------------
      C    1      [core]2S( 0.55)2p( 1.78)
      C    2      [core]2S( 0.46)2p( 1.63)
      C    3      [core]2S( 0.48)2p( 1.61)3p( 0.01)
      C    4      [core]2S( 0.48)2p( 1.63)3p( 0.01)
      C    5      [core]2S( 0.46)2p( 1.64)3p( 0.01)
      C    6      [core]2S( 0.50)2p( 1.53)
      O    7      [core]2S( 0.84)2p( 2.53)
      C    8      [core]2S( 0.48)2p( 1.62)3p( 0.01)
      C    9      [core]2S( 0.48)2p( 1.62)3p( 0.01)
      H   10            1S( 0.37)
      H   11            1S( 0.37)
      H   12            1S( 0.37)
      H   13            1S( 0.37)
      H   14            1S( 0.37)
      H   15            1S( 0.39)
      H   16            1S( 0.39)
      H   17            1S( 0.25)
      H   18            1S( 0.36)
      H   19            1S( 0.37)


 NATURAL BOND ORBITAL ANALYSIS, alpha spin orbitals:

                       Occupancies       Lewis Structure    Low   High
           Occ.    -------------------  -----------------   occ   occ
  Cycle   Thresh.   Lewis   Non-Lewis     CR  BD  3C  LP    (L)   (NL)   Dev
 =============================================================================
   1(1)    0.90    31.33668   1.66332      9  19   0   5     3      3    0.03
   2(2)    0.90    31.33668   1.66332      9  19   0   5     3      3    0.03
   3(1)    0.80    32.28153   0.71847      9  22   0   2     0      3    0.03
 -----------------------------------------------------------------------------

 Structure accepted: No low occupancy Lewis orbitals

 --------------------------------------------------------
   Core                      8.99563 ( 99.951% of   9)
   Valence Lewis            23.28591 ( 97.025% of  24)
  ==================       ============================
   Total Lewis              32.28153 ( 97.823% of  33)
  -----------------------------------------------------
   Valence non-Lewis         0.65927 (  1.998% of  33)
   Rydberg non-Lewis         0.05920 (  0.179% of  33)
  ==================       ============================
   Total non-Lewis           0.71847 (  2.177% of  33)
 --------------------------------------------------------


       (Occupancy)   Bond orbital/ Coefficients/ Hybrids
 ---------------------------------------------------------------------------------
     1. (0.99039) BD ( 1) C   1 - C   2  
                ( 47.15%)   0.6867* C   1 s( 28.86%)p 2.46( 71.09%)d 0.00(  0.05%)
                                            0.0004  0.5371  0.0106  0.8361  0.0102
                                            0.1085 -0.0021 -0.0000 -0.0000  0.0054
                                           -0.0000 -0.0000  0.0191 -0.0103
                ( 52.85%)   0.7270* C   2 s( 32.45%)p 2.08( 67.52%)d 0.00(  0.03%)
                                           -0.0001  0.5696 -0.0072 -0.8140  0.0179
                                           -0.1109  0.0006  0.0000 -0.0000  0.0038
                                           -0.0000 -0.0000  0.0136 -0.0076
     2. (0.98820) BD ( 1) C   1 - H  10  
                ( 62.49%)   0.7905* C   1 s( 23.53%)p 3.25( 76.43%)d 0.00(  0.04%)
                                           -0.0000  0.4851 -0.0021 -0.3590 -0.0160
                                            0.3679 -0.0103 -0.7069  0.0042 -0.0057
                                            0.0088 -0.0135 -0.0018  0.0103
                ( 37.51%)   0.6125* H  10 s( 99.90%)p 0.00(  0.10%)
                                            0.9995  0.0005  0.0159 -0.0108  0.0242
     3. (0.99430) BD ( 1) C   1 - H  11  
                ( 62.49%)   0.7905* C   1 s( 24.05%)p 3.16( 75.91%)d 0.00(  0.04%)
                                            0.0001 -0.4905  0.0020  0.2047  0.0177
                                            0.8466 -0.0122  0.0001 -0.0000 -0.0059
                                           -0.0000 -0.0000  0.0155  0.0090
                ( 37.51%)   0.6125* H  11 s( 99.91%)p 0.00(  0.09%)
                                           -0.9996  0.0004 -0.0104 -0.0277 -0.0000
     4. (0.98820) BD ( 1) C   1 - H  12  
                ( 62.49%)   0.7905* C   1 s( 23.53%)p 3.25( 76.43%)d 0.00(  0.04%)
                                           -0.0000  0.4851 -0.0021 -0.3589 -0.0160
                                            0.3678 -0.0103  0.7070 -0.0042 -0.0057
                                           -0.0088  0.0135 -0.0018  0.0103
                ( 37.51%)   0.6125* H  12 s( 99.90%)p 0.00(  0.10%)
                                            0.9995  0.0005  0.0159 -0.0108 -0.0242
     5. (0.98753) BD ( 1) C   2 - C   3  
                ( 51.05%)   0.7145* C   2 s( 33.51%)p 1.98( 66.44%)d 0.00(  0.04%)
                                           -0.0001  0.5789  0.0003  0.3015 -0.0222
                                            0.7569  0.0133  0.0000 -0.0000  0.0150
                                            0.0000  0.0000 -0.0115 -0.0089
                ( 48.95%)   0.6997* C   3 s( 34.96%)p 1.86( 64.99%)d 0.00(  0.05%)
                                            0.0001  0.5912  0.0065 -0.3318 -0.0266
                                           -0.7342  0.0087 -0.0000 -0.0000  0.0124
                                            0.0000  0.0000 -0.0144 -0.0118
     6. (0.98813) BD ( 1) C   2 - C   9  
                ( 51.10%)   0.7149* C   2 s( 34.00%)p 1.94( 65.96%)d 0.00(  0.04%)
                                           -0.0001  0.5831  0.0003  0.4952 -0.0181
                                           -0.6432 -0.0199 -0.0000 -0.0000 -0.0191
                                           -0.0000  0.0000 -0.0018 -0.0083
                ( 48.90%)   0.6993* C   9 s( 35.14%)p 1.84( 64.81%)d 0.00(  0.05%)
                                            0.0001  0.5927  0.0079 -0.5194 -0.0253
                                            0.6144 -0.0156  0.0000 -0.0000 -0.0188
                                           -0.0000  0.0000 -0.0058 -0.0112
     7. (0.84377) BD ( 2) C   2 - C   9  
                ( 53.30%)   0.7301* C   2 s(  0.00%)p 1.00( 99.93%)d 0.00(  0.07%)
                                           -0.0000 -0.0000  0.0000  0.0000  0.0000
                                           -0.0000 -0.0000  0.9997  0.0021 -0.0000
                                            0.0242 -0.0090 -0.0000 -0.0000
                ( 46.70%)   0.6834* C   9 s(  0.00%)p 1.00( 99.92%)d 0.00(  0.08%)
                                            0.0000 -0.0000 -0.0000  0.0000  0.0000
                                           -0.0000  0.0000  0.9996  0.0074  0.0000
                                           -0.0056  0.0269  0.0000  0.0000
     8. (0.98881) BD ( 1) C   3 - C   4  
                ( 49.74%)   0.7052* C   3 s( 35.67%)p 1.80( 64.29%)d 0.00(  0.04%)
                                            0.0000  0.5971  0.0127  0.7910  0.0006
                                            0.1238  0.0425 -0.0000  0.0000  0.0014
                                           -0.0000  0.0000  0.0176 -0.0113
                ( 50.26%)   0.7090* C   4 s( 36.10%)p 1.77( 63.86%)d 0.00(  0.04%)
                                            0.0000  0.6007  0.0105 -0.7922 -0.0109
                                           -0.0966  0.0402 -0.0000  0.0000  0.0081
                                            0.0000  0.0000  0.0152 -0.0109
     9. (0.82896) BD ( 2) C   3 - C   4  
                ( 49.18%)   0.7013* C   3 s(  0.00%)p 1.00( 99.94%)d 0.00(  0.06%)
                                           -0.0000 -0.0000 -0.0000  0.0000  0.0000
                                           -0.0000  0.0000  0.9997  0.0013 -0.0000
                                            0.0200 -0.0124 -0.0000 -0.0000
                ( 50.82%)   0.7129* C   4 s(  0.00%)p 1.00( 99.95%)d 0.00(  0.05%)
                                            0.0000  0.0000  0.0000  0.0000  0.0000
                                           -0.0000 -0.0000  0.9997 -0.0003  0.0000
                                           -0.0149 -0.0171 -0.0000 -0.0000
    10. (0.98934) BD ( 1) C   3 - H  13  
                ( 63.07%)   0.7942* C   3 s( 29.28%)p 2.41( 70.69%)d 0.00(  0.03%)
                                            0.0004 -0.5409  0.0146  0.5124 -0.0132
                                           -0.6665  0.0009 -0.0000  0.0000  0.0133
                                            0.0000 -0.0000  0.0028  0.0094
                ( 36.93%)   0.6077* H  13 s( 99.90%)p 0.00(  0.10%)
                                           -0.9995  0.0025 -0.0189  0.0259  0.0000
    11. (0.98752) BD ( 1) C   4 - C   5  
                ( 48.79%)   0.6985* C   4 s( 34.74%)p 1.88( 65.21%)d 0.00(  0.05%)
                                            0.0001  0.5893  0.0067  0.5224  0.0216
                                           -0.6153  0.0145 -0.0000  0.0000 -0.0186
                                           -0.0000  0.0000 -0.0051 -0.0116
                ( 51.21%)   0.7156* C   5 s( 34.10%)p 1.93( 65.86%)d 0.00(  0.04%)
                                           -0.0000  0.5840  0.0013 -0.4898  0.0148
                                            0.6467  0.0156  0.0000  0.0000 -0.0178
                                           -0.0000  0.0000 -0.0035 -0.0091
    12. (0.98931) BD ( 1) C   4 - H  14  
                ( 63.00%)   0.7937* C   4 s( 29.07%)p 2.44( 70.90%)d 0.00(  0.03%)
                                           -0.0003  0.5390 -0.0147  0.3134 -0.0153
                                            0.7814 -0.0027  0.0000  0.0000  0.0104
                                            0.0000  0.0000 -0.0090 -0.0092
                ( 37.00%)   0.6083* H  14 s( 99.90%)p 0.00(  0.10%)
                                            0.9995 -0.0029 -0.0100 -0.0303 -0.0000
    13. (0.98855) BD ( 1) C   5 - C   6  
                ( 52.39%)   0.7238* C   5 s( 31.34%)p 2.19( 68.63%)d 0.00(  0.03%)
                                            0.0001  0.5598 -0.0041  0.8201 -0.0163
                                            0.1161 -0.0023 -0.0000  0.0000  0.0042
                                           -0.0000 -0.0000  0.0148 -0.0087
                ( 47.61%)   0.6900* C   6 s( 29.56%)p 2.38( 70.38%)d 0.00(  0.05%)
                                            0.0003  0.5437  0.0079 -0.8236  0.0077
                                           -0.1594 -0.0027  0.0000  0.0000  0.0079
                                           -0.0000 -0.0000  0.0193 -0.0100
    14. (0.98731) BD ( 1) C   5 - C   8  
                ( 51.51%)   0.7177* C   5 s( 34.52%)p 1.90( 65.44%)d 0.00(  0.04%)
                                           -0.0001  0.5875 -0.0011 -0.2941  0.0186
                                           -0.7533 -0.0108 -0.0000 -0.0000  0.0133
                                            0.0000  0.0000 -0.0111 -0.0085
                ( 48.49%)   0.6964* C   8 s( 34.32%)p 1.91( 65.63%)d 0.00(  0.05%)
                                            0.0001  0.5858  0.0084  0.3284  0.0254
                                            0.7401 -0.0070  0.0000  0.0000  0.0125
                                            0.0000  0.0000 -0.0148 -0.0119
    15. (0.84240) BD ( 2) C   5 - C   8  
                ( 55.16%)   0.7427* C   5 s(  0.00%)p 1.00( 99.95%)d 0.00(  0.05%)
                                            0.0000  0.0000 -0.0000  0.0000 -0.0000
                                           -0.0000  0.0000  0.9997  0.0005  0.0000
                                           -0.0186 -0.0138 -0.0000 -0.0000
                ( 44.84%)   0.6696* C   8 s(  0.00%)p 1.00( 99.92%)d 0.00(  0.08%)
                                           -0.0000 -0.0000  0.0000  0.0000  0.0000
                                           -0.0000 -0.0000  0.9995  0.0108  0.0000
                                           -0.0025  0.0281  0.0000  0.0000
    16. (0.99772) BD ( 1) C   6 - O   7  
                ( 33.41%)   0.5780* C   6 s( 21.95%)p 3.54( 77.79%)d 0.01(  0.27%)
                                            0.0000  0.4665  0.0435  0.4542  0.0213
                                           -0.7552 -0.0288  0.0000  0.0000 -0.0389
                                            0.0000 -0.0000 -0.0217 -0.0260
                ( 66.59%)   0.8160* O   7 s( 30.96%)p 2.23( 68.97%)d 0.00(  0.07%)
                                           -0.0000  0.5564  0.0053 -0.3805 -0.0037
                                            0.7382  0.0001 -0.0000  0.0000 -0.0103
                                            0.0000 -0.0000 -0.0189 -0.0157
    17. (0.98874) BD ( 1) C   6 - H  15  
                ( 61.15%)   0.7820* C   6 s( 24.29%)p 3.11( 75.65%)d 0.00(  0.05%)
                                           -0.0001  0.4927 -0.0127  0.2385  0.0115
                                            0.4470 -0.0055 -0.7068  0.0092  0.0059
                                           -0.0042 -0.0181 -0.0042  0.0119
                ( 38.85%)   0.6233* H  15 s( 99.90%)p 0.00(  0.10%)
                                            0.9995 -0.0028 -0.0093 -0.0170  0.0258
    18. (0.98874) BD ( 1) C   6 - H  16  
                ( 61.15%)   0.7820* C   6 s( 24.29%)p 3.11( 75.65%)d 0.00(  0.05%)
                                           -0.0001  0.4927 -0.0127  0.2385  0.0115
                                            0.4470 -0.0055  0.7068 -0.0092  0.0059
                                            0.0042  0.0181 -0.0042  0.0119
                ( 38.85%)   0.6233* H  16 s( 99.90%)p 0.00(  0.10%)
                                            0.9995 -0.0028 -0.0093 -0.0170 -0.0258
    19. (0.99351) BD ( 1) O   7 - H  17  
                ( 74.81%)   0.8649* O   7 s( 20.98%)p 3.76( 78.94%)d 0.00(  0.08%)
                                            0.0002  0.4576  0.0192  0.8810  0.0307
                                            0.1096 -0.0179 -0.0000 -0.0000  0.0205
                                           -0.0000 -0.0000  0.0147 -0.0132
                ( 25.19%)   0.5019* H  17 s( 99.55%)p 0.00(  0.45%)
                                            0.9978 -0.0026 -0.0669 -0.0033  0.0000
    20. (0.98873) BD ( 1) C   8 - C   9  
                ( 50.00%)   0.7071* C   8 s( 35.56%)p 1.81( 64.39%)d 0.00(  0.04%)
                                           -0.0000  0.5962  0.0111 -0.7921  0.0017
                                           -0.1208 -0.0429  0.0000 -0.0000  0.0006
                                           -0.0000  0.0000  0.0176 -0.0112
                ( 50.00%)   0.7071* C   9 s( 35.57%)p 1.81( 64.39%)d 0.00(  0.04%)
                                           -0.0000  0.5963  0.0092  0.7955  0.0105
                                            0.0967 -0.0406 -0.0000 -0.0000  0.0082
                                            0.0000  0.0000  0.0157 -0.0110
    21. (0.98856) BD ( 1) C   8 - H  18  
                ( 64.07%)   0.8004* C   8 s( 30.03%)p 2.33( 69.94%)d 0.00(  0.03%)
                                            0.0003 -0.5478  0.0152 -0.5128  0.0118
                                            0.6605 -0.0016  0.0000 -0.0000  0.0130
                                            0.0000 -0.0000  0.0016  0.0092
                ( 35.93%)   0.5994* H  18 s( 99.89%)p 0.00(  0.11%)
                                           -0.9994  0.0042  0.0210 -0.0254 -0.0000
    22. (0.98955) BD ( 1) C   9 - H  19  
                ( 63.16%)   0.7948* C   9 s( 29.20%)p 2.42( 70.77%)d 0.00(  0.03%)
                                            0.0004 -0.5402  0.0140  0.3097 -0.0129
                                            0.7821 -0.0042  0.0000 -0.0000 -0.0101
                                           -0.0000 -0.0000  0.0094  0.0089
                ( 36.84%)   0.6069* H  19 s( 99.90%)p 0.00(  0.10%)
                                           -0.9995  0.0029 -0.0110 -0.0300 -0.0000
    23. (0.99959) CR ( 1) C   1           s(100.00%)p 0.00(  0.00%)
                                            1.0000 -0.0002 -0.0000 -0.0004 -0.0000
                                           -0.0001  0.0000  0.0000  0.0000 -0.0000
                                            0.0000  0.0000 -0.0000  0.0000
    24. (0.99943) CR ( 1) C   2           s(100.00%)
                                            1.0000  0.0001 -0.0000  0.0000 -0.0000
                                            0.0000 -0.0000  0.0000 -0.0000 -0.0000
                                            0.0000 -0.0000 -0.0000 -0.0000
    25. (0.99945) CR ( 1) C   3           s(100.00%)p 0.00(  0.00%)
                                            1.0000  0.0001 -0.0000 -0.0002  0.0000
                                            0.0003 -0.0000  0.0000  0.0000 -0.0000
                                            0.0000 -0.0000  0.0000 -0.0000
    26. (0.99945) CR ( 1) C   4           s(100.00%)p 0.00(  0.00%)
                                            1.0000  0.0001 -0.0000  0.0001 -0.0000
                                            0.0003 -0.0000 -0.0000  0.0000  0.0000
                                            0.0000  0.0000 -0.0000 -0.0000
    27. (0.99943) CR ( 1) C   5           s(100.00%)
                                            1.0000  0.0001  0.0000 -0.0001  0.0000
                                           -0.0001 -0.0000 -0.0000 -0.0000  0.0000
                                            0.0000  0.0000 -0.0000 -0.0000
    28. (0.99952) CR ( 1) C   6           s(100.00%)p 0.00(  0.00%)
                                            1.0000 -0.0001 -0.0000  0.0003 -0.0000
                                            0.0001  0.0000  0.0000 -0.0000 -0.0000
                                            0.0000  0.0000 -0.0000  0.0000
    29. (0.99987) CR ( 1) O   7           s(100.00%)p 0.00(  0.00%)
                                            1.0000 -0.0000 -0.0000 -0.0002 -0.0000
                                            0.0000  0.0000  0.0000  0.0000 -0.0000
                                            0.0000  0.0000 -0.0000  0.0000
    30. (0.99945) CR ( 1) C   8           s(100.00%)p 0.00(  0.00%)
                                            1.0000  0.0001 -0.0000  0.0001 -0.0000
                                           -0.0003  0.0000  0.0000  0.0000 -0.0000
                                           -0.0000  0.0000  0.0000 -0.0000
    31. (0.99945) CR ( 1) C   9           s(100.00%)p 0.00(  0.00%)
                                            1.0000  0.0001 -0.0000 -0.0001  0.0000
                                           -0.0003  0.0000 -0.0000  0.0000  0.0000
                                            0.0000 -0.0000 -0.0000 -0.0000
    32. (0.98854) LP ( 1) O   7           s( 48.07%)p 1.08( 51.90%)d 0.00(  0.04%)
                                           -0.0000  0.6932 -0.0121 -0.2771  0.0088
                                           -0.6649  0.0053  0.0000 -0.0000 -0.0125
                                            0.0000  0.0000  0.0134  0.0061
    33. (0.97912) LP ( 2) O   7           s(  0.00%)p 1.00( 99.95%)d 0.00(  0.05%)
                                            0.0000 -0.0000  0.0000  0.0000 -0.0000
                                            0.0000 -0.0000  0.9996 -0.0130  0.0000
                                            0.0083  0.0216 -0.0000 -0.0000
    34. (0.00223) RY*( 1) C   1           s(  0.00%)p 1.00( 96.48%)d 0.04(  3.52%)
                                            0.0000 -0.0029  0.0037  0.0007  0.1137
                                           -0.0206 -0.9754 -0.0000 -0.0000 -0.1791
                                           -0.0000 -0.0000  0.0553  0.0092
    35. (0.00089) RY*( 2) C   1           s(  0.00%)p 1.00( 83.09%)d 0.20( 16.91%)
                                           -0.0000  0.0000  0.0000  0.0000  0.0000
                                            0.0000 -0.0000  0.0110  0.9114 -0.0000
                                            0.4105 -0.0254 -0.0000 -0.0000
    36. (0.00042) RY*( 3) C   1           s( 43.85%)p 1.27( 55.47%)d 0.02(  0.69%)
                                            0.0000  0.0126  0.6620 -0.0237  0.7388
                                           -0.0014  0.0912  0.0000 -0.0000 -0.0364
                                           -0.0000  0.0000 -0.0679 -0.0309
    37. (0.00004) RY*( 4) C   1           s( 43.13%)p 0.91( 39.13%)d 0.41( 17.74%)
    38. (0.00000) RY*( 5) C   1           s(  1.89%)p 1.97(  3.71%)d50.04( 94.41%)
    39. (0.00000) RY*( 6) C   1           s(  0.00%)p 1.00( 16.88%)d 4.93( 83.12%)
    40. (0.00000) RY*( 7) C   1           s(  0.00%)p 1.00(  0.09%)d99.99( 99.91%)
    41. (0.00001) RY*( 8) C   1           s(  9.82%)p 0.52(  5.06%)d 8.67( 85.12%)
    42. (0.00000) RY*( 9) C   1           s(  1.34%)p 0.18(  0.25%)d73.34( 98.41%)
    43. (0.00265) RY*( 1) C   2           s(  8.92%)p 9.33( 83.21%)d 0.88(  7.87%)
                                            0.0000  0.0129  0.2983  0.0310  0.9012
                                            0.0035  0.1376 -0.0000 -0.0000  0.0836
                                            0.0000 -0.0000  0.2631 -0.0504
    44. (0.00142) RY*( 2) C   2           s(  0.22%)p99.99( 96.93%)d12.83(  2.85%)
                                            0.0000 -0.0016  0.0471 -0.0020  0.1342
                                            0.0190 -0.9752 -0.0000 -0.0000  0.1593
                                            0.0000 -0.0000 -0.0551 -0.0084
    45. (0.00086) RY*( 3) C   2           s(  0.00%)p 1.00( 67.42%)d 0.48( 32.58%)
                                           -0.0000 -0.0000  0.0001 -0.0000 -0.0000
                                           -0.0000  0.0000 -0.0128 -0.8210  0.0000
                                            0.5615 -0.1028 -0.0000 -0.0000
    46. (0.00048) RY*( 4) C   2           s( 74.64%)p 0.06(  4.65%)d 0.28( 20.71%)
                                           -0.0000 -0.0007  0.8639 -0.0157 -0.2036
                                           -0.0119  0.0683  0.0000  0.0001  0.1920
                                           -0.0001  0.0002 -0.3980 -0.1090
    47. (0.00044) RY*( 5) C   2           s(  0.00%)p 1.00(  3.77%)d25.53( 96.23%)
                                           -0.0000 -0.0000  0.0002 -0.0000 -0.0000
                                           -0.0000  0.0000 -0.0117  0.1938  0.0000
                                            0.1045 -0.9754 -0.0001 -0.0000
    48. (0.00024) RY*( 6) C   2           s(  6.56%)p 0.34(  2.20%)d13.91( 91.24%)
                                            0.0000  0.0003  0.2561 -0.0089  0.0072
                                            0.0259 -0.1455  0.0000  0.0000 -0.9529
                                           -0.0000  0.0000  0.0656  0.0056
    49. (0.00013) RY*( 7) C   2           s(  0.00%)p 1.00( 28.88%)d 2.46( 71.12%)
                                            0.0000  0.0000 -0.0000 -0.0000 -0.0000
                                            0.0000 -0.0000 -0.0193  0.5371  0.0000
                                            0.8205  0.1948  0.0000 -0.0000
    50. (0.00006) RY*( 8) C   2           s(  8.95%)p 1.43( 12.80%)d 8.75( 78.25%)
    51. (0.00001) RY*( 9) C   2           s(  0.75%)p 0.38(  0.29%)d99.99( 98.96%)
    52. (0.00312) RY*( 1) C   3           s(  0.58%)p99.99( 93.60%)d 9.98(  5.81%)
                                            0.0000 -0.0258  0.0718 -0.0222 -0.7100
                                            0.0255  0.6563  0.0000  0.0000  0.2283
                                            0.0000  0.0000  0.0745  0.0210
    53. (0.00144) RY*( 2) C   3           s(  7.16%)p12.66( 90.59%)d 0.32(  2.26%)
                                            0.0000  0.0146  0.2671  0.0171 -0.6300
                                            0.0179 -0.7130  0.0000  0.0000 -0.0360
                                           -0.0000 -0.0000  0.1423 -0.0320
    54. (0.00053) RY*( 3) C   3           s( 91.21%)p 0.08(  7.58%)d 0.01(  1.21%)
                                            0.0000 -0.0069  0.9550 -0.0188  0.2384
                                            0.0077  0.1363 -0.0000  0.0001  0.0684
                                           -0.0000 -0.0001 -0.0506 -0.0698
    55. (0.00047) RY*( 4) C   3           s(  0.00%)p 1.00( 66.09%)d 0.51( 33.91%)
                                            0.0000 -0.0000  0.0002 -0.0000  0.0000
                                            0.0000  0.0000 -0.0000 -0.8130  0.0000
                                            0.3455  0.4687 -0.0000 -0.0000
    56. (0.00026) RY*( 5) C   3           s(  0.00%)p 1.00( 29.08%)d 2.44( 70.92%)
                                           -0.0000  0.0000 -0.0000  0.0000  0.0000
                                           -0.0000  0.0000 -0.0110  0.5392 -0.0000
                                            0.7505  0.3819  0.0000  0.0000
    57. (0.00006) RY*( 6) C   3           s(  0.42%)p 7.09(  3.00%)d99.99( 96.58%)
    58. (0.00003) RY*( 7) C   3           s(  0.44%)p 9.75(  4.30%)d99.99( 95.26%)
    59. (0.00001) RY*( 8) C   3           s(  0.00%)p 1.00(  4.88%)d19.49( 95.12%)
    60. (0.00000) RY*( 9) C   3           s(  0.28%)p 3.39(  0.96%)d99.99( 98.76%)
    61. (0.00306) RY*( 1) C   4           s(  0.47%)p99.99( 93.82%)d12.06(  5.70%)
                                            0.0000 -0.0245  0.0642  0.0144  0.5219
                                            0.0298  0.8153  0.0000  0.0000 -0.1577
                                           -0.0000 -0.0000  0.1782  0.0202
    62. (0.00135) RY*( 2) C   4           s(  4.86%)p19.12( 92.97%)d 0.45(  2.17%)
                                            0.0000  0.0170  0.2198 -0.0204  0.8046
                                            0.0137 -0.5307 -0.0000 -0.0000  0.1078
                                            0.0000 -0.0000  0.0936 -0.0360
    63. (0.00054) RY*( 3) C   4           s(  0.00%)p 1.00( 61.78%)d 0.62( 38.22%)
                                           -0.0000  0.0000 -0.0000 -0.0000  0.0000
                                           -0.0000 -0.0000  0.0017  0.7860  0.0000
                                            0.5041 -0.3579 -0.0000 -0.0000
    64. (0.00046) RY*( 4) C   4           s( 92.29%)p 0.05(  4.97%)d 0.03(  2.74%)
                                            0.0000 -0.0058  0.9606  0.0114 -0.2182
                                            0.0139  0.0422  0.0000  0.0000 -0.1376
                                            0.0000 -0.0000 -0.0160 -0.0908
    65. (0.00024) RY*( 5) C   4           s(  0.00%)p 1.00( 32.56%)d 2.07( 67.44%)
                                           -0.0000  0.0000 -0.0000 -0.0000  0.0000
                                           -0.0000 -0.0000  0.0102 -0.5705  0.0000
                                            0.8144 -0.1059 -0.0000  0.0000
    66. (0.00006) RY*( 6) C   4           s(  1.60%)p 2.17(  3.48%)d59.15( 94.92%)
    67. (0.00003) RY*( 7) C   4           s(  0.33%)p12.36(  4.06%)d99.99( 95.61%)
    68. (0.00000) RY*( 8) C   4           s(  0.00%)p 1.00(  5.71%)d16.50( 94.29%)
    69. (0.00000) RY*( 9) C   4           s(  0.54%)p 1.33(  0.72%)d99.99( 98.74%)
    70. (0.00277) RY*( 1) C   5           s(  8.92%)p 9.52( 84.89%)d 0.69(  6.19%)
                                           -0.0000  0.0093  0.2984 -0.0249 -0.8834
                                           -0.0089  0.2605  0.0000 -0.0000  0.1530
                                           -0.0000 -0.0000  0.1945 -0.0262
    71. (0.00192) RY*( 2) C   5           s(  2.94%)p31.55( 92.74%)d 1.47(  4.32%)
                                            0.0000  0.0032  0.1714 -0.0129 -0.1932
                                            0.0122 -0.9433  0.0000  0.0000 -0.0866
                                            0.0000  0.0000  0.1853 -0.0367
    72. (0.00100) RY*( 3) C   5           s(  0.00%)p 1.00( 71.48%)d 0.40( 28.52%)
                                            0.0000 -0.0000  0.0001  0.0000  0.0000
                                           -0.0000  0.0000  0.0120  0.8454  0.0000
                                            0.4373  0.3066 -0.0000 -0.0000
    73. (0.00058) RY*( 4) C   5           s( 83.45%)p 0.08(  6.62%)d 0.12(  9.93%)
                                           -0.0000 -0.0015  0.9135  0.0161  0.2473
                                           -0.0007  0.0690 -0.0000 -0.0001 -0.1043
                                           -0.0000 -0.0000 -0.2933 -0.0491
    74. (0.00046) RY*( 5) C   5           s(  0.00%)p 1.00(  6.06%)d15.50( 93.94%)
                                            0.0000  0.0000 -0.0000  0.0000  0.0000
                                           -0.0000 -0.0000  0.0097 -0.2460 -0.0000
                                           -0.1909  0.9502  0.0000  0.0000
    75. (0.00015) RY*( 6) C   5           s(  0.00%)p 1.00( 22.51%)d 3.44( 77.49%)
                                            0.0000  0.0000 -0.0000 -0.0000  0.0000
                                            0.0000 -0.0000  0.0173 -0.4742  0.0001
                                            0.8786  0.0536 -0.0000 -0.0000
    76. (0.00013) RY*( 7) C   5           s(  0.02%)p99.99(  2.75%)d99.99( 97.23%)
                                            0.0000 -0.0000  0.0133 -0.0023  0.0608
                                            0.0252 -0.1522 -0.0000  0.0000  0.9450
                                           -0.0001 -0.0000 -0.2814  0.0116
    77. (0.00009) RY*( 8) C   5           s(  4.46%)p 2.88( 12.85%)d18.54( 82.69%)
    78. (0.00001) RY*( 9) C   5           s(  0.25%)p 0.88(  0.22%)d99.99( 99.53%)
    79. (0.00248) RY*( 1) C   6           s( 10.27%)p 8.50( 87.27%)d 0.24(  2.46%)
                                            0.0000 -0.0198  0.3198 -0.0089 -0.0704
                                            0.0262 -0.9311 -0.0000  0.0000  0.0756
                                            0.0000 -0.0000  0.1372  0.0092
    80. (0.00180) RY*( 2) C   6           s( 32.64%)p 1.20( 39.02%)d 0.87( 28.34%)
                                            0.0000  0.0120  0.5712  0.0105 -0.5584
                                            0.0245  0.2788  0.0000  0.0000 -0.2978
                                            0.0000 -0.0000  0.4391 -0.0438
    81. (0.00107) RY*( 3) C   6           s(  0.00%)p 1.00( 34.36%)d 1.91( 65.64%)
                                            0.0000 -0.0000  0.0000 -0.0000 -0.0000
                                            0.0000 -0.0000 -0.0026  0.5861 -0.0000
                                           -0.6028  0.5413 -0.0000 -0.0000
    82. (0.00077) RY*( 4) C   6           s(  0.00%)p 1.00( 43.19%)d 1.32( 56.81%)
                                            0.0000  0.0000  0.0000  0.0000  0.0000
                                           -0.0000 -0.0000 -0.0281 -0.6566 -0.0000
                                            0.0377  0.7528 -0.0000 -0.0000
    83. (0.00023) RY*( 5) C   6           s( 26.24%)p 0.08(  2.10%)d 2.73( 71.66%)
                                           -0.0000 -0.0048  0.5122 -0.0246 -0.1243
                                            0.0289  0.0643 -0.0000  0.0000  0.0322
                                            0.0000 -0.0000 -0.8458 -0.0161
    84. (0.00013) RY*( 6) C   6           s( 12.73%)p 4.44( 56.50%)d 2.42( 30.78%)
                                            0.0000 -0.0274  0.3557 -0.0173  0.7494
                                            0.0420  0.0366 -0.0000  0.0000 -0.5318
                                            0.0000 -0.0000  0.0923 -0.1281
    85. (0.00002) RY*( 7) C   6           s( 17.44%)p 0.86( 14.93%)d 3.88( 67.63%)
    86. (0.00000) RY*( 8) C   6           s(  0.00%)p 1.00( 22.52%)d 3.44( 77.48%)
    87. (0.00001) RY*( 9) C   6           s(  0.60%)p 1.05(  0.63%)d99.99( 98.77%)
    88. (0.00079) RY*( 1) O   7           s(  0.00%)p 1.00( 93.44%)d 0.07(  6.56%)
                                           -0.0000  0.0000 -0.0000  0.0000  0.0000
                                            0.0000  0.0000  0.0083  0.9666 -0.0000
                                           -0.0989  0.2363 -0.0000 -0.0000
    89. (0.00052) RY*( 2) O   7           s( 22.68%)p 2.85( 64.67%)d 0.56( 12.65%)
                                            0.0000  0.0058  0.4762 -0.0009 -0.6807
                                           -0.0063 -0.4282 -0.0000  0.0000 -0.1279
                                            0.0000  0.0000  0.3264 -0.0594
    90. (0.00004) RY*( 3) O   7           s(  2.29%)p38.26( 87.77%)d 4.33(  9.94%)
    91. (0.00001) RY*( 4) O   7           s( 71.37%)p 0.40( 28.62%)d 0.00(  0.01%)
    92. (0.00001) RY*( 5) O   7           s(  1.29%)p 7.44(  9.60%)d69.05( 89.11%)
    93. (0.00000) RY*( 6) O   7           s(  0.00%)p 1.00(  1.04%)d94.93( 98.96%)
    94. (0.00000) RY*( 7) O   7           s(  0.00%)p 1.00(  5.57%)d16.94( 94.43%)
    95. (0.00001) RY*( 8) O   7           s(  2.33%)p 3.88(  9.03%)d38.04( 88.64%)
    96. (0.00000) RY*( 9) O   7           s(  0.03%)p14.65(  0.50%)d99.99( 99.47%)
    97. (0.00317) RY*( 1) C   8           s(  0.53%)p99.99( 94.46%)d 9.37(  5.01%)
                                            0.0000 -0.0240  0.0690  0.0208  0.7867
                                           -0.0253 -0.5697 -0.0000 -0.0000  0.2117
                                            0.0000 -0.0000  0.0703  0.0177
    98. (0.00163) RY*( 2) C   8           s(  3.76%)p25.15( 94.47%)d 0.47(  1.78%)
                                            0.0000  0.0162  0.1931 -0.0217  0.5665
                                           -0.0144  0.7893 -0.0000 -0.0000 -0.0748
                                           -0.0000 -0.0000  0.1063 -0.0300
    99. (0.00080) RY*( 3) C   8           s(  0.00%)p 1.00( 94.61%)d 0.06(  5.39%)
                                            0.0000 -0.0000 -0.0000 -0.0000  0.0000
                                            0.0000  0.0000 -0.0163  0.9725  0.0000
                                            0.0888  0.2145  0.0000 -0.0000
   100. (0.00046) RY*( 4) C   8           s( 93.00%)p 0.04(  4.15%)d 0.03(  2.84%)
                                            0.0000 -0.0057  0.9644  0.0161 -0.1820
                                           -0.0127 -0.0895 -0.0000  0.0000  0.1384
                                            0.0000  0.0000 -0.0421 -0.0867
   101. (0.00032) RY*( 5) C   8           s(  0.00%)p 1.00(  3.97%)d24.20( 96.03%)
                                            0.0000  0.0000 -0.0000 -0.0000  0.0000
                                            0.0000  0.0000 -0.0120 -0.1989 -0.0000
                                            0.7962  0.5712  0.0000  0.0000
   102. (0.00006) RY*( 6) C   8           s(  0.98%)p 2.57(  2.52%)d98.29( 96.49%)
   103. (0.00004) RY*( 7) C   8           s(  1.40%)p 2.81(  3.93%)d67.77( 94.68%)
   104. (0.00001) RY*( 8) C   8           s(  0.00%)p 1.00(  1.50%)d65.68( 98.50%)
   105. (0.00000) RY*( 9) C   8           s(  0.41%)p 1.22(  0.51%)d99.99( 99.08%)
   106. (0.00303) RY*( 1) C   9           s(  0.13%)p99.99( 93.66%)d48.36(  6.21%)
                                           -0.0000  0.0269 -0.0236  0.0142  0.4863
                                            0.0305  0.8361  0.0000 -0.0000  0.1672
                                            0.0000  0.0000 -0.1829 -0.0257
   107. (0.00126) RY*( 2) C   9           s(  4.23%)p22.15( 93.62%)d 0.51(  2.15%)
                                            0.0000  0.0129  0.2052  0.0224 -0.8305
                                           -0.0147  0.4957 -0.0000  0.0000  0.0851
                                           -0.0000  0.0000  0.1149 -0.0326
   108. (0.00059) RY*( 3) C   9           s(  0.00%)p 1.00( 78.29%)d 0.28( 21.71%)
                                           -0.0000 -0.0000  0.0003 -0.0000  0.0001
                                           -0.0000 -0.0000 -0.0163  0.8847 -0.0000
                                           -0.3684  0.2852  0.0000 -0.0000
   109. (0.00056) RY*( 4) C   9           s( 92.97%)p 0.05(  4.56%)d 0.03(  2.47%)
                                            0.0000 -0.0057  0.9642 -0.0121  0.2050
                                           -0.0145 -0.0569  0.0000 -0.0003 -0.1128
                                            0.0001 -0.0001  0.0654 -0.0878
   110. (0.00029) RY*( 5) C   9           s(  0.00%)p 1.00( 19.40%)d 4.15( 80.60%)
                                            0.0000  0.0000 -0.0000 -0.0000  0.0000
                                            0.0000 -0.0000  0.0083  0.4404  0.0000
                                            0.8614 -0.2529 -0.0000  0.0000
   111. (0.00007) RY*( 6) C   9           s(  0.29%)p 8.36(  2.46%)d99.99( 97.24%)
   112. (0.00002) RY*( 7) C   9           s(  2.14%)p 2.29(  4.92%)d43.34( 92.94%)
   113. (0.00001) RY*( 8) C   9           s(  0.00%)p 1.00(  2.38%)d41.02( 97.62%)
   114. (0.00000) RY*( 9) C   9           s(  0.34%)p 2.36(  0.79%)d99.99( 98.87%)
   115. (0.00058) RY*( 1) H  10           s( 97.27%)p 0.03(  2.73%)
                                            0.0039  0.9863 -0.1308  0.0840 -0.0556
   116. (0.00010) RY*( 2) H  10           s(  0.28%)p99.99( 99.72%)
                                            0.0021  0.0532  0.0740 -0.8517 -0.5161
   117. (0.00008) RY*( 3) H  10           s(  0.13%)p99.99( 99.87%)
   118. (0.00002) RY*( 4) H  10           s(  2.40%)p40.60( 97.60%)
   119. (0.00053) RY*( 1) H  11           s( 97.80%)p 0.02(  2.20%)
                                            0.0048  0.9889 -0.0664 -0.1325  0.0000
   120. (0.00006) RY*( 2) H  11           s(  0.02%)p99.99( 99.98%)
   121. (0.00007) RY*( 3) H  11           s(  0.00%)p 1.00(100.00%)
   122. (0.00001) RY*( 4) H  11           s(  2.26%)p43.26( 97.74%)
   123. (0.00058) RY*( 1) H  12           s( 97.27%)p 0.03(  2.73%)
                                            0.0039  0.9863 -0.1308  0.0839  0.0557
   124. (0.00010) RY*( 2) H  12           s(  0.28%)p99.99( 99.72%)
                                            0.0021  0.0532  0.0741 -0.8518  0.5159
   125. (0.00008) RY*( 3) H  12           s(  0.13%)p99.99( 99.87%)
   126. (0.00002) RY*( 4) H  12           s(  2.40%)p40.60( 97.60%)
   127. (0.00072) RY*( 1) H  13           s( 99.64%)p 0.00(  0.36%)
                                            0.0043  0.9982 -0.0482  0.0353  0.0000
   128. (0.00006) RY*( 2) H  13           s(  0.00%)p 1.00(100.00%)
   129. (0.00003) RY*( 3) H  13           s(  0.19%)p99.99( 99.81%)
   130. (0.00004) RY*( 4) H  13           s(  0.27%)p99.99( 99.73%)
   131. (0.00075) RY*( 1) H  14           s( 99.52%)p 0.00(  0.48%)
                                            0.0047  0.9976  0.0535  0.0436 -0.0000
   132. (0.00007) RY*( 2) H  14           s(  0.00%)p 1.00(100.00%)
   133. (0.00003) RY*( 3) H  14           s(  0.28%)p99.99( 99.72%)
   134. (0.00004) RY*( 4) H  14           s(  0.30%)p99.99( 99.70%)
   135. (0.00109) RY*( 1) H  15           s( 99.22%)p 0.01(  0.78%)
                                            0.0041  0.9961  0.0383  0.0781  0.0142
   136. (0.00013) RY*( 2) H  15           s(  0.39%)p99.99( 99.61%)
                                            0.0003  0.0622 -0.8094 -0.3054 -0.4978
   137. (0.00007) RY*( 3) H  15           s(  0.07%)p99.99( 99.93%)
   138. (0.00001) RY*( 4) H  15           s(  0.42%)p99.99( 99.58%)
   139. (0.00109) RY*( 1) H  16           s( 99.22%)p 0.01(  0.78%)
                                            0.0041  0.9961  0.0383  0.0781 -0.0142
   140. (0.00013) RY*( 2) H  16           s(  0.39%)p99.99( 99.61%)
                                            0.0003  0.0622 -0.8094 -0.3054  0.4978
   141. (0.00007) RY*( 3) H  16           s(  0.07%)p99.99( 99.93%)
   142. (0.00001) RY*( 4) H  16           s(  0.42%)p99.99( 99.58%)
   143. (0.00073) RY*( 1) H  17           s(  0.00%)p 1.00(100.00%)
                                           -0.0000 -0.0000  0.0000  0.0000  1.0000
   144. (0.00059) RY*( 2) H  17           s( 34.61%)p 1.89( 65.39%)
                                            0.0106  0.5882  0.1752 -0.7895  0.0000
   145. (0.00035) RY*( 3) H  17           s( 60.94%)p 0.64( 39.06%)
                                            0.0129  0.7805  0.1319  0.6109 -0.0000
   146. (0.00001) RY*( 4) H  17           s(  4.91%)p19.38( 95.09%)
   147. (0.00109) RY*( 1) H  18           s( 99.16%)p 0.01(  0.84%)
                                            0.0060  0.9958  0.0913  0.0044  0.0000
   148. (0.00005) RY*( 2) H  18           s(  0.83%)p99.99( 99.17%)
   149. (0.00005) RY*( 3) H  18           s(  0.00%)p 1.00(100.00%)
   150. (0.00003) RY*( 4) H  18           s(  0.11%)p99.99( 99.89%)
   151. (0.00070) RY*( 1) H  19           s( 99.58%)p 0.00(  0.42%)
                                            0.0049  0.9979 -0.0426 -0.0491  0.0000
   152. (0.00006) RY*( 2) H  19           s(  0.00%)p 1.00(100.00%)
   153. (0.00003) RY*( 3) H  19           s(  0.33%)p99.99( 99.67%)
   154. (0.00003) RY*( 4) H  19           s(  0.19%)p99.99( 99.81%)
   155. (0.00778) BD*( 1) C   1 - C   2  
                ( 52.85%)   0.7270* C   1 s( 28.86%)p 2.46( 71.09%)d 0.00(  0.05%)
                                            0.0004  0.5371  0.0106  0.8361  0.0102
                                            0.1085 -0.0021 -0.0000 -0.0000  0.0054
                                           -0.0000 -0.0000  0.0191 -0.0103
                ( 47.15%)  -0.6867* C   2 s( 32.45%)p 2.08( 67.52%)d 0.00(  0.03%)
                                           -0.0001  0.5696 -0.0072 -0.8140  0.0179
                                           -0.1109  0.0006  0.0000 -0.0000  0.0038
                                           -0.0000 -0.0000  0.0136 -0.0076
   156. (0.00368) BD*( 1) C   1 - H  10  
                ( 37.51%)   0.6125* C   1 s( 23.53%)p 3.25( 76.43%)d 0.00(  0.04%)
                                            0.0000 -0.4851  0.0021  0.3590  0.0160
                                           -0.3679  0.0103  0.7069 -0.0042  0.0057
                                           -0.0088  0.0135  0.0018 -0.0103
                ( 62.49%)  -0.7905* H  10 s( 99.90%)p 0.00(  0.10%)
                                           -0.9995 -0.0005 -0.0159  0.0108 -0.0242
   157. (0.00179) BD*( 1) C   1 - H  11  
                ( 37.51%)   0.6125* C   1 s( 24.05%)p 3.16( 75.91%)d 0.00(  0.04%)
                                           -0.0001  0.4905 -0.0020 -0.2047 -0.0177
                                           -0.8466  0.0122 -0.0001  0.0000  0.0059
                                            0.0000  0.0000 -0.0155 -0.0090
                ( 62.49%)  -0.7905* H  11 s( 99.91%)p 0.00(  0.09%)
                                            0.9996 -0.0004  0.0104  0.0277  0.0000
   158. (0.00368) BD*( 1) C   1 - H  12  
                ( 37.51%)   0.6125* C   1 s( 23.53%)p 3.25( 76.43%)d 0.00(  0.04%)
                                            0.0000 -0.4851  0.0021  0.3589  0.0160
                                           -0.3678  0.0103 -0.7070  0.0042  0.0057
                                            0.0088 -0.0135  0.0018 -0.0103
                ( 62.49%)  -0.7905* H  12 s( 99.90%)p 0.00(  0.10%)
                                           -0.9995 -0.0005 -0.0159  0.0108  0.0242
   159. (0.01280) BD*( 1) C   2 - C   3  
                ( 48.95%)   0.6997* C   2 s( 33.51%)p 1.98( 66.44%)d 0.00(  0.04%)
                                            0.0001 -0.5789 -0.0003 -0.3015  0.0222
                                           -0.7569 -0.0133 -0.0000  0.0000 -0.0150
                                           -0.0000 -0.0000  0.0115  0.0089
                ( 51.05%)  -0.7145* C   3 s( 34.96%)p 1.86( 64.99%)d 0.00(  0.05%)
                                           -0.0001 -0.5912 -0.0065  0.3318  0.0266
                                            0.7342 -0.0087  0.0000  0.0000 -0.0124
                                           -0.0000 -0.0000  0.0144  0.0118
   160. (0.01227) BD*( 1) C   2 - C   9  
                ( 48.90%)   0.6993* C   2 s( 34.00%)p 1.94( 65.96%)d 0.00(  0.04%)
                                            0.0001 -0.5831 -0.0003 -0.4952  0.0181
                                            0.6432  0.0199  0.0000  0.0000  0.0191
                                            0.0000 -0.0000  0.0018  0.0083
                ( 51.10%)  -0.7149* C   9 s( 35.14%)p 1.84( 64.81%)d 0.00(  0.05%)
                                           -0.0001 -0.5927 -0.0079  0.5194  0.0253
                                           -0.6144  0.0156 -0.0000  0.0000  0.0188
                                            0.0000 -0.0000  0.0058  0.0112
   161. (0.17840) BD*( 2) C   2 - C   9  
                ( 46.70%)   0.6834* C   2 s(  0.00%)p 1.00( 99.93%)d 0.00(  0.07%)
                                            0.0000  0.0000 -0.0000 -0.0000 -0.0000
                                            0.0000  0.0000 -0.9997 -0.0021  0.0000
                                           -0.0242  0.0090  0.0000  0.0000
                ( 53.30%)  -0.7301* C   9 s(  0.00%)p 1.00( 99.92%)d 0.00(  0.08%)
                                           -0.0000  0.0000  0.0000 -0.0000 -0.0000
                                            0.0000 -0.0000 -0.9996 -0.0074 -0.0000
                                            0.0056 -0.0269 -0.0000 -0.0000
   162. (0.00735) BD*( 1) C   3 - C   4  
                ( 50.26%)   0.7090* C   3 s( 35.67%)p 1.80( 64.29%)d 0.00(  0.04%)
                                            0.0000  0.5971  0.0127  0.7910  0.0006
                                            0.1238  0.0425 -0.0000  0.0000  0.0014
                                           -0.0000  0.0000  0.0176 -0.0113
                ( 49.74%)  -0.7052* C   4 s( 36.10%)p 1.77( 63.86%)d 0.00(  0.04%)
                                            0.0000  0.6007  0.0105 -0.7922 -0.0109
                                           -0.0966  0.0402 -0.0000  0.0000  0.0081
                                            0.0000  0.0000  0.0152 -0.0109
   163. (0.14491) BD*( 2) C   3 - C   4  
                ( 50.82%)   0.7129* C   3 s(  0.00%)p 1.00( 99.94%)d 0.00(  0.06%)
                                           -0.0000 -0.0000 -0.0000  0.0000  0.0000
                                           -0.0000  0.0000  0.9997  0.0013 -0.0000
                                            0.0200 -0.0124 -0.0000 -0.0000
                ( 49.18%)  -0.7013* C   4 s(  0.00%)p 1.00( 99.95%)d 0.00(  0.05%)
                                            0.0000  0.0000  0.0000  0.0000  0.0000
                                           -0.0000 -0.0000  0.9997 -0.0003  0.0000
                                           -0.0149 -0.0171 -0.0000 -0.0000
   164. (0.00669) BD*( 1) C   3 - H  13  
                ( 36.93%)   0.6077* C   3 s( 29.28%)p 2.41( 70.69%)d 0.00(  0.03%)
                                           -0.0004  0.5409 -0.0146 -0.5124  0.0132
                                            0.6665 -0.0009  0.0000 -0.0000 -0.0133
                                           -0.0000  0.0000 -0.0028 -0.0094
                ( 63.07%)  -0.7942* H  13 s( 99.90%)p 0.00(  0.10%)
                                            0.9995 -0.0025  0.0189 -0.0259 -0.0000
   165. (0.01137) BD*( 1) C   4 - C   5  
                ( 51.21%)   0.7156* C   4 s( 34.74%)p 1.88( 65.21%)d 0.00(  0.05%)
                                            0.0001  0.5893  0.0067  0.5224  0.0216
                                           -0.6153  0.0145 -0.0000  0.0000 -0.0186
                                           -0.0000  0.0000 -0.0051 -0.0116
                ( 48.79%)  -0.6985* C   5 s( 34.10%)p 1.93( 65.86%)d 0.00(  0.04%)
                                           -0.0000  0.5840  0.0013 -0.4898  0.0148
                                            0.6467  0.0156  0.0000  0.0000 -0.0178
                                           -0.0000  0.0000 -0.0035 -0.0091
   166. (0.00693) BD*( 1) C   4 - H  14  
                ( 37.00%)   0.6083* C   4 s( 29.07%)p 2.44( 70.90%)d 0.00(  0.03%)
                                            0.0003 -0.5390  0.0147 -0.3134  0.0153
                                           -0.7814  0.0027 -0.0000 -0.0000 -0.0104
                                           -0.0000 -0.0000  0.0090  0.0092
                ( 63.00%)  -0.7937* H  14 s( 99.90%)p 0.00(  0.10%)
                                           -0.9995  0.0029  0.0100  0.0303  0.0000
   167. (0.01547) BD*( 1) C   5 - C   6  
                ( 47.61%)   0.6900* C   5 s( 31.34%)p 2.19( 68.63%)d 0.00(  0.03%)
                                           -0.0001 -0.5598  0.0041 -0.8201  0.0163
                                           -0.1161  0.0023  0.0000 -0.0000 -0.0042
                                            0.0000  0.0000 -0.0148  0.0087
                ( 52.39%)  -0.7238* C   6 s( 29.56%)p 2.38( 70.38%)d 0.00(  0.05%)
                                           -0.0003 -0.5437 -0.0079  0.8236 -0.0077
                                            0.1594  0.0027 -0.0000 -0.0000 -0.0079
                                            0.0000  0.0000 -0.0193  0.0100
   168. (0.01231) BD*( 1) C   5 - C   8  
                ( 48.49%)   0.6964* C   5 s( 34.52%)p 1.90( 65.44%)d 0.00(  0.04%)
                                            0.0001 -0.5875  0.0011  0.2941 -0.0186
                                            0.7533  0.0108  0.0000  0.0000 -0.0133
                                           -0.0000 -0.0000  0.0111  0.0085
                ( 51.51%)  -0.7177* C   8 s( 34.32%)p 1.91( 65.63%)d 0.00(  0.05%)
                                           -0.0001 -0.5858 -0.0084 -0.3284 -0.0254
                                           -0.7401  0.0070 -0.0000 -0.0000 -0.0125
                                           -0.0000 -0.0000  0.0148  0.0119
   169. (0.17812) BD*( 2) C   5 - C   8  
                ( 44.84%)   0.6696* C   5 s(  0.00%)p 1.00( 99.95%)d 0.00(  0.05%)
                                           -0.0000 -0.0000  0.0000 -0.0000  0.0000
                                            0.0000 -0.0000 -0.9997 -0.0005 -0.0000
                                            0.0186  0.0138  0.0000  0.0000
                ( 55.16%)  -0.7427* C   8 s(  0.00%)p 1.00( 99.92%)d 0.00(  0.08%)
                                            0.0000  0.0000 -0.0000 -0.0000 -0.0000
                                            0.0000  0.0000 -0.9995 -0.0108 -0.0000
                                            0.0025 -0.0281 -0.0000 -0.0000
   170. (0.00293) BD*( 1) C   6 - O   7  
                ( 66.59%)   0.8160* C   6 s( 21.95%)p 3.54( 77.79%)d 0.01(  0.27%)
                                            0.0000  0.4665  0.0435  0.4542  0.0213
                                           -0.7552 -0.0288  0.0000  0.0000 -0.0389
                                            0.0000 -0.0000 -0.0217 -0.0260
                ( 33.41%)  -0.5780* O   7 s( 30.96%)p 2.23( 68.97%)d 0.00(  0.07%)
                                           -0.0000  0.5564  0.0053 -0.3805 -0.0037
                                            0.7382  0.0001 -0.0000  0.0000 -0.0103
                                            0.0000 -0.0000 -0.0189 -0.0157
   171. (0.01434) BD*( 1) C   6 - H  15  
                ( 38.85%)   0.6233* C   6 s( 24.29%)p 3.11( 75.65%)d 0.00(  0.05%)
                                            0.0001 -0.4927  0.0127 -0.2385 -0.0115
                                           -0.4470  0.0055  0.7068 -0.0092 -0.0059
                                            0.0042  0.0181  0.0042 -0.0119
                ( 61.15%)  -0.7820* H  15 s( 99.90%)p 0.00(  0.10%)
                                           -0.9995  0.0028  0.0093  0.0170 -0.0258
   172. (0.01434) BD*( 1) C   6 - H  16  
                ( 38.85%)   0.6233* C   6 s( 24.29%)p 3.11( 75.65%)d 0.00(  0.05%)
                                            0.0001 -0.4927  0.0127 -0.2385 -0.0115
                                           -0.4470  0.0055 -0.7068  0.0092 -0.0059
                                           -0.0042 -0.0181  0.0042 -0.0119
                ( 61.15%)  -0.7820* H  16 s( 99.90%)p 0.00(  0.10%)
                                           -0.9995  0.0028  0.0093  0.0170  0.0258
   173. (0.00210) BD*( 1) O   7 - H  17  
                ( 25.19%)   0.5019* O   7 s( 20.98%)p 3.76( 78.94%)d 0.00(  0.08%)
                                           -0.0002 -0.4576 -0.0192 -0.8810 -0.0307
                                           -0.1096  0.0179  0.0000  0.0000 -0.0205
                                            0.0000  0.0000 -0.0147  0.0132
                ( 74.81%)  -0.8649* H  17 s( 99.55%)p 0.00(  0.45%)
                                           -0.9978  0.0026  0.0669  0.0033 -0.0000
   174. (0.00772) BD*( 1) C   8 - C   9  
                ( 50.00%)   0.7071* C   8 s( 35.56%)p 1.81( 64.39%)d 0.00(  0.04%)
                                           -0.0000  0.5962  0.0111 -0.7921  0.0017
                                           -0.1208 -0.0429  0.0000 -0.0000  0.0006
                                           -0.0000  0.0000  0.0176 -0.0112
                ( 50.00%)  -0.7071* C   9 s( 35.57%)p 1.81( 64.39%)d 0.00(  0.04%)
                                           -0.0000  0.5963  0.0092  0.7955  0.0105
                                            0.0967 -0.0406 -0.0000 -0.0000  0.0082
                                            0.0000  0.0000  0.0157 -0.0110
   175. (0.00741) BD*( 1) C   8 - H  18  
                ( 35.93%)   0.5994* C   8 s( 30.03%)p 2.33( 69.94%)d 0.00(  0.03%)
                                           -0.0003  0.5478 -0.0152  0.5128 -0.0118
                                           -0.6605  0.0016 -0.0000  0.0000 -0.0130
                                           -0.0000  0.0000 -0.0016 -0.0092
                ( 64.07%)  -0.8004* H  18 s( 99.89%)p 0.00(  0.11%)
                                            0.9994 -0.0042 -0.0210  0.0254  0.0000
   176. (0.00688) BD*( 1) C   9 - H  19  
                ( 36.84%)   0.6069* C   9 s( 29.20%)p 2.42( 70.77%)d 0.00(  0.03%)
                                           -0.0004  0.5402 -0.0140 -0.3097  0.0129
                                           -0.7821  0.0042 -0.0000  0.0000  0.0101
                                            0.0000  0.0000 -0.0094 -0.0089
                ( 63.16%)  -0.7948* H  19 s( 99.90%)p 0.00(  0.10%)
                                            0.9995 -0.0029  0.0110  0.0300  0.0000


 NHO Directionality and "Bond Bending" (deviations from line of nuclear centers)

         [Thresholds for printing:  angular deviation  >  1.0 degree]
                                    hybrid p-character > 25.0%
                                    orbital occupancy  >  0.10e

                                Line of Centers        Hybrid 1              Hybrid 2
                                ---------------  -------------------   ------------------
                NBO               Theta   Phi    Theta   Phi    Dev    Theta   Phi    Dev
 ========================================================================================
     5. BD (   1) C   2 - C   3    90.0   66.9    90.0   70.1   3.2     90.0  243.7   3.2
     6. BD (   1) C   2 - C   9    90.0  309.1    90.0  305.7   3.4     90.0  132.3   3.2
     7. BD (   2) C   2 - C   9    90.0  309.1     0.0    0.0  90.0      0.0    0.0  90.0
     8. BD (   1) C   3 - C   4    90.0    7.9    90.0   11.9   3.9     90.0  184.0   3.9
     9. BD (   2) C   3 - C   4    90.0    7.9     0.0    0.0  90.0      0.0    0.0  90.0
    11. BD (   1) C   4 - C   5    90.0  308.7    90.0  312.2   3.4     90.0  125.7   3.1
    13. BD (   1) C   5 - C   6    90.0    8.7     --     --    --      90.0  191.2   2.5
    14. BD (   1) C   5 - C   8    90.0  247.3    90.0  250.2   2.9     90.0   64.2   3.1
    15. BD (   2) C   5 - C   8    90.0  247.3     0.0    0.0  90.0      0.0    0.0  90.0
    16. BD (   1) C   6 - O   7    90.0  299.1    90.0  301.2   2.2     90.0  117.5   1.6
    17. BD (   1) C   6 - H  15   143.1   66.6   144.0   60.5   3.8      --     --    --
    18. BD (   1) C   6 - H  16    36.9   66.6    36.0   60.5   3.8      --     --    --
    19. BD (   1) O   7 - H  17    90.0   10.7    90.0    5.7   4.9      --     --    --
    20. BD (   1) C   8 - C   9    90.0  187.7    90.0  191.7   4.0     90.0    4.0   3.7
    21. BD (   1) C   8 - H  18    90.0  308.4    90.0  307.2   1.2      --     --    --
    32. LP (   1) O   7             --     --     90.0  247.9   --       --     --    --
    33. LP (   2) O   7             --     --      0.0    0.0   --       --     --    --
   161. BD*(   2) C   2 - C   9    90.0  309.1     0.0    0.0  90.0      0.0    0.0  90.0
   163. BD*(   2) C   3 - C   4    90.0    7.9     0.0    0.0  90.0      0.0    0.0  90.0
   169. BD*(   2) C   5 - C   8    90.0  247.3     0.0    0.0  90.0      0.0    0.0  90.0


 Second Order Perturbation Theory Analysis of Fock Matrix in NBO Basis

     Threshold for printing:   0.25 kcal/mol
                                                                              E(2)  E(j)-E(i) F(i,j)
         Donor NBO (i)                     Acceptor NBO (j)                 kcal/mol   a.u.    a.u. 
 ===================================================================================================

 within unit  1
   1. BD (   1) C   1 - C   2        / 52. RY*(   1) C   3                    0.63    1.78    0.043
   1. BD (   1) C   1 - C   2        /106. RY*(   1) C   9                    0.57    1.79    0.041
   1. BD (   1) C   1 - C   2        /159. BD*(   1) C   2 - C   3            1.08    1.17    0.045
   1. BD (   1) C   1 - C   2        /160. BD*(   1) C   2 - C   9            1.12    1.18    0.046
   1. BD (   1) C   1 - C   2        /162. BD*(   1) C   3 - C   4            1.40    1.20    0.052
   1. BD (   1) C   1 - C   2        /174. BD*(   1) C   8 - C   9            1.38    1.19    0.051
   2. BD (   1) C   1 - H  10        / 45. RY*(   3) C   2                    0.40    1.50    0.031
   2. BD (   1) C   1 - H  10        /160. BD*(   1) C   2 - C   9            1.06    1.03    0.042
   2. BD (   1) C   1 - H  10        /161. BD*(   2) C   2 - C   9            1.66    0.49    0.039
   3. BD (   1) C   1 - H  11        /159. BD*(   1) C   2 - C   3            2.20    1.01    0.060
   4. BD (   1) C   1 - H  12        / 45. RY*(   3) C   2                    0.40    1.50    0.031
   4. BD (   1) C   1 - H  12        /160. BD*(   1) C   2 - C   9            1.06    1.03    0.042
   4. BD (   1) C   1 - H  12        /161. BD*(   2) C   2 - C   9            1.66    0.49    0.039
   5. BD (   1) C   2 - C   3        / 34. RY*(   1) C   1                    0.58    1.40    0.036
   5. BD (   1) C   2 - C   3        / 61. RY*(   1) C   4                    0.37    1.85    0.033
   5. BD (   1) C   2 - C   3        / 62. RY*(   2) C   4                    0.87    1.43    0.045
   5. BD (   1) C   2 - C   3        /106. RY*(   1) C   9                    0.48    1.87    0.038
   5. BD (   1) C   2 - C   3        /155. BD*(   1) C   1 - C   2            0.94    1.12    0.041
   5. BD (   1) C   2 - C   3        /157. BD*(   1) C   1 - H  11            0.43    1.18    0.029
   5. BD (   1) C   2 - C   3        /160. BD*(   1) C   2 - C   9            1.32    1.26    0.051
   5. BD (   1) C   2 - C   3        /162. BD*(   1) C   3 - C   4            1.37    1.27    0.053
   5. BD (   1) C   2 - C   3        /164. BD*(   1) C   3 - H  13            0.57    1.18    0.033
   5. BD (   1) C   2 - C   3        /166. BD*(   1) C   4 - H  14            1.08    1.17    0.045
   5. BD (   1) C   2 - C   3        /176. BD*(   1) C   9 - H  19            1.28    1.18    0.049
   6. BD (   1) C   2 - C   9        / 34. RY*(   1) C   1                    0.47    1.41    0.033
   6. BD (   1) C   2 - C   9        / 52. RY*(   1) C   3                    0.47    1.86    0.037
   6. BD (   1) C   2 - C   9        / 97. RY*(   1) C   8                    0.30    1.86    0.030
   6. BD (   1) C   2 - C   9        / 98. RY*(   2) C   8                    1.00    1.45    0.048
   6. BD (   1) C   2 - C   9        /155. BD*(   1) C   1 - C   2            1.00    1.13    0.042
   6. BD (   1) C   2 - C   9        /159. BD*(   1) C   2 - C   3            1.35    1.25    0.052
   6. BD (   1) C   2 - C   9        /164. BD*(   1) C   3 - H  13            1.27    1.19    0.049
   6. BD (   1) C   2 - C   9        /174. BD*(   1) C   8 - C   9            1.32    1.28    0.052
   6. BD (   1) C   2 - C   9        /175. BD*(   1) C   8 - H  18            1.00    1.20    0.044
   6. BD (   1) C   2 - C   9        /176. BD*(   1) C   9 - H  19            0.57    1.19    0.033
   7. BD (   2) C   2 - C   9        / 35. RY*(   2) C   1                    0.54    1.15    0.034
   7. BD (   2) C   2 - C   9        / 55. RY*(   4) C   3                    1.02    1.29    0.050
   7. BD (   2) C   2 - C   9        / 99. RY*(   3) C   8                    0.45    0.90    0.028
   7. BD (   2) C   2 - C   9        /101. RY*(   5) C   8                    0.31    2.15    0.035
   7. BD (   2) C   2 - C   9        /156. BD*(   1) C   1 - H  10            1.28    0.74    0.042
   7. BD (   2) C   2 - C   9        /158. BD*(   1) C   1 - H  12            1.28    0.74    0.042
   7. BD (   2) C   2 - C   9        /163. BD*(   2) C   3 - C   4           10.52    0.30    0.072
   7. BD (   2) C   2 - C   9        /169. BD*(   2) C   5 - C   8            9.94    0.30    0.069
   8. BD (   1) C   3 - C   4        / 43. RY*(   1) C   2                    0.50    1.88    0.039
   8. BD (   1) C   3 - C   4        / 44. RY*(   2) C   2                    0.68    1.59    0.042
   8. BD (   1) C   3 - C   4        / 71. RY*(   2) C   5                    1.01    1.64    0.051
   8. BD (   1) C   3 - C   4        /155. BD*(   1) C   1 - C   2            1.59    1.11    0.053
   8. BD (   1) C   3 - C   4        /159. BD*(   1) C   2 - C   3            1.43    1.24    0.053
   8. BD (   1) C   3 - C   4        /164. BD*(   1) C   3 - H  13            0.68    1.17    0.036
   8. BD (   1) C   3 - C   4        /165. BD*(   1) C   4 - C   5            1.53    1.24    0.055
   8. BD (   1) C   3 - C   4        /166. BD*(   1) C   4 - H  14            0.70    1.16    0.036
   8. BD (   1) C   3 - C   4        /167. BD*(   1) C   5 - C   6            1.69    1.09    0.054
   9. BD (   2) C   3 - C   4        / 49. RY*(   7) C   2                    0.31    1.77    0.033
   9. BD (   2) C   3 - C   4        / 55. RY*(   4) C   3                    0.29    1.28    0.027
   9. BD (   2) C   3 - C   4        / 63. RY*(   3) C   4                    0.29    1.33    0.027
   9. BD (   2) C   3 - C   4        / 75. RY*(   6) C   5                    0.30    1.86    0.033
   9. BD (   2) C   3 - C   4        /161. BD*(   2) C   2 - C   9            9.90    0.28    0.067
   9. BD (   2) C   3 - C   4        /169. BD*(   2) C   5 - C   8           10.05    0.28    0.067
  10. BD (   1) C   3 - H  13        / 43. RY*(   1) C   2                    0.41    1.69    0.033
  10. BD (   1) C   3 - H  13        / 61. RY*(   1) C   4                    0.30    1.65    0.028
  10. BD (   1) C   3 - H  13        /159. BD*(   1) C   2 - C   3            0.41    1.05    0.026
  10. BD (   1) C   3 - H  13        /160. BD*(   1) C   2 - C   9            2.09    1.06    0.059
  10. BD (   1) C   3 - H  13        /162. BD*(   1) C   3 - C   4            0.53    1.08    0.030
  10. BD (   1) C   3 - H  13        /165. BD*(   1) C   4 - C   5            2.06    1.05    0.059
  11. BD (   1) C   4 - C   5        / 52. RY*(   1) C   3                    0.40    1.86    0.034
  11. BD (   1) C   4 - C   5        / 53. RY*(   2) C   3                    0.88    1.44    0.045
  11. BD (   1) C   4 - C   5        / 79. RY*(   1) C   6                    0.37    1.27    0.028
  11. BD (   1) C   4 - C   5        / 97. RY*(   1) C   8                    0.52    1.86    0.039
  11. BD (   1) C   4 - C   5        /162. BD*(   1) C   3 - C   4            1.34    1.28    0.053
  11. BD (   1) C   4 - C   5        /164. BD*(   1) C   3 - H  13            1.06    1.19    0.045
  11. BD (   1) C   4 - C   5        /166. BD*(   1) C   4 - H  14            0.55    1.18    0.032
  11. BD (   1) C   4 - C   5        /167. BD*(   1) C   5 - C   6            0.84    1.11    0.039
  11. BD (   1) C   4 - C   5        /168. BD*(   1) C   5 - C   8            1.59    1.27    0.057
  11. BD (   1) C   4 - C   5        /170. BD*(   1) C   6 - O   7            0.63    1.02    0.032
  11. BD (   1) C   4 - C   5        /175. BD*(   1) C   8 - H  18            1.22    1.20    0.048
  12. BD (   1) C   4 - H  14        / 52. RY*(   1) C   3                    0.33    1.66    0.030
  12. BD (   1) C   4 - H  14        / 70. RY*(   1) C   5                    0.44    1.64    0.034
  12. BD (   1) C   4 - H  14        /159. BD*(   1) C   2 - C   3            2.02    1.06    0.058
  12. BD (   1) C   4 - H  14        /162. BD*(   1) C   3 - C   4            0.54    1.08    0.031
  12. BD (   1) C   4 - H  14        /165. BD*(   1) C   4 - C   5            0.36    1.06    0.025
  12. BD (   1) C   4 - H  14        /168. BD*(   1) C   5 - C   8            2.14    1.07    0.060
  13. BD (   1) C   5 - C   6        / 61. RY*(   1) C   4                    0.68    1.79    0.044
  13. BD (   1) C   5 - C   6        / 97. RY*(   1) C   8                    0.65    1.79    0.043
  13. BD (   1) C   5 - C   6        /162. BD*(   1) C   3 - C   4            1.30    1.21    0.050
  13. BD (   1) C   5 - C   6        /165. BD*(   1) C   4 - C   5            0.97    1.18    0.043
  13. BD (   1) C   5 - C   6        /168. BD*(   1) C   5 - C   8            1.15    1.20    0.047
  13. BD (   1) C   5 - C   6        /173. BD*(   1) O   7 - H  17            0.83    1.11    0.038
  13. BD (   1) C   5 - C   6        /174. BD*(   1) C   8 - C   9            1.30    1.21    0.050
  14. BD (   1) C   5 - C   8        / 61. RY*(   1) C   4                    0.43    1.86    0.036
  14. BD (   1) C   5 - C   8        / 79. RY*(   1) C   6                    0.37    1.27    0.027
  14. BD (   1) C   5 - C   8        /106. RY*(   1) C   9                    0.43    1.88    0.036
  14. BD (   1) C   5 - C   8        /107. RY*(   2) C   9                    0.82    1.44    0.044
  14. BD (   1) C   5 - C   8        /165. BD*(   1) C   4 - C   5            1.62    1.25    0.057
  14. BD (   1) C   5 - C   8        /166. BD*(   1) C   4 - H  14            1.27    1.18    0.049
  14. BD (   1) C   5 - C   8        /167. BD*(   1) C   5 - C   6            0.97    1.11    0.041
  14. BD (   1) C   5 - C   8        /174. BD*(   1) C   8 - C   9            1.29    1.28    0.051
  14. BD (   1) C   5 - C   8        /175. BD*(   1) C   8 - H  18            0.64    1.20    0.035
  14. BD (   1) C   5 - C   8        /176. BD*(   1) C   9 - H  19            1.03    1.19    0.044
  15. BD (   2) C   5 - C   8        / 63. RY*(   3) C   4                    1.02    1.35    0.051
  15. BD (   2) C   5 - C   8        /110. RY*(   5) C   9                    0.47    1.94    0.041
  15. BD (   2) C   5 - C   8        /161. BD*(   2) C   2 - C   9            9.30    0.29    0.067
  15. BD (   2) C   5 - C   8        /163. BD*(   2) C   3 - C   4           10.62    0.30    0.072
  15. BD (   2) C   5 - C   8        /171. BD*(   1) C   6 - H  15            1.28    0.71    0.041
  15. BD (   2) C   5 - C   8        /172. BD*(   1) C   6 - H  16            1.28    0.71    0.041
  16. BD (   1) C   6 - O   7        / 71. RY*(   2) C   5                    0.28    1.76    0.028
  16. BD (   1) C   6 - O   7        /144. RY*(   2) H  17                    0.27    2.15    0.031
  16. BD (   1) C   6 - O   7        /165. BD*(   1) C   4 - C   5            1.12    1.36    0.050
  17. BD (   1) C   6 - H  15        / 72. RY*(   3) C   5                    0.44    1.47    0.032
  17. BD (   1) C   6 - H  15        / 88. RY*(   1) O   7                    0.36    1.64    0.031
  17. BD (   1) C   6 - H  15        /168. BD*(   1) C   5 - C   8            1.07    1.06    0.043
  17. BD (   1) C   6 - H  15        /169. BD*(   2) C   5 - C   8            1.60    0.52    0.040
  18. BD (   1) C   6 - H  16        / 72. RY*(   3) C   5                    0.44    1.47    0.032
  18. BD (   1) C   6 - H  16        / 88. RY*(   1) O   7                    0.36    1.64    0.031
  18. BD (   1) C   6 - H  16        /168. BD*(   1) C   5 - C   8            1.07    1.06    0.043
  18. BD (   1) C   6 - H  16        /169. BD*(   2) C   5 - C   8            1.60    0.52    0.040
  19. BD (   1) O   7 - H  17        / 80. RY*(   2) C   6                    0.29    1.84    0.029
  19. BD (   1) O   7 - H  17        / 83. RY*(   5) C   6                    0.26    2.49    0.032
  19. BD (   1) O   7 - H  17        /167. BD*(   1) C   5 - C   6            1.78    1.09    0.056
  20. BD (   1) C   8 - C   9        / 43. RY*(   1) C   2                    0.50    1.87    0.039
  20. BD (   1) C   8 - C   9        / 44. RY*(   2) C   2                    0.76    1.58    0.044
  20. BD (   1) C   8 - C   9        / 70. RY*(   1) C   5                    0.91    1.82    0.052
  20. BD (   1) C   8 - C   9        /155. BD*(   1) C   1 - C   2            1.69    1.11    0.055
  20. BD (   1) C   8 - C   9        /160. BD*(   1) C   2 - C   9            1.40    1.24    0.053
  20. BD (   1) C   8 - C   9        /167. BD*(   1) C   5 - C   6            1.80    1.09    0.056
  20. BD (   1) C   8 - C   9        /168. BD*(   1) C   5 - C   8            1.50    1.24    0.055
  20. BD (   1) C   8 - C   9        /175. BD*(   1) C   8 - H  18            0.72    1.18    0.037
  20. BD (   1) C   8 - C   9        /176. BD*(   1) C   9 - H  19            0.62    1.17    0.034
  21. BD (   1) C   8 - H  18        / 70. RY*(   1) C   5                    0.25    1.63    0.026
  21. BD (   1) C   8 - H  18        /106. RY*(   1) C   9                    0.30    1.67    0.029
  21. BD (   1) C   8 - H  18        /160. BD*(   1) C   2 - C   9            1.99    1.05    0.058
  21. BD (   1) C   8 - H  18        /165. BD*(   1) C   4 - C   5            2.29    1.04    0.062
  21. BD (   1) C   8 - H  18        /168. BD*(   1) C   5 - C   8            0.48    1.06    0.028
  21. BD (   1) C   8 - H  18        /174. BD*(   1) C   8 - C   9            0.55    1.07    0.031
  22. BD (   1) C   9 - H  19        / 43. RY*(   1) C   2                    0.41    1.69    0.033
  22. BD (   1) C   9 - H  19        / 97. RY*(   1) C   8                    0.31    1.65    0.029
  22. BD (   1) C   9 - H  19        /159. BD*(   1) C   2 - C   3            2.17    1.05    0.060
  22. BD (   1) C   9 - H  19        /160. BD*(   1) C   2 - C   9            0.40    1.06    0.026
  22. BD (   1) C   9 - H  19        /168. BD*(   1) C   5 - C   8            2.03    1.06    0.059
  22. BD (   1) C   9 - H  19        /174. BD*(   1) C   8 - C   9            0.49    1.07    0.029
  23. CR (   1) C   1                / 43. RY*(   1) C   2                    0.27   11.24    0.069
  23. CR (   1) C   1                / 50. RY*(   8) C   2                    0.26   12.05    0.070
  23. CR (   1) C   1                /115. RY*(   1) H  10                    0.41   10.53    0.083
  23. CR (   1) C   1                /119. RY*(   1) H  11                    0.37   10.54    0.079
  23. CR (   1) C   1                /123. RY*(   1) H  12                    0.41   10.53    0.083
  23. CR (   1) C   1                /159. BD*(   1) C   2 - C   3            0.42   10.60    0.085
  23. CR (   1) C   1                /160. BD*(   1) C   2 - C   9            0.44   10.61    0.086
  24. CR (   1) C   2                / 36. RY*(   3) C   1                    0.63   10.76    0.104
  24. CR (   1) C   2                / 53. RY*(   2) C   3                    0.87   10.83    0.122
  24. CR (   1) C   2                /107. RY*(   2) C   9                    0.87   10.83    0.123
  24. CR (   1) C   2                /162. BD*(   1) C   3 - C   4            0.42   10.68    0.085
  24. CR (   1) C   2                /164. BD*(   1) C   3 - H  13            0.27   10.58    0.068
  24. CR (   1) C   2                /174. BD*(   1) C   8 - C   9            0.43   10.68    0.086
  24. CR (   1) C   2                /176. BD*(   1) C   9 - H  19            0.27   10.58    0.068
  25. CR (   1) C   3                / 43. RY*(   1) C   2                    0.27   11.26    0.070
  25. CR (   1) C   3                / 44. RY*(   2) C   2                    0.76   10.97    0.115
  25. CR (   1) C   3                / 46. RY*(   4) C   2                    0.26   11.03    0.068
  25. CR (   1) C   3                / 62. RY*(   2) C   4                    0.36   10.81    0.079
  25. CR (   1) C   3                / 64. RY*(   4) C   4                    0.44   10.72    0.087
  25. CR (   1) C   3                /127. RY*(   1) H  13                    0.39   10.46    0.080
  25. CR (   1) C   3                /155. BD*(   1) C   1 - C   2            0.47   10.50    0.089
  25. CR (   1) C   3                /160. BD*(   1) C   2 - C   9            0.47   10.63    0.090
  25. CR (   1) C   3                /165. BD*(   1) C   4 - C   5            0.53   10.62    0.095
  25. CR (   1) C   3                /166. BD*(   1) C   4 - H  14            0.31   10.54    0.072
  26. CR (   1) C   4                / 53. RY*(   2) C   3                    0.34   10.81    0.076
  26. CR (   1) C   4                / 54. RY*(   3) C   3                    0.52   10.70    0.094
  26. CR (   1) C   4                / 70. RY*(   1) C   5                    0.64   11.21    0.107
  26. CR (   1) C   4                / 71. RY*(   2) C   5                    0.34   11.02    0.078
  26. CR (   1) C   4                /131. RY*(   1) H  14                    0.39   10.46    0.080
  26. CR (   1) C   4                /159. BD*(   1) C   2 - C   3            0.52   10.63    0.094
  26. CR (   1) C   4                /164. BD*(   1) C   3 - H  13            0.30   10.56    0.071
  26. CR (   1) C   4                /167. BD*(   1) C   5 - C   6            0.48   10.48    0.090
  26. CR (   1) C   4                /168. BD*(   1) C   5 - C   8            0.50   10.64    0.092
  27. CR (   1) C   5                / 62. RY*(   2) C   4                    0.84   10.84    0.121
  27. CR (   1) C   5                / 80. RY*(   2) C   6                    0.40   11.26    0.085
  27. CR (   1) C   5                / 98. RY*(   2) C   8                    0.89   10.85    0.124
  27. CR (   1) C   5                /162. BD*(   1) C   3 - C   4            0.40   10.68    0.083
  27. CR (   1) C   5                /166. BD*(   1) C   4 - H  14            0.28   10.58    0.069
  27. CR (   1) C   5                /174. BD*(   1) C   8 - C   9            0.41   10.68    0.084
  27. CR (   1) C   5                /175. BD*(   1) C   8 - H  18            0.27   10.60    0.068
  28. CR (   1) C   6                /135. RY*(   1) H  15                    0.38   10.53    0.079
  28. CR (   1) C   6                /139. RY*(   1) H  16                    0.38   10.53    0.079
  28. CR (   1) C   6                /165. BD*(   1) C   4 - C   5            0.38   10.69    0.081
  28. CR (   1) C   6                /168. BD*(   1) C   5 - C   8            0.43   10.70    0.086
  28. CR (   1) C   6                /170. BD*(   1) C   6 - O   7            0.44   10.45    0.086
  29. CR (   1) O   7                / 79. RY*(   1) C   6                    0.82   19.52    0.160
  29. CR (   1) O   7                / 84. RY*(   6) C   6                    0.42   20.05    0.116
  30. CR (   1) C   8                / 71. RY*(   2) C   5                    1.02   11.01    0.134
  30. CR (   1) C   8                /107. RY*(   2) C   9                    0.40   10.80    0.083
  30. CR (   1) C   8                /109. RY*(   4) C   9                    0.43   10.71    0.086
  30. CR (   1) C   8                /147. RY*(   1) H  18                    0.45   10.48    0.087
  30. CR (   1) C   8                /160. BD*(   1) C   2 - C   9            0.52   10.63    0.094
  30. CR (   1) C   8                /165. BD*(   1) C   4 - C   5            0.53   10.62    0.095
  30. CR (   1) C   8                /167. BD*(   1) C   5 - C   6            0.50   10.47    0.092
  30. CR (   1) C   8                /176. BD*(   1) C   9 - H  19            0.28   10.55    0.069
  31. CR (   1) C   9                / 44. RY*(   2) C   2                    0.86   10.97    0.123
  31. CR (   1) C   9                / 98. RY*(   2) C   8                    0.35   10.82    0.078
  31. CR (   1) C   9                /100. RY*(   4) C   8                    0.43   10.73    0.085
  31. CR (   1) C   9                /151. RY*(   1) H  19                    0.40   10.47    0.081
  31. CR (   1) C   9                /155. BD*(   1) C   1 - C   2            0.50   10.50    0.092
  31. CR (   1) C   9                /159. BD*(   1) C   2 - C   3            0.48   10.62    0.091
  31. CR (   1) C   9                /168. BD*(   1) C   5 - C   8            0.51   10.63    0.094
  31. CR (   1) C   9                /175. BD*(   1) C   8 - H  18            0.30   10.57    0.071
  32. LP (   1) O   7                / 79. RY*(   1) C   6                    0.80    1.13    0.038
  32. LP (   1) O   7                /144. RY*(   2) H  17                    0.26    1.89    0.028
  32. LP (   1) O   7                /145. RY*(   3) H  17                    0.30    1.65    0.028
  32. LP (   1) O   7                /167. BD*(   1) C   5 - C   6            0.55    0.97    0.029
  32. LP (   1) O   7                /171. BD*(   1) C   6 - H  15            0.66    1.00    0.032
  32. LP (   1) O   7                /172. BD*(   1) C   6 - H  16            0.65    1.00    0.032
  32. LP (   1) O   7                /175. BD*(   1) C   8 - H  18            0.25    1.06    0.021
  33. LP (   2) O   7                / 81. RY*(   3) C   6                    0.70    1.82    0.045
  33. LP (   2) O   7                / 82. RY*(   4) C   6                    0.29    1.98    0.031
  33. LP (   2) O   7                /143. RY*(   1) H  17                    1.02    1.95    0.057
  33. LP (   2) O   7                /171. BD*(   1) C   6 - H  15            3.35    0.72    0.062
  33. LP (   2) O   7                /172. BD*(   1) C   6 - H  16            3.35    0.72    0.062
 161. BD*(   2) C   2 - C   9        / 47. RY*(   5) C   2                    0.29    1.82    0.068
 161. BD*(   2) C   2 - C   9        / 49. RY*(   7) C   2                    0.36    1.49    0.069
 161. BD*(   2) C   2 - C   9        / 55. RY*(   4) C   3                    0.31    1.00    0.053
 161. BD*(   2) C   2 - C   9        /108. RY*(   3) C   9                    1.63    0.83    0.110
 161. BD*(   2) C   2 - C   9        /156. BD*(   1) C   1 - H  10            0.44    0.45    0.042
 161. BD*(   2) C   2 - C   9        /158. BD*(   1) C   1 - H  12            0.44    0.45    0.042
 163. BD*(   2) C   3 - C   4        / 56. RY*(   5) C   3                    0.59    1.50    0.099
 163. BD*(   2) C   3 - C   4        / 65. RY*(   5) C   4                    0.65    1.44    0.101
 169. BD*(   2) C   5 - C   8        / 63. RY*(   3) C   4                    0.29    1.05    0.052
 169. BD*(   2) C   5 - C   8        / 74. RY*(   5) C   5                    0.31    1.78    0.071
 169. BD*(   2) C   5 - C   8        / 75. RY*(   6) C   5                    0.33    1.58    0.069
 169. BD*(   2) C   5 - C   8        / 99. RY*(   3) C   8                    2.09    0.61    0.106
 169. BD*(   2) C   5 - C   8        /171. BD*(   1) C   6 - H  15            0.44    0.41    0.039
 169. BD*(   2) C   5 - C   8        /172. BD*(   1) C   6 - H  16            0.44    0.41    0.039


 Natural Bond Orbitals (Summary):

                                                            Principal Delocalizations
           NBO                        Occupancy    Energy   (geminal,vicinal,remote)
 ====================================================================================
 Molecular unit  1  (C8H10O)
     1. BD (   1) C   1 - C   2          0.99039    -0.80345  162(v),174(v),160(g),159(g)
                                                    52(v),106(v)
     2. BD (   1) C   1 - H  10          0.98820    -0.65262  161(v),160(v),45(v)
     3. BD (   1) C   1 - H  11          0.99430    -0.64790  159(v)
     4. BD (   1) C   1 - H  12          0.98820    -0.65262  161(v),160(v),45(v)
     5. BD (   1) C   2 - C   3          0.98753    -0.88015  162(g),160(g),176(v),166(v)
                                                    155(g),62(v),34(v),164(g)
                                                    106(v),157(v),61(v)
     6. BD (   1) C   2 - C   9          0.98813    -0.88704  159(g),174(g),164(v),98(v)
                                                    155(g),175(v),176(g),34(v)
                                                    52(v),97(v)
     7. BD (   2) C   2 - C   9          0.84377    -0.45664  163(v),169(v),158(v),156(v)
                                                    55(v),35(v),99(v),101(v)
     8. BD (   1) C   3 - C   4          0.98881    -0.87329  167(v),155(v),165(g),159(g)
                                                    71(v),166(g),44(v),164(g)
                                                    43(v)
     9. BD (   2) C   3 - C   4          0.82896    -0.44254  169(v),161(v),49(v),75(v)
                                                    55(g),63(g)
    10. BD (   1) C   3 - H  13          0.98934    -0.68288  160(v),165(v),162(g),43(v)
                                                    159(g),61(v)
    11. BD (   1) C   4 - C   5          0.98752    -0.88870  168(g),162(g),175(v),164(v)
                                                    53(v),167(g),170(v),166(g)
                                                    97(v),52(v),79(v)
    12. BD (   1) C   4 - H  14          0.98931    -0.69024  168(v),159(v),162(g),70(v)
                                                    165(g),52(v)
    13. BD (   1) C   5 - C   6          0.98855    -0.81960  162(v),174(v),168(g),165(g)
                                                    173(v),61(v),97(v)
    14. BD (   1) C   5 - C   8          0.98731    -0.88745  165(g),174(g),166(v),176(v)
                                                    167(g),107(v),175(g),106(v)
                                                    61(v),79(v)
    15. BD (   2) C   5 - C   8          0.84240    -0.45737  163(v),161(v),171(v),172(v)
                                                    63(v),110(v)
    16. BD (   1) C   6 - O   7          0.99772    -0.99893  165(v),71(v),144(v)
    17. BD (   1) C   6 - H  15          0.98874    -0.68594  169(v),168(v),72(v),88(v)
    18. BD (   1) C   6 - H  16          0.98874    -0.68594  169(v),168(v),72(v),88(v)
    19. BD (   1) O   7 - H  17          0.99351    -0.86835  167(v),80(v),83(v)
    20. BD (   1) C   8 - C   9          0.98873    -0.86646  167(v),155(v),168(g),160(g)
                                                    70(v),44(v),175(g),176(g)
                                                    43(v)
    21. BD (   1) C   8 - H  18          0.98856    -0.67818  165(v),160(v),174(g),168(g)
                                                    106(v)
    22. BD (   1) C   9 - H  19          0.98955    -0.68262  159(v),168(v),174(g),43(v)
                                                    160(g),97(v)
    23. CR (   1) C   1                  0.99959   -10.23723  160(v),159(v),115(v),123(v)
                                                    119(v),43(v),50(v)
    24. CR (   1) C   2                  0.99943   -10.28471  107(v),53(v),36(v),174(v)
                                                    162(v),164(v),176(v)
    25. CR (   1) C   3                  0.99945   -10.25381  44(v),165(v),160(v),155(v)
                                                    64(v),127(v),62(v),166(v)
                                                    43(v),46(v)
    26. CR (   1) C   4                  0.99945   -10.26032  70(v),159(v),54(v),168(v)
                                                    167(v),131(v),71(v),53(v)
                                                    164(v)
    27. CR (   1) C   5                  0.99943   -10.28513  98(v),62(v),174(v),162(v)
                                                    80(v),166(v),175(v)
    28. CR (   1) C   6                  0.99952   -10.31992  170(g),168(v),165(v),135(v)
                                                    139(v)
    29. CR (   1) O   7                  0.99987   -19.13065  79(v),84(v)
    30. CR (   1) C   8                  0.99945   -10.25143  71(v),165(v),160(v),167(v)
                                                    147(v),109(v),107(v),176(v)
    31. CR (   1) C   9                  0.99945   -10.25615  44(v),168(v),155(v),159(v)
                                                    100(v),151(v),98(v),175(v)
    32. LP (   1) O   7                  0.98854    -0.74698  79(v),171(v),172(v),167(v)
                                                    145(v),144(v),175(r)
    33. LP (   2) O   7                  0.97912    -0.47009  172(v),171(v),143(v),81(v)
                                                    82(v)
    34. RY*(   1) C   1                  0.00223     0.52176   
    35. RY*(   2) C   1                  0.00089     0.69653   
    36. RY*(   3) C   1                  0.00042     0.47919   
    37. RY*(   4) C   1                  0.00004     0.80820   
    38. RY*(   5) C   1                  0.00000     2.00027   
    39. RY*(   6) C   1                  0.00000     1.77424   
    40. RY*(   7) C   1                  0.00000     2.07103   
    41. RY*(   8) C   1                  0.00001     1.93695   
    42. RY*(   9) C   1                  0.00000     2.15147   
    43. RY*(   1) C   2                  0.00265     1.00682   
    44. RY*(   2) C   2                  0.00142     0.71385   
    45. RY*(   3) C   2                  0.00086     0.84439   
    46. RY*(   4) C   2                  0.00048     0.77152   
    47. RY*(   5) C   2                  0.00044     1.65204   
    48. RY*(   6) C   2                  0.00024     2.07756   
    49. RY*(   7) C   2                  0.00013     1.32267   
    50. RY*(   8) C   2                  0.00006     1.80894   
    51. RY*(   9) C   2                  0.00001     1.96852   
    52. RY*(   1) C   3                  0.00312     0.97436   
    53. RY*(   2) C   3                  0.00144     0.54867   
    54. RY*(   3) C   3                  0.00053     0.43626   
    55. RY*(   4) C   3                  0.00047     0.83306   
    56. RY*(   5) C   3                  0.00026     1.34542   
    57. RY*(   6) C   3                  0.00006     2.17498   
    58. RY*(   7) C   3                  0.00003     2.19710   
    59. RY*(   8) C   3                  0.00001     1.67700   
    60. RY*(   9) C   3                  0.00000     2.03537   
    61. RY*(   1) C   4                  0.00306     0.96756   
    62. RY*(   2) C   4                  0.00135     0.55337   
    63. RY*(   3) C   4                  0.00054     0.88831   
    64. RY*(   4) C   4                  0.00046     0.46448   
    65. RY*(   5) C   4                  0.00024     1.28897   
    66. RY*(   6) C   4                  0.00006     2.14602   
    67. RY*(   7) C   4                  0.00003     2.20253   
    68. RY*(   8) C   4                  0.00000     1.66595   
    69. RY*(   9) C   4                  0.00000     2.02443   
    70. RY*(   1) C   5                  0.00277     0.95423   
    71. RY*(   2) C   5                  0.00192     0.76221   
    72. RY*(   3) C   5                  0.00100     0.78888   
    73. RY*(   4) C   5                  0.00058     0.59262   
    74. RY*(   5) C   5                  0.00046     1.62148   
    75. RY*(   6) C   5                  0.00015     1.41817   
    76. RY*(   7) C   5                  0.00013     2.18521   
    77. RY*(   8) C   5                  0.00009     1.89143   
    78. RY*(   9) C   5                  0.00001     1.96750   
    79. RY*(   1) C   6                  0.00248     0.38538   
    80. RY*(   2) C   6                  0.00180     0.97294   
    81. RY*(   3) C   6                  0.00107     1.35094   
    82. RY*(   4) C   6                  0.00077     1.50867   
    83. RY*(   5) C   6                  0.00023     1.62653   
    84. RY*(   6) C   6                  0.00013     0.92145   
    85. RY*(   7) C   6                  0.00002     1.56381   
    86. RY*(   8) C   6                  0.00000     1.64180   
    87. RY*(   9) C   6                  0.00001     2.00127   
    88. RY*(   1) O   7                  0.00079     0.95834   
    89. RY*(   2) O   7                  0.00052     1.32441   
    90. RY*(   3) O   7                  0.00004     1.16242   
    91. RY*(   4) O   7                  0.00001     1.22494   
    92. RY*(   5) O   7                  0.00001     2.78218   
    93. RY*(   6) O   7                  0.00000     2.60879   
    94. RY*(   7) O   7                  0.00000     2.51022   
    95. RY*(   8) O   7                  0.00001     2.80183   
    96. RY*(   9) O   7                  0.00000     2.82631   
    97. RY*(   1) C   8                  0.00317     0.96936   
    98. RY*(   2) C   8                  0.00163     0.56643   
    99. RY*(   3) C   8                  0.00080     0.44641   
   100. RY*(   4) C   8                  0.00046     0.47295   
   101. RY*(   5) C   8                  0.00032     1.69595   
   102. RY*(   6) C   8                  0.00006     2.19034   
   103. RY*(   7) C   8                  0.00004     2.20706   
   104. RY*(   8) C   8                  0.00001     1.72020   
   105. RY*(   9) C   8                  0.00000     2.03289   
   106. RY*(   1) C   9                  0.00303     0.98907   
   107. RY*(   2) C   9                  0.00126     0.55027   
   108. RY*(   3) C   9                  0.00059     0.66450   
   109. RY*(   4) C   9                  0.00056     0.46145   
   110. RY*(   5) C   9                  0.00029     1.47836   
   111. RY*(   6) C   9                  0.00007     2.17876   
   112. RY*(   7) C   9                  0.00002     2.16713   
   113. RY*(   8) C   9                  0.00001     1.69835   
   114. RY*(   9) C   9                  0.00000     2.02748   
   115. RY*(   1) H  10                  0.00058     0.28962   
   116. RY*(   2) H  10                  0.00010     1.63471   
   117. RY*(   3) H  10                  0.00008     1.62291   
   118. RY*(   4) H  10                  0.00002     2.07711   
   119. RY*(   1) H  11                  0.00053     0.30247   
   120. RY*(   2) H  11                  0.00006     1.65271   
   121. RY*(   3) H  11                  0.00007     1.59723   
   122. RY*(   4) H  11                  0.00001     2.09671   
   123. RY*(   1) H  12                  0.00058     0.28961   
   124. RY*(   2) H  12                  0.00010     1.63472   
   125. RY*(   3) H  12                  0.00008     1.62291   
   126. RY*(   4) H  12                  0.00002     2.07710   
   127. RY*(   1) H  13                  0.00072     0.20211   
   128. RY*(   2) H  13                  0.00006     1.49120   
   129. RY*(   3) H  13                  0.00003     2.05555   
   130. RY*(   4) H  13                  0.00004     1.96032   
   131. RY*(   1) H  14                  0.00075     0.19891   
   132. RY*(   2) H  14                  0.00007     1.48566   
   133. RY*(   3) H  14                  0.00003     2.13330   
   134. RY*(   4) H  14                  0.00004     1.87277   
   135. RY*(   1) H  15                  0.00109     0.21102   
   136. RY*(   2) H  15                  0.00013     1.58822   
   137. RY*(   3) H  15                  0.00007     1.71552   
   138. RY*(   4) H  15                  0.00001     2.05108   
   139. RY*(   1) H  16                  0.00109     0.21102   
   140. RY*(   2) H  16                  0.00013     1.58822   
   141. RY*(   3) H  16                  0.00007     1.71552   
   142. RY*(   4) H  16                  0.00001     2.05108   
   143. RY*(   1) H  17                  0.00073     1.47998   
   144. RY*(   2) H  17                  0.00059     1.14611   
   145. RY*(   3) H  17                  0.00035     0.90474   
   146. RY*(   4) H  17                  0.00001     2.13570   
   147. RY*(   1) H  18                  0.00109     0.22674   
   148. RY*(   2) H  18                  0.00005     1.89755   
   149. RY*(   3) H  18                  0.00005     1.50291   
   150. RY*(   4) H  18                  0.00003     2.14887   
   151. RY*(   1) H  19                  0.00070     0.21161   
   152. RY*(   2) H  19                  0.00006     1.48962   
   153. RY*(   3) H  19                  0.00003     2.14154   
   154. RY*(   4) H  19                  0.00003     1.88465   
   155. BD*(   1) C   1 - C   2          0.00778     0.24128   
   156. BD*(   1) C   1 - H  10          0.00368     0.28626   
   157. BD*(   1) C   1 - H  11          0.00179     0.29788   
   158. BD*(   1) C   1 - H  12          0.00368     0.28626   
   159. BD*(   1) C   2 - C   3          0.01280     0.36579   
   160. BD*(   1) C   2 - C   9          0.01227     0.37530   
   161. BD*(   2) C   2 - C   9          0.17840    -0.16325  169(v),163(v),108(g),158(v)
                                                    156(v),49(g),55(v),47(g)
   162. BD*(   1) C   3 - C   4          0.00735     0.39462   
   163. BD*(   2) C   3 - C   4          0.14491    -0.15378  169(v),161(v),65(g),56(g)
   164. BD*(   1) C   3 - H  13          0.00669     0.29899   
   165. BD*(   1) C   4 - C   5          0.01137     0.36516   
   166. BD*(   1) C   4 - H  14          0.00693     0.29029   
   167. BD*(   1) C   5 - C   6          0.01547     0.22130   
   168. BD*(   1) C   5 - C   8          0.01231     0.37713   
   169. BD*(   2) C   5 - C   8          0.17812    -0.16156  161(v),163(v),99(g),171(v)
                                                    172(v),75(g),74(g),63(v)
   170. BD*(   1) C   6 - O   7          0.00293     0.13164   
   171. BD*(   1) C   6 - H  15          0.01434     0.25305   
   172. BD*(   1) C   6 - H  16          0.01434     0.25305   
   173. BD*(   1) O   7 - H  17          0.00210     0.29024   
   174. BD*(   1) C   8 - C   9          0.00772     0.39065   
   175. BD*(   1) C   8 - H  18          0.00741     0.31567   
   176. BD*(   1) C   9 - H  19          0.00688     0.30001   
       -------------------------------
              Total Lewis   32.28153  ( 97.8228%)
        Valence non-Lewis    0.65927  (  1.9978%)
        Rydberg non-Lewis    0.05920  (  0.1794%)
       -------------------------------
            Total unit  1   33.00000  (100.0000%)
           Charge unit  1    0.00000


 ***************************************************
 *******         Beta  spin orbitals         *******
 ***************************************************


 NATURAL POPULATIONS:  Natural atomic orbital occupancies 
                                                          
   NAO  Atom  No  lang   Type(AO)    Occupancy      Energy
 ----------------------------------------------------------
     1    C    1  S      Cor( 1S)     0.99959     -10.23746
     2    C    1  S      Val( 2S)     0.55119      -0.40504
     3    C    1  S      Ryd( 3S)     0.00024       0.70752
     4    C    1  px     Val( 2p)     0.53486      -0.23531
     5    C    1  px     Ryd( 3p)     0.00077       0.33238
     6    C    1  py     Val( 2p)     0.63177      -0.25017
     7    C    1  py     Ryd( 3p)     0.00227       0.46235
     8    C    1  pz     Val( 2p)     0.60743      -0.24863
     9    C    1  pz     Ryd( 3p)     0.00022       0.41509
    10    C    1  dxy    Ryd( 3d)     0.00015       2.07423
    11    C    1  dxz    Ryd( 3d)     0.00007       2.05261
    12    C    1  dyz    Ryd( 3d)     0.00022       2.08268
    13    C    1  dx2y2  Ryd( 3d)     0.00038       2.18914
    14    C    1  dz2    Ryd( 3d)     0.00024       2.14820

    15    C    2  S      Cor( 1S)     0.99943     -10.27997
    16    C    2  S      Val( 2S)     0.44347      -0.31872
    17    C    2  S      Ryd( 3S)     0.00062       0.38649
    18    C    2  px     Val( 2p)     0.54366      -0.25143
    19    C    2  px     Ryd( 3p)     0.00267       0.89998
    20    C    2  py     Val( 2p)     0.54027      -0.23957
    21    C    2  py     Ryd( 3p)     0.00166       0.65987
    22    C    2  pz     Val( 2p)     0.23446      -0.25743
    23    C    2  pz     Ryd( 3p)     0.00030       0.44968
    24    C    2  dxy    Ryd( 3d)     0.00056       2.25502
    25    C    2  dxz    Ryd( 3d)     0.00035       1.71337
    26    C    2  dyz    Ryd( 3d)     0.00030       1.72613
    27    C    2  dx2y2  Ryd( 3d)     0.00046       2.20574
    28    C    2  dz2    Ryd( 3d)     0.00030       2.00728

    29    C    3  S      Cor( 1S)     0.99944     -10.25342
    30    C    3  S      Val( 2S)     0.47723      -0.33080
    31    C    3  S      Ryd( 3S)     0.00081       0.40157
    32    C    3  px     Val( 2p)     0.56065      -0.23523
    33    C    3  px     Ryd( 3p)     0.00249       0.66123
    34    C    3  py     Val( 2p)     0.57822      -0.24185
    35    C    3  py     Ryd( 3p)     0.00283       0.70915
    36    C    3  pz     Val( 2p)     0.45731      -0.28912
    37    C    3  pz     Ryd( 3p)     0.00029       0.38926
    38    C    3  dxy    Ryd( 3d)     0.00038       2.32398
    39    C    3  dxz    Ryd( 3d)     0.00024       1.73758
    40    C    3  dyz    Ryd( 3d)     0.00011       1.73741
    41    C    3  dx2y2  Ryd( 3d)     0.00038       2.25388
    42    C    3  dz2    Ryd( 3d)     0.00021       2.03613

    43    C    4  S      Cor( 1S)     0.99945     -10.25934
    44    C    4  S      Val( 2S)     0.47555      -0.33310
    45    C    4  S      Ryd( 3S)     0.00069       0.40821
    46    C    4  px     Val( 2p)     0.54522      -0.23413
    47    C    4  px     Ryd( 3p)     0.00207       0.56955
    48    C    4  py     Val( 2p)     0.59358      -0.25099
    49    C    4  py     Ryd( 3p)     0.00311       0.79643
    50    C    4  pz     Val( 2p)     0.43226      -0.28949
    51    C    4  pz     Ryd( 3p)     0.00029       0.38725
    52    C    4  dxy    Ryd( 3d)     0.00042       2.27125
    53    C    4  dxz    Ryd( 3d)     0.00023       1.74123
    54    C    4  dyz    Ryd( 3d)     0.00015       1.73144
    55    C    4  dx2y2  Ryd( 3d)     0.00033       2.30326
    56    C    4  dz2    Ryd( 3d)     0.00022       2.03519

    57    C    5  S      Cor( 1S)     0.99942     -10.28069
    58    C    5  S      Val( 2S)     0.44497      -0.32297
    59    C    5  S      Ryd( 3S)     0.00077       0.38249
    60    C    5  px     Val( 2p)     0.53948      -0.26318
    61    C    5  px     Ryd( 3p)     0.00261       0.90393
    62    C    5  py     Val( 2p)     0.54718      -0.24835
    63    C    5  py     Ryd( 3p)     0.00206       0.66430
    64    C    5  pz     Val( 2p)     0.25879      -0.26677
    65    C    5  pz     Ryd( 3p)     0.00040       0.44806
    66    C    5  dxy    Ryd( 3d)     0.00045       2.26025
    67    C    5  dxz    Ryd( 3d)     0.00030       1.72305
    68    C    5  dyz    Ryd( 3d)     0.00036       1.72393
    69    C    5  dx2y2  Ryd( 3d)     0.00046       2.20458
    70    C    5  dz2    Ryd( 3d)     0.00031       2.00158

    71    C    6  S      Cor( 1S)     0.99952     -10.32001
    72    C    6  S      Val( 2S)     0.50404      -0.40575
    73    C    6  S      Ryd( 3S)     0.00173       0.60752
    74    C    6  px     Val( 2p)     0.48780      -0.26108
    75    C    6  px     Ryd( 3p)     0.00099       0.33821
    76    C    6  py     Val( 2p)     0.44589      -0.25211
    77    C    6  py     Ryd( 3p)     0.00266       0.38998
    78    C    6  pz     Val( 2p)     0.58700      -0.27182
    79    C    6  pz     Ryd( 3p)     0.00035       0.48585
    80    C    6  dxy    Ryd( 3d)     0.00076       2.05470
    81    C    6  dxz    Ryd( 3d)     0.00039       1.85466
    82    C    6  dyz    Ryd( 3d)     0.00079       2.17279
    83    C    6  dx2y2  Ryd( 3d)     0.00091       2.05001
    84    C    6  dz2    Ryd( 3d)     0.00043       2.05830

    85    O    7  S      Cor( 1S)     0.99987     -19.12903
    86    O    7  S      Val( 2S)     0.83732      -1.02283
    87    O    7  S      Ryd( 3S)     0.00057       1.25849
    88    O    7  px     Val( 2p)     0.74635      -0.44360
    89    O    7  px     Ryd( 3p)     0.00105       1.12737
    90    O    7  py     Val( 2p)     0.80817      -0.46822
    91    O    7  py     Ryd( 3p)     0.00039       0.96356
    92    O    7  pz     Val( 2p)     0.91917      -0.45410
    93    O    7  pz     Ryd( 3p)     0.00095       0.89086
    94    O    7  dxy    Ryd( 3d)     0.00056       2.89751
    95    O    7  dxz    Ryd( 3d)     0.00007       2.62565
    96    O    7  dyz    Ryd( 3d)     0.00051       2.57544
    97    O    7  dx2y2  Ryd( 3d)     0.00063       3.03365
    98    O    7  dz2    Ryd( 3d)     0.00035       2.85801

    99    C    8  S      Cor( 1S)     0.99945     -10.25090
   100    C    8  S      Val( 2S)     0.47804      -0.32673
   101    C    8  S      Ryd( 3S)     0.00072       0.40927
   102    C    8  px     Val( 2p)     0.56384      -0.23331
   103    C    8  px     Ryd( 3p)     0.00278       0.69704
   104    C    8  py     Val( 2p)     0.58081      -0.23887
   105    C    8  py     Ryd( 3p)     0.00281       0.70539
   106    C    8  pz     Val( 2p)     0.43849      -0.28379
   107    C    8  pz     Ryd( 3p)     0.00053       0.38967
   108    C    8  dxy    Ryd( 3d)     0.00037       2.33435
   109    C    8  dxz    Ryd( 3d)     0.00022       1.73899
   110    C    8  dyz    Ryd( 3d)     0.00011       1.74651
   111    C    8  dx2y2  Ryd( 3d)     0.00038       2.27469
   112    C    8  dz2    Ryd( 3d)     0.00022       2.03901

   113    C    9  S      Cor( 1S)     0.99944     -10.25511
   114    C    9  S      Val( 2S)     0.47837      -0.33034
   115    C    9  S      Ryd( 3S)     0.00073       0.41811
   116    C    9  px     Val( 2p)     0.54217      -0.22684
   117    C    9  px     Ryd( 3p)     0.00199       0.56497
   118    C    9  py     Val( 2p)     0.59524      -0.24583
   119    C    9  py     Ryd( 3p)     0.00315       0.80536
   120    C    9  pz     Val( 2p)     0.42166      -0.28369
   121    C    9  pz     Ryd( 3p)     0.00032       0.38588
   122    C    9  dxy    Ryd( 3d)     0.00043       2.27641
   123    C    9  dxz    Ryd( 3d)     0.00019       1.74396
   124    C    9  dyz    Ryd( 3d)     0.00016       1.73031
   125    C    9  dx2y2  Ryd( 3d)     0.00035       2.29874
   126    C    9  dz2    Ryd( 3d)     0.00022       2.03723

   127    H   10  S      Val( 1S)     0.34859      -0.07065
   128    H   10  S      Ryd( 2S)     0.00037       0.21558
   129    H   10  px     Ryd( 2p)     0.00016       1.69358
   130    H   10  py     Ryd( 2p)     0.00012       1.73204
   131    H   10  pz     Ryd( 2p)     0.00027       2.00787

   132    H   11  S      Val( 1S)     0.37395      -0.07142
   133    H   11  S      Ryd( 2S)     0.00052       0.22983
   134    H   11  px     Ryd( 2p)     0.00009       1.63600
   135    H   11  py     Ryd( 2p)     0.00033       2.19357
   136    H   11  pz     Ryd( 2p)     0.00006       1.59743

   137    H   12  S      Val( 1S)     0.34858      -0.07065
   138    H   12  S      Ryd( 2S)     0.00037       0.21558
   139    H   12  px     Ryd( 2p)     0.00016       1.69357
   140    H   12  py     Ryd( 2p)     0.00012       1.73198
   141    H   12  pz     Ryd( 2p)     0.00027       2.00795

   142    H   13  S      Val( 1S)     0.37007      -0.07917
   143    H   13  S      Ryd( 2S)     0.00074       0.18461
   144    H   13  px     Ryd( 2p)     0.00018       1.97305
   145    H   13  py     Ryd( 2p)     0.00029       2.06957
   146    H   13  pz     Ryd( 2p)     0.00006       1.49127

   147    H   14  S      Val( 1S)     0.37203      -0.08838
   148    H   14  S      Ryd( 2S)     0.00077       0.17890
   149    H   14  px     Ryd( 2p)     0.00008       1.88212
   150    H   14  py     Ryd( 2p)     0.00039       2.15312
   151    H   14  pz     Ryd( 2p)     0.00006       1.48587

   152    H   15  S      Val( 1S)     0.34864      -0.10212
   153    H   15  S      Ryd( 2S)     0.00071       0.19494
   154    H   15  px     Ryd( 2p)     0.00017       1.61305
   155    H   15  py     Ryd( 2p)     0.00011       1.82488
   156    H   15  pz     Ryd( 2p)     0.00032       1.97254

   157    H   16  S      Val( 1S)     0.34864      -0.10212
   158    H   16  S      Ryd( 2S)     0.00071       0.19494
   159    H   16  px     Ryd( 2p)     0.00017       1.61304
   160    H   16  py     Ryd( 2p)     0.00011       1.82490
   161    H   16  pz     Ryd( 2p)     0.00032       1.97251

   162    H   17  S      Val( 1S)     0.25241      -0.03314
   163    H   17  S      Ryd( 2S)     0.00043       0.26680
   164    H   17  px     Ryd( 2p)     0.00115       2.30661
   165    H   17  py     Ryd( 2p)     0.00051       1.64315
   166    H   17  pz     Ryd( 2p)     0.00071       1.48011

   167    H   18  S      Val( 1S)     0.36075      -0.05933
   168    H   18  S      Ryd( 2S)     0.00112       0.20308
   169    H   18  px     Ryd( 2p)     0.00022       2.00267
   170    H   18  py     Ryd( 2p)     0.00028       2.07755
   171    H   18  pz     Ryd( 2p)     0.00005       1.50310

   172    H   19  S      Val( 1S)     0.37062      -0.07757
   173    H   19  S      Ryd( 2S)     0.00072       0.19192
   174    H   19  px     Ryd( 2p)     0.00008       1.89165
   175    H   19  py     Ryd( 2p)     0.00039       2.16342
   176    H   19  pz     Ryd( 2p)     0.00005       1.48989


 Summary of Natural Population Analysis:                  
                                                          
                                       Natural Population 
                Natural  -----------------------------------------------
    Atom  No    Charge         Core      Valence    Rydberg      Total
 -----------------------------------------------------------------------
      C    1   -0.32939      0.99959     2.32525    0.00455     3.32939
      C    2    0.23150      0.99943     1.76185    0.00722     2.76850
      C    3   -0.08057      0.99944     2.07341    0.00772     3.08057
      C    4   -0.05357      0.99945     2.04662    0.00750     3.05357
      C    5    0.20244      0.99942     1.79041    0.00773     2.79756
      C    6   -0.03325      0.99952     2.02473    0.00901     3.03325
      O    7   -0.31598      0.99987     3.31102    0.00509     4.31598
      C    8   -0.06877      0.99945     2.06118    0.00814     3.06877
      C    9   -0.04441      0.99944     2.03743    0.00754     3.04441
      H   10    0.15050      0.00000     0.34859    0.00092     0.34950
      H   11    0.12505      0.00000     0.37395    0.00100     0.37495
      H   12    0.15050      0.00000     0.34858    0.00092     0.34950
      H   13    0.12867      0.00000     0.37007    0.00127     0.37133
      H   14    0.12667      0.00000     0.37203    0.00130     0.37333
      H   15    0.15006      0.00000     0.34864    0.00130     0.34994
      H   16    0.15006      0.00000     0.34864    0.00130     0.34994
      H   17    0.24479      0.00000     0.25241    0.00280     0.25521
      H   18    0.13758      0.00000     0.36075    0.00167     0.36242
      H   19    0.12813      0.00000     0.37062    0.00125     0.37187
 =======================================================================
   * Total *    1.00000      8.99561    22.92616    0.07823    32.00000

                                 Natural Population      
 --------------------------------------------------------
   Core                       8.99561 ( 99.9512% of   9)
   Valence                   22.92616 ( 99.6789% of  23)
   Natural Minimal Basis     31.92177 ( 99.7555% of  32)
   Natural Rydberg Basis      0.07823 (  0.2445% of  32)
 --------------------------------------------------------

    Atom  No          Natural Electron Configuration
 ----------------------------------------------------------------------------
      C    1      [core]2S( 0.55)2p( 1.77)
      C    2      [core]2S( 0.44)2p( 1.32)
      C    3      [core]2S( 0.48)2p( 1.60)3p( 0.01)
      C    4      [core]2S( 0.48)2p( 1.57)3p( 0.01)
      C    5      [core]2S( 0.44)2p( 1.35)3p( 0.01)
      C    6      [core]2S( 0.50)2p( 1.52)
      O    7      [core]2S( 0.84)2p( 2.47)
      C    8      [core]2S( 0.48)2p( 1.58)3p( 0.01)
      C    9      [core]2S( 0.48)2p( 1.56)3p( 0.01)
      H   10            1S( 0.35)
      H   11            1S( 0.37)
      H   12            1S( 0.35)
      H   13            1S( 0.37)
      H   14            1S( 0.37)
      H   15            1S( 0.35)
      H   16            1S( 0.35)
      H   17            1S( 0.25)
      H   18            1S( 0.36)
      H   19            1S( 0.37)


 NATURAL BOND ORBITAL ANALYSIS, beta spin orbitals:

                       Occupancies       Lewis Structure    Low   High
           Occ.    -------------------  -----------------   occ   occ
  Cycle   Thresh.   Lewis   Non-Lewis     CR  BD  3C  LP    (L)   (NL)   Dev
 =============================================================================
   1(1)    0.90    30.45263   1.54737      9  19   0   4     2      0    0.02
   2(2)    0.90    30.45263   1.54737      9  19   0   4     2      0    0.02
   3(1)    0.80    31.26017   0.73983      9  21   0   2     0      0    0.02
 -----------------------------------------------------------------------------

 Structure accepted: No low occupancy Lewis orbitals

 --------------------------------------------------------
   Core                      8.99561 ( 99.951% of   9)
   Valence Lewis            22.26456 ( 96.802% of  23)
  ==================       ============================
   Total Lewis              31.26017 ( 97.688% of  32)
  -----------------------------------------------------
   Valence non-Lewis         0.68654 (  2.145% of  32)
   Rydberg non-Lewis         0.05329 (  0.167% of  32)
  ==================       ============================
   Total non-Lewis           0.73983 (  2.312% of  32)
 --------------------------------------------------------


       (Occupancy)   Bond orbital/ Coefficients/ Hybrids
 ---------------------------------------------------------------------------------
     1. (0.99018) BD ( 1) C   1 - C   2  
                ( 47.97%)   0.6926* C   1 s( 29.19%)p 2.42( 70.75%)d 0.00(  0.05%)
                                            0.0004  0.5402  0.0088  0.8340  0.0094
                                            0.1089 -0.0020 -0.0000 -0.0000  0.0056
                                           -0.0000 -0.0000  0.0198 -0.0109
                ( 52.03%)   0.7213* C   2 s( 32.44%)p 2.08( 67.52%)d 0.00(  0.04%)
                                           -0.0000  0.5696 -0.0025 -0.8140  0.0177
                                           -0.1109  0.0004  0.0000 -0.0000  0.0039
                                           -0.0000 -0.0000  0.0141 -0.0131
     2. (0.96009) BD ( 1) C   1 - H  10  
                ( 63.78%)   0.7986* C   1 s( 23.32%)p 3.29( 76.64%)d 0.00(  0.03%)
                                           -0.0001  0.4829 -0.0029 -0.3606 -0.0152
                                            0.3692 -0.0112 -0.7069  0.0030 -0.0057
                                            0.0050 -0.0134 -0.0019  0.0097
                ( 36.22%)   0.6019* H  10 s( 99.90%)p 0.00(  0.10%)
                                            0.9995 -0.0021  0.0166 -0.0090  0.0248
     3. (0.99429) BD ( 1) C   1 - H  11  
                ( 62.47%)   0.7904* C   1 s( 24.14%)p 3.14( 75.83%)d 0.00(  0.04%)
                                            0.0001 -0.4913  0.0018  0.2074  0.0176
                                            0.8455 -0.0120  0.0001 -0.0000 -0.0055
                                            0.0000 -0.0000  0.0155  0.0092
                ( 37.53%)   0.6126* H  11 s( 99.91%)p 0.00(  0.09%)
                                           -0.9996  0.0003 -0.0104 -0.0277 -0.0000
     4. (0.96008) BD ( 1) C   1 - H  12  
                ( 63.78%)   0.7986* C   1 s( 23.32%)p 3.29( 76.64%)d 0.00(  0.03%)
                                           -0.0001  0.4829 -0.0029 -0.3606 -0.0152
                                            0.3691 -0.0112  0.7070 -0.0030 -0.0057
                                           -0.0050  0.0134 -0.0019  0.0098
                ( 36.22%)   0.6019* H  12 s( 99.90%)p 0.00(  0.10%)
                                            0.9995 -0.0021  0.0166 -0.0090 -0.0248
     5. (0.98712) BD ( 1) C   2 - C   3  
                ( 50.42%)   0.7101* C   2 s( 33.48%)p 1.99( 66.46%)d 0.00(  0.06%)
                                           -0.0001  0.5786  0.0061  0.3014 -0.0212
                                            0.7571  0.0141  0.0000 -0.0000  0.0147
                                            0.0000  0.0000 -0.0113 -0.0152
                ( 49.58%)   0.7041* C   3 s( 35.18%)p 1.84( 64.76%)d 0.00(  0.06%)
                                            0.0001  0.5931  0.0066 -0.3314 -0.0265
                                           -0.7328  0.0080 -0.0000 -0.0000  0.0123
                                            0.0000  0.0000 -0.0146 -0.0137
     6. (0.98768) BD ( 1) C   2 - C   9  
                ( 50.57%)   0.7111* C   2 s( 34.01%)p 1.94( 65.94%)d 0.00(  0.06%)
                                           -0.0001  0.5831  0.0065  0.4953 -0.0167
                                           -0.6429 -0.0208 -0.0000 -0.0000 -0.0187
                                           -0.0000  0.0000 -0.0017 -0.0150
                ( 49.43%)   0.7031* C   9 s( 35.36%)p 1.83( 64.58%)d 0.00(  0.06%)
                                            0.0001  0.5946  0.0087 -0.5183 -0.0254
                                            0.6134 -0.0146  0.0000 -0.0000 -0.0186
                                           -0.0000  0.0000 -0.0060 -0.0141
     7. (0.98881) BD ( 1) C   3 - C   4  
                ( 49.82%)   0.7059* C   3 s( 35.61%)p 1.81( 64.34%)d 0.00(  0.05%)
                                            0.0000  0.5966  0.0125  0.7911  0.0005
                                            0.1255  0.0425 -0.0000  0.0000  0.0015
                                           -0.0000  0.0000  0.0178 -0.0115
                ( 50.18%)   0.7084* C   4 s( 36.01%)p 1.78( 63.94%)d 0.00(  0.04%)
                                            0.0000  0.6000  0.0109 -0.7929 -0.0108
                                           -0.0951  0.0402 -0.0000  0.0000  0.0080
                                            0.0000  0.0000  0.0154 -0.0117
     8. (0.86022) BD ( 2) C   3 - C   4  
                ( 51.51%)   0.7177* C   3 s(  0.00%)p 1.00( 99.94%)d 0.00(  0.06%)
                                           -0.0000  0.0000 -0.0000  0.0000  0.0000
                                           -0.0000  0.0000  0.9997 -0.0071 -0.0000
                                            0.0223 -0.0105 -0.0000 -0.0000
                ( 48.49%)   0.6964* C   4 s(  0.00%)p 1.00( 99.94%)d 0.00(  0.06%)
                                            0.0000  0.0000  0.0000  0.0000  0.0000
                                           -0.0000  0.0000  0.9997 -0.0072  0.0000
                                           -0.0201 -0.0154 -0.0000 -0.0000
     9. (0.98944) BD ( 1) C   3 - H  13  
                ( 62.99%)   0.7937* C   3 s( 29.11%)p 2.43( 70.86%)d 0.00(  0.03%)
                                           -0.0003  0.5394 -0.0142 -0.5125  0.0128
                                            0.6677 -0.0012  0.0000 -0.0000 -0.0132
                                           -0.0000  0.0000 -0.0029 -0.0097
                ( 37.01%)   0.6084* H  13 s( 99.90%)p 0.00(  0.10%)
                                            0.9995 -0.0022  0.0189 -0.0259 -0.0000
    10. (0.98705) BD ( 1) C   4 - C   5  
                ( 49.29%)   0.7021* C   4 s( 34.95%)p 1.86( 65.00%)d 0.00(  0.06%)
                                            0.0001  0.5911  0.0074  0.5215  0.0216
                                           -0.6143  0.0137 -0.0000  0.0000 -0.0185
                                           -0.0000  0.0000 -0.0052 -0.0143
                ( 50.71%)   0.7121* C   5 s( 34.10%)p 1.93( 65.85%)d 0.00(  0.06%)
                                           -0.0000  0.5839  0.0069 -0.4899  0.0135
                                            0.6465  0.0161  0.0000  0.0000 -0.0175
                                           -0.0000  0.0000 -0.0035 -0.0154
    11. (0.98938) BD ( 1) C   4 - H  14  
                ( 62.81%)   0.7925* C   4 s( 28.94%)p 2.45( 71.03%)d 0.00(  0.03%)
                                           -0.0003  0.5378 -0.0138  0.3130 -0.0148
                                            0.7824 -0.0030  0.0000  0.0000  0.0103
                                            0.0000  0.0000 -0.0091 -0.0101
                ( 37.19%)   0.6099* H  14 s( 99.90%)p 0.00(  0.10%)
                                            0.9995 -0.0021 -0.0100 -0.0305 -0.0000
    12. (0.98827) BD ( 1) C   5 - C   6  
                ( 51.64%)   0.7186* C   5 s( 31.36%)p 2.19( 68.60%)d 0.00(  0.04%)
                                            0.0001  0.5600  0.0000  0.8199 -0.0158
                                            0.1158 -0.0025 -0.0000  0.0000  0.0043
                                           -0.0000  0.0000  0.0152 -0.0136
                ( 48.36%)   0.6954* C   6 s( 29.94%)p 2.34( 70.00%)d 0.00(  0.06%)
                                            0.0003  0.5472  0.0062 -0.8217  0.0080
                                           -0.1575 -0.0026  0.0000  0.0000  0.0082
                                           -0.0000 -0.0000  0.0199 -0.0106
    13. (0.98689) BD ( 1) C   5 - C   8  
                ( 50.93%)   0.7137* C   5 s( 34.47%)p 1.90( 65.48%)d 0.00(  0.05%)
                                           -0.0001  0.5871  0.0047 -0.2944  0.0177
                                           -0.7535 -0.0119 -0.0000 -0.0000  0.0130
                                            0.0000  0.0000 -0.0108 -0.0148
                ( 49.07%)   0.7005* C   8 s( 34.53%)p 1.89( 65.42%)d 0.00(  0.06%)
                                            0.0001  0.5875  0.0087  0.3279  0.0254
                                            0.7389 -0.0062  0.0000  0.0000  0.0124
                                            0.0000  0.0000 -0.0149 -0.0140
    14. (0.99772) BD ( 1) C   6 - O   7  
                ( 33.57%)   0.5794* C   6 s( 21.80%)p 3.57( 77.93%)d 0.01(  0.27%)
                                            0.0000  0.4649  0.0437  0.4545  0.0213
                                           -0.7559 -0.0287  0.0000  0.0000 -0.0388
                                            0.0000 -0.0000 -0.0219 -0.0261
                ( 66.43%)   0.8151* O   7 s( 31.03%)p 2.22( 68.90%)d 0.00(  0.07%)
                                           -0.0001  0.5570  0.0051 -0.3806 -0.0035
                                            0.7376 -0.0002 -0.0000  0.0000 -0.0104
                                            0.0000 -0.0000 -0.0189 -0.0164
    15. (0.94215) BD ( 1) C   6 - H  15  
                ( 63.59%)   0.7974* C   6 s( 24.18%)p 3.13( 75.78%)d 0.00(  0.04%)
                                           -0.0002  0.4915 -0.0143  0.2415  0.0107
                                            0.4467 -0.0070 -0.7069  0.0085  0.0057
                                           -0.0002 -0.0141 -0.0043  0.0109
                ( 36.41%)   0.6034* H  15 s( 99.90%)p 0.00(  0.10%)
                                            0.9994 -0.0078 -0.0102 -0.0151  0.0267
    16. (0.94215) BD ( 1) C   6 - H  16  
                ( 63.59%)   0.7974* C   6 s( 24.18%)p 3.13( 75.78%)d 0.00(  0.04%)
                                           -0.0002  0.4915 -0.0143  0.2415  0.0107
                                            0.4467 -0.0070  0.7069 -0.0085  0.0057
                                            0.0002  0.0141 -0.0043  0.0109
                ( 36.41%)   0.6034* H  16 s( 99.90%)p 0.00(  0.10%)
                                            0.9994 -0.0078 -0.0102 -0.0151 -0.0267
    17. (0.99369) BD ( 1) O   7 - H  17  
                ( 74.65%)   0.8640* O   7 s( 21.04%)p 3.75( 78.87%)d 0.00(  0.08%)
                                            0.0002  0.4583  0.0193  0.8807  0.0306
                                            0.1087 -0.0179 -0.0000 -0.0000  0.0205
                                           -0.0000 -0.0000  0.0147 -0.0137
                ( 25.35%)   0.5035* H  17 s( 99.55%)p 0.00(  0.45%)
                                            0.9978 -0.0020 -0.0668 -0.0034  0.0000
    18. (0.98875) BD ( 1) C   8 - C   9  
                ( 50.07%)   0.7076* C   8 s( 35.51%)p 1.82( 64.45%)d 0.00(  0.05%)
                                            0.0000  0.5958  0.0109 -0.7922  0.0018
                                           -0.1226 -0.0429  0.0000 -0.0000  0.0007
                                           -0.0000  0.0000  0.0179 -0.0115
                ( 49.93%)   0.7066* C   9 s( 35.48%)p 1.82( 64.48%)d 0.00(  0.05%)
                                           -0.0000  0.5956  0.0095  0.7962  0.0104
                                            0.0950 -0.0406  0.0000 -0.0000  0.0082
                                            0.0000  0.0000  0.0160 -0.0118
    19. (0.84369) BD ( 2) C   8 - C   9  
                ( 51.02%)   0.7143* C   8 s(  0.00%)p 1.00( 99.94%)d 0.00(  0.06%)
                                            0.0000 -0.0000  0.0000  0.0000  0.0000
                                           -0.0000  0.0000  0.9996 -0.0074  0.0000
                                           -0.0222  0.0124  0.0000  0.0000
                ( 48.98%)   0.6999* C   9 s(  0.00%)p 1.00( 99.93%)d 0.00(  0.07%)
                                            0.0000 -0.0000 -0.0000  0.0000  0.0000
                                           -0.0000 -0.0000  0.9996 -0.0083 -0.0000
                                            0.0194  0.0166  0.0000  0.0000
    20. (0.98865) BD ( 1) C   8 - H  18  
                ( 63.96%)   0.7997* C   8 s( 29.87%)p 2.35( 70.10%)d 0.00(  0.03%)
                                            0.0003 -0.5464  0.0145 -0.5131  0.0113
                                            0.6615 -0.0019  0.0000 -0.0000  0.0129
                                            0.0000 -0.0000  0.0017  0.0097
                ( 36.04%)   0.6003* H  18 s( 99.89%)p 0.00(  0.11%)
                                           -0.9994  0.0038  0.0210 -0.0255 -0.0000
    21. (0.98962) BD ( 1) C   9 - H  19  
                ( 62.95%)   0.7934* C   9 s( 29.06%)p 2.44( 70.91%)d 0.00(  0.03%)
                                            0.0003 -0.5389  0.0129  0.3095 -0.0124
                                            0.7830 -0.0044  0.0000 -0.0000 -0.0100
                                           -0.0000 -0.0000  0.0095  0.0099
                ( 37.05%)   0.6086* H  19 s( 99.90%)p 0.00(  0.10%)
                                           -0.9995  0.0022 -0.0110 -0.0302 -0.0000
    22. (0.99959) CR ( 1) C   1           s(100.00%)p 0.00(  0.00%)
                                            1.0000 -0.0001 -0.0000 -0.0004 -0.0000
                                           -0.0000 -0.0000  0.0000  0.0000 -0.0000
                                           -0.0000  0.0000 -0.0000  0.0000
    23. (0.99943) CR ( 1) C   2           s(100.00%)
                                            1.0000  0.0001  0.0000  0.0000 -0.0000
                                           -0.0000 -0.0000  0.0000 -0.0000 -0.0000
                                           -0.0000  0.0000 -0.0000 -0.0000
    24. (0.99945) CR ( 1) C   3           s(100.00%)p 0.00(  0.00%)
                                            1.0000  0.0001 -0.0000 -0.0002  0.0000
                                            0.0003 -0.0000  0.0000  0.0000 -0.0000
                                           -0.0000 -0.0000  0.0000 -0.0000
    25. (0.99945) CR ( 1) C   4           s(100.00%)p 0.00(  0.00%)
                                            1.0000  0.0001 -0.0000  0.0001 -0.0000
                                            0.0003 -0.0000 -0.0000  0.0000  0.0000
                                            0.0000  0.0000 -0.0000 -0.0000
    26. (0.99942) CR ( 1) C   5           s(100.00%)p 0.00(  0.00%)
                                            1.0000  0.0000  0.0000 -0.0001  0.0000
                                           -0.0001 -0.0000  0.0000 -0.0000  0.0000
                                            0.0000  0.0000 -0.0000 -0.0000
    27. (0.99952) CR ( 1) C   6           s(100.00%)p 0.00(  0.00%)
                                            1.0000  0.0000 -0.0000  0.0003  0.0000
                                            0.0003 -0.0000  0.0000 -0.0000  0.0000
                                           -0.0000  0.0000 -0.0000  0.0000
    28. (0.99987) CR ( 1) O   7           s(100.00%)p 0.00(  0.00%)
                                            1.0000 -0.0000 -0.0000 -0.0002 -0.0000
                                            0.0000  0.0000  0.0000  0.0000 -0.0000
                                            0.0000  0.0000 -0.0000  0.0000
    29. (0.99945) CR ( 1) C   8           s(100.00%)p 0.00(  0.00%)
                                            1.0000  0.0001 -0.0000  0.0001 -0.0000
                                           -0.0003  0.0000 -0.0000  0.0000 -0.0000
                                            0.0000 -0.0000  0.0000 -0.0000
    30. (0.99944) CR ( 1) C   9           s(100.00%)p 0.00(  0.00%)
                                            1.0000  0.0001 -0.0000 -0.0001  0.0000
                                           -0.0003  0.0000 -0.0000  0.0000  0.0000
                                            0.0000  0.0000 -0.0000 -0.0000
    31. (0.23462) LP*( 1) C   2           s(  0.00%)p 1.00( 99.99%)d 0.00(  0.01%)
                                           -0.0000 -0.0000 -0.0000  0.0000  0.0000
                                           -0.0000 -0.0000  0.9996  0.0244 -0.0000
                                            0.0094  0.0042  0.0000  0.0000
    32. (0.25890) LP*( 1) C   5           s(  0.00%)p 1.00(100.00%)d 0.00(  0.00%)
                                           -0.0000  0.0000  0.0000  0.0000  0.0000
                                           -0.0000 -0.0000  0.9998  0.0206  0.0000
                                           -0.0044  0.0024 -0.0000 -0.0000
    33. (0.98870) LP ( 1) O   7           s( 47.93%)p 1.09( 52.04%)d 0.00(  0.04%)
                                           -0.0000  0.6922 -0.0124 -0.2778  0.0090
                                           -0.6657  0.0061  0.0000 -0.0000 -0.0125
                                            0.0000  0.0000  0.0134  0.0051
    34. (0.91993) LP ( 2) O   7           s(  0.00%)p 1.00( 99.94%)d 0.00(  0.06%)
                                           -0.0000  0.0000 -0.0000  0.0000 -0.0000
                                            0.0000 -0.0000  0.9996 -0.0156  0.0000
                                            0.0083  0.0227 -0.0000 -0.0000
    35. (0.00217) RY*( 1) C   1           s(  0.00%)p 1.00( 96.15%)d 0.04(  3.85%)
                                            0.0000  0.0038 -0.0003 -0.0016 -0.1119
                                            0.0211  0.9739  0.0000  0.0000  0.1873
                                            0.0000  0.0000 -0.0575 -0.0079
    36. (0.00041) RY*( 2) C   1           s( 42.99%)p 1.31( 56.34%)d 0.02(  0.67%)
                                            0.0000  0.0135  0.6555 -0.0224  0.7450
                                           -0.0010  0.0888  0.0000  0.0001 -0.0373
                                            0.0000 -0.0000 -0.0647 -0.0334
    37. (0.00025) RY*( 3) C   1           s(  0.00%)p 1.00( 84.16%)d 0.19( 15.84%)
                                           -0.0000 -0.0000 -0.0000  0.0000 -0.0001
                                            0.0000 -0.0000  0.0071  0.9173 -0.0000
                                            0.3977 -0.0159 -0.0000 -0.0000
    38. (0.00004) RY*( 4) C   1           s( 41.29%)p 0.89( 36.57%)d 0.54( 22.14%)
    39. (0.00000) RY*( 5) C   1           s(  2.37%)p 1.77(  4.20%)d39.34( 93.42%)
    40. (0.00000) RY*( 6) C   1           s(  0.00%)p 1.00( 15.83%)d 5.32( 84.17%)
    41. (0.00000) RY*( 7) C   1           s(  0.00%)p 1.00(  0.06%)d99.99( 99.94%)
    42. (0.00001) RY*( 8) C   1           s( 13.37%)p 0.49(  6.49%)d 5.99( 80.14%)
    43. (0.00000) RY*( 9) C   1           s(  0.01%)p 1.00(  0.33%)d99.99( 99.66%)
    44. (0.00264) RY*( 1) C   2           s(  7.81%)p10.81( 84.37%)d 1.00(  7.82%)
                                            0.0000  0.0086  0.2793  0.0301  0.9070
                                            0.0035  0.1423 -0.0000 -0.0000  0.0815
                                            0.0000 -0.0000  0.2641 -0.0425
    45. (0.00143) RY*( 2) C   2           s(  0.25%)p99.99( 97.02%)d11.08(  2.74%)
                                            0.0000 -0.0024  0.0496 -0.0021  0.1382
                                            0.0203 -0.9750  0.0000 -0.0000  0.1570
                                            0.0000  0.0000 -0.0513 -0.0080
    46. (0.00046) RY*( 3) C   2           s( 74.65%)p 0.06(  4.24%)d 0.28( 21.11%)
                                           -0.0000 -0.0091  0.8639 -0.0155 -0.1905
                                           -0.0127  0.0755  0.0000 -0.0011  0.2345
                                            0.0017 -0.0001 -0.3848 -0.0896
    47. (0.00045) RY*( 4) C   2           s(  0.00%)p 1.00( 28.05%)d 2.57( 71.95%)
                                           -0.0000 -0.0000  0.0018 -0.0000 -0.0004
                                           -0.0000  0.0002 -0.0052  0.5296  0.0005
                                           -0.8468  0.0493 -0.0008 -0.0002
    48. (0.00030) RY*( 5) C   2           s(  0.00%)p 1.00(  1.80%)d54.67( 98.20%)
                                           -0.0000  0.0000 -0.0000  0.0000  0.0000
                                           -0.0000  0.0000 -0.0007 -0.1340  0.0000
                                           -0.0261  0.9906  0.0000  0.0000
    49. (0.00024) RY*( 6) C   2           s(  8.47%)p 0.24(  1.99%)d10.57( 89.54%)
                                            0.0000 -0.0020  0.2910 -0.0096  0.0053
                                            0.0251 -0.1385  0.0000  0.0000 -0.9451
                                           -0.0000  0.0000  0.0436  0.0149
    50. (0.00007) RY*( 7) C   2           s(  8.20%)p 1.51( 12.36%)d 9.69( 79.44%)
    51. (0.00004) RY*( 8) C   2           s(  0.00%)p 1.00( 70.17%)d 0.43( 29.83%)
    52. (0.00001) RY*( 9) C   2           s(  0.70%)p 0.13(  0.09%)d99.99( 99.20%)
    53. (0.00305) RY*( 1) C   3           s(  0.82%)p99.99( 93.08%)d 7.42(  6.10%)
                                            0.0000 -0.0256  0.0869 -0.0227 -0.7054
                                            0.0251  0.6573  0.0000  0.0000  0.2339
                                           -0.0000 -0.0000  0.0759  0.0224
    54. (0.00142) RY*( 2) C   3           s(  6.40%)p14.24( 91.17%)d 0.38(  2.43%)
                                            0.0000  0.0140  0.2526  0.0176 -0.6329
                                            0.0177 -0.7145  0.0000  0.0000 -0.0382
                                           -0.0000 -0.0000  0.1474 -0.0329
    55. (0.00052) RY*( 3) C   3           s( 91.59%)p 0.08(  7.04%)d 0.01(  1.37%)
                                            0.0000 -0.0065  0.9570 -0.0176  0.2387
                                            0.0076  0.1144  0.0000  0.0000  0.0659
                                            0.0000 -0.0000 -0.0590 -0.0767
    56. (0.00029) RY*( 4) C   3           s(  0.00%)p 1.00( 88.78%)d 0.13( 11.22%)
                                           -0.0000  0.0000 -0.0000  0.0000  0.0000
                                           -0.0000  0.0000  0.0041  0.9422 -0.0000
                                           -0.0407 -0.3325 -0.0000  0.0000
    57. (0.00007) RY*( 5) C   3           s(  0.54%)p 5.68(  3.09%)d99.99( 96.36%)
    58. (0.00005) RY*( 6) C   3           s(  0.00%)p 1.00(  3.92%)d24.49( 96.08%)
    59. (0.00003) RY*( 7) C   3           s(  0.43%)p10.46(  4.45%)d99.99( 95.12%)
    60. (0.00001) RY*( 8) C   3           s(  0.00%)p 1.00(  7.36%)d12.59( 92.64%)
    61. (0.00000) RY*( 9) C   3           s(  0.32%)p 3.76(  1.19%)d99.99( 98.49%)
    62. (0.00300) RY*( 1) C   4           s(  0.65%)p99.99( 93.41%)d 9.09(  5.94%)
                                            0.0000 -0.0243  0.0771  0.0151  0.5170
                                            0.0295  0.8159  0.0000 -0.0000 -0.1612
                                           -0.0000 -0.0000  0.1815  0.0214
    63. (0.00133) RY*( 2) C   4           s(  3.98%)p23.52( 93.70%)d 0.58(  2.32%)
                                            0.0000  0.0161  0.1990 -0.0210  0.8097
                                            0.0134 -0.5298 -0.0000 -0.0000  0.1127
                                           -0.0000 -0.0000  0.0966 -0.0340
    64. (0.00045) RY*( 3) C   4           s( 92.79%)p 0.05(  4.32%)d 0.03(  2.88%)
                                            0.0000 -0.0063  0.9633  0.0101 -0.2064
                                            0.0138  0.0185  0.0000 -0.0000 -0.1395
                                            0.0000  0.0000 -0.0213 -0.0945
    65. (0.00030) RY*( 4) C   4           s(  0.00%)p 1.00( 86.31%)d 0.16( 13.69%)
                                           -0.0000 -0.0000  0.0000  0.0000 -0.0000
                                            0.0000 -0.0000  0.0049  0.9290 -0.0000
                                            0.1659 -0.3308  0.0000 -0.0000
    66. (0.00009) RY*( 5) C   4           s(  0.00%)p 1.00(  4.89%)d19.45( 95.11%)
    67. (0.00006) RY*( 6) C   4           s(  1.80%)p 1.95(  3.49%)d52.75( 94.71%)
    68. (0.00003) RY*( 7) C   4           s(  0.33%)p12.95(  4.29%)d99.99( 95.38%)
    69. (0.00000) RY*( 8) C   4           s(  0.00%)p 1.00(  8.87%)d10.28( 91.13%)
    70. (0.00000) RY*( 9) C   4           s(  0.55%)p 1.49(  0.81%)d99.99( 98.64%)
    71. (0.00277) RY*( 1) C   5           s(  7.63%)p11.31( 86.23%)d 0.80(  6.14%)
                                            0.0000  0.0057  0.2761 -0.0236 -0.8881
                                           -0.0094  0.2701  0.0000 -0.0000  0.1550
                                           -0.0000 -0.0000  0.1923 -0.0195
    72. (0.00191) RY*( 2) C   5           s(  2.89%)p32.10( 92.75%)d 1.51(  4.36%)
                                           -0.0000  0.0008  0.1700 -0.0129 -0.2063
                                            0.0133 -0.9405 -0.0000  0.0000 -0.0847
                                            0.0000  0.0000  0.1880 -0.0337
    73. (0.00056) RY*( 3) C   5           s( 85.01%)p 0.07(  5.75%)d 0.11(  9.24%)
                                           -0.0000 -0.0093  0.9220  0.0164  0.2280
                                           -0.0010  0.0723 -0.0000  0.0000 -0.1171
                                            0.0000  0.0000 -0.2788 -0.0307
    74. (0.00046) RY*( 4) C   5           s(  0.00%)p 1.00( 34.18%)d 1.93( 65.82%)
                                            0.0000  0.0000 -0.0000 -0.0000 -0.0000
                                            0.0000 -0.0000 -0.0107  0.5845  0.0000
                                            0.6102  0.5347  0.0000 -0.0000
    75. (0.00032) RY*( 5) C   5           s(  0.00%)p 1.00( 16.98%)d 4.89( 83.02%)
                                            0.0000  0.0000 -0.0000 -0.0000 -0.0000
                                            0.0000 -0.0000  0.0050 -0.4120 -0.0000
                                           -0.3444  0.8436  0.0000  0.0000
    76. (0.00017) RY*( 6) C   5           s(  0.00%)p 1.00( 48.85%)d 1.05( 51.15%)
                                            0.0000 -0.0000  0.0000  0.0000 -0.0000
                                           -0.0000  0.0000 -0.0177  0.6987 -0.0000
                                           -0.7135  0.0501 -0.0000  0.0000
    77. (0.00013) RY*( 7) C   5           s(  0.01%)p 1.00(  2.79%)d34.81( 97.20%)
                                           -0.0000  0.0006  0.0099 -0.0014  0.0326
                                            0.0250 -0.1620 -0.0000  0.0000  0.9137
                                           -0.0000  0.0000 -0.3694  0.0256
    78. (0.00009) RY*( 8) C   5           s(  4.33%)p 2.88( 12.46%)d19.19( 83.20%)
    79. (0.00001) RY*( 9) C   5           s(  0.20%)p 0.48(  0.10%)d99.99( 99.71%)
    80. (0.00243) RY*( 1) C   6           s( 11.03%)p 7.82( 86.27%)d 0.25(  2.70%)
                                            0.0000 -0.0200  0.3315 -0.0095 -0.0850
                                            0.0255 -0.9245 -0.0000  0.0000  0.0767
                                            0.0000 -0.0000  0.1453  0.0071
    81. (0.00179) RY*( 2) C   6           s( 31.43%)p 1.25( 39.26%)d 0.93( 29.31%)
                                            0.0000  0.0135  0.5605  0.0106 -0.5513
                                            0.0244  0.2966 -0.0000 -0.0000 -0.3031
                                            0.0000  0.0000  0.4465 -0.0433
    82. (0.00109) RY*( 3) C   6           s(  0.00%)p 1.00( 11.41%)d 7.77( 88.59%)
                                           -0.0000 -0.0000  0.0000 -0.0000 -0.0000
                                            0.0000 -0.0000 -0.0103  0.3376 -0.0000
                                           -0.5940  0.7302 -0.0000 -0.0000
    83. (0.00022) RY*( 4) C   6           s( 26.55%)p 0.09(  2.28%)d 2.68( 71.17%)
                                           -0.0000 -0.0034  0.5152 -0.0257 -0.1297
                                            0.0303  0.0664  0.0000  0.0001  0.0153
                                           -0.0000 -0.0001 -0.8433 -0.0166
    84. (0.00019) RY*( 5) C   6           s(  0.00%)p 1.00( 70.30%)d 0.42( 29.70%)
                                           -0.0000  0.0000  0.0001 -0.0000 -0.0001
                                            0.0000  0.0000 -0.0205 -0.8382  0.0000
                                            0.1631  0.5200 -0.0001 -0.0000
    85. (0.00013) RY*( 6) C   6           s( 11.89%)p 4.72( 56.10%)d 2.69( 32.01%)
                                            0.0000 -0.0263  0.3438 -0.0175  0.7472
                                            0.0430  0.0250 -0.0000 -0.0000 -0.5431
                                            0.0000  0.0000  0.0920 -0.1289
    86. (0.00002) RY*( 7) C   6           s( 18.37%)p 0.86( 15.88%)d 3.58( 65.75%)
    87. (0.00000) RY*( 8) C   6           s(  0.00%)p 1.00( 18.33%)d 4.46( 81.67%)
    88. (0.00001) RY*( 9) C   6           s(  0.63%)p 1.05(  0.66%)d99.99( 98.71%)
    89. (0.00078) RY*( 1) O   7           s(  0.00%)p 1.00( 93.89%)d 0.07(  6.11%)
                                            0.0000  0.0000  0.0000  0.0000  0.0000
                                            0.0000  0.0000  0.0111  0.9689 -0.0000
                                           -0.1126  0.2200 -0.0000 -0.0000
    90. (0.00053) RY*( 2) O   7           s( 24.38%)p 2.58( 62.90%)d 0.52( 12.73%)
                                            0.0000  0.0058  0.4937 -0.0018 -0.6699
                                           -0.0068 -0.4244 -0.0000  0.0000 -0.1268
                                            0.0000  0.0000  0.3281 -0.0595
    91. (0.00004) RY*( 3) O   7           s(  1.66%)p53.35( 88.44%)d 5.97(  9.90%)
    92. (0.00001) RY*( 4) O   7           s( 70.13%)p 0.43( 29.86%)d 0.00(  0.01%)
    93. (0.00001) RY*( 5) O   7           s(  1.18%)p 8.19(  9.70%)d75.23( 89.12%)
    94. (0.00000) RY*( 6) O   7           s(  0.00%)p 1.00(  1.34%)d73.73( 98.66%)
    95. (0.00000) RY*( 7) O   7           s(  0.00%)p 1.00(  4.83%)d19.72( 95.17%)
    96. (0.00001) RY*( 8) O   7           s(  2.63%)p 3.31(  8.71%)d33.76( 88.67%)
    97. (0.00000) RY*( 9) O   7           s(  0.03%)p19.40(  0.59%)d99.99( 99.38%)
    98. (0.00312) RY*( 1) C   8           s(  0.77%)p99.99( 94.02%)d 6.78(  5.21%)
                                           -0.0000 -0.0237  0.0843  0.0209  0.7911
                                           -0.0251 -0.5598 -0.0000 -0.0000  0.2157
                                           -0.0000 -0.0000  0.0724  0.0183
    99. (0.00163) RY*( 2) C   8           s(  3.13%)p30.32( 94.92%)d 0.62(  1.95%)
                                            0.0000  0.0156  0.1763 -0.0227  0.5592
                                           -0.0140  0.7973 -0.0000 -0.0000 -0.0821
                                           -0.0000 -0.0000  0.1083 -0.0314
   100. (0.00058) RY*( 3) C   8           s(  0.00%)p 1.00( 91.72%)d 0.09(  8.28%)
                                           -0.0000  0.0000 -0.0000 -0.0000  0.0000
                                            0.0000  0.0000  0.0076  0.9577 -0.0000
                                            0.1554  0.2421  0.0000  0.0000
   101. (0.00046) RY*( 4) C   8           s( 93.26%)p 0.04(  3.83%)d 0.03(  2.90%)
                                           -0.0000 -0.0056  0.9657  0.0146 -0.1825
                                           -0.0127 -0.0682  0.0000  0.0000  0.1353
                                            0.0000  0.0000 -0.0489 -0.0913
   102. (0.00006) RY*( 5) C   8           s(  1.10%)p 2.31(  2.54%)d87.63( 96.36%)
   103. (0.00004) RY*( 6) C   8           s(  1.41%)p 2.89(  4.08%)d66.98( 94.50%)
   104. (0.00001) RY*( 7) C   8           s(  0.00%)p 1.00(  5.72%)d16.48( 94.28%)
   105. (0.00001) RY*( 8) C   8           s(  0.00%)p 1.00(  2.62%)d37.15( 97.38%)
   106. (0.00000) RY*( 9) C   8           s(  0.42%)p 1.52(  0.64%)d99.99( 98.94%)
   107. (0.00297) RY*( 1) C   9           s(  0.21%)p99.99( 93.29%)d30.65(  6.50%)
                                            0.0000 -0.0266  0.0376 -0.0150 -0.4801
                                           -0.0301 -0.8374  0.0000  0.0000 -0.1714
                                           -0.0000 -0.0000  0.1868  0.0268
   108. (0.00124) RY*( 2) C   9           s(  3.51%)p26.81( 94.19%)d 0.65(  2.30%)
                                            0.0000  0.0118  0.1871  0.0230 -0.8352
                                           -0.0143  0.4936  0.0000  0.0000  0.0903
                                           -0.0000  0.0000  0.1176 -0.0311
   109. (0.00055) RY*( 3) C   9           s( 93.50%)p 0.04(  3.98%)d 0.03(  2.52%)
                                            0.0000 -0.0065  0.9669 -0.0107  0.1958
                                           -0.0143 -0.0341  0.0000  0.0001 -0.1145
                                           -0.0000  0.0000  0.0601 -0.0920
   110. (0.00035) RY*( 4) C   9           s(  0.00%)p 1.00( 83.89%)d 0.19( 16.11%)
                                           -0.0000  0.0000 -0.0001  0.0000  0.0000
                                            0.0000 -0.0000  0.0089  0.9159  0.0000
                                           -0.2979  0.2689 -0.0000  0.0000
   111. (0.00007) RY*( 5) C   9           s(  0.37%)p 6.94(  2.59%)d99.99( 97.04%)
   112. (0.00003) RY*( 6) C   9           s(  0.00%)p 1.00(  5.79%)d16.28( 94.21%)
   113. (0.00002) RY*( 7) C   9           s(  2.18%)p 2.29(  4.99%)d42.63( 92.83%)
   114. (0.00001) RY*( 8) C   9           s(  0.00%)p 1.00( 10.39%)d 8.63( 89.61%)
   115. (0.00000) RY*( 9) C   9           s(  0.33%)p 2.99(  0.98%)d99.99( 98.69%)
   116. (0.00039) RY*( 1) H  10           s( 93.83%)p 0.07(  6.17%)
                                            0.0074  0.9686 -0.1249  0.2060 -0.0607
   117. (0.00008) RY*( 2) H  10           s(  1.68%)p58.65( 98.32%)
   118. (0.00009) RY*( 3) H  10           s(  0.30%)p99.99( 99.70%)
   119. (0.00001) RY*( 4) H  10           s(  4.29%)p22.31( 95.71%)
   120. (0.00053) RY*( 1) H  11           s( 97.85%)p 0.02(  2.15%)
                                            0.0046  0.9892 -0.0691 -0.1291  0.0000
   121. (0.00006) RY*( 2) H  11           s(  0.02%)p99.99( 99.98%)
   122. (0.00006) RY*( 3) H  11           s(  0.00%)p 1.00(100.00%)
   123. (0.00001) RY*( 4) H  11           s(  2.21%)p44.21( 97.79%)
   124. (0.00039) RY*( 1) H  12           s( 93.83%)p 0.07(  6.17%)
                                            0.0074  0.9686 -0.1249  0.2060  0.0608
   125. (0.00008) RY*( 2) H  12           s(  1.68%)p58.64( 98.32%)
   126. (0.00009) RY*( 3) H  12           s(  0.30%)p99.99( 99.70%)
   127. (0.00001) RY*( 4) H  12           s(  4.29%)p22.31( 95.71%)
   128. (0.00074) RY*( 1) H  13           s( 99.67%)p 0.00(  0.33%)
                                            0.0040  0.9983 -0.0462  0.0345  0.0000
   129. (0.00006) RY*( 2) H  13           s(  0.00%)p 1.00(100.00%)
   130. (0.00003) RY*( 3) H  13           s(  0.19%)p99.99( 99.81%)
   131. (0.00004) RY*( 4) H  13           s(  0.25%)p99.99( 99.75%)
   132. (0.00077) RY*( 1) H  14           s( 99.53%)p 0.00(  0.47%)
                                            0.0040  0.9977  0.0519  0.0444  0.0000
   133. (0.00006) RY*( 2) H  14           s(  0.00%)p 1.00(100.00%)
   134. (0.00003) RY*( 3) H  14           s(  0.29%)p99.99( 99.71%)
   135. (0.00004) RY*( 4) H  14           s(  0.28%)p99.99( 99.72%)
   136. (0.00072) RY*( 1) H  15           s( 97.75%)p 0.02(  2.25%)
                                            0.0089  0.9887 -0.0015  0.1453  0.0369
   137. (0.00014) RY*( 2) H  15           s(  0.27%)p99.99( 99.73%)
                                            0.0003  0.0518 -0.8513 -0.2447 -0.4612
   138. (0.00006) RY*( 3) H  15           s(  0.74%)p99.99( 99.26%)
   139. (0.00001) RY*( 4) H  15           s(  1.35%)p73.31( 98.65%)
   140. (0.00072) RY*( 1) H  16           s( 97.75%)p 0.02(  2.25%)
                                            0.0089  0.9887 -0.0015  0.1453 -0.0369
   141. (0.00014) RY*( 2) H  16           s(  0.27%)p99.99( 99.73%)
                                            0.0003  0.0518 -0.8513 -0.2446  0.4612
   142. (0.00006) RY*( 3) H  16           s(  0.74%)p99.99( 99.26%)
   143. (0.00001) RY*( 4) H  16           s(  1.35%)p73.31( 98.65%)
   144. (0.00071) RY*( 1) H  17           s(  0.00%)p 1.00(100.00%)
                                           -0.0000 -0.0000  0.0000  0.0000  1.0000
   145. (0.00060) RY*( 2) H  17           s( 36.63%)p 1.73( 63.37%)
                                            0.0103  0.6051  0.1753 -0.7765  0.0000
   146. (0.00036) RY*( 3) H  17           s( 58.87%)p 0.70( 41.13%)
                                            0.0125  0.7672  0.1316  0.6277 -0.0000
   147. (0.00001) RY*( 4) H  17           s(  4.95%)p19.19( 95.05%)
   148. (0.00114) RY*( 1) H  18           s( 99.19%)p 0.01(  0.81%)
                                            0.0056  0.9959  0.0899  0.0051  0.0000
   149. (0.00005) RY*( 2) H  18           s(  0.79%)p99.99( 99.21%)
   150. (0.00005) RY*( 3) H  18           s(  0.00%)p 1.00(100.00%)
   151. (0.00003) RY*( 4) H  18           s(  0.13%)p99.99( 99.87%)
   152. (0.00073) RY*( 1) H  19           s( 99.57%)p 0.00(  0.43%)
                                            0.0041  0.9978 -0.0428 -0.0498 -0.0000
   153. (0.00005) RY*( 2) H  19           s(  0.00%)p 1.00(100.00%)
   154. (0.00003) RY*( 3) H  19           s(  0.34%)p99.99( 99.66%)
   155. (0.00003) RY*( 4) H  19           s(  0.20%)p99.99( 99.80%)
   156. (0.00800) BD*( 1) C   1 - C   2  
                ( 52.03%)   0.7213* C   1 s( 29.19%)p 2.42( 70.75%)d 0.00(  0.05%)
                                            0.0004  0.5402  0.0088  0.8340  0.0094
                                            0.1089 -0.0020 -0.0000 -0.0000  0.0056
                                           -0.0000 -0.0000  0.0198 -0.0109
                ( 47.97%)  -0.6926* C   2 s( 32.44%)p 2.08( 67.52%)d 0.00(  0.04%)
                                           -0.0000  0.5696 -0.0025 -0.8140  0.0177
                                           -0.1109  0.0004  0.0000 -0.0000  0.0039
                                           -0.0000 -0.0000  0.0141 -0.0131
   157. (0.00179) BD*( 1) C   1 - H  10  
                ( 36.22%)   0.6019* C   1 s( 23.32%)p 3.29( 76.64%)d 0.00(  0.03%)
                                            0.0001 -0.4829  0.0029  0.3606  0.0152
                                           -0.3692  0.0112  0.7069 -0.0030  0.0057
                                           -0.0050  0.0134  0.0019 -0.0097
                ( 63.78%)  -0.7986* H  10 s( 99.90%)p 0.00(  0.10%)
                                           -0.9995  0.0021 -0.0166  0.0090 -0.0248
   158. (0.00181) BD*( 1) C   1 - H  11  
                ( 37.53%)   0.6126* C   1 s( 24.14%)p 3.14( 75.83%)d 0.00(  0.04%)
                                           -0.0001  0.4913 -0.0018 -0.2074 -0.0176
                                           -0.8455  0.0120 -0.0001  0.0000  0.0055
                                           -0.0000  0.0000 -0.0155 -0.0092
                ( 62.47%)  -0.7904* H  11 s( 99.91%)p 0.00(  0.09%)
                                            0.9996 -0.0003  0.0104  0.0277  0.0000
   159. (0.00179) BD*( 1) C   1 - H  12  
                ( 36.22%)   0.6019* C   1 s( 23.32%)p 3.29( 76.64%)d 0.00(  0.03%)
                                            0.0001 -0.4829  0.0029  0.3606  0.0152
                                           -0.3691  0.0112 -0.7070  0.0030  0.0057
                                            0.0050 -0.0134  0.0019 -0.0098
                ( 63.78%)  -0.7986* H  12 s( 99.90%)p 0.00(  0.10%)
                                           -0.9995  0.0021 -0.0166  0.0090  0.0248
   160. (0.01300) BD*( 1) C   2 - C   3  
                ( 49.58%)   0.7041* C   2 s( 33.48%)p 1.99( 66.46%)d 0.00(  0.06%)
                                            0.0001 -0.5786 -0.0061 -0.3014  0.0212
                                           -0.7571 -0.0141 -0.0000  0.0000 -0.0147
                                           -0.0000 -0.0000  0.0113  0.0152
                ( 50.42%)  -0.7101* C   3 s( 35.18%)p 1.84( 64.76%)d 0.00(  0.06%)
                                           -0.0001 -0.5931 -0.0066  0.3314  0.0265
                                            0.7328 -0.0080  0.0000  0.0000 -0.0123
                                           -0.0000 -0.0000  0.0146  0.0137
   161. (0.01253) BD*( 1) C   2 - C   9  
                ( 49.43%)   0.7031* C   2 s( 34.01%)p 1.94( 65.94%)d 0.00(  0.06%)
                                            0.0001 -0.5831 -0.0065 -0.4953  0.0167
                                            0.6429  0.0208  0.0000  0.0000  0.0187
                                            0.0000 -0.0000  0.0017  0.0150
                ( 50.57%)  -0.7111* C   9 s( 35.36%)p 1.83( 64.58%)d 0.00(  0.06%)
                                           -0.0001 -0.5946 -0.0087  0.5183  0.0254
                                           -0.6134  0.0146 -0.0000  0.0000  0.0186
                                            0.0000 -0.0000  0.0060  0.0141
   162. (0.00743) BD*( 1) C   3 - C   4  
                ( 50.18%)   0.7084* C   3 s( 35.61%)p 1.81( 64.34%)d 0.00(  0.05%)
                                            0.0000  0.5966  0.0125  0.7911  0.0005
                                            0.1255  0.0425 -0.0000  0.0000  0.0015
                                           -0.0000  0.0000  0.0178 -0.0115
                ( 49.82%)  -0.7059* C   4 s( 36.01%)p 1.78( 63.94%)d 0.00(  0.04%)
                                            0.0000  0.6000  0.0109 -0.7929 -0.0108
                                           -0.0951  0.0402 -0.0000  0.0000  0.0080
                                            0.0000  0.0000  0.0154 -0.0117
   163. (0.02989) BD*( 2) C   3 - C   4  
                ( 48.49%)   0.6964* C   3 s(  0.00%)p 1.00( 99.94%)d 0.00(  0.06%)
                                            0.0000 -0.0000  0.0000 -0.0000 -0.0000
                                            0.0000 -0.0000 -0.9997  0.0071  0.0000
                                           -0.0223  0.0105  0.0000  0.0000
                ( 51.51%)  -0.7177* C   4 s(  0.00%)p 1.00( 99.94%)d 0.00(  0.06%)
                                           -0.0000 -0.0000 -0.0000 -0.0000 -0.0000
                                            0.0000 -0.0000 -0.9997  0.0072 -0.0000
                                            0.0201  0.0154  0.0000  0.0000
   164. (0.00680) BD*( 1) C   3 - H  13  
                ( 37.01%)   0.6084* C   3 s( 29.11%)p 2.43( 70.86%)d 0.00(  0.03%)
                                            0.0003 -0.5394  0.0142  0.5125 -0.0128
                                           -0.6677  0.0012 -0.0000  0.0000  0.0132
                                            0.0000 -0.0000  0.0029  0.0097
                ( 62.99%)  -0.7937* H  13 s( 99.90%)p 0.00(  0.10%)
                                           -0.9995  0.0022 -0.0189  0.0259  0.0000
   165. (0.01160) BD*( 1) C   4 - C   5  
                ( 50.71%)   0.7121* C   4 s( 34.95%)p 1.86( 65.00%)d 0.00(  0.06%)
                                            0.0001  0.5911  0.0074  0.5215  0.0216
                                           -0.6143  0.0137 -0.0000  0.0000 -0.0185
                                           -0.0000  0.0000 -0.0052 -0.0143
                ( 49.29%)  -0.7021* C   5 s( 34.10%)p 1.93( 65.85%)d 0.00(  0.06%)
                                           -0.0000  0.5839  0.0069 -0.4899  0.0135
                                            0.6465  0.0161  0.0000  0.0000 -0.0175
                                           -0.0000  0.0000 -0.0035 -0.0154
   166. (0.00706) BD*( 1) C   4 - H  14  
                ( 37.19%)   0.6099* C   4 s( 28.94%)p 2.45( 71.03%)d 0.00(  0.03%)
                                            0.0003 -0.5378  0.0138 -0.3130  0.0148
                                           -0.7824  0.0030 -0.0000 -0.0000 -0.0103
                                           -0.0000 -0.0000  0.0091  0.0101
                ( 62.81%)  -0.7925* H  14 s( 99.90%)p 0.00(  0.10%)
                                           -0.9995  0.0021  0.0100  0.0305  0.0000
   167. (0.01542) BD*( 1) C   5 - C   6  
                ( 48.36%)   0.6954* C   5 s( 31.36%)p 2.19( 68.60%)d 0.00(  0.04%)
                                           -0.0001 -0.5600 -0.0000 -0.8199  0.0158
                                           -0.1158  0.0025  0.0000 -0.0000 -0.0043
                                            0.0000 -0.0000 -0.0152  0.0136
                ( 51.64%)  -0.7186* C   6 s( 29.94%)p 2.34( 70.00%)d 0.00(  0.06%)
                                           -0.0003 -0.5472 -0.0062  0.8217 -0.0080
                                            0.1575  0.0026 -0.0000 -0.0000 -0.0082
                                            0.0000  0.0000 -0.0199  0.0106
   168. (0.01259) BD*( 1) C   5 - C   8  
                ( 49.07%)   0.7005* C   5 s( 34.47%)p 1.90( 65.48%)d 0.00(  0.05%)
                                            0.0001 -0.5871 -0.0047  0.2944 -0.0177
                                            0.7535  0.0119  0.0000  0.0000 -0.0130
                                           -0.0000 -0.0000  0.0108  0.0148
                ( 50.93%)  -0.7137* C   8 s( 34.53%)p 1.89( 65.42%)d 0.00(  0.06%)
                                           -0.0001 -0.5875 -0.0087 -0.3279 -0.0254
                                           -0.7389  0.0062 -0.0000 -0.0000 -0.0124
                                           -0.0000 -0.0000  0.0149  0.0140
   169. (0.00294) BD*( 1) C   6 - O   7  
                ( 66.43%)   0.8151* C   6 s( 21.80%)p 3.57( 77.93%)d 0.01(  0.27%)
                                            0.0000  0.4649  0.0437  0.4545  0.0213
                                           -0.7559 -0.0287  0.0000  0.0000 -0.0388
                                            0.0000 -0.0000 -0.0219 -0.0261
                ( 33.57%)  -0.5794* O   7 s( 31.03%)p 2.22( 68.90%)d 0.00(  0.07%)
                                           -0.0001  0.5570  0.0051 -0.3806 -0.0035
                                            0.7376 -0.0002 -0.0000  0.0000 -0.0104
                                            0.0000 -0.0000 -0.0189 -0.0164
   170. (0.00942) BD*( 1) C   6 - H  15  
                ( 36.41%)   0.6034* C   6 s( 24.18%)p 3.13( 75.78%)d 0.00(  0.04%)
                                            0.0002 -0.4915  0.0143 -0.2415 -0.0107
                                           -0.4467  0.0070  0.7069 -0.0085 -0.0057
                                            0.0002  0.0141  0.0043 -0.0109
                ( 63.59%)  -0.7974* H  15 s( 99.90%)p 0.00(  0.10%)
                                           -0.9994  0.0078  0.0102  0.0151 -0.0267
   171. (0.00942) BD*( 1) C   6 - H  16  
                ( 36.41%)   0.6034* C   6 s( 24.18%)p 3.13( 75.78%)d 0.00(  0.04%)
                                            0.0002 -0.4915  0.0143 -0.2415 -0.0107
                                           -0.4467  0.0070 -0.7069  0.0085 -0.0057
                                           -0.0002 -0.0141  0.0043 -0.0109
                ( 63.59%)  -0.7974* H  16 s( 99.90%)p 0.00(  0.10%)
                                           -0.9994  0.0078  0.0102  0.0151  0.0267
   172. (0.00215) BD*( 1) O   7 - H  17  
                ( 25.35%)   0.5035* O   7 s( 21.04%)p 3.75( 78.87%)d 0.00(  0.08%)
                                           -0.0002 -0.4583 -0.0193 -0.8807 -0.0306
                                           -0.1087  0.0179  0.0000  0.0000 -0.0205
                                            0.0000  0.0000 -0.0147  0.0137
                ( 74.65%)  -0.8640* H  17 s( 99.55%)p 0.00(  0.45%)
                                           -0.9978  0.0020  0.0668  0.0034 -0.0000
   173. (0.00780) BD*( 1) C   8 - C   9  
                ( 49.93%)   0.7066* C   8 s( 35.51%)p 1.82( 64.45%)d 0.00(  0.05%)
                                           -0.0000 -0.5958 -0.0109  0.7922 -0.0018
                                            0.1226  0.0429 -0.0000  0.0000 -0.0007
                                            0.0000 -0.0000 -0.0179  0.0115
                ( 50.07%)  -0.7076* C   9 s( 35.48%)p 1.82( 64.48%)d 0.00(  0.05%)
                                            0.0000 -0.5956 -0.0095 -0.7962 -0.0104
                                           -0.0950  0.0406 -0.0000  0.0000 -0.0082
                                           -0.0000 -0.0000 -0.0160  0.0118
   174. (0.01701) BD*( 2) C   8 - C   9  
                ( 48.98%)   0.6999* C   8 s(  0.00%)p 1.00( 99.94%)d 0.00(  0.06%)
                                           -0.0000  0.0000 -0.0000 -0.0000 -0.0000
                                            0.0000 -0.0000 -0.9996  0.0074 -0.0000
                                            0.0222 -0.0124 -0.0000 -0.0000
                ( 51.02%)  -0.7143* C   9 s(  0.00%)p 1.00( 99.93%)d 0.00(  0.07%)
                                           -0.0000  0.0000  0.0000 -0.0000 -0.0000
                                            0.0000  0.0000 -0.9996  0.0083  0.0000
                                           -0.0194 -0.0166 -0.0000 -0.0000
   175. (0.00755) BD*( 1) C   8 - H  18  
                ( 36.04%)   0.6003* C   8 s( 29.87%)p 2.35( 70.10%)d 0.00(  0.03%)
                                           -0.0003  0.5464 -0.0145  0.5131 -0.0113
                                           -0.6615  0.0019 -0.0000  0.0000 -0.0129
                                           -0.0000  0.0000 -0.0017 -0.0097
                ( 63.96%)  -0.7997* H  18 s( 99.89%)p 0.00(  0.11%)
                                            0.9994 -0.0038 -0.0210  0.0255  0.0000
   176. (0.00701) BD*( 1) C   9 - H  19  
                ( 37.05%)   0.6086* C   9 s( 29.06%)p 2.44( 70.91%)d 0.00(  0.03%)
                                           -0.0003  0.5389 -0.0129 -0.3095  0.0124
                                           -0.7830  0.0044 -0.0000  0.0000  0.0100
                                            0.0000  0.0000 -0.0095 -0.0099
                ( 62.95%)  -0.7934* H  19 s( 99.90%)p 0.00(  0.10%)
                                            0.9995 -0.0022  0.0110  0.0302  0.0000


 NHO Directionality and "Bond Bending" (deviations from line of nuclear centers)

         [Thresholds for printing:  angular deviation  >  1.0 degree]
                                    hybrid p-character > 25.0%
                                    orbital occupancy  >  0.10e

                                Line of Centers        Hybrid 1              Hybrid 2
                                ---------------  -------------------   ------------------
                NBO               Theta   Phi    Theta   Phi    Dev    Theta   Phi    Dev
 ========================================================================================
     3. BD (   1) C   1 - H  11    90.0  256.0    90.0  254.9   1.1      --     --    --
     5. BD (   1) C   2 - C   3    90.0   66.9    90.0   70.0   3.2     90.0  243.7   3.2
     6. BD (   1) C   2 - C   9    90.0  309.1    90.0  305.8   3.3     90.0  132.2   3.1
     7. BD (   1) C   3 - C   4    90.0    7.9    90.0   12.0   4.0     90.0  183.9   4.0
     8. BD (   2) C   3 - C   4    90.0    7.9     0.0    0.0  90.0      0.0    0.0  90.0
    10. BD (   1) C   4 - C   5    90.0  308.7    90.0  312.1   3.4     90.0  125.7   3.0
    12. BD (   1) C   5 - C   6    90.0    8.7     --     --    --      90.0  191.1   2.4
    13. BD (   1) C   5 - C   8    90.0  247.3    90.0  250.1   2.8     90.0   64.3   3.0
    14. BD (   1) C   6 - O   7    90.0  299.1    90.0  301.2   2.2     90.0  117.5   1.5
    15. BD (   1) C   6 - H  15   143.1   66.6   144.0   60.2   3.9      --     --    --
    16. BD (   1) C   6 - H  16    36.9   66.6    36.0   60.2   3.9      --     --    --
    17. BD (   1) O   7 - H  17    90.0   10.7    90.0    5.7   5.0      --     --    --
    18. BD (   1) C   8 - C   9    90.0  187.7    90.0  191.8   4.1     90.0    3.9   3.9
    19. BD (   2) C   8 - C   9    90.0  187.7     0.0    0.0  90.0      0.0    0.0  90.0
    20. BD (   1) C   8 - H  18    90.0  308.4    90.0  307.3   1.2      --     --    --
    31. LP*(   1) C   2             --     --      0.0    0.0   --       --     --    --
    32. LP*(   1) C   5             --     --      0.0    0.0   --       --     --    --
    33. LP (   1) O   7             --     --     90.0  247.8   --       --     --    --
    34. LP (   2) O   7             --     --      0.0    0.0   --       --     --    --


 Second Order Perturbation Theory Analysis of Fock Matrix in NBO Basis

     Threshold for printing:   0.25 kcal/mol
                                                                              E(2)  E(j)-E(i) F(i,j)
         Donor NBO (i)                     Acceptor NBO (j)                 kcal/mol   a.u.    a.u. 
 ===================================================================================================

 within unit  1
   1. BD (   1) C   1 - C   2        / 53. RY*(   1) C   3                    0.63    1.78    0.042
   1. BD (   1) C   1 - C   2        /107. RY*(   1) C   9                    0.56    1.79    0.040
   1. BD (   1) C   1 - C   2        /160. BD*(   1) C   2 - C   3            1.20    1.17    0.047
   1. BD (   1) C   1 - C   2        /161. BD*(   1) C   2 - C   9            1.26    1.19    0.049
   1. BD (   1) C   1 - C   2        /162. BD*(   1) C   3 - C   4            1.37    1.19    0.051
   1. BD (   1) C   1 - C   2        /173. BD*(   1) C   8 - C   9            1.34    1.19    0.051
   2. BD (   1) C   1 - H  10        / 31. LP*(   1) C   2                    4.52    0.39    0.059
   2. BD (   1) C   1 - H  10        / 47. RY*(   4) C   2                    0.30    2.00    0.032
   2. BD (   1) C   1 - H  10        /161. BD*(   1) C   2 - C   9            1.05    1.03    0.042
   3. BD (   1) C   1 - H  11        /160. BD*(   1) C   2 - C   3            2.19    1.02    0.060
   4. BD (   1) C   1 - H  12        / 31. LP*(   1) C   2                    4.52    0.39    0.059
   4. BD (   1) C   1 - H  12        / 47. RY*(   4) C   2                    0.30    2.00    0.032
   4. BD (   1) C   1 - H  12        /161. BD*(   1) C   2 - C   9            1.05    1.03    0.042
   5. BD (   1) C   2 - C   3        / 35. RY*(   1) C   1                    0.57    1.40    0.036
   5. BD (   1) C   2 - C   3        / 62. RY*(   1) C   4                    0.36    1.84    0.033
   5. BD (   1) C   2 - C   3        / 63. RY*(   2) C   4                    0.87    1.43    0.045
   5. BD (   1) C   2 - C   3        /107. RY*(   1) C   9                    0.47    1.86    0.037
   5. BD (   1) C   2 - C   3        /156. BD*(   1) C   1 - C   2            1.03    1.12    0.043
   5. BD (   1) C   2 - C   3        /158. BD*(   1) C   1 - H  11            0.43    1.17    0.029
   5. BD (   1) C   2 - C   3        /161. BD*(   1) C   2 - C   9            1.48    1.26    0.054
   5. BD (   1) C   2 - C   3        /162. BD*(   1) C   3 - C   4            1.41    1.27    0.053
   5. BD (   1) C   2 - C   3        /164. BD*(   1) C   3 - H  13            0.60    1.17    0.034
   5. BD (   1) C   2 - C   3        /166. BD*(   1) C   4 - H  14            1.11    1.16    0.045
   5. BD (   1) C   2 - C   3        /176. BD*(   1) C   9 - H  19            1.26    1.17    0.049
   6. BD (   1) C   2 - C   9        / 35. RY*(   1) C   1                    0.46    1.40    0.032
   6. BD (   1) C   2 - C   9        / 53. RY*(   1) C   3                    0.45    1.85    0.037
   6. BD (   1) C   2 - C   9        / 98. RY*(   1) C   8                    0.27    1.84    0.028
   6. BD (   1) C   2 - C   9        / 99. RY*(   2) C   8                    1.01    1.45    0.049
   6. BD (   1) C   2 - C   9        /156. BD*(   1) C   1 - C   2            1.10    1.12    0.044
   6. BD (   1) C   2 - C   9        /160. BD*(   1) C   2 - C   3            1.51    1.25    0.055
   6. BD (   1) C   2 - C   9        /164. BD*(   1) C   3 - H  13            1.25    1.17    0.049
   6. BD (   1) C   2 - C   9        /173. BD*(   1) C   8 - C   9            1.37    1.27    0.053
   6. BD (   1) C   2 - C   9        /175. BD*(   1) C   8 - H  18            1.02    1.19    0.044
   6. BD (   1) C   2 - C   9        /176. BD*(   1) C   9 - H  19            0.62    1.18    0.034
   7. BD (   1) C   3 - C   4        / 44. RY*(   1) C   2                    0.48    1.89    0.038
   7. BD (   1) C   3 - C   4        / 45. RY*(   2) C   2                    0.70    1.59    0.042
   7. BD (   1) C   3 - C   4        / 72. RY*(   2) C   5                    1.02    1.64    0.052
   7. BD (   1) C   3 - C   4        /156. BD*(   1) C   1 - C   2            1.58    1.12    0.053
   7. BD (   1) C   3 - C   4        /160. BD*(   1) C   2 - C   3            1.47    1.25    0.054
   7. BD (   1) C   3 - C   4        /164. BD*(   1) C   3 - H  13            0.68    1.17    0.036
   7. BD (   1) C   3 - C   4        /165. BD*(   1) C   4 - C   5            1.58    1.25    0.056
   7. BD (   1) C   3 - C   4        /166. BD*(   1) C   4 - H  14            0.72    1.16    0.037
   7. BD (   1) C   3 - C   4        /167. BD*(   1) C   5 - C   6            1.68    1.10    0.054
   8. BD (   2) C   3 - C   4        / 31. LP*(   1) C   2                   26.65    0.19    0.093
   8. BD (   2) C   3 - C   4        / 32. LP*(   1) C   5                   24.93    0.18    0.089
   8. BD (   2) C   3 - C   4        / 51. RY*(   8) C   2                    0.46    1.26    0.033
   8. BD (   2) C   3 - C   4        / 76. RY*(   6) C   5                    0.44    1.54    0.035
   9. BD (   1) C   3 - H  13        / 44. RY*(   1) C   2                    0.42    1.70    0.034
   9. BD (   1) C   3 - H  13        / 62. RY*(   1) C   4                    0.30    1.65    0.028
   9. BD (   1) C   3 - H  13        /160. BD*(   1) C   2 - C   3            0.45    1.06    0.027
   9. BD (   1) C   3 - H  13        /161. BD*(   1) C   2 - C   9            2.06    1.07    0.059
   9. BD (   1) C   3 - H  13        /162. BD*(   1) C   3 - C   4            0.52    1.08    0.030
   9. BD (   1) C   3 - H  13        /165. BD*(   1) C   4 - C   5            2.02    1.06    0.058
  10. BD (   1) C   4 - C   5        / 53. RY*(   1) C   3                    0.38    1.86    0.034
  10. BD (   1) C   4 - C   5        / 54. RY*(   2) C   3                    0.88    1.43    0.045
  10. BD (   1) C   4 - C   5        / 80. RY*(   1) C   6                    0.34    1.27    0.026
  10. BD (   1) C   4 - C   5        / 98. RY*(   1) C   8                    0.51    1.85    0.039
  10. BD (   1) C   4 - C   5        /162. BD*(   1) C   3 - C   4            1.40    1.27    0.053
  10. BD (   1) C   4 - C   5        /164. BD*(   1) C   3 - H  13            1.08    1.18    0.045
  10. BD (   1) C   4 - C   5        /166. BD*(   1) C   4 - H  14            0.59    1.17    0.033
  10. BD (   1) C   4 - C   5        /167. BD*(   1) C   5 - C   6            0.92    1.11    0.040
  10. BD (   1) C   4 - C   5        /168. BD*(   1) C   5 - C   8            1.76    1.26    0.060
  10. BD (   1) C   4 - C   5        /169. BD*(   1) C   6 - O   7            0.64    1.01    0.032
  10. BD (   1) C   4 - C   5        /175. BD*(   1) C   8 - H  18            1.20    1.19    0.048
  11. BD (   1) C   4 - H  14        / 53. RY*(   1) C   3                    0.33    1.67    0.030
  11. BD (   1) C   4 - H  14        / 71. RY*(   1) C   5                    0.45    1.65    0.034
  11. BD (   1) C   4 - H  14        /160. BD*(   1) C   2 - C   3            1.98    1.06    0.058
  11. BD (   1) C   4 - H  14        /162. BD*(   1) C   3 - C   4            0.54    1.08    0.031
  11. BD (   1) C   4 - H  14        /165. BD*(   1) C   4 - C   5            0.40    1.06    0.026
  11. BD (   1) C   4 - H  14        /168. BD*(   1) C   5 - C   8            2.11    1.08    0.060
  12. BD (   1) C   5 - C   6        / 62. RY*(   1) C   4                    0.67    1.79    0.044
  12. BD (   1) C   5 - C   6        / 98. RY*(   1) C   8                    0.65    1.79    0.043
  12. BD (   1) C   5 - C   6        /162. BD*(   1) C   3 - C   4            1.27    1.21    0.050
  12. BD (   1) C   5 - C   6        /165. BD*(   1) C   4 - C   5            1.07    1.19    0.045
  12. BD (   1) C   5 - C   6        /168. BD*(   1) C   5 - C   8            1.29    1.20    0.050
  12. BD (   1) C   5 - C   6        /170. BD*(   1) C   6 - H  15            0.27    1.08    0.022
  12. BD (   1) C   5 - C   6        /171. BD*(   1) C   6 - H  16            0.27    1.08    0.022
  12. BD (   1) C   5 - C   6        /172. BD*(   1) O   7 - H  17            0.85    1.11    0.039
  12. BD (   1) C   5 - C   6        /173. BD*(   1) C   8 - C   9            1.26    1.21    0.049
  13. BD (   1) C   5 - C   8        / 62. RY*(   1) C   4                    0.41    1.85    0.035
  13. BD (   1) C   5 - C   8        / 80. RY*(   1) C   6                    0.35    1.27    0.027
  13. BD (   1) C   5 - C   8        /107. RY*(   1) C   9                    0.42    1.87    0.036
  13. BD (   1) C   5 - C   8        /108. RY*(   2) C   9                    0.81    1.43    0.043
  13. BD (   1) C   5 - C   8        /165. BD*(   1) C   4 - C   5            1.79    1.25    0.060
  13. BD (   1) C   5 - C   8        /166. BD*(   1) C   4 - H  14            1.25    1.17    0.048
  13. BD (   1) C   5 - C   8        /167. BD*(   1) C   5 - C   6            1.05    1.11    0.043
  13. BD (   1) C   5 - C   8        /173. BD*(   1) C   8 - C   9            1.33    1.27    0.052
  13. BD (   1) C   5 - C   8        /175. BD*(   1) C   8 - H  18            0.68    1.19    0.036
  13. BD (   1) C   5 - C   8        /176. BD*(   1) C   9 - H  19            1.05    1.18    0.045
  14. BD (   1) C   6 - O   7        / 72. RY*(   2) C   5                    0.28    1.77    0.028
  14. BD (   1) C   6 - O   7        /145. RY*(   2) H  17                    0.28    2.12    0.031
  14. BD (   1) C   6 - O   7        /165. BD*(   1) C   4 - C   5            1.12    1.37    0.050
  15. BD (   1) C   6 - H  15        / 32. LP*(   1) C   5                    4.73    0.41    0.062
  15. BD (   1) C   6 - H  15        / 74. RY*(   4) C   5                    0.29    1.95    0.031
  15. BD (   1) C   6 - H  15        / 89. RY*(   1) O   7                    0.38    1.63    0.032
  15. BD (   1) C   6 - H  15        /168. BD*(   1) C   5 - C   8            1.05    1.06    0.043
  16. BD (   1) C   6 - H  16        / 32. LP*(   1) C   5                    4.73    0.41    0.062
  16. BD (   1) C   6 - H  16        / 74. RY*(   4) C   5                    0.29    1.95    0.031
  16. BD (   1) C   6 - H  16        / 89. RY*(   1) O   7                    0.38    1.63    0.032
  16. BD (   1) C   6 - H  16        /168. BD*(   1) C   5 - C   8            1.05    1.06    0.043
  17. BD (   1) O   7 - H  17        / 81. RY*(   2) C   6                    0.31    1.86    0.030
  17. BD (   1) O   7 - H  17        / 83. RY*(   4) C   6                    0.25    2.49    0.032
  17. BD (   1) O   7 - H  17        /167. BD*(   1) C   5 - C   6            1.73    1.09    0.055
  18. BD (   1) C   8 - C   9        / 44. RY*(   1) C   2                    0.50    1.89    0.039
  18. BD (   1) C   8 - C   9        / 45. RY*(   2) C   2                    0.76    1.58    0.044
  18. BD (   1) C   8 - C   9        / 71. RY*(   1) C   5                    0.92    1.83    0.052
  18. BD (   1) C   8 - C   9        /156. BD*(   1) C   1 - C   2            1.67    1.11    0.055
  18. BD (   1) C   8 - C   9        /161. BD*(   1) C   2 - C   9            1.45    1.25    0.054
  18. BD (   1) C   8 - C   9        /167. BD*(   1) C   5 - C   6            1.78    1.09    0.056
  18. BD (   1) C   8 - C   9        /168. BD*(   1) C   5 - C   8            1.54    1.25    0.056
  18. BD (   1) C   8 - C   9        /175. BD*(   1) C   8 - H  18            0.73    1.18    0.037
  18. BD (   1) C   8 - C   9        /176. BD*(   1) C   9 - H  19            0.63    1.17    0.034
  19. BD (   2) C   8 - C   9        / 31. LP*(   1) C   2                   26.41    0.18    0.090
  19. BD (   2) C   8 - C   9        / 32. LP*(   1) C   5                   29.50    0.17    0.094
  19. BD (   2) C   8 - C   9        / 51. RY*(   8) C   2                    0.38    1.26    0.030
  19. BD (   2) C   8 - C   9        / 75. RY*(   5) C   5                    0.30    1.94    0.033
  19. BD (   2) C   8 - C   9        / 76. RY*(   6) C   5                    0.28    1.54    0.029
  19. BD (   2) C   8 - C   9        /100. RY*(   3) C   8                    0.27    0.93    0.022
  19. BD (   2) C   8 - C   9        /110. RY*(   4) C   9                    0.25    1.03    0.022
  20. BD (   1) C   8 - H  18        / 71. RY*(   1) C   5                    0.25    1.64    0.026
  20. BD (   1) C   8 - H  18        /107. RY*(   1) C   9                    0.30    1.67    0.029
  20. BD (   1) C   8 - H  18        /161. BD*(   1) C   2 - C   9            1.95    1.06    0.058
  20. BD (   1) C   8 - H  18        /165. BD*(   1) C   4 - C   5            2.25    1.05    0.062
  20. BD (   1) C   8 - H  18        /168. BD*(   1) C   5 - C   8            0.53    1.06    0.030
  20. BD (   1) C   8 - H  18        /173. BD*(   1) C   8 - C   9            0.55    1.07    0.031
  21. BD (   1) C   9 - H  19        / 44. RY*(   1) C   2                    0.41    1.70    0.034
  21. BD (   1) C   9 - H  19        / 98. RY*(   1) C   8                    0.30    1.65    0.028
  21. BD (   1) C   9 - H  19        /160. BD*(   1) C   2 - C   3            2.13    1.06    0.060
  21. BD (   1) C   9 - H  19        /161. BD*(   1) C   2 - C   9            0.45    1.07    0.028
  21. BD (   1) C   9 - H  19        /168. BD*(   1) C   5 - C   8            1.99    1.07    0.058
  21. BD (   1) C   9 - H  19        /173. BD*(   1) C   8 - C   9            0.49    1.07    0.029
  22. CR (   1) C   1                / 44. RY*(   1) C   2                    0.27   11.26    0.070
  22. CR (   1) C   1                / 50. RY*(   7) C   2                    0.26   12.07    0.071
  22. CR (   1) C   1                /116. RY*(   1) H  10                    0.42   10.60    0.084
  22. CR (   1) C   1                /120. RY*(   1) H  11                    0.37   10.54    0.079
  22. CR (   1) C   1                /124. RY*(   1) H  12                    0.42   10.60    0.084
  22. CR (   1) C   1                /160. BD*(   1) C   2 - C   3            0.42   10.61    0.085
  22. CR (   1) C   1                /161. BD*(   1) C   2 - C   9            0.44   10.62    0.087
  23. CR (   1) C   2                / 36. RY*(   2) C   1                    0.63   10.76    0.104
  23. CR (   1) C   2                / 54. RY*(   2) C   3                    0.86   10.83    0.122
  23. CR (   1) C   2                /108. RY*(   2) C   9                    0.86   10.83    0.122
  23. CR (   1) C   2                /162. BD*(   1) C   3 - C   4            0.43   10.68    0.086
  23. CR (   1) C   2                /164. BD*(   1) C   3 - H  13            0.28   10.58    0.069
  23. CR (   1) C   2                /173. BD*(   1) C   8 - C   9            0.43   10.67    0.086
  23. CR (   1) C   2                /176. BD*(   1) C   9 - H  19            0.28   10.58    0.069
  24. CR (   1) C   3                / 44. RY*(   1) C   2                    0.28   11.27    0.071
  24. CR (   1) C   3                / 45. RY*(   2) C   2                    0.76   10.97    0.115
  24. CR (   1) C   3                / 46. RY*(   3) C   2                    0.30   11.04    0.072
  24. CR (   1) C   3                / 63. RY*(   2) C   4                    0.38   10.81    0.081
  24. CR (   1) C   3                / 64. RY*(   3) C   4                    0.43   10.72    0.085
  24. CR (   1) C   3                /128. RY*(   1) H  13                    0.38   10.46    0.080
  24. CR (   1) C   3                /156. BD*(   1) C   1 - C   2            0.48   10.50    0.090
  24. CR (   1) C   3                /161. BD*(   1) C   2 - C   9            0.47   10.64    0.090
  24. CR (   1) C   3                /165. BD*(   1) C   4 - C   5            0.52   10.63    0.095
  24. CR (   1) C   3                /166. BD*(   1) C   4 - H  14            0.31   10.54    0.072
  25. CR (   1) C   4                / 54. RY*(   2) C   3                    0.35   10.81    0.078
  25. CR (   1) C   4                / 55. RY*(   3) C   3                    0.51   10.70    0.093
  25. CR (   1) C   4                / 71. RY*(   1) C   5                    0.65   11.22    0.108
  25. CR (   1) C   4                / 72. RY*(   2) C   5                    0.33   11.03    0.076
  25. CR (   1) C   4                /132. RY*(   1) H  14                    0.38   10.46    0.080
  25. CR (   1) C   4                /160. BD*(   1) C   2 - C   3            0.51   10.63    0.094
  25. CR (   1) C   4                /164. BD*(   1) C   3 - H  13            0.30   10.56    0.071
  25. CR (   1) C   4                /167. BD*(   1) C   5 - C   6            0.48   10.49    0.090
  25. CR (   1) C   4                /168. BD*(   1) C   5 - C   8            0.50   10.65    0.093
  26. CR (   1) C   5                / 63. RY*(   2) C   4                    0.84   10.84    0.120
  26. CR (   1) C   5                / 81. RY*(   2) C   6                    0.38   11.27    0.083
  26. CR (   1) C   5                / 99. RY*(   2) C   8                    0.89   10.85    0.124
  26. CR (   1) C   5                /162. BD*(   1) C   3 - C   4            0.41   10.68    0.084
  26. CR (   1) C   5                /166. BD*(   1) C   4 - H  14            0.29   10.57    0.070
  26. CR (   1) C   5                /173. BD*(   1) C   8 - C   9            0.42   10.67    0.085
  26. CR (   1) C   5                /175. BD*(   1) C   8 - H  18            0.28   10.60    0.068
  27. CR (   1) C   6                /136. RY*(   1) H  15                    0.39   10.56    0.081
  27. CR (   1) C   6                /140. RY*(   1) H  16                    0.39   10.56    0.081
  27. CR (   1) C   6                /165. BD*(   1) C   4 - C   5            0.38   10.70    0.081
  27. CR (   1) C   6                /168. BD*(   1) C   5 - C   8            0.43   10.71    0.087
  27. CR (   1) C   6                /169. BD*(   1) C   6 - O   7            0.42   10.45    0.084
  28. CR (   1) O   7                / 80. RY*(   1) C   6                    0.81   19.52    0.159
  28. CR (   1) O   7                / 85. RY*(   6) C   6                    0.43   20.07    0.117
  29. CR (   1) C   8                / 72. RY*(   2) C   5                    1.04   11.02    0.135
  29. CR (   1) C   8                /108. RY*(   2) C   9                    0.42   10.81    0.085
  29. CR (   1) C   8                /109. RY*(   3) C   9                    0.42   10.72    0.085
  29. CR (   1) C   8                /148. RY*(   1) H  18                    0.45   10.48    0.087
  29. CR (   1) C   8                /161. BD*(   1) C   2 - C   9            0.51   10.64    0.094
  29. CR (   1) C   8                /165. BD*(   1) C   4 - C   5            0.53   10.63    0.095
  29. CR (   1) C   8                /167. BD*(   1) C   5 - C   6            0.50   10.48    0.092
  29. CR (   1) C   8                /176. BD*(   1) C   9 - H  19            0.28   10.55    0.069
  30. CR (   1) C   9                / 44. RY*(   1) C   2                    0.25   11.27    0.067
  30. CR (   1) C   9                / 45. RY*(   2) C   2                    0.88   10.97    0.124
  30. CR (   1) C   9                / 99. RY*(   2) C   8                    0.36   10.83    0.079
  30. CR (   1) C   9                /101. RY*(   4) C   8                    0.42   10.73    0.084
  30. CR (   1) C   9                /152. RY*(   1) H  19                    0.39   10.47    0.081
  30. CR (   1) C   9                /156. BD*(   1) C   1 - C   2            0.50   10.50    0.092
  30. CR (   1) C   9                /160. BD*(   1) C   2 - C   3            0.48   10.63    0.091
  30. CR (   1) C   9                /168. BD*(   1) C   5 - C   8            0.50   10.64    0.093
  30. CR (   1) C   9                /175. BD*(   1) C   8 - H  18            0.30   10.57    0.071
  31. LP*(   1) C   2                / 37. RY*(   3) C   1                    0.29    0.93    0.043
  31. LP*(   1) C   2                / 51. RY*(   8) C   2                    0.78    1.08    0.075
  31. LP*(   1) C   2                / 56. RY*(   4) C   3                    0.79    0.77    0.064
  31. LP*(   1) C   2                /110. RY*(   4) C   9                    0.84    0.85    0.070
  31. LP*(   1) C   2                /157. BD*(   1) C   1 - H  10            0.96    0.55    0.059
  31. LP*(   1) C   2                /159. BD*(   1) C   1 - H  12            0.96    0.55    0.060
  31. LP*(   1) C   2                /163. BD*(   2) C   3 - C   4           13.94    0.11    0.098
  31. LP*(   1) C   2                /174. BD*(   2) C   8 - C   9           13.26    0.12    0.100
  32. LP*(   1) C   5                / 65. RY*(   4) C   4                    0.86    0.81    0.065
  32. LP*(   1) C   5                / 76. RY*(   6) C   5                    0.44    1.37    0.061
  32. LP*(   1) C   5                /100. RY*(   3) C   8                    0.92    0.76    0.066
  32. LP*(   1) C   5                /163. BD*(   2) C   3 - C   4           14.80    0.12    0.101
  32. LP*(   1) C   5                /170. BD*(   1) C   6 - H  15            1.00    0.53    0.056
  32. LP*(   1) C   5                /171. BD*(   1) C   6 - H  16            1.00    0.53    0.056
  32. LP*(   1) C   5                /174. BD*(   2) C   8 - C   9           13.07    0.13    0.099
  33. LP (   1) O   7                / 80. RY*(   1) C   6                    0.81    1.13    0.038
  33. LP (   1) O   7                /145. RY*(   2) H  17                    0.26    1.86    0.028
  33. LP (   1) O   7                /146. RY*(   3) H  17                    0.31    1.68    0.029
  33. LP (   1) O   7                /167. BD*(   1) C   5 - C   6            0.54    0.97    0.029
  33. LP (   1) O   7                /170. BD*(   1) C   6 - H  15            0.63    1.01    0.032
  33. LP (   1) O   7                /171. BD*(   1) C   6 - H  16            0.63    1.01    0.032
  33. LP (   1) O   7                /175. BD*(   1) C   8 - H  18            0.25    1.06    0.021
  34. LP (   2) O   7                / 32. LP*(   1) C   5                    0.29    0.19    0.010
  34. LP (   2) O   7                / 82. RY*(   3) C   6                    0.80    2.16    0.055
  34. LP (   2) O   7                /144. RY*(   1) H  17                    0.99    1.94    0.057
  34. LP (   2) O   7                /170. BD*(   1) C   6 - H  15            3.04    0.72    0.061
  34. LP (   2) O   7                /171. BD*(   1) C   6 - H  16            3.04    0.72    0.061


 Natural Bond Orbitals (Summary):

                                                            Principal Delocalizations
           NBO                        Occupancy    Energy   (geminal,vicinal,remote)
 ====================================================================================
 Molecular unit  1  (C8H10O)
     1. BD (   1) C   1 - C   2          0.99018    -0.79919  162(v),173(v),161(g),160(g)
                                                    53(v),107(v)
     2. BD (   1) C   1 - H  10          0.96009    -0.64441  31(v),161(v),47(v)
     3. BD (   1) C   1 - H  11          0.99429    -0.64792  160(v)
     4. BD (   1) C   1 - H  12          0.96008    -0.64441  31(v),161(v),47(v)
     5. BD (   1) C   2 - C   3          0.98712    -0.87064  161(g),162(g),176(v),166(v)
                                                    156(g),63(v),164(g),35(v)
                                                    107(v),158(v),62(v)
     6. BD (   1) C   2 - C   9          0.98768    -0.87561  160(g),173(g),164(v),156(g)
                                                    175(v),99(v),176(g),35(v)
                                                    53(v),98(v)
     7. BD (   1) C   3 - C   4          0.98881    -0.87326  167(v),156(v),165(g),160(g)
                                                    72(v),166(g),45(v),164(g)
                                                    44(v)
     8. BD (   2) C   3 - C   4          0.86022    -0.43908  31(v),32(v),51(v),76(v)
     9. BD (   1) C   3 - H  13          0.98944    -0.68226  161(v),165(v),162(g),160(g)
                                                    44(v),62(v)
    10. BD (   1) C   4 - C   5          0.98705    -0.87825  168(g),162(g),175(v),164(v)
                                                    167(g),54(v),169(v),166(g)
                                                    98(v),53(v),80(v)
    11. BD (   1) C   4 - H  14          0.98938    -0.68892  168(v),160(v),162(g),71(v)
                                                    165(g),53(v)
    12. BD (   1) C   5 - C   6          0.98827    -0.81614  168(g),162(v),173(v),165(g)
                                                    172(v),62(v),98(v),170(g)
                                                    171(g)
    13. BD (   1) C   5 - C   8          0.98689    -0.87730  165(g),173(g),166(v),176(v)
                                                    167(g),108(v),175(g),107(v)
                                                    62(v),80(v)
    14. BD (   1) C   6 - O   7          0.99772    -0.99754  165(v),145(v),72(v)
    15. BD (   1) C   6 - H  15          0.94215    -0.67246  32(v),168(v),89(v),74(v)
    16. BD (   1) C   6 - H  16          0.94215    -0.67246  32(v),168(v),89(v),74(v)
    17. BD (   1) O   7 - H  17          0.99369    -0.86708  167(v),81(v),83(v)
    18. BD (   1) C   8 - C   9          0.98875    -0.86646  167(v),156(v),168(g),161(g)
                                                    71(v),45(v),175(g),176(g)
                                                    44(v)
    19. BD (   2) C   8 - C   9          0.84369    -0.43251  32(v),31(v),51(v),75(v)
                                                    76(v),100(g),110(g)
    20. BD (   1) C   8 - H  18          0.98865    -0.67729  165(v),161(v),173(g),168(g)
                                                    107(v),71(v)
    21. BD (   1) C   9 - H  19          0.98962    -0.68117  160(v),168(v),173(g),161(g)
                                                    44(v),98(v)
    22. CR (   1) C   1                  0.99959   -10.23726  161(v),160(v),116(v),124(v)
                                                    120(v),44(v),50(v)
    23. CR (   1) C   2                  0.99943   -10.28012  54(v),108(v),36(v),173(v)
                                                    162(v),164(v),176(v)
    24. CR (   1) C   3                  0.99945   -10.25363  45(v),165(v),156(v),161(v)
                                                    64(v),128(v),63(v),166(v)
                                                    46(v),44(v)
    25. CR (   1) C   4                  0.99945   -10.25952  71(v),160(v),55(v),168(v)
                                                    167(v),132(v),54(v),72(v)
                                                    164(v)
    26. CR (   1) C   5                  0.99942   -10.28074  99(v),63(v),173(v),162(v)
                                                    81(v),166(v),175(v)
    27. CR (   1) C   6                  0.99952   -10.32007  168(v),169(g),165(v),136(v)
                                                    140(v)
    28. CR (   1) O   7                  0.99987   -19.12915  80(v),85(v)
    29. CR (   1) C   8                  0.99945   -10.25111  72(v),165(v),161(v),167(v)
                                                    148(v),109(v),108(v),176(v)
    30. CR (   1) C   9                  0.99944   -10.25534  45(v),168(v),156(v),160(v)
                                                    101(v),152(v),99(v),175(v)
                                                    44(v)
    31. LP*(   1) C   2                  0.23462    -0.25383  163(v),174(v),32(r),159(v)
                                                    157(v),110(v),56(v),51(g)
                                                    37(v)
    32. LP*(   1) C   5                  0.25890    -0.26382  163(v),174(v),31(r),170(v)
                                                    171(v),100(v),65(v),76(g)
    33. LP (   1) O   7                  0.98870    -0.74293  80(v),170(v),171(v),167(v)
                                                    146(v),145(v),175(r)
    34. LP (   2) O   7                  0.91993    -0.45511  171(v),170(v),144(v),82(v)
                                                    32(r)
    35. RY*(   1) C   1                  0.00217     0.52746   
    36. RY*(   2) C   1                  0.00041     0.47637   
    37. RY*(   3) C   1                  0.00025     0.67752   
    38. RY*(   4) C   1                  0.00004     0.87759   
    39. RY*(   5) C   1                  0.00000     1.98622   
    40. RY*(   6) C   1                  0.00000     1.79427   
    41. RY*(   7) C   1                  0.00000     2.07534   
    42. RY*(   8) C   1                  0.00001     1.89440   
    43. RY*(   9) C   1                  0.00000     2.13868   
    44. RY*(   1) C   2                  0.00264     1.01858   
    45. RY*(   2) C   2                  0.00143     0.71495   
    46. RY*(   3) C   2                  0.00046     0.78625   
    47. RY*(   4) C   2                  0.00045     1.35951   
    48. RY*(   5) C   2                  0.00030     1.70307   
    49. RY*(   6) C   2                  0.00024     2.05101   
    50. RY*(   7) C   2                  0.00007     1.82925   
    51. RY*(   8) C   2                  0.00004     0.82300   
    52. RY*(   9) C   2                  0.00001     2.00452   
    53. RY*(   1) C   3                  0.00305     0.97703   
    54. RY*(   2) C   3                  0.00142     0.55330   
    55. RY*(   3) C   3                  0.00052     0.44143   
    56. RY*(   4) C   3                  0.00029     0.51860   
    57. RY*(   5) C   3                  0.00007     2.16876   
    58. RY*(   6) C   3                  0.00005     1.69386   
    59. RY*(   7) C   3                  0.00003     2.19249   
    60. RY*(   8) C   3                  0.00001     1.65170   
    61. RY*(   9) C   3                  0.00000     2.03808   
    62. RY*(   1) C   4                  0.00300     0.97030   
    63. RY*(   2) C   4                  0.00133     0.55750   
    64. RY*(   3) C   4                  0.00045     0.47052   
    65. RY*(   4) C   4                  0.00030     0.54967   
    66. RY*(   5) C   4                  0.00009     1.67411   
    67. RY*(   6) C   4                  0.00006     2.14085   
    68. RY*(   7) C   4                  0.00003     2.20086   
    69. RY*(   8) C   4                  0.00000     1.63592   
    70. RY*(   9) C   4                  0.00000     2.02922   
    71. RY*(   1) C   5                  0.00277     0.96442   
    72. RY*(   2) C   5                  0.00191     0.76896   
    73. RY*(   3) C   5                  0.00056     0.58385   
    74. RY*(   4) C   5                  0.00046     1.28136   
    75. RY*(   5) C   5                  0.00032     1.50502   
    76. RY*(   6) C   5                  0.00017     1.10571   
    77. RY*(   7) C   5                  0.00013     2.18576   
    78. RY*(   8) C   5                  0.00009     1.90352   
    79. RY*(   9) C   5                  0.00001     2.00098   
    80. RY*(   1) C   6                  0.00243     0.38934   
    81. RY*(   2) C   6                  0.00179     0.98807   
    82. RY*(   3) C   6                  0.00109     1.70965   
    83. RY*(   4) C   6                  0.00022     1.62144   
    84. RY*(   5) C   6                  0.00019     1.06319   
    85. RY*(   6) C   6                  0.00013     0.94064   
    86. RY*(   7) C   6                  0.00002     1.53331   
    87. RY*(   8) C   6                  0.00000     1.73732   
    88. RY*(   9) C   6                  0.00001     2.00303   
    89. RY*(   1) O   7                  0.00078     0.95779   
    90. RY*(   2) O   7                  0.00053     1.32716   
    91. RY*(   3) O   7                  0.00004     1.15425   
    92. RY*(   4) O   7                  0.00001     1.23649   
    93. RY*(   5) O   7                  0.00001     2.78272   
    94. RY*(   6) O   7                  0.00000     2.60963   
    95. RY*(   7) O   7                  0.00000     2.52554   
    96. RY*(   8) O   7                  0.00001     2.80451   
    97. RY*(   9) O   7                  0.00000     2.82920   
    98. RY*(   1) C   8                  0.00312     0.96920   
    99. RY*(   2) C   8                  0.00163     0.57289   
   100. RY*(   3) C   8                  0.00058     0.49399   
   101. RY*(   4) C   8                  0.00046     0.47655   
   102. RY*(   5) C   8                  0.00006     2.18597   
   103. RY*(   6) C   8                  0.00004     2.20391   
   104. RY*(   7) C   8                  0.00001     1.68690   
   105. RY*(   8) C   8                  0.00001     1.69425   
   106. RY*(   9) C   8                  0.00000     2.03664   
   107. RY*(   1) C   9                  0.00297     0.99325   
   108. RY*(   2) C   9                  0.00124     0.55393   
   109. RY*(   3) C   9                  0.00055     0.46579   
   110. RY*(   4) C   9                  0.00035     0.59578   
   111. RY*(   5) C   9                  0.00007     2.17511   
   112. RY*(   6) C   9                  0.00003     1.64548   
   113. RY*(   7) C   9                  0.00002     2.16374   
   114. RY*(   8) C   9                  0.00001     1.61890   
   115. RY*(   9) C   9                  0.00000     2.03389   
   116. RY*(   1) H  10                  0.00039     0.35902   
   117. RY*(   2) H  10                  0.00008     1.59575   
   118. RY*(   3) H  10                  0.00009     1.63922   
   119. RY*(   4) H  10                  0.00001     2.04657   
   120. RY*(   1) H  11                  0.00053     0.30078   
   121. RY*(   2) H  11                  0.00006     1.65972   
   122. RY*(   3) H  11                  0.00006     1.59743   
   123. RY*(   4) H  11                  0.00001     2.09139   
   124. RY*(   1) H  12                  0.00039     0.35903   
   125. RY*(   2) H  12                  0.00008     1.59578   
   126. RY*(   3) H  12                  0.00009     1.63920   
   127. RY*(   4) H  12                  0.00001     2.04655   
   128. RY*(   1) H  13                  0.00074     0.20142   
   129. RY*(   2) H  13                  0.00006     1.49127   
   130. RY*(   3) H  13                  0.00003     2.05581   
   131. RY*(   4) H  13                  0.00004     1.96074   
   132. RY*(   1) H  14                  0.00077     0.19903   
   133. RY*(   2) H  14                  0.00006     1.48587   
   134. RY*(   3) H  14                  0.00003     2.13296   
   135. RY*(   4) H  14                  0.00004     1.87295   
   136. RY*(   1) H  15                  0.00072     0.23613   
   137. RY*(   2) H  15                  0.00014     1.59324   
   138. RY*(   3) H  15                  0.00006     1.77394   
   139. RY*(   4) H  15                  0.00001     1.99116   
   140. RY*(   1) H  16                  0.00072     0.23613   
   141. RY*(   2) H  16                  0.00014     1.59324   
   142. RY*(   3) H  16                  0.00006     1.77393   
   143. RY*(   4) H  16                  0.00001     1.99115   
   144. RY*(   1) H  17                  0.00071     1.48011   
   145. RY*(   2) H  17                  0.00060     1.11905   
   146. RY*(   3) H  17                  0.00036     0.93358   
   147. RY*(   4) H  17                  0.00001     2.13387   
   148. RY*(   1) H  18                  0.00114     0.22615   
   149. RY*(   2) H  18                  0.00005     1.88373   
   150. RY*(   3) H  18                  0.00005     1.50310   
   151. RY*(   4) H  18                  0.00003     2.16327   
   152. RY*(   1) H  19                  0.00073     0.21218   
   153. RY*(   2) H  19                  0.00005     1.48989   
   154. RY*(   3) H  19                  0.00003     2.14121   
   155. RY*(   4) H  19                  0.00003     1.88436   
   156. BD*(   1) C   1 - C   2          0.00800     0.24786   
   157. BD*(   1) C   1 - H  10          0.00179     0.29164   
   158. BD*(   1) C   1 - H  11          0.00181     0.29796   
   159. BD*(   1) C   1 - H  12          0.00179     0.29163   
   160. BD*(   1) C   2 - C   3          0.01300     0.37509   
   161. BD*(   1) C   2 - C   9          0.01253     0.38615   
   162. BD*(   1) C   3 - C   4          0.00743     0.39579   
   163. BD*(   2) C   3 - C   4          0.02989    -0.13922   
   164. BD*(   1) C   3 - H  13          0.00680     0.29920   
   165. BD*(   1) C   4 - C   5          0.01160     0.37530   
   166. BD*(   1) C   4 - H  14          0.00706     0.29119   
   167. BD*(   1) C   5 - C   6          0.01542     0.22782   
   168. BD*(   1) C   5 - C   8          0.01259     0.38661   
   169. BD*(   1) C   6 - O   7          0.00294     0.13288   
   170. BD*(   1) C   6 - H  15          0.00942     0.26297   
   171. BD*(   1) C   6 - H  16          0.00942     0.26297   
   172. BD*(   1) O   7 - H  17          0.00215     0.29089   
   173. BD*(   1) C   8 - C   9          0.00780     0.39206   
   174. BD*(   2) C   8 - C   9          0.01701    -0.13496   
   175. BD*(   1) C   8 - H  18          0.00755     0.31608   
   176. BD*(   1) C   9 - H  19          0.00701     0.30097   
       -------------------------------
              Total Lewis   31.26017  ( 97.6880%)
        Valence non-Lewis    0.68654  (  2.1454%)
        Rydberg non-Lewis    0.05329  (  0.1665%)
       -------------------------------
            Total unit  1   32.00000  (100.0000%)
           Charge unit  1    1.00000
 Unable to Open any file for archive entry.
 1\1\GINC-COMPUTE-0-14\SP\UB3LYP\def2SVP\C8H10O1(1+,2)\ZAHRT2\08-Jan-20
 21\0\\# b3lyp/def2svp geom=NewRedundant pop=NBO\\14\\1,2\C,0,3.1397566
 329,-0.0565744037,-0.3537672974\C,0,1.6439768921,-0.0074726124,-0.1681
 312392\C,0,1.0377205177,1.0874435137,0.4716745439\C,0,-0.3425394261,1.
 1426184788,0.6481441501\C,0,-1.1667549685,0.1034942419,0.1904990457\C,
 0,-2.6618472209,0.1821741149,0.3915899279\O,0,-3.2880180725,-0.9616477
 919,-0.1422428757\C,0,-0.573451098,-0.9884858235,-0.4463802116\C,0,0.8
 136394828,-1.0390758841,-0.621172367\H,0,3.6655953885,-0.0189708962,0.
 6149864018\H,0,3.4519338468,-0.976211231,-0.8700003004\H,0,3.498666488
 2,0.8011552124,-0.9469700461\H,0,1.6610318399,1.9091130974,0.836588238
 9\H,0,-0.7880099936,2.00751152,1.1499660846\H,0,-2.8679062432,0.288650
 496,1.4775508293\H,0,-3.0352660509,1.1112031548,-0.0885889855\H,0,-4.2
 380402593,-0.883117458,0.0005445251\H,0,-1.2092554667,-1.7985824682,-0
 .8038795035\H,0,1.258767711,-1.9032252606,-1.1225660621\\Version=ES64L
 -G16RevC.01\State=2-A\HF=-385.5093983\S2=0.757055\S2-1=0.\S2A=0.750019
 \RMSD=9.889e-09\Dipole=-0.076273,0.5835575,0.3146437\Quadrupole=17.089
 8142,-6.7163047,-10.3735094,-0.8596162,-3.5991976,3.0578466\PG=C01 [X(
 C8H10O1)]\\@
 The archive entry for this job was punched.


 ONLY A FOOL KNOWS EVERYTHING.

               -- THE CHEMIST ANALYST, SEPTEMBER 1946
 File lengths (MBytes):  RWF=     35 Int=      0 D2E=      0 Chk=      3 Scr=      1
 Normal termination of Gaussian 16
