# Supplementary material for: Machine-Learning-Guided Discovery of Electrochemical Reactions
Source: J Am Chem Soc. 2022 Dec 2;144(49):22599–610. doi: 10.1021/jacs.2c08997 (PMC9756344; doi:10.1021/jacs.2c08997)
Supplement: Supplementary file 3 — ja2c08997_si_003.zip [file ja2c08997_si_003.zip › Oxidation Site Selectivity/Ologs_notimes/15.log]

 Entering Gaussian System, Link 0=g16
 Input=15.com
 Output=15.log
 Initial command:
  
 Copyright (c) 1988-2019, Gaussian, Inc.  All Rights Reserved.
  
 This is part of the Gaussian(R) 16 program.  It is based on
 the Gaussian(R) 09 system (copyright 2009, Gaussian, Inc.),
 the Gaussian(R) 03 system (copyright 2003, Gaussian, Inc.),
 the Gaussian(R) 98 system (copyright 1998, Gaussian, Inc.),
 the Gaussian(R) 94 system (copyright 1995, Gaussian, Inc.),
 the Gaussian 92(TM) system (copyright 1992, Gaussian, Inc.),
 the Gaussian 90(TM) system (copyright 1990, Gaussian, Inc.),
 the Gaussian 88(TM) system (copyright 1988, Gaussian, Inc.),
 the Gaussian 86(TM) system (copyright 1986, Carnegie Mellon
 University), and the Gaussian 82(TM) system (copyright 1983,
 Carnegie Mellon University). Gaussian is a federally registered
 trademark of Gaussian, Inc.
  
 This software contains proprietary and confidential information,
 including trade secrets, belonging to Gaussian, Inc.
  
 This software is provided under written license and may be
 used, copied, transmitted, or stored only in accord with that
 written license.
  
 The following legend is applicable only to US Government
 contracts under FAR:
  
                    RESTRICTED RIGHTS LEGEND
  
 Use, reproduction and disclosure by the US Government is
 subject to restrictions as set forth in subparagraphs (a)
 and (c) of the Commercial Computer Software - Restricted
 Rights clause in FAR 52.227-19.
  
 Gaussian, Inc.
 340 Quinnipiac St., Bldg. 40, Wallingford CT 06492
  
  
 ---------------------------------------------------------------
 Warning -- This program may not be used in any manner that
 competes with the business of Gaussian, Inc. or will provide
 assistance to any competitor of Gaussian, Inc.  The licensee
 of this program is prohibited from giving any competitor of
 Gaussian, Inc. access to this program.  By using this program,
 the user acknowledges that Gaussian, Inc. is engaged in the
 business of creating and licensing software in the field of
 computational chemistry and represents and warrants to the
 licensee that it is not a competitor of Gaussian, Inc. and that
 it will not use this program in any manner prohibited above.
 ---------------------------------------------------------------
  

 Cite this work as:
 Gaussian 16, Revision C.01,
 M. J. Frisch, G. W. Trucks, H. B. Schlegel, G. E. Scuseria, 
 M. A. Robb, J. R. Cheeseman, G. Scalmani, V. Barone, 
 G. A. Petersson, H. Nakatsuji, X. Li, M. Caricato, A. V. Marenich, 
 J. Bloino, B. G. Janesko, R. Gomperts, B. Mennucci, H. P. Hratchian, 
 J. V. Ortiz, A. F. Izmaylov, J. L. Sonnenberg, D. Williams-Young, 
 F. Ding, F. Lipparini, F. Egidi, J. Goings, B. Peng, A. Petrone, 
 T. Henderson, D. Ranasinghe, V. G. Zakrzewski, J. Gao, N. Rega, 
 G. Zheng, W. Liang, M. Hada, M. Ehara, K. Toyota, R. Fukuda, 
 J. Hasegawa, M. Ishida, T. Nakajima, Y. Honda, O. Kitao, H. Nakai, 
 T. Vreven, K. Throssell, J. A. Montgomery, Jr., J. E. Peralta, 
 F. Ogliaro, M. J. Bearpark, J. J. Heyd, E. N. Brothers, K. N. Kudin, 
 V. N. Staroverov, T. A. Keith, R. Kobayashi, J. Normand, 
 K. Raghavachari, A. P. Rendell, J. C. Burant, S. S. Iyengar, 
 J. Tomasi, M. Cossi, J. M. Millam, M. Klene, C. Adamo, R. Cammi, 
 J. W. Ochterski, R. L. Martin, K. Morokuma, O. Farkas, 
 J. B. Foresman, and D. J. Fox, Gaussian, Inc., Wallingford CT, 2019.
 
 ******************************************
 Gaussian 16:  ES64L-G16RevC.01  3-Jul-2019
                 8-Jan-2021 
 ******************************************
 %nprocshared=16
 Will use up to   16 processors via shared memory.
 %mem=7GB
 -----------------------------------------
 # b3lyp/def2svp geom=NewRedundant pop=NBO
 -----------------------------------------
 1/29=4000,38=1,172=1/1;
 2/12=2,17=6,18=5,40=1/2;
 3/5=43,7=101,11=2,25=1,30=1,74=-5/1,2,3;
 4//1;
 5/5=2,38=5/2;
 6/7=2,8=2,9=2,10=2,28=1,40=1/1,7;
 99/5=1,9=1/99;
 --
 15
 --
 Symbolic Z-matrix:
 Charge =  1 Multiplicity = 2
 C                     3.29294  -0.28921   0.28029 
 C                     1.79929  -0.25087   0.59271 
 C                     0.93674   0.08239  -0.62881 
 O                     1.1938   -0.91467  -1.60407 
 C                    -0.53623   0.16463  -0.26876 
 C                    -1.09868   1.37131   0.16884 
 C                    -2.44164   1.43613   0.54683 
 C                    -3.24196   0.29114   0.48678 
 C                    -2.69018  -0.91533   0.04684 
 C                    -1.34549  -0.97829  -0.32715 
 H                     3.64892   0.68972  -0.08248 
 H                     3.88017  -0.5495    1.17475 
 H                     3.50345  -1.03254  -0.50191 
 H                     1.58312   0.49398   1.37621 
 H                     1.4623   -1.22555   0.9852 
 H                     1.2547    1.07745  -1.00539 
 H                     0.6546   -0.71836  -2.38135 
 H                    -0.47722   2.2709    0.21004 
 H                    -2.86737   2.38468   0.88356 
 H                    -4.29392   0.34084   0.77813 
 H                    -3.31086  -1.81354  -0.00465 
 H                    -0.90647  -1.91533  -0.67547 
 
                          Input orientation:                          
 ---------------------------------------------------------------------
 Center     Atomic      Atomic             Coordinates (Angstroms)
 Number     Number       Type             X           Y           Z
 ---------------------------------------------------------------------
      1          6           0        3.292940   -0.289214    0.280291
      2          6           0        1.799288   -0.250871    0.592714
      3          6           0        0.936736    0.082393   -0.628813
      4          8           0        1.193799   -0.914675   -1.604067
      5          6           0       -0.536234    0.164633   -0.268756
      6          6           0       -1.098684    1.371313    0.168841
      7          6           0       -2.441644    1.436130    0.546826
      8          6           0       -3.241961    0.291144    0.486780
      9          6           0       -2.690179   -0.915332    0.046843
     10          6           0       -1.345486   -0.978286   -0.327147
     11          1           0        3.648919    0.689724   -0.082481
     12          1           0        3.880168   -0.549505    1.174754
     13          1           0        3.503452   -1.032536   -0.501915
     14          1           0        1.583116    0.493981    1.376211
     15          1           0        1.462297   -1.225548    0.985195
     16          1           0        1.254700    1.077452   -1.005395
     17          1           0        0.654599   -0.718357   -2.381351
     18          1           0       -0.477220    2.270901    0.210038
     19          1           0       -2.867366    2.384681    0.883563
     20          1           0       -4.293916    0.340841    0.778127
     21          1           0       -3.310855   -1.813538   -0.004646
     22          1           0       -0.906468   -1.915332   -0.675465
 ---------------------------------------------------------------------
                    Distance matrix (angstroms):
                    1          2          3          4          5
     1  C    0.000000
     2  C    1.526458   0.000000
     3  C    2.552697   1.532054   0.000000
     4  O    2.889360   2.373415   1.418220   0.000000
     5  C    3.894869   2.523775   1.518566   2.437411   0.000000
     6  C    4.696396   3.348043   2.537814   3.691127   1.401399
     7  C    5.994440   4.564382   3.824680   4.834156   2.431557
     8  C    6.563870   5.071410   4.330084   5.049912   2.812081
     9  C    6.020319   4.571083   3.821842   4.220283   2.430104
    10  C    4.728510   3.356320   2.534675   2.842981   1.401628
    11  H    1.103017   2.182142   2.832538   3.304079   4.222076
    12  H    1.101204   2.181287   3.509408   3.882238   4.700885
    13  H    1.099404   2.171033   2.801286   2.561860   4.219791
    14  H    2.176680   1.102453   2.146470   3.319328   2.702967
    15  H    2.173675   1.103450   2.142883   2.621643   2.738453
    16  H    2.770413   2.148248   1.110431   2.081030   2.140869
    17  H    3.772181   3.220858   1.947355   0.966152   2.580854
    18  H    4.557766   3.418810   2.737245   4.028793   2.160809
    19  H    6.742628   5.367345   4.696701   5.793714   3.419157
    20  H    7.629233   6.124675   5.422729   6.112788   3.904765
    21  H    6.783426   5.377020   4.693205   4.863951   3.417812
    22  H    4.603560   3.420502   2.718545   2.504943   2.151451
                    6          7          8          9         10
     6  C    0.000000
     7  C    1.396644   0.000000
     8  C    2.421051   1.398251   0.000000
     9  C    2.788635   2.416842   1.397709   0.000000
    10  C    2.414028   2.791915   2.422921   1.397151   0.000000
    11  H    4.802860   6.168315   6.925833   6.540420   5.271263
    12  H    5.430504   6.656001   7.204493   6.676486   5.454083
    13  H    5.235271   6.522142   6.944799   6.218998   4.852390
    14  H    3.069121   4.215948   4.910560   4.691954   3.694010
    15  H    3.737479   4.745256   4.967778   4.268465   3.109185
    16  H    2.646431   4.025046   4.802585   4.543177   3.383348
    17  H    3.734193   4.775223   4.942514   4.137930   2.878829
    18  H    1.094155   2.160841   3.411718   3.882770   3.405829
    19  H    2.160088   1.092878   2.163482   3.409044   3.884776
    20  H    3.412127   2.164271   1.092686   2.164421   3.413936
    21  H    3.881633   3.408811   2.162391   1.093008   2.159706
    22  H    3.398799   3.883691   3.416705   2.168722   1.091842
                   11         12         13         14         15
    11  H    0.000000
    12  H    1.780395   0.000000
    13  H    1.778557   1.785063   0.000000
    14  H    2.536463   2.530987   3.089547   0.000000
    15  H    3.096695   2.517750   2.532797   1.767561   0.000000
    16  H    2.595071   3.780625   3.124488   2.473933   3.051124
    17  H    4.029076   4.804029   3.427383   4.056006   3.499036
    18  H    4.428398   5.279412   5.221620   2.960133   4.072807
    19  H    6.802066   7.363658   7.360995   4.860477   5.638269
    20  H    7.996937   8.231991   8.020200   5.909370   5.969124
    21  H    7.396678   7.395916   6.876920   5.584117   4.910041
    22  H    5.281052   5.310431   4.500761   4.026437   2.973995
                   16         17         18         19         20
    16  H    0.000000
    17  H    2.340578   0.000000
    18  H    2.429227   4.114848   0.000000
    19  H    4.718945   5.717757   2.485836   0.000000
    20  H    5.874579   5.965903   4.314514   2.494683   0.000000
    21  H    5.495782   4.751103   4.975764   4.314006   2.494091
    22  H    3.706246   2.603791   4.300340   4.976525   4.321810
                   21         22
    21  H    0.000000
    22  H    2.498287   0.000000
 Stoichiometry    C9H12O(1+,2)
 Framework group  C1[X(C9H12O)]
 Deg. of freedom    60
 Full point group                 C1      NOp   1
 Largest Abelian subgroup         C1      NOp   1
 Largest concise Abelian subgroup C1      NOp   1
                         Standard orientation:                         
 ---------------------------------------------------------------------
 Center     Atomic      Atomic             Coordinates (Angstroms)
 Number     Number       Type             X           Y           Z
 ---------------------------------------------------------------------
      1          6           0        3.493492   -0.526142   -0.506296
      2          6           0        1.984971   -0.475105   -0.733970
      3          6           0        1.204695   -0.013058    0.500887
      4          8           0        1.680182    1.281098    0.833178
      5          6           0       -0.293616   -0.026460    0.254056
      6          6           0       -1.047465   -1.182780    0.496037
      7          6           0       -2.416866   -1.211076    0.222985
      8          6           0       -3.051518   -0.077002   -0.292960
      9          6           0       -2.308005    1.082017   -0.532661
     10          6           0       -0.937513    1.106459   -0.262136
     11          1           0        3.750953   -1.237062    0.296793
     12          1           0        4.023174   -0.843509   -1.418088
     13          1           0        3.871767    0.463088   -0.211302
     14          1           0        1.600787   -1.465374   -1.029218
     15          1           0        1.742907    0.214356   -1.560801
     16          1           0        1.423825   -0.724758    1.324612
     17          1           0        1.195267    1.586983    1.610830
     18          1           0       -0.555504   -2.069646    0.906667
     19          1           0       -2.992577   -2.119059    0.419209
     20          1           0       -4.123599   -0.095895   -0.503307
     21          1           0       -2.798405    1.972701   -0.933730
     22          1           0       -0.349097    2.008270   -0.442749
 ---------------------------------------------------------------------
 Rotational constants (GHZ):           3.0520313           0.7641778           0.6868429
 Standard basis: def2SVP (5D, 7F)
 There are   210 symmetry adapted cartesian basis functions of A   symmetry.
 There are   200 symmetry adapted basis functions of A   symmetry.
   200 basis functions,   334 primitive gaussians,   210 cartesian basis functions
    37 alpha electrons       36 beta electrons
       nuclear repulsion energy       506.0258860210 Hartrees.
 NAtoms=   22 NActive=   22 NUniq=   22 SFac= 1.00D+00 NAtFMM=   60 NAOKFM=F Big=F
 Integral buffers will be    131072 words long.
 Raffenetti 2 integral format.
 Two-electron integral symmetry is turned on.
 One-electron integrals computed using PRISM.
   1 Symmetry operations used in ECPInt.
 ECPInt:  NShTT=    4656 NPrTT=   16456 LenC2=    4550 LenP2D=   12530.
 LDataN:  DoStor=T MaxTD1= 4 Len=   56
 NBasis=   200 RedAO= T EigKep=  2.93D-04  NBF=   200
 NBsUse=   200 1.00D-06 EigRej= -1.00D+00 NBFU=   200
 ExpMin= 1.22D-01 ExpMax= 2.27D+03 ExpMxC= 3.41D+02 IAcc=3 IRadAn=         5 AccDes= 0.00D+00
 Harris functional with IExCor=  402 and IRadAn=       5 diagonalized for initial guess.
 HarFok:  IExCor=  402 AccDes= 0.00D+00 IRadAn=         5 IDoV= 1 UseB2=F ITyADJ=14
 ICtDFT=  3500011 ScaDFX=  1.000000  1.000000  1.000000  1.000000
 FoFCou: FMM=F IPFlag=           0 FMFlag=      100000 FMFlg1=           0
         NFxFlg=           0 DoJE=T BraDBF=F KetDBF=T FulRan=T
         wScrn=  0.000000 ICntrl=       500 IOpCl=  0 I1Cent=   200000004 NGrid=           0
         NMat0=    1 NMatS0=      1 NMatT0=    0 NMatD0=    1 NMtDS0=    0 NMtDT0=    0
 Petite list used in FoFCou.
 Initial guess <Sx>= 0.0000 <Sy>= 0.0000 <Sz>= 0.5000 <S**2>= 0.7500 S= 0.5000
 Requested convergence on RMS density matrix=1.00D-08 within 128 cycles.
 Requested convergence on MAX density matrix=1.00D-06.
 Requested convergence on             energy=1.00D-06.
 No special actions if energy rises.
 Integral accuracy reduced to 1.0D-05 until final iterations.
 Initial convergence to 1.0D-05 achieved.  Increase integral accuracy.
 SCF Done:  E(UB3LYP) =  -424.783280400     A.U. after   23 cycles
            NFock= 23  Conv=0.49D-08     -V/T= 2.0108
 <Sx>= 0.0000 <Sy>= 0.0000 <Sz>= 0.5000 <S**2>= 0.7587 S= 0.5043
 <L.S>= 0.000000000000E+00
 Annihilation of the first spin contaminant:
 S**2 before annihilation     0.7587,   after     0.7500

 **********************************************************************

            Population analysis using the SCF Density.

 **********************************************************************

 Orbital symmetries:
 Alpha Orbitals:
       Occupied  (A) (A) (A) (A) (A) (A) (A) (A) (A) (A) (A) (A)
                 (A) (A) (A) (A) (A) (A) (A) (A) (A) (A) (A) (A)
                 (A) (A) (A) (A) (A) (A) (A) (A) (A) (A) (A) (A)
                 (A)
       Virtual   (A) (A) (A) (A) (A) (A) (A) (A) (A) (A) (A) (A)
                 (A) (A) (A) (A) (A) (A) (A) (A) (A) (A) (A) (A)
                 (A) (A) (A) (A) (A) (A) (A) (A) (A) (A) (A) (A)
                 (A) (A) (A) (A) (A) (A) (A) (A) (A) (A) (A) (A)
                 (A) (A) (A) (A) (A) (A) (A) (A) (A) (A) (A) (A)
                 (A) (A) (A) (A) (A) (A) (A) (A) (A) (A) (A) (A)
                 (A) (A) (A) (A) (A) (A) (A) (A) (A) (A) (A) (A)
                 (A) (A) (A) (A) (A) (A) (A) (A) (A) (A) (A) (A)
                 (A) (A) (A) (A) (A) (A) (A) (A) (A) (A) (A) (A)
                 (A) (A) (A) (A) (A) (A) (A) (A) (A) (A) (A) (A)
                 (A) (A) (A) (A) (A) (A) (A) (A) (A) (A) (A) (A)
                 (A) (A) (A) (A) (A) (A) (A) (A) (A) (A) (A) (A)
                 (A) (A) (A) (A) (A) (A) (A) (A) (A) (A) (A) (A)
                 (A) (A) (A) (A) (A) (A) (A)
 Beta  Orbitals:
       Occupied  (A) (A) (A) (A) (A) (A) (A) (A) (A) (A) (A) (A)
                 (A) (A) (A) (A) (A) (A) (A) (A) (A) (A) (A) (A)
                 (A) (A) (A) (A) (A) (A) (A) (A) (A) (A) (A) (A)
       Virtual   (A) (A) (A) (A) (A) (A) (A) (A) (A) (A) (A) (A)
                 (A) (A) (A) (A) (A) (A) (A) (A) (A) (A) (A) (A)
                 (A) (A) (A) (A) (A) (A) (A) (A) (A) (A) (A) (A)
                 (A) (A) (A) (A) (A) (A) (A) (A) (A) (A) (A) (A)
                 (A) (A) (A) (A) (A) (A) (A) (A) (A) (A) (A) (A)
                 (A) (A) (A) (A) (A) (A) (A) (A) (A) (A) (A) (A)
                 (A) (A) (A) (A) (A) (A) (A) (A) (A) (A) (A) (A)
                 (A) (A) (A) (A) (A) (A) (A) (A) (A) (A) (A) (A)
                 (A) (A) (A) (A) (A) (A) (A) (A) (A) (A) (A) (A)
                 (A) (A) (A) (A) (A) (A) (A) (A) (A) (A) (A) (A)
                 (A) (A) (A) (A) (A) (A) (A) (A) (A) (A) (A) (A)
                 (A) (A) (A) (A) (A) (A) (A) (A) (A) (A) (A) (A)
                 (A) (A) (A) (A) (A) (A) (A) (A) (A) (A) (A) (A)
                 (A) (A) (A) (A) (A) (A) (A) (A)
 The electronic state is 2-A.
 Alpha  occ. eigenvalues --  -19.32818 -10.42765 -10.42475 -10.41647 -10.39802
 Alpha  occ. eigenvalues --  -10.39678 -10.39401 -10.39233 -10.34479 -10.30630
 Alpha  occ. eigenvalues --   -1.20426  -1.06502  -0.97731  -0.94092  -0.92310
 Alpha  occ. eigenvalues --   -0.84122  -0.80766  -0.78183  -0.73757  -0.72180
 Alpha  occ. eigenvalues --   -0.69805  -0.66480  -0.64334  -0.62959  -0.61478
 Alpha  occ. eigenvalues --   -0.60500  -0.57640  -0.56826  -0.55957  -0.54606
 Alpha  occ. eigenvalues --   -0.53064  -0.51116  -0.49162  -0.48047  -0.47708
 Alpha  occ. eigenvalues --   -0.46023  -0.45671
 Alpha virt. eigenvalues --   -0.22624  -0.21096  -0.10193  -0.09185  -0.07502
 Alpha virt. eigenvalues --   -0.06483  -0.04823  -0.03934  -0.03224  -0.01436
 Alpha virt. eigenvalues --   -0.00744   0.00132   0.00755   0.02116   0.03331
 Alpha virt. eigenvalues --    0.05337   0.06386   0.06943   0.08828   0.10067
 Alpha virt. eigenvalues --    0.11544   0.12882   0.13588   0.16731   0.22814
 Alpha virt. eigenvalues --    0.23559   0.25020   0.25731   0.26872   0.27260
 Alpha virt. eigenvalues --    0.29020   0.30425   0.30854   0.31110   0.32255
 Alpha virt. eigenvalues --    0.34767   0.36754   0.37843   0.38885   0.39979
 Alpha virt. eigenvalues --    0.43515   0.44695   0.45325   0.45998   0.47499
 Alpha virt. eigenvalues --    0.48728   0.49288   0.50103   0.50824   0.51800
 Alpha virt. eigenvalues --    0.52816   0.54070   0.54258   0.54533   0.55140
 Alpha virt. eigenvalues --    0.55564   0.56488   0.57070   0.58111   0.59242
 Alpha virt. eigenvalues --    0.61116   0.63333   0.65542   0.68997   0.73905
 Alpha virt. eigenvalues --    0.77074   0.80447   0.84401   0.85986   0.88885
 Alpha virt. eigenvalues --    0.91250   0.96869   1.00293   1.03427   1.04048
 Alpha virt. eigenvalues --    1.05338   1.07963   1.08485   1.10207   1.10915
 Alpha virt. eigenvalues --    1.12246   1.17882   1.22327   1.24010   1.28627
 Alpha virt. eigenvalues --    1.32293   1.35099   1.39178   1.42057   1.45165
 Alpha virt. eigenvalues --    1.47344   1.49726   1.50264   1.53625   1.53957
 Alpha virt. eigenvalues --    1.54658   1.55541   1.56606   1.57583   1.59491
 Alpha virt. eigenvalues --    1.60372   1.61427   1.64291   1.65308   1.66892
 Alpha virt. eigenvalues --    1.68407   1.69266   1.70085   1.72563   1.73588
 Alpha virt. eigenvalues --    1.74997   1.75750   1.77449   1.78986   1.79552
 Alpha virt. eigenvalues --    1.82375   1.84363   1.88323   1.89923   1.92574
 Alpha virt. eigenvalues --    1.94155   1.94811   1.95405   1.98305   2.03673
 Alpha virt. eigenvalues --    2.05300   2.07653   2.09898   2.11693   2.12503
 Alpha virt. eigenvalues --    2.14425   2.16161   2.19005   2.25049   2.26709
 Alpha virt. eigenvalues --    2.32782   2.34786   2.39173   2.40938   2.41177
 Alpha virt. eigenvalues --    2.42213   2.43810   2.46335   2.53152   2.53459
 Alpha virt. eigenvalues --    2.61965   2.64360   2.66014   2.68461   2.68701
 Alpha virt. eigenvalues --    2.73389   2.79277   2.80024   2.81612   2.84131
 Alpha virt. eigenvalues --    2.88653   2.90183   2.93013   2.97348   3.01929
 Alpha virt. eigenvalues --    3.21671   3.41843   3.59423
  Beta  occ. eigenvalues --  -19.32482 -10.42737 -10.42021 -10.41124 -10.39699
  Beta  occ. eigenvalues --  -10.39553 -10.39412 -10.39265 -10.34384 -10.30613
  Beta  occ. eigenvalues --   -1.19736  -1.05639  -0.96687  -0.93859  -0.91656
  Beta  occ. eigenvalues --   -0.83716  -0.80296  -0.77692  -0.73434  -0.71974
  Beta  occ. eigenvalues --   -0.69345  -0.66125  -0.63927  -0.62544  -0.61423
  Beta  occ. eigenvalues --   -0.59539  -0.56736  -0.56254  -0.55065  -0.54350
  Beta  occ. eigenvalues --   -0.52603  -0.50364  -0.48592  -0.47783  -0.45551
  Beta  occ. eigenvalues --   -0.45151
  Beta virt. eigenvalues --   -0.39040  -0.20041  -0.19742  -0.10054  -0.09045
  Beta virt. eigenvalues --   -0.07208  -0.05407  -0.04679  -0.03745  -0.02973
  Beta virt. eigenvalues --   -0.01306  -0.00533   0.00310   0.00967   0.02255
  Beta virt. eigenvalues --    0.03507   0.05570   0.06883   0.07264   0.09183
  Beta virt. eigenvalues --    0.10237   0.11908   0.13242   0.13877   0.17133
  Beta virt. eigenvalues --    0.23385   0.23571   0.25229   0.26204   0.27067
  Beta virt. eigenvalues --    0.28060   0.29393   0.30736   0.31453   0.31486
  Beta virt. eigenvalues --    0.32562   0.35086   0.37461   0.38081   0.39421
  Beta virt. eigenvalues --    0.40703   0.43923   0.45276   0.45746   0.46245
  Beta virt. eigenvalues --    0.47901   0.49007   0.49528   0.50417   0.50959
  Beta virt. eigenvalues --    0.52192   0.53079   0.54245   0.54394   0.54808
  Beta virt. eigenvalues --    0.55350   0.55869   0.56624   0.57264   0.58203
  Beta virt. eigenvalues --    0.59466   0.61351   0.63687   0.65914   0.69273
  Beta virt. eigenvalues --    0.74069   0.77545   0.80765   0.84600   0.86066
  Beta virt. eigenvalues --    0.89086   0.91589   0.97587   1.00910   1.04342
  Beta virt. eigenvalues --    1.04711   1.05493   1.08288   1.08977   1.10934
  Beta virt. eigenvalues --    1.11147   1.12507   1.18247   1.22409   1.24271
  Beta virt. eigenvalues --    1.28938   1.32478   1.35338   1.39564   1.42269
  Beta virt. eigenvalues --    1.45436   1.47547   1.50020   1.50495   1.54324
  Beta virt. eigenvalues --    1.54842   1.55211   1.55914   1.56874   1.58007
  Beta virt. eigenvalues --    1.59947   1.60511   1.61627   1.64639   1.65398
  Beta virt. eigenvalues --    1.67281   1.68529   1.69638   1.70401   1.72665
  Beta virt. eigenvalues --    1.73978   1.75479   1.76243   1.77944   1.79220
  Beta virt. eigenvalues --    1.79668   1.82514   1.84679   1.88789   1.90001
  Beta virt. eigenvalues --    1.92858   1.94374   1.95421   1.95966   1.98770
  Beta virt. eigenvalues --    2.03991   2.05637   2.09062   2.10617   2.12114
  Beta virt. eigenvalues --    2.13052   2.14820   2.16487   2.19270   2.25444
  Beta virt. eigenvalues --    2.26770   2.33444   2.35573   2.39617   2.41259
  Beta virt. eigenvalues --    2.41611   2.42566   2.44706   2.46528   2.53239
  Beta virt. eigenvalues --    2.53507   2.62321   2.64712   2.66248   2.68849
  Beta virt. eigenvalues --    2.69087   2.73719   2.79973   2.80347   2.81911
  Beta virt. eigenvalues --    2.84328   2.88813   2.90339   2.93260   2.97725
  Beta virt. eigenvalues --    3.02204   3.22132   3.42034   3.59663
          Condensed to atoms (all electrons):
               1          2          3          4          5          6
     1  C    4.465899   0.423355  -0.039812  -0.001936   0.010381  -0.000197
     2  C    0.423355   4.692149   0.327412  -0.064157  -0.042320   0.002167
     3  C   -0.039812   0.327412   4.806759   0.315210   0.310107  -0.071108
     4  O   -0.001936  -0.064157   0.315210   7.677434  -0.048073   0.005509
     5  C    0.010381  -0.042320   0.310107  -0.048073   5.634880   0.142384
     6  C   -0.000197   0.002167  -0.071108   0.005509   0.142384   5.165622
     7  C    0.000013  -0.000544   0.009549  -0.000177   0.118723   0.278177
     8  C    0.000000   0.000020  -0.000911  -0.000010  -0.163593   0.111137
     9  C    0.000002  -0.000348   0.010343   0.001198   0.102347  -0.134364
    10  C   -0.000517  -0.010918  -0.076800   0.003592   0.133614   0.048648
    11  H    0.390482  -0.023294  -0.006377  -0.001013   0.000463  -0.000036
    12  H    0.386037  -0.011640   0.007305   0.000023  -0.000424  -0.000013
    13  H    0.393776  -0.019466  -0.012744   0.013740   0.000987  -0.000017
    14  H   -0.015689   0.361630  -0.018903   0.004442  -0.000858   0.003293
    15  H   -0.019954   0.362979  -0.006496  -0.002578  -0.015559  -0.002309
    16  H   -0.012373  -0.007910   0.356333  -0.027520  -0.043922  -0.008638
    17  H    0.000335   0.008840  -0.029275   0.319428   0.003765   0.001059
    18  H   -0.000182   0.000263  -0.011777   0.000097  -0.075388   0.451803
    19  H   -0.000000   0.000001  -0.000169   0.000001   0.014580  -0.058849
    20  H    0.000000   0.000001   0.000031   0.000000  -0.001542   0.012211
    21  H   -0.000000   0.000003  -0.000179  -0.000009   0.014776  -0.001847
    22  H   -0.000278  -0.000513  -0.018503   0.020112  -0.081333   0.013619
               7          8          9         10         11         12
     1  C    0.000013   0.000000   0.000002  -0.000517   0.390482   0.386037
     2  C   -0.000544   0.000020  -0.000348  -0.010918  -0.023294  -0.011640
     3  C    0.009549  -0.000911   0.010343  -0.076800  -0.006377   0.007305
     4  O   -0.000177  -0.000010   0.001198   0.003592  -0.001013   0.000023
     5  C    0.118723  -0.163593   0.102347   0.133614   0.000463  -0.000424
     6  C    0.278177   0.111137  -0.134364   0.048648  -0.000036  -0.000013
     7  C    5.052204   0.184676   0.095251  -0.130244   0.000002  -0.000000
     8  C    0.184676   5.128734   0.184045   0.112102   0.000000  -0.000000
     9  C    0.095251   0.184045   5.076272   0.264892  -0.000001  -0.000000
    10  C   -0.130244   0.112102   0.264892   5.185326   0.000022  -0.000004
    11  H    0.000002   0.000000  -0.000001   0.000022   0.644804  -0.020461
    12  H   -0.000000  -0.000000  -0.000000  -0.000004  -0.020461   0.607345
    13  H   -0.000000   0.000000   0.000003   0.000090  -0.021308  -0.018506
    14  H   -0.000453  -0.000017   0.000134  -0.001285  -0.008657  -0.005324
    15  H    0.000160  -0.000008  -0.000374   0.006339   0.007384  -0.005324
    16  H    0.000648  -0.000045  -0.000264   0.013066   0.007933   0.000069
    17  H   -0.000085   0.000008  -0.000277  -0.001347  -0.000095   0.000016
    18  H   -0.054669   0.012554  -0.001592   0.012944  -0.000009   0.000001
    19  H    0.448600  -0.067199   0.012713  -0.001935   0.000000   0.000000
    20  H   -0.061091   0.445913  -0.060865   0.012053   0.000000  -0.000000
    21  H    0.012688  -0.066946   0.450673  -0.061202  -0.000000   0.000000
    22  H   -0.001830   0.012453  -0.050169   0.450470   0.000007  -0.000001
              13         14         15         16         17         18
     1  C    0.393776  -0.015689  -0.019954  -0.012373   0.000335  -0.000182
     2  C   -0.019466   0.361630   0.362979  -0.007910   0.008840   0.000263
     3  C   -0.012744  -0.018903  -0.006496   0.356333  -0.029275  -0.011777
     4  O    0.013740   0.004442  -0.002578  -0.027520   0.319428   0.000097
     5  C    0.000987  -0.000858  -0.015559  -0.043922   0.003765  -0.075388
     6  C   -0.000017   0.003293  -0.002309  -0.008638   0.001059   0.451803
     7  C   -0.000000  -0.000453   0.000160   0.000648  -0.000085  -0.054669
     8  C    0.000000  -0.000017  -0.000008  -0.000045   0.000008   0.012554
     9  C    0.000003   0.000134  -0.000374  -0.000264  -0.000277  -0.001592
    10  C    0.000090  -0.001285   0.006339   0.013066  -0.001347   0.012944
    11  H   -0.021308  -0.008657   0.007384   0.007933  -0.000095  -0.000009
    12  H   -0.018506  -0.005324  -0.005324   0.000069   0.000016   0.000001
    13  H    0.613369   0.007630  -0.007890  -0.000842  -0.000695   0.000008
    14  H    0.007630   0.674752  -0.025170  -0.006944  -0.000441   0.001296
    15  H   -0.007890  -0.025170   0.660716   0.009072  -0.000358  -0.000002
    16  H   -0.000842  -0.006944   0.009072   0.662280  -0.006128   0.006149
    17  H   -0.000695  -0.000441  -0.000358  -0.006128   0.508584   0.000043
    18  H    0.000008   0.001296  -0.000002   0.006149   0.000043   0.622012
    19  H   -0.000000  -0.000000   0.000002   0.000007   0.000000  -0.010730
    20  H   -0.000000  -0.000001  -0.000000  -0.000001  -0.000000  -0.000166
    21  H   -0.000000   0.000001   0.000001   0.000003   0.000013   0.000019
    22  H    0.000046   0.000056   0.001659   0.001167  -0.000003  -0.000089
              19         20         21         22
     1  C   -0.000000   0.000000  -0.000000  -0.000278
     2  C    0.000001   0.000001   0.000003  -0.000513
     3  C   -0.000169   0.000031  -0.000179  -0.018503
     4  O    0.000001   0.000000  -0.000009   0.020112
     5  C    0.014580  -0.001542   0.014776  -0.081333
     6  C   -0.058849   0.012211  -0.001847   0.013619
     7  C    0.448600  -0.061091   0.012688  -0.001830
     8  C   -0.067199   0.445913  -0.066946   0.012453
     9  C    0.012713  -0.060865   0.450673  -0.050169
    10  C   -0.001935   0.012053  -0.061202   0.450470
    11  H    0.000000   0.000000  -0.000000   0.000007
    12  H    0.000000  -0.000000   0.000000  -0.000001
    13  H   -0.000000  -0.000000  -0.000000   0.000046
    14  H   -0.000000  -0.000001   0.000001   0.000056
    15  H    0.000002  -0.000000   0.000001   0.001659
    16  H    0.000007  -0.000001   0.000003   0.001167
    17  H    0.000000  -0.000000   0.000013  -0.000003
    18  H   -0.010730  -0.000166   0.000019  -0.000089
    19  H    0.609739  -0.010056  -0.000178   0.000019
    20  H   -0.010056   0.597428  -0.010158  -0.000145
    21  H   -0.000178  -0.010158   0.608795  -0.010288
    22  H    0.000019  -0.000145  -0.010288   0.612565
          Atomic-Atomic Spin Densities.
               1          2          3          4          5          6
     1  C    0.001589   0.004681  -0.002650  -0.000664  -0.000524   0.000030
     2  C    0.004681   0.031744   0.023543  -0.002367  -0.000814  -0.001672
     3  C   -0.002650   0.023543  -0.001121  -0.005473  -0.032027  -0.004025
     4  O   -0.000664  -0.002367  -0.005473   0.138646  -0.008017  -0.000064
     5  C   -0.000524  -0.000814  -0.032027  -0.008017   0.348777   0.028943
     6  C    0.000030  -0.001672  -0.004025  -0.000064   0.028943   0.068685
     7  C   -0.000000   0.000027   0.000378   0.000010  -0.002779  -0.025618
     8  C   -0.000000   0.000068  -0.000019   0.000001  -0.012124  -0.003340
     9  C    0.000002  -0.000062   0.000307   0.000107  -0.001904  -0.003475
    10  C    0.000061  -0.002389  -0.004606   0.001126   0.022957   0.003115
    11  H    0.000427  -0.000155  -0.000113  -0.000052   0.000011   0.000006
    12  H    0.002260  -0.000965   0.000233   0.000022  -0.000025  -0.000006
    13  H    0.000639  -0.000200   0.000051  -0.000246   0.000010   0.000001
    14  H    0.000264  -0.000485   0.000221   0.000003   0.000362   0.000127
    15  H    0.001134  -0.003715  -0.002206   0.001068   0.001786   0.000330
    16  H    0.001675  -0.008698   0.013350  -0.001536  -0.011993  -0.000270
    17  H   -0.000084   0.000378  -0.000248  -0.001279   0.003303   0.000059
    18  H    0.000017  -0.000176   0.000104   0.000009  -0.000787   0.001724
    19  H    0.000000  -0.000001   0.000002  -0.000000   0.000153   0.000054
    20  H    0.000000   0.000000   0.000001  -0.000000  -0.000012  -0.000226
    21  H   -0.000000  -0.000000   0.000003   0.000002   0.000121  -0.000076
    22  H    0.000046  -0.000464   0.000035   0.000199  -0.000816  -0.000149
               7          8          9         10         11         12
     1  C   -0.000000  -0.000000   0.000002   0.000061   0.000427   0.002260
     2  C    0.000027   0.000068  -0.000062  -0.002389  -0.000155  -0.000965
     3  C    0.000378  -0.000019   0.000307  -0.004606  -0.000113   0.000233
     4  O    0.000010   0.000001   0.000107   0.001126  -0.000052   0.000022
     5  C   -0.002779  -0.012124  -0.001904   0.022957   0.000011  -0.000025
     6  C   -0.025618  -0.003340  -0.003475   0.003115   0.000006  -0.000006
     7  C   -0.006427   0.014529   0.002281  -0.003289  -0.000000   0.000000
     8  C    0.014529   0.376431   0.012361  -0.003426  -0.000000   0.000000
     9  C    0.002281   0.012361  -0.022524  -0.025070   0.000000  -0.000000
    10  C   -0.003289  -0.003426  -0.025070   0.087625   0.000003  -0.000009
    11  H   -0.000000  -0.000000   0.000000   0.000003  -0.000280  -0.000594
    12  H    0.000000   0.000000  -0.000000  -0.000009  -0.000594   0.009314
    13  H   -0.000000  -0.000000  -0.000000  -0.000002   0.000054  -0.000057
    14  H   -0.000014  -0.000010  -0.000003   0.000099   0.000070  -0.000143
    15  H   -0.000019  -0.000038  -0.000019   0.001220   0.000072  -0.000807
    16  H    0.000144   0.000003   0.000052   0.000590   0.000334  -0.000170
    17  H   -0.000015  -0.000012  -0.000102   0.000375  -0.000013   0.000008
    18  H    0.000305   0.000056  -0.000082   0.000070   0.000001  -0.000001
    19  H    0.001154  -0.001041   0.000100  -0.000074   0.000000  -0.000000
    20  H   -0.000720   0.003987  -0.000654  -0.000210  -0.000000   0.000000
    21  H    0.000126  -0.001016   0.001269  -0.000190   0.000000  -0.000000
    22  H   -0.000028   0.000013   0.000085   0.002740   0.000000  -0.000002
              13         14         15         16         17         18
     1  C    0.000639   0.000264   0.001134   0.001675  -0.000084   0.000017
     2  C   -0.000200  -0.000485  -0.003715  -0.008698   0.000378  -0.000176
     3  C    0.000051   0.000221  -0.002206   0.013350  -0.000248   0.000104
     4  O   -0.000246   0.000003   0.001068  -0.001536  -0.001279   0.000009
     5  C    0.000010   0.000362   0.001786  -0.011993   0.003303  -0.000787
     6  C    0.000001   0.000127   0.000330  -0.000270   0.000059   0.001724
     7  C   -0.000000  -0.000014  -0.000019   0.000144  -0.000015   0.000305
     8  C   -0.000000  -0.000010  -0.000038   0.000003  -0.000012   0.000056
     9  C   -0.000000  -0.000003  -0.000019   0.000052  -0.000102  -0.000082
    10  C   -0.000002   0.000099   0.001220   0.000590   0.000375   0.000070
    11  H    0.000054   0.000070   0.000072   0.000334  -0.000013   0.000001
    12  H   -0.000057  -0.000143  -0.000807  -0.000170   0.000008  -0.000001
    13  H   -0.000383  -0.000029   0.000063   0.000002   0.000006   0.000000
    14  H   -0.000029  -0.002543   0.000633   0.000279  -0.000006   0.000013
    15  H    0.000063   0.000633   0.004670   0.000738  -0.000130   0.000008
    16  H    0.000002   0.000279   0.000738   0.056432  -0.001484   0.000186
    17  H    0.000006  -0.000006  -0.000130  -0.001484  -0.001290  -0.000010
    18  H    0.000000   0.000013   0.000008   0.000186  -0.000010  -0.005337
    19  H    0.000000  -0.000000   0.000000   0.000002  -0.000000   0.000127
    20  H   -0.000000  -0.000000  -0.000000  -0.000000   0.000000   0.000006
    21  H    0.000000   0.000000   0.000000   0.000000  -0.000001  -0.000001
    22  H    0.000000   0.000002   0.000184   0.000097  -0.000269   0.000003
              19         20         21         22
     1  C    0.000000   0.000000  -0.000000   0.000046
     2  C   -0.000001   0.000000  -0.000000  -0.000464
     3  C    0.000002   0.000001   0.000003   0.000035
     4  O   -0.000000  -0.000000   0.000002   0.000199
     5  C    0.000153  -0.000012   0.000121  -0.000816
     6  C    0.000054  -0.000226  -0.000076  -0.000149
     7  C    0.001154  -0.000720   0.000126  -0.000028
     8  C   -0.001041   0.003987  -0.001016   0.000013
     9  C    0.000100  -0.000654   0.001269   0.000085
    10  C   -0.000074  -0.000210  -0.000190   0.002740
    11  H    0.000000  -0.000000   0.000000   0.000000
    12  H   -0.000000   0.000000  -0.000000  -0.000002
    13  H    0.000000  -0.000000   0.000000   0.000000
    14  H   -0.000000  -0.000000   0.000000   0.000002
    15  H    0.000000  -0.000000   0.000000   0.000184
    16  H    0.000002  -0.000000   0.000000   0.000097
    17  H   -0.000000   0.000000  -0.000001  -0.000269
    18  H    0.000127   0.000006  -0.000001   0.000003
    19  H   -0.001176   0.000168   0.000000  -0.000001
    20  H    0.000168  -0.018358   0.000169   0.000004
    21  H    0.000000   0.000169  -0.000218   0.000178
    22  H   -0.000001   0.000004   0.000178  -0.006577
 Mulliken charges and spin densities:
               1          2
     1  C    0.020657   0.008904
     2  C    0.002288   0.038275
     3  C    0.150008  -0.014261
     4  O   -0.215314   0.121497
     5  C   -0.013995   0.334602
     6  C    0.041750   0.064152
     7  C    0.048403  -0.019956
     8  C    0.107085   0.386421
     9  C    0.050380  -0.037331
    10  C    0.041094   0.080716
    11  H    0.030155  -0.000229
    12  H    0.060902   0.009058
    13  H    0.051822  -0.000091
    14  H    0.030508  -0.001159
    15  H    0.037712   0.004974
    16  H    0.057860   0.049734
    17  H    0.196614  -0.000811
    18  H    0.047415  -0.003766
    19  H    0.063455  -0.000532
    20  H    0.076388  -0.015845
    21  H    0.063836   0.000366
    22  H    0.050979  -0.004720
 Sum of Mulliken charges =   1.00000   1.00000
 Mulliken charges and spin densities with hydrogens summed into heavy atoms:
               1          2
     1  C    0.163535   0.017642
     2  C    0.070509   0.042090
     3  C    0.207868   0.035472
     4  O   -0.018700   0.120686
     5  C   -0.013995   0.334602
     6  C    0.089165   0.060387
     7  C    0.111857  -0.020487
     8  C    0.183472   0.370577
     9  C    0.114216  -0.036965
    10  C    0.092073   0.075997
 Electronic spatial extent (au):  <R**2>=           1715.8150
 Charge=              1.0000 electrons
 Dipole moment (field-independent basis, Debye):
    X=             -4.2033    Y=             -0.5982    Z=              0.9181  Tot=              4.3438
 Quadrupole moment (field-independent basis, Debye-Ang):
   XX=            -30.1393   YY=            -48.3206   ZZ=            -53.4453
   XY=             -1.5482   XZ=              2.1060   YZ=             -0.8904
 Traceless Quadrupole moment (field-independent basis, Debye-Ang):
   XX=             13.8291   YY=             -4.3522   ZZ=             -9.4769
   XY=             -1.5482   XZ=              2.1060   YZ=             -0.8904
 Octapole moment (field-independent basis, Debye-Ang**2):
  XXX=            -48.6432  YYY=              5.8033  ZZZ=             10.4782  XYY=            -10.9117
  XXY=            -10.2497  XXZ=            -14.0060  XZZ=             10.4688  YZZ=              7.0256
  YYZ=              6.2321  XYZ=              7.9411
 Hexadecapole moment (field-independent basis, Debye-Ang**3):
 XXXX=          -1346.0318 YYYY=           -331.4293 ZZZZ=           -170.2592 XXXY=              0.3792
 XXXZ=             16.1032 YYYX=             13.9720 YYYZ=             -3.0892 ZZZX=             12.2343
 ZZZY=             15.9017 XXYY=           -307.1522 XXZZ=           -300.7407 YYZZ=            -78.1522
 XXYZ=             -9.6892 YYXZ=              8.8748 ZZXY=              2.7960
 N-N= 5.060258860210D+02 E-N=-1.984033798448D+03  KE= 4.202588621901D+02
                          Isotropic Fermi Contact Couplings
        Atom                 a.u.       MegaHertz       Gauss      10(-4) cm-1
     1  C(13)              0.00086       0.96952       0.34595       0.32340
     2  C(13)              0.02425      27.26398       9.72847       9.09429
     3  C(13)             -0.01420     -15.96227      -5.69573      -5.32444
     4  O(17)              0.04978     -30.17776     -10.76818     -10.06622
     5  C(13)              0.04732      53.19814      18.98242      17.74499
     6  C(13)              0.00308       3.46295       1.23567       1.15511
     7  C(13)             -0.01221     -13.72420      -4.89714      -4.57790
     8  C(13)              0.05776      64.92888      23.16824      21.65794
     9  C(13)             -0.01497     -16.83136      -6.00585      -5.61434
    10  C(13)              0.00543       6.10350       2.17788       2.03591
    11  H(1)              -0.00009      -0.39632      -0.14142      -0.13220
    12  H(1)               0.00406      18.15441       6.47794       6.05566
    13  H(1)               0.00017       0.75112       0.26802       0.25055
    14  H(1)              -0.00064      -2.84638      -1.01566      -0.94945
    15  H(1)               0.00067       3.01297       1.07510       1.00502
    16  H(1)               0.02328     104.06605      37.13336      34.71270
    17  H(1)              -0.00122      -5.47433      -1.95338      -1.82604
    18  H(1)              -0.00133      -5.94619      -2.12175      -1.98344
    19  H(1)              -0.00023      -1.02890      -0.36714      -0.34320
    20  H(1)              -0.00507     -22.66574      -8.08770      -7.56048
    21  H(1)               0.00009       0.41272       0.14727       0.13767
    22  H(1)              -0.00144      -6.45608      -2.30369      -2.15352
 --------------------------------------------------------
       Center         ----  Spin Dipole Couplings  ----
                      3XX-RR        3YY-RR        3ZZ-RR
 --------------------------------------------------------
     1   Atom        0.013671     -0.007172     -0.006499
     2   Atom        0.019006     -0.035027      0.016021
     3   Atom       -0.030552     -0.035241      0.065793
     4   Atom        0.171764     -0.198697      0.026933
     5   Atom       -0.180926     -0.132230      0.313156
     6   Atom       -0.044065     -0.032682      0.076747
     7   Atom       -0.003504     -0.002435      0.005939
     8   Atom       -0.171558     -0.148393      0.319952
     9   Atom        0.004394      0.006678     -0.011072
    10   Atom       -0.052684     -0.013444      0.066128
    11   Atom        0.002282     -0.001137     -0.001145
    12   Atom        0.000417     -0.002357      0.001939
    13   Atom        0.003849     -0.001339     -0.002510
    14   Atom       -0.001009      0.003104     -0.002096
    15   Atom        0.000472     -0.004132      0.003660
    16   Atom       -0.001215      0.002857     -0.001643
    17   Atom        0.000230     -0.010947      0.010717
    18   Atom       -0.006982      0.010698     -0.003716
    19   Atom       -0.003975      0.007857     -0.003882
    20   Atom        0.028342     -0.023474     -0.004868
    21   Atom       -0.003418      0.006379     -0.002961
    22   Atom       -0.005088      0.009317     -0.004230
 --------------------------------------------------------
                        XY            XZ            YZ
 --------------------------------------------------------
     1   Atom       -0.010391     -0.011177      0.004707
     2   Atom       -0.012023     -0.055980      0.014017
     3   Atom        0.005032     -0.010987     -0.012238
     4   Atom       -0.150477      0.349282     -0.117464
     5   Atom       -0.002437     -0.009842      0.153966
     6   Atom       -0.003935     -0.027360      0.034870
     7   Atom       -0.005673     -0.006149      0.002026
     8   Atom       -0.036702     -0.111989      0.169254
     9   Atom        0.001907     -0.002749      0.000854
    10   Atom       -0.018694     -0.026700      0.067920
    11   Atom       -0.002577     -0.000070     -0.000823
    12   Atom       -0.000993     -0.002286      0.001307
    13   Atom        0.001400     -0.001049      0.000944
    14   Atom       -0.001912     -0.002508      0.006604
    15   Atom       -0.001417     -0.003134     -0.002936
    16   Atom       -0.005111      0.006748     -0.009177
    17   Atom       -0.004542     -0.008757      0.011450
    18   Atom       -0.003120      0.000465     -0.005585
    19   Atom        0.001863     -0.000430     -0.003639
    20   Atom       -0.000580      0.006558      0.006226
    21   Atom        0.000141      0.000542     -0.004705
    22   Atom        0.004947     -0.002736     -0.006172
 --------------------------------------------------------


 ---------------------------------------------------------------------------------
              Anisotropic Spin Dipole Couplings in Principal Axis System
 ---------------------------------------------------------------------------------

       Atom             a.u.   MegaHertz   Gauss  10(-4) cm-1        Axes

              Baa    -0.0116    -1.550    -0.553    -0.517 -0.0200  0.7093 -0.7046
     1 C(13)  Bbb    -0.0114    -1.530    -0.546    -0.510  0.5195  0.6095  0.5988
              Bcc     0.0230     3.081     1.099     1.028  0.8542 -0.3541 -0.3807
 
              Baa    -0.0399    -5.357    -1.912    -1.787 -0.4488  0.6510 -0.6122
     2 C(13)  Bbb    -0.0366    -4.915    -1.754    -1.639  0.5488  0.7414  0.3862
              Bcc     0.0765    10.272     3.665     3.426  0.7053 -0.1627 -0.6900
 
              Baa    -0.0387    -5.191    -1.852    -1.732 -0.4723  0.8798  0.0534
     3 C(13)  Bbb    -0.0299    -4.013    -1.432    -1.339  0.8738  0.4594  0.1591
              Bcc     0.0686     9.204     3.284     3.070 -0.1154 -0.1218  0.9858
 
              Baa    -0.2590    18.740     6.687     6.251  0.6589  0.3824 -0.6478
     4 O(17)  Bbb    -0.2486    17.992     6.420     6.002 -0.0636  0.8864  0.4585
              Bcc     0.5076   -36.732   -13.107   -12.252  0.7496 -0.2609  0.6084
 
              Baa    -0.1814   -24.346    -8.687    -8.121  0.8863 -0.4369  0.1536
     5 C(13)  Bbb    -0.1800   -24.148    -8.617    -8.055  0.4627  0.8488 -0.2558
              Bcc     0.3614    48.495    17.304    16.176 -0.0187  0.2978  0.9544
 
              Baa    -0.0513    -6.880    -2.455    -2.295  0.8939 -0.3458  0.2852
     6 C(13)  Bbb    -0.0411    -5.520    -1.970    -1.841  0.4027  0.8989 -0.1724
              Bcc     0.0924    12.400     4.425     4.136 -0.1968  0.2690  0.9428
 
              Baa    -0.0095    -1.269    -0.453    -0.423  0.7879  0.5670  0.2400
     7 C(13)  Bbb    -0.0011    -0.145    -0.052    -0.048 -0.3742  0.7505 -0.5447
              Bcc     0.0105     1.414     0.505     0.472 -0.4890  0.3394  0.8035
 
              Baa    -0.2032   -27.265    -9.729    -9.095  0.0585  0.9534 -0.2959
     8 C(13)  Bbb    -0.1959   -26.284    -9.379    -8.767  0.9776  0.0053  0.2105
              Bcc     0.3991    53.549    19.108    17.862 -0.2023  0.3016  0.9317
 
              Baa    -0.0116    -1.559    -0.556    -0.520  0.1762 -0.0642  0.9823
     9 C(13)  Bbb     0.0038     0.515     0.184     0.172  0.8406 -0.5094 -0.1841
              Bcc     0.0078     1.044     0.373     0.348  0.5122  0.8581 -0.0358
 
              Baa    -0.0602    -8.074    -2.881    -2.693  0.9202  0.3911 -0.0158
    10 C(13)  Bbb    -0.0513    -6.885    -2.457    -2.297 -0.3399  0.7785 -0.5276
              Bcc     0.1115    14.959     5.338     4.990 -0.1940  0.4908  0.8494
 
              Baa    -0.0029    -1.525    -0.544    -0.509  0.4136  0.8140  0.4077
    11 H(1)   Bbb    -0.0008    -0.443    -0.158    -0.148 -0.2515 -0.3283  0.9105
              Bcc     0.0037     1.968     0.702     0.656  0.8750 -0.4792  0.0689
 
              Baa    -0.0028    -1.484    -0.529    -0.495  0.1665  0.9681 -0.1875
    12 H(1)   Bbb    -0.0012    -0.656    -0.234    -0.219  0.8061 -0.0241  0.5913
              Bcc     0.0040     2.140     0.763     0.714 -0.5679  0.2496  0.7843
 
              Baa    -0.0034    -1.813    -0.647    -0.605  0.2206 -0.5267  0.8209
    13 H(1)   Bbb    -0.0009    -0.480    -0.171    -0.160 -0.1187  0.8209  0.5586
              Bcc     0.0043     2.292     0.818     0.765  0.9681  0.2207 -0.1186
 
              Baa    -0.0068    -3.621    -1.292    -1.208  0.1897 -0.5196  0.8331
    14 H(1)   Bbb    -0.0018    -0.939    -0.335    -0.313  0.9347  0.3554  0.0089
              Bcc     0.0085     4.559     1.627     1.521 -0.3007  0.7770  0.5531
 
              Baa    -0.0060    -3.222    -1.150    -1.075  0.3662  0.8512  0.3760
    15 H(1)   Bbb     0.0001     0.061     0.022     0.020  0.8137 -0.4889  0.3143
              Bcc     0.0059     3.162     1.128     1.055 -0.4513 -0.1909  0.8717
 
              Baa    -0.0097    -5.199    -1.855    -1.734 -0.3815  0.4381  0.8140
    16 H(1)   Bbb    -0.0047    -2.485    -0.887    -0.829  0.7969  0.6021  0.0494
              Bcc     0.0144     7.684     2.742     2.563 -0.4685  0.6675 -0.5788
 
              Baa    -0.0159    -8.492    -3.030    -2.833  0.0541  0.9237 -0.3793
    17 H(1)   Bbb    -0.0045    -2.414    -0.861    -0.805  0.8974  0.1216  0.4242
              Bcc     0.0204    10.906     3.891     3.638 -0.4379  0.3634  0.8223
 
              Baa    -0.0076    -4.066    -1.451    -1.356  0.9512  0.2261  0.2102
    18 H(1)   Bbb    -0.0055    -2.918    -1.041    -0.973 -0.2681  0.2680  0.9254
              Bcc     0.0131     6.984     2.492     2.330 -0.1529  0.9365 -0.3155
 
              Baa    -0.0049    -2.631    -0.939    -0.878 -0.1386  0.2897  0.9470
    19 H(1)   Bbb    -0.0042    -2.262    -0.807    -0.754  0.9799 -0.0987  0.1736
              Bcc     0.0092     4.893     1.746     1.632  0.1438  0.9520 -0.2702
 
              Baa    -0.0255   -13.596    -4.851    -4.535  0.0471  0.9520 -0.3025
    20 H(1)   Bbb    -0.0041    -2.196    -0.784    -0.732 -0.1833  0.3059  0.9342
              Bcc     0.0296    15.792     5.635     5.268  0.9819  0.0114  0.1889
 
              Baa    -0.0051    -2.722    -0.971    -0.908 -0.3126  0.3635  0.8776
    21 H(1)   Bbb    -0.0032    -1.727    -0.616    -0.576  0.9498  0.1261  0.2862
              Bcc     0.0083     4.449     1.588     1.484 -0.0067  0.9230 -0.3846
 
              Baa    -0.0074    -3.970    -1.416    -1.324  0.7151  0.0458  0.6976
    22 H(1)   Bbb    -0.0060    -3.184    -1.136    -1.062  0.6359 -0.4570 -0.6219
              Bcc     0.0134     7.153     2.552     2.386  0.2903  0.8883 -0.3559
 

 ---------------------------------------------------------------------------------

 ******************************Gaussian NBO Version 3.1******************************
             N A T U R A L   A T O M I C   O R B I T A L   A N D
          N A T U R A L   B O N D   O R B I T A L   A N A L Y S I S
 ******************************Gaussian NBO Version 3.1******************************
       /RESON  / : Allow strongly delocalized NBO set

 Analyzing the SCF density

 Job title: 15                                                              

 Storage needed:    121674 in NPA,    161098 in NBO ( 939521456 available)
 GSVD:  LWork=       24520 too small for GESVD, short by        5666 words or        5666 for optimal perf.


 NATURAL POPULATIONS:  Natural atomic orbital occupancies 
                                                          
   NAO  Atom  No  lang   Type(AO)    Occupancy
 --------------------------------------------
     1    C    1  S      Cor( 1S)     1.99924
     2    C    1  S      Val( 2S)     1.09446
     3    C    1  S      Ryd( 3S)     0.00056
     4    C    1  px     Val( 2p)     1.05035
     5    C    1  px     Ryd( 3p)     0.00191
     6    C    1  py     Val( 2p)     1.23878
     7    C    1  py     Ryd( 3p)     0.00199
     8    C    1  pz     Val( 2p)     1.23555
     9    C    1  pz     Ryd( 3p)     0.00325
    10    C    1  dxy    Ryd( 3d)     0.00039
    11    C    1  dxz    Ryd( 3d)     0.00041
    12    C    1  dyz    Ryd( 3d)     0.00058
    13    C    1  dx2y2  Ryd( 3d)     0.00065
    14    C    1  dz2    Ryd( 3d)     0.00042

    15    C    2  S      Cor( 1S)     1.99909
    16    C    2  S      Val( 2S)     1.02916
    17    C    2  S      Ryd( 3S)     0.00186
    18    C    2  px     Val( 2p)     1.07662
    19    C    2  px     Ryd( 3p)     0.00267
    20    C    2  py     Val( 2p)     1.22171
    21    C    2  py     Ryd( 3p)     0.00401
    22    C    2  pz     Val( 2p)     1.08837
    23    C    2  pz     Ryd( 3p)     0.00162
    24    C    2  dxy    Ryd( 3d)     0.00073
    25    C    2  dxz    Ryd( 3d)     0.00081
    26    C    2  dyz    Ryd( 3d)     0.00057
    27    C    2  dx2y2  Ryd( 3d)     0.00064
    28    C    2  dz2    Ryd( 3d)     0.00055

    29    C    3  S      Cor( 1S)     1.99884
    30    C    3  S      Val( 2S)     0.92501
    31    C    3  S      Ryd( 3S)     0.00299
    32    C    3  px     Val( 2p)     0.99897
    33    C    3  px     Ryd( 3p)     0.00454
    34    C    3  py     Val( 2p)     0.83407
    35    C    3  py     Ryd( 3p)     0.00708
    36    C    3  pz     Val( 2p)     1.11637
    37    C    3  pz     Ryd( 3p)     0.00234
    38    C    3  dxy    Ryd( 3d)     0.00144
    39    C    3  dxz    Ryd( 3d)     0.00082
    40    C    3  dyz    Ryd( 3d)     0.00189
    41    C    3  dx2y2  Ryd( 3d)     0.00205
    42    C    3  dz2    Ryd( 3d)     0.00124

    43    O    4  S      Cor( 1S)     1.99975
    44    O    4  S      Val( 2S)     1.67712
    45    O    4  S      Ryd( 3S)     0.00139
    46    O    4  px     Val( 2p)     1.76606
    47    O    4  px     Ryd( 3p)     0.00159
    48    O    4  py     Val( 2p)     1.55258
    49    O    4  py     Ryd( 3p)     0.00146
    50    O    4  pz     Val( 2p)     1.64360
    51    O    4  pz     Ryd( 3p)     0.00235
    52    O    4  dxy    Ryd( 3d)     0.00099
    53    O    4  dxz    Ryd( 3d)     0.00108
    54    O    4  dyz    Ryd( 3d)     0.00063
    55    O    4  dx2y2  Ryd( 3d)     0.00103
    56    O    4  dz2    Ryd( 3d)     0.00072

    57    C    5  S      Cor( 1S)     1.99881
    58    C    5  S      Val( 2S)     0.89847
    59    C    5  S      Ryd( 3S)     0.00254
    60    C    5  px     Val( 2p)     1.09268
    61    C    5  px     Ryd( 3p)     0.00541
    62    C    5  py     Val( 2p)     1.06995
    63    C    5  py     Ryd( 3p)     0.00401
    64    C    5  pz     Val( 2p)     0.82110
    65    C    5  pz     Ryd( 3p)     0.00319
    66    C    5  dxy    Ryd( 3d)     0.00086
    67    C    5  dxz    Ryd( 3d)     0.00075
    68    C    5  dyz    Ryd( 3d)     0.00069
    69    C    5  dx2y2  Ryd( 3d)     0.00089
    70    C    5  dz2    Ryd( 3d)     0.00053

    71    C    6  S      Cor( 1S)     1.99888
    72    C    6  S      Val( 2S)     0.95515
    73    C    6  S      Ryd( 3S)     0.00163
    74    C    6  px     Val( 2p)     1.09557
    75    C    6  px     Ryd( 3p)     0.00427
    76    C    6  py     Val( 2p)     1.14000
    77    C    6  py     Ryd( 3p)     0.00523
    78    C    6  pz     Val( 2p)     0.96410
    79    C    6  pz     Ryd( 3p)     0.00158
    80    C    6  dxy    Ryd( 3d)     0.00079
    81    C    6  dxz    Ryd( 3d)     0.00050
    82    C    6  dyz    Ryd( 3d)     0.00043
    83    C    6  dx2y2  Ryd( 3d)     0.00064
    84    C    6  dz2    Ryd( 3d)     0.00042

    85    C    7  S      Cor( 1S)     1.99897
    86    C    7  S      Val( 2S)     0.96879
    87    C    7  S      Ryd( 3S)     0.00124
    88    C    7  px     Val( 2p)     1.09634
    89    C    7  px     Ryd( 3p)     0.00478
    90    C    7  py     Val( 2p)     1.15106
    91    C    7  py     Ryd( 3p)     0.00560
    92    C    7  pz     Val( 2p)     0.94455
    93    C    7  pz     Ryd( 3p)     0.00120
    94    C    7  dxy    Ryd( 3d)     0.00075
    95    C    7  dxz    Ryd( 3d)     0.00050
    96    C    7  dyz    Ryd( 3d)     0.00051
    97    C    7  dx2y2  Ryd( 3d)     0.00071
    98    C    7  dz2    Ryd( 3d)     0.00040

    99    C    8  S      Cor( 1S)     1.99894
   100    C    8  S      Val( 2S)     0.98082
   101    C    8  S      Ryd( 3S)     0.00134
   102    C    8  px     Val( 2p)     1.19091
   103    C    8  px     Ryd( 3p)     0.00584
   104    C    8  py     Val( 2p)     1.02934
   105    C    8  py     Ryd( 3p)     0.00323
   106    C    8  pz     Val( 2p)     0.81414
   107    C    8  pz     Ryd( 3p)     0.00094
   108    C    8  dxy    Ryd( 3d)     0.00079
   109    C    8  dxz    Ryd( 3d)     0.00051
   110    C    8  dyz    Ryd( 3d)     0.00061
   111    C    8  dx2y2  Ryd( 3d)     0.00081
   112    C    8  dz2    Ryd( 3d)     0.00049

   113    C    9  S      Cor( 1S)     1.99897
   114    C    9  S      Val( 2S)     0.96823
   115    C    9  S      Ryd( 3S)     0.00127
   116    C    9  px     Val( 2p)     1.08445
   117    C    9  px     Ryd( 3p)     0.00460
   118    C    9  py     Val( 2p)     1.14674
   119    C    9  py     Ryd( 3p)     0.00554
   120    C    9  pz     Val( 2p)     0.96734
   121    C    9  pz     Ryd( 3p)     0.00149
   122    C    9  dxy    Ryd( 3d)     0.00076
   123    C    9  dxz    Ryd( 3d)     0.00047
   124    C    9  dyz    Ryd( 3d)     0.00047
   125    C    9  dx2y2  Ryd( 3d)     0.00069
   126    C    9  dz2    Ryd( 3d)     0.00044

   127    C   10  S      Cor( 1S)     1.99888
   128    C   10  S      Val( 2S)     0.95807
   129    C   10  S      Ryd( 3S)     0.00176
   130    C   10  px     Val( 2p)     1.10975
   131    C   10  px     Ryd( 3p)     0.00571
   132    C   10  py     Val( 2p)     1.14578
   133    C   10  py     Ryd( 3p)     0.00533
   134    C   10  pz     Val( 2p)     0.93909
   135    C   10  pz     Ryd( 3p)     0.00134
   136    C   10  dxy    Ryd( 3d)     0.00078
   137    C   10  dxz    Ryd( 3d)     0.00051
   138    C   10  dyz    Ryd( 3d)     0.00046
   139    C   10  dx2y2  Ryd( 3d)     0.00066
   140    C   10  dz2    Ryd( 3d)     0.00040

   141    H   11  S      Val( 1S)     0.77682
   142    H   11  S      Ryd( 2S)     0.00140
   143    H   11  px     Ryd( 2p)     0.00021
   144    H   11  py     Ryd( 2p)     0.00041
   145    H   11  pz     Ryd( 2p)     0.00043

   146    H   12  S      Val( 1S)     0.74767
   147    H   12  S      Ryd( 2S)     0.00097
   148    H   12  px     Ryd( 2p)     0.00030
   149    H   12  py     Ryd( 2p)     0.00022
   150    H   12  pz     Ryd( 2p)     0.00051

   151    H   13  S      Val( 1S)     0.76020
   152    H   13  S      Ryd( 2S)     0.00187
   153    H   13  px     Ryd( 2p)     0.00024
   154    H   13  py     Ryd( 2p)     0.00061
   155    H   13  pz     Ryd( 2p)     0.00022

   156    H   14  S      Val( 1S)     0.76124
   157    H   14  S      Ryd( 2S)     0.00204
   158    H   14  px     Ryd( 2p)     0.00016
   159    H   14  py     Ryd( 2p)     0.00064
   160    H   14  pz     Ryd( 2p)     0.00026

   161    H   15  S      Val( 1S)     0.75668
   162    H   15  S      Ryd( 2S)     0.00285
   163    H   15  px     Ryd( 2p)     0.00012
   164    H   15  py     Ryd( 2p)     0.00038
   165    H   15  pz     Ryd( 2p)     0.00052

   166    H   16  S      Val( 1S)     0.73733
   167    H   16  S      Ryd( 2S)     0.00309
   168    H   16  px     Ryd( 2p)     0.00026
   169    H   16  py     Ryd( 2p)     0.00029
   170    H   16  pz     Ryd( 2p)     0.00056

   171    H   17  S      Val( 1S)     0.51421
   172    H   17  S      Ryd( 2S)     0.00120
   173    H   17  px     Ryd( 2p)     0.00147
   174    H   17  py     Ryd( 2p)     0.00141
   175    H   17  pz     Ryd( 2p)     0.00200

   176    H   18  S      Val( 1S)     0.74056
   177    H   18  S      Ryd( 2S)     0.00155
   178    H   18  px     Ryd( 2p)     0.00021
   179    H   18  py     Ryd( 2p)     0.00062
   180    H   18  pz     Ryd( 2p)     0.00023

   181    H   19  S      Val( 1S)     0.73383
   182    H   19  S      Ryd( 2S)     0.00138
   183    H   19  px     Ryd( 2p)     0.00029
   184    H   19  py     Ryd( 2p)     0.00063
   185    H   19  pz     Ryd( 2p)     0.00013

   186    H   20  S      Val( 1S)     0.73978
   187    H   20  S      Ryd( 2S)     0.00147
   188    H   20  px     Ryd( 2p)     0.00088
   189    H   20  py     Ryd( 2p)     0.00007
   190    H   20  pz     Ryd( 2p)     0.00011

   191    H   21  S      Val( 1S)     0.73367
   192    H   21  S      Ryd( 2S)     0.00138
   193    H   21  px     Ryd( 2p)     0.00023
   194    H   21  py     Ryd( 2p)     0.00061
   195    H   21  pz     Ryd( 2p)     0.00021

   196    H   22  S      Val( 1S)     0.73116
   197    H   22  S      Ryd( 2S)     0.00296
   198    H   22  px     Ryd( 2p)     0.00032
   199    H   22  py     Ryd( 2p)     0.00062
   200    H   22  pz     Ryd( 2p)     0.00015

 WARNING:  1 low occupancy (<1.9990e) core orbital  found on  C    3
           1 low occupancy (<1.9990e) core orbital  found on  C    5
           1 low occupancy (<1.9990e) core orbital  found on  C    6
           1 low occupancy (<1.9990e) core orbital  found on  C    7
           1 low occupancy (<1.9990e) core orbital  found on  C    8
           1 low occupancy (<1.9990e) core orbital  found on  C    9
           1 low occupancy (<1.9990e) core orbital  found on  C   10


 Summary of Natural Population Analysis:                  
                                                          
                                       Natural Population 
                Natural  -----------------------------------------------
    Atom  No    Charge         Core      Valence    Rydberg      Total
 -----------------------------------------------------------------------
      C    1   -0.62854      1.99924     4.61915    0.01016     6.62854
      C    2   -0.42841      1.99909     4.41586    0.01347     6.42841
      C    3    0.10235      1.99884     3.87442    0.02440     5.89765
      O    4   -0.65034      1.99975     6.63936    0.01123     8.65034
      C    5    0.10013      1.99881     3.88220    0.01886     5.89987
      C    6   -0.16919      1.99888     4.15482    0.01549     6.16919
      C    7   -0.17539      1.99897     4.16074    0.01567     6.17539
      C    8   -0.02872      1.99894     4.01521    0.01457     6.02872
      C    9   -0.18147      1.99897     4.16676    0.01573     6.18147
      C   10   -0.16854      1.99888     4.15269    0.01696     6.16854
      H   11    0.22072      0.00000     0.77682    0.00246     0.77928
      H   12    0.25032      0.00000     0.74767    0.00201     0.74968
      H   13    0.23686      0.00000     0.76020    0.00294     0.76314
      H   14    0.23567      0.00000     0.76124    0.00310     0.76433
      H   15    0.23944      0.00000     0.75668    0.00387     0.76056
      H   16    0.25847      0.00000     0.73733    0.00420     0.74153
      H   17    0.47971      0.00000     0.51421    0.00608     0.52029
      H   18    0.25683      0.00000     0.74056    0.00261     0.74317
      H   19    0.26373      0.00000     0.73383    0.00244     0.73627
      H   20    0.25768      0.00000     0.73978    0.00253     0.74232
      H   21    0.26389      0.00000     0.73367    0.00244     0.73611
      H   22    0.26480      0.00000     0.73116    0.00405     0.73520
 =======================================================================
   * Total *    1.00000     19.99038    52.81436    0.19526    73.00000

                                 Natural Population      
 --------------------------------------------------------
   Core                      19.99038 ( 99.9519% of  20)
   Valence                   52.81436 ( 99.6497% of  53)
   Natural Minimal Basis     72.80474 ( 99.7325% of  73)
   Natural Rydberg Basis      0.19526 (  0.2675% of  73)
 --------------------------------------------------------

    Atom  No          Natural Electron Configuration
 ----------------------------------------------------------------------------
      C    1      [core]2S( 1.09)2p( 3.52)3p( 0.01)
      C    2      [core]2S( 1.03)2p( 3.39)3p( 0.01)
      C    3      [core]2S( 0.93)2p( 2.95)3p( 0.01)3d( 0.01)
      O    4      [core]2S( 1.68)2p( 4.96)3p( 0.01)
      C    5      [core]2S( 0.90)2p( 2.98)3p( 0.01)
      C    6      [core]2S( 0.96)2p( 3.20)3p( 0.01)
      C    7      [core]2S( 0.97)2p( 3.19)3p( 0.01)
      C    8      [core]2S( 0.98)2p( 3.03)3p( 0.01)
      C    9      [core]2S( 0.97)2p( 3.20)3p( 0.01)
      C   10      [core]2S( 0.96)2p( 3.19)3p( 0.01)
      H   11            1S( 0.78)
      H   12            1S( 0.75)
      H   13            1S( 0.76)
      H   14            1S( 0.76)
      H   15            1S( 0.76)
      H   16            1S( 0.74)
      H   17            1S( 0.51)
      H   18            1S( 0.74)
      H   19            1S( 0.73)
      H   20            1S( 0.74)
      H   21            1S( 0.73)
      H   22            1S( 0.73)


 ***************************************************
 *******         Alpha spin orbitals         *******
 ***************************************************


 NATURAL POPULATIONS:  Natural atomic orbital occupancies 
                                                          
   NAO  Atom  No  lang   Type(AO)    Occupancy      Energy
 ----------------------------------------------------------
     1    C    1  S      Cor( 1S)     0.99962     -10.19030
     2    C    1  S      Val( 2S)     0.54717      -0.35773
     3    C    1  S      Ryd( 3S)     0.00028       0.75009
     4    C    1  px     Val( 2p)     0.52852      -0.18788
     5    C    1  px     Ryd( 3p)     0.00095       0.40195
     6    C    1  py     Val( 2p)     0.62027      -0.19746
     7    C    1  py     Ryd( 3p)     0.00100       0.48002
     8    C    1  pz     Val( 2p)     0.61863      -0.20000
     9    C    1  pz     Ryd( 3p)     0.00163       0.51200
    10    C    1  dxy    Ryd( 3d)     0.00019       2.06374
    11    C    1  dxz    Ryd( 3d)     0.00022       2.10876
    12    C    1  dyz    Ryd( 3d)     0.00029       2.23935
    13    C    1  dx2y2  Ryd( 3d)     0.00032       2.19489
    14    C    1  dz2    Ryd( 3d)     0.00021       2.13249

    15    C    2  S      Cor( 1S)     0.99955     -10.22294
    16    C    2  S      Val( 2S)     0.51583      -0.37088
    17    C    2  S      Ryd( 3S)     0.00092       0.76902
    18    C    2  px     Val( 2p)     0.54558      -0.23278
    19    C    2  px     Ryd( 3p)     0.00137       0.49424
    20    C    2  py     Val( 2p)     0.61154      -0.23068
    21    C    2  py     Ryd( 3p)     0.00200       0.60199
    22    C    2  pz     Val( 2p)     0.55345      -0.22931
    23    C    2  pz     Ryd( 3p)     0.00081       0.41988
    24    C    2  dxy    Ryd( 3d)     0.00038       2.03766
    25    C    2  dxz    Ryd( 3d)     0.00043       2.01661
    26    C    2  dyz    Ryd( 3d)     0.00030       2.18513
    27    C    2  dx2y2  Ryd( 3d)     0.00032       2.17080
    28    C    2  dz2    Ryd( 3d)     0.00028       2.05802

    29    C    3  S      Cor( 1S)     0.99942     -10.31259
    30    C    3  S      Val( 2S)     0.46086      -0.37438
    31    C    3  S      Ryd( 3S)     0.00151       0.63847
    32    C    3  px     Val( 2p)     0.49598      -0.25830
    33    C    3  px     Ryd( 3p)     0.00227       0.51477
    34    C    3  py     Val( 2p)     0.41558      -0.25528
    35    C    3  py     Ryd( 3p)     0.00359       0.63590
    36    C    3  pz     Val( 2p)     0.57063      -0.28178
    37    C    3  pz     Ryd( 3p)     0.00118       0.50614
    38    C    3  dxy    Ryd( 3d)     0.00071       1.96857
    39    C    3  dxz    Ryd( 3d)     0.00043       1.93473
    40    C    3  dyz    Ryd( 3d)     0.00099       2.13509
    41    C    3  dx2y2  Ryd( 3d)     0.00106       2.10149
    42    C    3  dz2    Ryd( 3d)     0.00063       1.99057

    43    O    4  S      Cor( 1S)     0.99987     -19.13704
    44    O    4  S      Val( 2S)     0.84007      -1.04908
    45    O    4  S      Ryd( 3S)     0.00072       1.22367
    46    O    4  px     Val( 2p)     0.91530      -0.48608
    47    O    4  px     Ryd( 3p)     0.00072       0.98810
    48    O    4  py     Val( 2p)     0.78137      -0.47485
    49    O    4  py     Ryd( 3p)     0.00072       0.94612
    50    O    4  pz     Val( 2p)     0.84498      -0.46993
    51    O    4  pz     Ryd( 3p)     0.00118       1.03944
    52    O    4  dxy    Ryd( 3d)     0.00050       2.72765
    53    O    4  dxz    Ryd( 3d)     0.00054       2.91753
    54    O    4  dyz    Ryd( 3d)     0.00030       2.77612
    55    O    4  dx2y2  Ryd( 3d)     0.00051       2.73614
    56    O    4  dz2    Ryd( 3d)     0.00037       2.77635

    57    C    5  S      Cor( 1S)     0.99941     -10.28834
    58    C    5  S      Val( 2S)     0.45445      -0.35193
    59    C    5  S      Ryd( 3S)     0.00130       0.44858
    60    C    5  px     Val( 2p)     0.54852      -0.27647
    61    C    5  px     Ryd( 3p)     0.00275       0.89131
    62    C    5  py     Val( 2p)     0.54810      -0.27538
    63    C    5  py     Ryd( 3p)     0.00195       0.68325
    64    C    5  pz     Val( 2p)     0.53622      -0.32952
    65    C    5  pz     Ryd( 3p)     0.00182       0.49827
    66    C    5  dxy    Ryd( 3d)     0.00044       2.18537
    67    C    5  dxz    Ryd( 3d)     0.00047       1.78654
    68    C    5  dyz    Ryd( 3d)     0.00036       1.83998
    69    C    5  dx2y2  Ryd( 3d)     0.00045       2.13340
    70    C    5  dz2    Ryd( 3d)     0.00022       1.87912

    71    C    6  S      Cor( 1S)     0.99944     -10.26589
    72    C    6  S      Val( 2S)     0.47835      -0.34745
    73    C    6  S      Ryd( 3S)     0.00083       0.40061
    74    C    6  px     Val( 2p)     0.54952      -0.24839
    75    C    6  px     Ryd( 3p)     0.00217       0.59840
    76    C    6  py     Val( 2p)     0.57194      -0.25980
    77    C    6  py     Ryd( 3p)     0.00264       0.69623
    78    C    6  pz     Val( 2p)     0.51387      -0.30436
    79    C    6  pz     Ryd( 3p)     0.00087       0.44565
    80    C    6  dxy    Ryd( 3d)     0.00039       2.21868
    81    C    6  dxz    Ryd( 3d)     0.00026       1.82299
    82    C    6  dyz    Ryd( 3d)     0.00027       1.87969
    83    C    6  dx2y2  Ryd( 3d)     0.00033       2.20142
    84    C    6  dz2    Ryd( 3d)     0.00019       1.91720

    85    C    7  S      Cor( 1S)     0.99949     -10.26642
    86    C    7  S      Val( 2S)     0.48355      -0.34930
    87    C    7  S      Ryd( 3S)     0.00063       0.39508
    88    C    7  px     Val( 2p)     0.54794      -0.24006
    89    C    7  px     Ryd( 3p)     0.00242       0.56083
    90    C    7  py     Val( 2p)     0.57426      -0.25630
    91    C    7  py     Ryd( 3p)     0.00282       0.71831
    92    C    7  pz     Val( 2p)     0.47640      -0.29060
    93    C    7  pz     Ryd( 3p)     0.00062       0.40009
    94    C    7  dxy    Ryd( 3d)     0.00038       2.22494
    95    C    7  dxz    Ryd( 3d)     0.00026       1.83777
    96    C    7  dyz    Ryd( 3d)     0.00028       1.85836
    97    C    7  dx2y2  Ryd( 3d)     0.00035       2.17731
    98    C    7  dz2    Ryd( 3d)     0.00024       1.92557

    99    C    8  S      Cor( 1S)     0.99947     -10.28608
   100    C    8  S      Val( 2S)     0.49683      -0.37891
   101    C    8  S      Ryd( 3S)     0.00068       0.38071
   102    C    8  px     Val( 2p)     0.60458      -0.26712
   103    C    8  px     Ryd( 3p)     0.00295       0.82011
   104    C    8  py     Val( 2p)     0.53138      -0.24777
   105    C    8  py     Ryd( 3p)     0.00161       0.44726
   106    C    8  pz     Val( 2p)     0.54350      -0.32330
   107    C    8  pz     Ryd( 3p)     0.00058       0.38710
   108    C    8  dxy    Ryd( 3d)     0.00040       2.14827
   109    C    8  dxz    Ryd( 3d)     0.00028       1.78423
   110    C    8  dyz    Ryd( 3d)     0.00030       1.85324
   111    C    8  dx2y2  Ryd( 3d)     0.00041       2.22246
   112    C    8  dz2    Ryd( 3d)     0.00019       1.89304

   113    C    9  S      Cor( 1S)     0.99949     -10.26480
   114    C    9  S      Val( 2S)     0.48297      -0.34708
   115    C    9  S      Ryd( 3S)     0.00064       0.39997
   116    C    9  px     Val( 2p)     0.54131      -0.23691
   117    C    9  px     Ryd( 3p)     0.00232       0.53562
   118    C    9  py     Val( 2p)     0.57181      -0.25433
   119    C    9  py     Ryd( 3p)     0.00281       0.71028
   120    C    9  pz     Val( 2p)     0.48204      -0.29089
   121    C    9  pz     Ryd( 3p)     0.00076       0.43926
   122    C    9  dxy    Ryd( 3d)     0.00038       2.22323
   123    C    9  dxz    Ryd( 3d)     0.00027       1.82976
   124    C    9  dyz    Ryd( 3d)     0.00028       1.86888
   125    C    9  dx2y2  Ryd( 3d)     0.00036       2.18766
   126    C    9  dz2    Ryd( 3d)     0.00022       1.92369

   127    C   10  S      Cor( 1S)     0.99944     -10.26416
   128    C   10  S      Val( 2S)     0.48006      -0.34705
   129    C   10  S      Ryd( 3S)     0.00089       0.39726
   130    C   10  px     Val( 2p)     0.55749      -0.24906
   131    C   10  px     Ryd( 3p)     0.00291       0.64866
   132    C   10  py     Val( 2p)     0.58026      -0.26102
   133    C   10  py     Ryd( 3p)     0.00269       0.70334
   134    C   10  pz     Val( 2p)     0.50229      -0.30096
   135    C   10  pz     Ryd( 3p)     0.00072       0.40352
   136    C   10  dxy    Ryd( 3d)     0.00040       2.23295
   137    C   10  dxz    Ryd( 3d)     0.00024       1.83021
   138    C   10  dyz    Ryd( 3d)     0.00025       1.86679
   139    C   10  dx2y2  Ryd( 3d)     0.00033       2.19487
   140    C   10  dz2    Ryd( 3d)     0.00023       1.93066

   141    H   11  S      Val( 1S)     0.38832      -0.04673
   142    H   11  S      Ryd( 2S)     0.00071       0.25493
   143    H   11  px     Ryd( 2p)     0.00011       1.65161
   144    H   11  py     Ryd( 2p)     0.00021       1.90685
   145    H   11  pz     Ryd( 2p)     0.00022       1.98037

   146    H   12  S      Val( 1S)     0.37744      -0.03240
   147    H   12  S      Ryd( 2S)     0.00051       0.24393
   148    H   12  px     Ryd( 2p)     0.00015       1.76998
   149    H   12  py     Ryd( 2p)     0.00011       1.72847
   150    H   12  pz     Ryd( 2p)     0.00026       2.06052

   151    H   13  S      Val( 1S)     0.38011      -0.02972
   152    H   13  S      Ryd( 2S)     0.00092       0.26317
   153    H   13  px     Ryd( 2p)     0.00012       1.70405
   154    H   13  py     Ryd( 2p)     0.00030       2.14935
   155    H   13  pz     Ryd( 2p)     0.00011       1.71924

   156    H   14  S      Val( 1S)     0.37983      -0.06501
   157    H   14  S      Ryd( 2S)     0.00102       0.24895
   158    H   14  px     Ryd( 2p)     0.00008       1.75136
   159    H   14  py     Ryd( 2p)     0.00032       2.14025
   160    H   14  pz     Ryd( 2p)     0.00013       1.67102

   161    H   15  S      Val( 1S)     0.37945      -0.06036
   162    H   15  S      Ryd( 2S)     0.00145       0.24987
   163    H   15  px     Ryd( 2p)     0.00006       1.72106
   164    H   15  py     Ryd( 2p)     0.00019       1.90608
   165    H   15  pz     Ryd( 2p)     0.00026       2.00272

   166    H   16  S      Val( 1S)     0.38885      -0.10901
   167    H   16  S      Ryd( 2S)     0.00162       0.21505
   168    H   16  px     Ryd( 2p)     0.00013       1.73666
   169    H   16  py     Ryd( 2p)     0.00016       1.91958
   170    H   16  pz     Ryd( 2p)     0.00029       1.93147

   171    H   17  S      Val( 1S)     0.25617      -0.05495
   172    H   17  S      Ryd( 2S)     0.00064       0.27725
   173    H   17  px     Ryd( 2p)     0.00075       1.71371
   174    H   17  py     Ryd( 2p)     0.00071       1.67469
   175    H   17  pz     Ryd( 2p)     0.00099       2.02509

   176    H   18  S      Val( 1S)     0.36907      -0.09083
   177    H   18  S      Ryd( 2S)     0.00077       0.18339
   178    H   18  px     Ryd( 2p)     0.00010       1.89367
   179    H   18  py     Ryd( 2p)     0.00031       2.03259
   180    H   18  pz     Ryd( 2p)     0.00012       1.58444

   181    H   19  S      Val( 1S)     0.36675      -0.07683
   182    H   19  S      Ryd( 2S)     0.00069       0.17152
   183    H   19  px     Ryd( 2p)     0.00015       1.90383
   184    H   19  py     Ryd( 2p)     0.00031       2.05058
   185    H   19  pz     Ryd( 2p)     0.00007       1.53784

   186    H   20  S      Val( 1S)     0.36517      -0.08774
   187    H   20  S      Ryd( 2S)     0.00073       0.16572
   188    H   20  px     Ryd( 2p)     0.00042       2.17241
   189    H   20  py     Ryd( 2p)     0.00004       1.75935
   190    H   20  pz     Ryd( 2p)     0.00007       1.52705

   191    H   21  S      Val( 1S)     0.36697      -0.07535
   192    H   21  S      Ryd( 2S)     0.00069       0.17293
   193    H   21  px     Ryd( 2p)     0.00012       1.87502
   194    H   21  py     Ryd( 2p)     0.00030       2.04330
   195    H   21  pz     Ryd( 2p)     0.00011       1.57983

   196    H   22  S      Val( 1S)     0.36412      -0.08007
   197    H   22  S      Ryd( 2S)     0.00144       0.19069
   198    H   22  px     Ryd( 2p)     0.00016       1.94241
   199    H   22  py     Ryd( 2p)     0.00031       2.05385
   200    H   22  pz     Ryd( 2p)     0.00008       1.54329


 Summary of Natural Population Analysis:                  
                                                          
                                       Natural Population 
                Natural  -----------------------------------------------
    Atom  No    Charge         Core      Valence    Rydberg      Total
 -----------------------------------------------------------------------
      C    1   -0.31931      0.99962     2.31459    0.00510     3.31931
      C    2   -0.23277      0.99955     2.22641    0.00681     3.23277
      C    3    0.04516      0.99942     1.94305    0.01238     2.95484
      O    4   -0.38717      0.99987     3.38172    0.00557     4.38717
      C    5   -0.09646      0.99941     2.08730    0.00975     3.09646
      C    6   -0.12106      0.99944     2.11368    0.00794     3.12106
      C    7   -0.08963      0.99949     2.08214    0.00800     3.08963
      C    8   -0.18316      0.99947     2.17628    0.00740     3.18316
      C    9   -0.08565      0.99949     2.07813    0.00804     3.08565
      C   10   -0.12821      0.99944     2.12010    0.00866     3.12821
      H   11    0.11044      0.00000     0.38832    0.00124     0.38956
      H   12    0.12153      0.00000     0.37744    0.00103     0.37847
      H   13    0.11844      0.00000     0.38011    0.00146     0.38156
      H   14    0.11863      0.00000     0.37983    0.00155     0.38137
      H   15    0.11859      0.00000     0.37945    0.00196     0.38141
      H   16    0.10895      0.00000     0.38885    0.00220     0.39105
      H   17    0.24074      0.00000     0.25617    0.00309     0.25926
      H   18    0.12963      0.00000     0.36907    0.00130     0.37037
      H   19    0.13203      0.00000     0.36675    0.00121     0.36797
      H   20    0.13357      0.00000     0.36517    0.00126     0.36643
      H   21    0.13181      0.00000     0.36697    0.00122     0.36819
      H   22    0.13390      0.00000     0.36412    0.00199     0.36610
 =======================================================================
   * Total *   -0.00000      9.99521    26.90565    0.09914    37.00000

                                 Natural Population      
 --------------------------------------------------------
   Core                       9.99521 ( 99.9521% of  10)
   Valence                   26.90565 ( 99.6506% of  27)
   Natural Minimal Basis     36.90086 ( 99.7320% of  37)
   Natural Rydberg Basis      0.09914 (  0.2680% of  37)
 --------------------------------------------------------

    Atom  No          Natural Electron Configuration
 ----------------------------------------------------------------------------
      C    1      [core]2S( 0.55)2p( 1.77)
      C    2      [core]2S( 0.52)2p( 1.71)
      C    3      [core]2S( 0.46)2p( 1.48)3p( 0.01)
      O    4      [core]2S( 0.84)2p( 2.54)
      C    5      [core]2S( 0.45)2p( 1.63)3p( 0.01)
      C    6      [core]2S( 0.48)2p( 1.64)3p( 0.01)
      C    7      [core]2S( 0.48)2p( 1.60)3p( 0.01)
      C    8      [core]2S( 0.50)2p( 1.68)3p( 0.01)
      C    9      [core]2S( 0.48)2p( 1.60)3p( 0.01)
      C   10      [core]2S( 0.48)2p( 1.64)3p( 0.01)
      H   11            1S( 0.39)
      H   12            1S( 0.38)
      H   13            1S( 0.38)
      H   14            1S( 0.38)
      H   15            1S( 0.38)
      H   16            1S( 0.39)
      H   17            1S( 0.26)
      H   18            1S( 0.37)
      H   19            1S( 0.37)
      H   20            1S( 0.37)
      H   21            1S( 0.37)
      H   22            1S( 0.36)


 NATURAL BOND ORBITAL ANALYSIS, alpha spin orbitals:

                       Occupancies       Lewis Structure    Low   High
           Occ.    -------------------  -----------------   occ   occ
  Cycle   Thresh.   Lewis   Non-Lewis     CR  BD  3C  LP    (L)   (NL)   Dev
 =============================================================================
   1(1)    0.90    35.31021   1.68979     10  22   0   5     3      3    0.03
   2(2)    0.90    35.31021   1.68979     10  22   0   5     3      3    0.03
   3(1)    0.80    35.91341   1.08659     10  24   0   3     1      3    0.03
   4(2)    0.80    35.90312   1.09688     10  24   0   3     1      3    0.03
   5(3)    0.80    36.22576   0.77424     10  25   0   2     0      3    0.03
 -----------------------------------------------------------------------------

 Structure accepted: No low occupancy Lewis orbitals

 --------------------------------------------------------
   Core                      9.99522 ( 99.952% of  10)
   Valence Lewis            26.23055 ( 97.150% of  27)
  ==================       ============================
   Total Lewis              36.22576 ( 97.907% of  37)
  -----------------------------------------------------
   Valence non-Lewis         0.70362 (  1.902% of  37)
   Rydberg non-Lewis         0.07062 (  0.191% of  37)
  ==================       ============================
   Total non-Lewis           0.77424 (  2.093% of  37)
 --------------------------------------------------------


       (Occupancy)   Bond orbital/ Coefficients/ Hybrids
 ---------------------------------------------------------------------------------
     1. (0.99169) BD ( 1) C   1 - C   2  
                ( 47.64%)   0.6902* C   1 s( 28.70%)p 2.48( 71.25%)d 0.00(  0.05%)
                                            0.0004  0.5357  0.0093 -0.8343 -0.0074
                                            0.0238 -0.0046 -0.1246 -0.0172 -0.0013
                                            0.0044 -0.0000  0.0188 -0.0103
                ( 52.36%)   0.7236* C   2 s( 29.13%)p 2.43( 70.83%)d 0.00(  0.04%)
                                            0.0001  0.5396  0.0118  0.8310  0.0023
                                           -0.0290 -0.0073  0.1284 -0.0179 -0.0006
                                            0.0077  0.0007  0.0157 -0.0074
     2. (0.99396) BD ( 1) C   1 - H  11  
                ( 61.13%)   0.7818* C   1 s( 23.29%)p 3.29( 76.66%)d 0.00(  0.04%)
                                            0.0000  0.4826 -0.0054  0.1981  0.0211
                                           -0.5655  0.0017  0.6381 -0.0066 -0.0038
                                            0.0039 -0.0171 -0.0070  0.0068
                ( 38.87%)   0.6235* H  11 s( 99.92%)p 0.00(  0.08%)
                                            0.9996 -0.0014 -0.0111  0.0184 -0.0195
     3. (0.99172) BD ( 1) C   1 - H  12  
                ( 62.05%)   0.7877* C   1 s( 24.10%)p 3.15( 75.86%)d 0.00(  0.04%)
                                           -0.0000  0.4909  0.0033  0.4155  0.0091
                                           -0.2513  0.0033 -0.7229  0.0127 -0.0045
                                           -0.0123  0.0087  0.0014  0.0118
                ( 37.95%)   0.6161* H  12 s( 99.91%)p 0.00(  0.09%)
                                            0.9996 -0.0001 -0.0162  0.0079  0.0233
     4. (0.99371) BD ( 1) C   1 - H  13  
                ( 61.94%)   0.7870* C   1 s( 23.87%)p 3.19( 76.09%)d 0.00(  0.04%)
                                            0.0000  0.4886 -0.0049  0.3012  0.0174
                                            0.7848 -0.0077  0.2320 -0.0027  0.0088
                                            0.0025  0.0090 -0.0133 -0.0076
                ( 38.06%)   0.6169* H  13 s( 99.91%)p 0.00(  0.09%)
                                            0.9996 -0.0022 -0.0124 -0.0256 -0.0075
     5. (0.98196) BD ( 1) C   2 - C   3  
                ( 47.89%)   0.6920* C   2 s( 26.57%)p 2.76( 73.37%)d 0.00(  0.06%)
                                            0.0005  0.5154  0.0080 -0.4326  0.0004
                                            0.2556  0.0026  0.6936  0.0102 -0.0069
                                           -0.0184  0.0107  0.0039  0.0115
                ( 52.11%)   0.7219* C   3 s( 29.16%)p 2.43( 70.80%)d 0.00(  0.05%)
                                            0.0001  0.5400  0.0009  0.4284  0.0023
                                           -0.2404  0.0045 -0.6830  0.0087 -0.0044
                                           -0.0139  0.0082  0.0032  0.0130
     6. (0.98624) BD ( 1) C   2 - H  14  
                ( 61.88%)   0.7867* C   2 s( 22.15%)p 3.51( 77.81%)d 0.00(  0.05%)
                                            0.0001 -0.4706  0.0070  0.2963 -0.0104
                                            0.7949 -0.0052  0.2409  0.0181 -0.0142
                                           -0.0025 -0.0057  0.0112  0.0093
                ( 38.12%)   0.6174* H  14 s( 99.91%)p 0.00(  0.09%)
                                           -0.9995  0.0030 -0.0076 -0.0266 -0.0118
     7. (0.98749) BD ( 1) C   2 - H  15  
                ( 62.07%)   0.7879* C   2 s( 22.13%)p 3.52( 77.82%)d 0.00(  0.04%)
                                           -0.0002  0.4704 -0.0078 -0.1836  0.0091
                                            0.5487 -0.0157 -0.6656 -0.0095 -0.0071
                                            0.0075 -0.0163 -0.0070  0.0046
                ( 37.93%)   0.6159* H  15 s( 99.91%)p 0.00(  0.09%)
                                            0.9995 -0.0041  0.0043 -0.0172  0.0240
     8. (0.99588) BD ( 1) C   3 - O   4  
                ( 32.33%)   0.5686* C   3 s( 19.69%)p 4.06( 80.03%)d 0.01(  0.28%)
                                           -0.0001  0.4427  0.0311  0.2785  0.0263
                                            0.8153  0.0250  0.2375  0.0167  0.0238
                                            0.0070  0.0227 -0.0352 -0.0211
                ( 67.67%)   0.8226* O   4 s( 32.51%)p 2.07( 67.42%)d 0.00(  0.07%)
                                           -0.0001  0.5702 -0.0010 -0.2817  0.0047
                                           -0.7535  0.0002 -0.1646 -0.0020  0.0207
                                           -0.0009  0.0020 -0.0110 -0.0122
     9. (0.98638) BD ( 1) C   3 - C   5  
                ( 47.44%)   0.6888* C   3 s( 28.08%)p 2.56( 71.86%)d 0.00(  0.06%)
                                           -0.0004 -0.5299 -0.0049  0.8385 -0.0029
                                           -0.0335  0.0021  0.1188 -0.0148  0.0021
                                           -0.0050 -0.0001 -0.0216  0.0102
                ( 52.56%)   0.7250* C   5 s( 32.03%)p 2.12( 67.94%)d 0.00(  0.03%)
                                           -0.0001 -0.5658  0.0142 -0.8099  0.0302
                                           -0.0166 -0.0026 -0.1490 -0.0101 -0.0016
                                           -0.0070 -0.0006 -0.0138  0.0073
    10. (0.98717) BD ( 1) C   3 - H  16  
                ( 61.68%)   0.7854* C   3 s( 23.06%)p 3.33( 76.89%)d 0.00(  0.05%)
                                           -0.0003  0.4799 -0.0157  0.1858  0.0107
                                           -0.5217  0.0176  0.6795 -0.0006 -0.0049
                                            0.0031 -0.0196 -0.0070  0.0085
                ( 38.32%)   0.6190* H  16 s( 99.90%)p 0.00(  0.10%)
                                            0.9995 -0.0060 -0.0089  0.0189 -0.0242
    11. (0.99429) BD ( 1) O   4 - H  17  
                ( 74.36%)   0.8623* O   4 s( 19.92%)p 4.01( 79.99%)d 0.00(  0.09%)
                                            0.0002  0.4460  0.0170 -0.4108 -0.0013
                                            0.3333  0.0284  0.7202  0.0238 -0.0037
                                           -0.0241  0.0024  0.0107  0.0119
                ( 25.64%)   0.5064* H  17 s( 99.56%)p 0.00(  0.44%)
                                            0.9978 -0.0036  0.0269 -0.0284 -0.0536
    12. (0.98729) BD ( 1) C   5 - C   6  
                ( 51.35%)   0.7166* C   5 s( 34.28%)p 1.92( 65.68%)d 0.00(  0.04%)
                                           -0.0001  0.5854  0.0065 -0.4215  0.0097
                                           -0.6764 -0.0155  0.1456  0.0098  0.0167
                                           -0.0036 -0.0040 -0.0062 -0.0081
                ( 48.65%)   0.6975* C   6 s( 34.83%)p 1.87( 65.12%)d 0.00(  0.05%)
                                            0.0001  0.5901  0.0054  0.4492  0.0194
                                            0.6565 -0.0098 -0.1336  0.0089  0.0166
                                           -0.0035 -0.0063 -0.0086 -0.0102
    13. (0.84193) BD ( 2) C   5 - C   6  
                ( 52.77%)   0.7264* C   5 s(  0.00%)p 1.00( 99.94%)d 0.00(  0.06%)
                                           -0.0001  0.0053 -0.0008 -0.1812  0.0036
                                            0.3179 -0.0018  0.9303  0.0008 -0.0042
                                           -0.0204 -0.0096  0.0073  0.0011
                ( 47.23%)   0.6872* C   6 s(  0.00%)p 1.00( 99.93%)d 0.00(  0.07%)
                                           -0.0000  0.0012  0.0003 -0.1905  0.0003
                                            0.3180  0.0025  0.9283  0.0093 -0.0040
                                            0.0033  0.0207 -0.0082 -0.0129
    14. (0.98694) BD ( 1) C   5 - C  10  
                ( 51.34%)   0.7165* C   5 s( 33.68%)p 1.97( 66.28%)d 0.00(  0.04%)
                                           -0.0001  0.5803  0.0054 -0.3632  0.0099
                                            0.6634  0.0159 -0.3007 -0.0033 -0.0139
                                            0.0074 -0.0092 -0.0073 -0.0047
                ( 48.66%)   0.6976* C  10 s( 34.40%)p 1.91( 65.54%)d 0.00(  0.05%)
                                            0.0001  0.5865  0.0054  0.3845  0.0191
                                           -0.6456  0.0094  0.3005  0.0014 -0.0136
                                            0.0063 -0.0116 -0.0102 -0.0070
    15. (0.98948) BD ( 1) C   6 - C   7  
                ( 50.55%)   0.7110* C   6 s( 35.81%)p 1.79( 64.15%)d 0.00(  0.04%)
                                           -0.0000  0.5983  0.0124 -0.7848 -0.0081
                                           -0.0319 -0.0393 -0.1509  0.0112 -0.0025
                                            0.0080 -0.0010  0.0164 -0.0090
                ( 49.45%)   0.7032* C   7 s( 35.51%)p 1.81( 64.44%)d 0.00(  0.05%)
                                            0.0000  0.5959  0.0078  0.7855  0.0054
                                            0.0012 -0.0382  0.1603  0.0144  0.0043
                                            0.0060 -0.0001  0.0168 -0.0106
    16. (0.98932) BD ( 1) C   6 - H  18  
                ( 63.11%)   0.7944* C   6 s( 29.27%)p 2.42( 70.70%)d 0.00(  0.03%)
                                            0.0004 -0.5408  0.0148 -0.3802  0.0159
                                            0.6822  0.0007 -0.3111  0.0028  0.0105
                                           -0.0053  0.0088  0.0050  0.0053
                ( 36.89%)   0.6073* H  18 s( 99.90%)p 0.00(  0.10%)
                                           -0.9995  0.0031  0.0128 -0.0267  0.0120
    17. (0.99066) BD ( 1) C   7 - C   8  
                ( 49.68%)   0.7049* C   7 s( 34.63%)p 1.89( 65.32%)d 0.00(  0.05%)
                                            0.0000  0.5883  0.0103 -0.3860 -0.0411
                                            0.6417 -0.0114 -0.3010 -0.0046 -0.0131
                                            0.0058 -0.0122 -0.0104 -0.0069
                ( 50.32%)   0.7094* C   8 s( 35.26%)p 1.83( 64.70%)d 0.00(  0.04%)
                                            0.0000  0.5938  0.0058  0.3430 -0.0307
                                           -0.6646 -0.0256  0.2934  0.0023 -0.0155
                                            0.0064 -0.0098 -0.0067 -0.0049
    18. (0.83808) BD ( 2) C   7 - C   8  
                ( 44.28%)   0.6654* C   7 s(  0.00%)p 1.00( 99.92%)d 0.00(  0.08%)
                                            0.0000  0.0010 -0.0004 -0.1906 -0.0002
                                            0.3196 -0.0001  0.9277  0.0005 -0.0049
                                            0.0020  0.0222 -0.0086 -0.0147
                ( 55.72%)   0.7465* C   8 s(  0.00%)p 1.00( 99.94%)d 0.00(  0.06%)
                                            0.0000  0.0007  0.0002 -0.1880  0.0015
                                            0.3142 -0.0030  0.9302 -0.0082  0.0084
                                            0.0185 -0.0060 -0.0012  0.0118
    19. (0.98961) BD ( 1) C   7 - H  19  
                ( 63.31%)   0.7957* C   7 s( 29.77%)p 2.36( 70.21%)d 0.00(  0.03%)
                                            0.0003 -0.5454  0.0142  0.4425 -0.0071
                                            0.6958 -0.0086 -0.1482  0.0017 -0.0122
                                            0.0021  0.0045  0.0047  0.0082
                ( 36.69%)   0.6057* H  19 s( 99.90%)p 0.00(  0.10%)
                                           -0.9995  0.0025 -0.0169 -0.0270  0.0058
    20. (0.99072) BD ( 1) C   8 - C   9  
                ( 50.37%)   0.7097* C   8 s( 35.37%)p 1.83( 64.59%)d 0.00(  0.04%)
                                            0.0000  0.5947  0.0055  0.4065 -0.0284
                                            0.6764  0.0244 -0.1467 -0.0143  0.0176
                                           -0.0042 -0.0036 -0.0054 -0.0085
                ( 49.63%)   0.7045* C   9 s( 34.65%)p 1.88( 65.30%)d 0.00(  0.05%)
                                            0.0000  0.5885  0.0108 -0.4474 -0.0402
                                           -0.6589  0.0098  0.1302 -0.0117  0.0160
                                           -0.0033 -0.0063 -0.0097 -0.0105
    21. (0.99000) BD ( 1) C   8 - H  20  
                ( 63.48%)   0.7968* C   8 s( 29.30%)p 2.41( 70.68%)d 0.00(  0.02%)
                                            0.0003 -0.5410  0.0150  0.8247 -0.0113
                                            0.0145 -0.0003  0.1622 -0.0020 -0.0004
                                           -0.0049 -0.0009 -0.0135  0.0059
                ( 36.52%)   0.6043* H  20 s( 99.89%)p 0.00(  0.11%)
                                           -0.9995  0.0047 -0.0319 -0.0005 -0.0063
    22. (0.98951) BD ( 1) C   9 - C  10  
                ( 49.43%)   0.7031* C   9 s( 35.52%)p 1.81( 64.44%)d 0.00(  0.05%)
                                            0.0000  0.5959  0.0076  0.7861  0.0090
                                            0.0292  0.0384  0.1543 -0.0115 -0.0026
                                            0.0083 -0.0014  0.0166 -0.0099
                ( 50.57%)   0.7111* C  10 s( 35.79%)p 1.79( 64.17%)d 0.00(  0.04%)
                                            0.0000  0.5981  0.0132 -0.7845 -0.0045
                                            0.0037  0.0392 -0.1564 -0.0144  0.0041
                                            0.0055  0.0006  0.0166 -0.0100
    23. (0.81103) BD ( 2) C   9 - C  10  
                ( 47.29%)   0.6877* C   9 s(  0.00%)p 1.00( 99.94%)d 0.00(  0.06%)
                                           -0.0000 -0.0012 -0.0003 -0.1931  0.0003
                                            0.3137  0.0001  0.9294 -0.0019  0.0086
                                            0.0145 -0.0113  0.0014  0.0141
                ( 52.71%)   0.7260* C  10 s(  0.00%)p 1.00( 99.95%)d 0.00(  0.05%)
                                            0.0000 -0.0039 -0.0019 -0.1868  0.0009
                                            0.3177 -0.0010  0.9293 -0.0020 -0.0020
                                           -0.0156 -0.0137  0.0081  0.0037
    24. (0.98963) BD ( 1) C   9 - H  21  
                ( 63.30%)   0.7956* C   9 s( 29.74%)p 2.36( 70.23%)d 0.00(  0.03%)
                                           -0.0003  0.5452 -0.0143 -0.3777  0.0063
                                            0.6818 -0.0084 -0.3079  0.0039 -0.0100
                                            0.0050 -0.0085 -0.0054 -0.0059
                ( 36.70%)   0.6058* H  21 s( 99.90%)p 0.00(  0.10%)
                                            0.9995 -0.0024  0.0141 -0.0265  0.0121
    25. (0.98912) BD ( 1) C  10 - H  22  
                ( 63.64%)   0.7977* C  10 s( 29.72%)p 2.36( 70.25%)d 0.00(  0.03%)
                                           -0.0004  0.5449 -0.0155  0.4476 -0.0143
                                            0.6936 -0.0002 -0.1448 -0.0042  0.0128
                                           -0.0016 -0.0032 -0.0043 -0.0082
                ( 36.36%)   0.6030* H  22 s( 99.89%)p 0.00(  0.11%)
                                            0.9995 -0.0049 -0.0173 -0.0267  0.0063
    26. (0.99962) CR ( 1) C   1           s(100.00%)p 0.00(  0.00%)
                                            1.0000 -0.0002 -0.0000  0.0003  0.0000
                                           -0.0000  0.0000  0.0000  0.0000  0.0000
                                           -0.0000  0.0000 -0.0000  0.0000
    27. (0.99955) CR ( 1) C   2           s(100.00%)p 0.00(  0.00%)
                                            1.0000 -0.0002 -0.0000  0.0000  0.0000
                                           -0.0001 -0.0000 -0.0005 -0.0000  0.0000
                                            0.0000 -0.0000 -0.0000 -0.0000
    28. (0.99942) CR ( 1) C   3           s(100.00%)p 0.00(  0.00%)
                                            1.0000 -0.0001 -0.0000  0.0004  0.0000
                                           -0.0001  0.0000  0.0003 -0.0000  0.0000
                                            0.0000 -0.0000 -0.0000  0.0000
    29. (0.99987) CR ( 1) O   4           s(100.00%)p 0.00(  0.00%)
                                            1.0000 -0.0001 -0.0000  0.0000  0.0000
                                           -0.0001 -0.0000 -0.0001 -0.0000  0.0000
                                            0.0000 -0.0000 -0.0000 -0.0000
    30. (0.99941) CR ( 1) C   5           s(100.00%)p 0.00(  0.00%)
                                            1.0000  0.0000  0.0000 -0.0002  0.0000
                                            0.0000  0.0000  0.0000 -0.0000 -0.0000
                                           -0.0000 -0.0000 -0.0000 -0.0000
    31. (0.99944) CR ( 1) C   6           s(100.00%)p 0.00(  0.00%)
                                            1.0000  0.0001 -0.0000  0.0001 -0.0000
                                           -0.0003  0.0000  0.0002 -0.0000 -0.0000
                                            0.0000 -0.0000 -0.0000 -0.0000
    32. (0.99949) CR ( 1) C   7           s(100.00%)p 0.00(  0.00%)
                                            1.0000  0.0001 -0.0000 -0.0001  0.0000
                                           -0.0002  0.0000  0.0000 -0.0000  0.0000
                                           -0.0000 -0.0000 -0.0000 -0.0000
    33. (0.99947) CR ( 1) C   8           s(100.00%)p 0.00(  0.00%)
                                            1.0000  0.0001 -0.0000 -0.0002  0.0000
                                           -0.0000  0.0000 -0.0001  0.0000  0.0000
                                            0.0000  0.0000  0.0000 -0.0000
    34. (0.99949) CR ( 1) C   9           s(100.00%)p 0.00(  0.00%)
                                            1.0000  0.0001 -0.0000 -0.0001  0.0000
                                            0.0002 -0.0000 -0.0001  0.0000 -0.0000
                                            0.0000 -0.0000 -0.0000 -0.0000
    35. (0.99945) CR ( 1) C  10           s(100.00%)p 0.00(  0.00%)
                                            1.0000  0.0001 -0.0000  0.0001 -0.0000
                                            0.0003 -0.0000 -0.0001 -0.0000  0.0000
                                           -0.0000  0.0000 -0.0000 -0.0000
    36. (0.98975) LP ( 1) O   4           s( 47.49%)p 1.10( 52.47%)d 0.00(  0.04%)
                                            0.0000  0.6891 -0.0069  0.4730 -0.0038
                                            0.4211 -0.0004 -0.3516  0.0053 -0.0126
                                            0.0098  0.0107 -0.0041  0.0039
    37. (0.97700) LP ( 2) O   4           s(  0.07%)p99.99( 99.87%)d 0.82(  0.06%)
                                            0.0000  0.0251  0.0081  0.7261 -0.0102
                                           -0.3778  0.0037  0.5733 -0.0079 -0.0020
                                           -0.0029 -0.0109 -0.0173  0.0119
    38. (0.00189) RY*( 1) C   1           s(  7.68%)p11.48( 88.13%)d 0.55(  4.19%)
                                           -0.0000  0.0137  0.2767 -0.0059 -0.3767
                                            0.0048  0.2740  0.0201  0.8148 -0.0519
                                           -0.1933  0.0209  0.0360 -0.0105
    39. (0.00105) RY*( 2) C   1           s(  0.00%)p 1.00( 85.59%)d 0.17( 14.41%)
                                            0.0000  0.0001  0.0006  0.0009  0.0626
                                            0.0125  0.8836 -0.0032 -0.2666 -0.3412
                                            0.0795 -0.1262 -0.0097  0.0731
    40. (0.00025) RY*( 3) C   1           s(  9.29%)p 9.73( 90.45%)d 0.03(  0.26%)
                                            0.0000  0.0119  0.3046  0.0274 -0.8331
                                           -0.0018 -0.0743  0.0061 -0.4517  0.0241
                                            0.0430 -0.0141  0.0011  0.0023
    41. (0.00007) RY*( 4) C   1           s( 50.64%)p 0.15(  7.71%)d 0.82( 41.65%)
    42. (0.00000) RY*( 5) C   1           s(  1.57%)p 7.95( 12.52%)d54.55( 85.90%)
    43. (0.00001) RY*( 6) C   1           s( 29.03%)p 0.45( 13.06%)d 1.99( 57.91%)
    44. (0.00000) RY*( 7) C   1           s(  1.15%)p 1.55(  1.78%)d84.41( 97.07%)
    45. (0.00001) RY*( 8) C   1           s(  0.31%)p 0.97(  0.30%)d99.99( 99.39%)
    46. (0.00000) RY*( 9) C   1           s(  0.35%)p 1.70(  0.60%)d99.99( 99.05%)
    47. (0.00206) RY*( 1) C   2           s(  2.83%)p32.37( 91.73%)d 1.92(  5.44%)
                                            0.0000  0.0043  0.1683  0.0039  0.1395
                                            0.0168  0.9465 -0.0120 -0.0393  0.0948
                                           -0.0148  0.1765 -0.0270 -0.1154
    48. (0.00167) RY*( 2) C   2           s( 26.78%)p 2.49( 66.64%)d 0.25(  6.58%)
                                            0.0000  0.0041  0.5175 -0.0119 -0.8054
                                           -0.0023  0.0093 -0.0142 -0.1314 -0.0660
                                           -0.0941 -0.0030  0.1452 -0.1775
    49. (0.00048) RY*( 3) C   2           s( 51.78%)p 0.57( 29.42%)d 0.36( 18.80%)
                                            0.0000 -0.0096  0.7195 -0.0023  0.5123
                                           -0.0087 -0.1774 -0.0122  0.0089 -0.2471
                                           -0.3488  0.0123  0.0343  0.0627
    50. (0.00041) RY*( 4) C   2           s(  3.60%)p20.45( 73.73%)d 6.29( 22.67%)
                                            0.0000  0.0159  0.1892  0.0060 -0.0820
                                           -0.0138  0.0583 -0.0085  0.8526 -0.2025
                                            0.4013 -0.0759 -0.1239  0.0592
    51. (0.00017) RY*( 5) C   2           s( 10.70%)p 0.19(  2.08%)d 8.15( 87.22%)
                                           -0.0000 -0.0014  0.3272 -0.0033  0.0642
                                            0.0112 -0.1255  0.0054  0.0273  0.8939
                                            0.2094 -0.0829 -0.0916  0.1186
    52. (0.00013) RY*( 6) C   2           s(  4.00%)p 6.18( 24.73%)d17.83( 71.27%)
                                           -0.0000 -0.0098  0.1997 -0.0148  0.1296
                                            0.0044 -0.0321  0.0240 -0.4782 -0.2654
                                            0.7418 -0.1444 -0.2300 -0.1352
    53. (0.00005) RY*( 7) C   2           s(  0.08%)p95.29(  7.21%)d99.99( 92.72%)
    54. (0.00002) RY*( 8) C   2           s(  0.01%)p99.99(  3.15%)d99.99( 96.84%)
    55. (0.00000) RY*( 9) C   2           s(  0.23%)p 6.48(  1.50%)d99.99( 98.27%)
    56. (0.00383) RY*( 1) C   3           s(  0.72%)p99.99( 96.29%)d 4.16(  2.99%)
                                           -0.0000 -0.0193  0.0825 -0.0162  0.3798
                                           -0.0085  0.8551 -0.0184 -0.2947 -0.1581
                                            0.0086 -0.0535 -0.0282  0.0343
    57. (0.00219) RY*( 2) C   3           s( 25.43%)p 2.61( 66.43%)d 0.32(  8.14%)
                                           -0.0000 -0.0168  0.5040 -0.0009  0.7278
                                           -0.0309 -0.3139  0.0038  0.1874 -0.1343
                                           -0.1056  0.1950  0.0310 -0.1153
    58. (0.00116) RY*( 3) C   3           s( 20.59%)p 0.98( 20.19%)d 2.88( 59.21%)
                                           -0.0000  0.0077  0.4537  0.0067 -0.2370
                                           -0.0108  0.0029  0.0135 -0.3813  0.2248
                                            0.3032  0.4734  0.4133  0.2338
    59. (0.00080) RY*( 4) C   3           s( 12.02%)p 2.66( 31.96%)d 4.66( 56.01%)
                                           -0.0000 -0.0142  0.3464  0.0120 -0.1494
                                           -0.0142  0.2736  0.0002  0.4713  0.4063
                                           -0.0928 -0.3658  0.4027 -0.3007
    60. (0.00061) RY*( 5) C   3           s(  6.98%)p 6.68( 46.60%)d 6.65( 46.43%)
                                           -0.0000 -0.0139  0.2638 -0.0128 -0.3617
                                           -0.0241  0.2699  0.0066  0.5114 -0.2951
                                           -0.1068  0.4635 -0.3756  0.0993
    61. (0.00046) RY*( 6) C   3           s( 15.09%)p 1.29( 19.42%)d 4.34( 65.49%)
                                            0.0000  0.0159  0.3881  0.0051 -0.2861
                                            0.0276 -0.1234  0.0126 -0.3101 -0.4743
                                           -0.5080 -0.3778  0.1183  0.1232
    62. (0.00028) RY*( 7) C   3           s( 16.66%)p 0.57(  9.47%)d 4.44( 73.87%)
                                           -0.0000  0.0009  0.4081 -0.0109 -0.1286
                                           -0.0331 -0.0678 -0.0192 -0.2683  0.1758
                                            0.3415 -0.2413 -0.6313 -0.3666
    63. (0.00015) RY*( 8) C   3           s(  2.18%)p 1.58(  3.44%)d43.35( 94.38%)
                                            0.0000 -0.0053  0.1475 -0.0170  0.1322
                                            0.0038 -0.0154 -0.0045  0.1280  0.3867
                                           -0.0632 -0.2733 -0.2714  0.8012
    64. (0.00004) RY*( 9) C   3           s(  0.36%)p18.54(  6.61%)d99.99( 93.03%)
    65. (0.00095) RY*( 1) O   4           s( 29.18%)p 2.16( 62.99%)d 0.27(  7.83%)
                                           -0.0000  0.0054  0.5402 -0.0064  0.1205
                                            0.0055  0.0955 -0.0033 -0.7786 -0.0873
                                            0.0070  0.2370  0.0124  0.1194
    66. (0.00074) RY*( 2) O   4           s(  3.30%)p26.86( 88.77%)d 2.40(  7.92%)
                                           -0.0000 -0.0002  0.1818  0.0055  0.8638
                                           -0.0013 -0.2868  0.0029  0.2435 -0.1917
                                           -0.0880 -0.0059 -0.1853  0.0195
    67. (0.00018) RY*( 3) O   4           s( 56.76%)p 0.67( 38.12%)d 0.09(  5.13%)
                                            0.0000 -0.0004  0.7534 -0.0007 -0.3735
                                            0.0002 -0.3484 -0.0138  0.3465  0.0324
                                            0.0125 -0.2163 -0.0440 -0.0367
    68. (0.00003) RY*( 4) O   4           s(  7.87%)p 9.88( 77.77%)d 1.82( 14.36%)
    69. (0.00000) RY*( 5) O   4           s(  1.93%)p 4.59(  8.86%)d46.21( 89.21%)
    70. (0.00000) RY*( 6) O   4           s(  0.03%)p30.07(  1.01%)d99.99( 98.96%)
    71. (0.00000) RY*( 7) O   4           s(  0.35%)p31.06( 10.72%)d99.99( 88.94%)
    72. (0.00001) RY*( 8) O   4           s(  0.06%)p99.99( 10.09%)d99.99( 89.85%)
    73. (0.00000) RY*( 9) O   4           s(  0.52%)p 3.70(  1.92%)d99.99( 97.56%)
    74. (0.00281) RY*( 1) C   5           s( 16.30%)p 4.74( 77.24%)d 0.40(  6.46%)
                                            0.0000 -0.0040  0.4037 -0.0252 -0.8566
                                            0.0029 -0.1738 -0.0013 -0.0885 -0.0345
                                            0.1197  0.0355  0.2169 -0.0271
    75. (0.00208) RY*( 2) C   5           s(  4.22%)p21.35( 90.17%)d 1.33(  5.61%)
                                           -0.0000  0.0107  0.2052  0.0186  0.2559
                                            0.0034 -0.5097 -0.0039 -0.7590 -0.0526
                                           -0.2240  0.0105  0.0200 -0.0510
    76. (0.00164) RY*( 3) C   5           s(  0.17%)p99.99( 95.78%)d23.76(  4.05%)
                                           -0.0000  0.0037  0.0411 -0.0030 -0.0845
                                           -0.0191  0.8203  0.0056 -0.5266  0.0761
                                           -0.1347  0.0553  0.1024 -0.0556
    77. (0.00074) RY*( 4) C   5           s( 73.94%)p 0.21( 15.18%)d 0.15( 10.88%)
                                           -0.0000 -0.0003  0.8599  0.0264  0.2952
                                           -0.0016  0.1623  0.0052  0.1939  0.0335
                                            0.0392 -0.2433 -0.1845  0.1136
    78. (0.00050) RY*( 5) C   5           s(  2.71%)p 0.17(  0.46%)d35.76( 96.83%)
                                           -0.0000 -0.0007  0.1645  0.0023  0.0461
                                            0.0044  0.0213  0.0129  0.0433 -0.1088
                                            0.1464  0.7495 -0.3708 -0.4856
    79. (0.00017) RY*( 6) C   5           s(  0.14%)p14.57(  1.98%)d99.99( 97.88%)
                                            0.0000 -0.0018  0.0369  0.0003 -0.0413
                                            0.0245 -0.0968 -0.0092  0.0900  0.9334
                                           -0.2882  0.1212  0.0025 -0.0986
    80. (0.00011) RY*( 7) C   5           s(  0.19%)p39.94(  7.61%)d99.99( 92.20%)
                                            0.0000 -0.0014  0.0436  0.0030 -0.1068
                                           -0.0040  0.0223 -0.0185  0.2526 -0.3111
                                           -0.8472 -0.0946  0.0127 -0.3136
    81. (0.00010) RY*( 8) C   5           s(  2.25%)p 4.89( 11.00%)d38.56( 86.75%)
    82. (0.00002) RY*( 9) C   5           s(  0.09%)p 7.81(  0.73%)d99.99( 99.17%)
    83. (0.00306) RY*( 1) C   6           s(  0.12%)p99.99( 93.99%)d49.43(  5.89%)
                                            0.0000 -0.0225  0.0262  0.0165  0.6036
                                           -0.0245 -0.6785  0.0099  0.3380  0.1854
                                           -0.0380  0.0897  0.1219 -0.0144
    84. (0.00130) RY*( 2) C   6           s(  8.78%)p10.16( 89.23%)d 0.23(  1.98%)
                                            0.0000  0.0188  0.2957 -0.0163  0.7299
                                           -0.0155  0.5796  0.0020 -0.1521 -0.0760
                                            0.0461 -0.0084  0.1065 -0.0231
    85. (0.00067) RY*( 3) C   6           s(  3.04%)p23.90( 72.70%)d 7.98( 24.26%)
                                            0.0000 -0.0028  0.1744  0.0024  0.0398
                                            0.0060 -0.3491  0.0173 -0.7767 -0.0315
                                           -0.3438 -0.3097  0.1513  0.0677
    86. (0.00053) RY*( 4) C   6           s( 86.45%)p 0.11(  9.81%)d 0.04(  3.74%)
                                            0.0000 -0.0082  0.9298  0.0174 -0.2598
                                           -0.0113 -0.0874  0.0033  0.1501  0.1341
                                            0.0801  0.0654 -0.0582 -0.0728
    87. (0.00022) RY*( 5) C   6           s(  0.18%)p99.99( 21.87%)d99.99( 77.95%)
                                            0.0000 -0.0004  0.0424 -0.0008 -0.0748
                                           -0.0005  0.1606  0.0043  0.4328 -0.1770
                                           -0.7519 -0.2883  0.2863 -0.1333
    88. (0.00006) RY*( 6) C   6           s(  0.64%)p 5.21(  3.33%)d99.99( 96.04%)
    89. (0.00003) RY*( 7) C   6           s(  0.67%)p 5.93(  3.96%)d99.99( 95.37%)
    90. (0.00001) RY*( 8) C   6           s(  0.02%)p99.99(  3.09%)d99.99( 96.88%)
    91. (0.00000) RY*( 9) C   6           s(  0.19%)p11.09(  2.11%)d99.99( 97.70%)
    92. (0.00282) RY*( 1) C   7           s(  0.20%)p99.99( 93.04%)d34.61(  6.77%)
                                           -0.0000  0.0289  0.0335  0.0197  0.4870
                                            0.0290  0.8110 -0.0057 -0.1851  0.2159
                                           -0.0830 -0.0149 -0.1112 -0.0397
    93. (0.00140) RY*( 2) C   7           s(  0.00%)p 1.00( 98.78%)d 0.01(  1.22%)
                                           -0.0000  0.0019  0.0033 -0.0292  0.8313
                                            0.0200 -0.4323 -0.0129  0.3293 -0.0261
                                           -0.0109 -0.0367 -0.0996  0.0097
    94. (0.00045) RY*( 3) C   7           s( 87.68%)p 0.01(  1.03%)d 0.13( 11.28%)
                                            0.0000 -0.0039  0.9364 -0.0104  0.0336
                                           -0.0162 -0.0148  0.0085 -0.0924 -0.0746
                                            0.2618 -0.1374  0.1186  0.0762
    95. (0.00043) RY*( 4) C   7           s(  5.81%)p 6.67( 38.78%)d 9.53( 55.41%)
                                            0.0000 -0.0009  0.2411  0.0005 -0.1165
                                           -0.0093  0.2092 -0.0128  0.5746 -0.2895
                                           -0.4010  0.3366 -0.0205 -0.4425
    96. (0.00029) RY*( 5) C   7           s(  0.59%)p91.98( 54.19%)d76.74( 45.22%)
                                            0.0000 -0.0006  0.0768 -0.0002  0.1487
                                           -0.0028 -0.2379 -0.0043 -0.6806 -0.2450
                                           -0.5378  0.0676  0.0951 -0.2988
    97. (0.00007) RY*( 6) C   7           s(  0.01%)p93.23(  1.20%)d99.99( 98.78%)
    98. (0.00003) RY*( 7) C   7           s(  5.73%)p 0.97(  5.55%)d15.47( 88.71%)
    99. (0.00000) RY*( 8) C   7           s(  0.05%)p33.56(  1.76%)d99.99( 98.19%)
   100. (0.00000) RY*( 9) C   7           s(  0.01%)p 1.00(  5.77%)d16.33( 94.22%)
   101. (0.00248) RY*( 1) C   8           s(  0.28%)p99.99( 90.67%)d32.68(  9.05%)
                                           -0.0000  0.0280  0.0446  0.0349  0.9334
                                            0.0006  0.0186  0.0070  0.1841 -0.0035
                                            0.0732  0.0710  0.2795 -0.0450
   102. (0.00115) RY*( 2) C   8           s(  0.00%)p 1.00( 98.37%)d 0.02(  1.63%)
                                           -0.0000 -0.0001  0.0007 -0.0015  0.0422
                                           -0.0320  0.9406  0.0108 -0.3099 -0.1190
                                            0.0385 -0.0207 -0.0039  0.0124
   103. (0.00054) RY*( 3) C   8           s( 92.55%)p 0.00(  0.22%)d 0.08(  7.22%)
                                            0.0000  0.0005  0.9621 -0.0193  0.0217
                                           -0.0002  0.0101 -0.0042  0.0356  0.0224
                                           -0.0148 -0.1484 -0.2150 -0.0570
   104. (0.00040) RY*( 4) C   8           s(  0.10%)p45.37(  4.35%)d99.99( 95.56%)
                                           -0.0000  0.0001  0.0310 -0.0023  0.0408
                                            0.0032 -0.0683  0.0081 -0.1925 -0.1829
                                            0.0474  0.7528 -0.2983 -0.5140
   105. (0.00029) RY*( 5) C   8           s(  0.06%)p99.99( 87.19%)d99.99( 12.75%)
                                            0.0000 -0.0004  0.0248  0.0003  0.1775
                                           -0.0014 -0.2938 -0.0039 -0.8684 -0.0517
                                           -0.2673 -0.1984  0.1173  0.0149
   106. (0.00008) RY*( 6) C   8           s(  0.00%)p 1.00(  1.69%)d58.24( 98.31%)
   107. (0.00002) RY*( 7) C   8           s(  7.03%)p 0.89(  6.29%)d12.33( 86.68%)
   108. (0.00000) RY*( 8) C   8           s(  0.01%)p99.99(  7.58%)d99.99( 92.40%)
   109. (0.00000) RY*( 9) C   8           s(  0.04%)p85.01(  3.73%)d99.99( 96.23%)
   110. (0.00282) RY*( 1) C   9           s(  0.15%)p99.99( 93.06%)d45.12(  6.79%)
                                           -0.0000  0.0290  0.0258  0.0169  0.4113
                                           -0.0281 -0.7985  0.0138  0.3502 -0.2039
                                            0.0479 -0.0950 -0.1225  0.0050
   111. (0.00141) RY*( 2) C   9           s(  0.00%)p 1.00( 98.79%)d 0.01(  1.21%)
                                            0.0000  0.0020  0.0031 -0.0309  0.8736
                                           -0.0213  0.4715  0.0004  0.0324  0.0362
                                           -0.0242 -0.0228 -0.0982  0.0032
   112. (0.00046) RY*( 3) C   9           s( 91.76%)p 0.02(  2.12%)d 0.07(  6.11%)
                                            0.0000 -0.0038  0.9579 -0.0070 -0.0139
                                            0.0180  0.0190 -0.0084  0.1423  0.2021
                                            0.0731  0.0418  0.0878 -0.0741
   113. (0.00036) RY*( 4) C   9           s(  0.24%)p99.99( 51.71%)d99.99( 48.05%)
                                            0.0000 -0.0005  0.0488 -0.0000  0.1403
                                            0.0003 -0.2252 -0.0027 -0.6684  0.0800
                                            0.4764  0.4238 -0.2419 -0.0950
   114. (0.00033) RY*( 5) C   9           s(  2.34%)p17.45( 40.75%)d24.37( 56.92%)
                                            0.0000 -0.0010  0.1528 -0.0035  0.1355
                                            0.0051 -0.1952  0.0065 -0.5924 -0.1456
                                           -0.6470 -0.2400  0.2353 -0.1281
   115. (0.00007) RY*( 6) C   9           s(  0.00%)p 1.00(  1.21%)d81.62( 98.79%)
   116. (0.00003) RY*( 7) C   9           s(  5.55%)p 0.99(  5.47%)d16.03( 88.98%)
   117. (0.00000) RY*( 8) C   9           s(  0.02%)p99.99(  3.53%)d99.99( 96.44%)
   118. (0.00000) RY*( 9) C   9           s(  0.03%)p99.99(  3.45%)d99.99( 96.52%)
   119. (0.00336) RY*( 1) C  10           s(  1.16%)p81.38( 94.09%)d 4.11(  4.76%)
                                            0.0000 -0.0168  0.1062  0.0151  0.8075
                                            0.0253  0.5331 -0.0060 -0.0607 -0.1684
                                            0.0679  0.0110  0.1172  0.0270
   120. (0.00173) RY*( 2) C  10           s(  8.54%)p10.44( 89.21%)d 0.26(  2.25%)
                                            0.0000  0.0228  0.2914 -0.0196  0.5062
                                            0.0088 -0.7595 -0.0071  0.2416  0.1318
                                           -0.0295  0.0241  0.0453 -0.0405
   121. (0.00059) RY*( 3) C  10           s( 10.69%)p 7.22( 77.16%)d 1.14( 12.15%)
                                            0.0000 -0.0055  0.3269  0.0085 -0.0030
                                            0.0009 -0.1568  0.0014 -0.8643 -0.1298
                                           -0.1456  0.1775 -0.0822 -0.2125
   122. (0.00050) RY*( 4) C  10           s( 77.43%)p 0.21( 16.14%)d 0.08(  6.43%)
                                            0.0000 -0.0071  0.8799  0.0170 -0.2629
                                            0.0121  0.2088  0.0018  0.2195 -0.0430
                                            0.1667 -0.1684  0.0117  0.0784
   123. (0.00027) RY*( 5) C  10           s(  0.50%)p24.42( 12.12%)d99.99( 87.39%)
                                            0.0000  0.0001  0.0704  0.0022 -0.0590
                                            0.0004  0.0916 -0.0069  0.3305 -0.3639
                                           -0.6950  0.1986  0.0650 -0.4635
   124. (0.00007) RY*( 6) C  10           s(  0.69%)p 4.42(  3.05%)d99.99( 96.26%)
   125. (0.00004) RY*( 7) C  10           s(  0.74%)p 4.75(  3.53%)d99.99( 95.72%)
   126. (0.00001) RY*( 8) C  10           s(  0.23%)p13.32(  3.01%)d99.99( 96.77%)
   127. (0.00001) RY*( 9) C  10           s(  0.10%)p17.27(  1.79%)d99.99( 98.11%)
   128. (0.00072) RY*( 1) H  11           s( 98.09%)p 0.02(  1.91%)
                                            0.0053  0.9904  0.0655 -0.0558  0.1083
   129. (0.00010) RY*( 2) H  11           s(  0.07%)p99.99( 99.93%)
   130. (0.00007) RY*( 3) H  11           s(  0.00%)p 1.00(100.00%)
   131. (0.00001) RY*( 4) H  11           s(  1.93%)p50.83( 98.07%)
   132. (0.00052) RY*( 1) H  12           s( 97.48%)p 0.03(  2.52%)
                                            0.0047  0.9873  0.1105 -0.0434 -0.1056
   133. (0.00009) RY*( 2) H  12           s(  0.00%)p 1.00(100.00%)
   134. (0.00007) RY*( 3) H  12           s(  0.00%)p 1.00(100.00%)
   135. (0.00002) RY*( 4) H  12           s(  2.60%)p37.42( 97.40%)
   136. (0.00093) RY*( 1) H  13           s( 99.08%)p 0.01(  0.92%)
                                            0.0046  0.9954  0.0165  0.0699  0.0636
   137. (0.00009) RY*( 2) H  13           s(  0.24%)p99.99( 99.76%)
   138. (0.00008) RY*( 3) H  13           s(  0.03%)p99.99( 99.97%)
   139. (0.00002) RY*( 4) H  13           s(  0.74%)p99.99( 99.26%)
   140. (0.00103) RY*( 1) H  14           s( 99.12%)p 0.01(  0.88%)
                                            0.0049  0.9956 -0.0820 -0.0418 -0.0177
   141. (0.00010) RY*( 2) H  14           s(  0.00%)p 1.00(100.00%)
   142. (0.00005) RY*( 3) H  14           s(  0.34%)p99.99( 99.66%)
   143. (0.00002) RY*( 4) H  14           s(  0.62%)p99.99( 99.38%)
   144. (0.00147) RY*( 1) H  15           s( 99.51%)p 0.00(  0.49%)
                                            0.0056  0.9976 -0.0487  0.0048 -0.0496
   145. (0.00009) RY*( 2) H  15           s(  0.02%)p99.99( 99.98%)
   146. (0.00005) RY*( 3) H  15           s(  0.12%)p99.99( 99.88%)
   147. (0.00002) RY*( 4) H  15           s(  0.43%)p99.99( 99.57%)
   148. (0.00165) RY*( 1) H  16           s( 99.79%)p 0.00(  0.21%)
                                            0.0066  0.9989 -0.0339 -0.0083  0.0297
   149. (0.00010) RY*( 2) H  16           s(  0.15%)p99.99( 99.85%)
   150. (0.00005) RY*( 3) H  16           s(  0.06%)p99.99( 99.94%)
   151. (0.00002) RY*( 4) H  16           s(  0.10%)p99.99( 99.90%)
   152. (0.00078) RY*( 1) H  17           s(  4.55%)p20.99( 95.45%)
                                            0.0017  0.2133  0.7007 -0.3755  0.5680
   153. (0.00067) RY*( 2) H  17           s( 84.14%)p 0.19( 15.86%)
                                            0.0156  0.9171 -0.0607  0.3935 -0.0094
   154. (0.00052) RY*( 3) H  17           s(  8.36%)p10.96( 91.64%)
                                            0.0000  0.2892 -0.5737 -0.7602  0.0967
   155. (0.00001) RY*( 4) H  17           s(  3.39%)p28.49( 96.61%)
   156. (0.00077) RY*( 1) H  18           s( 99.61%)p 0.00(  0.39%)
                                            0.0048  0.9980  0.0488 -0.0377  0.0121
   157. (0.00007) RY*( 2) H  18           s(  0.01%)p99.99( 99.99%)
   158. (0.00003) RY*( 3) H  18           s(  0.21%)p99.99( 99.79%)
   159. (0.00004) RY*( 4) H  18           s(  0.28%)p99.99( 99.72%)
   160. (0.00069) RY*( 1) H  19           s( 99.65%)p 0.00(  0.35%)
                                            0.0044  0.9982 -0.0314 -0.0494  0.0099
   161. (0.00006) RY*( 2) H  19           s(  0.00%)p 1.00(100.00%)
   162. (0.00003) RY*( 3) H  19           s(  0.35%)p99.99( 99.65%)
   163. (0.00004) RY*( 4) H  19           s(  0.11%)p99.99( 99.89%)
   164. (0.00073) RY*( 1) H  20           s( 99.86%)p 0.00(  0.14%)
                                            0.0059  0.9993 -0.0368 -0.0001 -0.0074
   165. (0.00006) RY*( 2) H  20           s(  0.00%)p 1.00(100.00%)
   166. (0.00003) RY*( 3) H  20           s(  0.00%)p 1.00(100.00%)
   167. (0.00003) RY*( 4) H  20           s(  0.25%)p99.99( 99.75%)
   168. (0.00069) RY*( 1) H  21           s( 99.62%)p 0.00(  0.38%)
                                            0.0044  0.9981 -0.0309  0.0486 -0.0210
   169. (0.00005) RY*( 2) H  21           s(  0.00%)p 1.00(100.00%)
   170. (0.00003) RY*( 3) H  21           s(  0.33%)p99.99( 99.67%)
   171. (0.00004) RY*( 4) H  21           s(  0.15%)p99.99( 99.85%)
   172. (0.00146) RY*( 1) H  22           s( 99.59%)p 0.00(  0.41%)
                                            0.0062  0.9979  0.0558  0.0166  0.0264
   173. (0.00006) RY*( 2) H  22           s(  0.08%)p99.99( 99.92%)
   174. (0.00004) RY*( 3) H  22           s(  0.33%)p99.99( 99.67%)
   175. (0.00003) RY*( 4) H  22           s(  0.10%)p99.99( 99.90%)
   176. (0.00358) BD*( 1) C   1 - C   2  
                ( 52.36%)   0.7236* C   1 s( 28.70%)p 2.48( 71.25%)d 0.00(  0.05%)
                                            0.0004  0.5357  0.0093 -0.8343 -0.0074
                                            0.0238 -0.0046 -0.1246 -0.0172 -0.0013
                                            0.0044 -0.0000  0.0188 -0.0103
                ( 47.64%)  -0.6902* C   2 s( 29.13%)p 2.43( 70.83%)d 0.00(  0.04%)
                                            0.0001  0.5396  0.0118  0.8310  0.0023
                                           -0.0290 -0.0073  0.1284 -0.0179 -0.0006
                                            0.0077  0.0007  0.0157 -0.0074
   177. (0.00368) BD*( 1) C   1 - H  11  
                ( 38.87%)   0.6235* C   1 s( 23.29%)p 3.29( 76.66%)d 0.00(  0.04%)
                                           -0.0000 -0.4826  0.0054 -0.1981 -0.0211
                                            0.5655 -0.0017 -0.6381  0.0066  0.0038
                                           -0.0039  0.0171  0.0070 -0.0068
                ( 61.13%)  -0.7818* H  11 s( 99.92%)p 0.00(  0.08%)
                                           -0.9996  0.0014  0.0111 -0.0184  0.0195
   178. (0.00222) BD*( 1) C   1 - H  12  
                ( 37.95%)   0.6161* C   1 s( 24.10%)p 3.15( 75.86%)d 0.00(  0.04%)
                                            0.0000 -0.4909 -0.0033 -0.4155 -0.0091
                                            0.2513 -0.0033  0.7229 -0.0127  0.0045
                                            0.0123 -0.0087 -0.0014 -0.0118
                ( 62.05%)  -0.7877* H  12 s( 99.91%)p 0.00(  0.09%)
                                           -0.9996  0.0001  0.0162 -0.0079 -0.0233
   179. (0.00364) BD*( 1) C   1 - H  13  
                ( 38.06%)   0.6169* C   1 s( 23.87%)p 3.19( 76.09%)d 0.00(  0.04%)
                                           -0.0000 -0.4886  0.0049 -0.3012 -0.0174
                                           -0.7848  0.0077 -0.2320  0.0027 -0.0088
                                           -0.0025 -0.0090  0.0133  0.0076
                ( 61.94%)  -0.7870* H  13 s( 99.91%)p 0.00(  0.09%)
                                           -0.9996  0.0022  0.0124  0.0256  0.0075
   180. (0.01530) BD*( 1) C   2 - C   3  
                ( 52.11%)   0.7219* C   2 s( 26.57%)p 2.76( 73.37%)d 0.00(  0.06%)
                                            0.0005  0.5154  0.0080 -0.4326  0.0004
                                            0.2556  0.0026  0.6936  0.0102 -0.0069
                                           -0.0184  0.0107  0.0039  0.0115
                ( 47.89%)  -0.6920* C   3 s( 29.16%)p 2.43( 70.80%)d 0.00(  0.05%)
                                            0.0001  0.5400  0.0009  0.4284  0.0023
                                           -0.2404  0.0045 -0.6830  0.0087 -0.0044
                                           -0.0139  0.0082  0.0032  0.0130
   181. (0.00686) BD*( 1) C   2 - H  14  
                ( 38.12%)   0.6174* C   2 s( 22.15%)p 3.51( 77.81%)d 0.00(  0.05%)
                                           -0.0001  0.4706 -0.0070 -0.2963  0.0104
                                           -0.7949  0.0052 -0.2409 -0.0181  0.0142
                                            0.0025  0.0057 -0.0112 -0.0093
                ( 61.88%)  -0.7867* H  14 s( 99.91%)p 0.00(  0.09%)
                                            0.9995 -0.0030  0.0076  0.0266  0.0118
   182. (0.00846) BD*( 1) C   2 - H  15  
                ( 37.93%)   0.6159* C   2 s( 22.13%)p 3.52( 77.82%)d 0.00(  0.04%)
                                            0.0002 -0.4704  0.0078  0.1836 -0.0091
                                           -0.5487  0.0157  0.6656  0.0095  0.0071
                                           -0.0075  0.0163  0.0070 -0.0046
                ( 62.07%)  -0.7879* H  15 s( 99.91%)p 0.00(  0.09%)
                                           -0.9995  0.0041 -0.0043  0.0172 -0.0240
   183. (0.01414) BD*( 1) C   3 - O   4  
                ( 67.67%)   0.8226* C   3 s( 19.69%)p 4.06( 80.03%)d 0.01(  0.28%)
                                           -0.0001  0.4427  0.0311  0.2785  0.0263
                                            0.8153  0.0250  0.2375  0.0167  0.0238
                                            0.0070  0.0227 -0.0352 -0.0211
                ( 32.33%)  -0.5686* O   4 s( 32.51%)p 2.07( 67.42%)d 0.00(  0.07%)
                                           -0.0001  0.5702 -0.0010 -0.2817  0.0047
                                           -0.7535  0.0002 -0.1646 -0.0020  0.0207
                                           -0.0009  0.0020 -0.0110 -0.0122
   184. (0.02214) BD*( 1) C   3 - C   5  
                ( 52.56%)   0.7250* C   3 s( 28.08%)p 2.56( 71.86%)d 0.00(  0.06%)
                                           -0.0004 -0.5299 -0.0049  0.8385 -0.0029
                                           -0.0335  0.0021  0.1188 -0.0148  0.0021
                                           -0.0050 -0.0001 -0.0216  0.0102
                ( 47.44%)  -0.6888* C   5 s( 32.03%)p 2.12( 67.94%)d 0.00(  0.03%)
                                           -0.0001 -0.5658  0.0142 -0.8099  0.0302
                                           -0.0166 -0.0026 -0.1490 -0.0101 -0.0016
                                           -0.0070 -0.0006 -0.0138  0.0073
   185. (0.01778) BD*( 1) C   3 - H  16  
                ( 38.32%)   0.6190* C   3 s( 23.06%)p 3.33( 76.89%)d 0.00(  0.05%)
                                            0.0003 -0.4799  0.0157 -0.1858 -0.0107
                                            0.5217 -0.0176 -0.6795  0.0006  0.0049
                                           -0.0031  0.0196  0.0070 -0.0085
                ( 61.68%)  -0.7854* H  16 s( 99.90%)p 0.00(  0.10%)
                                           -0.9995  0.0060  0.0089 -0.0189  0.0242
   186. (0.00315) BD*( 1) O   4 - H  17  
                ( 25.64%)   0.5064* O   4 s( 19.92%)p 4.01( 79.99%)d 0.00(  0.09%)
                                           -0.0002 -0.4460 -0.0170  0.4108  0.0013
                                           -0.3333 -0.0284 -0.7202 -0.0238  0.0037
                                            0.0241 -0.0024 -0.0107 -0.0119
                ( 74.36%)  -0.8623* H  17 s( 99.56%)p 0.00(  0.44%)
                                           -0.9978  0.0036 -0.0269  0.0284  0.0536
   187. (0.01193) BD*( 1) C   5 - C   6  
                ( 48.65%)   0.6975* C   5 s( 34.28%)p 1.92( 65.68%)d 0.00(  0.04%)
                                            0.0001 -0.5854 -0.0065  0.4215 -0.0097
                                            0.6764  0.0155 -0.1456 -0.0098 -0.0167
                                            0.0036  0.0040  0.0062  0.0081
                ( 51.35%)  -0.7166* C   6 s( 34.83%)p 1.87( 65.12%)d 0.00(  0.05%)
                                           -0.0001 -0.5901 -0.0054 -0.4492 -0.0194
                                           -0.6565  0.0098  0.1336 -0.0089 -0.0166
                                            0.0035  0.0063  0.0086  0.0102
   188. (0.19040) BD*( 2) C   5 - C   6  
                ( 47.23%)   0.6872* C   5 s(  0.00%)p 1.00( 99.94%)d 0.00(  0.06%)
                                            0.0001 -0.0053  0.0008  0.1812 -0.0036
                                           -0.3179  0.0018 -0.9303 -0.0008  0.0042
                                            0.0204  0.0096 -0.0073 -0.0011
                ( 52.77%)  -0.7264* C   6 s(  0.00%)p 1.00( 99.93%)d 0.00(  0.07%)
                                            0.0000 -0.0012 -0.0003  0.1905 -0.0003
                                           -0.3180 -0.0025 -0.9283 -0.0093  0.0040
                                           -0.0033 -0.0207  0.0082  0.0129
   189. (0.01280) BD*( 1) C   5 - C  10  
                ( 48.66%)   0.6976* C   5 s( 33.68%)p 1.97( 66.28%)d 0.00(  0.04%)
                                            0.0001 -0.5803 -0.0054  0.3632 -0.0099
                                           -0.6634 -0.0159  0.3007  0.0033  0.0139
                                           -0.0074  0.0092  0.0073  0.0047
                ( 51.34%)  -0.7165* C  10 s( 34.40%)p 1.91( 65.54%)d 0.00(  0.05%)
                                           -0.0001 -0.5865 -0.0054 -0.3845 -0.0191
                                            0.6456 -0.0094 -0.3005 -0.0014  0.0136
                                           -0.0063  0.0116  0.0102  0.0070
   190. (0.00802) BD*( 1) C   6 - C   7  
                ( 49.45%)   0.7032* C   6 s( 35.81%)p 1.79( 64.15%)d 0.00(  0.04%)
                                            0.0000 -0.5983 -0.0124  0.7848  0.0081
                                            0.0319  0.0393  0.1509 -0.0112  0.0025
                                           -0.0080  0.0010 -0.0164  0.0090
                ( 50.55%)  -0.7110* C   7 s( 35.51%)p 1.81( 64.44%)d 0.00(  0.05%)
                                           -0.0000 -0.5959 -0.0078 -0.7855 -0.0054
                                           -0.0012  0.0382 -0.1603 -0.0144 -0.0043
                                           -0.0060  0.0001 -0.0168  0.0106
   191. (0.00718) BD*( 1) C   6 - H  18  
                ( 36.89%)   0.6073* C   6 s( 29.27%)p 2.42( 70.70%)d 0.00(  0.03%)
                                           -0.0004  0.5408 -0.0148  0.3802 -0.0159
                                           -0.6822 -0.0007  0.3111 -0.0028 -0.0105
                                            0.0053 -0.0088 -0.0050 -0.0053
                ( 63.11%)  -0.7944* H  18 s( 99.90%)p 0.00(  0.10%)
                                            0.9995 -0.0031 -0.0128  0.0267 -0.0120
   192. (0.00782) BD*( 1) C   7 - C   8  
                ( 50.32%)   0.7094* C   7 s( 34.63%)p 1.89( 65.32%)d 0.00(  0.05%)
                                            0.0000  0.5883  0.0103 -0.3860 -0.0411
                                            0.6417 -0.0114 -0.3010 -0.0046 -0.0131
                                            0.0058 -0.0122 -0.0104 -0.0069
                ( 49.68%)  -0.7049* C   8 s( 35.26%)p 1.83( 64.70%)d 0.00(  0.04%)
                                            0.0000  0.5938  0.0058  0.3430 -0.0307
                                           -0.6646 -0.0256  0.2934  0.0023 -0.0155
                                            0.0064 -0.0098 -0.0067 -0.0049
   193. (0.17083) BD*( 2) C   7 - C   8  
                ( 55.72%)   0.7465* C   7 s(  0.00%)p 1.00( 99.92%)d 0.00(  0.08%)
                                            0.0000  0.0010 -0.0004 -0.1906 -0.0002
                                            0.3196 -0.0001  0.9277  0.0005 -0.0049
                                            0.0020  0.0222 -0.0086 -0.0147
                ( 44.28%)  -0.6654* C   8 s(  0.00%)p 1.00( 99.94%)d 0.00(  0.06%)
                                            0.0000  0.0007  0.0002 -0.1880  0.0015
                                            0.3142 -0.0030  0.9302 -0.0082  0.0084
                                            0.0185 -0.0060 -0.0012  0.0118
   194. (0.00648) BD*( 1) C   7 - H  19  
                ( 36.69%)   0.6057* C   7 s( 29.77%)p 2.36( 70.21%)d 0.00(  0.03%)
                                           -0.0003  0.5454 -0.0142 -0.4425  0.0071
                                           -0.6958  0.0086  0.1482 -0.0017  0.0122
                                           -0.0021 -0.0045 -0.0047 -0.0082
                ( 63.31%)  -0.7957* H  19 s( 99.90%)p 0.00(  0.10%)
                                            0.9995 -0.0025  0.0169  0.0270 -0.0058
   195. (0.00788) BD*( 1) C   8 - C   9  
                ( 49.63%)   0.7045* C   8 s( 35.37%)p 1.83( 64.59%)d 0.00(  0.04%)
                                           -0.0000 -0.5947 -0.0055 -0.4065  0.0284
                                           -0.6764 -0.0244  0.1467  0.0143 -0.0176
                                            0.0042  0.0036  0.0054  0.0085
                ( 50.37%)  -0.7097* C   9 s( 34.65%)p 1.88( 65.30%)d 0.00(  0.05%)
                                           -0.0000 -0.5885 -0.0108  0.4474  0.0402
                                            0.6589 -0.0098 -0.1302  0.0117 -0.0160
                                            0.0033  0.0063  0.0097  0.0105
   196. (0.00636) BD*( 1) C   8 - H  20  
                ( 36.52%)   0.6043* C   8 s( 29.30%)p 2.41( 70.68%)d 0.00(  0.02%)
                                           -0.0003  0.5410 -0.0150 -0.8247  0.0113
                                           -0.0145  0.0003 -0.1622  0.0020  0.0004
                                            0.0049  0.0009  0.0135 -0.0059
                ( 63.48%)  -0.7968* H  20 s( 99.89%)p 0.00(  0.11%)
                                            0.9995 -0.0047  0.0319  0.0005  0.0063
   197. (0.00820) BD*( 1) C   9 - C  10  
                ( 50.57%)   0.7111* C   9 s( 35.52%)p 1.81( 64.44%)d 0.00(  0.05%)
                                            0.0000  0.5959  0.0076  0.7861  0.0090
                                            0.0292  0.0384  0.1543 -0.0115 -0.0026
                                            0.0083 -0.0014  0.0166 -0.0099
                ( 49.43%)  -0.7031* C  10 s( 35.79%)p 1.79( 64.17%)d 0.00(  0.04%)
                                            0.0000  0.5981  0.0132 -0.7845 -0.0045
                                            0.0037  0.0392 -0.1564 -0.0144  0.0041
                                            0.0055  0.0006  0.0166 -0.0100
   198. (0.15058) BD*( 2) C   9 - C  10  
                ( 52.71%)   0.7260* C   9 s(  0.00%)p 1.00( 99.94%)d 0.00(  0.06%)
                                           -0.0000 -0.0012 -0.0003 -0.1931  0.0003
                                            0.3137  0.0001  0.9294 -0.0019  0.0086
                                            0.0145 -0.0113  0.0014  0.0141
                ( 47.29%)  -0.6877* C  10 s(  0.00%)p 1.00( 99.95%)d 0.00(  0.05%)
                                            0.0000 -0.0039 -0.0019 -0.1868  0.0009
                                            0.3177 -0.0010  0.9293 -0.0020 -0.0020
                                           -0.0156 -0.0137  0.0081  0.0037
   199. (0.00658) BD*( 1) C   9 - H  21  
                ( 36.70%)   0.6058* C   9 s( 29.74%)p 2.36( 70.23%)d 0.00(  0.03%)
                                            0.0003 -0.5452  0.0143  0.3777 -0.0063
                                           -0.6818  0.0084  0.3079 -0.0039  0.0100
                                           -0.0050  0.0085  0.0054  0.0059
                ( 63.30%)  -0.7956* H  21 s( 99.90%)p 0.00(  0.10%)
                                           -0.9995  0.0024 -0.0141  0.0265 -0.0121
   200. (0.00762) BD*( 1) C  10 - H  22  
                ( 36.36%)   0.6030* C  10 s( 29.72%)p 2.36( 70.25%)d 0.00(  0.03%)
                                            0.0004 -0.5449  0.0155 -0.4476  0.0143
                                           -0.6936  0.0002  0.1448  0.0042 -0.0128
                                            0.0016  0.0032  0.0043  0.0082
                ( 63.64%)  -0.7977* H  22 s( 99.89%)p 0.00(  0.11%)
                                           -0.9995  0.0049  0.0173  0.0267 -0.0063


 NHO Directionality and "Bond Bending" (deviations from line of nuclear centers)

         [Thresholds for printing:  angular deviation  >  1.0 degree]
                                    hybrid p-character > 25.0%
                                    orbital occupancy  >  0.10e

                                Line of Centers        Hybrid 1              Hybrid 2
                                ---------------  -------------------   ------------------
                NBO               Theta   Phi    Theta   Phi    Dev    Theta   Phi    Dev
 ========================================================================================
     1. BD (   1) C   1 - C   2    98.6  178.1    99.6  178.7   1.2     82.5  357.5   1.2
     2. BD (   1) C   1 - H  11    43.3  289.9    43.8  291.3   1.0      --     --    --
     4. BD (   1) C   1 - H  13    74.4   69.1    74.7   67.7   1.3      --     --    --
     5. BD (   1) C   2 - C   3    36.3  149.4     --     --    --     143.9  331.3   1.2
     6. BD (   1) C   2 - H  14   105.5  248.8   107.1  250.1   2.0      --     --    --
     7. BD (   1) C   2 - H  15   138.5  109.3   140.3  108.1   1.9      --     --    --
     8. BD (   1) C   3 - O   4    76.4   69.8    74.1   70.1   2.3    101.7  249.8   1.8
     9. BD (   1) C   3 - C   5    99.4  180.5    97.1  177.9   3.5     78.5    1.4   2.3
    10. BD (   1) C   3 - H  16    42.1  287.1    38.5  291.3   4.5      --     --    --
    11. BD (   1) O   4 - H  17    36.4  147.8    36.4  138.7   5.4      --     --    --
    12. BD (   1) C   5 - C   6    80.1  236.9    79.1  239.2   2.5     98.9   54.1   3.0
    13. BD (   2) C   5 - C   6    80.1  236.9    21.3  119.3  90.3     21.7  120.7  90.0
    14. BD (   1) C   5 - C  10   111.6  119.6   111.7  117.5   2.0     68.2  302.4   2.6
    15. BD (   1) C   6 - C   7   101.3  181.2   100.0  185.1   4.1     77.6  357.3   4.0
    17. BD (   1) C   7 - C   8   111.7  119.2   111.9  124.1   4.5     68.7  294.3   4.6
    18. BD (   2) C   7 - C   8   111.7  119.2    21.8  120.8  89.8     21.5  120.9  89.8
    20. BD (   1) C   8 - C   9    99.9   57.3   101.4   61.6   4.5     81.7  233.1   4.5
    22. BD (   1) C   9 - C  10    78.8    1.0    79.9    4.9   3.9    102.2  176.9   4.2
    23. BD (   2) C   9 - C  10    78.8    1.0   158.3  301.6  89.8    158.4  300.4  89.8
    25. BD (   1) C  10 - H  22    99.5   56.9   100.3   58.0   1.4      --     --    --
    36. LP (   1) O   4             --     --    118.8   41.9   --       --     --    --
    37. LP (   2) O   4             --     --     55.0  332.4   --       --     --    --
   188. BD*(   2) C   5 - C   6    80.1  236.9    21.3  119.3  90.3     21.7  120.7  90.0
   193. BD*(   2) C   7 - C   8   111.7  119.2    21.8  120.8  89.8     21.5  120.9  89.8
   198. BD*(   2) C   9 - C  10    78.8    1.0   158.3  301.6  89.8    158.4  300.4  89.8


 Second Order Perturbation Theory Analysis of Fock Matrix in NBO Basis

     Threshold for printing:   0.25 kcal/mol
                                                                              E(2)  E(j)-E(i) F(i,j)
         Donor NBO (i)                     Acceptor NBO (j)                 kcal/mol   a.u.    a.u. 
 ===================================================================================================

 within unit  1
   1. BD (   1) C   1 - C   2        / 57. RY*(   2) C   3                    0.41    1.50    0.032
   1. BD (   1) C   1 - C   2        /180. BD*(   1) C   2 - C   3            0.52    0.95    0.028
   1. BD (   1) C   1 - C   2        /181. BD*(   1) C   2 - H  14            0.40    1.04    0.026
   1. BD (   1) C   1 - C   2        /182. BD*(   1) C   2 - H  15            0.37    1.04    0.025
   1. BD (   1) C   1 - C   2        /184. BD*(   1) C   3 - C   5            1.34    0.95    0.045
   2. BD (   1) C   1 - H  11        /182. BD*(   1) C   2 - H  15            1.66    0.91    0.049
   3. BD (   1) C   1 - H  12        /180. BD*(   1) C   2 - C   3            2.01    0.82    0.052
   4. BD (   1) C   1 - H  13        /181. BD*(   1) C   2 - H  14            1.72    0.91    0.050
   5. BD (   1) C   2 - C   3        / 38. RY*(   1) C   1                    0.62    1.41    0.038
   5. BD (   1) C   2 - C   3        / 65. RY*(   1) O   4                    0.42    1.96    0.037
   5. BD (   1) C   2 - C   3        / 75. RY*(   2) C   5                    0.93    1.35    0.045
   5. BD (   1) C   2 - C   3        /176. BD*(   1) C   1 - C   2            0.45    1.04    0.028
   5. BD (   1) C   2 - C   3        /178. BD*(   1) C   1 - H  12            0.65    1.11    0.034
   5. BD (   1) C   2 - C   3        /184. BD*(   1) C   3 - C   5            0.84    0.99    0.036
   5. BD (   1) C   2 - C   3        /185. BD*(   1) C   3 - H  16            0.43    1.03    0.027
   5. BD (   1) C   2 - C   3        /186. BD*(   1) O   4 - H  17            0.96    1.04    0.040
   5. BD (   1) C   2 - C   3        /187. BD*(   1) C   5 - C   6            0.31    1.13    0.024
   5. BD (   1) C   2 - C   3        /188. BD*(   2) C   5 - C   6            1.37    0.59    0.040
   5. BD (   1) C   2 - C   3        /189. BD*(   1) C   5 - C  10            0.30    1.13    0.023
   6. BD (   1) C   2 - H  14        / 39. RY*(   2) C   1                    0.35    1.34    0.028
   6. BD (   1) C   2 - H  14        / 60. RY*(   5) C   3                    0.25    1.85    0.027
   6. BD (   1) C   2 - H  14        /179. BD*(   1) C   1 - H  13            1.37    0.97    0.046
   6. BD (   1) C   2 - H  14        /183. BD*(   1) C   3 - O   4            2.39    0.74    0.053
   7. BD (   1) C   2 - H  15        / 39. RY*(   2) C   1                    0.32    1.34    0.026
   7. BD (   1) C   2 - H  15        /177. BD*(   1) C   1 - H  11            1.43    0.95    0.047
   7. BD (   1) C   2 - H  15        /183. BD*(   1) C   3 - O   4            0.33    0.74    0.020
   7. BD (   1) C   2 - H  15        /185. BD*(   1) C   3 - H  16            1.67    0.88    0.049
   8. BD (   1) C   3 - O   4        /181. BD*(   1) C   2 - H  14            0.66    1.32    0.037
   8. BD (   1) C   3 - O   4        /187. BD*(   1) C   5 - C   6            0.78    1.37    0.041
   9. BD (   1) C   3 - C   5        / 48. RY*(   2) C   2                    0.59    1.52    0.038
   9. BD (   1) C   3 - C   5        / 66. RY*(   2) O   4                    0.28    1.87    0.029
   9. BD (   1) C   3 - C   5        / 83. RY*(   1) C   6                    0.76    1.79    0.047
   9. BD (   1) C   3 - C   5        /119. RY*(   1) C  10                    0.79    1.74    0.047
   9. BD (   1) C   3 - C   5        /176. BD*(   1) C   1 - C   2            0.98    1.09    0.041
   9. BD (   1) C   3 - C   5        /180. BD*(   1) C   2 - C   3            0.74    1.04    0.035
   9. BD (   1) C   3 - C   5        /187. BD*(   1) C   5 - C   6            1.21    1.18    0.048
   9. BD (   1) C   3 - C   5        /189. BD*(   1) C   5 - C  10            1.24    1.18    0.048
   9. BD (   1) C   3 - C   5        /190. BD*(   1) C   6 - C   7            1.26    1.20    0.049
   9. BD (   1) C   3 - C   5        /197. BD*(   1) C   9 - C  10            1.34    1.20    0.051
  10. BD (   1) C   3 - H  16        / 47. RY*(   1) C   2                    0.33    1.42    0.028
  10. BD (   1) C   3 - H  16        /180. BD*(   1) C   2 - C   3            0.31    0.90    0.021
  10. BD (   1) C   3 - H  16        /182. BD*(   1) C   2 - H  15            1.40    0.98    0.047
  10. BD (   1) C   3 - H  16        /188. BD*(   2) C   5 - C   6            0.43    0.50    0.020
  10. BD (   1) C   3 - H  16        /189. BD*(   1) C   5 - C  10            1.77    1.04    0.054
  11. BD (   1) O   4 - H  17        / 56. RY*(   1) C   3                    0.54    1.58    0.037
  11. BD (   1) O   4 - H  17        / 59. RY*(   4) C   3                    0.30    2.14    0.032
  11. BD (   1) O   4 - H  17        /180. BD*(   1) C   2 - C   3            1.51    1.10    0.052
  12. BD (   1) C   5 - C   6        / 56. RY*(   1) C   3                    0.53    1.60    0.037
  12. BD (   1) C   5 - C   6        / 92. RY*(   1) C   7                    0.58    1.89    0.042
  12. BD (   1) C   5 - C   6        / 93. RY*(   2) C   7                    0.67    1.38    0.039
  12. BD (   1) C   5 - C   6        /119. RY*(   1) C  10                    0.46    1.82    0.037
  12. BD (   1) C   5 - C   6        /183. BD*(   1) C   3 - O   4            0.63    1.01    0.032
  12. BD (   1) C   5 - C   6        /184. BD*(   1) C   3 - C   5            1.11    1.11    0.044
  12. BD (   1) C   5 - C   6        /189. BD*(   1) C   5 - C  10            1.57    1.26    0.056
  12. BD (   1) C   5 - C   6        /190. BD*(   1) C   6 - C   7            1.32    1.28    0.052
  12. BD (   1) C   5 - C   6        /191. BD*(   1) C   6 - H  18            0.56    1.18    0.033
  12. BD (   1) C   5 - C   6        /194. BD*(   1) C   7 - H  19            1.01    1.20    0.044
  12. BD (   1) C   5 - C   6        /200. BD*(   1) C  10 - H  22            1.18    1.19    0.047
  13. BD (   2) C   5 - C   6        / 96. RY*(   5) C   7                    0.82    1.45    0.047
  13. BD (   2) C   5 - C   6        /121. RY*(   3) C  10                    1.04    1.01    0.045
  13. BD (   2) C   5 - C   6        /180. BD*(   1) C   2 - C   3            1.36    0.69    0.042
  13. BD (   2) C   5 - C   6        /183. BD*(   1) C   3 - O   4            0.86    0.58    0.031
  13. BD (   2) C   5 - C   6        /185. BD*(   1) C   3 - H  16            0.27    0.73    0.019
  13. BD (   2) C   5 - C   6        /193. BD*(   2) C   7 - C   8           10.46    0.30    0.071
  13. BD (   2) C   5 - C   6        /198. BD*(   2) C   9 - C  10            9.52    0.31    0.069
  14. BD (   1) C   5 - C  10        / 56. RY*(   1) C   3                    0.86    1.60    0.047
  14. BD (   1) C   5 - C  10        / 83. RY*(   1) C   6                    0.39    1.87    0.034
  14. BD (   1) C   5 - C  10        /110. RY*(   1) C   9                    0.59    1.88    0.042
  14. BD (   1) C   5 - C  10        /111. RY*(   2) C   9                    0.67    1.38    0.039
  14. BD (   1) C   5 - C  10        /184. BD*(   1) C   3 - C   5            1.10    1.11    0.044
  14. BD (   1) C   5 - C  10        /185. BD*(   1) C   3 - H  16            0.35    1.15    0.026
  14. BD (   1) C   5 - C  10        /187. BD*(   1) C   5 - C   6            1.56    1.26    0.056
  14. BD (   1) C   5 - C  10        /191. BD*(   1) C   6 - H  18            1.22    1.18    0.048
  14. BD (   1) C   5 - C  10        /197. BD*(   1) C   9 - C  10            1.30    1.28    0.052
  14. BD (   1) C   5 - C  10        /199. BD*(   1) C   9 - H  21            1.03    1.20    0.045
  14. BD (   1) C   5 - C  10        /200. BD*(   1) C  10 - H  22            0.56    1.19    0.033
  15. BD (   1) C   6 - C   7        / 74. RY*(   1) C   5                    0.37    1.78    0.032
  15. BD (   1) C   6 - C   7        / 76. RY*(   3) C   5                    0.76    1.65    0.045
  15. BD (   1) C   6 - C   7        /101. RY*(   1) C   8                    0.44    1.90    0.037
  15. BD (   1) C   6 - C   7        /102. RY*(   2) C   8                    0.57    1.36    0.035
  15. BD (   1) C   6 - C   7        /184. BD*(   1) C   3 - C   5            1.76    1.09    0.056
  15. BD (   1) C   6 - C   7        /187. BD*(   1) C   5 - C   6            1.50    1.24    0.054
  15. BD (   1) C   6 - C   7        /191. BD*(   1) C   6 - H  18            0.69    1.17    0.036
  15. BD (   1) C   6 - C   7        /192. BD*(   1) C   7 - C   8            1.13    1.25    0.047
  15. BD (   1) C   6 - C   7        /194. BD*(   1) C   7 - H  19            0.64    1.18    0.035
  15. BD (   1) C   6 - C   7        /196. BD*(   1) C   8 - H  20            1.11    1.17    0.046
  16. BD (   1) C   6 - H  18        / 74. RY*(   1) C   5                    0.46    1.59    0.034
  16. BD (   1) C   6 - H  18        / 92. RY*(   1) C   7                    0.36    1.68    0.031
  16. BD (   1) C   6 - H  18        /187. BD*(   1) C   5 - C   6            0.41    1.06    0.026
  16. BD (   1) C   6 - H  18        /189. BD*(   1) C   5 - C  10            2.26    1.05    0.062
  16. BD (   1) C   6 - H  18        /190. BD*(   1) C   6 - C   7            0.50    1.08    0.029
  16. BD (   1) C   6 - H  18        /192. BD*(   1) C   7 - C   8            1.89    1.06    0.057
  17. BD (   1) C   7 - C   8        / 83. RY*(   1) C   6                    0.33    1.87    0.032
  17. BD (   1) C   7 - C   8        / 84. RY*(   2) C   6                    0.74    1.43    0.041
  17. BD (   1) C   7 - C   8        /110. RY*(   1) C   9                    0.46    1.88    0.037
  17. BD (   1) C   7 - C   8        /111. RY*(   2) C   9                    0.73    1.38    0.040
  17. BD (   1) C   7 - C   8        /190. BD*(   1) C   6 - C   7            1.18    1.27    0.049
  17. BD (   1) C   7 - C   8        /191. BD*(   1) C   6 - H  18            1.19    1.18    0.047
  17. BD (   1) C   7 - C   8        /194. BD*(   1) C   7 - H  19            0.55    1.19    0.032
  17. BD (   1) C   7 - C   8        /195. BD*(   1) C   8 - C   9            0.95    1.26    0.044
  17. BD (   1) C   7 - C   8        /196. BD*(   1) C   8 - H  20            0.44    1.18    0.029
  17. BD (   1) C   7 - C   8        /199. BD*(   1) C   9 - H  21            1.25    1.20    0.049
  18. BD (   2) C   7 - C   8        / 87. RY*(   5) C   6                    0.48    1.90    0.042
  18. BD (   2) C   7 - C   8        /113. RY*(   4) C   9                    0.92    1.48    0.051
  18. BD (   2) C   7 - C   8        /188. BD*(   2) C   5 - C   6            9.13    0.29    0.065
  18. BD (   2) C   7 - C   8        /198. BD*(   2) C   9 - C  10           12.04    0.30    0.077
  19. BD (   1) C   7 - H  19        / 83. RY*(   1) C   6                    0.29    1.66    0.028
  19. BD (   1) C   7 - H  19        /101. RY*(   1) C   8                    0.31    1.72    0.029
  19. BD (   1) C   7 - H  19        /187. BD*(   1) C   5 - C   6            2.08    1.05    0.059
  19. BD (   1) C   7 - H  19        /190. BD*(   1) C   6 - C   7            0.48    1.07    0.029
  19. BD (   1) C   7 - H  19        /192. BD*(   1) C   7 - C   8            0.30    1.06    0.023
  19. BD (   1) C   7 - H  19        /195. BD*(   1) C   8 - C   9            1.82    1.06    0.056
  20. BD (   1) C   8 - C   9        / 92. RY*(   1) C   7                    0.45    1.88    0.037
  20. BD (   1) C   8 - C   9        / 93. RY*(   2) C   7                    0.72    1.37    0.040
  20. BD (   1) C   8 - C   9        /120. RY*(   2) C  10                    0.93    1.48    0.047
  20. BD (   1) C   8 - C   9        /192. BD*(   1) C   7 - C   8            0.95    1.26    0.044
  20. BD (   1) C   8 - C   9        /194. BD*(   1) C   7 - H  19            1.26    1.19    0.049
  20. BD (   1) C   8 - C   9        /196. BD*(   1) C   8 - H  20            0.45    1.18    0.029
  20. BD (   1) C   8 - C   9        /197. BD*(   1) C   9 - C  10            1.19    1.27    0.049
  20. BD (   1) C   8 - C   9        /199. BD*(   1) C   9 - H  21            0.55    1.19    0.033
  20. BD (   1) C   8 - C   9        /200. BD*(   1) C  10 - H  22            1.17    1.19    0.047
  21. BD (   1) C   8 - H  20        / 92. RY*(   1) C   7                    0.36    1.69    0.031
  21. BD (   1) C   8 - H  20        /110. RY*(   1) C   9                    0.36    1.70    0.031
  21. BD (   1) C   8 - H  20        /190. BD*(   1) C   6 - C   7            2.00    1.09    0.059
  21. BD (   1) C   8 - H  20        /195. BD*(   1) C   8 - C   9            0.26    1.07    0.021
  21. BD (   1) C   8 - H  20        /197. BD*(   1) C   9 - C  10            2.01    1.09    0.059
  22. BD (   1) C   9 - C  10        / 74. RY*(   1) C   5                    0.75    1.77    0.046
  22. BD (   1) C   9 - C  10        / 76. RY*(   3) C   5                    0.32    1.65    0.029
  22. BD (   1) C   9 - C  10        /101. RY*(   1) C   8                    0.44    1.90    0.037
  22. BD (   1) C   9 - C  10        /102. RY*(   2) C   8                    0.57    1.36    0.035
  22. BD (   1) C   9 - C  10        /184. BD*(   1) C   3 - C   5            1.73    1.09    0.055
  22. BD (   1) C   9 - C  10        /189. BD*(   1) C   5 - C  10            1.49    1.24    0.054
  22. BD (   1) C   9 - C  10        /195. BD*(   1) C   8 - C   9            1.15    1.25    0.048
  22. BD (   1) C   9 - C  10        /196. BD*(   1) C   8 - H  20            1.11    1.17    0.045
  22. BD (   1) C   9 - C  10        /199. BD*(   1) C   9 - H  21            0.64    1.18    0.035
  22. BD (   1) C   9 - C  10        /200. BD*(   1) C  10 - H  22            0.72    1.17    0.037
  23. BD (   2) C   9 - C  10        / 78. RY*(   5) C   5                    0.27    2.11    0.033
  23. BD (   2) C   9 - C  10        /105. RY*(   5) C   8                    0.90    0.95    0.041
  23. BD (   2) C   9 - C  10        /113. RY*(   4) C   9                    0.28    1.47    0.028
  23. BD (   2) C   9 - C  10        /121. RY*(   3) C  10                    0.28    0.99    0.023
  23. BD (   2) C   9 - C  10        /188. BD*(   2) C   5 - C   6           12.01    0.27    0.072
  23. BD (   2) C   9 - C  10        /193. BD*(   2) C   7 - C   8            8.93    0.27    0.063
  24. BD (   1) C   9 - H  21        /101. RY*(   1) C   8                    0.31    1.71    0.029
  24. BD (   1) C   9 - H  21        /119. RY*(   1) C  10                    0.27    1.61    0.026
  24. BD (   1) C   9 - H  21        /189. BD*(   1) C   5 - C  10            2.08    1.05    0.059
  24. BD (   1) C   9 - H  21        /192. BD*(   1) C   7 - C   8            1.84    1.06    0.056
  24. BD (   1) C   9 - H  21        /195. BD*(   1) C   8 - C   9            0.31    1.06    0.023
  24. BD (   1) C   9 - H  21        /197. BD*(   1) C   9 - C  10            0.49    1.07    0.029
  25. BD (   1) C  10 - H  22        / 74. RY*(   1) C   5                    0.35    1.59    0.030
  25. BD (   1) C  10 - H  22        /110. RY*(   1) C   9                    0.35    1.68    0.031
  25. BD (   1) C  10 - H  22        /187. BD*(   1) C   5 - C   6            2.31    1.05    0.062
  25. BD (   1) C  10 - H  22        /189. BD*(   1) C   5 - C  10            0.44    1.05    0.027
  25. BD (   1) C  10 - H  22        /195. BD*(   1) C   8 - C   9            1.88    1.06    0.057
  25. BD (   1) C  10 - H  22        /197. BD*(   1) C   9 - C  10            0.53    1.08    0.030
  26. CR (   1) C   1                / 49. RY*(   3) C   2                    0.37   11.13    0.081
  26. CR (   1) C   1                /128. RY*(   1) H  11                    0.34   10.51    0.075
  26. CR (   1) C   1                /132. RY*(   1) H  12                    0.37   10.52    0.079
  26. CR (   1) C   1                /136. RY*(   1) H  13                    0.37   10.49    0.079
  27. CR (   1) C   2                / 40. RY*(   3) C   1                    0.66   10.64    0.105
  27. CR (   1) C   2                /140. RY*(   1) H  14                    0.34   10.50    0.075
  27. CR (   1) C   2                /144. RY*(   1) H  15                    0.34   10.49    0.076
  28. CR (   1) C   3                / 50. RY*(   4) C   2                    0.41   11.11    0.085
  28. CR (   1) C   3                /148. RY*(   1) H  16                    0.35   10.53    0.077
  28. CR (   1) C   3                /183. BD*(   1) C   3 - O   4            0.49   10.43    0.091
  28. CR (   1) C   3                /187. BD*(   1) C   5 - C   6            0.38   10.67    0.081
  28. CR (   1) C   3                /189. BD*(   1) C   5 - C  10            0.41   10.67    0.084
  29. CR (   1) O   4                / 56. RY*(   1) C   3                    0.83   19.84    0.163
  30. CR (   1) C   5                / 84. RY*(   2) C   6                    0.89   10.83    0.124
  30. CR (   1) C   5                /120. RY*(   2) C  10                    0.89   10.87    0.124
  30. CR (   1) C   5                /190. BD*(   1) C   6 - C   7            0.40   10.67    0.083
  30. CR (   1) C   5                /191. BD*(   1) C   6 - H  18            0.27   10.57    0.068
  30. CR (   1) C   5                /197. BD*(   1) C   9 - C  10            0.40   10.67    0.083
  30. CR (   1) C   5                /200. BD*(   1) C  10 - H  22            0.26   10.58    0.067
  31. CR (   1) C   6                / 74. RY*(   1) C   5                    0.50   11.16    0.094
  31. CR (   1) C   6                / 76. RY*(   3) C   5                    0.56   11.04    0.100
  31. CR (   1) C   6                / 93. RY*(   2) C   7                    0.74   10.75    0.112
  31. CR (   1) C   6                /156. RY*(   1) H  18                    0.39   10.47    0.081
  31. CR (   1) C   6                /184. BD*(   1) C   3 - C   5            0.51   10.48    0.094
  31. CR (   1) C   6                /189. BD*(   1) C   5 - C  10            0.52   10.62    0.094
  31. CR (   1) C   6                /192. BD*(   1) C   7 - C   8            0.45   10.63    0.088
  31. CR (   1) C   6                /194. BD*(   1) C   7 - H  19            0.28   10.57    0.069
  32. CR (   1) C   7                / 84. RY*(   2) C   6                    0.29   10.81    0.071
  32. CR (   1) C   7                / 86. RY*(   4) C   6                    0.47   10.73    0.090
  32. CR (   1) C   7                /102. RY*(   2) C   8                    0.68   10.75    0.108
  32. CR (   1) C   7                /160. RY*(   1) H  19                    0.41   10.46    0.082
  32. CR (   1) C   7                /187. BD*(   1) C   5 - C   6            0.53   10.63    0.095
  32. CR (   1) C   7                /191. BD*(   1) C   6 - H  18            0.31   10.55    0.073
  32. CR (   1) C   7                /195. BD*(   1) C   8 - C   9            0.41   10.64    0.083
  32. CR (   1) C   7                /196. BD*(   1) C   8 - H  20            0.27   10.56    0.067
  33. CR (   1) C   8                / 93. RY*(   2) C   7                    0.74   10.77    0.113
  33. CR (   1) C   8                /111. RY*(   2) C   9                    0.74   10.77    0.113
  33. CR (   1) C   8                /112. RY*(   3) C   9                    0.26   10.79    0.067
  33. CR (   1) C   8                /164. RY*(   1) H  20                    0.42   10.46    0.083
  33. CR (   1) C   8                /190. BD*(   1) C   6 - C   7            0.43   10.67    0.086
  33. CR (   1) C   8                /194. BD*(   1) C   7 - H  19            0.28   10.59    0.069
  33. CR (   1) C   8                /197. BD*(   1) C   9 - C  10            0.44   10.67    0.086
  33. CR (   1) C   8                /199. BD*(   1) C   9 - H  21            0.28   10.59    0.069
  34. CR (   1) C   9                /102. RY*(   2) C   8                    0.68   10.75    0.108
  34. CR (   1) C   9                /122. RY*(   4) C  10                    0.42   10.76    0.085
  34. CR (   1) C   9                /168. RY*(   1) H  21                    0.41   10.46    0.083
  34. CR (   1) C   9                /189. BD*(   1) C   5 - C  10            0.52   10.62    0.094
  34. CR (   1) C   9                /192. BD*(   1) C   7 - C   8            0.41   10.63    0.084
  34. CR (   1) C   9                /196. BD*(   1) C   8 - H  20            0.27   10.56    0.067
  34. CR (   1) C   9                /200. BD*(   1) C  10 - H  22            0.32   10.56    0.074
  35. CR (   1) C  10                / 76. RY*(   3) C   5                    0.84   11.04    0.122
  35. CR (   1) C  10                /111. RY*(   2) C   9                    0.74   10.75    0.112
  35. CR (   1) C  10                /172. RY*(   1) H  22                    0.43   10.47    0.084
  35. CR (   1) C  10                /184. BD*(   1) C   3 - C   5            0.49   10.48    0.091
  35. CR (   1) C  10                /187. BD*(   1) C   5 - C   6            0.52   10.63    0.095
  35. CR (   1) C  10                /195. BD*(   1) C   8 - C   9            0.45   10.63    0.088
  35. CR (   1) C  10                /199. BD*(   1) C   9 - H  21            0.28   10.57    0.069
  36. LP (   1) O   4                / 56. RY*(   1) C   3                    0.91    1.46    0.046
  36. LP (   1) O   4                /154. RY*(   3) H  17                    0.46    2.29    0.041
  36. LP (   1) O   4                /180. BD*(   1) C   2 - C   3            0.41    0.98    0.025
  36. LP (   1) O   4                /181. BD*(   1) C   2 - H  14            0.26    1.07    0.021
  36. LP (   1) O   4                /184. BD*(   1) C   3 - C   5            0.72    0.97    0.034
  36. LP (   1) O   4                /185. BD*(   1) C   3 - H  16            0.68    1.02    0.033
  37. LP (   2) O   4                / 58. RY*(   3) C   3                    0.47    1.86    0.038
  37. LP (   2) O   4                /152. RY*(   1) H  17                    1.01    1.93    0.056
  37. LP (   2) O   4                /184. BD*(   1) C   3 - C   5            3.33    0.70    0.061
  37. LP (   2) O   4                /185. BD*(   1) C   3 - H  16            3.16    0.75    0.061
 188. BD*(   2) C   5 - C   6        / 75. RY*(   2) C   5                    0.30    0.75    0.043
 188. BD*(   2) C   5 - C   6        / 80. RY*(   7) C   5                    0.25    1.81    0.062
 188. BD*(   2) C   5 - C   6        / 85. RY*(   3) C   6                    1.54    0.88    0.106
 188. BD*(   2) C   5 - C   6        / 96. RY*(   5) C   7                    0.32    1.16    0.056
 188. BD*(   2) C   5 - C   6        /121. RY*(   3) C  10                    0.34    0.72    0.045
 188. BD*(   2) C   5 - C   6        /180. BD*(   1) C   2 - C   3            0.68    0.40    0.046
 188. BD*(   2) C   5 - C   6        /183. BD*(   1) C   3 - O   4            0.36    0.29    0.029
 188. BD*(   2) C   5 - C   6        /185. BD*(   1) C   3 - H  16            0.27    0.44    0.030
 188. BD*(   2) C   5 - C   6        /198. BD*(   2) C   9 - C  10           83.73    0.02    0.080
 193. BD*(   2) C   7 - C   8        / 95. RY*(   4) C   7                    0.85    1.29    0.101
 193. BD*(   2) C   7 - C   8        /104. RY*(   4) C   8                    0.33    1.82    0.075
 193. BD*(   2) C   7 - C   8        /105. RY*(   5) C   8                    0.75    0.68    0.069
 193. BD*(   2) C   7 - C   8        /198. BD*(   2) C   9 - C  10          123.64    0.01    0.081
 198. BD*(   2) C   9 - C  10        /105. RY*(   5) C   8                    0.30    0.67    0.046
 198. BD*(   2) C   9 - C  10        /114. RY*(   5) C   9                    0.73    1.31    0.100
 198. BD*(   2) C   9 - C  10        /121. RY*(   3) C  10                    0.44    0.71    0.057
 198. BD*(   2) C   9 - C  10        /123. RY*(   5) C  10                    0.39    1.73    0.084


 Natural Bond Orbitals (Summary):

                                                            Principal Delocalizations
           NBO                        Occupancy    Energy   (geminal,vicinal,remote)
 ====================================================================================
 Molecular unit  1  (C9H12O)
     1. BD (   1) C   1 - C   2          0.99169    -0.73430  184(v),180(g),57(v),181(g)
                                                    182(g)
     2. BD (   1) C   1 - H  11          0.99396    -0.60386  182(v)
     3. BD (   1) C   1 - H  12          0.99172    -0.60374  180(v)
     4. BD (   1) C   1 - H  13          0.99371    -0.60101  181(v)
     5. BD (   1) C   2 - C   3          0.98196    -0.77157  188(v),186(v),75(v),184(g)
                                                    178(v),38(v),176(g),185(g)
                                                    65(v),187(v),189(v)
     6. BD (   1) C   2 - H  14          0.98624    -0.62882  183(v),179(v),39(v),60(v)
     7. BD (   1) C   2 - H  15          0.98749    -0.62533  185(v),177(v),183(v),39(v)
     8. BD (   1) C   3 - O   4          0.99588    -1.01248  187(v),181(v)
     9. BD (   1) C   3 - C   5          0.98638    -0.81815  197(v),190(v),189(g),187(g)
                                                    176(v),119(v),83(v),180(g)
                                                    48(v),66(v)
    10. BD (   1) C   3 - H  16          0.98717    -0.67687  189(v),182(v),188(v),47(v)
                                                    180(g)
    11. BD (   1) O   4 - H  17          0.99429    -0.87889  180(v),56(v),59(v)
    12. BD (   1) C   5 - C   6          0.98729    -0.89666  189(g),190(g),200(v),184(g)
                                                    194(v),93(v),183(v),92(v)
                                                    191(g),56(v),119(v)
    13. BD (   2) C   5 - C   6          0.84193    -0.46796  193(v),198(v),180(v),121(v)
                                                    183(v),96(v),185(v)
    14. BD (   1) C   5 - C  10          0.98694    -0.89473  187(g),197(g),191(v),184(g)
                                                    199(v),56(v),111(v),110(v)
                                                    200(g),83(v),185(v)
    15. BD (   1) C   6 - C   7          0.98948    -0.87869  184(v),187(g),192(g),196(v)
                                                    76(v),191(g),194(g),102(v)
                                                    101(v),74(v)
    16. BD (   1) C   6 - H  18          0.98932    -0.69564  189(v),192(v),190(g),74(v)
                                                    187(g),92(v)
    17. BD (   1) C   7 - C   8          0.99066    -0.89150  199(v),191(v),190(g),195(g)
                                                    84(v),111(v),194(g),110(v)
                                                    196(g),83(v)
    18. BD (   2) C   7 - C   8          0.83808    -0.46208  198(v),188(v),113(v),87(v)
    19. BD (   1) C   7 - H  19          0.98961    -0.68992  187(v),195(v),190(g),101(v)
                                                    192(g),83(v)
    20. BD (   1) C   8 - C   9          0.99072    -0.89091  194(v),197(g),200(v),192(g)
                                                    120(v),93(v),199(g),92(v)
                                                    196(g)
    21. BD (   1) C   8 - H  20          0.99000    -0.70520  197(v),190(v),110(v),92(v)
                                                    195(g)
    22. BD (   1) C   9 - C  10          0.98951    -0.87759  184(v),189(g),195(g),196(v)
                                                    74(v),200(g),199(g),102(v)
                                                    101(v),76(v)
    23. BD (   2) C   9 - C  10          0.81103    -0.44595  188(v),193(v),105(v),121(g)
                                                    113(g),78(v)
    24. BD (   1) C   9 - H  21          0.98963    -0.68812  189(v),192(v),197(g),101(v)
                                                    195(g),119(v)
    25. BD (   1) C  10 - H  22          0.98912    -0.69339  187(v),195(v),197(g),189(g)
                                                    110(v),74(v)
    26. CR (   1) C   1                  0.99962   -10.18999  132(v),136(v),49(v),128(v)
    27. CR (   1) C   2                  0.99955   -10.22266  40(v),144(v),140(v)
    28. CR (   1) C   3                  0.99942   -10.31251  183(g),189(v),50(v),187(v)
                                                    148(v)
    29. CR (   1) O   4                  0.99987   -19.13729  56(v)
    30. CR (   1) C   5                  0.99941   -10.28839  84(v),120(v),197(v),190(v)
                                                    191(v),200(v)
    31. CR (   1) C   6                  0.99944   -10.26611  93(v),76(v),189(v),184(v)
                                                    74(v),192(v),156(v),194(v)
    32. CR (   1) C   7                  0.99949   -10.26659  102(v),187(v),86(v),195(v)
                                                    160(v),191(v),84(v),196(v)
    33. CR (   1) C   8                  0.99947   -10.28631  111(v),93(v),197(v),190(v)
                                                    164(v),194(v),199(v),112(v)
    34. CR (   1) C   9                  0.99949   -10.26497  102(v),189(v),122(v),192(v)
                                                    168(v),200(v),196(v)
    35. CR (   1) C  10                  0.99945   -10.26440  76(v),111(v),187(v),184(v)
                                                    195(v),172(v),199(v)
    36. LP (   1) O   4                  0.98975    -0.75909  56(v),184(v),185(v),154(v)
                                                    180(v),181(r)
    37. LP (   2) O   4                  0.97700    -0.48895  184(v),185(v),152(v),58(v)
    38. RY*(   1) C   1                  0.00189     0.63890   
    39. RY*(   2) C   1                  0.00105     0.71183   
    40. RY*(   3) C   1                  0.00025     0.41779   
    41. RY*(   4) C   1                  0.00007     1.31596   
    42. RY*(   5) C   1                  0.00000     1.85118   
    43. RY*(   6) C   1                  0.00001     1.48178   
    44. RY*(   7) C   1                  0.00000     2.14901   
    45. RY*(   8) C   1                  0.00001     2.17612   
    46. RY*(   9) C   1                  0.00000     2.12382   
    47. RY*(   1) C   2                  0.00206     0.74178   
    48. RY*(   2) C   2                  0.00167     0.70517   
    49. RY*(   3) C   2                  0.00048     0.94133   
    50. RY*(   4) C   2                  0.00041     0.79708   
    51. RY*(   5) C   2                  0.00017     1.84001   
    52. RY*(   6) C   2                  0.00013     1.58289   
    53. RY*(   7) C   2                  0.00005     2.01274   
    54. RY*(   8) C   2                  0.00002     2.11791   
    55. RY*(   9) C   2                  0.00000     1.99666   
    56. RY*(   1) C   3                  0.00383     0.70058   
    57. RY*(   2) C   3                  0.00219     0.76290   
    58. RY*(   3) C   3                  0.00116     1.36733   
    59. RY*(   4) C   3                  0.00080     1.26011   
    60. RY*(   5) C   3                  0.00061     1.21836   
    61. RY*(   6) C   3                  0.00046     1.51199   
    62. RY*(   7) C   3                  0.00028     1.73391   
    63. RY*(   8) C   3                  0.00015     1.89604   
    64. RY*(   9) C   3                  0.00004     1.95104   
    65. RY*(   1) O   4                  0.00095     1.18941   
    66. RY*(   2) O   4                  0.00074     1.05479   
    67. RY*(   3) O   4                  0.00018     1.37015   
    68. RY*(   4) O   4                  0.00003     1.14270   
    69. RY*(   5) O   4                  0.00000     2.55009   
    70. RY*(   6) O   4                  0.00000     2.89164   
    71. RY*(   7) O   4                  0.00000     2.58843   
    72. RY*(   8) O   4                  0.00001     2.62382   
    73. RY*(   9) O   4                  0.00000     2.71762   
    74. RY*(   1) C   5                  0.00281     0.89684   
    75. RY*(   2) C   5                  0.00208     0.57624   
    76. RY*(   3) C   5                  0.00164     0.77616   
    77. RY*(   4) C   5                  0.00074     0.68392   
    78. RY*(   5) C   5                  0.00050     1.66104   
    79. RY*(   6) C   5                  0.00017     2.18913   
    80. RY*(   7) C   5                  0.00011     1.63147   
    81. RY*(   8) C   5                  0.00010     1.96210   
    82. RY*(   9) C   5                  0.00002     1.96260   
    83. RY*(   1) C   6                  0.00306     0.97465   
    84. RY*(   2) C   6                  0.00130     0.54234   
    85. RY*(   3) C   6                  0.00067     0.70014   
    86. RY*(   4) C   6                  0.00053     0.46325   
    87. RY*(   5) C   6                  0.00022     1.43525   
    88. RY*(   6) C   6                  0.00006     2.15831   
    89. RY*(   7) C   6                  0.00003     2.17316   
    90. RY*(   8) C   6                  0.00001     1.84578   
    91. RY*(   9) C   6                  0.00000     1.87173   
    92. RY*(   1) C   7                  0.00282     0.98891   
    93. RY*(   2) C   7                  0.00140     0.48112   
    94. RY*(   3) C   7                  0.00045     0.56806   
    95. RY*(   4) C   7                  0.00043     1.12071   
    96. RY*(   5) C   7                  0.00029     0.98025   
    97. RY*(   6) C   7                  0.00007     2.19804   
    98. RY*(   7) C   7                  0.00003     2.06048   
    99. RY*(   8) C   7                  0.00000     1.99963   
   100. RY*(   9) C   7                  0.00000     1.68370   
   101. RY*(   1) C   8                  0.00248     1.02583   
   102. RY*(   2) C   8                  0.00115     0.48355   
   103. RY*(   3) C   8                  0.00054     0.50693   
   104. RY*(   4) C   8                  0.00040     1.64751   
   105. RY*(   5) C   8                  0.00029     0.50610   
   106. RY*(   6) C   8                  0.00008     2.17491   
   107. RY*(   7) C   8                  0.00002     1.98081   
   108. RY*(   8) C   8                  0.00000     1.65256   
   109. RY*(   9) C   8                  0.00000     1.94363   
   110. RY*(   1) C   9                  0.00282     0.99027   
   111. RY*(   2) C   9                  0.00141     0.48403   
   112. RY*(   3) C   9                  0.00046     0.50340   
   113. RY*(   4) C   9                  0.00036     1.01921   
   114. RY*(   5) C   9                  0.00033     1.14489   
   115. RY*(   6) C   9                  0.00007     2.19894   
   116. RY*(   7) C   9                  0.00003     2.06866   
   117. RY*(   8) C   9                  0.00000     1.83595   
   118. RY*(   9) C   9                  0.00000     1.85609   
   119. RY*(   1) C  10                  0.00336     0.92177   
   120. RY*(   2) C  10                  0.00173     0.58476   
   121. RY*(   3) C  10                  0.00059     0.54540   
   122. RY*(   4) C  10                  0.00050     0.49830   
   123. RY*(   5) C  10                  0.00027     1.56654   
   124. RY*(   6) C  10                  0.00007     2.16964   
   125. RY*(   7) C  10                  0.00004     2.17702   
   126. RY*(   8) C  10                  0.00001     1.74630   
   127. RY*(   9) C  10                  0.00001     1.98389   
   128. RY*(   1) H  11                  0.00072     0.31920   
   129. RY*(   2) H  11                  0.00010     1.66966   
   130. RY*(   3) H  11                  0.00007     1.66029   
   131. RY*(   4) H  11                  0.00001     2.13703   
   132. RY*(   1) H  12                  0.00052     0.32677   
   133. RY*(   2) H  12                  0.00009     1.67995   
   134. RY*(   3) H  12                  0.00007     1.65988   
   135. RY*(   4) H  12                  0.00002     2.12876   
   136. RY*(   1) H  13                  0.00093     0.29743   
   137. RY*(   2) H  13                  0.00009     1.68194   
   138. RY*(   3) H  13                  0.00008     1.65070   
   139. RY*(   4) H  13                  0.00002     2.19760   
   140. RY*(   1) H  14                  0.00103     0.27857   
   141. RY*(   2) H  14                  0.00010     1.65138   
   142. RY*(   3) H  14                  0.00005     1.68655   
   143. RY*(   4) H  14                  0.00002     2.18658   
   144. RY*(   1) H  15                  0.00147     0.26781   
   145. RY*(   2) H  15                  0.00009     1.71977   
   146. RY*(   3) H  15                  0.00005     1.70514   
   147. RY*(   4) H  15                  0.00002     2.17811   
   148. RY*(   1) H  16                  0.00165     0.22052   
   149. RY*(   2) H  16                  0.00010     1.71893   
   150. RY*(   3) H  16                  0.00005     1.77265   
   151. RY*(   4) H  16                  0.00002     2.08066   
   152. RY*(   1) H  17                  0.00078     1.43744   
   153. RY*(   2) H  17                  0.00067     0.52879   
   154. RY*(   3) H  17                  0.00052     1.52884   
   155. RY*(   4) H  17                  0.00001     2.16614   
   156. RY*(   1) H  18                  0.00077     0.20113   
   157. RY*(   2) H  18                  0.00007     1.48231   
   158. RY*(   3) H  18                  0.00003     2.07975   
   159. RY*(   4) H  18                  0.00004     1.92145   
   160. RY*(   1) H  19                  0.00069     0.18977   
   161. RY*(   2) H  19                  0.00006     1.47993   
   162. RY*(   3) H  19                  0.00003     2.09566   
   163. RY*(   4) H  19                  0.00004     1.88885   
   164. RY*(   1) H  20                  0.00073     0.17422   
   165. RY*(   2) H  20                  0.00006     1.46827   
   166. RY*(   3) H  20                  0.00003     1.79160   
   167. RY*(   4) H  20                  0.00003     2.18019   
   168. RY*(   1) H  21                  0.00069     0.19203   
   169. RY*(   2) H  21                  0.00005     1.48202   
   170. RY*(   3) H  21                  0.00003     2.08065   
   171. RY*(   4) H  21                  0.00004     1.90685   
   172. RY*(   1) H  22                  0.00146     0.20317   
   173. RY*(   2) H  22                  0.00006     1.49848   
   174. RY*(   3) H  22                  0.00004     1.90215   
   175. RY*(   4) H  22                  0.00003     2.11613   
   176. BD*(   1) C   1 - C   2          0.00358     0.26756   
   177. BD*(   1) C   1 - H  11          0.00368     0.32704   
   178. BD*(   1) C   1 - H  12          0.00222     0.33989   
   179. BD*(   1) C   1 - H  13          0.00364     0.34240   
   180. BD*(   1) C   2 - C   3          0.01530     0.21880   
   181. BD*(   1) C   2 - H  14          0.00686     0.30739   
   182. BD*(   1) C   2 - H  15          0.00846     0.30691   
   183. BD*(   1) C   3 - O   4          0.01414     0.11553   
   184. BD*(   1) C   3 - C   5          0.02214     0.21524   
   185. BD*(   1) C   3 - H  16          0.01778     0.25846   
   186. BD*(   1) O   4 - H  17          0.00315     0.26681   
   187. BD*(   1) C   5 - C   6          0.01193     0.36122   
   188. BD*(   2) C   5 - C   6          0.19040    -0.17680  193(v),198(v),85(g),180(v)
                                                    121(v),183(v),96(v),75(g)
                                                    80(g)
   189. BD*(   1) C   5 - C  10          0.01280     0.35864   
   190. BD*(   1) C   6 - C   7          0.00802     0.38068   
   191. BD*(   1) C   6 - H  18          0.00718     0.28632   
   192. BD*(   1) C   7 - C   8          0.00782     0.36784   
   193. BD*(   2) C   7 - C   8          0.17083    -0.17103  188(v),198(v),95(g),105(g)
                                                    104(g)
   194. BD*(   1) C   7 - H  19          0.00648     0.30253   
   195. BD*(   1) C   8 - C   9          0.00788     0.36961   
   196. BD*(   1) C   8 - H  20          0.00636     0.29128   
   197. BD*(   1) C   9 - C  10          0.00820     0.38243   
   198. BD*(   2) C   9 - C  10          0.15058    -0.16042  193(v),188(v),114(g),121(g)
                                                    123(g),105(v)
   199. BD*(   1) C   9 - H  21          0.00658     0.30388   
   200. BD*(   1) C  10 - H  22          0.00762     0.29640   
       -------------------------------
              Total Lewis   36.22576  ( 97.9075%)
        Valence non-Lewis    0.70362  (  1.9017%)
        Rydberg non-Lewis    0.07062  (  0.1909%)
       -------------------------------
            Total unit  1   37.00000  (100.0000%)
           Charge unit  1    0.00000


 ***************************************************
 *******         Beta  spin orbitals         *******
 ***************************************************


 NATURAL POPULATIONS:  Natural atomic orbital occupancies 
                                                          
   NAO  Atom  No  lang   Type(AO)    Occupancy      Energy
 ----------------------------------------------------------
     1    C    1  S      Cor( 1S)     0.99962     -10.19014
     2    C    1  S      Val( 2S)     0.54729      -0.35686
     3    C    1  S      Ryd( 3S)     0.00028       0.75041
     4    C    1  px     Val( 2p)     0.52183      -0.18603
     5    C    1  px     Ryd( 3p)     0.00096       0.40239
     6    C    1  py     Val( 2p)     0.61851      -0.19680
     7    C    1  py     Ryd( 3p)     0.00099       0.48029
     8    C    1  pz     Val( 2p)     0.61693      -0.19938
     9    C    1  pz     Ryd( 3p)     0.00161       0.51230
    10    C    1  dxy    Ryd( 3d)     0.00019       2.06455
    11    C    1  dxz    Ryd( 3d)     0.00020       2.10962
    12    C    1  dyz    Ryd( 3d)     0.00029       2.23971
    13    C    1  dx2y2  Ryd( 3d)     0.00032       2.19569
    14    C    1  dz2    Ryd( 3d)     0.00021       2.13300

    15    C    2  S      Cor( 1S)     0.99954     -10.22207
    16    C    2  S      Val( 2S)     0.51333      -0.36700
    17    C    2  S      Ryd( 3S)     0.00094       0.76926
    18    C    2  px     Val( 2p)     0.53104      -0.22742
    19    C    2  px     Ryd( 3p)     0.00130       0.49520
    20    C    2  py     Val( 2p)     0.61016      -0.22898
    21    C    2  py     Ryd( 3p)     0.00201       0.60245
    22    C    2  pz     Val( 2p)     0.53492      -0.22382
    23    C    2  pz     Ryd( 3p)     0.00080       0.42097
    24    C    2  dxy    Ryd( 3d)     0.00036       2.04010
    25    C    2  dxz    Ryd( 3d)     0.00038       2.02040
    26    C    2  dyz    Ryd( 3d)     0.00027       2.18761
    27    C    2  dx2y2  Ryd( 3d)     0.00032       2.17312
    28    C    2  dz2    Ryd( 3d)     0.00027       2.06115

    29    C    3  S      Cor( 1S)     0.99942     -10.31232
    30    C    3  S      Val( 2S)     0.46415      -0.37304
    31    C    3  S      Ryd( 3S)     0.00148       0.64026
    32    C    3  px     Val( 2p)     0.50299      -0.25919
    33    C    3  px     Ryd( 3p)     0.00228       0.51574
    34    C    3  py     Val( 2p)     0.41849      -0.25576
    35    C    3  py     Ryd( 3p)     0.00349       0.63761
    36    C    3  pz     Val( 2p)     0.54575      -0.27439
    37    C    3  pz     Ryd( 3p)     0.00115       0.50934
    38    C    3  dxy    Ryd( 3d)     0.00073       1.96789
    39    C    3  dxz    Ryd( 3d)     0.00039       1.93690
    40    C    3  dyz    Ryd( 3d)     0.00090       2.13756
    41    C    3  dx2y2  Ryd( 3d)     0.00099       2.10134
    42    C    3  dz2    Ryd( 3d)     0.00061       1.99412

    43    O    4  S      Cor( 1S)     0.99987     -19.13400
    44    O    4  S      Val( 2S)     0.83706      -1.03779
    45    O    4  S      Ryd( 3S)     0.00067       1.22698
    46    O    4  px     Val( 2p)     0.85076      -0.46762
    47    O    4  px     Ryd( 3p)     0.00087       0.99460
    48    O    4  py     Val( 2p)     0.77121      -0.46896
    49    O    4  py     Ryd( 3p)     0.00073       0.94868
    50    O    4  pz     Val( 2p)     0.79861      -0.45579
    51    O    4  pz     Ryd( 3p)     0.00117       1.04464
    52    O    4  dxy    Ryd( 3d)     0.00049       2.73466
    53    O    4  dxz    Ryd( 3d)     0.00054       2.92672
    54    O    4  dyz    Ryd( 3d)     0.00033       2.78148
    55    O    4  dx2y2  Ryd( 3d)     0.00051       2.74300
    56    O    4  dz2    Ryd( 3d)     0.00034       2.78416

    57    C    5  S      Cor( 1S)     0.99940     -10.28424
    58    C    5  S      Val( 2S)     0.44402      -0.32788
    59    C    5  S      Ryd( 3S)     0.00125       0.46037
    60    C    5  px     Val( 2p)     0.54416      -0.26846
    61    C    5  px     Ryd( 3p)     0.00267       0.89563
    62    C    5  py     Val( 2p)     0.52185      -0.26223
    63    C    5  py     Ryd( 3p)     0.00206       0.68864
    64    C    5  pz     Val( 2p)     0.28488      -0.27298
    65    C    5  pz     Ryd( 3p)     0.00137       0.51487
    66    C    5  dxy    Ryd( 3d)     0.00042       2.19115
    67    C    5  dxz    Ryd( 3d)     0.00028       1.80693
    68    C    5  dyz    Ryd( 3d)     0.00033       1.86311
    69    C    5  dx2y2  Ryd( 3d)     0.00043       2.13891
    70    C    5  dz2    Ryd( 3d)     0.00030       1.90688

    71    C    6  S      Cor( 1S)     0.99944     -10.26494
    72    C    6  S      Val( 2S)     0.47680      -0.34117
    73    C    6  S      Ryd( 3S)     0.00081       0.40296
    74    C    6  px     Val( 2p)     0.54605      -0.24585
    75    C    6  px     Ryd( 3p)     0.00210       0.59931
    76    C    6  py     Val( 2p)     0.56805      -0.25694
    77    C    6  py     Ryd( 3p)     0.00259       0.69753
    78    C    6  pz     Val( 2p)     0.45023      -0.28968
    79    C    6  pz     Ryd( 3p)     0.00071       0.44991
    80    C    6  dxy    Ryd( 3d)     0.00040       2.22039
    81    C    6  dxz    Ryd( 3d)     0.00025       1.82892
    82    C    6  dyz    Ryd( 3d)     0.00016       1.88627
    83    C    6  dx2y2  Ryd( 3d)     0.00031       2.20297
    84    C    6  dz2    Ryd( 3d)     0.00023       1.92402

    85    C    7  S      Cor( 1S)     0.99949     -10.26650
    86    C    7  S      Val( 2S)     0.48524      -0.34875
    87    C    7  S      Ryd( 3S)     0.00061       0.39543
    88    C    7  px     Val( 2p)     0.54840      -0.23988
    89    C    7  px     Ryd( 3p)     0.00236       0.56124
    90    C    7  py     Val( 2p)     0.57681      -0.25642
    91    C    7  py     Ryd( 3p)     0.00278       0.71910
    92    C    7  pz     Val( 2p)     0.46816      -0.28840
    93    C    7  pz     Ryd( 3p)     0.00058       0.40116
    94    C    7  dxy    Ryd( 3d)     0.00036       2.22546
    95    C    7  dxz    Ryd( 3d)     0.00024       1.83868
    96    C    7  dyz    Ryd( 3d)     0.00023       1.85946
    97    C    7  dx2y2  Ryd( 3d)     0.00036       2.17736
    98    C    7  dz2    Ryd( 3d)     0.00016       1.92692

    99    C    8  S      Cor( 1S)     0.99947     -10.28137
   100    C    8  S      Val( 2S)     0.48399      -0.35099
   101    C    8  S      Ryd( 3S)     0.00066       0.39261
   102    C    8  px     Val( 2p)     0.58633      -0.25483
   103    C    8  px     Ryd( 3p)     0.00289       0.82408
   104    C    8  py     Val( 2p)     0.49796      -0.23242
   105    C    8  py     Ryd( 3p)     0.00162       0.45116
   106    C    8  pz     Val( 2p)     0.27065      -0.26227
   107    C    8  pz     Ryd( 3p)     0.00036       0.40357
   108    C    8  dxy    Ryd( 3d)     0.00039       2.15577
   109    C    8  dxz    Ryd( 3d)     0.00024       1.80835
   110    C    8  dyz    Ryd( 3d)     0.00032       1.87830
   111    C    8  dx2y2  Ryd( 3d)     0.00040       2.23018
   112    C    8  dz2    Ryd( 3d)     0.00029       1.92323

   113    C    9  S      Cor( 1S)     0.99949     -10.26507
   114    C    9  S      Val( 2S)     0.48525      -0.34765
   115    C    9  S      Ryd( 3S)     0.00062       0.39984
   116    C    9  px     Val( 2p)     0.54314      -0.23727
   117    C    9  px     Ryd( 3p)     0.00227       0.53595
   118    C    9  py     Val( 2p)     0.57493      -0.25483
   119    C    9  py     Ryd( 3p)     0.00273       0.71096
   120    C    9  pz     Val( 2p)     0.48531      -0.29130
   121    C    9  pz     Ryd( 3p)     0.00074       0.43960
   122    C    9  dxy    Ryd( 3d)     0.00038       2.22331
   123    C    9  dxz    Ryd( 3d)     0.00020       1.83011
   124    C    9  dyz    Ryd( 3d)     0.00019       1.86922
   125    C    9  dx2y2  Ryd( 3d)     0.00033       2.18771
   126    C    9  dz2    Ryd( 3d)     0.00023       1.92312

   127    C   10  S      Cor( 1S)     0.99944     -10.26301
   128    C   10  S      Val( 2S)     0.47800      -0.33964
   129    C   10  S      Ryd( 3S)     0.00087       0.40000
   130    C   10  px     Val( 2p)     0.55227      -0.24600
   131    C   10  px     Ryd( 3p)     0.00280       0.64973
   132    C   10  py     Val( 2p)     0.56552      -0.25513
   133    C   10  py     Ryd( 3p)     0.00263       0.70521
   134    C   10  pz     Val( 2p)     0.43680      -0.28608
   135    C   10  pz     Ryd( 3p)     0.00062       0.40801
   136    C   10  dxy    Ryd( 3d)     0.00038       2.23592
   137    C   10  dxz    Ryd( 3d)     0.00027       1.83592
   138    C   10  dyz    Ryd( 3d)     0.00021       1.87397
   139    C   10  dx2y2  Ryd( 3d)     0.00033       2.19760
   140    C   10  dz2    Ryd( 3d)     0.00017       1.93852

   141    H   11  S      Val( 1S)     0.38850      -0.04677
   142    H   11  S      Ryd( 2S)     0.00070       0.25488
   143    H   11  px     Ryd( 2p)     0.00010       1.65164
   144    H   11  py     Ryd( 2p)     0.00020       1.90686
   145    H   11  pz     Ryd( 2p)     0.00022       1.98040

   146    H   12  S      Val( 1S)     0.37024      -0.02926
   147    H   12  S      Ryd( 2S)     0.00046       0.24442
   148    H   12  px     Ryd( 2p)     0.00015       1.77144
   149    H   12  py     Ryd( 2p)     0.00011       1.73001
   150    H   12  pz     Ryd( 2p)     0.00025       2.06225

   151    H   13  S      Val( 1S)     0.38009      -0.02963
   152    H   13  S      Ryd( 2S)     0.00095       0.26321
   153    H   13  px     Ryd( 2p)     0.00012       1.70417
   154    H   13  py     Ryd( 2p)     0.00030       2.14942
   155    H   13  pz     Ryd( 2p)     0.00011       1.71931

   156    H   14  S      Val( 1S)     0.38141      -0.06550
   157    H   14  S      Ryd( 2S)     0.00102       0.24875
   158    H   14  px     Ryd( 2p)     0.00008       1.75116
   159    H   14  py     Ryd( 2p)     0.00032       2.14017
   160    H   14  pz     Ryd( 2p)     0.00013       1.67089

   161    H   15  S      Val( 1S)     0.37723      -0.05953
   162    H   15  S      Ryd( 2S)     0.00140       0.24991
   163    H   15  px     Ryd( 2p)     0.00006       1.72161
   164    H   15  py     Ryd( 2p)     0.00019       1.90657
   165    H   15  pz     Ryd( 2p)     0.00027       2.00315

   166    H   16  S      Val( 1S)     0.34848      -0.09174
   167    H   16  S      Ryd( 2S)     0.00147       0.21771
   168    H   16  px     Ryd( 2p)     0.00013       1.74461
   169    H   16  py     Ryd( 2p)     0.00013       1.92808
   170    H   16  pz     Ryd( 2p)     0.00027       1.93981

   171    H   17  S      Val( 1S)     0.25805      -0.05542
   172    H   17  S      Ryd( 2S)     0.00056       0.27710
   173    H   17  px     Ryd( 2p)     0.00072       1.71409
   174    H   17  py     Ryd( 2p)     0.00070       1.67451
   175    H   17  pz     Ryd( 2p)     0.00101       2.02533

   176    H   18  S      Val( 1S)     0.37148      -0.09163
   177    H   18  S      Ryd( 2S)     0.00078       0.18333
   178    H   18  px     Ryd( 2p)     0.00011       1.89346
   179    H   18  py     Ryd( 2p)     0.00031       2.03260
   180    H   18  pz     Ryd( 2p)     0.00011       1.58464

   181    H   19  S      Val( 1S)     0.36708      -0.07703
   182    H   19  S      Ryd( 2S)     0.00070       0.17153
   183    H   19  px     Ryd( 2p)     0.00015       1.90374
   184    H   19  py     Ryd( 2p)     0.00032       2.05065
   185    H   19  pz     Ryd( 2p)     0.00007       1.53785

   186    H   20  S      Val( 1S)     0.37462      -0.09061
   187    H   20  S      Ryd( 2S)     0.00074       0.16533
   188    H   20  px     Ryd( 2p)     0.00046       2.17243
   189    H   20  py     Ryd( 2p)     0.00004       1.75859
   190    H   20  pz     Ryd( 2p)     0.00004       1.52821

   191    H   21  S      Val( 1S)     0.36670      -0.07534
   192    H   21  S      Ryd( 2S)     0.00070       0.17296
   193    H   21  px     Ryd( 2p)     0.00012       1.87503
   194    H   21  py     Ryd( 2p)     0.00031       2.04335
   195    H   21  pz     Ryd( 2p)     0.00010       1.57989

   196    H   22  S      Val( 1S)     0.36704      -0.08098
   197    H   22  S      Ryd( 2S)     0.00151       0.19069
   198    H   22  px     Ryd( 2p)     0.00016       1.94226
   199    H   22  py     Ryd( 2p)     0.00031       2.05379
   200    H   22  pz     Ryd( 2p)     0.00007       1.54354


 Summary of Natural Population Analysis:                  
                                                          
                                       Natural Population 
                Natural  -----------------------------------------------
    Atom  No    Charge         Core      Valence    Rydberg      Total
 -----------------------------------------------------------------------
      C    1   -0.30923      0.99962     2.30456    0.00506     3.30923
      C    2   -0.19564      0.99954     2.18945    0.00666     3.19564
      C    3    0.05719      0.99942     1.93137    0.01202     2.94281
      O    4   -0.26317      0.99987     3.25764    0.00566     4.26317
      C    5    0.19659      0.99940     1.79490    0.00911     2.80341
      C    6   -0.04812      0.99944     2.04113    0.00755     3.04812
      C    7   -0.08575      0.99949     2.07860    0.00767     3.08575
      C    8    0.15444      0.99947     1.83893    0.00716     2.84556
      C    9   -0.09581      0.99949     2.08863    0.00769     3.09581
      C   10   -0.04033      0.99944     2.03259    0.00830     3.04033
      H   11    0.11028      0.00000     0.38850    0.00122     0.38972
      H   12    0.12879      0.00000     0.37024    0.00098     0.37121
      H   13    0.11843      0.00000     0.38009    0.00148     0.38157
      H   14    0.11704      0.00000     0.38141    0.00155     0.38296
      H   15    0.12085      0.00000     0.37723    0.00191     0.37915
      H   16    0.14952      0.00000     0.34848    0.00200     0.35048
      H   17    0.23896      0.00000     0.25805    0.00299     0.26104
      H   18    0.12720      0.00000     0.37148    0.00132     0.37280
      H   19    0.13169      0.00000     0.36708    0.00123     0.36831
      H   20    0.12411      0.00000     0.37462    0.00127     0.37589
      H   21    0.13208      0.00000     0.36670    0.00122     0.36792
      H   22    0.13090      0.00000     0.36704    0.00206     0.36910
 =======================================================================
   * Total *    1.00000      9.99517    25.90871    0.09612    36.00000

                                 Natural Population      
 --------------------------------------------------------
   Core                       9.99517 ( 99.9517% of  10)
   Valence                   25.90871 ( 99.6489% of  26)
   Natural Minimal Basis     35.90388 ( 99.7330% of  36)
   Natural Rydberg Basis      0.09612 (  0.2670% of  36)
 --------------------------------------------------------

    Atom  No          Natural Electron Configuration
 ----------------------------------------------------------------------------
      C    1      [core]2S( 0.55)2p( 1.76)
      C    2      [core]2S( 0.51)2p( 1.68)
      C    3      [core]2S( 0.46)2p( 1.47)3p( 0.01)
      O    4      [core]2S( 0.84)2p( 2.42)
      C    5      [core]2S( 0.44)2p( 1.35)3p( 0.01)
      C    6      [core]2S( 0.48)2p( 1.56)3p( 0.01)
      C    7      [core]2S( 0.49)2p( 1.59)3p( 0.01)
      C    8      [core]2S( 0.48)2p( 1.35)
      C    9      [core]2S( 0.49)2p( 1.60)3p( 0.01)
      C   10      [core]2S( 0.48)2p( 1.55)3p( 0.01)
      H   11            1S( 0.39)
      H   12            1S( 0.37)
      H   13            1S( 0.38)
      H   14            1S( 0.38)
      H   15            1S( 0.38)
      H   16            1S( 0.35)
      H   17            1S( 0.26)
      H   18            1S( 0.37)
      H   19            1S( 0.37)
      H   20            1S( 0.37)
      H   21            1S( 0.37)
      H   22            1S( 0.37)


 NATURAL BOND ORBITAL ANALYSIS, beta spin orbitals:

                       Occupancies       Lewis Structure    Low   High
           Occ.    -------------------  -----------------   occ   occ
  Cycle   Thresh.   Lewis   Non-Lewis     CR  BD  3C  LP    (L)   (NL)   Dev
 =============================================================================
   1(1)    0.90    34.16749   1.83251     10  23   0   3     4      0    0.04
   2(2)    0.90    34.45789   1.54211     10  23   0   3     2      0    0.02
   3(3)    0.90    34.45789   1.54211     10  23   0   3     2      0    0.02
   4(1)    0.80    35.19152   0.80848     10  24   0   2     0      0    0.04
 -----------------------------------------------------------------------------

 Structure accepted: No low occupancy Lewis orbitals

 --------------------------------------------------------
   Core                      9.99518 ( 99.952% of  10)
   Valence Lewis            25.19634 ( 96.909% of  26)
  ==================       ============================
   Total Lewis              35.19152 ( 97.754% of  36)
  -----------------------------------------------------
   Valence non-Lewis         0.74183 (  2.061% of  36)
   Rydberg non-Lewis         0.06665 (  0.185% of  36)
  ==================       ============================
   Total non-Lewis           0.80848 (  2.246% of  36)
 --------------------------------------------------------


       (Occupancy)   Bond orbital/ Coefficients/ Hybrids
 ---------------------------------------------------------------------------------
     1. (0.98422) BD ( 1) C   1 - C   2  
                ( 47.58%)   0.6898* C   1 s( 28.80%)p 2.47( 71.16%)d 0.00(  0.05%)
                                            0.0005  0.5366  0.0090 -0.8341 -0.0068
                                            0.0215 -0.0046 -0.1230 -0.0159 -0.0013
                                            0.0038  0.0001  0.0188 -0.0103
                ( 52.42%)   0.7240* C   2 s( 29.10%)p 2.44( 70.87%)d 0.00(  0.04%)
                                           -0.0001  0.5393  0.0110  0.8311  0.0017
                                           -0.0305 -0.0074  0.1288 -0.0179 -0.0009
                                            0.0078  0.0011  0.0155 -0.0077
     2. (0.99397) BD ( 1) C   1 - H  11  
                ( 61.10%)   0.7817* C   1 s( 23.23%)p 3.30( 76.72%)d 0.00(  0.04%)
                                            0.0000  0.4820 -0.0054  0.2012  0.0211
                                           -0.5663  0.0018  0.6368 -0.0065 -0.0038
                                            0.0040 -0.0171 -0.0071  0.0068
                ( 38.90%)   0.6237* H  11 s( 99.92%)p 0.00(  0.08%)
                                            0.9996 -0.0013 -0.0110  0.0184 -0.0196
     3. (0.97960) BD ( 1) C   1 - H  12  
                ( 62.31%)   0.7893* C   1 s( 24.00%)p 3.17( 75.97%)d 0.00(  0.04%)
                                           -0.0002  0.4898  0.0031  0.4150  0.0089
                                           -0.2501  0.0035 -0.7243  0.0130 -0.0042
                                           -0.0116  0.0085  0.0011  0.0121
                ( 37.69%)   0.6140* H  12 s( 99.91%)p 0.00(  0.09%)
                                            0.9996 -0.0009 -0.0169  0.0081  0.0228
     4. (0.99301) BD ( 1) C   1 - H  13  
                ( 61.92%)   0.7869* C   1 s( 23.94%)p 3.17( 76.02%)d 0.00(  0.04%)
                                            0.0001  0.4893 -0.0049  0.3005  0.0173
                                            0.7846 -0.0078  0.2321 -0.0026  0.0089
                                            0.0024  0.0089 -0.0132 -0.0076
                ( 38.08%)   0.6171* H  13 s( 99.91%)p 0.00(  0.09%)
                                            0.9996 -0.0020 -0.0122 -0.0256 -0.0076
     5. (0.94377) BD ( 1) C   2 - C   3  
                ( 46.62%)   0.6828* C   2 s( 25.95%)p 2.85( 74.00%)d 0.00(  0.05%)
                                            0.0010  0.5093  0.0084 -0.4298  0.0033
                                            0.2501 -0.0005  0.7019  0.0080 -0.0053
                                           -0.0160  0.0085  0.0037  0.0118
                ( 53.38%)   0.7306* C   3 s( 28.91%)p 2.46( 71.07%)d 0.00(  0.03%)
                                            0.0003  0.5376 -0.0015  0.4360  0.0039
                                           -0.2628  0.0072 -0.6718  0.0125 -0.0050
                                           -0.0101  0.0053  0.0002  0.0112
     6. (0.98645) BD ( 1) C   2 - H  14  
                ( 61.73%)   0.7857* C   2 s( 22.15%)p 3.51( 77.80%)d 0.00(  0.05%)
                                            0.0001 -0.4706  0.0071  0.2975 -0.0105
                                            0.7946 -0.0056  0.2400  0.0180 -0.0139
                                           -0.0028 -0.0061  0.0116  0.0092
                ( 38.27%)   0.6186* H  14 s( 99.91%)p 0.00(  0.09%)
                                           -0.9995  0.0022 -0.0077 -0.0266 -0.0116
     7. (0.98398) BD ( 1) C   2 - H  15  
                ( 62.13%)   0.7882* C   2 s( 22.78%)p 3.39( 77.18%)d 0.00(  0.04%)
                                           -0.0003  0.4772 -0.0085 -0.1877  0.0094
                                            0.5515 -0.0159 -0.6572 -0.0093 -0.0070
                                            0.0075 -0.0161 -0.0072  0.0049
                ( 37.87%)   0.6154* H  15 s( 99.91%)p 0.00(  0.09%)
                                            0.9995 -0.0049  0.0039 -0.0171  0.0245
     8. (0.99263) BD ( 1) C   3 - O   4  
                ( 32.80%)   0.5727* C   3 s( 19.66%)p 4.07( 80.06%)d 0.01(  0.28%)
                                           -0.0002  0.4423  0.0306  0.2704  0.0272
                                            0.8266  0.0242  0.2064  0.0182  0.0223
                                            0.0049  0.0221 -0.0361 -0.0220
                ( 67.20%)   0.8198* O   4 s( 32.28%)p 2.10( 67.65%)d 0.00(  0.07%)
                                           -0.0001  0.5681 -0.0015 -0.3378  0.0066
                                           -0.7174  0.0000 -0.2184 -0.0015  0.0212
                                           -0.0016  0.0038 -0.0102 -0.0131
     9. (0.98403) BD ( 1) C   3 - C   5  
                ( 48.20%)   0.6943* C   3 s( 28.38%)p 2.52( 71.56%)d 0.00(  0.06%)
                                           -0.0004 -0.5327 -0.0023  0.8364 -0.0034
                                           -0.0199  0.0020  0.1243 -0.0143  0.0020
                                           -0.0063  0.0005 -0.0217  0.0106
                ( 51.80%)   0.7197* C   5 s( 31.91%)p 2.13( 68.05%)d 0.00(  0.04%)
                                           -0.0002 -0.5648  0.0102 -0.8166  0.0305
                                           -0.0035 -0.0025 -0.1124 -0.0100 -0.0015
                                           -0.0071  0.0021 -0.0147  0.0113
    10. (0.93667) BD ( 1) C   3 - H  16  
                ( 63.80%)   0.7988* C   3 s( 23.03%)p 3.34( 76.93%)d 0.00(  0.04%)
                                           -0.0008  0.4797 -0.0150  0.1894  0.0087
                                           -0.4930  0.0172  0.7000 -0.0040 -0.0040
                                            0.0004 -0.0165 -0.0047  0.0075
                ( 36.20%)   0.6016* H  16 s( 99.90%)p 0.00(  0.10%)
                                            0.9994 -0.0096 -0.0090  0.0181 -0.0246
    11. (0.99387) BD ( 1) O   4 - H  17  
                ( 74.13%)   0.8610* O   4 s( 20.29%)p 3.92( 79.62%)d 0.00(  0.09%)
                                            0.0002  0.4502  0.0168 -0.4088 -0.0011
                                            0.3292  0.0282  0.7207  0.0238 -0.0032
                                           -0.0249  0.0026  0.0101  0.0118
                ( 25.87%)   0.5086* H  17 s( 99.56%)p 0.00(  0.44%)
                                            0.9978 -0.0033  0.0261 -0.0281 -0.0542
    12. (0.98684) BD ( 1) C   5 - C   6  
                ( 50.91%)   0.7135* C   5 s( 34.27%)p 1.92( 65.68%)d 0.00(  0.05%)
                                           -0.0001  0.5853  0.0120 -0.4223  0.0084
                                           -0.6747 -0.0164  0.1507  0.0100  0.0166
                                           -0.0027 -0.0066 -0.0058 -0.0136
                ( 49.09%)   0.7007* C   6 s( 35.03%)p 1.85( 64.91%)d 0.00(  0.06%)
                                            0.0001  0.5919  0.0062  0.4483  0.0195
                                            0.6557 -0.0089 -0.1329  0.0088  0.0168
                                           -0.0026 -0.0076 -0.0086 -0.0126
    13. (0.98622) BD ( 1) C   5 - C  10  
                ( 50.96%)   0.7139* C   5 s( 33.78%)p 1.96( 66.17%)d 0.00(  0.05%)
                                           -0.0001  0.5811  0.0108 -0.3686  0.0088
                                            0.6765  0.0168 -0.2603 -0.0038 -0.0138
                                            0.0070 -0.0122 -0.0066 -0.0102
                ( 49.04%)   0.7003* C  10 s( 34.57%)p 1.89( 65.37%)d 0.00(  0.06%)
                                            0.0001  0.5879  0.0065  0.3813  0.0193
                                           -0.6400  0.0089  0.3135  0.0024 -0.0127
                                            0.0077 -0.0144 -0.0096 -0.0083
    14. (0.98939) BD ( 1) C   6 - C   7  
                ( 50.40%)   0.7099* C   6 s( 35.71%)p 1.80( 64.25%)d 0.00(  0.04%)
                                            0.0000  0.5974  0.0130 -0.7844 -0.0081
                                           -0.0349 -0.0393 -0.1555  0.0112 -0.0024
                                            0.0082 -0.0015  0.0166 -0.0098
                ( 49.60%)   0.7043* C   7 s( 35.46%)p 1.82( 64.49%)d 0.00(  0.05%)
                                            0.0000  0.5955  0.0072  0.7857  0.0053
                                           -0.0006 -0.0382  0.1609  0.0143  0.0041
                                            0.0059  0.0001  0.0171 -0.0106
    15. (0.84802) BD ( 2) C   6 - C   7  
                ( 48.17%)   0.6941* C   6 s(  0.00%)p 1.00( 99.94%)d 0.00(  0.06%)
                                           -0.0000  0.0023  0.0008 -0.1961  0.0023
                                            0.3197 -0.0021  0.9266 -0.0069 -0.0089
                                           -0.0176  0.0086  0.0002 -0.0135
                ( 51.83%)   0.7199* C   7 s(  0.00%)p 1.00( 99.94%)d 0.00(  0.06%)
                                           -0.0000  0.0002  0.0000 -0.1901  0.0023
                                            0.3188 -0.0036  0.9281 -0.0112  0.0038
                                            0.0191  0.0132 -0.0085 -0.0010
    16. (0.98943) BD ( 1) C   6 - H  18  
                ( 62.88%)   0.7930* C   6 s( 29.16%)p 2.43( 70.81%)d 0.00(  0.03%)
                                            0.0003 -0.5398  0.0138 -0.3792  0.0154
                                            0.6822  0.0004 -0.3143  0.0029  0.0103
                                           -0.0057  0.0092  0.0051  0.0062
                ( 37.12%)   0.6093* H  18 s( 99.90%)p 0.00(  0.10%)
                                           -0.9995  0.0022  0.0128 -0.0268  0.0120
    17. (0.99032) BD ( 1) C   7 - C   8  
                ( 50.37%)   0.7097* C   7 s( 34.84%)p 1.87( 65.10%)d 0.00(  0.06%)
                                            0.0000  0.5902  0.0105 -0.3856 -0.0408
                                            0.6411 -0.0104 -0.2993 -0.0048 -0.0128
                                            0.0063 -0.0130 -0.0106 -0.0082
                ( 49.63%)   0.7045* C   8 s( 35.20%)p 1.84( 64.74%)d 0.00(  0.06%)
                                            0.0000  0.5932  0.0111  0.3437 -0.0297
                                           -0.6642 -0.0261  0.2941  0.0028 -0.0146
                                            0.0086 -0.0130 -0.0061 -0.0101
    18. (0.98966) BD ( 1) C   7 - H  19  
                ( 63.29%)   0.7955* C   7 s( 29.60%)p 2.38( 70.37%)d 0.00(  0.03%)
                                            0.0003 -0.5439  0.0139  0.4427 -0.0067
                                            0.6968 -0.0088 -0.1486  0.0018 -0.0121
                                            0.0019  0.0046  0.0048  0.0082
                ( 36.71%)   0.6059* H  19 s( 99.90%)p 0.00(  0.10%)
                                           -0.9995  0.0024 -0.0169 -0.0270  0.0060
    19. (0.99037) BD ( 1) C   8 - C   9  
                ( 49.66%)   0.7047* C   8 s( 35.28%)p 1.83( 64.66%)d 0.00(  0.06%)
                                            0.0000  0.5939  0.0108  0.4053 -0.0275
                                            0.6797  0.0250 -0.1370 -0.0141  0.0182
                                           -0.0017 -0.0065 -0.0051 -0.0137
                ( 50.34%)   0.7095* C   9 s( 34.86%)p 1.87( 65.09%)d 0.00(  0.05%)
                                            0.0000  0.5903  0.0107 -0.4479 -0.0399
                                           -0.6559  0.0089  0.1352 -0.0112  0.0161
                                           -0.0032 -0.0074 -0.0097 -0.0113
    20. (0.98990) BD ( 1) C   8 - H  20  
                ( 62.53%)   0.7907* C   8 s( 29.41%)p 2.40( 70.56%)d 0.00(  0.03%)
                                            0.0003 -0.5422  0.0110  0.8237 -0.0118
                                            0.0149 -0.0003  0.1633 -0.0022 -0.0009
                                           -0.0064  0.0016 -0.0138  0.0100
                ( 37.47%)   0.6122* H  20 s( 99.89%)p 0.00(  0.11%)
                                           -0.9994  0.0009 -0.0326 -0.0005 -0.0064
    21. (0.98937) BD ( 1) C   9 - C  10  
                ( 49.65%)   0.7046* C   9 s( 35.48%)p 1.82( 64.47%)d 0.00(  0.05%)
                                            0.0000  0.5956  0.0068  0.7863  0.0089
                                            0.0311  0.0383  0.1543 -0.0117 -0.0027
                                            0.0081 -0.0013  0.0169 -0.0097
                ( 50.35%)   0.7096* C  10 s( 35.71%)p 1.80( 64.25%)d 0.00(  0.05%)
                                            0.0000  0.5974  0.0139 -0.7842 -0.0047
                                            0.0033  0.0393 -0.1606 -0.0144  0.0041
                                            0.0057 -0.0001  0.0170 -0.0108
    22. (0.84368) BD ( 2) C   9 - C  10  
                ( 53.17%)   0.7292* C   9 s(  0.00%)p 1.00( 99.94%)d 0.00(  0.06%)
                                           -0.0000 -0.0020 -0.0006 -0.1929  0.0022
                                            0.3209 -0.0043  0.9268 -0.0110  0.0085
                                            0.0154 -0.0104  0.0009  0.0139
                ( 46.83%)   0.6843* C  10 s(  0.01%)p 1.00( 99.92%)d 0.00(  0.07%)
                                            0.0000 -0.0092 -0.0022 -0.1949  0.0006
                                            0.3279 -0.0030  0.9240 -0.0070 -0.0045
                                           -0.0211 -0.0118  0.0085  0.0001
    23. (0.98946) BD ( 1) C   9 - H  21  
                ( 63.32%)   0.7958* C   9 s( 29.57%)p 2.38( 70.41%)d 0.00(  0.03%)
                                           -0.0003  0.5436 -0.0141 -0.3767  0.0058
                                            0.6812 -0.0085 -0.3131  0.0041 -0.0098
                                            0.0053 -0.0083 -0.0055 -0.0058
                ( 36.68%)   0.6056* H  21 s( 99.90%)p 0.00(  0.10%)
                                            0.9995 -0.0025  0.0142 -0.0266  0.0117
    24. (0.98901) BD ( 1) C  10 - H  22  
                ( 63.35%)   0.7959* C  10 s( 29.62%)p 2.37( 70.35%)d 0.00(  0.03%)
                                           -0.0004  0.5441 -0.0144  0.4474 -0.0141
                                            0.6940 -0.0006 -0.1465 -0.0041  0.0128
                                           -0.0016 -0.0041 -0.0041 -0.0092
                ( 36.65%)   0.6054* H  22 s( 99.89%)p 0.00(  0.11%)
                                            0.9995 -0.0037 -0.0172 -0.0271  0.0059
    25. (0.99962) CR ( 1) C   1           s(100.00%)p 0.00(  0.00%)
                                            1.0000 -0.0002 -0.0000  0.0005  0.0000
                                           -0.0001  0.0000 -0.0001  0.0000 -0.0000
                                           -0.0000  0.0000 -0.0000  0.0000
    26. (0.99954) CR ( 1) C   2           s(100.00%)p 0.00(  0.00%)
                                            1.0000 -0.0003 -0.0000  0.0004  0.0000
                                           -0.0002 -0.0000 -0.0009 -0.0000  0.0000
                                            0.0000 -0.0000 -0.0000 -0.0000
    27. (0.99942) CR ( 1) C   3           s(100.00%)p 0.00(  0.00%)
                                            1.0000  0.0001 -0.0000  0.0005  0.0000
                                           -0.0002  0.0000  0.0009 -0.0000  0.0000
                                            0.0000 -0.0000 -0.0000  0.0000
    28. (0.99987) CR ( 1) O   4           s(100.00%)p 0.00(  0.00%)
                                            1.0000 -0.0001 -0.0000 -0.0001  0.0000
                                           -0.0001 -0.0000 -0.0002 -0.0000  0.0000
                                            0.0000  0.0000 -0.0000 -0.0000
    29. (0.99940) CR ( 1) C   5           s(100.00%)p 0.00(  0.00%)
                                            1.0000  0.0000  0.0000 -0.0002  0.0000
                                            0.0000  0.0000 -0.0000 -0.0000 -0.0000
                                           -0.0000 -0.0000 -0.0000 -0.0000
    30. (0.99944) CR ( 1) C   6           s(100.00%)p 0.00(  0.00%)
                                            1.0000  0.0001 -0.0000  0.0001 -0.0000
                                           -0.0003  0.0000  0.0001 -0.0000 -0.0000
                                            0.0000 -0.0000 -0.0000 -0.0000
    31. (0.99949) CR ( 1) C   7           s(100.00%)p 0.00(  0.00%)
                                            1.0000  0.0001 -0.0000 -0.0001  0.0000
                                           -0.0002  0.0000  0.0001 -0.0000  0.0000
                                           -0.0000 -0.0000 -0.0000 -0.0000
    32. (0.99947) CR ( 1) C   8           s(100.00%)p 0.00(  0.00%)
                                            1.0000  0.0001 -0.0000 -0.0003  0.0000
                                           -0.0000  0.0000 -0.0001  0.0000  0.0000
                                            0.0000 -0.0000  0.0000 -0.0000
    33. (0.99949) CR ( 1) C   9           s(100.00%)p 0.00(  0.00%)
                                            1.0000  0.0001 -0.0000 -0.0001  0.0000
                                            0.0002 -0.0000 -0.0001  0.0000 -0.0000
                                            0.0000 -0.0000 -0.0000 -0.0000
    34. (0.99944) CR ( 1) C  10           s(100.00%)p 0.00(  0.00%)
                                            1.0000  0.0001 -0.0000  0.0001 -0.0000
                                            0.0003 -0.0000 -0.0001 -0.0000  0.0000
                                           -0.0000 -0.0000 -0.0000 -0.0000
    35. (0.98967) LP ( 1) O   4           s( 47.22%)p 1.12( 52.75%)d 0.00(  0.04%)
                                            0.0000  0.6871 -0.0071  0.5038 -0.0053
                                            0.4066 -0.0012 -0.3289  0.0056 -0.0119
                                            0.0082  0.0108 -0.0054  0.0041
    36. (0.86279) LP ( 2) O   4           s(  0.20%)p99.99( 99.74%)d 0.31(  0.06%)
                                            0.0001  0.0442  0.0066  0.6810 -0.0153
                                           -0.4587  0.0060  0.5681 -0.0109  0.0000
                                           -0.0032 -0.0127 -0.0187  0.0102
    37. (0.25888) LP*( 1) C   5           s(  0.01%)p 1.00( 99.99%)d 0.00(  0.00%)
                                            0.0000 -0.0009  0.0084 -0.1315 -0.0124
                                            0.2935 -0.0077  0.9464  0.0255 -0.0025
                                           -0.0024 -0.0018  0.0020 -0.0019
    38. (0.22862) LP*( 1) C   8           s(  0.00%)p 1.00( 99.91%)d 0.00(  0.08%)
                                           -0.0000  0.0051  0.0020  0.1935 -0.0004
                                           -0.3076 -0.0009 -0.9312 -0.0037 -0.0084
                                           -0.0251 -0.0032  0.0054 -0.0089
    39. (0.00192) RY*( 1) C   1           s(  8.41%)p10.43( 87.69%)d 0.46(  3.90%)
                                           -0.0000  0.0134  0.2896 -0.0047 -0.3926
                                            0.0047  0.2709  0.0203  0.8056 -0.0482
                                           -0.1873  0.0178  0.0342 -0.0101
    40. (0.00104) RY*( 2) C   1           s(  0.00%)p 1.00( 85.43%)d 0.17( 14.56%)
                                            0.0000 -0.0003  0.0045 -0.0002 -0.0683
                                           -0.0127 -0.8840  0.0032  0.2610  0.3441
                                           -0.0770  0.1260  0.0086 -0.0731
    41. (0.00023) RY*( 3) C   1           s(  7.93%)p11.58( 91.85%)d 0.03(  0.22%)
                                            0.0000  0.0123  0.2813  0.0265 -0.8309
                                           -0.0019 -0.0707  0.0055 -0.4716  0.0206
                                            0.0403 -0.0106  0.0010  0.0012
    42. (0.00006) RY*( 4) C   1           s( 51.98%)p 0.14(  7.04%)d 0.79( 40.99%)
    43. (0.00001) RY*( 5) C   1           s(  1.72%)p 7.33( 12.63%)d49.73( 85.65%)
    44. (0.00001) RY*( 6) C   1           s( 28.32%)p 0.45( 12.77%)d 2.08( 58.91%)
    45. (0.00000) RY*( 7) C   1           s(  0.99%)p 1.82(  1.80%)d98.39( 97.21%)
    46. (0.00001) RY*( 8) C   1           s(  0.35%)p 0.87(  0.30%)d99.99( 99.35%)
    47. (0.00000) RY*( 9) C   1           s(  0.33%)p 1.85(  0.62%)d99.99( 99.05%)
    48. (0.00208) RY*( 1) C   2           s(  4.05%)p22.36( 90.58%)d 1.33(  5.37%)
                                           -0.0000  0.0059  0.2012  0.0022  0.1197
                                            0.0178  0.9430 -0.0106 -0.0421  0.0923
                                           -0.0143  0.1714 -0.0182 -0.1236
    49. (0.00157) RY*( 2) C   2           s( 27.15%)p 2.43( 65.87%)d 0.26(  6.99%)
                                            0.0000  0.0054  0.5210 -0.0133 -0.8011
                                           -0.0022 -0.0295 -0.0130 -0.1252 -0.0778
                                           -0.1040 -0.0020  0.1439 -0.1797
    50. (0.00052) RY*( 3) C   2           s( 52.82%)p 0.66( 34.73%)d 0.24( 12.45%)
                                            0.0000 -0.0037  0.7268  0.0003  0.4812
                                           -0.0125 -0.1695 -0.0151  0.2943 -0.2660
                                           -0.2224 -0.0164  0.0317  0.0549
    51. (0.00042) RY*( 4) C   2           s(  0.16%)p99.99( 73.71%)d99.99( 26.13%)
                                           -0.0000 -0.0188  0.0355 -0.0053  0.2339
                                            0.0095 -0.1042  0.0032 -0.8194  0.0892
                                           -0.4849  0.0740  0.1107 -0.0223
    52. (0.00016) RY*( 5) C   2           s(  4.82%)p 0.84(  4.05%)d18.90( 91.13%)
                                           -0.0000  0.0012  0.2196  0.0022  0.0118
                                            0.0096 -0.1195 -0.0036  0.1611  0.9459
                                           -0.0555 -0.0002  0.0020  0.1161
    53. (0.00012) RY*( 6) C   2           s( 10.21%)p 2.06( 20.99%)d 6.74( 68.80%)
                                           -0.0000 -0.0117  0.3193 -0.0121  0.1434
                                            0.0075 -0.0986  0.0208 -0.4231  0.0413
                                            0.7572 -0.1000 -0.3041 -0.1019
    54. (0.00006) RY*( 7) C   2           s(  0.48%)p11.34(  5.39%)d99.99( 94.13%)
    55. (0.00002) RY*( 8) C   2           s(  0.22%)p15.02(  3.36%)d99.99( 96.42%)
    56. (0.00000) RY*( 9) C   2           s(  0.11%)p12.85(  1.47%)d99.99( 98.42%)
    57. (0.00368) RY*( 1) C   3           s(  1.25%)p76.65( 95.58%)d 2.55(  3.18%)
                                           -0.0000 -0.0201  0.1098 -0.0160  0.3859
                                           -0.0090  0.8508 -0.0154 -0.2870 -0.1702
                                           -0.0117 -0.0341 -0.0015  0.0388
    58. (0.00227) RY*( 2) C   3           s( 18.73%)p 3.84( 72.01%)d 0.49(  9.26%)
                                            0.0000 -0.0158  0.4325 -0.0023  0.7418
                                           -0.0294 -0.3428  0.0038  0.2269 -0.1761
                                           -0.1636  0.1281 -0.0253 -0.1334
    59. (0.00125) RY*( 3) C   3           s( 29.95%)p 0.36( 10.67%)d 1.98( 59.38%)
                                            0.0000  0.0059  0.5472  0.0074 -0.1451
                                           -0.0172 -0.0346  0.0077 -0.2900  0.2525
                                            0.3726  0.4813  0.3615  0.1697
    60. (0.00075) RY*( 4) C   3           s(  5.82%)p 2.53( 14.70%)d13.67( 79.48%)
                                            0.0000 -0.0116  0.2409  0.0130 -0.0124
                                           -0.0105  0.1847 -0.0022  0.3353  0.4988
                                           -0.0253 -0.4889  0.4163 -0.3648
    61. (0.00055) RY*( 5) C   3           s(  1.91%)p32.70( 62.38%)d18.72( 35.71%)
                                            0.0000 -0.0233  0.1361 -0.0140 -0.2036
                                           -0.0389  0.3333  0.0021  0.6852  0.0335
                                            0.1239  0.4273 -0.3889 -0.0824
    62. (0.00039) RY*( 6) C   3           s( 38.63%)p 0.56( 21.56%)d 1.03( 39.81%)
                                           -0.0000  0.0089  0.6214 -0.0032 -0.4560
                                            0.0027  0.0006  0.0047 -0.0876 -0.3916
                                           -0.3550 -0.2951 -0.1755  0.0295
    63. (0.00018) RY*( 7) C   3           s(  0.57%)p27.04( 15.28%)d99.99( 84.16%)
                                           -0.0000  0.0015  0.0752 -0.0044 -0.0124
                                           -0.0307 -0.0771 -0.0156 -0.3814  0.1039
                                            0.3118 -0.0196 -0.4629 -0.7203
    64. (0.00014) RY*( 8) C   3           s(  2.70%)p 1.30(  3.50%)d34.71( 93.80%)
                                           -0.0000 -0.0037  0.1643 -0.0229  0.1602
                                           -0.0148 -0.0433 -0.0115 -0.0812  0.5656
                                            0.0043 -0.2587 -0.5452  0.5039
    65. (0.00002) RY*( 9) C   3           s(  0.48%)p 9.69(  4.69%)d99.99( 94.82%)
    66. (0.00087) RY*( 1) O   4           s( 28.13%)p 2.28( 64.01%)d 0.28(  7.85%)
                                            0.0000  0.0059  0.5304 -0.0063  0.1272
                                            0.0066  0.1009 -0.0035 -0.7834 -0.0917
                                            0.0100  0.2324 -0.0018  0.1265
    67. (0.00076) RY*( 2) O   4           s(  3.06%)p29.22( 89.43%)d 2.45(  7.51%)
                                           -0.0000 -0.0004  0.1749  0.0108  0.8660
                                           -0.0035 -0.2883  0.0067  0.2469 -0.1880
                                           -0.0855  0.0022 -0.1791  0.0199
    68. (0.00018) RY*( 3) O   4           s( 58.33%)p 0.63( 36.78%)d 0.08(  4.89%)
                                            0.0000 -0.0002  0.7637 -0.0004 -0.3629
                                           -0.0008 -0.3466 -0.0134  0.3402  0.0288
                                            0.0113 -0.2132 -0.0253 -0.0426
    69. (0.00003) RY*( 4) O   4           s(  7.63%)p10.17( 77.57%)d 1.94( 14.81%)
    70. (0.00000) RY*( 5) O   4           s(  1.88%)p 4.54(  8.53%)d47.65( 89.59%)
    71. (0.00000) RY*( 6) O   4           s(  0.04%)p26.15(  1.09%)d99.99( 98.87%)
    72. (0.00000) RY*( 7) O   4           s(  0.38%)p27.39( 10.31%)d99.99( 89.31%)
    73. (0.00001) RY*( 8) O   4           s(  0.13%)p81.12( 10.49%)d99.99( 89.38%)
    74. (0.00000) RY*( 9) O   4           s(  0.44%)p 4.65(  2.03%)d99.99( 97.53%)
    75. (0.00279) RY*( 1) C   5           s( 16.55%)p 4.69( 77.58%)d 0.35(  5.87%)
                                            0.0000 -0.0067  0.4067 -0.0193 -0.7999
                                            0.0001 -0.2501 -0.0120 -0.2698 -0.0388
                                            0.0737  0.0453  0.2207 -0.0325
    76. (0.00190) RY*( 2) C   5           s(  1.36%)p70.94( 96.54%)d 1.54(  2.10%)
                                            0.0000  0.0060  0.1165  0.0194  0.3779
                                            0.0175 -0.8762  0.0002 -0.2330 -0.0612
                                           -0.0841 -0.0258 -0.0972  0.0074
    77. (0.00119) RY*( 3) C   5           s( 15.01%)p 5.27( 79.11%)d 0.39(  5.88%)
                                           -0.0000  0.0061  0.3874  0.0174  0.2946
                                           -0.0059  0.3941  0.0275 -0.7402  0.0701
                                           -0.2249  0.0228 -0.0253 -0.0461
    78. (0.00057) RY*( 4) C   5           s( 62.04%)p 0.38( 23.86%)d 0.23( 14.10%)
                                           -0.0000 -0.0100  0.7876  0.0223  0.1668
                                           -0.0040  0.0720 -0.0114  0.4527 -0.0234
                                            0.1803 -0.2176 -0.2122  0.1249
    79. (0.00033) RY*( 5) C   5           s(  1.12%)p 0.47(  0.53%)d87.51( 98.35%)
                                           -0.0000 -0.0024  0.1060  0.0033  0.0078
                                            0.0010  0.0050 -0.0012  0.0718 -0.0970
                                            0.1536  0.7588 -0.3693 -0.4882
    80. (0.00017) RY*( 6) C   5           s(  0.32%)p 8.30(  2.67%)d99.99( 97.01%)
                                            0.0000 -0.0030  0.0566  0.0009 -0.0453
                                            0.0239 -0.0927 -0.0104  0.1238  0.9549
                                           -0.2106  0.0943 -0.0143 -0.0697
    81. (0.00015) RY*( 7) C   5           s(  1.95%)p 4.74(  9.24%)d45.54( 88.81%)
                                           -0.0000 -0.0038  0.1396  0.0007  0.0039
                                            0.0005 -0.0027 -0.0133  0.3036 -0.2464
                                           -0.8057  0.0379  0.2983 -0.2963
    82. (0.00009) RY*( 8) C   5           s(  1.57%)p 6.29(  9.89%)d56.30( 88.53%)
    83. (0.00001) RY*( 9) C   5           s(  0.11%)p 6.48(  0.70%)d99.99( 99.19%)
    84. (0.00298) RY*( 1) C   6           s(  0.22%)p99.99( 93.51%)d28.15(  6.27%)
                                            0.0000 -0.0223  0.0416  0.0171  0.5973
                                           -0.0238 -0.6871  0.0107  0.3244  0.1826
                                           -0.0692  0.0758  0.1361 -0.0158
    85. (0.00128) RY*( 2) C   6           s(  7.69%)p11.69( 89.87%)d 0.32(  2.44%)
                                            0.0000  0.0178  0.2767 -0.0166  0.7319
                                           -0.0162  0.5871 -0.0005 -0.1334 -0.0895
                                            0.0141 -0.0200  0.1227 -0.0265
    86. (0.00054) RY*( 3) C   6           s( 88.11%)p 0.12( 10.23%)d 0.02(  1.66%)
                                            0.0000 -0.0091  0.9386  0.0169 -0.2246
                                           -0.0094 -0.1775  0.0053 -0.1411  0.1096
                                           -0.0316 -0.0416 -0.0110 -0.0419
    87. (0.00036) RY*( 4) C   6           s(  2.54%)p32.31( 81.92%)d 6.13( 15.54%)
                                            0.0000 -0.0013  0.1592 -0.0010 -0.1267
                                           -0.0028  0.3051  0.0083  0.8426  0.0651
                                            0.2188  0.2767 -0.1065 -0.1241
    88. (0.00006) RY*( 5) C   6           s(  0.68%)p 6.15(  4.21%)d99.99( 95.11%)
    89. (0.00007) RY*( 6) C   6           s(  0.00%)p 1.00(  6.48%)d14.43( 93.52%)
    90. (0.00003) RY*( 7) C   6           s(  0.62%)p 7.08(  4.40%)d99.99( 94.98%)
    91. (0.00000) RY*( 8) C   6           s(  0.02%)p99.99(  6.76%)d99.99( 93.22%)
    92. (0.00001) RY*( 9) C   6           s(  0.21%)p12.66(  2.71%)d99.99( 97.07%)
    93. (0.00275) RY*( 1) C   7           s(  0.13%)p99.99( 92.76%)d55.93(  7.11%)
                                           -0.0000  0.0283  0.0217  0.0207  0.4758
                                            0.0281  0.8163 -0.0057 -0.1834  0.2221
                                           -0.0832 -0.0154 -0.1135 -0.0415
    94. (0.00138) RY*( 2) C   7           s(  0.03%)p99.99( 98.62%)d53.96(  1.36%)
                                            0.0000  0.0026  0.0156 -0.0291  0.8359
                                            0.0198 -0.4219 -0.0125  0.3286 -0.0306
                                           -0.0123 -0.0402 -0.1040  0.0048
    95. (0.00044) RY*( 3) C   7           s( 93.84%)p 0.00(  0.21%)d 0.06(  5.95%)
                                            0.0000 -0.0040  0.9687 -0.0084  0.0077
                                           -0.0183  0.0394  0.0047  0.0043 -0.1675
                                            0.1095 -0.0465  0.1107 -0.0713
    96. (0.00024) RY*( 4) C   7           s(  0.02%)p99.99( 82.02%)d99.99( 17.96%)
                                            0.0000 -0.0001  0.0140  0.0011  0.1822
                                           -0.0024 -0.2931 -0.0070 -0.8373  0.0982
                                            0.0746 -0.3084  0.1025  0.2424
    97. (0.00007) RY*( 5) C   7           s(  0.00%)p 1.00(  2.47%)d39.44( 97.53%)
    98. (0.00006) RY*( 6) C   7           s(  0.00%)p 1.00(  9.07%)d10.03( 90.93%)
    99. (0.00003) RY*( 7) C   7           s(  6.02%)p 0.89(  5.34%)d14.72( 88.64%)
   100. (0.00000) RY*( 8) C   7           s(  0.01%)p99.99(  6.62%)d99.99( 93.37%)
   101. (0.00000) RY*( 9) C   7           s(  0.04%)p69.44(  2.99%)d99.99( 96.97%)
   102. (0.00247) RY*( 1) C   8           s(  0.19%)p99.99( 90.90%)d45.91(  8.91%)
                                           -0.0000  0.0259  0.0356  0.0348  0.9350
                                            0.0004  0.0174  0.0061  0.1824 -0.0041
                                            0.0706  0.0719  0.2777 -0.0422
   103. (0.00118) RY*( 2) C   8           s(  0.00%)p 1.00( 98.45%)d 0.02(  1.55%)
                                           -0.0000 -0.0001  0.0019 -0.0015  0.0427
                                           -0.0329  0.9410  0.0108 -0.3098 -0.1162
                                            0.0373 -0.0219 -0.0033  0.0126
   104. (0.00051) RY*( 3) C   8           s( 93.12%)p 0.00(  0.44%)d 0.07(  6.44%)
                                            0.0000 -0.0080  0.9650 -0.0201  0.0257
                                            0.0004  0.0151 -0.0027  0.0556  0.0198
                                           -0.0149 -0.1274 -0.2138 -0.0428
   105. (0.00031) RY*( 4) C   8           s(  0.03%)p 6.21(  0.19%)d99.99( 99.78%)
                                            0.0000 -0.0003  0.0175 -0.0004  0.0105
                                           -0.0002 -0.0144 -0.0004 -0.0399 -0.1694
                                            0.0911  0.7770 -0.3143 -0.5082
   106. (0.00008) RY*( 5) C   8           s(  0.00%)p 1.00(  2.24%)d43.58( 97.76%)
   107. (0.00009) RY*( 6) C   8           s(  0.12%)p99.99( 89.93%)d85.88(  9.96%)
   108. (0.00002) RY*( 7) C   8           s(  6.57%)p 1.14(  7.48%)d13.09( 85.95%)
   109. (0.00000) RY*( 8) C   8           s(  0.01%)p99.99(  8.07%)d99.99( 91.91%)
   110. (0.00000) RY*( 9) C   8           s(  0.06%)p39.27(  2.43%)d99.99( 97.51%)
   111. (0.00275) RY*( 1) C   9           s(  0.10%)p99.99( 92.73%)d68.93(  7.16%)
                                           -0.0000  0.0284  0.0152  0.0179  0.4004
                                           -0.0276 -0.7970  0.0128  0.3614 -0.2059
                                            0.0614 -0.0932 -0.1293  0.0056
   112. (0.00139) RY*( 2) C   9           s(  0.01%)p99.99( 98.64%)d99.47(  1.34%)
                                            0.0000  0.0027  0.0113 -0.0309  0.8783
                                           -0.0207  0.4613  0.0011  0.0280  0.0383
                                           -0.0348 -0.0300 -0.0993 -0.0015
   113. (0.00045) RY*( 3) C   9           s( 93.55%)p 0.00(  0.28%)d 0.07(  6.17%)
                                            0.0000 -0.0035  0.9672 -0.0061  0.0159
                                            0.0186 -0.0459 -0.0066 -0.0048  0.1716
                                           -0.0637 -0.0135  0.1278 -0.1082
   114. (0.00026) RY*( 4) C   9           s(  0.00%)p 1.00( 86.75%)d 0.15( 13.25%)
                                           -0.0000 -0.0001  0.0042 -0.0016 -0.1815
                                            0.0024  0.2968  0.0065  0.8640  0.0303
                                           -0.0897 -0.2822  0.1437  0.1523
   115. (0.00008) RY*( 5) C   9           s(  0.08%)p29.22(  2.29%)d99.99( 97.63%)
   116. (0.00006) RY*( 6) C   9           s(  0.06%)p96.18(  5.63%)d99.99( 94.31%)
   117. (0.00003) RY*( 7) C   9           s(  6.23%)p 0.88(  5.47%)d14.18( 88.30%)
   118. (0.00000) RY*( 8) C   9           s(  0.02%)p99.99(  4.74%)d99.99( 95.24%)
   119. (0.00000) RY*( 9) C   9           s(  0.04%)p93.48(  3.55%)d99.99( 96.42%)
   120. (0.00328) RY*( 1) C  10           s(  1.23%)p75.69( 93.34%)d 4.40(  5.43%)
                                           -0.0000 -0.0169  0.1098  0.0156  0.7978
                                            0.0251  0.5413 -0.0059 -0.0554 -0.1956
                                            0.0230  0.0263  0.1216 -0.0028
   121. (0.00170) RY*( 2) C  10           s(  7.23%)p12.41( 89.74%)d 0.42(  3.04%)
                                            0.0000  0.0218  0.2680 -0.0203  0.5091
                                            0.0085 -0.7471 -0.0086  0.2818  0.1059
                                           -0.0917  0.0428  0.0527 -0.0782
   122. (0.00053) RY*( 3) C  10           s( 78.84%)p 0.24( 19.25%)d 0.02(  1.91%)
                                           -0.0000 -0.0094  0.8878  0.0180 -0.1877
                                            0.0088  0.0264  0.0005 -0.3952 -0.1017
                                            0.0350 -0.0096 -0.0426 -0.0750
   123. (0.00039) RY*( 4) C  10           s( 10.98%)p 7.17( 78.79%)d 0.93( 10.23%)
                                           -0.0000 -0.0022  0.3314  0.0032 -0.1777
                                            0.0104  0.2690  0.0043  0.8269  0.0002
                                            0.1306 -0.2351  0.0741  0.1563
   124. (0.00009) RY*( 5) C  10           s(  0.03%)p80.31(  2.45%)d99.99( 97.52%)
   125. (0.00006) RY*( 6) C  10           s(  1.00%)p 5.71(  5.74%)d92.82( 93.26%)
   126. (0.00003) RY*( 7) C  10           s(  0.44%)p 8.59(  3.78%)d99.99( 95.78%)
   127. (0.00001) RY*( 8) C  10           s(  0.27%)p15.88(  4.28%)d99.99( 95.45%)
   128. (0.00001) RY*( 9) C  10           s(  0.06%)p43.63(  2.74%)d99.99( 97.20%)
   129. (0.00071) RY*( 1) H  11           s( 97.99%)p 0.02(  2.01%)
                                            0.0053  0.9899  0.0742 -0.0620  0.1036
   130. (0.00010) RY*( 2) H  11           s(  0.04%)p99.99( 99.96%)
   131. (0.00007) RY*( 3) H  11           s(  0.00%)p 1.00(100.00%)
   132. (0.00001) RY*( 4) H  11           s(  2.05%)p47.81( 97.95%)
   133. (0.00048) RY*( 1) H  12           s( 97.25%)p 0.03(  2.75%)
                                            0.0057  0.9861  0.1029 -0.0483 -0.1208
   134. (0.00009) RY*( 2) H  12           s(  0.00%)p 1.00(100.00%)
   135. (0.00007) RY*( 3) H  12           s(  0.02%)p99.99( 99.98%)
   136. (0.00002) RY*( 4) H  12           s(  2.81%)p34.58( 97.19%)
   137. (0.00096) RY*( 1) H  13           s( 99.03%)p 0.01(  0.97%)
                                            0.0044  0.9952  0.0092  0.0715  0.0668
   138. (0.00009) RY*( 2) H  13           s(  0.31%)p99.99( 99.69%)
   139. (0.00008) RY*( 3) H  13           s(  0.04%)p99.99( 99.96%)
   140. (0.00002) RY*( 4) H  13           s(  0.71%)p99.99( 99.29%)
   141. (0.00103) RY*( 1) H  14           s( 99.07%)p 0.01(  0.93%)
                                            0.0042  0.9953 -0.0846 -0.0444 -0.0149
   142. (0.00009) RY*( 2) H  14           s(  0.01%)p99.99( 99.99%)
   143. (0.00006) RY*( 3) H  14           s(  0.35%)p99.99( 99.65%)
   144. (0.00002) RY*( 4) H  14           s(  0.67%)p99.99( 99.33%)
   145. (0.00141) RY*( 1) H  15           s( 99.48%)p 0.01(  0.52%)
                                            0.0064  0.9974 -0.0547  0.0069 -0.0462
   146. (0.00009) RY*( 2) H  15           s(  0.02%)p99.99( 99.98%)
   147. (0.00005) RY*( 3) H  15           s(  0.15%)p99.99( 99.85%)
   148. (0.00002) RY*( 4) H  15           s(  0.44%)p99.99( 99.56%)
   149. (0.00149) RY*( 1) H  16           s( 99.64%)p 0.00(  0.36%)
                                            0.0100  0.9981 -0.0526 -0.0108  0.0274
   150. (0.00009) RY*( 2) H  16           s(  0.33%)p99.99( 99.67%)
   151. (0.00005) RY*( 3) H  16           s(  0.04%)p99.99( 99.96%)
   152. (0.00002) RY*( 4) H  16           s(  0.10%)p99.99( 99.90%)
   153. (0.00078) RY*( 1) H  17           s( 18.16%)p 4.51( 81.84%)
                                            0.0074  0.4261 -0.6159  0.4929 -0.4429
   154. (0.00057) RY*( 2) H  17           s( 34.92%)p 1.86( 65.08%)
                                            0.0121  0.5908  0.6118  0.4684  0.2390
   155. (0.00050) RY*( 3) H  17           s( 43.60%)p 1.29( 56.40%)
                                            0.0073  0.6603 -0.2658 -0.6369  0.2961
   156. (0.00001) RY*( 4) H  17           s(  3.76%)p25.57( 96.24%)
   157. (0.00079) RY*( 1) H  18           s( 99.57%)p 0.00(  0.43%)
                                            0.0040  0.9979  0.0418 -0.0275  0.0420
   158. (0.00006) RY*( 2) H  18           s(  0.04%)p99.99( 99.96%)
   159. (0.00003) RY*( 3) H  18           s(  0.20%)p99.99( 99.80%)
   160. (0.00004) RY*( 4) H  18           s(  0.29%)p99.99( 99.71%)
   161. (0.00070) RY*( 1) H  19           s( 99.67%)p 0.00(  0.33%)
                                            0.0043  0.9983 -0.0318 -0.0479  0.0064
   162. (0.00005) RY*( 2) H  19           s(  0.00%)p 1.00(100.00%)
   163. (0.00003) RY*( 3) H  19           s(  0.30%)p99.99( 99.70%)
   164. (0.00004) RY*( 4) H  19           s(  0.13%)p99.99( 99.87%)
   165. (0.00075) RY*( 1) H  20           s( 99.69%)p 0.00(  0.31%)
                                            0.0027  0.9984 -0.0546 -0.0007 -0.0110
   166. (0.00004) RY*( 2) H  20           s(  0.42%)p99.99( 99.58%)
   167. (0.00004) RY*( 3) H  20           s(  0.00%)p 1.00(100.00%)
   168. (0.00002) RY*( 4) H  20           s(  0.00%)p 1.00(100.00%)
   169. (0.00070) RY*( 1) H  21           s( 99.65%)p 0.00(  0.35%)
                                            0.0044  0.9982 -0.0294  0.0437 -0.0268
   170. (0.00005) RY*( 2) H  21           s(  0.00%)p 1.00(100.00%)
   171. (0.00003) RY*( 3) H  21           s(  0.34%)p99.99( 99.66%)
   172. (0.00004) RY*( 4) H  21           s(  0.11%)p99.99( 99.89%)
   173. (0.00153) RY*( 1) H  22           s( 99.27%)p 0.01(  0.73%)
                                            0.0050  0.9963  0.0495  0.0307  0.0623
   174. (0.00004) RY*( 2) H  22           s(  0.25%)p99.99( 99.75%)
   175. (0.00005) RY*( 3) H  22           s(  0.46%)p99.99( 99.54%)
   176. (0.00003) RY*( 4) H  22           s(  0.12%)p99.99( 99.88%)
   177. (0.00365) BD*( 1) C   1 - C   2  
                ( 52.42%)   0.7240* C   1 s( 28.80%)p 2.47( 71.16%)d 0.00(  0.05%)
                                            0.0005  0.5366  0.0090 -0.8341 -0.0068
                                            0.0215 -0.0046 -0.1230 -0.0159 -0.0013
                                            0.0038  0.0001  0.0188 -0.0103
                ( 47.58%)  -0.6898* C   2 s( 29.10%)p 2.44( 70.87%)d 0.00(  0.04%)
                                           -0.0001  0.5393  0.0110  0.8311  0.0017
                                           -0.0305 -0.0074  0.1288 -0.0179 -0.0009
                                            0.0078  0.0011  0.0155 -0.0077
   178. (0.00358) BD*( 1) C   1 - H  11  
                ( 38.90%)   0.6237* C   1 s( 23.23%)p 3.30( 76.72%)d 0.00(  0.04%)
                                           -0.0000 -0.4820  0.0054 -0.2012 -0.0211
                                            0.5663 -0.0018 -0.6368  0.0065  0.0038
                                           -0.0040  0.0171  0.0071 -0.0068
                ( 61.10%)  -0.7817* H  11 s( 99.92%)p 0.00(  0.08%)
                                           -0.9996  0.0013  0.0110 -0.0184  0.0196
   179. (0.00210) BD*( 1) C   1 - H  12  
                ( 37.69%)   0.6140* C   1 s( 24.00%)p 3.17( 75.97%)d 0.00(  0.04%)
                                            0.0002 -0.4898 -0.0031 -0.4150 -0.0089
                                            0.2501 -0.0035  0.7243 -0.0130  0.0042
                                            0.0116 -0.0085 -0.0011 -0.0121
                ( 62.31%)  -0.7893* H  12 s( 99.91%)p 0.00(  0.09%)
                                           -0.9996  0.0009  0.0169 -0.0081 -0.0228
   180. (0.00367) BD*( 1) C   1 - H  13  
                ( 38.08%)   0.6171* C   1 s( 23.94%)p 3.17( 76.02%)d 0.00(  0.04%)
                                           -0.0001 -0.4893  0.0049 -0.3005 -0.0173
                                           -0.7846  0.0078 -0.2321  0.0026 -0.0089
                                           -0.0024 -0.0089  0.0132  0.0076
                ( 61.92%)  -0.7869* H  13 s( 99.91%)p 0.00(  0.09%)
                                           -0.9996  0.0020  0.0122  0.0256  0.0076
   181. (0.01408) BD*( 1) C   2 - C   3  
                ( 53.38%)   0.7306* C   2 s( 25.95%)p 2.85( 74.00%)d 0.00(  0.05%)
                                            0.0010  0.5093  0.0084 -0.4298  0.0033
                                            0.2501 -0.0005  0.7019  0.0080 -0.0053
                                           -0.0160  0.0085  0.0037  0.0118
                ( 46.62%)  -0.6828* C   3 s( 28.91%)p 2.46( 71.07%)d 0.00(  0.03%)
                                            0.0003  0.5376 -0.0015  0.4360  0.0039
                                           -0.2628  0.0072 -0.6718  0.0125 -0.0050
                                           -0.0101  0.0053  0.0002  0.0112
   182. (0.00692) BD*( 1) C   2 - H  14  
                ( 38.27%)   0.6186* C   2 s( 22.15%)p 3.51( 77.80%)d 0.00(  0.05%)
                                           -0.0001  0.4706 -0.0071 -0.2975  0.0105
                                           -0.7946  0.0056 -0.2400 -0.0180  0.0139
                                            0.0028  0.0061 -0.0116 -0.0092
                ( 61.73%)  -0.7857* H  14 s( 99.91%)p 0.00(  0.09%)
                                            0.9995 -0.0022  0.0077  0.0266  0.0116
   183. (0.00801) BD*( 1) C   2 - H  15  
                ( 37.87%)   0.6154* C   2 s( 22.78%)p 3.39( 77.18%)d 0.00(  0.04%)
                                            0.0003 -0.4772  0.0085  0.1877 -0.0094
                                           -0.5515  0.0159  0.6572  0.0093  0.0070
                                           -0.0075  0.0161  0.0072 -0.0049
                ( 62.13%)  -0.7882* H  15 s( 99.91%)p 0.00(  0.09%)
                                           -0.9995  0.0049 -0.0039  0.0171 -0.0245
   184. (0.01338) BD*( 1) C   3 - O   4  
                ( 67.20%)   0.8198* C   3 s( 19.66%)p 4.07( 80.06%)d 0.01(  0.28%)
                                           -0.0002  0.4423  0.0306  0.2704  0.0272
                                            0.8266  0.0242  0.2064  0.0182  0.0223
                                            0.0049  0.0221 -0.0361 -0.0220
                ( 32.80%)  -0.5727* O   4 s( 32.28%)p 2.10( 67.65%)d 0.00(  0.07%)
                                           -0.0001  0.5681 -0.0015 -0.3378  0.0066
                                           -0.7174  0.0000 -0.2184 -0.0015  0.0212
                                           -0.0016  0.0038 -0.0102 -0.0131
   185. (0.02267) BD*( 1) C   3 - C   5  
                ( 51.80%)   0.7197* C   3 s( 28.38%)p 2.52( 71.56%)d 0.00(  0.06%)
                                           -0.0004 -0.5327 -0.0023  0.8364 -0.0034
                                           -0.0199  0.0020  0.1243 -0.0143  0.0020
                                           -0.0063  0.0005 -0.0217  0.0106
                ( 48.20%)  -0.6943* C   5 s( 31.91%)p 2.13( 68.05%)d 0.00(  0.04%)
                                           -0.0002 -0.5648  0.0102 -0.8166  0.0305
                                           -0.0035 -0.0025 -0.1124 -0.0100 -0.0015
                                           -0.0071  0.0021 -0.0147  0.0113
   186. (0.01535) BD*( 1) C   3 - H  16  
                ( 36.20%)   0.6016* C   3 s( 23.03%)p 3.34( 76.93%)d 0.00(  0.04%)
                                            0.0008 -0.4797  0.0150 -0.1894 -0.0087
                                            0.4930 -0.0172 -0.7000  0.0040  0.0040
                                           -0.0004  0.0165  0.0047 -0.0075
                ( 63.80%)  -0.7988* H  16 s( 99.90%)p 0.00(  0.10%)
                                           -0.9994  0.0096  0.0090 -0.0181  0.0246
   187. (0.00281) BD*( 1) O   4 - H  17  
                ( 25.87%)   0.5086* O   4 s( 20.29%)p 3.92( 79.62%)d 0.00(  0.09%)
                                           -0.0002 -0.4502 -0.0168  0.4088  0.0011
                                           -0.3292 -0.0282 -0.7207 -0.0238  0.0032
                                            0.0249 -0.0026 -0.0101 -0.0118
                ( 74.13%)  -0.8610* H  17 s( 99.56%)p 0.00(  0.44%)
                                           -0.9978  0.0033 -0.0261  0.0281  0.0542
   188. (0.01225) BD*( 1) C   5 - C   6  
                ( 49.09%)   0.7007* C   5 s( 34.27%)p 1.92( 65.68%)d 0.00(  0.05%)
                                            0.0001 -0.5853 -0.0120  0.4223 -0.0084
                                            0.6747  0.0164 -0.1507 -0.0100 -0.0166
                                            0.0027  0.0066  0.0058  0.0136
                ( 50.91%)  -0.7135* C   6 s( 35.03%)p 1.85( 64.91%)d 0.00(  0.06%)
                                           -0.0001 -0.5919 -0.0062 -0.4483 -0.0195
                                           -0.6557  0.0089  0.1329 -0.0088 -0.0168
                                            0.0026  0.0076  0.0086  0.0126
   189. (0.01286) BD*( 1) C   5 - C  10  
                ( 49.04%)   0.7003* C   5 s( 33.78%)p 1.96( 66.17%)d 0.00(  0.05%)
                                            0.0001 -0.5811 -0.0108  0.3686 -0.0088
                                           -0.6765 -0.0168  0.2603  0.0038  0.0138
                                           -0.0070  0.0122  0.0066  0.0102
                ( 50.96%)  -0.7139* C  10 s( 34.57%)p 1.89( 65.37%)d 0.00(  0.06%)
                                           -0.0001 -0.5879 -0.0065 -0.3813 -0.0193
                                            0.6400 -0.0089 -0.3135 -0.0024  0.0127
                                           -0.0077  0.0144  0.0096  0.0083
   190. (0.00811) BD*( 1) C   6 - C   7  
                ( 49.60%)   0.7043* C   6 s( 35.71%)p 1.80( 64.25%)d 0.00(  0.04%)
                                           -0.0000 -0.5974 -0.0130  0.7844  0.0081
                                            0.0349  0.0393  0.1555 -0.0112  0.0024
                                           -0.0082  0.0015 -0.0166  0.0098
                ( 50.40%)  -0.7099* C   7 s( 35.46%)p 1.82( 64.49%)d 0.00(  0.05%)
                                           -0.0000 -0.5955 -0.0072 -0.7857 -0.0053
                                            0.0006  0.0382 -0.1609 -0.0143 -0.0041
                                           -0.0059 -0.0001 -0.0171  0.0106
   191. (0.03208) BD*( 2) C   6 - C   7  
                ( 51.83%)   0.7199* C   6 s(  0.00%)p 1.00( 99.94%)d 0.00(  0.06%)
                                           -0.0000  0.0023  0.0008 -0.1961  0.0023
                                            0.3197 -0.0021  0.9266 -0.0069 -0.0089
                                           -0.0176  0.0086  0.0002 -0.0135
                ( 48.17%)  -0.6941* C   7 s(  0.00%)p 1.00( 99.94%)d 0.00(  0.06%)
                                           -0.0000  0.0002  0.0000 -0.1901  0.0023
                                            0.3188 -0.0036  0.9281 -0.0112  0.0038
                                            0.0191  0.0132 -0.0085 -0.0010
   192. (0.00729) BD*( 1) C   6 - H  18  
                ( 37.12%)   0.6093* C   6 s( 29.16%)p 2.43( 70.81%)d 0.00(  0.03%)
                                           -0.0003  0.5398 -0.0138  0.3792 -0.0154
                                           -0.6822 -0.0004  0.3143 -0.0029 -0.0103
                                            0.0057 -0.0092 -0.0051 -0.0062
                ( 62.88%)  -0.7930* H  18 s( 99.90%)p 0.00(  0.10%)
                                            0.9995 -0.0022 -0.0128  0.0268 -0.0120
   193. (0.00799) BD*( 1) C   7 - C   8  
                ( 49.63%)   0.7045* C   7 s( 34.84%)p 1.87( 65.10%)d 0.00(  0.06%)
                                           -0.0000 -0.5902 -0.0105  0.3856  0.0408
                                           -0.6411  0.0104  0.2993  0.0048  0.0128
                                           -0.0063  0.0130  0.0106  0.0082
                ( 50.37%)  -0.7097* C   8 s( 35.20%)p 1.84( 64.74%)d 0.00(  0.06%)
                                           -0.0000 -0.5932 -0.0111 -0.3437  0.0297
                                            0.6642  0.0261 -0.2941 -0.0028  0.0146
                                           -0.0086  0.0130  0.0061  0.0101
   194. (0.00655) BD*( 1) C   7 - H  19  
                ( 36.71%)   0.6059* C   7 s( 29.60%)p 2.38( 70.37%)d 0.00(  0.03%)
                                           -0.0003  0.5439 -0.0139 -0.4427  0.0067
                                           -0.6968  0.0088  0.1486 -0.0018  0.0121
                                           -0.0019 -0.0046 -0.0048 -0.0082
                ( 63.29%)  -0.7955* H  19 s( 99.90%)p 0.00(  0.10%)
                                            0.9995 -0.0024  0.0169  0.0270 -0.0060
   195. (0.00808) BD*( 1) C   8 - C   9  
                ( 50.34%)   0.7095* C   8 s( 35.28%)p 1.83( 64.66%)d 0.00(  0.06%)
                                            0.0000  0.5939  0.0108  0.4053 -0.0275
                                            0.6797  0.0250 -0.1370 -0.0141  0.0182
                                           -0.0017 -0.0065 -0.0051 -0.0137
                ( 49.66%)  -0.7047* C   9 s( 34.86%)p 1.87( 65.09%)d 0.00(  0.05%)
                                            0.0000  0.5903  0.0107 -0.4479 -0.0399
                                           -0.6559  0.0089  0.1352 -0.0112  0.0161
                                           -0.0032 -0.0074 -0.0097 -0.0113
   196. (0.00655) BD*( 1) C   8 - H  20  
                ( 37.47%)   0.6122* C   8 s( 29.41%)p 2.40( 70.56%)d 0.00(  0.03%)
                                           -0.0003  0.5422 -0.0110 -0.8237  0.0118
                                           -0.0149  0.0003 -0.1633  0.0022  0.0009
                                            0.0064 -0.0016  0.0138 -0.0100
                ( 62.53%)  -0.7907* H  20 s( 99.89%)p 0.00(  0.11%)
                                            0.9994 -0.0009  0.0326  0.0005  0.0064
   197. (0.00830) BD*( 1) C   9 - C  10  
                ( 50.35%)   0.7096* C   9 s( 35.48%)p 1.82( 64.47%)d 0.00(  0.05%)
                                            0.0000  0.5956  0.0068  0.7863  0.0089
                                            0.0311  0.0383  0.1543 -0.0117 -0.0027
                                            0.0081 -0.0013  0.0169 -0.0097
                ( 49.65%)  -0.7046* C  10 s( 35.71%)p 1.80( 64.25%)d 0.00(  0.05%)
                                            0.0000  0.5974  0.0139 -0.7842 -0.0047
                                            0.0033  0.0393 -0.1606 -0.0144  0.0041
                                            0.0057 -0.0001  0.0170 -0.0108
   198. (0.03363) BD*( 2) C   9 - C  10  
                ( 46.83%)   0.6843* C   9 s(  0.00%)p 1.00( 99.94%)d 0.00(  0.06%)
                                            0.0000  0.0020  0.0006  0.1929 -0.0022
                                           -0.3209  0.0043 -0.9268  0.0110 -0.0085
                                           -0.0154  0.0104 -0.0009 -0.0139
                ( 53.17%)  -0.7292* C  10 s(  0.01%)p 1.00( 99.92%)d 0.00(  0.07%)
                                           -0.0000  0.0092  0.0022  0.1949 -0.0006
                                           -0.3279  0.0030 -0.9240  0.0070  0.0045
                                            0.0211  0.0118 -0.0085 -0.0001
   199. (0.00663) BD*( 1) C   9 - H  21  
                ( 36.68%)   0.6056* C   9 s( 29.57%)p 2.38( 70.41%)d 0.00(  0.03%)
                                            0.0003 -0.5436  0.0141  0.3767 -0.0058
                                           -0.6812  0.0085  0.3131 -0.0041  0.0098
                                           -0.0053  0.0083  0.0055  0.0058
                ( 63.32%)  -0.7958* H  21 s( 99.90%)p 0.00(  0.10%)
                                           -0.9995  0.0025 -0.0142  0.0266 -0.0117
   200. (0.00779) BD*( 1) C  10 - H  22  
                ( 36.65%)   0.6054* C  10 s( 29.62%)p 2.37( 70.35%)d 0.00(  0.03%)
                                            0.0004 -0.5441  0.0144 -0.4474  0.0141
                                           -0.6940  0.0006  0.1465  0.0041 -0.0128
                                            0.0016  0.0041  0.0041  0.0092
                ( 63.35%)  -0.7959* H  22 s( 99.89%)p 0.00(  0.11%)
                                           -0.9995  0.0037  0.0172  0.0271 -0.0059


 NHO Directionality and "Bond Bending" (deviations from line of nuclear centers)

         [Thresholds for printing:  angular deviation  >  1.0 degree]
                                    hybrid p-character > 25.0%
                                    orbital occupancy  >  0.10e

                                Line of Centers        Hybrid 1              Hybrid 2
                                ---------------  -------------------   ------------------
                NBO               Theta   Phi    Theta   Phi    Dev    Theta   Phi    Dev
 ========================================================================================
     1. BD (   1) C   1 - C   2    98.6  178.1    99.4  178.8   1.1     82.4  357.4   1.2
     2. BD (   1) C   1 - H  11    43.3  289.9    43.9  291.5   1.3      --     --    --
     4. BD (   1) C   1 - H  13    74.4   69.1    74.7   67.7   1.3      --     --    --
     5. BD (   1) C   2 - C   3    36.3  149.4    34.8  149.7   1.5    142.3  329.8   1.4
     6. BD (   1) C   2 - H  14   105.5  248.8   107.1  250.0   1.9      --     --    --
     7. BD (   1) C   2 - H  15   138.5  109.3   139.7  108.4   1.4      --     --    --
     8. BD (   1) C   3 - O   4    76.4   69.8     --     --    --     105.5  245.2   4.9
     9. BD (   1) C   3 - C   5    99.4  180.5    97.5  178.8   2.5      --     --    --
    10. BD (   1) C   3 - H  16    42.1  287.1    36.5  292.6   6.6      --     --    --
    11. BD (   1) O   4 - H  17    36.4  147.8    36.1  138.9   5.2      --     --    --
    12. BD (   1) C   5 - C   6    80.1  236.9    78.7  239.1   2.5     98.8   54.1   3.0
    13. BD (   1) C   5 - C  10   111.6  119.6   108.7  117.4   3.6     67.1  302.4   2.9
    14. BD (   1) C   6 - C   7   101.3  181.2   100.3  185.3   4.2     77.5  357.2   4.1
    15. BD (   2) C   6 - C   7   101.3  181.2    22.0  121.4  89.8     21.8  120.8  89.9
    17. BD (   1) C   7 - C   8   111.7  119.2   111.8  124.1   4.5     68.6  294.5   4.5
    19. BD (   1) C   8 - C   9    99.9   57.3   100.7   61.8   4.5     81.3  233.0   4.4
    21. BD (   1) C   9 - C  10    78.8    1.0    79.9    5.0   4.0    102.5  176.9   4.2
    22. BD (   2) C   9 - C  10    78.8    1.0   158.0  301.1  89.8    157.6  300.9  90.4
    24. BD (   1) C  10 - H  22    99.5   56.9   100.4   58.0   1.4      --     --    --
    35. LP (   1) O   4             --     --    116.7   39.1   --       --     --    --
    36. LP (   2) O   4             --     --     55.3  325.8   --       --     --    --
    37. LP*(   1) C   5             --     --     18.2  116.7   --       --     --    --
    38. LP*(   1) C   8             --     --    158.7  302.1   --       --     --    --


 Second Order Perturbation Theory Analysis of Fock Matrix in NBO Basis

     Threshold for printing:   0.25 kcal/mol
                                                                              E(2)  E(j)-E(i) F(i,j)
         Donor NBO (i)                     Acceptor NBO (j)                 kcal/mol   a.u.    a.u. 
 ===================================================================================================

 within unit  1
   1. BD (   1) C   1 - C   2        / 58. RY*(   2) C   3                    0.43    1.49    0.032
   1. BD (   1) C   1 - C   2        /181. BD*(   1) C   2 - C   3            0.45    0.95    0.026
   1. BD (   1) C   1 - C   2        /182. BD*(   1) C   2 - H  14            0.41    1.04    0.026
   1. BD (   1) C   1 - C   2        /183. BD*(   1) C   2 - H  15            0.35    1.04    0.024
   1. BD (   1) C   1 - C   2        /185. BD*(   1) C   3 - C   5            1.28    0.95    0.044
   2. BD (   1) C   1 - H  11        /183. BD*(   1) C   2 - H  15            1.64    0.91    0.049
   3. BD (   1) C   1 - H  12        /181. BD*(   1) C   2 - C   3            2.12    0.82    0.053
   4. BD (   1) C   1 - H  13        /182. BD*(   1) C   2 - H  14            1.73    0.91    0.050
   5. BD (   1) C   2 - C   3        / 37. LP*(   1) C   5                    3.17    0.49    0.056
   5. BD (   1) C   2 - C   3        / 39. RY*(   1) C   1                    0.60    1.40    0.038
   5. BD (   1) C   2 - C   3        / 66. RY*(   1) O   4                    0.38    1.95    0.035
   5. BD (   1) C   2 - C   3        / 77. RY*(   3) C   5                    0.42    1.46    0.032
   5. BD (   1) C   2 - C   3        /177. BD*(   1) C   1 - C   2            0.42    1.03    0.027
   5. BD (   1) C   2 - C   3        /179. BD*(   1) C   1 - H  12            0.64    1.10    0.035
   5. BD (   1) C   2 - C   3        /185. BD*(   1) C   3 - C   5            0.76    0.98    0.035
   5. BD (   1) C   2 - C   3        /186. BD*(   1) C   3 - H  16            0.79    1.03    0.037
   5. BD (   1) C   2 - C   3        /187. BD*(   1) O   4 - H  17            0.91    1.03    0.040
   5. BD (   1) C   2 - C   3        /188. BD*(   1) C   5 - C   6            0.26    1.13    0.022
   5. BD (   1) C   2 - C   3        /189. BD*(   1) C   5 - C  10            0.35    1.13    0.026
   6. BD (   1) C   2 - H  14        / 40. RY*(   2) C   1                    0.35    1.34    0.028
   6. BD (   1) C   2 - H  14        /180. BD*(   1) C   1 - H  13            1.37    0.97    0.046
   6. BD (   1) C   2 - H  14        /184. BD*(   1) C   3 - O   4            2.27    0.75    0.052
   7. BD (   1) C   2 - H  15        / 40. RY*(   2) C   1                    0.32    1.34    0.026
   7. BD (   1) C   2 - H  15        /178. BD*(   1) C   1 - H  11            1.42    0.95    0.047
   7. BD (   1) C   2 - H  15        /184. BD*(   1) C   3 - O   4            0.42    0.74    0.022
   7. BD (   1) C   2 - H  15        /186. BD*(   1) C   3 - H  16            1.65    0.89    0.049
   8. BD (   1) C   3 - O   4        / 37. LP*(   1) C   5                    0.42    0.73    0.026
   8. BD (   1) C   3 - O   4        /181. BD*(   1) C   2 - C   3            0.36    1.23    0.027
   8. BD (   1) C   3 - O   4        /182. BD*(   1) C   2 - H  14            0.68    1.31    0.038
   8. BD (   1) C   3 - O   4        /188. BD*(   1) C   5 - C   6            0.86    1.38    0.044
   9. BD (   1) C   3 - C   5        / 49. RY*(   2) C   2                    0.64    1.53    0.040
   9. BD (   1) C   3 - C   5        / 67. RY*(   2) O   4                    0.29    1.87    0.030
   9. BD (   1) C   3 - C   5        / 84. RY*(   1) C   6                    0.75    1.79    0.047
   9. BD (   1) C   3 - C   5        /120. RY*(   1) C  10                    0.78    1.75    0.047
   9. BD (   1) C   3 - C   5        /177. BD*(   1) C   1 - C   2            1.02    1.08    0.042
   9. BD (   1) C   3 - C   5        /181. BD*(   1) C   2 - C   3            0.92    1.03    0.039
   9. BD (   1) C   3 - C   5        /186. BD*(   1) C   3 - H  16            0.36    1.08    0.025
   9. BD (   1) C   3 - C   5        /188. BD*(   1) C   5 - C   6            1.31    1.18    0.050
   9. BD (   1) C   3 - C   5        /189. BD*(   1) C   5 - C  10            1.36    1.18    0.051
   9. BD (   1) C   3 - C   5        /190. BD*(   1) C   6 - C   7            1.24    1.20    0.049
   9. BD (   1) C   3 - C   5        /197. BD*(   1) C   9 - C  10            1.30    1.20    0.050
  10. BD (   1) C   3 - H  16        / 37. LP*(   1) C   5                    2.79    0.39    0.046
  10. BD (   1) C   3 - H  16        / 48. RY*(   1) C   2                    0.32    1.41    0.028
  10. BD (   1) C   3 - H  16        /183. BD*(   1) C   2 - H  15            1.31    0.97    0.046
  10. BD (   1) C   3 - H  16        /189. BD*(   1) C   5 - C  10            1.58    1.03    0.052
  11. BD (   1) O   4 - H  17        / 57. RY*(   1) C   3                    0.52    1.57    0.036
  11. BD (   1) O   4 - H  17        / 60. RY*(   4) C   3                    0.35    2.51    0.038
  11. BD (   1) O   4 - H  17        /181. BD*(   1) C   2 - C   3            1.56    1.10    0.053
  12. BD (   1) C   5 - C   6        / 57. RY*(   1) C   3                    0.50    1.58    0.036
  12. BD (   1) C   5 - C   6        / 93. RY*(   1) C   7                    0.57    1.88    0.041
  12. BD (   1) C   5 - C   6        / 94. RY*(   2) C   7                    0.66    1.37    0.038
  12. BD (   1) C   5 - C   6        /120. RY*(   1) C  10                    0.44    1.82    0.036
  12. BD (   1) C   5 - C   6        /184. BD*(   1) C   3 - O   4            0.58    1.00    0.031
  12. BD (   1) C   5 - C   6        /185. BD*(   1) C   3 - C   5            1.21    1.11    0.046
  12. BD (   1) C   5 - C   6        /189. BD*(   1) C   5 - C  10            1.74    1.25    0.059
  12. BD (   1) C   5 - C   6        /190. BD*(   1) C   6 - C   7            1.38    1.27    0.053
  12. BD (   1) C   5 - C   6        /192. BD*(   1) C   6 - H  18            0.61    1.17    0.034
  12. BD (   1) C   5 - C   6        /194. BD*(   1) C   7 - H  19            1.03    1.19    0.044
  12. BD (   1) C   5 - C   6        /200. BD*(   1) C  10 - H  22            1.16    1.18    0.047
  13. BD (   1) C   5 - C  10        / 57. RY*(   1) C   3                    0.82    1.58    0.046
  13. BD (   1) C   5 - C  10        / 84. RY*(   1) C   6                    0.37    1.86    0.034
  13. BD (   1) C   5 - C  10        /111. RY*(   1) C   9                    0.57    1.88    0.042
  13. BD (   1) C   5 - C  10        /112. RY*(   2) C   9                    0.66    1.37    0.038
  13. BD (   1) C   5 - C  10        /185. BD*(   1) C   3 - C   5            1.21    1.10    0.046
  13. BD (   1) C   5 - C  10        /186. BD*(   1) C   3 - H  16            0.31    1.15    0.024
  13. BD (   1) C   5 - C  10        /188. BD*(   1) C   5 - C   6            1.73    1.25    0.059
  13. BD (   1) C   5 - C  10        /192. BD*(   1) C   6 - H  18            1.20    1.17    0.047
  13. BD (   1) C   5 - C  10        /197. BD*(   1) C   9 - C  10            1.35    1.27    0.052
  13. BD (   1) C   5 - C  10        /199. BD*(   1) C   9 - H  21            1.05    1.19    0.045
  13. BD (   1) C   5 - C  10        /200. BD*(   1) C  10 - H  22            0.59    1.18    0.034
  14. BD (   1) C   6 - C   7        / 75. RY*(   1) C   5                    0.34    1.76    0.031
  14. BD (   1) C   6 - C   7        / 76. RY*(   2) C   5                    0.73    1.59    0.043
  14. BD (   1) C   6 - C   7        /102. RY*(   1) C   8                    0.44    1.90    0.037
  14. BD (   1) C   6 - C   7        /103. RY*(   2) C   8                    0.58    1.36    0.036
  14. BD (   1) C   6 - C   7        /185. BD*(   1) C   3 - C   5            1.74    1.10    0.056
  14. BD (   1) C   6 - C   7        /188. BD*(   1) C   5 - C   6            1.56    1.25    0.056
  14. BD (   1) C   6 - C   7        /192. BD*(   1) C   6 - H  18            0.70    1.17    0.036
  14. BD (   1) C   6 - C   7        /193. BD*(   1) C   7 - C   8            1.15    1.26    0.048
  14. BD (   1) C   6 - C   7        /194. BD*(   1) C   7 - H  19            0.64    1.18    0.035
  14. BD (   1) C   6 - C   7        /196. BD*(   1) C   8 - H  20            1.11    1.18    0.046
  15. BD (   2) C   6 - C   7        / 37. LP*(   1) C   5                   25.93    0.17    0.089
  15. BD (   2) C   6 - C   7        / 38. LP*(   1) C   8                   28.29    0.18    0.094
  15. BD (   2) C   6 - C   7        /105. RY*(   4) C   8                    0.25    2.18    0.032
  15. BD (   2) C   6 - C   7        /107. RY*(   6) C   8                    0.67    0.93    0.034
  16. BD (   1) C   6 - H  18        / 75. RY*(   1) C   5                    0.46    1.58    0.034
  16. BD (   1) C   6 - H  18        / 93. RY*(   1) C   7                    0.35    1.69    0.031
  16. BD (   1) C   6 - H  18        /188. BD*(   1) C   5 - C   6            0.46    1.07    0.028
  16. BD (   1) C   6 - H  18        /189. BD*(   1) C   5 - C  10            2.20    1.06    0.061
  16. BD (   1) C   6 - H  18        /190. BD*(   1) C   6 - C   7            0.50    1.08    0.029
  16. BD (   1) C   6 - H  18        /193. BD*(   1) C   7 - C   8            1.85    1.07    0.056
  17. BD (   1) C   7 - C   8        / 84. RY*(   1) C   6                    0.32    1.86    0.031
  17. BD (   1) C   7 - C   8        / 85. RY*(   2) C   6                    0.74    1.43    0.041
  17. BD (   1) C   7 - C   8        /111. RY*(   1) C   9                    0.45    1.88    0.037
  17. BD (   1) C   7 - C   8        /112. RY*(   2) C   9                    0.71    1.37    0.040
  17. BD (   1) C   7 - C   8        /190. BD*(   1) C   6 - C   7            1.21    1.26    0.049
  17. BD (   1) C   7 - C   8        /192. BD*(   1) C   6 - H  18            1.22    1.17    0.048
  17. BD (   1) C   7 - C   8        /194. BD*(   1) C   7 - H  19            0.58    1.18    0.033
  17. BD (   1) C   7 - C   8        /195. BD*(   1) C   8 - C   9            1.07    1.26    0.047
  17. BD (   1) C   7 - C   8        /196. BD*(   1) C   8 - H  20            0.52    1.18    0.031
  17. BD (   1) C   7 - C   8        /199. BD*(   1) C   9 - H  21            1.23    1.19    0.048
  18. BD (   1) C   7 - H  19        / 84. RY*(   1) C   6                    0.29    1.67    0.028
  18. BD (   1) C   7 - H  19        /102. RY*(   1) C   8                    0.32    1.72    0.029
  18. BD (   1) C   7 - H  19        /188. BD*(   1) C   5 - C   6            2.04    1.06    0.059
  18. BD (   1) C   7 - H  19        /190. BD*(   1) C   6 - C   7            0.47    1.07    0.028
  18. BD (   1) C   7 - H  19        /193. BD*(   1) C   7 - C   8            0.33    1.07    0.024
  18. BD (   1) C   7 - H  19        /195. BD*(   1) C   8 - C   9            1.80    1.07    0.055
  19. BD (   1) C   8 - C   9        / 93. RY*(   1) C   7                    0.44    1.88    0.036
  19. BD (   1) C   8 - C   9        / 94. RY*(   2) C   7                    0.71    1.37    0.039
  19. BD (   1) C   8 - C   9        /121. RY*(   2) C  10                    0.92    1.48    0.047
  19. BD (   1) C   8 - C   9        /193. BD*(   1) C   7 - C   8            1.07    1.26    0.046
  19. BD (   1) C   8 - C   9        /194. BD*(   1) C   7 - H  19            1.23    1.18    0.048
  19. BD (   1) C   8 - C   9        /196. BD*(   1) C   8 - H  20            0.53    1.18    0.032
  19. BD (   1) C   8 - C   9        /197. BD*(   1) C   9 - C  10            1.21    1.27    0.050
  19. BD (   1) C   8 - C   9        /199. BD*(   1) C   9 - H  21            0.58    1.19    0.033
  19. BD (   1) C   8 - C   9        /200. BD*(   1) C  10 - H  22            1.20    1.18    0.048
  20. BD (   1) C   8 - H  20        / 93. RY*(   1) C   7                    0.34    1.69    0.030
  20. BD (   1) C   8 - H  20        /111. RY*(   1) C   9                    0.34    1.69    0.031
  20. BD (   1) C   8 - H  20        /190. BD*(   1) C   6 - C   7            1.96    1.08    0.058
  20. BD (   1) C   8 - H  20        /193. BD*(   1) C   7 - C   8            0.32    1.08    0.024
  20. BD (   1) C   8 - H  20        /195. BD*(   1) C   8 - C   9            0.33    1.08    0.024
  20. BD (   1) C   8 - H  20        /197. BD*(   1) C   9 - C  10            1.97    1.08    0.058
  21. BD (   1) C   9 - C  10        / 75. RY*(   1) C   5                    0.73    1.76    0.046
  21. BD (   1) C   9 - C  10        / 77. RY*(   3) C   5                    0.42    1.58    0.033
  21. BD (   1) C   9 - C  10        /102. RY*(   1) C   8                    0.43    1.90    0.036
  21. BD (   1) C   9 - C  10        /103. RY*(   2) C   8                    0.58    1.36    0.036
  21. BD (   1) C   9 - C  10        /185. BD*(   1) C   3 - C   5            1.71    1.10    0.055
  21. BD (   1) C   9 - C  10        /189. BD*(   1) C   5 - C  10            1.55    1.25    0.056
  21. BD (   1) C   9 - C  10        /195. BD*(   1) C   8 - C   9            1.16    1.26    0.048
  21. BD (   1) C   9 - C  10        /196. BD*(   1) C   8 - H  20            1.11    1.17    0.046
  21. BD (   1) C   9 - C  10        /199. BD*(   1) C   9 - H  21            0.64    1.18    0.035
  21. BD (   1) C   9 - C  10        /200. BD*(   1) C  10 - H  22            0.74    1.18    0.037
  22. BD (   2) C   9 - C  10        / 37. LP*(   1) C   5                   25.47    0.17    0.088
  22. BD (   2) C   9 - C  10        / 38. LP*(   1) C   8                   29.94    0.18    0.096
  22. BD (   2) C   9 - C  10        /107. RY*(   6) C   8                    0.81    0.93    0.038
  23. BD (   1) C   9 - H  21        /102. RY*(   1) C   8                    0.32    1.71    0.030
  23. BD (   1) C   9 - H  21        /120. RY*(   1) C  10                    0.27    1.62    0.027
  23. BD (   1) C   9 - H  21        /189. BD*(   1) C   5 - C  10            2.05    1.06    0.059
  23. BD (   1) C   9 - H  21        /193. BD*(   1) C   7 - C   8            1.82    1.07    0.056
  23. BD (   1) C   9 - H  21        /195. BD*(   1) C   8 - C   9            0.33    1.07    0.024
  23. BD (   1) C   9 - H  21        /197. BD*(   1) C   9 - C  10            0.48    1.07    0.029
  24. BD (   1) C  10 - H  22        / 75. RY*(   1) C   5                    0.33    1.58    0.029
  24. BD (   1) C  10 - H  22        /111. RY*(   1) C   9                    0.35    1.69    0.031
  24. BD (   1) C  10 - H  22        /188. BD*(   1) C   5 - C   6            2.27    1.06    0.062
  24. BD (   1) C  10 - H  22        /189. BD*(   1) C   5 - C  10            0.48    1.06    0.029
  24. BD (   1) C  10 - H  22        /195. BD*(   1) C   8 - C   9            1.84    1.07    0.056
  24. BD (   1) C  10 - H  22        /197. BD*(   1) C   9 - C  10            0.55    1.08    0.031
  25. CR (   1) C   1                / 50. RY*(   3) C   2                    0.36   11.02    0.080
  25. CR (   1) C   1                /129. RY*(   1) H  11                    0.34   10.51    0.075
  25. CR (   1) C   1                /133. RY*(   1) H  12                    0.38   10.52    0.080
  25. CR (   1) C   1                /137. RY*(   1) H  13                    0.37   10.49    0.079
  26. CR (   1) C   2                / 41. RY*(   3) C   1                    0.64   10.64    0.104
  26. CR (   1) C   2                / 61. RY*(   5) C   3                    0.31   11.27    0.075
  26. CR (   1) C   2                /141. RY*(   1) H  14                    0.33   10.50    0.075
  26. CR (   1) C   2                /145. RY*(   1) H  15                    0.34   10.49    0.076
  27. CR (   1) C   3                / 51. RY*(   4) C   2                    0.34   11.16    0.078
  27. CR (   1) C   3                /149. RY*(   1) H  16                    0.36   10.54    0.078
  27. CR (   1) C   3                /181. BD*(   1) C   2 - C   3            0.28   10.53    0.069
  27. CR (   1) C   3                /184. BD*(   1) C   3 - O   4            0.46   10.43    0.088
  27. CR (   1) C   3                /188. BD*(   1) C   5 - C   6            0.38   10.68    0.081
  27. CR (   1) C   3                /189. BD*(   1) C   5 - C  10            0.40   10.68    0.083
  28. CR (   1) O   4                / 57. RY*(   1) C   3                    0.85   19.83    0.164
  28. CR (   1) O   4                / 61. RY*(   5) C   3                    0.39   20.18    0.112
  29. CR (   1) C   5                / 58. RY*(   2) C   3                    0.28   11.04    0.070
  29. CR (   1) C   5                / 62. RY*(   6) C   3                    0.26   11.43    0.068
  29. CR (   1) C   5                / 85. RY*(   2) C   6                    0.89   10.84    0.124
  29. CR (   1) C   5                /121. RY*(   2) C  10                    0.89   10.88    0.124
  29. CR (   1) C   5                /190. BD*(   1) C   6 - C   7            0.40   10.67    0.083
  29. CR (   1) C   5                /192. BD*(   1) C   6 - H  18            0.28   10.57    0.068
  29. CR (   1) C   5                /197. BD*(   1) C   9 - C  10            0.40   10.67    0.083
  29. CR (   1) C   5                /200. BD*(   1) C  10 - H  22            0.27   10.58    0.067
  30. CR (   1) C   6                / 75. RY*(   1) C   5                    0.52   11.15    0.096
  30. CR (   1) C   6                / 76. RY*(   2) C   5                    0.35   10.98    0.079
  30. CR (   1) C   6                / 94. RY*(   2) C   7                    0.75   10.75    0.113
  30. CR (   1) C   6                /157. RY*(   1) H  18                    0.39   10.47    0.081
  30. CR (   1) C   6                /185. BD*(   1) C   3 - C   5            0.51   10.49    0.094
  30. CR (   1) C   6                /189. BD*(   1) C   5 - C  10            0.52   10.63    0.095
  30. CR (   1) C   6                /193. BD*(   1) C   7 - C   8            0.44   10.64    0.087
  30. CR (   1) C   6                /194. BD*(   1) C   7 - H  19            0.28   10.57    0.069
  31. CR (   1) C   7                / 85. RY*(   2) C   6                    0.31   10.82    0.073
  31. CR (   1) C   7                / 86. RY*(   3) C   6                    0.51   10.71    0.093
  31. CR (   1) C   7                /103. RY*(   2) C   8                    0.68   10.75    0.108
  31. CR (   1) C   7                /104. RY*(   3) C   8                    0.26   10.77    0.067
  31. CR (   1) C   7                /161. RY*(   1) H  19                    0.41   10.46    0.082
  31. CR (   1) C   7                /188. BD*(   1) C   5 - C   6            0.52   10.64    0.094
  31. CR (   1) C   7                /192. BD*(   1) C   6 - H  18            0.32   10.55    0.073
  31. CR (   1) C   7                /195. BD*(   1) C   8 - C   9            0.41   10.65    0.083
  31. CR (   1) C   7                /196. BD*(   1) C   8 - H  20            0.27   10.56    0.067
  32. CR (   1) C   8                / 94. RY*(   2) C   7                    0.72   10.77    0.111
  32. CR (   1) C   8                / 95. RY*(   3) C   7                    0.28   10.78    0.069
  32. CR (   1) C   8                /112. RY*(   2) C   9                    0.73   10.77    0.112
  32. CR (   1) C   8                /113. RY*(   3) C   9                    0.28   10.79    0.070
  32. CR (   1) C   8                /165. RY*(   1) H  20                    0.41   10.46    0.083
  32. CR (   1) C   8                /190. BD*(   1) C   6 - C   7            0.44   10.66    0.086
  32. CR (   1) C   8                /194. BD*(   1) C   7 - H  19            0.29   10.58    0.070
  32. CR (   1) C   8                /197. BD*(   1) C   9 - C  10            0.44   10.67    0.087
  32. CR (   1) C   8                /199. BD*(   1) C   9 - H  21            0.29   10.59    0.070
  33. CR (   1) C   9                /103. RY*(   2) C   8                    0.68   10.75    0.108
  33. CR (   1) C   9                /104. RY*(   3) C   8                    0.25   10.77    0.066
  33. CR (   1) C   9                /122. RY*(   3) C  10                    0.49   10.71    0.091
  33. CR (   1) C   9                /169. RY*(   1) H  21                    0.41   10.46    0.082
  33. CR (   1) C   9                /189. BD*(   1) C   5 - C  10            0.51   10.63    0.094
  33. CR (   1) C   9                /193. BD*(   1) C   7 - C   8            0.41   10.64    0.084
  33. CR (   1) C   9                /196. BD*(   1) C   8 - H  20            0.27   10.56    0.067
  33. CR (   1) C   9                /200. BD*(   1) C  10 - H  22            0.32   10.56    0.074
  34. CR (   1) C  10                / 76. RY*(   2) C   5                    0.56   10.98    0.099
  34. CR (   1) C  10                / 77. RY*(   3) C   5                    0.45   10.97    0.089
  34. CR (   1) C  10                /112. RY*(   2) C   9                    0.74   10.75    0.113
  34. CR (   1) C  10                /173. RY*(   1) H  22                    0.42   10.47    0.084
  34. CR (   1) C  10                /185. BD*(   1) C   3 - C   5            0.49   10.48    0.092
  34. CR (   1) C  10                /188. BD*(   1) C   5 - C   6            0.52   10.63    0.095
  34. CR (   1) C  10                /195. BD*(   1) C   8 - C   9            0.45   10.64    0.088
  34. CR (   1) C  10                /199. BD*(   1) C   9 - H  21            0.28   10.57    0.069
  35. LP (   1) O   4                / 57. RY*(   1) C   3                    0.98    1.45    0.048
  35. LP (   1) O   4                /155. RY*(   3) H  17                    0.38    1.84    0.034
  35. LP (   1) O   4                /181. BD*(   1) C   2 - C   3            0.35    0.97    0.023
  35. LP (   1) O   4                /182. BD*(   1) C   2 - H  14            0.27    1.06    0.021
  35. LP (   1) O   4                /185. BD*(   1) C   3 - C   5            0.87    0.97    0.037
  35. LP (   1) O   4                /186. BD*(   1) C   3 - H  16            0.48    1.02    0.028
  36. LP (   2) O   4                / 37. LP*(   1) C   5                    1.11    0.19    0.019
  36. LP (   2) O   4                / 59. RY*(   3) C   3                    0.46    1.86    0.040
  36. LP (   2) O   4                / 62. RY*(   6) C   3                    0.41    1.60    0.035
  36. LP (   2) O   4                /153. RY*(   1) H  17                    0.81    1.76    0.051
  36. LP (   2) O   4                /184. BD*(   1) C   3 - O   4            0.55    0.58    0.024
  36. LP (   2) O   4                /185. BD*(   1) C   3 - C   5            3.05    0.68    0.061
  36. LP (   2) O   4                /186. BD*(   1) C   3 - H  16            2.98    0.73    0.063
  37. LP*(   1) C   5                / 77. RY*(   3) C   5                    0.63    0.97    0.061
  37. LP*(   1) C   5                / 87. RY*(   4) C   6                    0.89    0.86    0.068
  37. LP*(   1) C   5                /123. RY*(   4) C  10                    0.75    0.79    0.060
  37. LP*(   1) C   5                /181. BD*(   1) C   2 - C   3            1.36    0.49    0.063
  37. LP*(   1) C   5                /184. BD*(   1) C   3 - O   4            0.64    0.39    0.038
  37. LP*(   1) C   5                /186. BD*(   1) C   3 - H  16            0.43    0.54    0.037
  37. LP*(   1) C   5                /191. BD*(   2) C   6 - C   7           14.66    0.13    0.101
  37. LP*(   1) C   5                /198. BD*(   2) C   9 - C  10           15.05    0.13    0.102
  38. LP*(   1) C   8                / 96. RY*(   4) C   7                    0.74    0.86    0.066
  38. LP*(   1) C   8                /107. RY*(   6) C   8                    1.70    0.76    0.095
  38. LP*(   1) C   8                /114. RY*(   4) C   9                    0.72    0.80    0.063
  38. LP*(   1) C   8                /191. BD*(   2) C   6 - C   7           13.49    0.12    0.098
  38. LP*(   1) C   8                /198. BD*(   2) C   9 - C  10           13.31    0.12    0.098


 Natural Bond Orbitals (Summary):

                                                            Principal Delocalizations
           NBO                        Occupancy    Energy   (geminal,vicinal,remote)
 ====================================================================================
 Molecular unit  1  (C9H12O)
     1. BD (   1) C   1 - C   2          0.98422    -0.73219  185(v),181(g),58(v),182(g)
                                                    183(g),37(r)
     2. BD (   1) C   1 - H  11          0.99397    -0.60356  183(v)
     3. BD (   1) C   1 - H  12          0.97960    -0.60061  181(v)
     4. BD (   1) C   1 - H  13          0.99301    -0.60081  182(v)
     5. BD (   1) C   2 - C   3          0.94377    -0.75945  37(v),187(v),186(g),185(g)
                                                    179(v),39(v),177(g),77(v)
                                                    66(v),189(v),188(v)
     6. BD (   1) C   2 - H  14          0.98645    -0.62833  184(v),180(v),40(v)
     7. BD (   1) C   2 - H  15          0.98398    -0.62537  186(v),178(v),184(v),40(v)
     8. BD (   1) C   3 - O   4          0.99263    -1.00589  188(v),182(v),37(v),181(g)
     9. BD (   1) C   3 - C   5          0.98403    -0.81341  189(g),188(g),197(v),190(v)
                                                    177(v),181(g),120(v),84(v)
                                                    49(v),186(g),67(v)
    10. BD (   1) C   3 - H  16          0.93667    -0.66370  37(v),189(v),183(v),48(v)
    11. BD (   1) O   4 - H  17          0.99387    -0.87758  181(v),57(v),60(v)
    12. BD (   1) C   5 - C   6          0.98684    -0.88616  189(g),190(g),185(g),200(v)
                                                    194(v),94(v),192(g),184(v)
                                                    93(v),57(v),120(v)
    13. BD (   1) C   5 - C  10          0.98622    -0.88353  188(g),197(g),185(g),192(v)
                                                    199(v),57(v),112(v),200(g)
                                                    111(v),84(v),186(v)
    14. BD (   1) C   6 - C   7          0.98939    -0.87871  185(v),188(g),193(g),196(v)
                                                    76(v),192(g),194(g),103(v)
                                                    102(v),75(v)
    15. BD (   2) C   6 - C   7          0.84802    -0.44402  38(v),37(v),107(v),105(v)
    16. BD (   1) C   6 - H  18          0.98943    -0.69411  189(v),193(v),190(g),75(v)
                                                    188(g),93(v)
    17. BD (   1) C   7 - C   8          0.99032    -0.88202  199(v),192(v),190(g),195(g)
                                                    85(v),112(v),194(g),196(g)
                                                    111(v),84(v)
    18. BD (   1) C   7 - H  19          0.98966    -0.68958  188(v),195(v),190(g),193(g)
                                                    102(v),84(v)
    19. BD (   1) C   8 - C   9          0.99037    -0.88185  194(v),197(g),200(v),193(g)
                                                    121(v),94(v),199(g),196(g)
                                                    93(v)
    20. BD (   1) C   8 - H  20          0.98990    -0.69905  197(v),190(v),111(v),93(v)
                                                    195(g),193(g)
    21. BD (   1) C   9 - C  10          0.98937    -0.87759  185(v),189(g),195(g),196(v)
                                                    200(g),75(v),199(g),103(v)
                                                    102(v),77(v)
    22. BD (   2) C   9 - C  10          0.84368    -0.44264  38(v),37(v),107(v)
    23. BD (   1) C   9 - H  21          0.98946    -0.68795  189(v),193(v),197(g),195(g)
                                                    102(v),120(v)
    24. BD (   1) C  10 - H  22          0.98901    -0.69154  188(v),195(v),197(g),189(g)
                                                    111(v),75(v)
    25. CR (   1) C   1                  0.99962   -10.18983  133(v),137(v),50(v),129(v)
    26. CR (   1) C   2                  0.99954   -10.22169  41(v),145(v),141(v),61(v)
    27. CR (   1) C   3                  0.99942   -10.31247  184(g),189(v),188(v),149(v)
                                                    51(v),181(g)
    28. CR (   1) O   4                  0.99987   -19.13424  57(v),61(v)
    29. CR (   1) C   5                  0.99940   -10.28425  85(v),121(v),197(v),190(v)
                                                    192(v),58(v),200(v),62(v)
    30. CR (   1) C   6                  0.99944   -10.26515  94(v),189(v),185(v),75(v)
                                                    193(v),157(v),76(v),194(v)
    31. CR (   1) C   7                  0.99949   -10.26667  103(v),188(v),86(v),195(v)
                                                    161(v),192(v),85(v),196(v)
                                                    104(v)
    32. CR (   1) C   8                  0.99947   -10.28159  112(v),94(v),197(v),190(v)
                                                    165(v),194(v),199(v),113(v)
                                                    95(v)
    33. CR (   1) C   9                  0.99949   -10.26524  103(v),189(v),122(v),193(v)
                                                    169(v),200(v),196(v),104(v)
    34. CR (   1) C  10                  0.99944   -10.26325  112(v),76(v),188(v),185(v)
                                                    195(v),77(v),173(v),199(v)
    35. LP (   1) O   4                  0.98967    -0.75095  57(v),185(v),186(v),155(v)
                                                    181(v),182(r)
    36. LP (   2) O   4                  0.86279    -0.46008  185(v),186(v),37(r),153(v)
                                                    184(g),59(v),62(v)
    37. LP*(   1) C   5                  0.25888    -0.27280  198(v),191(v),38(r),181(v)
                                                    87(v),123(v),77(g),184(v)
                                                    186(v)
    38. LP*(   1) C   8                  0.22862    -0.26448  191(v),198(v),37(r),107(g)
                                                    96(v),114(v)
    39. RY*(   1) C   1                  0.00192     0.63581   
    40. RY*(   2) C   1                  0.00104     0.71462   
    41. RY*(   3) C   1                  0.00023     0.41350   
    42. RY*(   4) C   1                  0.00006     1.30820   
    43. RY*(   5) C   1                  0.00001     1.84806   
    44. RY*(   6) C   1                  0.00001     1.49685   
    45. RY*(   7) C   1                  0.00000     2.15455   
    46. RY*(   8) C   1                  0.00001     2.17648   
    47. RY*(   9) C   1                  0.00000     2.12335   
    48. RY*(   1) C   2                  0.00208     0.74273   
    49. RY*(   2) C   2                  0.00157     0.71320   
    50. RY*(   3) C   2                  0.00052     0.83504   
    51. RY*(   4) C   2                  0.00042     0.85025   
    52. RY*(   5) C   2                  0.00016     1.86304   
    53. RY*(   6) C   2                  0.00012     1.60007   
    54. RY*(   7) C   2                  0.00006     2.03491   
    55. RY*(   8) C   2                  0.00002     2.09290   
    56. RY*(   9) C   2                  0.00000     2.02160   
    57. RY*(   1) C   3                  0.00368     0.69495   
    58. RY*(   2) C   3                  0.00227     0.75752   
    59. RY*(   3) C   3                  0.00125     1.40270   
    60. RY*(   4) C   3                  0.00075     1.62803   
    61. RY*(   5) C   3                  0.00055     1.04938   
    62. RY*(   6) C   3                  0.00039     1.14104   
    63. RY*(   7) C   3                  0.00018     1.81407   
    64. RY*(   8) C   3                  0.00014     1.92969   
    65. RY*(   9) C   3                  0.00002     2.00266   
    66. RY*(   1) O   4                  0.00087     1.19084   
    67. RY*(   2) O   4                  0.00076     1.05815   
    68. RY*(   3) O   4                  0.00018     1.37449   
    69. RY*(   4) O   4                  0.00003     1.15260   
    70. RY*(   5) O   4                  0.00000     2.56249   
    71. RY*(   6) O   4                  0.00000     2.89976   
    72. RY*(   7) O   4                  0.00000     2.59894   
    73. RY*(   8) O   4                  0.00001     2.62037   
    74. RY*(   9) O   4                  0.00000     2.72498   
    75. RY*(   1) C   5                  0.00279     0.88586   
    76. RY*(   2) C   5                  0.00190     0.71398   
    77. RY*(   3) C   5                  0.00119     0.70209   
    78. RY*(   4) C   5                  0.00057     0.69316   
    79. RY*(   5) C   5                  0.00033     1.70107   
    80. RY*(   6) C   5                  0.00017     2.17129   
    81. RY*(   7) C   5                  0.00015     1.61774   
    82. RY*(   8) C   5                  0.00009     1.97867   
    83. RY*(   9) C   5                  0.00001     1.99034   
    84. RY*(   1) C   6                  0.00298     0.97915   
    85. RY*(   2) C   6                  0.00128     0.55118   
    86. RY*(   3) C   6                  0.00054     0.44254   
    87. RY*(   4) C   6                  0.00036     0.58381   
    88. RY*(   5) C   6                  0.00006     2.08556   
    89. RY*(   6) C   6                  0.00007     1.69984   
    90. RY*(   7) C   6                  0.00003     2.17643   
    91. RY*(   8) C   6                  0.00000     1.77143   
    92. RY*(   9) C   6                  0.00001     1.90746   
    93. RY*(   1) C   7                  0.00275     0.99381   
    94. RY*(   2) C   7                  0.00138     0.48462   
    95. RY*(   3) C   7                  0.00044     0.49997   
    96. RY*(   4) C   7                  0.00024     0.59640   
    97. RY*(   5) C   7                  0.00007     2.11828   
    98. RY*(   6) C   7                  0.00006     1.67813   
    99. RY*(   7) C   7                  0.00003     2.05093   
   100. RY*(   8) C   7                  0.00000     1.69659   
   101. RY*(   9) C   7                  0.00000     1.97046   
   102. RY*(   1) C   8                  0.00247     1.02601   
   103. RY*(   2) C   8                  0.00118     0.48412   
   104. RY*(   3) C   8                  0.00051     0.50670   
   105. RY*(   4) C   8                  0.00031     1.73214   
   106. RY*(   5) C   8                  0.00008     2.16925   
   107. RY*(   6) C   8                  0.00009     0.49088   
   108. RY*(   7) C   8                  0.00002     1.99787   
   109. RY*(   8) C   8                  0.00000     1.66667   
   110. RY*(   9) C   8                  0.00000     1.97371   
   111. RY*(   1) C   9                  0.00275     0.99541   
   112. RY*(   2) C   9                  0.00139     0.48746   
   113. RY*(   3) C   9                  0.00045     0.50707   
   114. RY*(   4) C   9                  0.00026     0.53396   
   115. RY*(   5) C   9                  0.00008     2.06429   
   116. RY*(   6) C   9                  0.00006     1.79350   
   117. RY*(   7) C   9                  0.00003     2.04036   
   118. RY*(   8) C   9                  0.00000     1.82691   
   119. RY*(   9) C   9                  0.00000     1.85537   
   120. RY*(   1) C  10                  0.00328     0.93247   
   121. RY*(   2) C  10                  0.00170     0.59599   
   122. RY*(   3) C  10                  0.00053     0.44878   
   123. RY*(   4) C  10                  0.00039     0.51476   
   124. RY*(   5) C  10                  0.00009     1.89038   
   125. RY*(   6) C  10                  0.00006     2.01574   
   126. RY*(   7) C  10                  0.00003     2.11931   
   127. RY*(   8) C  10                  0.00001     1.77399   
   128. RY*(   9) C  10                  0.00001     1.93825   
   129. RY*(   1) H  11                  0.00071     0.32149   
   130. RY*(   2) H  11                  0.00010     1.66784   
   131. RY*(   3) H  11                  0.00007     1.67011   
   132. RY*(   4) H  11                  0.00001     2.12680   
   133. RY*(   1) H  12                  0.00048     0.33460   
   134. RY*(   2) H  12                  0.00009     1.68155   
   135. RY*(   3) H  12                  0.00007     1.65493   
   136. RY*(   4) H  12                  0.00002     2.12922   
   137. RY*(   1) H  13                  0.00096     0.29809   
   138. RY*(   2) H  13                  0.00009     1.68142   
   139. RY*(   3) H  13                  0.00008     1.64793   
   140. RY*(   4) H  13                  0.00002     2.20060   
   141. RY*(   1) H  14                  0.00103     0.28017   
   142. RY*(   2) H  14                  0.00009     1.65500   
   143. RY*(   3) H  14                  0.00006     1.68984   
   144. RY*(   4) H  14                  0.00002     2.17774   
   145. RY*(   1) H  15                  0.00141     0.26799   
   146. RY*(   2) H  15                  0.00009     1.71775   
   147. RY*(   3) H  15                  0.00005     1.70911   
   148. RY*(   4) H  15                  0.00002     2.17705   
   149. RY*(   1) H  16                  0.00149     0.22332   
   150. RY*(   2) H  16                  0.00009     1.72306   
   151. RY*(   3) H  16                  0.00005     1.77397   
   152. RY*(   4) H  16                  0.00002     2.09840   
   153. RY*(   1) H  17                  0.00078     1.30282   
   154. RY*(   2) H  17                  0.00057     1.11146   
   155. RY*(   3) H  17                  0.00050     1.09162   
   156. RY*(   4) H  17                  0.00001     2.15569   
   157. RY*(   1) H  18                  0.00079     0.20175   
   158. RY*(   2) H  18                  0.00006     1.48416   
   159. RY*(   3) H  18                  0.00003     2.07172   
   160. RY*(   4) H  18                  0.00004     1.92720   
   161. RY*(   1) H  19                  0.00070     0.18908   
   162. RY*(   2) H  19                  0.00005     1.48087   
   163. RY*(   3) H  19                  0.00003     2.07609   
   164. RY*(   4) H  19                  0.00004     1.90820   
   165. RY*(   1) H  20                  0.00075     0.18219   
   166. RY*(   2) H  20                  0.00004     2.17289   
   167. RY*(   3) H  20                  0.00004     1.79045   
   168. RY*(   4) H  20                  0.00002     1.46984   
   169. RY*(   1) H  21                  0.00070     0.19096   
   170. RY*(   2) H  21                  0.00005     1.48391   
   171. RY*(   3) H  21                  0.00003     2.10693   
   172. RY*(   4) H  21                  0.00004     1.87989   
   173. RY*(   1) H  22                  0.00153     0.20847   
   174. RY*(   2) H  22                  0.00004     1.89440   
   175. RY*(   3) H  22                  0.00005     1.49669   
   176. RY*(   4) H  22                  0.00003     2.12081   
   177. BD*(   1) C   1 - C   2          0.00365     0.26883   
   178. BD*(   1) C   1 - H  11          0.00358     0.32725   
   179. BD*(   1) C   1 - H  12          0.00210     0.34172   
   180. BD*(   1) C   1 - H  13          0.00367     0.34261   
   181. BD*(   1) C   2 - C   3          0.01408     0.22045   
   182. BD*(   1) C   2 - H  14          0.00692     0.30795   
   183. BD*(   1) C   2 - H  15          0.00801     0.30895   
   184. BD*(   1) C   3 - O   4          0.01338     0.11784   
   185. BD*(   1) C   3 - C   5          0.02267     0.22143   
   186. BD*(   1) C   3 - H  16          0.01535     0.26675   
   187. BD*(   1) O   4 - H  17          0.00281     0.26897   
   188. BD*(   1) C   5 - C   6          0.01225     0.37135   
   189. BD*(   1) C   5 - C  10          0.01286     0.36864   
   190. BD*(   1) C   6 - C   7          0.00811     0.38173   
   191. BD*(   2) C   6 - C   7          0.03208    -0.14697   
   192. BD*(   1) C   6 - H  18          0.00729     0.28742   
   193. BD*(   1) C   7 - C   8          0.00799     0.37708   
   194. BD*(   1) C   7 - H  19          0.00655     0.30248   
   195. BD*(   1) C   8 - C   9          0.00808     0.37839   
   196. BD*(   1) C   8 - H  20          0.00655     0.29667   
   197. BD*(   1) C   9 - C  10          0.00830     0.38355   
   198. BD*(   2) C   9 - C  10          0.03363    -0.14646   
   199. BD*(   1) C   9 - H  21          0.00663     0.30366   
   200. BD*(   1) C  10 - H  22          0.00779     0.29765   
       -------------------------------
              Total Lewis   35.19152  ( 97.7542%)
        Valence non-Lewis    0.74183  (  2.0606%)
        Rydberg non-Lewis    0.06665  (  0.1851%)
       -------------------------------
            Total unit  1   36.00000  (100.0000%)
           Charge unit  1    1.00000
 Unable to Open any file for archive entry.
 1\1\GINC-COMPUTE-0-14\SP\UB3LYP\def2SVP\C9H12O1(1+,2)\ZAHRT2\08-Jan-20
 21\0\\# b3lyp/def2svp geom=NewRedundant pop=NBO\\15\\1,2\C,0,3.2929402
 487,-0.289214172,0.2802913349\C,0,1.7992884016,-0.250870615,0.59271426
 36\C,0,0.936735647,0.0823933456,-0.6288128014\O,0,1.1937993021,-0.9146
 747622,-1.6040668041\C,0,-0.5362337242,0.1646326557,-0.2687563141\C,0,
 -1.0986842203,1.3713130491,0.1688406725\C,0,-2.4416441238,1.4361296982
 ,0.5468256035\C,0,-3.2419608689,0.2911437737,0.4867803643\C,0,-2.69017
 89111,-0.9153318234,0.0468429743\C,0,-1.3454864802,-0.9782856008,-0.32
 71472269\H,0,3.6489194584,0.689724437,-0.0824809558\H,0,3.8801677013,-
 0.5495049811,1.1747541654\H,0,3.5034517999,-1.0325358297,-0.5019145189
 \H,0,1.5831158973,0.4939811111,1.3762110981\H,0,1.4622971974,-1.225548
 3562,0.9851950152\H,0,1.2546996397,1.0774522363,-1.0053947483\H,0,0.65
 45986915,-0.7183565365,-2.3813513763\H,0,-0.4772196844,2.2709013296,0.
 2100382573\H,0,-2.8673663795,2.3846811767,0.8835631567\H,0,-4.29391586
 01,0.3408405048,0.7781265751\H,0,-3.3108553295,-1.8135384532,-0.004645
 863\H,0,-0.9064684027,-1.915332188,-0.6754652949\\Version=ES64L-G16Rev
 C.01\State=2-A\HF=-424.7832804\S2=0.758708\S2-1=0.\S2A=0.750037\RMSD=4
 .941e-09\Dipole=-1.5998729,0.5995638,-0.0391772\Quadrupole=10.2455727,
 -3.8736994,-6.3718733,0.0605036,-2.179084,1.4443135\PG=C01 [X(C9H12O1)
 ]\\@
 The archive entry for this job was punched.


 GOORD'S AXIOM:  A MEETING IS AN EVENT AT WHICH
 THE MINUTES ARE KEPT AND THE HOURS ARE LOST.
 File lengths (MBytes):  RWF=     43 Int=      0 D2E=      0 Chk=      4 Scr=      1
 Normal termination of Gaussian 16
