# Supplementary material for: Machine-Learning-Guided Discovery of Electrochemical Reactions
Source: J Am Chem Soc. 2022 Dec 2;144(49):22599–610. doi: 10.1021/jacs.2c08997 (PMC9756344; doi:10.1021/jacs.2c08997)
Supplement: Supplementary file 3 — ja2c08997_si_003.zip [file ja2c08997_si_003.zip › Oxidation Site Selectivity/Ologs_notimes/32.log]

 Entering Gaussian System, Link 0=g16
 Input=32.com
 Output=32.log
 Initial command:
  
 Copyright (c) 1988-2019, Gaussian, Inc.  All Rights Reserved.
  
 This is part of the Gaussian(R) 16 program.  It is based on
 the Gaussian(R) 09 system (copyright 2009, Gaussian, Inc.),
 the Gaussian(R) 03 system (copyright 2003, Gaussian, Inc.),
 the Gaussian(R) 98 system (copyright 1998, Gaussian, Inc.),
 the Gaussian(R) 94 system (copyright 1995, Gaussian, Inc.),
 the Gaussian 92(TM) system (copyright 1992, Gaussian, Inc.),
 the Gaussian 90(TM) system (copyright 1990, Gaussian, Inc.),
 the Gaussian 88(TM) system (copyright 1988, Gaussian, Inc.),
 the Gaussian 86(TM) system (copyright 1986, Carnegie Mellon
 University), and the Gaussian 82(TM) system (copyright 1983,
 Carnegie Mellon University). Gaussian is a federally registered
 trademark of Gaussian, Inc.
  
 This software contains proprietary and confidential information,
 including trade secrets, belonging to Gaussian, Inc.
  
 This software is provided under written license and may be
 used, copied, transmitted, or stored only in accord with that
 written license.
  
 The following legend is applicable only to US Government
 contracts under FAR:
  
                    RESTRICTED RIGHTS LEGEND
  
 Use, reproduction and disclosure by the US Government is
 subject to restrictions as set forth in subparagraphs (a)
 and (c) of the Commercial Computer Software - Restricted
 Rights clause in FAR 52.227-19.
  
 Gaussian, Inc.
 340 Quinnipiac St., Bldg. 40, Wallingford CT 06492
  
  
 ---------------------------------------------------------------
 Warning -- This program may not be used in any manner that
 competes with the business of Gaussian, Inc. or will provide
 assistance to any competitor of Gaussian, Inc.  The licensee
 of this program is prohibited from giving any competitor of
 Gaussian, Inc. access to this program.  By using this program,
 the user acknowledges that Gaussian, Inc. is engaged in the
 business of creating and licensing software in the field of
 computational chemistry and represents and warrants to the
 licensee that it is not a competitor of Gaussian, Inc. and that
 it will not use this program in any manner prohibited above.
 ---------------------------------------------------------------
  

 Cite this work as:
 Gaussian 16, Revision C.01,
 M. J. Frisch, G. W. Trucks, H. B. Schlegel, G. E. Scuseria, 
 M. A. Robb, J. R. Cheeseman, G. Scalmani, V. Barone, 
 G. A. Petersson, H. Nakatsuji, X. Li, M. Caricato, A. V. Marenich, 
 J. Bloino, B. G. Janesko, R. Gomperts, B. Mennucci, H. P. Hratchian, 
 J. V. Ortiz, A. F. Izmaylov, J. L. Sonnenberg, D. Williams-Young, 
 F. Ding, F. Lipparini, F. Egidi, J. Goings, B. Peng, A. Petrone, 
 T. Henderson, D. Ranasinghe, V. G. Zakrzewski, J. Gao, N. Rega, 
 G. Zheng, W. Liang, M. Hada, M. Ehara, K. Toyota, R. Fukuda, 
 J. Hasegawa, M. Ishida, T. Nakajima, Y. Honda, O. Kitao, H. Nakai, 
 T. Vreven, K. Throssell, J. A. Montgomery, Jr., J. E. Peralta, 
 F. Ogliaro, M. J. Bearpark, J. J. Heyd, E. N. Brothers, K. N. Kudin, 
 V. N. Staroverov, T. A. Keith, R. Kobayashi, J. Normand, 
 K. Raghavachari, A. P. Rendell, J. C. Burant, S. S. Iyengar, 
 J. Tomasi, M. Cossi, J. M. Millam, M. Klene, C. Adamo, R. Cammi, 
 J. W. Ochterski, R. L. Martin, K. Morokuma, O. Farkas, 
 J. B. Foresman, and D. J. Fox, Gaussian, Inc., Wallingford CT, 2019.
 
 ******************************************
 Gaussian 16:  ES64L-G16RevC.01  3-Jul-2019
                 8-Jan-2021 
 ******************************************
 %nprocshared=16
 Will use up to   16 processors via shared memory.
 %mem=7GB
 -----------------------------------------
 # b3lyp/def2svp geom=NewRedundant pop=NBO
 -----------------------------------------
 1/29=4000,38=1,172=1/1;
 2/12=2,17=6,18=5,40=1/2;
 3/5=43,7=101,11=2,25=1,30=1,74=-5/1,2,3;
 4//1;
 5/5=2,38=5/2;
 6/7=2,8=2,9=2,10=2,28=1,40=1/1,7;
 99/5=1,9=1/99;
 --
 32
 --
 Symbolic Z-matrix:
 Charge =  1 Multiplicity = 2
 O                     2.5287    0.14968   1.02339 
 C                     2.00902  -0.11088  -0.26532 
 C                     0.50719  -0.0541   -0.18948 
 C                    -0.24278  -1.18297   0.15128 
 F                     0.36526  -2.35648   0.32812 
 C                    -1.63135  -1.13306   0.28488 
 F                    -2.32413  -2.22541   0.59165 
 C                    -2.29137   0.08604   0.11291 
 F                    -3.61014   0.14977   0.24455 
 C                    -1.56734   1.23352  -0.21949 
 F                    -2.19929   2.39031  -0.39204 
 C                    -0.17961   1.1528   -0.34652 
 F                     0.49022   2.26338  -0.65645 
 H                     3.49261   0.11226   0.9702 
 H                     2.30287  -1.11107  -0.63267 
 H                     2.35014   0.63622  -1.00501 
 
                          Input orientation:                          
 ---------------------------------------------------------------------
 Center     Atomic      Atomic             Coordinates (Angstroms)
 Number     Number       Type             X           Y           Z
 ---------------------------------------------------------------------
      1          8           0        2.528696    0.149677    1.023388
      2          6           0        2.009022   -0.110884   -0.265325
      3          6           0        0.507192   -0.054096   -0.189482
      4          6           0       -0.242782   -1.182973    0.151280
      5          9           0        0.365263   -2.356478    0.328120
      6          6           0       -1.631348   -1.133064    0.284877
      7          9           0       -2.324132   -2.225410    0.591653
      8          6           0       -2.291368    0.086043    0.112913
      9          9           0       -3.610142    0.149767    0.244549
     10          6           0       -1.567338    1.233523   -0.219486
     11          9           0       -2.199289    2.390305   -0.392041
     12          6           0       -0.179606    1.152798   -0.346515
     13          9           0        0.490217    2.263375   -0.656452
     14          1           0        3.492609    0.112264    0.970204
     15          1           0        2.302870   -1.111068   -0.632672
     16          1           0        2.350136    0.636221   -1.005011
 ---------------------------------------------------------------------
                    Distance matrix (angstroms):
                    1          2          3          4          5
     1  O    0.000000
     2  C    1.413766   0.000000
     3  C    2.366232   1.504816   0.000000
     4  C    3.196501   2.528549   1.397478   0.000000
     5  F    3.382995   2.845491   2.364110   1.333456   0.000000
     6  C    4.415516   3.820977   2.441831   1.395870   2.342022
     7  F    5.420090   4.897128   3.652557   2.369097   2.705452
     8  C    4.905714   4.321481   2.818336   2.410099   3.615233
     9  F    6.188047   5.648267   4.145164   3.622707   4.700223
    10  C    4.415535   3.820979   2.441830   2.780534   4.113748
    11  F    5.420120   4.897130   3.652556   4.109919   5.443116
    12  C    3.196527   2.528552   1.397477   2.389062   3.614835
    13  F    3.383043   2.845497   2.364111   3.614835   4.725255
    14  H    0.966104   1.943542   3.207064   4.037502   4.035747
    15  H    2.093564   1.105287   2.130274   2.664601   2.495694
    16  H    2.093564   1.105287   2.130274   3.371899   3.830562
                    6          7          8          9         10
     6  C    0.000000
     7  F    1.329392   0.000000
     8  C    1.396932   2.360738   0.000000
     9  F    2.358582   2.723191   1.326859   0.000000
    10  C    2.420581   3.632479   1.396932   2.358582   0.000000
    11  F    3.632479   4.721024   2.360738   2.723191   1.329392
    12  C    2.780535   4.109920   2.410100   3.622708   1.395870
    13  F    4.113749   5.443117   3.615233   4.700222   2.342021
    14  H    5.317466   6.280326   5.847224   7.139822   5.317485
    15  H    4.039858   4.914253   4.805829   6.109250   4.543824
    16  H    4.543830   5.708507   4.805831   6.109252   4.039854
                   11         12         13         14         15
    11  F    0.000000
    12  C    2.369097   0.000000
    13  F    2.705451   1.333456   0.000000
    14  H    6.280357   4.037527   4.035796   0.000000
    15  H    5.708499   3.371892   3.830554   2.341203   0.000000
    16  H    4.914246   2.664594   2.495681   2.341207   1.787145
                   16
    16  H    0.000000
 Stoichiometry    C7H3F5O(1+,2)
 Framework group  C1[X(C7H3F5O)]
 Deg. of freedom    42
 Full point group                 C1      NOp   1
 Largest Abelian subgroup         C1      NOp   1
 Largest concise Abelian subgroup C1      NOp   1
                         Standard orientation:                         
 ---------------------------------------------------------------------
 Center     Atomic      Atomic             Coordinates (Angstroms)
 Number     Number       Type             X           Y           Z
 ---------------------------------------------------------------------
      1          8           0        3.124832   -0.000002    0.942022
      2          6           0        2.593629    0.000026   -0.368152
      3          6           0        1.092074    0.000014   -0.269154
      4          6           0        0.374322   -1.194524   -0.164969
      5          9           0        1.012848   -2.362614   -0.242140
      6          6           0       -1.013041   -1.210297   -0.011905
      7          9           0       -1.674979   -2.360526    0.066171
      8          6           0       -1.704551   -0.000014    0.079998
      9          9           0       -3.022510   -0.000026    0.233425
     10          6           0       -1.013064    1.210283   -0.011903
     11          9           0       -1.675025    2.360499    0.066175
     12          6           0        0.374299    1.194538   -0.164967
     13          9           0        1.012801    2.362642   -0.242132
     14          1           0        4.088529    0.000001    0.873875
     15          1           0        2.906307   -0.893532   -0.938632
     16          1           0        2.906296    0.893613   -0.938591
 ---------------------------------------------------------------------
 Rotational constants (GHZ):           0.9752183           0.7329944           0.4353315
 Standard basis: def2SVP (5D, 7F)
 There are   210 symmetry adapted cartesian basis functions of A   symmetry.
 There are   197 symmetry adapted basis functions of A   symmetry.
   197 basis functions,   346 primitive gaussians,   210 cartesian basis functions
    49 alpha electrons       48 beta electrons
       nuclear repulsion energy       838.1954302003 Hartrees.
 NAtoms=   16 NActive=   16 NUniq=   16 SFac= 1.00D+00 NAtFMM=   60 NAOKFM=F Big=F
 Integral buffers will be    131072 words long.
 Raffenetti 2 integral format.
 Two-electron integral symmetry is turned on.
 One-electron integrals computed using PRISM.
   1 Symmetry operations used in ECPInt.
 ECPInt:  NShTT=    3828 NPrTT=   14884 LenC2=    3633 LenP2D=   10318.
 LDataN:  DoStor=T MaxTD1= 4 Len=   56
 NBasis=   197 RedAO= T EigKep=  1.42D-04  NBF=   197
 NBsUse=   197 1.00D-06 EigRej= -1.00D+00 NBFU=   197
 ExpMin= 1.22D-01 ExpMax= 2.89D+03 ExpMxC= 4.35D+02 IAcc=3 IRadAn=         5 AccDes= 0.00D+00
 Harris functional with IExCor=  402 and IRadAn=       5 diagonalized for initial guess.
 HarFok:  IExCor=  402 AccDes= 0.00D+00 IRadAn=         5 IDoV= 1 UseB2=F ITyADJ=14
 ICtDFT=  3500011 ScaDFX=  1.000000  1.000000  1.000000  1.000000
 FoFCou: FMM=F IPFlag=           0 FMFlag=      100000 FMFlg1=           0
         NFxFlg=           0 DoJE=T BraDBF=F KetDBF=T FulRan=T
         wScrn=  0.000000 ICntrl=       500 IOpCl=  0 I1Cent=   200000004 NGrid=           0
         NMat0=    1 NMatS0=      1 NMatT0=    0 NMatD0=    1 NMtDS0=    0 NMtDT0=    0
 Petite list used in FoFCou.
 Initial guess <Sx>= 0.0000 <Sy>= 0.0000 <Sz>= 0.5000 <S**2>= 0.7500 S= 0.5000
 Requested convergence on RMS density matrix=1.00D-08 within 128 cycles.
 Requested convergence on MAX density matrix=1.00D-06.
 Requested convergence on             energy=1.00D-06.
 No special actions if energy rises.
 Integral accuracy reduced to 1.0D-05 until final iterations.
 EnCoef did   100 forward-backward iterations
 Initial convergence to 1.0D-05 achieved.  Increase integral accuracy.
 SCF Done:  E(UB3LYP) =  -841.942115839     A.U. after   24 cycles
            NFock= 24  Conv=0.71D-08     -V/T= 2.0073
 <Sx>= 0.0000 <Sy>= 0.0000 <Sz>= 0.5000 <S**2>= 0.7600 S= 0.5050
 <L.S>= 0.000000000000E+00
 Annihilation of the first spin contaminant:
 S**2 before annihilation     0.7600,   after     0.7501

 **********************************************************************

            Population analysis using the SCF Density.

 **********************************************************************

 Orbital symmetries:
 Alpha Orbitals:
       Occupied  (A) (A) (A) (A) (A) (A) (A) (A) (A) (A) (A) (A)
                 (A) (A) (A) (A) (A) (A) (A) (A) (A) (A) (A) (A)
                 (A) (A) (A) (A) (A) (A) (A) (A) (A) (A) (A) (A)
                 (A) (A) (A) (A) (A) (A) (A) (A) (A) (A) (A) (A)
                 (A)
       Virtual   (A) (A) (A) (A) (A) (A) (A) (A) (A) (A) (A) (A)
                 (A) (A) (A) (A) (A) (A) (A) (A) (A) (A) (A) (A)
                 (A) (A) (A) (A) (A) (A) (A) (A) (A) (A) (A) (A)
                 (A) (A) (A) (A) (A) (A) (A) (A) (A) (A) (A) (A)
                 (A) (A) (A) (A) (A) (A) (A) (A) (A) (A) (A) (A)
                 (A) (A) (A) (A) (A) (A) (A) (A) (A) (A) (A) (A)
                 (A) (A) (A) (A) (A) (A) (A) (A) (A) (A) (A) (A)
                 (A) (A) (A) (A) (A) (A) (A) (A) (A) (A) (A) (A)
                 (A) (A) (A) (A) (A) (A) (A) (A) (A) (A) (A) (A)
                 (A) (A) (A) (A) (A) (A) (A) (A) (A) (A) (A) (A)
                 (A) (A) (A) (A) (A) (A) (A) (A) (A) (A) (A) (A)
                 (A) (A) (A) (A) (A) (A) (A) (A) (A) (A) (A) (A)
                 (A) (A) (A) (A)
 Beta  Orbitals:
       Occupied  (A) (A) (A) (A) (A) (A) (A) (A) (A) (A) (A) (A)
                 (A) (A) (A) (A) (A) (A) (A) (A) (A) (A) (A) (A)
                 (A) (A) (A) (A) (A) (A) (A) (A) (A) (A) (A) (A)
                 (A) (A) (A) (A) (A) (A) (A) (A) (A) (A) (A) (A)
       Virtual   (A) (A) (A) (A) (A) (A) (A) (A) (A) (A) (A) (A)
                 (A) (A) (A) (A) (A) (A) (A) (A) (A) (A) (A) (A)
                 (A) (A) (A) (A) (A) (A) (A) (A) (A) (A) (A) (A)
                 (A) (A) (A) (A) (A) (A) (A) (A) (A) (A) (A) (A)
                 (A) (A) (A) (A) (A) (A) (A) (A) (A) (A) (A) (A)
                 (A) (A) (A) (A) (A) (A) (A) (A) (A) (A) (A) (A)
                 (A) (A) (A) (A) (A) (A) (A) (A) (A) (A) (A) (A)
                 (A) (A) (A) (A) (A) (A) (A) (A) (A) (A) (A) (A)
                 (A) (A) (A) (A) (A) (A) (A) (A) (A) (A) (A) (A)
                 (A) (A) (A) (A) (A) (A) (A) (A) (A) (A) (A) (A)
                 (A) (A) (A) (A) (A) (A) (A) (A) (A) (A) (A) (A)
                 (A) (A) (A) (A) (A) (A) (A) (A) (A) (A) (A) (A)
                 (A) (A) (A) (A) (A)
 The electronic state is 2-A.
 Alpha  occ. eigenvalues --  -24.93970 -24.93967 -24.93883 -24.93883 -24.91317
 Alpha  occ. eigenvalues --  -19.33256 -10.54027 -10.54021 -10.53928 -10.53926
 Alpha  occ. eigenvalues --  -10.51720 -10.43862 -10.43747  -1.45718  -1.45468
 Alpha  occ. eigenvalues --   -1.44219  -1.43958  -1.42082  -1.20738  -1.12467
 Alpha  occ. eigenvalues --   -1.00825  -1.00571  -0.91223  -0.87522  -0.84666
 Alpha  occ. eigenvalues --   -0.81453  -0.79707  -0.78035  -0.76459  -0.74599
 Alpha  occ. eigenvalues --   -0.74259  -0.73647  -0.71692  -0.71319  -0.69048
 Alpha  occ. eigenvalues --   -0.68339  -0.66218  -0.65632  -0.65153  -0.63897
 Alpha  occ. eigenvalues --   -0.63013  -0.62014  -0.61102  -0.59259  -0.57293
 Alpha  occ. eigenvalues --   -0.53618  -0.49322  -0.47997  -0.47379
 Alpha virt. eigenvalues --   -0.25437  -0.24821  -0.19622  -0.11495  -0.10908
 Alpha virt. eigenvalues --   -0.08349  -0.06499  -0.04651  -0.04034   0.00959
 Alpha virt. eigenvalues --    0.02668   0.03304   0.04576   0.06706   0.07520
 Alpha virt. eigenvalues --    0.09464   0.10365   0.12131   0.20585   0.21504
 Alpha virt. eigenvalues --    0.21819   0.26537   0.26760   0.27842   0.29304
 Alpha virt. eigenvalues --    0.29772   0.31854   0.34661   0.34888   0.37623
 Alpha virt. eigenvalues --    0.38637   0.38827   0.42883   0.44696   0.45675
 Alpha virt. eigenvalues --    0.45846   0.47241   0.49218   0.49695   0.49946
 Alpha virt. eigenvalues --    0.54642   0.55974   0.56558   0.61207   0.63623
 Alpha virt. eigenvalues --    0.64719   0.64986   0.71804   0.82269   0.84386
 Alpha virt. eigenvalues --    0.87477   0.90271   0.91504   0.93779   0.96583
 Alpha virt. eigenvalues --    0.97270   0.99001   1.01303   1.02082   1.02118
 Alpha virt. eigenvalues --    1.09027   1.09786   1.14644   1.18620   1.21810
 Alpha virt. eigenvalues --    1.22036   1.22912   1.24953   1.24972   1.25855
 Alpha virt. eigenvalues --    1.27063   1.27429   1.28495   1.29193   1.29592
 Alpha virt. eigenvalues --    1.30932   1.38158   1.43635   1.45498   1.50563
 Alpha virt. eigenvalues --    1.50881   1.52299   1.56125   1.59673   1.60173
 Alpha virt. eigenvalues --    1.65982   1.67087   1.68297   1.68765   1.70298
 Alpha virt. eigenvalues --    1.70534   1.75264   1.76066   1.79352   1.79504
 Alpha virt. eigenvalues --    1.81868   1.84047   1.85046   1.91209   1.91628
 Alpha virt. eigenvalues --    1.95986   1.98261   2.01556   2.04042   2.11225
 Alpha virt. eigenvalues --    2.16501   2.18611   2.21332   2.26532   2.28129
 Alpha virt. eigenvalues --    2.29795   2.33489   2.35666   2.38081   2.55490
 Alpha virt. eigenvalues --    2.55719   2.69128   2.79934   2.81618   2.83749
 Alpha virt. eigenvalues --    2.84126   2.85109   2.85599   2.86374   2.87516
 Alpha virt. eigenvalues --    2.88833   2.89468   2.92714   2.92917   2.93577
 Alpha virt. eigenvalues --    3.02946   3.03574   3.03924   3.07944   3.09502
 Alpha virt. eigenvalues --    3.11812   3.12818   3.16514   3.19465   3.26538
 Alpha virt. eigenvalues --    3.32877   3.52573   3.55374   3.55988   3.57673
 Alpha virt. eigenvalues --    3.62526   3.65404   3.81580
  Beta  occ. eigenvalues --  -24.93727 -24.93723 -24.93673 -24.93673 -24.91357
  Beta  occ. eigenvalues --  -19.32938 -10.53697 -10.53693 -10.53561 -10.53560
  Beta  occ. eigenvalues --  -10.51867 -10.43866 -10.43853  -1.45267  -1.44983
  Beta  occ. eigenvalues --   -1.43833  -1.43490  -1.42051  -1.20102  -1.11732
  Beta  occ. eigenvalues --   -1.00680  -0.99224  -0.90890  -0.87061  -0.84345
  Beta  occ. eigenvalues --   -0.81210  -0.79503  -0.77794  -0.76105  -0.74172
  Beta  occ. eigenvalues --   -0.73466  -0.73203  -0.70941  -0.69867  -0.68118
  Beta  occ. eigenvalues --   -0.66849  -0.65692  -0.65513  -0.64954  -0.63686
  Beta  occ. eigenvalues --   -0.62594  -0.61648  -0.60830  -0.59072  -0.55283
  Beta  occ. eigenvalues --   -0.53299  -0.47530  -0.45243
  Beta virt. eigenvalues --   -0.41880  -0.23866  -0.22354  -0.19259  -0.11022
  Beta virt. eigenvalues --   -0.10328  -0.07508  -0.05868  -0.04403  -0.03898
  Beta virt. eigenvalues --    0.01629   0.03444   0.03634   0.04701   0.06936
  Beta virt. eigenvalues --    0.08030   0.09690   0.10871   0.12320   0.21480
  Beta virt. eigenvalues --    0.21790   0.22277   0.26856   0.26900   0.27936
  Beta virt. eigenvalues --    0.29927   0.30667   0.32030   0.35054   0.35354
  Beta virt. eigenvalues --    0.37752   0.38950   0.39246   0.43073   0.45001
  Beta virt. eigenvalues --    0.45928   0.46137   0.47657   0.49276   0.50065
  Beta virt. eigenvalues --    0.50201   0.54894   0.56200   0.56741   0.61513
  Beta virt. eigenvalues --    0.63825   0.64982   0.65143   0.72138   0.82513
  Beta virt. eigenvalues --    0.84574   0.88255   0.90609   0.92080   0.94186
  Beta virt. eigenvalues --    0.97592   0.97841   0.99177   1.01698   1.02540
  Beta virt. eigenvalues --    1.02557   1.09170   1.09892   1.14792   1.18750
  Beta virt. eigenvalues --    1.22051   1.22397   1.23244   1.25090   1.25566
  Beta virt. eigenvalues --    1.26065   1.27314   1.28487   1.28847   1.29691
  Beta virt. eigenvalues --    1.30046   1.31199   1.38787   1.43783   1.46212
  Beta virt. eigenvalues --    1.50729   1.51066   1.52399   1.56371   1.60291
  Beta virt. eigenvalues --    1.60389   1.66677   1.67163   1.68664   1.69419
  Beta virt. eigenvalues --    1.70583   1.70939   1.76263   1.76359   1.79603
  Beta virt. eigenvalues --    1.80250   1.82333   1.84309   1.85391   1.91668
  Beta virt. eigenvalues --    1.92161   1.97183   1.98668   2.01773   2.04272
  Beta virt. eigenvalues --    2.11536   2.17280   2.19046   2.21546   2.26698
  Beta virt. eigenvalues --    2.28282   2.30673   2.33734   2.36064   2.38215
  Beta virt. eigenvalues --    2.55675   2.55933   2.69535   2.80613   2.81872
  Beta virt. eigenvalues --    2.84304   2.84648   2.85690   2.85935   2.86928
  Beta virt. eigenvalues --    2.87958   2.89217   2.90047   2.92930   2.93221
  Beta virt. eigenvalues --    2.93994   3.03344   3.04059   3.04604   3.08017
  Beta virt. eigenvalues --    3.09861   3.12553   3.13251   3.16620   3.19921
  Beta virt. eigenvalues --    3.26609   3.33014   3.52729   3.55582   3.56248
  Beta virt. eigenvalues --    3.57877   3.62654   3.65679   3.81752
          Condensed to atoms (all electrons):
               1          2          3          4          5          6
     1  O    7.655069   0.385358  -0.086805   0.004056  -0.000474   0.000203
     2  C    0.385358   4.430126   0.297915  -0.067081   0.003891   0.014911
     3  C   -0.086805   0.297915   5.992699   0.111219  -0.076644  -0.009004
     4  C    0.004056  -0.067081   0.111219   5.302252   0.424809   0.023325
     5  F   -0.000474   0.003891  -0.076644   0.424809   8.790870  -0.061862
     6  C    0.000203   0.014911  -0.009004   0.023325  -0.061862   5.386077
     7  F    0.000000  -0.000018   0.004623  -0.058962  -0.000887   0.425865
     8  C   -0.000062  -0.003725  -0.081877   0.065721   0.004272   0.026717
     9  F   -0.000000  -0.000001  -0.000265   0.004012  -0.000000  -0.061270
    10  C    0.000203   0.014911  -0.009003  -0.074600  -0.000459   0.049449
    11  F    0.000000  -0.000018   0.004623  -0.000535   0.000000   0.003953
    12  C    0.004055  -0.067083   0.111232   0.016866   0.002807  -0.074601
    13  F   -0.000474   0.003890  -0.076644   0.002807  -0.000000  -0.000459
    14  H    0.327809  -0.022098   0.008741   0.000758  -0.000051   0.000010
    15  H   -0.026958   0.367644   0.005591  -0.041231   0.005802   0.000507
    16  H   -0.026958   0.367646   0.005589   0.018077   0.000210  -0.000282
               7          8          9         10         11         12
     1  O    0.000000  -0.000062  -0.000000   0.000203   0.000000   0.004055
     2  C   -0.000018  -0.003725  -0.000001   0.014911  -0.000018  -0.067083
     3  C    0.004623  -0.081877  -0.000265  -0.009003   0.004623   0.111232
     4  C   -0.058962   0.065721   0.004012  -0.074600  -0.000535   0.016866
     5  F   -0.000887   0.004272  -0.000000  -0.000459   0.000000   0.002807
     6  C    0.425865   0.026717  -0.061270   0.049449   0.003953  -0.074601
     7  F    8.764953  -0.063869  -0.000756   0.003953  -0.000000  -0.000535
     8  C   -0.063869   5.432399   0.417415   0.026714  -0.063869   0.065722
     9  F   -0.000756   0.417415   8.803121  -0.061270  -0.000756   0.004012
    10  C    0.003953   0.026714  -0.061270   5.386079   0.425865   0.023323
    11  F   -0.000000  -0.063869  -0.000756   0.425865   8.764952  -0.058962
    12  C   -0.000535   0.065722   0.004012   0.023323  -0.058962   5.302247
    13  F    0.000000   0.004272  -0.000000  -0.061862  -0.000887   0.424809
    14  H   -0.000000   0.000006   0.000000   0.000010  -0.000000   0.000758
    15  H   -0.000000  -0.000158   0.000000  -0.000282   0.000000   0.018077
    16  H    0.000000  -0.000158   0.000000   0.000507  -0.000000  -0.041231
              13         14         15         16
     1  O   -0.000474   0.327809  -0.026958  -0.026958
     2  C    0.003890  -0.022098   0.367644   0.367646
     3  C   -0.076644   0.008741   0.005591   0.005589
     4  C    0.002807   0.000758  -0.041231   0.018077
     5  F   -0.000000  -0.000051   0.005802   0.000210
     6  C   -0.000459   0.000010   0.000507  -0.000282
     7  F    0.000000  -0.000000  -0.000000   0.000000
     8  C    0.004272   0.000006  -0.000158  -0.000158
     9  F   -0.000000   0.000000   0.000000   0.000000
    10  C   -0.061862   0.000010  -0.000282   0.000507
    11  F   -0.000887  -0.000000   0.000000  -0.000000
    12  C    0.424809   0.000758   0.018077  -0.041231
    13  F    8.790871  -0.000051   0.000210   0.005802
    14  H   -0.000051   0.478146  -0.003222  -0.003222
    15  H    0.000210  -0.003222   0.649881  -0.039862
    16  H    0.005802  -0.003222  -0.039862   0.649881
          Atomic-Atomic Spin Densities.
               1          2          3          4          5          6
     1  O    0.129912  -0.004495  -0.001411  -0.000209   0.000175  -0.000038
     2  C   -0.004495  -0.009805   0.008141  -0.000101  -0.000039  -0.000225
     3  C   -0.001411   0.008141  -0.107655   0.004406   0.001462  -0.008097
     4  C   -0.000209  -0.000101   0.004406   0.206898  -0.025204   0.040599
     5  F    0.000175  -0.000039   0.001462  -0.025204   0.077384  -0.003182
     6  C   -0.000038  -0.000225  -0.008097   0.040599  -0.003182   0.239838
     7  F    0.000000   0.000001  -0.000009  -0.002617   0.000266  -0.030172
     8  C    0.000005   0.000062   0.006993  -0.007224   0.000022  -0.000073
     9  F    0.000000  -0.000000  -0.000013   0.000069  -0.000000  -0.000493
    10  C   -0.000038  -0.000225  -0.008097  -0.001615   0.000024  -0.010806
    11  F    0.000000   0.000001  -0.000009   0.000034  -0.000000   0.000084
    12  C   -0.000209  -0.000102   0.004404  -0.016742   0.000086  -0.001615
    13  F    0.000174  -0.000039   0.001462   0.000086  -0.000000   0.000024
    14  H    0.000509   0.000350  -0.000178  -0.000024   0.000001   0.000002
    15  H   -0.001678   0.001897   0.002451  -0.003673   0.000368  -0.000071
    16  H   -0.001678   0.001897   0.002451   0.001241  -0.000020   0.000021
               7          8          9         10         11         12
     1  O    0.000000   0.000005   0.000000  -0.000038   0.000000  -0.000209
     2  C    0.000001   0.000062  -0.000000  -0.000225   0.000001  -0.000102
     3  C   -0.000009   0.006993  -0.000013  -0.008097  -0.000009   0.004404
     4  C   -0.002617  -0.007224   0.000069  -0.001615   0.000034  -0.016742
     5  F    0.000266   0.000022  -0.000000   0.000024  -0.000000   0.000086
     6  C   -0.030172  -0.000073  -0.000493  -0.010806   0.000084  -0.001615
     7  F    0.090366   0.001534  -0.000012   0.000084  -0.000000   0.000034
     8  C    0.001534  -0.109826   0.009938  -0.000072   0.001534  -0.007224
     9  F   -0.000012   0.009938  -0.016801  -0.000493  -0.000012   0.000069
    10  C    0.000084  -0.000072  -0.000493   0.239849  -0.030174   0.040599
    11  F   -0.000000   0.001534  -0.000012  -0.030174   0.090369  -0.002617
    12  C    0.000034  -0.007224   0.000069   0.040599  -0.002617   0.206887
    13  F   -0.000000   0.000022  -0.000000  -0.003183   0.000266  -0.025203
    14  H    0.000000  -0.000001  -0.000000   0.000002   0.000000  -0.000024
    15  H    0.000001  -0.000006   0.000000   0.000021  -0.000000   0.001241
    16  H   -0.000000  -0.000006   0.000000  -0.000071   0.000001  -0.003673
              13         14         15         16
     1  O    0.000174   0.000509  -0.001678  -0.001678
     2  C   -0.000039   0.000350   0.001897   0.001897
     3  C    0.001462  -0.000178   0.002451   0.002451
     4  C    0.000086  -0.000024  -0.003673   0.001241
     5  F   -0.000000   0.000001   0.000368  -0.000020
     6  C    0.000024   0.000002  -0.000071   0.000021
     7  F   -0.000000   0.000000   0.000001  -0.000000
     8  C    0.000022  -0.000001  -0.000006  -0.000006
     9  F   -0.000000  -0.000000   0.000000   0.000000
    10  C   -0.003183   0.000002   0.000021  -0.000071
    11  F    0.000266   0.000000  -0.000000   0.000001
    12  C   -0.025203  -0.000024   0.001241  -0.003673
    13  F    0.077381   0.000001  -0.000020   0.000368
    14  H    0.000001  -0.004220  -0.000042  -0.000042
    15  H   -0.000020  -0.000042   0.015642  -0.003117
    16  H    0.000368  -0.000042  -0.003117   0.015641
 Mulliken charges and spin densities:
               1          2
     1  O   -0.235021   0.121018
     2  C    0.273732  -0.002682
     3  C   -0.201990  -0.093700
     4  C    0.268507   0.195924
     5  F   -0.092282   0.051343
     6  C    0.276461   0.225795
     7  F   -0.074367   0.059475
     8  C    0.170480  -0.104320
     9  F   -0.104243  -0.007750
    10  C    0.276462   0.225805
    11  F   -0.074367   0.059477
    12  C    0.268505   0.195912
    13  F   -0.092283   0.051341
    14  H    0.212404  -0.003664
    15  H    0.064001   0.013013
    16  H    0.064000   0.013013
 Sum of Mulliken charges =   1.00000   1.00000
 Mulliken charges and spin densities with hydrogens summed into heavy atoms:
               1          2
     1  O   -0.022616   0.117354
     2  C    0.401733   0.023344
     3  C   -0.201990  -0.093700
     4  C    0.268507   0.195924
     5  F   -0.092282   0.051343
     6  C    0.276461   0.225795
     7  F   -0.074367   0.059475
     8  C    0.170480  -0.104320
     9  F   -0.104243  -0.007750
    10  C    0.276462   0.225805
    11  F   -0.074367   0.059477
    12  C    0.268505   0.195912
    13  F   -0.092283   0.051341
 Electronic spatial extent (au):  <R**2>=           2238.6134
 Charge=              1.0000 electrons
 Dipole moment (field-independent basis, Debye):
    X=              3.4948    Y=              0.0000    Z=             -1.3962  Tot=              3.7634
 Quadrupole moment (field-independent basis, Debye-Ang):
   XX=            -41.5571   YY=            -61.9675   ZZ=            -64.9858
   XY=              0.0001   XZ=             -1.8493   YZ=              0.0000
 Traceless Quadrupole moment (field-independent basis, Debye-Ang):
   XX=             14.6131   YY=             -5.7974   ZZ=             -8.8157
   XY=              0.0001   XZ=             -1.8493   YZ=              0.0000
 Octapole moment (field-independent basis, Debye-Ang**2):
  XXX=             85.2851  YYY=             -0.0002  ZZZ=              1.6553  XYY=             -6.2334
  XXY=              0.0005  XXZ=              1.7404  XZZ=             -5.6619  YZZ=             -0.0001
  YYZ=              0.0745  XYZ=             -0.0000
 Hexadecapole moment (field-independent basis, Debye-Ang**3):
 XXXX=           -905.9650 YYYY=           -850.0703 ZZZZ=           -104.7587 XXXY=              0.0005
 XXXZ=             38.7690 YYYX=             -0.0004 YYYZ=              0.0000 ZZZX=             -1.6359
 ZZZY=              0.0002 XXYY=           -358.5005 XXZZ=           -228.8128 YYZZ=           -154.1369
 XXYZ=              0.0001 YYXZ=             -1.9647 ZZXY=             -0.0003
 N-N= 8.381954302003D+02 E-N=-3.643984715344D+03  KE= 8.358762972404D+02
                          Isotropic Fermi Contact Couplings
        Atom                 a.u.       MegaHertz       Gauss      10(-4) cm-1
     1  O(17)              0.03842     -23.29079      -8.31073      -7.76897
     2  C(13)             -0.00475      -5.33866      -1.90497      -1.78079
     3  C(13)             -0.02612     -29.36302     -10.47746      -9.79445
     4  C(13)              0.02878      32.35365      11.54459      10.79202
     5  F(19)              0.03352     141.04692      50.32905      47.04819
     6  C(13)              0.03360      37.77430      13.47881      12.60015
     7  F(19)              0.03919     164.88723      58.83586      55.00046
     8  C(13)             -0.03298     -37.08039     -13.23121     -12.36869
     9  F(19)             -0.00801     -33.69513     -12.02326     -11.23949
    10  C(13)              0.03360      37.77671      13.47967      12.60095
    11  F(19)              0.03919     164.89305      58.83794      55.00240
    12  C(13)              0.02878      32.35111      11.54368      10.79117
    13  F(19)              0.03352     141.04145      50.32710      47.04636
    14  H(1)              -0.00179      -8.02330      -2.86291      -2.67628
    15  H(1)               0.00573      25.60877       9.13785       8.54217
    16  H(1)               0.00573      25.60826       9.13766       8.54200
 --------------------------------------------------------
       Center         ----  Spin Dipole Couplings  ----
                      3XX-RR        3YY-RR        3ZZ-RR
 --------------------------------------------------------
     1   Atom       -0.241957      0.491771     -0.249814
     2   Atom       -0.007659      0.016137     -0.008479
     3   Atom        0.035797      0.036926     -0.072723
     4   Atom       -0.125352     -0.138334      0.263686
     5   Atom       -0.198495     -0.220120      0.418615
     6   Atom       -0.138490     -0.153594      0.292084
     7   Atom       -0.234466     -0.256472      0.490938
     8   Atom        0.044399      0.048108     -0.092506
     9   Atom        0.047049      0.030792     -0.077841
    10   Atom       -0.138496     -0.153600      0.292096
    11   Atom       -0.234474     -0.256480      0.490954
    12   Atom       -0.125345     -0.138328      0.263673
    13   Atom       -0.198486     -0.220112      0.418598
    14   Atom        0.023679     -0.006631     -0.017048
    15   Atom        0.001150     -0.001153      0.000003
    16   Atom        0.001150     -0.001152      0.000002
 --------------------------------------------------------
                        XY            XZ            YZ
 --------------------------------------------------------
     1   Atom        0.000002     -0.001307      0.000019
     2   Atom       -0.000000      0.002442      0.000001
     3   Atom        0.000000     -0.010366      0.000000
     4   Atom       -0.003822      0.036359     -0.009877
     5   Atom        0.004907      0.093556      0.007886
     6   Atom        0.003496      0.054695     -0.003910
     7   Atom       -0.004363      0.099828     -0.000046
     8   Atom        0.000000     -0.016667     -0.000000
     9   Atom        0.000000     -0.014816     -0.000000
    10   Atom       -0.003496      0.054698      0.003911
    11   Atom        0.004363      0.099831      0.000047
    12   Atom        0.003823      0.036356      0.009876
    13   Atom       -0.004907      0.093554     -0.007888
    14   Atom        0.000000     -0.001622      0.000000
    15   Atom       -0.001009     -0.002458      0.003355
    16   Atom        0.001009     -0.002458     -0.003355
 --------------------------------------------------------


 ---------------------------------------------------------------------------------
              Anisotropic Spin Dipole Couplings in Principal Axis System
 ---------------------------------------------------------------------------------

       Atom             a.u.   MegaHertz   Gauss  10(-4) cm-1        Axes

              Baa    -0.2500    18.092     6.456     6.035  0.1599 -0.0000  0.9871
     1 O(17)  Bbb    -0.2417    17.493     6.242     5.835  0.9871  0.0000 -0.1599
              Bcc     0.4918   -35.584   -12.697   -11.870  0.0000  1.0000  0.0000
 
              Baa    -0.0105    -1.415    -0.505    -0.472 -0.6459 -0.0000  0.7634
     2 C(13)  Bbb    -0.0056    -0.751    -0.268    -0.250  0.7634 -0.0000  0.6459
              Bcc     0.0161     2.165     0.773     0.722 -0.0000  1.0000  0.0000
 
              Baa    -0.0737    -9.890    -3.529    -3.299  0.0942 -0.0000  0.9955
     3 C(13)  Bbb     0.0368     4.935     1.761     1.646  0.9955 -0.0011 -0.0942
              Bcc     0.0369     4.955     1.768     1.653  0.0011  1.0000 -0.0001
 
              Baa    -0.1394   -18.703    -6.674    -6.239  0.2632  0.9647 -0.0001
     4 C(13)  Bbb    -0.1279   -17.168    -6.126    -5.726  0.9603 -0.2620 -0.0958
              Bcc     0.2673    35.871    12.799    11.965  0.0924 -0.0251  0.9954
 
              Baa    -0.2217  -111.342   -39.729   -37.140 -0.3662  0.9296  0.0421
     5 F(19)  Bbb    -0.2109  -105.920   -37.795   -35.331  0.9189  0.3683 -0.1412
              Bcc     0.4326   217.262    77.524    72.471  0.1467  0.0131  0.9891
 
              Baa    -0.1552   -20.827    -7.432    -6.947 -0.3680  0.9283  0.0531
     6 C(13)  Bbb    -0.1437   -19.289    -6.883    -6.434  0.9215  0.3718 -0.1123
              Bcc     0.2989    40.116    14.314    13.381  0.1240 -0.0076  0.9923
 
              Baa    -0.2583  -129.714   -46.285   -43.268  0.3824  0.9226 -0.0509
     7 F(19)  Bbb    -0.2461  -123.622   -44.111   -41.236  0.9142 -0.3858 -0.1238
              Bcc     0.5044   253.335    90.396    84.504  0.1339 -0.0008  0.9910
 
              Baa    -0.0945   -12.682    -4.525    -4.230  0.1191  0.0000  0.9929
     8 C(13)  Bbb     0.0464     6.226     2.222     2.077  0.9929 -0.0001 -0.1191
              Bcc     0.0481     6.456     2.304     2.153  0.0001  1.0000 -0.0000
 
              Baa    -0.0796   -39.964   -14.260   -13.331  0.1162  0.0000  0.9932
     9 F(19)  Bbb     0.0308    15.465     5.518     5.158 -0.0000  1.0000  0.0000
              Bcc     0.0488    24.500     8.742     8.172  0.9932  0.0000 -0.1162
 
              Baa    -0.1552   -20.828    -7.432    -6.947  0.3680  0.9283 -0.0531
    10 C(13)  Bbb    -0.1438   -19.290    -6.883    -6.435  0.9215 -0.3718 -0.1123
              Bcc     0.2990    40.118    14.315    13.382  0.1240  0.0076  0.9923
 
              Baa    -0.2583  -129.718   -46.287   -43.269 -0.3825  0.9226  0.0509
    11 F(19)  Bbb    -0.2462  -123.626   -44.113   -41.237  0.9142  0.3858 -0.1238
              Bcc     0.5044   253.344    90.399    84.506  0.1339  0.0008  0.9910
 
              Baa    -0.1394   -18.702    -6.673    -6.238 -0.2632  0.9647  0.0001
    12 C(13)  Bbb    -0.1279   -17.167    -6.125    -5.726  0.9603  0.2620 -0.0958
              Bcc     0.2673    35.869    12.799    11.965  0.0924  0.0251  0.9954
 
              Baa    -0.2217  -111.337   -39.728   -37.138  0.3661  0.9296 -0.0420
    13 F(19)  Bbb    -0.2109  -105.916   -37.793   -35.330  0.9189 -0.3683 -0.1412
              Bcc     0.4326   217.253    77.521    72.468  0.1467 -0.0131  0.9891
 
              Baa    -0.0171    -9.131    -3.258    -3.046  0.0397 -0.0000  0.9992
    14 H(1)   Bbb    -0.0066    -3.538    -1.262    -1.180 -0.0000  1.0000  0.0000
              Bcc     0.0237    12.669     4.520     4.226  0.9992  0.0000 -0.0397
 
              Baa    -0.0041    -2.204    -0.786    -0.735 -0.1827  0.7074 -0.6828
    15 H(1)   Bbb    -0.0006    -0.294    -0.105    -0.098  0.7866  0.5218  0.3301
              Bcc     0.0047     2.498     0.891     0.833 -0.5898  0.4768  0.6518
 
              Baa    -0.0041    -2.204    -0.786    -0.735  0.1827  0.7073  0.6829
    16 H(1)   Bbb    -0.0006    -0.294    -0.105    -0.098  0.7866 -0.5218  0.3301
              Bcc     0.0047     2.498     0.891     0.833 -0.5898 -0.4768  0.6517
 

 ---------------------------------------------------------------------------------

 ******************************Gaussian NBO Version 3.1******************************
             N A T U R A L   A T O M I C   O R B I T A L   A N D
          N A T U R A L   B O N D   O R B I T A L   A N A L Y S I S
 ******************************Gaussian NBO Version 3.1******************************
       /RESON  / : Allow strongly delocalized NBO set

 Analyzing the SCF density

 Job title: 32                                                              

 Storage needed:    117408 in NPA,    156097 in NBO ( 939522656 available)


 NATURAL POPULATIONS:  Natural atomic orbital occupancies 
                                                          
   NAO  Atom  No  lang   Type(AO)    Occupancy
 --------------------------------------------
     1    O    1  S      Cor( 1S)     1.99975
     2    O    1  S      Val( 2S)     1.68665
     3    O    1  S      Ryd( 3S)     0.00120
     4    O    1  px     Val( 2p)     1.52372
     5    O    1  px     Ryd( 3p)     0.00231
     6    O    1  py     Val( 2p)     1.84290
     7    O    1  py     Ryd( 3p)     0.00207
     8    O    1  pz     Val( 2p)     1.58293
     9    O    1  pz     Ryd( 3p)     0.00067
    10    O    1  dxy    Ryd( 3d)     0.00023
    11    O    1  dxz    Ryd( 3d)     0.00103
    12    O    1  dyz    Ryd( 3d)     0.00088
    13    O    1  dx2y2  Ryd( 3d)     0.00074
    14    O    1  dz2    Ryd( 3d)     0.00143

    15    C    2  S      Cor( 1S)     1.99910
    16    C    2  S      Val( 2S)     0.99867
    17    C    2  S      Ryd( 3S)     0.00319
    18    C    2  px     Val( 2p)     0.96471
    19    C    2  px     Ryd( 3p)     0.00211
    20    C    2  py     Val( 2p)     1.23951
    21    C    2  py     Ryd( 3p)     0.00614
    22    C    2  pz     Val( 2p)     0.84702
    23    C    2  pz     Ryd( 3p)     0.00428
    24    C    2  dxy    Ryd( 3d)     0.00035
    25    C    2  dxz    Ryd( 3d)     0.00154
    26    C    2  dyz    Ryd( 3d)     0.00184
    27    C    2  dx2y2  Ryd( 3d)     0.00104
    28    C    2  dz2    Ryd( 3d)     0.00196

    29    C    3  S      Cor( 1S)     1.99885
    30    C    3  S      Val( 2S)     0.90126
    31    C    3  S      Ryd( 3S)     0.00207
    32    C    3  px     Val( 2p)     1.12516
    33    C    3  px     Ryd( 3p)     0.00577
    34    C    3  py     Val( 2p)     1.07883
    35    C    3  py     Ryd( 3p)     0.00432
    36    C    3  pz     Val( 2p)     1.05586
    37    C    3  pz     Ryd( 3p)     0.00320
    38    C    3  dxy    Ryd( 3d)     0.00112
    39    C    3  dxz    Ryd( 3d)     0.00090
    40    C    3  dyz    Ryd( 3d)     0.00048
    41    C    3  dx2y2  Ryd( 3d)     0.00036
    42    C    3  dz2    Ryd( 3d)     0.00049

    43    C    4  S      Cor( 1S)     1.99833
    44    C    4  S      Val( 2S)     0.82608
    45    C    4  S      Ryd( 3S)     0.00278
    46    C    4  px     Val( 2p)     0.96944
    47    C    4  px     Ryd( 3p)     0.00630
    48    C    4  py     Val( 2p)     0.77363
    49    C    4  py     Ryd( 3p)     0.01156
    50    C    4  pz     Val( 2p)     0.90166
    51    C    4  pz     Ryd( 3p)     0.00139
    52    C    4  dxy    Ryd( 3d)     0.00213
    53    C    4  dxz    Ryd( 3d)     0.00123
    54    C    4  dyz    Ryd( 3d)     0.00237
    55    C    4  dx2y2  Ryd( 3d)     0.00259
    56    C    4  dz2    Ryd( 3d)     0.00091

    57    F    5  S      Cor( 1S)     1.99990
    58    F    5  S      Val( 2S)     1.82359
    59    F    5  S      Ryd( 3S)     0.00016
    60    F    5  px     Val( 2p)     1.87658
    61    F    5  px     Ryd( 3p)     0.00086
    62    F    5  py     Val( 2p)     1.69243
    63    F    5  py     Ryd( 3p)     0.00036
    64    F    5  pz     Val( 2p)     1.85915
    65    F    5  pz     Ryd( 3p)     0.00091
    66    F    5  dxy    Ryd( 3d)     0.00101
    67    F    5  dxz    Ryd( 3d)     0.00025
    68    F    5  dyz    Ryd( 3d)     0.00083
    69    F    5  dx2y2  Ryd( 3d)     0.00095
    70    F    5  dz2    Ryd( 3d)     0.00034

    71    C    6  S      Cor( 1S)     1.99840
    72    C    6  S      Val( 2S)     0.84027
    73    C    6  S      Ryd( 3S)     0.00232
    74    C    6  px     Val( 2p)     0.97445
    75    C    6  px     Ryd( 3p)     0.00726
    76    C    6  py     Val( 2p)     0.78432
    77    C    6  py     Ryd( 3p)     0.01025
    78    C    6  pz     Val( 2p)     0.93794
    79    C    6  pz     Ryd( 3p)     0.00131
    80    C    6  dxy    Ryd( 3d)     0.00209
    81    C    6  dxz    Ryd( 3d)     0.00120
    82    C    6  dyz    Ryd( 3d)     0.00255
    83    C    6  dx2y2  Ryd( 3d)     0.00243
    84    C    6  dz2    Ryd( 3d)     0.00088

    85    F    7  S      Cor( 1S)     1.99990
    86    F    7  S      Val( 2S)     1.82508
    87    F    7  S      Ryd( 3S)     0.00017
    88    F    7  px     Val( 2p)     1.86769
    89    F    7  px     Ryd( 3p)     0.00107
    90    F    7  py     Val( 2p)     1.68735
    91    F    7  py     Ryd( 3p)     0.00045
    92    F    7  pz     Val( 2p)     1.85579
    93    F    7  pz     Ryd( 3p)     0.00117
    94    F    7  dxy    Ryd( 3d)     0.00106
    95    F    7  dxz    Ryd( 3d)     0.00029
    96    F    7  dyz    Ryd( 3d)     0.00083
    97    F    7  dx2y2  Ryd( 3d)     0.00098
    98    F    7  dz2    Ryd( 3d)     0.00035

    99    C    8  S      Cor( 1S)     1.99849
   100    C    8  S      Val( 2S)     0.83149
   101    C    8  S      Ryd( 3S)     0.00233
   102    C    8  px     Val( 2p)     0.69623
   103    C    8  px     Ryd( 3p)     0.01189
   104    C    8  py     Val( 2p)     1.06933
   105    C    8  py     Ryd( 3p)     0.00591
   106    C    8  pz     Val( 2p)     1.03403
   107    C    8  pz     Ryd( 3p)     0.00143
   108    C    8  dxy    Ryd( 3d)     0.00249
   109    C    8  dxz    Ryd( 3d)     0.00322
   110    C    8  dyz    Ryd( 3d)     0.00052
   111    C    8  dx2y2  Ryd( 3d)     0.00195
   112    C    8  dz2    Ryd( 3d)     0.00098

   113    F    9  S      Cor( 1S)     1.99990
   114    F    9  S      Val( 2S)     1.82079
   115    F    9  S      Ryd( 3S)     0.00018
   116    F    9  px     Val( 2p)     1.59383
   117    F    9  px     Ryd( 3p)     0.00019
   118    F    9  py     Val( 2p)     1.95640
   119    F    9  py     Ryd( 3p)     0.00124
   120    F    9  pz     Val( 2p)     1.89628
   121    F    9  pz     Ryd( 3p)     0.00138
   122    F    9  dxy    Ryd( 3d)     0.00094
   123    F    9  dxz    Ryd( 3d)     0.00111
   124    F    9  dyz    Ryd( 3d)     0.00002
   125    F    9  dx2y2  Ryd( 3d)     0.00104
   126    F    9  dz2    Ryd( 3d)     0.00036

   127    C   10  S      Cor( 1S)     1.99840
   128    C   10  S      Val( 2S)     0.84028
   129    C   10  S      Ryd( 3S)     0.00232
   130    C   10  px     Val( 2p)     0.97444
   131    C   10  px     Ryd( 3p)     0.00726
   132    C   10  py     Val( 2p)     0.78433
   133    C   10  py     Ryd( 3p)     0.01025
   134    C   10  pz     Val( 2p)     0.93793
   135    C   10  pz     Ryd( 3p)     0.00131
   136    C   10  dxy    Ryd( 3d)     0.00209
   137    C   10  dxz    Ryd( 3d)     0.00120
   138    C   10  dyz    Ryd( 3d)     0.00255
   139    C   10  dx2y2  Ryd( 3d)     0.00243
   140    C   10  dz2    Ryd( 3d)     0.00088

   141    F   11  S      Cor( 1S)     1.99990
   142    F   11  S      Val( 2S)     1.82508
   143    F   11  S      Ryd( 3S)     0.00017
   144    F   11  px     Val( 2p)     1.86769
   145    F   11  px     Ryd( 3p)     0.00107
   146    F   11  py     Val( 2p)     1.68736
   147    F   11  py     Ryd( 3p)     0.00045
   148    F   11  pz     Val( 2p)     1.85579
   149    F   11  pz     Ryd( 3p)     0.00117
   150    F   11  dxy    Ryd( 3d)     0.00106
   151    F   11  dxz    Ryd( 3d)     0.00029
   152    F   11  dyz    Ryd( 3d)     0.00083
   153    F   11  dx2y2  Ryd( 3d)     0.00098
   154    F   11  dz2    Ryd( 3d)     0.00035

   155    C   12  S      Cor( 1S)     1.99833
   156    C   12  S      Val( 2S)     0.82608
   157    C   12  S      Ryd( 3S)     0.00278
   158    C   12  px     Val( 2p)     0.96945
   159    C   12  px     Ryd( 3p)     0.00630
   160    C   12  py     Val( 2p)     0.77363
   161    C   12  py     Ryd( 3p)     0.01156
   162    C   12  pz     Val( 2p)     0.90167
   163    C   12  pz     Ryd( 3p)     0.00139
   164    C   12  dxy    Ryd( 3d)     0.00213
   165    C   12  dxz    Ryd( 3d)     0.00123
   166    C   12  dyz    Ryd( 3d)     0.00237
   167    C   12  dx2y2  Ryd( 3d)     0.00259
   168    C   12  dz2    Ryd( 3d)     0.00091

   169    F   13  S      Cor( 1S)     1.99990
   170    F   13  S      Val( 2S)     1.82359
   171    F   13  S      Ryd( 3S)     0.00016
   172    F   13  px     Val( 2p)     1.87659
   173    F   13  px     Ryd( 3p)     0.00086
   174    F   13  py     Val( 2p)     1.69243
   175    F   13  py     Ryd( 3p)     0.00036
   176    F   13  pz     Val( 2p)     1.85915
   177    F   13  pz     Ryd( 3p)     0.00091
   178    F   13  dxy    Ryd( 3d)     0.00101
   179    F   13  dxz    Ryd( 3d)     0.00025
   180    F   13  dyz    Ryd( 3d)     0.00083
   181    F   13  dx2y2  Ryd( 3d)     0.00095
   182    F   13  dz2    Ryd( 3d)     0.00034

   183    H   14  S      Val( 1S)     0.50238
   184    H   14  S      Ryd( 2S)     0.00089
   185    H   14  px     Ryd( 2p)     0.00229
   186    H   14  py     Ryd( 2p)     0.00138
   187    H   14  pz     Ryd( 2p)     0.00107

   188    H   15  S      Val( 1S)     0.76136
   189    H   15  S      Ryd( 2S)     0.00257
   190    H   15  px     Ryd( 2p)     0.00026
   191    H   15  py     Ryd( 2p)     0.00060
   192    H   15  pz     Ryd( 2p)     0.00032

   193    H   16  S      Val( 1S)     0.76136
   194    H   16  S      Ryd( 2S)     0.00257
   195    H   16  px     Ryd( 2p)     0.00026
   196    H   16  py     Ryd( 2p)     0.00060
   197    H   16  pz     Ryd( 2p)     0.00032

 WARNING:  1 low occupancy (<1.9990e) core orbital  found on  C    3
           1 low occupancy (<1.9990e) core orbital  found on  C    4
           1 low occupancy (<1.9990e) core orbital  found on  C    6
           1 low occupancy (<1.9990e) core orbital  found on  C    8
           1 low occupancy (<1.9990e) core orbital  found on  C   10
           1 low occupancy (<1.9990e) core orbital  found on  C   12


 Summary of Natural Population Analysis:                  
                                                          
                                       Natural Population 
                Natural  -----------------------------------------------
    Atom  No    Charge         Core      Valence    Rydberg      Total
 -----------------------------------------------------------------------
      O    1   -0.64650      1.99975     6.63619    0.01056     8.64650
      C    2   -0.07146      1.99910     4.04990    0.02245     6.07146
      C    3   -0.17868      1.99885     4.16111    0.01872     6.17868
      C    4    0.49959      1.99833     3.47082    0.03126     5.50041
      F    5   -0.25733      1.99990     7.25176    0.00568     9.25733
      C    6    0.43433      1.99840     3.53698    0.03029     5.56567
      F    7   -0.24219      1.99990     7.23591    0.00637     9.24219
      C    8    0.33973      1.99849     3.63108    0.03070     5.66027
      F    9   -0.27366      1.99990     7.26731    0.00646     9.27366
      C   10    0.43433      1.99840     3.53698    0.03029     5.56567
      F   11   -0.24219      1.99990     7.23591    0.00637     9.24219
      C   12    0.49959      1.99833     3.47082    0.03126     5.50041
      F   13   -0.25733      1.99990     7.25176    0.00568     9.25733
      H   14    0.49200      0.00000     0.50238    0.00563     0.50800
      H   15    0.23488      0.00000     0.76136    0.00375     0.76512
      H   16    0.23488      0.00000     0.76136    0.00375     0.76512
 =======================================================================
   * Total *    1.00000     25.98916    70.76163    0.24921    97.00000

                                 Natural Population      
 --------------------------------------------------------
   Core                      25.98916 ( 99.9583% of  26)
   Valence                   70.76163 ( 99.6643% of  71)
   Natural Minimal Basis     96.75079 ( 99.7431% of  97)
   Natural Rydberg Basis      0.24921 (  0.2569% of  97)
 --------------------------------------------------------

    Atom  No          Natural Electron Configuration
 ----------------------------------------------------------------------------
      O    1      [core]2S( 1.69)2p( 4.95)3p( 0.01)
      C    2      [core]2S( 1.00)2p( 3.05)3p( 0.01)3d( 0.01)
      C    3      [core]2S( 0.90)2p( 3.26)3p( 0.01)
      C    4      [core]2S( 0.83)2p( 2.64)3p( 0.02)3d( 0.01)
      F    5      [core]2S( 1.82)2p( 5.43)
      C    6      [core]2S( 0.84)2p( 2.70)3p( 0.02)3d( 0.01)
      F    7      [core]2S( 1.83)2p( 5.41)
      C    8      [core]2S( 0.83)2p( 2.80)3p( 0.02)3d( 0.01)
      F    9      [core]2S( 1.82)2p( 5.45)
      C   10      [core]2S( 0.84)2p( 2.70)3p( 0.02)3d( 0.01)
      F   11      [core]2S( 1.83)2p( 5.41)
      C   12      [core]2S( 0.83)2p( 2.64)3p( 0.02)3d( 0.01)
      F   13      [core]2S( 1.82)2p( 5.43)
      H   14            1S( 0.50)
      H   15            1S( 0.76)
      H   16            1S( 0.76)


 ***************************************************
 *******         Alpha spin orbitals         *******
 ***************************************************


 NATURAL POPULATIONS:  Natural atomic orbital occupancies 
                                                          
   NAO  Atom  No  lang   Type(AO)    Occupancy      Energy
 ----------------------------------------------------------
     1    O    1  S      Cor( 1S)     0.99987     -19.15343
     2    O    1  S      Val( 2S)     0.84428      -1.05297
     3    O    1  S      Ryd( 3S)     0.00059       1.23601
     4    O    1  px     Val( 2p)     0.76279      -0.46527
     5    O    1  px     Ryd( 3p)     0.00115       1.05400
     6    O    1  py     Val( 2p)     0.98039      -0.49285
     7    O    1  py     Ryd( 3p)     0.00096       0.89137
     8    O    1  pz     Val( 2p)     0.79191      -0.48587
     9    O    1  pz     Ryd( 3p)     0.00033       0.90599
    10    O    1  dxy    Ryd( 3d)     0.00013       2.60194
    11    O    1  dxz    Ryd( 3d)     0.00052       2.78073
    12    O    1  dyz    Ryd( 3d)     0.00046       2.57725
    13    O    1  dx2y2  Ryd( 3d)     0.00036       3.03315
    14    O    1  dz2    Ryd( 3d)     0.00072       2.88926

    15    C    2  S      Cor( 1S)     0.99955     -10.33295
    16    C    2  S      Val( 2S)     0.49890      -0.41126
    17    C    2  S      Ryd( 3S)     0.00157       0.57414
    18    C    2  px     Val( 2p)     0.48242      -0.27365
    19    C    2  px     Ryd( 3p)     0.00103       0.32682
    20    C    2  py     Val( 2p)     0.62394      -0.28835
    21    C    2  py     Ryd( 3p)     0.00301       0.54269
    22    C    2  pz     Val( 2p)     0.42229      -0.25783
    23    C    2  pz     Ryd( 3p)     0.00210       0.36687
    24    C    2  dxy    Ryd( 3d)     0.00017       2.00173
    25    C    2  dxz    Ryd( 3d)     0.00075       1.90705
    26    C    2  dyz    Ryd( 3d)     0.00095       2.15706
    27    C    2  dx2y2  Ryd( 3d)     0.00052       2.11545
    28    C    2  dz2    Ryd( 3d)     0.00097       1.99845

    29    C    3  S      Cor( 1S)     0.99942     -10.31182
    30    C    3  S      Val( 2S)     0.44844      -0.37351
    31    C    3  S      Ryd( 3S)     0.00103       0.35711
    32    C    3  px     Val( 2p)     0.56086      -0.32335
    33    C    3  px     Ryd( 3p)     0.00293       0.77734
    34    C    3  py     Val( 2p)     0.53644      -0.31323
    35    C    3  py     Ryd( 3p)     0.00218       0.57665
    36    C    3  pz     Val( 2p)     0.50314      -0.34010
    37    C    3  pz     Ryd( 3p)     0.00161       0.44850
    38    C    3  dxy    Ryd( 3d)     0.00056       2.22333
    39    C    3  dxz    Ryd( 3d)     0.00044       1.69346
    40    C    3  dyz    Ryd( 3d)     0.00030       1.70672
    41    C    3  dx2y2  Ryd( 3d)     0.00018       2.17032
    42    C    3  dz2    Ryd( 3d)     0.00025       1.96621

    43    C    4  S      Cor( 1S)     0.99917     -10.43082
    44    C    4  S      Val( 2S)     0.41607      -0.40204
    45    C    4  S      Ryd( 3S)     0.00143       0.40051
    46    C    4  px     Val( 2p)     0.48492      -0.31656
    47    C    4  px     Ryd( 3p)     0.00315       0.61814
    48    C    4  py     Val( 2p)     0.38776      -0.29907
    49    C    4  py     Ryd( 3p)     0.00579       0.51766
    50    C    4  pz     Val( 2p)     0.53578      -0.39764
    51    C    4  pz     Ryd( 3p)     0.00059       0.34863
    52    C    4  dxy    Ryd( 3d)     0.00106       2.14209
    53    C    4  dxz    Ryd( 3d)     0.00082       1.65147
    54    C    4  dyz    Ryd( 3d)     0.00119       1.64090
    55    C    4  dx2y2  Ryd( 3d)     0.00130       2.14441
    56    C    4  dz2    Ryd( 3d)     0.00040       1.89213

    57    F    5  S      Cor( 1S)     0.99995     -24.67985
    58    F    5  S      Val( 2S)     0.91223      -1.46793
    59    F    5  S      Ryd( 3S)     0.00008       1.61484
    60    F    5  px     Val( 2p)     0.93863      -0.64367
    61    F    5  px     Ryd( 3p)     0.00044       1.23972
    62    F    5  py     Val( 2p)     0.84548      -0.65284
    63    F    5  py     Ryd( 3p)     0.00019       1.15481
    64    F    5  pz     Val( 2p)     0.95722      -0.64221
    65    F    5  pz     Ryd( 3p)     0.00060       1.05796
    66    F    5  dxy    Ryd( 3d)     0.00050       3.17114
    67    F    5  dxz    Ryd( 3d)     0.00012       2.85674
    68    F    5  dyz    Ryd( 3d)     0.00040       2.90760
    69    F    5  dx2y2  Ryd( 3d)     0.00047       3.07945
    70    F    5  dz2    Ryd( 3d)     0.00017       2.98972

    71    C    6  S      Cor( 1S)     0.99920     -10.43488
    72    C    6  S      Val( 2S)     0.42369      -0.41538
    73    C    6  S      Ryd( 3S)     0.00118       0.35812
    74    C    6  px     Val( 2p)     0.48826      -0.32202
    75    C    6  px     Ryd( 3p)     0.00362       0.58148
    76    C    6  py     Val( 2p)     0.39328      -0.31520
    77    C    6  py     Ryd( 3p)     0.00514       0.53717
    78    C    6  pz     Val( 2p)     0.56446      -0.40498
    79    C    6  pz     Ryd( 3p)     0.00061       0.34349
    80    C    6  dxy    Ryd( 3d)     0.00104       2.13697
    81    C    6  dxz    Ryd( 3d)     0.00078       1.64626
    82    C    6  dyz    Ryd( 3d)     0.00129       1.63066
    83    C    6  dx2y2  Ryd( 3d)     0.00122       2.11555
    84    C    6  dz2    Ryd( 3d)     0.00038       1.89327

    85    F    7  S      Cor( 1S)     0.99995     -24.68542
    86    F    7  S      Val( 2S)     0.91303      -1.46463
    87    F    7  S      Ryd( 3S)     0.00009       1.82178
    88    F    7  px     Val( 2p)     0.93413      -0.64212
    89    F    7  px     Ryd( 3p)     0.00054       1.21548
    90    F    7  py     Val( 2p)     0.84284      -0.65138
    91    F    7  py     Ryd( 3p)     0.00023       1.12280
    92    F    7  pz     Val( 2p)     0.95958      -0.64198
    93    F    7  pz     Ryd( 3p)     0.00076       1.05132
    94    F    7  dxy    Ryd( 3d)     0.00052       3.16534
    95    F    7  dxz    Ryd( 3d)     0.00014       2.85938
    96    F    7  dyz    Ryd( 3d)     0.00040       2.90719
    97    F    7  dx2y2  Ryd( 3d)     0.00049       3.06688
    98    F    7  dz2    Ryd( 3d)     0.00017       2.99202

    99    C    8  S      Cor( 1S)     0.99925     -10.41606
   100    C    8  S      Val( 2S)     0.41294      -0.39355
   101    C    8  S      Ryd( 3S)     0.00117       0.38934
   102    C    8  px     Val( 2p)     0.34694      -0.29025
   103    C    8  px     Ryd( 3p)     0.00597       0.50003
   104    C    8  py     Val( 2p)     0.53148      -0.31633
   105    C    8  py     Ryd( 3p)     0.00297       0.60807
   106    C    8  pz     Val( 2p)     0.48846      -0.36826
   107    C    8  pz     Ryd( 3p)     0.00076       0.35574
   108    C    8  dxy    Ryd( 3d)     0.00123       2.11620
   109    C    8  dxz    Ryd( 3d)     0.00158       1.66255
   110    C    8  dyz    Ryd( 3d)     0.00040       1.66482
   111    C    8  dx2y2  Ryd( 3d)     0.00097       2.17219
   112    C    8  dz2    Ryd( 3d)     0.00050       1.91173

   113    F    9  S      Cor( 1S)     0.99995     -24.65741
   114    F    9  S      Val( 2S)     0.91029      -1.43734
   115    F    9  S      Ryd( 3S)     0.00009       1.58024
   116    F    9  px     Val( 2p)     0.79723      -0.63335
   117    F    9  px     Ryd( 3p)     0.00009       1.13636
   118    F    9  py     Val( 2p)     0.97793      -0.61582
   119    F    9  py     Ryd( 3p)     0.00062       1.27339
   120    F    9  pz     Val( 2p)     0.94394      -0.61195
   121    F    9  pz     Ryd( 3p)     0.00062       1.06932
   122    F    9  dxy    Ryd( 3d)     0.00047       3.03481
   123    F    9  dxz    Ryd( 3d)     0.00056       2.97061
   124    F    9  dyz    Ryd( 3d)     0.00001       2.85704
   125    F    9  dx2y2  Ryd( 3d)     0.00052       3.25539
   126    F    9  dz2    Ryd( 3d)     0.00018       3.01652

   127    C   10  S      Cor( 1S)     0.99920     -10.43488
   128    C   10  S      Val( 2S)     0.42369      -0.41538
   129    C   10  S      Ryd( 3S)     0.00118       0.35812
   130    C   10  px     Val( 2p)     0.48825      -0.32202
   131    C   10  px     Ryd( 3p)     0.00362       0.58148
   132    C   10  py     Val( 2p)     0.39328      -0.31520
   133    C   10  py     Ryd( 3p)     0.00514       0.53718
   134    C   10  pz     Val( 2p)     0.56447      -0.40498
   135    C   10  pz     Ryd( 3p)     0.00061       0.34349
   136    C   10  dxy    Ryd( 3d)     0.00104       2.13697
   137    C   10  dxz    Ryd( 3d)     0.00078       1.64626
   138    C   10  dyz    Ryd( 3d)     0.00129       1.63066
   139    C   10  dx2y2  Ryd( 3d)     0.00122       2.11555
   140    C   10  dz2    Ryd( 3d)     0.00038       1.89327

   141    F   11  S      Cor( 1S)     0.99995     -24.68542
   142    F   11  S      Val( 2S)     0.91303      -1.46463
   143    F   11  S      Ryd( 3S)     0.00009       1.82178
   144    F   11  px     Val( 2p)     0.93412      -0.64212
   145    F   11  px     Ryd( 3p)     0.00054       1.21548
   146    F   11  py     Val( 2p)     0.84285      -0.65138
   147    F   11  py     Ryd( 3p)     0.00023       1.12280
   148    F   11  pz     Val( 2p)     0.95958      -0.64198
   149    F   11  pz     Ryd( 3p)     0.00076       1.05132
   150    F   11  dxy    Ryd( 3d)     0.00052       3.16534
   151    F   11  dxz    Ryd( 3d)     0.00014       2.85938
   152    F   11  dyz    Ryd( 3d)     0.00040       2.90719
   153    F   11  dx2y2  Ryd( 3d)     0.00049       3.06687
   154    F   11  dz2    Ryd( 3d)     0.00017       2.99202

   155    C   12  S      Cor( 1S)     0.99917     -10.43082
   156    C   12  S      Val( 2S)     0.41607      -0.40203
   157    C   12  S      Ryd( 3S)     0.00143       0.40051
   158    C   12  px     Val( 2p)     0.48492      -0.31656
   159    C   12  px     Ryd( 3p)     0.00315       0.61814
   160    C   12  py     Val( 2p)     0.38776      -0.29907
   161    C   12  py     Ryd( 3p)     0.00579       0.51765
   162    C   12  pz     Val( 2p)     0.53577      -0.39764
   163    C   12  pz     Ryd( 3p)     0.00059       0.34863
   164    C   12  dxy    Ryd( 3d)     0.00106       2.14209
   165    C   12  dxz    Ryd( 3d)     0.00082       1.65147
   166    C   12  dyz    Ryd( 3d)     0.00119       1.64090
   167    C   12  dx2y2  Ryd( 3d)     0.00130       2.14441
   168    C   12  dz2    Ryd( 3d)     0.00040       1.89213

   169    F   13  S      Cor( 1S)     0.99995     -24.67985
   170    F   13  S      Val( 2S)     0.91223      -1.46793
   171    F   13  S      Ryd( 3S)     0.00008       1.61484
   172    F   13  px     Val( 2p)     0.93863      -0.64367
   173    F   13  px     Ryd( 3p)     0.00044       1.23972
   174    F   13  py     Val( 2p)     0.84547      -0.65284
   175    F   13  py     Ryd( 3p)     0.00019       1.15481
   176    F   13  pz     Val( 2p)     0.95722      -0.64221
   177    F   13  pz     Ryd( 3p)     0.00060       1.05796
   178    F   13  dxy    Ryd( 3d)     0.00050       3.17113
   179    F   13  dxz    Ryd( 3d)     0.00012       2.85674
   180    F   13  dyz    Ryd( 3d)     0.00040       2.90760
   181    F   13  dx2y2  Ryd( 3d)     0.00047       3.07946
   182    F   13  dz2    Ryd( 3d)     0.00017       2.98972

   183    H   14  S      Val( 1S)     0.24965      -0.04930
   184    H   14  S      Ryd( 2S)     0.00043       0.25446
   185    H   14  px     Ryd( 2p)     0.00114       2.29460
   186    H   14  py     Ryd( 2p)     0.00072       1.46482
   187    H   14  pz     Ryd( 2p)     0.00053       1.59409

   188    H   15  S      Val( 1S)     0.38515      -0.11406
   189    H   15  S      Ryd( 2S)     0.00131       0.18677
   190    H   15  px     Ryd( 2p)     0.00013       1.64921
   191    H   15  py     Ryd( 2p)     0.00030       1.98502
   192    H   15  pz     Ryd( 2p)     0.00016       1.79867

   193    H   16  S      Val( 1S)     0.38515      -0.11406
   194    H   16  S      Ryd( 2S)     0.00131       0.18677
   195    H   16  px     Ryd( 2p)     0.00013       1.64920
   196    H   16  py     Ryd( 2p)     0.00030       1.98504
   197    H   16  pz     Ryd( 2p)     0.00016       1.79865


 Summary of Natural Population Analysis:                  
                                                          
                                       Natural Population 
                Natural  -----------------------------------------------
    Atom  No    Charge         Core      Valence    Rydberg      Total
 -----------------------------------------------------------------------
      O    1   -0.38444      0.99987     3.37937    0.00520     4.38444
      C    2   -0.03820      0.99955     2.02755    0.01109     3.03820
      C    3   -0.05778      0.99942     2.04888    0.00948     3.05778
      C    4    0.16057      0.99917     1.82453    0.01573     2.83943
      F    5   -0.15648      0.99995     3.65356    0.00297     4.65648
      C    6    0.11585      0.99920     1.86968    0.01527     2.88415
      F    7   -0.15287      0.99995     3.64958    0.00334     4.65287
      C    8    0.20537      0.99925     1.77982    0.01556     2.79463
      F    9   -0.13249      0.99995     3.62938    0.00316     4.63249
      C   10    0.11584      0.99920     1.86969    0.01527     2.88416
      F   11   -0.15287      0.99995     3.64958    0.00334     4.65287
      C   12    0.16057      0.99917     1.82453    0.01573     2.83943
      F   13   -0.15648      0.99995     3.65356    0.00297     4.65648
      H   14    0.24753      0.00000     0.24965    0.00282     0.25247
      H   15    0.11294      0.00000     0.38515    0.00191     0.38706
      H   16    0.11294      0.00000     0.38515    0.00191     0.38706
 =======================================================================
   * Total *    0.00000     12.99458    35.87966    0.12576    49.00000

                                 Natural Population      
 --------------------------------------------------------
   Core                      12.99458 ( 99.9583% of  13)
   Valence                   35.87966 ( 99.6657% of  36)
   Natural Minimal Basis     48.87424 ( 99.7434% of  49)
   Natural Rydberg Basis      0.12576 (  0.2566% of  49)
 --------------------------------------------------------

    Atom  No          Natural Electron Configuration
 ----------------------------------------------------------------------------
      O    1      [core]2S( 0.84)2p( 2.54)
      C    2      [core]2S( 0.50)2p( 1.53)3p( 0.01)
      C    3      [core]2S( 0.45)2p( 1.60)3p( 0.01)
      C    4      [core]2S( 0.42)2p( 1.41)3p( 0.01)
      F    5      [core]2S( 0.91)2p( 2.74)
      C    6      [core]2S( 0.42)2p( 1.45)3p( 0.01)
      F    7      [core]2S( 0.91)2p( 2.74)
      C    8      [core]2S( 0.41)2p( 1.37)3p( 0.01)
      F    9      [core]2S( 0.91)2p( 2.72)
      C   10      [core]2S( 0.42)2p( 1.45)3p( 0.01)
      F   11      [core]2S( 0.91)2p( 2.74)
      C   12      [core]2S( 0.42)2p( 1.41)3p( 0.01)
      F   13      [core]2S( 0.91)2p( 2.74)
      H   14            1S( 0.25)
      H   15            1S( 0.39)
      H   16            1S( 0.39)


 NATURAL BOND ORBITAL ANALYSIS, alpha spin orbitals:

                       Occupancies       Lewis Structure    Low   High
           Occ.    -------------------  -----------------   occ   occ
  Cycle   Thresh.   Lewis   Non-Lewis     CR  BD  3C  LP    (L)   (NL)   Dev
 =============================================================================
   1(1)    0.90    47.15870   1.84130     13  16   0  20     3      3    0.02
   2(2)    0.90    47.15870   1.84130     13  16   0  20     3      3    0.02
   3(1)    0.80    48.02065   0.97935     13  19   0  17     0      3    0.02
 -----------------------------------------------------------------------------

 Structure accepted: No low occupancy Lewis orbitals

 --------------------------------------------------------
   Core                     12.99459 ( 99.958% of  13)
   Valence Lewis            35.02606 ( 97.295% of  36)
  ==================       ============================
   Total Lewis              48.02065 ( 98.001% of  49)
  -----------------------------------------------------
   Valence non-Lewis         0.88914 (  1.815% of  49)
   Rydberg non-Lewis         0.09021 (  0.184% of  49)
  ==================       ============================
   Total non-Lewis           0.97935 (  1.999% of  49)
 --------------------------------------------------------


       (Occupancy)   Bond orbital/ Coefficients/ Hybrids
 ---------------------------------------------------------------------------------
     1. (0.99484) BD ( 1) O   1 - C   2  
                ( 66.77%)   0.8171* O   1 s( 30.51%)p 2.28( 69.42%)d 0.00(  0.07%)
                                            0.0001 -0.5523 -0.0044  0.2867  0.0023
                                           -0.0000  0.0000  0.7823 -0.0003  0.0000
                                           -0.0054  0.0000 -0.0026 -0.0260
                ( 33.23%)   0.5764* C   2 s( 21.73%)p 3.59( 78.00%)d 0.01(  0.27%)
                                            0.0000 -0.4646 -0.0381 -0.3661 -0.0204
                                            0.0000  0.0000 -0.8025 -0.0400  0.0000
                                           -0.0315  0.0000 -0.0074 -0.0408
     2. (0.99206) BD ( 1) O   1 - H  14  
                ( 74.91%)   0.8655* O   1 s( 20.52%)p 3.87( 79.40%)d 0.00(  0.08%)
                                            0.0002  0.4526  0.0185  0.8903  0.0298
                                            0.0000 -0.0000 -0.0071  0.0187  0.0000
                                           -0.0172 -0.0000  0.0210 -0.0103
                ( 25.09%)   0.5009* H  14 s( 99.55%)p 0.00(  0.45%)
                                            0.9977 -0.0034 -0.0669  0.0000 -0.0055
     3. (0.98305) BD ( 1) C   2 - C   3  
                ( 46.05%)   0.6786* C   2 s( 28.21%)p 2.54( 71.72%)d 0.00(  0.06%)
                                           -0.0004 -0.5310 -0.0123  0.8433 -0.0032
                                            0.0000 -0.0000 -0.0776  0.0055 -0.0000
                                            0.0054 -0.0000 -0.0208  0.0132
                ( 53.95%)   0.7345* C   3 s( 33.76%)p 1.96( 66.22%)d 0.00(  0.03%)
                                           -0.0000 -0.5810  0.0054 -0.8102  0.0195
                                           -0.0000  0.0000  0.0726  0.0012 -0.0000
                                            0.0004 -0.0000 -0.0105  0.0119
     4. (0.99126) BD ( 1) C   2 - H  15  
                ( 61.85%)   0.7865* C   2 s( 25.08%)p 2.99( 74.87%)d 0.00(  0.05%)
                                           -0.0000  0.5006 -0.0141  0.2767  0.0112
                                           -0.7067  0.0170 -0.4151 -0.0003 -0.0058
                                           -0.0047  0.0157 -0.0123 -0.0049
                ( 38.15%)   0.6176* H  15 s( 99.90%)p 0.00(  0.10%)
                                            0.9995 -0.0051 -0.0109  0.0237  0.0182
     5. (0.99126) BD ( 1) C   2 - H  16  
                ( 61.85%)   0.7865* C   2 s( 25.08%)p 2.99( 74.87%)d 0.00(  0.05%)
                                           -0.0000  0.5006 -0.0141  0.2767  0.0112
                                            0.7067 -0.0170 -0.4151 -0.0003  0.0058
                                           -0.0047 -0.0157 -0.0123 -0.0049
                ( 38.15%)   0.6176* H  16 s( 99.90%)p 0.00(  0.10%)
                                            0.9995 -0.0051 -0.0109 -0.0237  0.0182
     6. (0.98480) BD ( 1) C   3 - C   4  
                ( 50.42%)   0.7101* C   3 s( 33.08%)p 2.02( 66.87%)d 0.00(  0.05%)
                                           -0.0001  0.5751  0.0061 -0.4075  0.0168
                                           -0.7067 -0.0179  0.0515 -0.0031  0.0169
                                           -0.0024 -0.0027 -0.0051 -0.0129
                ( 49.58%)   0.7041* C   4 s( 40.31%)p 1.48( 59.65%)d 0.00(  0.03%)
                                            0.0000  0.6348  0.0092  0.4245  0.0077
                                            0.6417 -0.0248 -0.0627 -0.0024  0.0128
                                           -0.0016 -0.0027 -0.0090 -0.0094
     7. (0.83443) BD ( 2) C   3 - C   4  
                ( 47.35%)   0.6881* C   3 s(  0.04%)p99.99( 99.89%)d 2.00(  0.07%)
                                           -0.0001 -0.0187  0.0045  0.1025 -0.0019
                                           -0.0019  0.0007  0.9941  0.0128 -0.0011
                                           -0.0243 -0.0105 -0.0020  0.0056
                ( 52.65%)   0.7256* C   4 s(  0.01%)p99.99( 99.93%)d 4.10(  0.05%)
                                            0.0001  0.0115 -0.0005  0.1154  0.0030
                                            0.0093 -0.0008  0.9929  0.0048  0.0028
                                           -0.0050  0.0226 -0.0011 -0.0007
     8. (0.98480) BD ( 1) C   3 - C  12  
                ( 50.42%)   0.7101* C   3 s( 33.08%)p 2.02( 66.87%)d 0.00(  0.05%)
                                           -0.0001  0.5751  0.0061 -0.4072  0.0168
                                            0.7067  0.0179  0.0542 -0.0031 -0.0169
                                           -0.0024  0.0026 -0.0051 -0.0128
                ( 49.58%)   0.7041* C  12 s( 40.31%)p 1.48( 59.65%)d 0.00(  0.03%)
                                            0.0000  0.6349  0.0092  0.4247  0.0077
                                           -0.6417  0.0248 -0.0608 -0.0024 -0.0128
                                           -0.0016  0.0027 -0.0090 -0.0094
     9. (0.99664) BD ( 1) C   4 - F   5  
                ( 27.97%)   0.5289* C   4 s( 23.16%)p 3.30( 76.44%)d 0.02(  0.40%)
                                            0.0001 -0.4810  0.0162 -0.4235 -0.0186
                                            0.7622  0.0388  0.0478  0.0018  0.0443
                                            0.0032 -0.0058  0.0315  0.0312
                ( 72.03%)   0.8487* F   5 s( 30.08%)p 2.32( 69.83%)d 0.00(  0.08%)
                                            0.0000 -0.5485  0.0024 -0.4049 -0.0034
                                            0.7293  0.0065  0.0490  0.0007  0.0216
                                            0.0013 -0.0025  0.0135  0.0139
    10. (0.99055) BD ( 1) C   4 - C   6  
                ( 50.06%)   0.7075* C   4 s( 36.10%)p 1.77( 63.84%)d 0.00(  0.06%)
                                           -0.0000 -0.6008  0.0013  0.7909 -0.0088
                                            0.0643  0.0361 -0.0855  0.0002 -0.0039
                                            0.0037  0.0006 -0.0216  0.0089
                ( 49.94%)   0.7067* C   6 s( 37.78%)p 1.65( 62.17%)d 0.00(  0.05%)
                                            0.0001 -0.6147 -0.0019 -0.7808  0.0094
                                            0.0532  0.0334  0.0896 -0.0013  0.0015
                                            0.0039 -0.0001 -0.0200  0.0088
    11. (0.99649) BD ( 1) C   6 - F   7  
                ( 28.49%)   0.5337* C   6 s( 23.90%)p 3.17( 75.75%)d 0.01(  0.34%)
                                            0.0001 -0.4887  0.0146  0.4318  0.0254
                                            0.7526  0.0391 -0.0504 -0.0027 -0.0428
                                            0.0030  0.0051  0.0259  0.0298
                ( 71.51%)   0.8457* F   7 s( 29.32%)p 2.41( 70.58%)d 0.00(  0.09%)
                                            0.0000 -0.5415  0.0059  0.4194  0.0034
                                            0.7263  0.0057 -0.0497 -0.0004 -0.0229
                                            0.0014  0.0027  0.0130  0.0143
    12. (0.98923) BD ( 1) C   6 - C   8  
                ( 50.57%)   0.7111* C   6 s( 37.85%)p 1.64( 62.11%)d 0.00(  0.04%)
                                           -0.0001  0.6152  0.0045 -0.4346 -0.0254
                                            0.6542 -0.0234  0.0554  0.0031 -0.0159
                                           -0.0010  0.0022 -0.0091 -0.0092
                ( 49.43%)   0.7030* C   8 s( 37.52%)p 1.66( 62.44%)d 0.00(  0.05%)
                                           -0.0000  0.6125  0.0021  0.3483 -0.0344
                                           -0.7068 -0.0107 -0.0459  0.0041 -0.0156
                                           -0.0017  0.0023 -0.0096 -0.0120
    13. (0.83448) BD ( 2) C   6 - C   8  
                ( 56.14%)   0.7493* C   6 s(  0.00%)p 1.00( 99.93%)d 0.00(  0.06%)
                                           -0.0000 -0.0037 -0.0020  0.1167  0.0003
                                           -0.0030  0.0006  0.9928 -0.0057  0.0028
                                            0.0057  0.0246  0.0007 -0.0004
                ( 43.86%)   0.6622* C   8 s(  0.00%)p 1.00( 99.91%)d 0.00(  0.09%)
                                            0.0000  0.0062  0.0009  0.1198 -0.0001
                                            0.0001 -0.0008  0.9923  0.0033 -0.0016
                                            0.0252 -0.0135  0.0025 -0.0061
    14. (0.99624) BD ( 1) C   8 - F   9  
                ( 28.80%)   0.5367* C   8 s( 24.46%)p 3.07( 75.17%)d 0.02(  0.37%)
                                            0.0001 -0.4942  0.0182  0.8600  0.0446
                                            0.0000 -0.0000 -0.1007 -0.0055 -0.0000
                                            0.0122 -0.0000 -0.0508  0.0314
                ( 71.20%)   0.8438* F   9 s( 29.85%)p 2.35( 70.06%)d 0.00(  0.09%)
                                            0.0000 -0.5463  0.0047  0.8314  0.0086
                                            0.0000  0.0000 -0.0968 -0.0009 -0.0000
                                            0.0060  0.0000 -0.0255  0.0143
    15. (0.98923) BD ( 1) C   8 - C  10  
                ( 49.43%)   0.7030* C   8 s( 37.52%)p 1.66( 62.44%)d 0.00(  0.05%)
                                           -0.0000  0.6125  0.0021  0.3483 -0.0344
                                            0.7069  0.0107 -0.0459  0.0041  0.0156
                                           -0.0017 -0.0023 -0.0096 -0.0120
                ( 50.57%)   0.7111* C  10 s( 37.85%)p 1.64( 62.11%)d 0.00(  0.04%)
                                           -0.0001  0.6152  0.0045 -0.4345 -0.0254
                                           -0.6542  0.0234  0.0557  0.0031  0.0159
                                           -0.0010 -0.0022 -0.0091 -0.0092
    16. (0.99649) BD ( 1) C  10 - F  11  
                ( 28.49%)   0.5337* C  10 s( 23.90%)p 3.17( 75.75%)d 0.01(  0.34%)
                                           -0.0001  0.4887 -0.0146 -0.4317 -0.0254
                                            0.7526  0.0391  0.0513  0.0027 -0.0428
                                           -0.0030  0.0050 -0.0259 -0.0298
                ( 71.51%)   0.8457* F  11 s( 29.32%)p 2.41( 70.58%)d 0.00(  0.09%)
                                           -0.0000  0.5415 -0.0059 -0.4194 -0.0034
                                            0.7263  0.0057  0.0497  0.0004 -0.0229
                                           -0.0014  0.0027 -0.0130 -0.0143
    17. (0.99055) BD ( 1) C  10 - C  12  
                ( 49.94%)   0.7067* C  10 s( 37.78%)p 1.65( 62.17%)d 0.00(  0.05%)
                                           -0.0001  0.6147  0.0019  0.7807 -0.0094
                                            0.0532  0.0334 -0.0905  0.0013  0.0015
                                           -0.0039 -0.0001  0.0200 -0.0088
                ( 50.06%)   0.7075* C  12 s( 36.10%)p 1.77( 63.84%)d 0.00(  0.06%)
                                            0.0000  0.6008 -0.0013 -0.7910  0.0088
                                            0.0643  0.0361  0.0850 -0.0002 -0.0039
                                           -0.0037  0.0006  0.0216 -0.0089
    18. (0.86120) BD ( 2) C  10 - C  12  
                ( 52.36%)   0.7236* C  10 s(  0.00%)p 1.00( 99.91%)d 0.00(  0.09%)
                                           -0.0000 -0.0038 -0.0020  0.1179  0.0006
                                            0.0025 -0.0008  0.9926 -0.0001 -0.0019
                                            0.0252 -0.0147  0.0030 -0.0046
                ( 47.64%)   0.6903* C  12 s(  0.01%)p99.99( 99.89%)d 7.74(  0.10%)
                                           -0.0000  0.0112 -0.0007  0.1147  0.0017
                                           -0.0070  0.0013  0.9928  0.0078 -0.0014
                                           -0.0288 -0.0104 -0.0035  0.0045
    19. (0.99664) BD ( 1) C  12 - F  13  
                ( 27.97%)   0.5289* C  12 s( 23.16%)p 3.30( 76.44%)d 0.02(  0.40%)
                                           -0.0001  0.4810 -0.0162  0.4233  0.0186
                                            0.7622  0.0388 -0.0491 -0.0018  0.0443
                                           -0.0032 -0.0058 -0.0315 -0.0312
                ( 72.03%)   0.8487* F  13 s( 30.08%)p 2.32( 69.83%)d 0.00(  0.08%)
                                           -0.0000  0.5485 -0.0024  0.4049  0.0034
                                            0.7293  0.0065 -0.0490 -0.0007  0.0215
                                           -0.0013 -0.0025 -0.0135 -0.0139
    20. (0.99987) CR ( 1) O   1           s(100.00%)p 0.00(  0.00%)
                                            1.0000 -0.0000 -0.0000 -0.0002 -0.0000
                                            0.0000  0.0000 -0.0001 -0.0000 -0.0000
                                            0.0000 -0.0000 -0.0000  0.0000
    21. (0.99955) CR ( 1) C   2           s(100.00%)p 0.00(  0.00%)
                                            1.0000 -0.0002 -0.0000  0.0003  0.0000
                                            0.0000 -0.0000 -0.0000  0.0000 -0.0000
                                            0.0000 -0.0000 -0.0000  0.0000
    22. (0.99942) CR ( 1) C   3           s(100.00%)p 0.00(  0.00%)
                                            1.0000  0.0001  0.0000 -0.0001  0.0000
                                           -0.0000  0.0000  0.0001  0.0000 -0.0000
                                           -0.0000 -0.0000 -0.0000 -0.0000
    23. (0.99917) CR ( 1) C   4           s(100.00%)p 0.00(  0.00%)
                                            1.0000  0.0000 -0.0000  0.0001  0.0000
                                           -0.0001 -0.0000 -0.0001 -0.0000 -0.0000
                                            0.0000 -0.0000 -0.0000 -0.0000
    24. (0.99995) CR ( 1) F   5           s(100.00%)p 0.00(  0.00%)
                                            1.0000 -0.0002 -0.0000  0.0001  0.0000
                                           -0.0001 -0.0000 -0.0000 -0.0000 -0.0000
                                           -0.0000  0.0000 -0.0000 -0.0000
    25. (0.99920) CR ( 1) C   6           s(100.00%)
                                            1.0000  0.0001 -0.0000 -0.0000 -0.0000
                                            0.0000 -0.0000  0.0000  0.0000  0.0000
                                           -0.0000  0.0000 -0.0000 -0.0000
    26. (0.99995) CR ( 1) F   7           s(100.00%)p 0.00(  0.00%)
                                            1.0000 -0.0002 -0.0000 -0.0001 -0.0000
                                           -0.0001 -0.0000  0.0000  0.0000  0.0000
                                           -0.0000 -0.0000 -0.0000 -0.0000
    27. (0.99925) CR ( 1) C   8           s(100.00%)
                                            1.0000  0.0001 -0.0000 -0.0000 -0.0000
                                           -0.0000  0.0000 -0.0000  0.0000  0.0000
                                           -0.0000  0.0000  0.0000 -0.0000
    28. (0.99995) CR ( 1) F   9           s(100.00%)p 0.00(  0.00%)
                                            1.0000 -0.0002 -0.0000 -0.0001 -0.0000
                                           -0.0000 -0.0000  0.0000  0.0000  0.0000
                                           -0.0000 -0.0000  0.0000 -0.0000
    29. (0.99920) CR ( 1) C  10           s(100.00%)
                                            1.0000  0.0001 -0.0000 -0.0000 -0.0000
                                           -0.0000  0.0000  0.0000  0.0000 -0.0000
                                           -0.0000  0.0000 -0.0000 -0.0000
    30. (0.99995) CR ( 1) F  11           s(100.00%)p 0.00(  0.00%)
                                            1.0000 -0.0002 -0.0000 -0.0001 -0.0000
                                            0.0001  0.0000  0.0000  0.0000 -0.0000
                                           -0.0000  0.0000 -0.0000 -0.0000
    31. (0.99917) CR ( 1) C  12           s(100.00%)p 0.00(  0.00%)
                                            1.0000  0.0000 -0.0000  0.0001  0.0000
                                            0.0001  0.0000  0.0000 -0.0000  0.0000
                                           -0.0000 -0.0000 -0.0000 -0.0000
    32. (0.99995) CR ( 1) F  13           s(100.00%)p 0.00(  0.00%)
                                            1.0000 -0.0002 -0.0000  0.0001  0.0000
                                            0.0001  0.0000 -0.0000 -0.0000  0.0000
                                           -0.0000 -0.0000 -0.0000 -0.0000
    33. (0.99133) LP ( 1) O   1           s( 48.97%)p 1.04( 50.99%)d 0.00(  0.04%)
                                            0.0000  0.6997 -0.0108 -0.3506  0.0090
                                           -0.0000  0.0000  0.6221 -0.0028 -0.0000
                                            0.0158  0.0000 -0.0011 -0.0122
    34. (0.98106) LP ( 2) O   1           s(  0.00%)p 1.00( 99.95%)d 0.00(  0.05%)
                                            0.0000 -0.0000  0.0000  0.0000 -0.0000
                                            0.9997 -0.0127  0.0000 -0.0000  0.0111
                                            0.0000 -0.0201 -0.0000 -0.0000
    35. (0.99430) LP ( 1) F   5           s( 69.71%)p 0.43( 30.29%)d 0.00(  0.01%)
                                            0.0002  0.8349  0.0005 -0.2192 -0.0021
                                            0.5042  0.0043  0.0235  0.0001  0.0047
                                            0.0003 -0.0005  0.0044  0.0044
    36. (0.98166) LP ( 2) F   5           s(  0.20%)p99.99( 99.76%)d 0.21(  0.04%)
                                            0.0000  0.0449  0.0014 -0.8812  0.0034
                                           -0.4616  0.0015  0.0900 -0.0006  0.0111
                                            0.0018 -0.0011 -0.0170 -0.0001
    37. (0.95807) LP ( 3) F   5           s(  0.00%)p 1.00( 99.95%)d 0.00(  0.05%)
                                            0.0000  0.0033  0.0005  0.1049 -0.0003
                                           -0.0061  0.0000  0.9942 -0.0027 -0.0022
                                            0.0104 -0.0195  0.0010 -0.0021
    38. (0.99489) LP ( 1) F   7           s( 70.67%)p 0.41( 29.33%)d 0.00(  0.01%)
                                            0.0002  0.8406  0.0024  0.2697  0.0032
                                            0.4685  0.0052 -0.0314 -0.0005 -0.0049
                                            0.0006  0.0006  0.0028  0.0043
    39. (0.98061) LP ( 2) F   7           s(  0.00%)p 1.00( 99.96%)d 0.00(  0.04%)
                                           -0.0000  0.0006 -0.0002  0.8586 -0.0028
                                           -0.5022  0.0017 -0.1009  0.0004 -0.0103
                                            0.0022  0.0012 -0.0183 -0.0001
    40. (0.96046) LP ( 3) F   7           s(  0.00%)p 1.00( 99.95%)d 0.00(  0.05%)
                                           -0.0000  0.0005  0.0009 -0.1168  0.0004
                                           -0.0002  0.0001 -0.9929  0.0034  0.0022
                                            0.0112  0.0194  0.0014 -0.0023
    41. (0.99457) LP ( 1) F   9           s( 70.15%)p 0.43( 29.85%)d 0.00(  0.01%)
                                            0.0002  0.8375  0.0021  0.5426  0.0045
                                            0.0000  0.0000 -0.0633 -0.0005 -0.0000
                                            0.0015  0.0000 -0.0062  0.0034
    42. (0.97839) LP ( 2) F   9           s(  0.00%)p 1.00( 99.95%)d 0.00(  0.05%)
                                            0.0000  0.0000 -0.0000 -0.0000  0.0000
                                            0.9998 -0.0035  0.0000 -0.0000 -0.0213
                                           -0.0000  0.0025  0.0000  0.0000
    43. (0.94650) LP ( 3) F   9           s(  0.00%)p 1.00( 99.94%)d 0.00(  0.06%)
                                            0.0000  0.0001  0.0001  0.1157 -0.0004
                                            0.0000  0.0000  0.9930 -0.0042 -0.0000
                                           -0.0229 -0.0000 -0.0027  0.0047
    44. (0.99489) LP ( 1) F  11           s( 70.67%)p 0.41( 29.33%)d 0.00(  0.01%)
                                            0.0002  0.8406  0.0024  0.2697  0.0032
                                           -0.4685 -0.0052 -0.0314 -0.0005  0.0049
                                            0.0006 -0.0006  0.0028  0.0043
    45. (0.98061) LP ( 2) F  11           s(  0.00%)p 1.00( 99.96%)d 0.00(  0.04%)
                                           -0.0000  0.0006 -0.0002  0.8586 -0.0028
                                            0.5022 -0.0017 -0.1009  0.0004  0.0103
                                            0.0022 -0.0012 -0.0183 -0.0001
    46. (0.96046) LP ( 3) F  11           s(  0.00%)p 1.00( 99.95%)d 0.00(  0.05%)
                                           -0.0000  0.0005  0.0009 -0.1168  0.0004
                                            0.0002 -0.0001 -0.9929  0.0034 -0.0022
                                            0.0112 -0.0194  0.0014 -0.0023
    47. (0.99430) LP ( 1) F  13           s( 69.71%)p 0.43( 30.29%)d 0.00(  0.01%)
                                            0.0002  0.8349  0.0005 -0.2192 -0.0021
                                           -0.5042 -0.0043  0.0235  0.0001 -0.0047
                                            0.0003  0.0005  0.0044  0.0044
    48. (0.98166) LP ( 2) F  13           s(  0.20%)p99.99( 99.76%)d 0.21(  0.04%)
                                            0.0000  0.0449  0.0014 -0.8812  0.0034
                                            0.4615 -0.0015  0.0900 -0.0006 -0.0111
                                            0.0018  0.0011 -0.0170 -0.0001
    49. (0.95807) LP ( 3) F  13           s(  0.00%)p 1.00( 99.95%)d 0.00(  0.05%)
                                            0.0000  0.0033  0.0005  0.1049 -0.0003
                                            0.0061 -0.0000  0.9942 -0.0027  0.0022
                                            0.0104  0.0195  0.0010 -0.0021
    50. (0.00086) RY*( 1) O   1           s(  0.00%)p 1.00( 92.69%)d 0.08(  7.31%)
                                            0.0000 -0.0000 -0.0000 -0.0000  0.0000
                                            0.0079  0.9627  0.0000  0.0000 -0.0801
                                           -0.0000 -0.2582 -0.0000 -0.0000
    51. (0.00069) RY*( 2) O   1           s( 28.16%)p 2.16( 60.86%)d 0.39( 10.98%)
                                           -0.0000  0.0074  0.5307  0.0010 -0.7357
                                           -0.0000  0.0000  0.0051  0.2594 -0.0000
                                            0.1767  0.0000  0.1903 -0.2057
    52. (0.00004) RY*( 3) O   1           s( 43.19%)p 1.10( 47.52%)d 0.22(  9.29%)
    53. (0.00002) RY*( 4) O   1           s( 25.40%)p 2.32( 58.96%)d 0.62( 15.64%)
    54. (0.00000) RY*( 5) O   1           s(  0.00%)p 1.00(  0.70%)d99.99( 99.30%)
    55. (0.00000) RY*( 6) O   1           s(  0.01%)p99.99(  4.57%)d99.99( 95.42%)
    56. (0.00000) RY*( 7) O   1           s(  0.00%)p 1.00(  6.66%)d14.01( 93.34%)
    57. (0.00000) RY*( 8) O   1           s(  0.26%)p22.00(  5.73%)d99.99( 94.01%)
    58. (0.00001) RY*( 9) O   1           s(  2.98%)p 7.57( 22.56%)d25.00( 74.46%)
    59. (0.00274) RY*( 1) C   2           s(  0.00%)p 1.00( 97.95%)d 0.02(  2.05%)
                                           -0.0000  0.0000 -0.0000  0.0000  0.0000
                                            0.0242  0.9894  0.0000 -0.0000 -0.1392
                                           -0.0000 -0.0340 -0.0000  0.0000
    60. (0.00232) RY*( 2) C   2           s( 32.93%)p 1.78( 58.59%)d 0.26(  8.49%)
                                            0.0000 -0.0037  0.5738  0.0031 -0.4744
                                            0.0000  0.0000 -0.0371  0.5995 -0.0000
                                            0.1009  0.0000  0.1266 -0.2422
    61. (0.00121) RY*( 3) C   2           s(  5.76%)p 9.33( 53.71%)d 7.04( 40.53%)
                                            0.0000  0.0117  0.2396  0.0222 -0.2572
                                           -0.0000  0.0000  0.0043 -0.6859 -0.0000
                                            0.5111  0.0000  0.2570 -0.2794
    62. (0.00079) RY*( 4) C   2           s(  0.00%)p 1.00(  0.49%)d99.99( 99.51%)
                                           -0.0000 -0.0000 -0.0000 -0.0000  0.0000
                                            0.0210  0.0670  0.0000  0.0000  0.2440
                                           -0.0000  0.9672  0.0000  0.0000
    63. (0.00031) RY*( 5) C   2           s(  4.16%)p12.73( 52.98%)d10.30( 42.86%)
                                           -0.0000 -0.0271  0.2022 -0.0208  0.6751
                                            0.0000  0.0000 -0.0484  0.2669 -0.0000
                                            0.6207 -0.0000  0.1380  0.1555
    64. (0.00016) RY*( 6) C   2           s( 15.38%)p 0.56(  8.57%)d 4.94( 76.05%)
                                           -0.0000 -0.0015  0.3922 -0.0199 -0.2300
                                            0.0000  0.0000 -0.0338 -0.1770  0.0000
                                            0.0779 -0.0000 -0.3627  0.7892
    65. (0.00003) RY*( 7) C   2           s(  0.00%)p 1.00(  1.61%)d60.92( 98.39%)
    66. (0.00003) RY*( 8) C   2           s( 27.07%)p 0.69( 18.70%)d 2.00( 54.23%)
    67. (0.00001) RY*( 9) C   2           s( 14.60%)p 0.54(  7.93%)d 5.31( 77.47%)
    68. (0.00266) RY*( 1) C   3           s(  4.10%)p22.86( 93.83%)d 0.50(  2.06%)
                                            0.0000  0.0052  0.2025 -0.0273 -0.9542
                                           -0.0000  0.0001 -0.0000 -0.1642 -0.0000
                                           -0.1082 -0.0006  0.0905 -0.0273
    69. (0.00186) RY*( 2) C   3           s(  0.00%)p 1.00( 99.78%)d 0.00(  0.22%)
                                            0.0000 -0.0000  0.0006  0.0001  0.0001
                                            0.0242 -0.9986  0.0007 -0.0004 -0.0472
                                            0.0004 -0.0020  0.0000 -0.0000
    70. (0.00186) RY*( 3) C   3           s( 22.88%)p 3.24( 74.17%)d 0.13(  2.94%)
                                            0.0000  0.0023  0.4784 -0.0003 -0.0606
                                            0.0000  0.0000 -0.0091  0.8591 -0.0009
                                            0.1648 -0.0095  0.0386 -0.0268
    71. (0.00061) RY*( 4) C   3           s( 71.96%)p 0.37( 26.32%)d 0.02(  1.72%)
                                           -0.0000 -0.0079  0.8483  0.0178  0.2476
                                           -0.0002  0.0005  0.0008 -0.4489  0.0016
                                           -0.0065  0.0552 -0.1138 -0.0337
    72. (0.00036) RY*( 5) C   3           s(  0.18%)p 0.64(  0.12%)d99.99( 99.70%)
                                           -0.0000 -0.0003  0.0427  0.0001  0.0175
                                            0.0093 -0.0086 -0.0110 -0.0240  0.2278
                                           -0.0451 -0.9710 -0.0141 -0.0003
    73. (0.00027) RY*( 6) C   3           s(  0.01%)p20.66(  0.27%)d99.99( 99.71%)
                                           -0.0000 -0.0001  0.0115 -0.0000  0.0057
                                           -0.0236  0.0459 -0.0042 -0.0046 -0.9722
                                           -0.0247 -0.2267 -0.0054  0.0002
    74. (0.00011) RY*( 7) C   3           s(  0.33%)p11.15(  3.64%)d99.99( 96.03%)
                                           -0.0000 -0.0040  0.0570  0.0007  0.1114
                                            0.0002 -0.0011 -0.0247  0.1529  0.0134
                                           -0.9649  0.0467  0.1566 -0.0492
    75. (0.00006) RY*( 8) C   3           s(  0.22%)p 9.15(  2.02%)d99.99( 97.76%)
    76. (0.00002) RY*( 9) C   3           s(  0.35%)p 0.01(  0.00%)d99.99( 99.64%)
    77. (0.00481) RY*( 1) C   4           s(  4.81%)p19.49( 93.77%)d 0.29(  1.42%)
                                           -0.0000  0.0557  0.2122 -0.0030 -0.4435
                                           -0.0168  0.8606  0.0024 -0.0111 -0.0908
                                            0.0126 -0.0040 -0.0743 -0.0157
    78. (0.00286) RY*( 2) C   4           s(  5.99%)p14.50( 86.88%)d 1.19(  7.13%)
                                            0.0000 -0.0103  0.2445  0.0100 -0.8035
                                           -0.0024 -0.4716  0.0027 -0.0262 -0.1535
                                           -0.0031 -0.0326  0.2158  0.0086
    79. (0.00174) RY*( 3) C   4           s(  0.02%)p99.99( 22.80%)d99.99( 77.19%)
                                            0.0000 -0.0016  0.0123  0.0011  0.0559
                                           -0.0017  0.0038  0.0217 -0.4737 -0.0485
                                            0.4238 -0.7647  0.0032 -0.0723
    80. (0.00113) RY*( 4) C   4           s( 77.48%)p 0.11(  8.79%)d 0.18( 13.73%)
                                            0.0000 -0.0015  0.8802  0.0020  0.2243
                                           -0.0249 -0.0801 -0.0029 -0.1746  0.3079
                                            0.0121  0.1142 -0.1272  0.1148
    81. (0.00089) RY*( 5) C   4           s(  3.33%)p 2.83(  9.43%)d26.16( 87.24%)
                                            0.0000  0.0074  0.1825  0.0238  0.2736
                                           -0.0043  0.1364 -0.0019  0.0143 -0.3410
                                           -0.0571  0.0027  0.8657  0.0591
    82. (0.00059) RY*( 6) C   4           s(  0.10%)p 0.44(  0.05%)d99.99( 99.85%)
                                            0.0000  0.0011  0.0320  0.0015  0.0122
                                           -0.0041  0.0040  0.0066 -0.0151 -0.0079
                                           -0.8488 -0.4786 -0.0826  0.2050
    83. (0.00032) RY*( 7) C   4           s(  0.66%)p31.81( 20.93%)d99.99( 78.42%)
                                           -0.0000 -0.0222  0.0780 -0.0269  0.1207
                                            0.0423 -0.0681 -0.0003 -0.4331 -0.7551
                                           -0.1286  0.2650 -0.3337 -0.1260
    84. (0.00020) RY*( 8) C   4           s(  7.13%)p 8.06( 57.45%)d 4.97( 35.42%)
                                           -0.0000 -0.0102  0.2668 -0.0131  0.1180
                                            0.0173 -0.0623  0.0065  0.7458 -0.3999
                                            0.1844 -0.3155 -0.2347 -0.0749
    85. (0.00002) RY*( 9) C   4           s(  0.88%)p 0.06(  0.05%)d99.99( 99.07%)
    86. (0.00064) RY*( 1) F   5           s(  0.43%)p99.99( 93.05%)d15.12(  6.52%)
                                            0.0000 -0.0002  0.0657  0.0007 -0.1583
                                            0.0000  0.0004  0.0030 -0.9515  0.0291
                                           -0.1234  0.2192 -0.0238  0.0227
    87. (0.00056) RY*( 2) F   5           s(  0.11%)p99.99( 94.42%)d47.81(  5.46%)
                                           -0.0000  0.0003  0.0338  0.0009 -0.8427
                                            0.0009 -0.4626 -0.0003  0.1415  0.1222
                                            0.0263 -0.0249 -0.1956 -0.0114
    88. (0.00008) RY*( 3) F   5           s( 87.59%)p 0.08(  6.65%)d 0.07(  5.76%)
    89. (0.00002) RY*( 4) F   5           s(  6.05%)p15.43( 93.45%)d 0.08(  0.50%)
    90. (0.00000) RY*( 5) F   5           s(  2.96%)p 0.64(  1.89%)d32.12( 95.14%)
    91. (0.00000) RY*( 6) F   5           s(  0.11%)p16.29(  1.76%)d99.99( 98.13%)
    92. (0.00000) RY*( 7) F   5           s(  0.12%)p43.33(  4.99%)d99.99( 94.90%)
    93. (0.00001) RY*( 8) F   5           s(  2.49%)p 1.55(  3.85%)d37.65( 93.67%)
    94. (0.00000) RY*( 9) F   5           s(  0.15%)p 0.82(  0.12%)d99.99( 99.73%)
    95. (0.00396) RY*( 1) C   6           s(  1.09%)p90.33( 98.10%)d 0.75(  0.81%)
                                            0.0000  0.0614  0.0842 -0.0042  0.3748
                                           -0.0133  0.9154 -0.0002 -0.0479  0.0598
                                            0.0065  0.0001 -0.0633 -0.0227
    96. (0.00312) RY*( 2) C   6           s(  0.21%)p99.99( 91.75%)d37.83(  8.03%)
                                           -0.0000 -0.0109  0.0448  0.0184 -0.8823
                                           -0.0066  0.3557 -0.0014  0.1107 -0.1406
                                            0.0293  0.0143 -0.2439 -0.0019
    97. (0.00170) RY*( 3) C   6           s(  0.37%)p38.16( 14.16%)d99.99( 85.47%)
                                            0.0000  0.0002  0.0609  0.0022 -0.0420
                                           -0.0005 -0.0004  0.0201 -0.3734 -0.0893
                                           -0.4750 -0.7805 -0.0589  0.0923
    98. (0.00110) RY*( 4) C   6           s( 96.39%)p 0.01(  1.13%)d 0.03(  2.48%)
                                           -0.0000  0.0033  0.9818 -0.0091  0.0261
                                           -0.0187 -0.0884  0.0023  0.0490 -0.0864
                                            0.0454  0.0444  0.0359  0.1097
    99. (0.00090) RY*( 5) C   6           s(  0.12%)p65.45(  8.07%)d99.99( 91.81%)
                                            0.0000 -0.0020  0.0350 -0.0156 -0.2500
                                            0.0091  0.1271  0.0023  0.0404  0.4864
                                           -0.0953 -0.0613  0.8177  0.0105
   100. (0.00053) RY*( 6) C   6           s(  0.01%)p99.99( 11.60%)d99.99( 88.39%)
                                           -0.0000  0.0006  0.0122 -0.0020 -0.0451
                                           -0.0016  0.0005 -0.0127 -0.3373  0.0516
                                           -0.6963  0.6059 -0.0662  0.1577
   101. (0.00029) RY*( 7) C   6           s(  1.36%)p 2.38(  3.23%)d70.17( 95.41%)
                                            0.0000 -0.0223  0.1144  0.0273 -0.0440
                                            0.0448 -0.0900 -0.0049 -0.1396  0.8173
                                            0.0797 -0.0546 -0.4756 -0.2249
   102. (0.00028) RY*( 8) C   6           s(  0.01%)p99.99( 71.97%)d99.99( 28.02%)
                                           -0.0000  0.0032  0.0098 -0.0059 -0.1040
                                           -0.0074  0.0102 -0.0095 -0.8418 -0.1218
                                            0.4762  0.1141  0.1452 -0.0669
   103. (0.00001) RY*( 9) C   6           s(  0.91%)p 0.02(  0.02%)d99.99( 99.08%)
   104. (0.00079) RY*( 1) F   7           s(  0.15%)p99.99( 94.58%)d36.37(  5.28%)
                                           -0.0000  0.0001  0.0381 -0.0004  0.0776
                                           -0.0002  0.0238 -0.0019  0.9691 -0.0217
                                           -0.1135 -0.1970 -0.0082  0.0240
   105. (0.00070) RY*( 2) F   7           s(  0.07%)p99.99( 96.66%)d48.72(  3.27%)
                                           -0.0000 -0.0001  0.0259 -0.0007  0.8521
                                           -0.0000 -0.4870 -0.0000 -0.0586 -0.0890
                                            0.0126  0.0020 -0.1570 -0.0014
   106. (0.00006) RY*( 3) F   7           s( 95.49%)p 0.01(  0.49%)d 0.04(  4.03%)
   107. (0.00001) RY*( 4) F   7           s(  0.34%)p99.99( 99.48%)d 0.52(  0.18%)
   108. (0.00001) RY*( 5) F   7           s(  3.23%)p 0.31(  1.01%)d29.64( 95.76%)
   109. (0.00000) RY*( 6) F   7           s(  0.13%)p10.49(  1.41%)d99.99( 98.46%)
   110. (0.00000) RY*( 7) F   7           s(  0.01%)p 1.00(  4.03%)d23.84( 95.96%)
   111. (0.00001) RY*( 8) F   7           s(  0.54%)p 4.60(  2.47%)d99.99( 97.00%)
   112. (0.00000) RY*( 9) F   7           s(  0.06%)p 1.27(  0.07%)d99.99( 99.87%)
   113. (0.00416) RY*( 1) C   8           s(  1.60%)p61.02( 97.65%)d 0.47(  0.75%)
                                            0.0000  0.0631  0.1096 -0.0117  0.9819
                                           -0.0000  0.0001  0.0016 -0.1103  0.0000
                                           -0.0186  0.0002  0.0827 -0.0184
   114. (0.00319) RY*( 2) C   8           s(  0.00%)p 1.00( 89.58%)d 0.12( 10.42%)
                                            0.0000 -0.0000  0.0002 -0.0001  0.0004
                                            0.0214 -0.9462 -0.0011  0.0034 -0.3216
                                            0.0045  0.0276  0.0005 -0.0010
   115. (0.00202) RY*( 3) C   8           s(  0.17%)p99.99( 25.54%)d99.99( 74.28%)
                                            0.0000 -0.0000  0.0415 -0.0033  0.0564
                                           -0.0002  0.0053 -0.0247  0.5016 -0.0033
                                            0.8357 -0.0635  0.0935 -0.1781
   116. (0.00105) RY*( 4) C   8           s( 97.31%)p 0.01(  1.26%)d 0.01(  1.43%)
                                           -0.0000  0.0037  0.9865 -0.0206 -0.1067
                                            0.0000  0.0000  0.0024 -0.0288  0.0001
                                            0.0044  0.0043 -0.0618  0.1020
   117. (0.00085) RY*( 5) C   8           s(  0.00%)p 1.00( 10.44%)d 8.58( 89.56%)
                                            0.0000 -0.0000  0.0004 -0.0001 -0.0001
                                           -0.0162 -0.3227 -0.0004 -0.0001  0.9375
                                           -0.0037 -0.1291 -0.0005  0.0008
   118. (0.00047) RY*( 6) C   8           s(  0.00%)p 1.00(  0.71%)d99.99( 99.29%)
                                            0.0000 -0.0002  0.0048 -0.0012  0.0080
                                           -0.0005  0.0154 -0.0105  0.0816 -0.1302
                                           -0.1187 -0.9804 -0.0110  0.0249
   119. (0.00028) RY*( 7) C   8           s(  0.09%)p99.99( 72.96%)d99.99( 26.95%)
                                           -0.0000 -0.0033  0.0297  0.0064  0.0813
                                            0.0001 -0.0009  0.0112  0.8502  0.0158
                                           -0.4946  0.1308  0.0379  0.0777
   120. (0.00021) RY*( 8) C   8           s(  0.57%)p 3.29(  1.88%)d99.99( 97.54%)
                                           -0.0000 -0.0259  0.0711  0.0535 -0.1009
                                           -0.0000  0.0000 -0.0073 -0.0758 -0.0012
                                           -0.1055 -0.0101  0.9576 -0.2173
   121. (0.00001) RY*( 9) C   8           s(  0.76%)p 0.02(  0.02%)d99.99( 99.23%)
   122. (0.00064) RY*( 1) F   9           s(  0.01%)p99.99( 95.03%)d99.99(  4.95%)
                                            0.0000 -0.0000  0.0119  0.0001 -0.1048
                                            0.0000 -0.0000  0.0011 -0.9692  0.0000
                                            0.2162  0.0000  0.0253 -0.0464
   123. (0.00063) RY*( 2) F   9           s(  0.00%)p 1.00( 96.39%)d 0.04(  3.61%)
                                            0.0000 -0.0000  0.0000 -0.0000 -0.0000
                                           -0.0006  0.9818  0.0000 -0.0000 -0.1887
                                            0.0000  0.0230  0.0000 -0.0000
   124. (0.00008) RY*( 3) F   9           s( 93.66%)p 0.01(  1.16%)d 0.06(  5.18%)
   125. (0.00001) RY*( 4) F   9           s(  1.12%)p87.77( 98.59%)d 0.26(  0.29%)
   126. (0.00001) RY*( 5) F   9           s(  0.00%)p 1.00(  3.61%)d26.72( 96.39%)
   127. (0.00000) RY*( 6) F   9           s(  0.07%)p71.90(  5.03%)d99.99( 94.90%)
   128. (0.00000) RY*( 7) F   9           s(  0.00%)p 1.00(  0.05%)d99.99( 99.95%)
   129. (0.00001) RY*( 8) F   9           s(  5.01%)p 0.02(  0.11%)d18.94( 94.88%)
   130. (0.00000) RY*( 9) F   9           s(  0.13%)p 1.72(  0.22%)d99.99( 99.64%)
   131. (0.00396) RY*( 1) C  10           s(  1.09%)p90.33( 98.10%)d 0.75(  0.81%)
                                            0.0000  0.0614  0.0842 -0.0042  0.3748
                                            0.0133 -0.9154 -0.0003 -0.0477 -0.0598
                                            0.0071  0.0001 -0.0632 -0.0229
   132. (0.00312) RY*( 2) C  10           s(  0.21%)p99.99( 91.76%)d37.94(  8.03%)
                                           -0.0000 -0.0109  0.0447  0.0183 -0.8821
                                            0.0066 -0.3556 -0.0019  0.1120  0.1404
                                            0.0309 -0.0154 -0.2437 -0.0023
   133. (0.00175) RY*( 3) C  10           s(  0.31%)p52.12( 16.33%)d99.99( 83.36%)
                                            0.0000  0.0002  0.0560  0.0029 -0.0472
                                            0.0005 -0.0009  0.0251 -0.4005  0.0837
                                           -0.5464  0.7153 -0.0688  0.1077
   134. (0.00110) RY*( 4) C  10           s( 96.43%)p 0.01(  1.14%)d 0.03(  2.43%)
                                           -0.0000  0.0033  0.9820 -0.0092  0.0262
                                            0.0186  0.0884  0.0019  0.0501  0.0874
                                            0.0491 -0.0325  0.0366  0.1087
   135. (0.00090) RY*( 5) C  10           s(  0.12%)p67.25(  8.07%)d99.99( 91.81%)
                                            0.0000 -0.0020  0.0346 -0.0156 -0.2499
                                           -0.0091 -0.1272  0.0020  0.0415 -0.4859
                                           -0.0941  0.0660  0.8177  0.0101
   136. (0.00057) RY*( 6) C  10           s(  0.04%)p99.99( 16.66%)d99.99( 83.30%)
                                           -0.0000  0.0005  0.0206 -0.0000 -0.0557
                                            0.0017 -0.0003  0.0051 -0.4043 -0.0634
                                           -0.5767 -0.6898 -0.0474  0.1349
   137. (0.00029) RY*( 7) C  10           s(  1.33%)p 1.21(  1.61%)d73.06( 97.06%)
                                            0.0000 -0.0225  0.1130  0.0277 -0.0343
                                           -0.0453  0.0905 -0.0041 -0.0624 -0.8242
                                            0.0448  0.0712 -0.4857 -0.2198
   138. (0.00026) RY*( 8) C  10           s(  0.03%)p99.99( 66.37%)d99.99( 33.59%)
                                           -0.0000  0.0012  0.0179 -0.0040 -0.1019
                                            0.0032 -0.0024 -0.0146 -0.8081  0.0590
                                            0.5560 -0.0159  0.1103 -0.1042
   139. (0.00001) RY*( 9) C  10           s(  0.91%)p 0.02(  0.02%)d99.99( 99.08%)
   140. (0.00079) RY*( 1) F  11           s(  0.15%)p99.99( 94.58%)d36.37(  5.28%)
                                           -0.0000  0.0001  0.0381 -0.0004  0.0776
                                            0.0002 -0.0238 -0.0019  0.9691  0.0217
                                           -0.1135  0.1970 -0.0082  0.0240
   141. (0.00070) RY*( 2) F  11           s(  0.07%)p99.99( 96.66%)d48.73(  3.27%)
                                           -0.0000 -0.0001  0.0259 -0.0007  0.8520
                                            0.0000  0.4870 -0.0000 -0.0586  0.0889
                                            0.0126 -0.0020 -0.1570 -0.0014
   142. (0.00006) RY*( 3) F  11           s( 95.49%)p 0.01(  0.49%)d 0.04(  4.03%)
   143. (0.00001) RY*( 4) F  11           s(  0.34%)p99.99( 99.48%)d 0.52(  0.18%)
   144. (0.00001) RY*( 5) F  11           s(  3.23%)p 0.31(  1.01%)d29.64( 95.76%)
   145. (0.00000) RY*( 6) F  11           s(  0.13%)p10.49(  1.41%)d99.99( 98.46%)
   146. (0.00000) RY*( 7) F  11           s(  0.01%)p 1.00(  4.03%)d23.84( 95.96%)
   147. (0.00001) RY*( 8) F  11           s(  0.54%)p 4.61(  2.47%)d99.99( 97.00%)
   148. (0.00000) RY*( 9) F  11           s(  0.06%)p 1.27(  0.07%)d99.99( 99.87%)
   149. (0.00481) RY*( 1) C  12           s(  4.81%)p19.48( 93.77%)d 0.30(  1.42%)
                                           -0.0000  0.0557  0.2122 -0.0030 -0.4432
                                            0.0168 -0.8607  0.0024 -0.0115  0.0907
                                            0.0149  0.0029 -0.0741 -0.0163
   150. (0.00286) RY*( 2) C  12           s(  6.02%)p14.43( 86.88%)d 1.18(  7.10%)
                                            0.0000 -0.0103  0.2451  0.0099 -0.8036
                                            0.0024  0.4714  0.0015 -0.0249  0.1529
                                            0.0036  0.0254  0.2166  0.0070
   151. (0.00178) RY*( 3) C  12           s(  0.04%)p99.99( 23.52%)d99.99( 76.44%)
                                            0.0000 -0.0017  0.0204  0.0017  0.0560
                                            0.0016 -0.0012  0.0265 -0.4810  0.0416
                                            0.5261  0.6904  0.0156 -0.0948
   152. (0.00113) RY*( 4) C  12           s( 77.36%)p 0.11(  8.59%)d 0.18( 14.04%)
                                            0.0000 -0.0014  0.8796  0.0022  0.2243
                                            0.0249  0.0798 -0.0014 -0.1692 -0.3086
                                           -0.0041 -0.1211 -0.1287  0.1181
   153. (0.00089) RY*( 5) C  12           s(  3.34%)p 2.82(  9.43%)d26.12( 87.23%)
                                           -0.0000  0.0074  0.1826  0.0239  0.2737
                                            0.0043 -0.1364 -0.0016  0.0148  0.3408
                                           -0.0588 -0.0047  0.8655  0.0594
   154. (0.00061) RY*( 6) C  12           s(  0.19%)p 0.23(  0.04%)d99.99( 99.77%)
                                            0.0000  0.0009  0.0434 -0.0010  0.0106
                                            0.0051 -0.0016 -0.0168 -0.0017  0.0105
                                           -0.7650  0.6077 -0.0787  0.1919
   155. (0.00032) RY*( 7) C  12           s(  0.65%)p32.35( 21.12%)d99.99( 78.23%)
                                           -0.0000 -0.0221  0.0777 -0.0269  0.1202
                                           -0.0420  0.0678 -0.0007 -0.4355  0.7544
                                           -0.1685 -0.2405 -0.3369 -0.1160
   156. (0.00020) RY*( 8) C  12           s(  7.11%)p 7.98( 56.78%)d 5.08( 36.11%)
                                           -0.0000 -0.0104  0.2665 -0.0134  0.1187
                                           -0.0177  0.0627  0.0058  0.7411  0.4017
                                            0.2444  0.2810 -0.2298 -0.0908
   157. (0.00002) RY*( 9) C  12           s(  0.88%)p 0.05(  0.05%)d99.99( 99.07%)
   158. (0.00064) RY*( 1) F  13           s(  0.43%)p99.99( 93.05%)d15.12(  6.52%)
                                            0.0000 -0.0002  0.0657  0.0007 -0.1583
                                           -0.0000 -0.0004  0.0030 -0.9515 -0.0291
                                           -0.1234 -0.2192 -0.0238  0.0227
   159. (0.00056) RY*( 2) F  13           s(  0.11%)p99.99( 94.42%)d47.81(  5.46%)
                                           -0.0000  0.0003  0.0338  0.0009 -0.8427
                                           -0.0009  0.4626 -0.0003  0.1415 -0.1222
                                            0.0263  0.0249 -0.1956 -0.0114
   160. (0.00008) RY*( 3) F  13           s( 87.59%)p 0.08(  6.65%)d 0.07(  5.76%)
   161. (0.00002) RY*( 4) F  13           s(  6.05%)p15.43( 93.45%)d 0.08(  0.50%)
   162. (0.00000) RY*( 5) F  13           s(  2.96%)p 0.64(  1.89%)d32.12( 95.14%)
   163. (0.00000) RY*( 6) F  13           s(  0.11%)p16.29(  1.76%)d99.99( 98.13%)
   164. (0.00000) RY*( 7) F  13           s(  0.12%)p43.34(  4.99%)d99.99( 94.90%)
   165. (0.00001) RY*( 8) F  13           s(  2.49%)p 1.55(  3.85%)d37.65( 93.67%)
   166. (0.00000) RY*( 9) F  13           s(  0.15%)p 0.82(  0.12%)d99.99( 99.73%)
   167. (0.00072) RY*( 1) H  14           s(  0.00%)p 1.00(100.00%)
                                           -0.0000 -0.0000 -0.0000  1.0000  0.0000
   168. (0.00061) RY*( 2) H  14           s( 33.61%)p 1.98( 66.39%)
                                            0.0121  0.5796  0.0840 -0.0000  0.8105
   169. (0.00037) RY*( 3) H  14           s( 60.92%)p 0.64( 39.08%)
                                            0.0147  0.7803  0.2284  0.0000 -0.5819
   170. (0.00001) RY*( 4) H  14           s(  5.93%)p15.87( 94.07%)
   171. (0.00132) RY*( 1) H  15           s( 99.78%)p 0.00(  0.22%)
                                            0.0060  0.9989 -0.0105 -0.0460  0.0020
   172. (0.00013) RY*( 2) H  15           s(  0.14%)p99.99( 99.86%)
                                           -0.0005  0.0370  0.6693  0.6338 -0.3859
   173. (0.00005) RY*( 3) H  15           s(  0.05%)p99.99( 99.95%)
   174. (0.00002) RY*( 4) H  15           s(  0.14%)p99.99( 99.86%)
   175. (0.00132) RY*( 1) H  16           s( 99.78%)p 0.00(  0.22%)
                                            0.0060  0.9989 -0.0105  0.0460  0.0020
   176. (0.00013) RY*( 2) H  16           s(  0.14%)p99.99( 99.86%)
                                           -0.0005  0.0370  0.6693 -0.6338 -0.3859
   177. (0.00005) RY*( 3) H  16           s(  0.05%)p99.99( 99.95%)
   178. (0.00002) RY*( 4) H  16           s(  0.14%)p99.99( 99.86%)
   179. (0.00764) BD*( 1) O   1 - C   2  
                ( 33.23%)   0.5764* O   1 s( 30.51%)p 2.28( 69.42%)d 0.00(  0.07%)
                                           -0.0001  0.5523  0.0044 -0.2867 -0.0023
                                            0.0000 -0.0000 -0.7823  0.0003 -0.0000
                                            0.0054 -0.0000  0.0026  0.0260
                ( 66.77%)  -0.8171* C   2 s( 21.73%)p 3.59( 78.00%)d 0.01(  0.27%)
                                           -0.0000  0.4646  0.0381  0.3661  0.0204
                                           -0.0000 -0.0000  0.8025  0.0400 -0.0000
                                            0.0315 -0.0000  0.0074  0.0408
   180. (0.00244) BD*( 1) O   1 - H  14  
                ( 25.09%)   0.5009* O   1 s( 20.52%)p 3.87( 79.40%)d 0.00(  0.08%)
                                           -0.0002 -0.4526 -0.0185 -0.8903 -0.0298
                                           -0.0000  0.0000  0.0071 -0.0187 -0.0000
                                            0.0172  0.0000 -0.0210  0.0103
                ( 74.91%)  -0.8655* H  14 s( 99.55%)p 0.00(  0.45%)
                                           -0.9977  0.0034  0.0669 -0.0000  0.0055
   181. (0.01364) BD*( 1) C   2 - C   3  
                ( 53.95%)   0.7345* C   2 s( 28.21%)p 2.54( 71.72%)d 0.00(  0.06%)
                                           -0.0004 -0.5310 -0.0123  0.8433 -0.0032
                                            0.0000 -0.0000 -0.0776  0.0055 -0.0000
                                            0.0054 -0.0000 -0.0208  0.0132
                ( 46.05%)  -0.6786* C   3 s( 33.76%)p 1.96( 66.22%)d 0.00(  0.03%)
                                           -0.0000 -0.5810  0.0054 -0.8102  0.0195
                                           -0.0000  0.0000  0.0726  0.0012 -0.0000
                                            0.0004 -0.0000 -0.0105  0.0119
   182. (0.01198) BD*( 1) C   2 - H  15  
                ( 38.15%)   0.6176* C   2 s( 25.08%)p 2.99( 74.87%)d 0.00(  0.05%)
                                            0.0000 -0.5006  0.0141 -0.2767 -0.0112
                                            0.7067 -0.0170  0.4151  0.0003  0.0058
                                            0.0047 -0.0157  0.0123  0.0049
                ( 61.85%)  -0.7865* H  15 s( 99.90%)p 0.00(  0.10%)
                                           -0.9995  0.0051  0.0109 -0.0237 -0.0182
   183. (0.01198) BD*( 1) C   2 - H  16  
                ( 38.15%)   0.6176* C   2 s( 25.08%)p 2.99( 74.87%)d 0.00(  0.05%)
                                            0.0000 -0.5006  0.0141 -0.2767 -0.0112
                                           -0.7067  0.0170  0.4151  0.0003 -0.0058
                                            0.0047  0.0157  0.0123  0.0049
                ( 61.85%)  -0.7865* H  16 s( 99.90%)p 0.00(  0.10%)
                                           -0.9995  0.0051  0.0109  0.0237 -0.0182
   184. (0.01774) BD*( 1) C   3 - C   4  
                ( 49.58%)   0.7041* C   3 s( 33.08%)p 2.02( 66.87%)d 0.00(  0.05%)
                                            0.0001 -0.5751 -0.0061  0.4075 -0.0168
                                            0.7067  0.0179 -0.0515  0.0031 -0.0169
                                            0.0024  0.0027  0.0051  0.0129
                ( 50.42%)  -0.7101* C   4 s( 40.31%)p 1.48( 59.65%)d 0.00(  0.03%)
                                           -0.0000 -0.6348 -0.0092 -0.4245 -0.0077
                                           -0.6417  0.0248  0.0627  0.0024 -0.0128
                                            0.0016  0.0027  0.0090  0.0094
   185. (0.20516) BD*( 2) C   3 - C   4  
                ( 52.65%)   0.7256* C   3 s(  0.04%)p99.99( 99.89%)d 2.00(  0.07%)
                                           -0.0001 -0.0187  0.0045  0.1025 -0.0019
                                           -0.0019  0.0007  0.9941  0.0128 -0.0011
                                           -0.0243 -0.0105 -0.0020  0.0056
                ( 47.35%)  -0.6881* C   4 s(  0.01%)p99.99( 99.93%)d 4.10(  0.05%)
                                            0.0001  0.0115 -0.0005  0.1154  0.0030
                                            0.0093 -0.0008  0.9929  0.0048  0.0028
                                           -0.0050  0.0226 -0.0011 -0.0007
   186. (0.01774) BD*( 1) C   3 - C  12  
                ( 49.58%)   0.7041* C   3 s( 33.08%)p 2.02( 66.87%)d 0.00(  0.05%)
                                            0.0001 -0.5751 -0.0061  0.4072 -0.0168
                                           -0.7067 -0.0179 -0.0542  0.0031  0.0169
                                            0.0024 -0.0026  0.0051  0.0128
                ( 50.42%)  -0.7101* C  12 s( 40.31%)p 1.48( 59.65%)d 0.00(  0.03%)
                                           -0.0000 -0.6349 -0.0092 -0.4247 -0.0077
                                            0.6417 -0.0248  0.0608  0.0024  0.0128
                                            0.0016 -0.0027  0.0090  0.0094
   187. (0.01181) BD*( 1) C   4 - F   5  
                ( 72.03%)   0.8487* C   4 s( 23.16%)p 3.30( 76.44%)d 0.02(  0.40%)
                                            0.0001 -0.4810  0.0162 -0.4235 -0.0186
                                            0.7622  0.0388  0.0478  0.0018  0.0443
                                            0.0032 -0.0058  0.0315  0.0312
                ( 27.97%)  -0.5289* F   5 s( 30.08%)p 2.32( 69.83%)d 0.00(  0.08%)
                                            0.0000 -0.5485  0.0024 -0.4049 -0.0034
                                            0.7293  0.0065  0.0490  0.0007  0.0216
                                            0.0013 -0.0025  0.0135  0.0139
   188. (0.02188) BD*( 1) C   4 - C   6  
                ( 49.94%)   0.7067* C   4 s( 36.10%)p 1.77( 63.84%)d 0.00(  0.06%)
                                            0.0000  0.6008 -0.0013 -0.7909  0.0088
                                           -0.0643 -0.0361  0.0855 -0.0002  0.0039
                                           -0.0037 -0.0006  0.0216 -0.0089
                ( 50.06%)  -0.7075* C   6 s( 37.78%)p 1.65( 62.17%)d 0.00(  0.05%)
                                           -0.0001  0.6147  0.0019  0.7808 -0.0094
                                           -0.0532 -0.0334 -0.0896  0.0013 -0.0015
                                           -0.0039  0.0001  0.0200 -0.0088
   189. (0.00964) BD*( 1) C   6 - F   7  
                ( 71.51%)   0.8457* C   6 s( 23.90%)p 3.17( 75.75%)d 0.01(  0.34%)
                                            0.0001 -0.4887  0.0146  0.4318  0.0254
                                            0.7526  0.0391 -0.0504 -0.0027 -0.0428
                                            0.0030  0.0051  0.0259  0.0298
                ( 28.49%)  -0.5337* F   7 s( 29.32%)p 2.41( 70.58%)d 0.00(  0.09%)
                                            0.0000 -0.5415  0.0059  0.4194  0.0034
                                            0.7263  0.0057 -0.0497 -0.0004 -0.0229
                                            0.0014  0.0027  0.0130  0.0143
   190. (0.02170) BD*( 1) C   6 - C   8  
                ( 49.43%)   0.7030* C   6 s( 37.85%)p 1.64( 62.11%)d 0.00(  0.04%)
                                            0.0001 -0.6152 -0.0045  0.4346  0.0254
                                           -0.6542  0.0234 -0.0554 -0.0031  0.0159
                                            0.0010 -0.0022  0.0091  0.0092
                ( 50.57%)  -0.7111* C   8 s( 37.52%)p 1.66( 62.44%)d 0.00(  0.05%)
                                            0.0000 -0.6125 -0.0021 -0.3483  0.0344
                                            0.7068  0.0107  0.0459 -0.0041  0.0156
                                            0.0017 -0.0023  0.0096  0.0120
   191. (0.22161) BD*( 2) C   6 - C   8  
                ( 43.86%)   0.6622* C   6 s(  0.00%)p 1.00( 99.93%)d 0.00(  0.06%)
                                            0.0000  0.0037  0.0020 -0.1167 -0.0003
                                            0.0030 -0.0006 -0.9928  0.0057 -0.0028
                                           -0.0057 -0.0246 -0.0007  0.0004
                ( 56.14%)  -0.7493* C   8 s(  0.00%)p 1.00( 99.91%)d 0.00(  0.09%)
                                           -0.0000 -0.0062 -0.0009 -0.1198  0.0001
                                           -0.0001  0.0008 -0.9923 -0.0033  0.0016
                                           -0.0252  0.0135 -0.0025  0.0061
   192. (0.00836) BD*( 1) C   8 - F   9  
                ( 71.20%)   0.8438* C   8 s( 24.46%)p 3.07( 75.17%)d 0.02(  0.37%)
                                            0.0001 -0.4942  0.0182  0.8600  0.0446
                                            0.0000 -0.0000 -0.1007 -0.0055 -0.0000
                                            0.0122 -0.0000 -0.0508  0.0314
                ( 28.80%)  -0.5367* F   9 s( 29.85%)p 2.35( 70.06%)d 0.00(  0.09%)
                                            0.0000 -0.5463  0.0047  0.8314  0.0086
                                            0.0000  0.0000 -0.0968 -0.0009 -0.0000
                                            0.0060  0.0000 -0.0255  0.0143
   193. (0.02170) BD*( 1) C   8 - C  10  
                ( 50.57%)   0.7111* C   8 s( 37.52%)p 1.66( 62.44%)d 0.00(  0.05%)
                                           -0.0000  0.6125  0.0021  0.3483 -0.0344
                                            0.7069  0.0107 -0.0459  0.0041  0.0156
                                           -0.0017 -0.0023 -0.0096 -0.0120
                ( 49.43%)  -0.7030* C  10 s( 37.85%)p 1.64( 62.11%)d 0.00(  0.04%)
                                           -0.0001  0.6152  0.0045 -0.4345 -0.0254
                                           -0.6542  0.0234  0.0557  0.0031  0.0159
                                           -0.0010 -0.0022 -0.0091 -0.0092
   194. (0.00964) BD*( 1) C  10 - F  11  
                ( 71.51%)   0.8457* C  10 s( 23.90%)p 3.17( 75.75%)d 0.01(  0.34%)
                                           -0.0001  0.4887 -0.0146 -0.4317 -0.0254
                                            0.7526  0.0391  0.0513  0.0027 -0.0428
                                           -0.0030  0.0050 -0.0259 -0.0298
                ( 28.49%)  -0.5337* F  11 s( 29.32%)p 2.41( 70.58%)d 0.00(  0.09%)
                                           -0.0000  0.5415 -0.0059 -0.4194 -0.0034
                                            0.7263  0.0057  0.0497  0.0004 -0.0229
                                           -0.0014  0.0027 -0.0130 -0.0143
   195. (0.02188) BD*( 1) C  10 - C  12  
                ( 50.06%)   0.7075* C  10 s( 37.78%)p 1.65( 62.17%)d 0.00(  0.05%)
                                           -0.0001  0.6147  0.0019  0.7807 -0.0094
                                            0.0532  0.0334 -0.0905  0.0013  0.0015
                                           -0.0039 -0.0001  0.0200 -0.0088
                ( 49.94%)  -0.7067* C  12 s( 36.10%)p 1.77( 63.84%)d 0.00(  0.06%)
                                            0.0000  0.6008 -0.0013 -0.7910  0.0088
                                            0.0643  0.0361  0.0850 -0.0002 -0.0039
                                           -0.0037  0.0006  0.0216 -0.0089
   196. (0.24080) BD*( 2) C  10 - C  12  
                ( 47.64%)   0.6903* C  10 s(  0.00%)p 1.00( 99.91%)d 0.00(  0.09%)
                                            0.0000  0.0038  0.0020 -0.1179 -0.0006
                                           -0.0025  0.0008 -0.9926  0.0001  0.0019
                                           -0.0252  0.0147 -0.0030  0.0046
                ( 52.36%)  -0.7236* C  12 s(  0.01%)p99.99( 99.89%)d 7.74(  0.10%)
                                            0.0000 -0.0112  0.0007 -0.1147 -0.0017
                                            0.0070 -0.0013 -0.9928 -0.0078  0.0014
                                            0.0288  0.0104  0.0035 -0.0045
   197. (0.01181) BD*( 1) C  12 - F  13  
                ( 72.03%)   0.8487* C  12 s( 23.16%)p 3.30( 76.44%)d 0.02(  0.40%)
                                           -0.0001  0.4810 -0.0162  0.4233  0.0186
                                            0.7622  0.0388 -0.0491 -0.0018  0.0443
                                           -0.0032 -0.0058 -0.0315 -0.0312
                ( 27.97%)  -0.5289* F  13 s( 30.08%)p 2.32( 69.83%)d 0.00(  0.08%)
                                           -0.0000  0.5485 -0.0024  0.4049  0.0034
                                            0.7293  0.0065 -0.0490 -0.0007  0.0215
                                           -0.0013 -0.0025 -0.0135 -0.0139


 NHO Directionality and "Bond Bending" (deviations from line of nuclear centers)

         [Thresholds for printing:  angular deviation  >  1.0 degree]
                                    hybrid p-character > 25.0%
                                    orbital occupancy  >  0.10e

                                Line of Centers        Hybrid 1              Hybrid 2
                                ---------------  -------------------   ------------------
                NBO               Theta   Phi    Theta   Phi    Dev    Theta   Phi    Dev
 ========================================================================================
     1. BD (   1) O   1 - C   2   157.9  180.0   159.7  180.0   1.8     24.6    0.0   2.6
     2. BD (   1) O   1 - H  14    94.0    0.0    89.3    0.0   4.8      --     --    --
     3. BD (   1) C   2 - C   3    86.2  180.0    85.1  180.0   1.1     95.3    0.0   1.6
     4. BD (   1) C   2 - H  15   121.1  289.3   119.1  292.7   3.5      --     --    --
     5. BD (   1) C   2 - H  16   121.1   70.7   119.1   67.3   3.5      --     --    --
     6. BD (   1) C   3 - C   4    85.7  239.0    86.6  241.7   2.8     94.9   55.0   4.1
     7. BD (   2) C   3 - C   4    85.7  239.0   174.3  179.3  91.4      6.8    4.1  90.4
     8. BD (   1) C   3 - C  12    85.7  121.0    86.4  118.3   2.8     94.8  305.0   4.0
     9. BD (   1) C   4 - F   5    93.3  298.7     --     --    --      93.4  299.0 179.6
    10. BD (   1) C   4 - C   6    83.7  180.7    83.8  187.3   6.6     96.5  353.6   7.0
    11. BD (   1) C   6 - F   7    86.6  240.1     --     --    --      86.6  240.0 179.9
    12. BD (   1) C   6 - C   8    86.2  119.7    85.7  126.1   6.4     93.1  293.6   6.1
    13. BD (   2) C   6 - C   8    86.2  119.7   173.2  178.8  90.3      6.9  359.6  90.3
    14. BD (   1) C   8 - F   9    83.4  180.0     --     --    --      83.4  180.0 180.0
    15. BD (   1) C   8 - C  10    93.8   60.3    93.1   66.4   6.1     85.7  233.9   6.4
    16. BD (   1) C  10 - F  11    86.6  119.9     --     --    --      86.6  120.0 179.9
    17. BD (   1) C  10 - C  12    96.3  359.3    96.6    6.4   7.0     83.9  172.7   6.6
    18. BD (   2) C  10 - C  12    96.3  359.3   173.2  180.9  90.5      6.6  357.2  90.3
    19. BD (   1) C  12 - F  13    93.3   61.3     --     --    --      93.4   61.0 179.6
    33. LP (   1) O   1             --     --     28.9  180.0   --       --     --    --
    34. LP (   2) O   1             --     --     90.0   90.0   --       --     --    --
    35. LP (   1) F   5             --     --     87.6  113.5   --       --     --    --
    36. LP (   2) F   5             --     --     84.8  207.7   --       --     --    --
    37. LP (   3) F   5             --     --      6.0  356.7   --       --     --    --
    38. LP (   1) F   7             --     --     93.3   60.1   --       --     --    --
    39. LP (   2) F   7             --     --     95.8  329.7   --       --     --    --
    40. LP (   3) F   7             --     --    173.3  180.0   --       --     --    --
    41. LP (   1) F   9             --     --     96.7    0.0   --       --     --    --
    42. LP (   2) F   9             --     --     90.0   90.0   --       --     --    --
    43. LP (   3) F   9             --     --      6.7    0.0   --       --     --    --
    44. LP (   1) F  11             --     --     93.3  299.9   --       --     --    --
    45. LP (   2) F  11             --     --     95.8   30.3   --       --     --    --
    46. LP (   3) F  11             --     --    173.3  180.0   --       --     --    --
    47. LP (   1) F  13             --     --     87.6  246.5   --       --     --    --
    48. LP (   2) F  13             --     --     84.8  152.3   --       --     --    --
    49. LP (   3) F  13             --     --      6.0    3.3   --       --     --    --
   185. BD*(   2) C   3 - C   4    85.7  239.0   174.3  179.3  91.4      6.8    4.1  90.4
   191. BD*(   2) C   6 - C   8    86.2  119.7   173.2  178.8  90.3      6.9  359.6  90.3
   196. BD*(   2) C  10 - C  12    96.3  359.3   173.2  180.9  90.5      6.6  357.2  90.3


 Second Order Perturbation Theory Analysis of Fock Matrix in NBO Basis

     Threshold for printing:   0.25 kcal/mol
                                                                              E(2)  E(j)-E(i) F(i,j)
         Donor NBO (i)                     Acceptor NBO (j)                 kcal/mol   a.u.    a.u. 
 ===================================================================================================

 within unit  1
   1. BD (   1) O   1 - C   2        / 70. RY*(   3) C   3                    0.40    1.51    0.031
   1. BD (   1) O   1 - C   2        /168. RY*(   2) H  14                    0.27    2.15    0.030
   1. BD (   1) O   1 - C   2        /185. BD*(   2) C   3 - C   4            1.09    0.79    0.041
   2. BD (   1) O   1 - H  14        / 61. RY*(   3) C   2                    0.62    1.89    0.043
   2. BD (   1) O   1 - H  14        /181. BD*(   1) C   2 - C   3            1.75    1.09    0.055
   3. BD (   1) C   2 - C   3        / 51. RY*(   2) O   1                    0.58    2.09    0.044
   3. BD (   1) C   2 - C   3        / 77. RY*(   1) C   4                    0.72    1.30    0.039
   3. BD (   1) C   2 - C   3        /149. RY*(   1) C  12                    0.72    1.30    0.039
   3. BD (   1) C   2 - C   3        /180. BD*(   1) O   1 - H  14            0.83    1.11    0.039
   3. BD (   1) C   2 - C   3        /184. BD*(   1) C   3 - C   4            1.58    1.16    0.054
   3. BD (   1) C   2 - C   3        /186. BD*(   1) C   3 - C  12            1.58    1.16    0.054
   3. BD (   1) C   2 - C   3        /187. BD*(   1) C   4 - F   5            0.26    0.88    0.019
   3. BD (   1) C   2 - C   3        /188. BD*(   1) C   4 - C   6            1.71    1.12    0.055
   3. BD (   1) C   2 - C   3        /195. BD*(   1) C  10 - C  12            1.71    1.12    0.055
   3. BD (   1) C   2 - C   3        /197. BD*(   1) C  12 - F  13            0.26    0.88    0.019
   4. BD (   1) C   2 - H  15        / 50. RY*(   1) O   1                    0.37    1.66    0.031
   4. BD (   1) C   2 - H  15        /185. BD*(   2) C   3 - C   4            0.46    0.47    0.021
   4. BD (   1) C   2 - H  15        /186. BD*(   1) C   3 - C  12            2.27    1.01    0.061
   5. BD (   1) C   2 - H  16        / 50. RY*(   1) O   1                    0.37    1.66    0.031
   5. BD (   1) C   2 - H  16        /184. BD*(   1) C   3 - C   4            2.26    1.01    0.061
   5. BD (   1) C   2 - H  16        /185. BD*(   2) C   3 - C   4            0.53    0.47    0.022
   6. BD (   1) C   3 - C   4        / 59. RY*(   1) C   2                    0.51    1.53    0.035
   6. BD (   1) C   3 - C   4        / 95. RY*(   1) C   6                    0.47    1.47    0.033
   6. BD (   1) C   3 - C   4        / 96. RY*(   2) C   6                    0.37    1.66    0.032
   6. BD (   1) C   3 - C   4        /181. BD*(   1) C   2 - C   3            1.43    1.16    0.051
   6. BD (   1) C   3 - C   4        /183. BD*(   1) C   2 - H  16            0.32    1.22    0.025
   6. BD (   1) C   3 - C   4        /186. BD*(   1) C   3 - C  12            1.30    1.27    0.051
   6. BD (   1) C   3 - C   4        /188. BD*(   1) C   4 - C   6            1.49    1.23    0.054
   6. BD (   1) C   3 - C   4        /189. BD*(   1) C   6 - F   7            1.70    1.00    0.052
   6. BD (   1) C   3 - C   4        /197. BD*(   1) C  12 - F  13            2.00    1.00    0.056
   7. BD (   2) C   3 - C   4        / 61. RY*(   3) C   2                    0.28    1.53    0.028
   7. BD (   2) C   3 - C   4        / 86. RY*(   1) F   5                    0.54    1.67    0.042
   7. BD (   2) C   3 - C   4        / 97. RY*(   3) C   6                    0.30    1.94    0.033
   7. BD (   2) C   3 - C   4        /100. RY*(   6) C   6                    0.41    2.00    0.040
   7. BD (   2) C   3 - C   4        /154. RY*(   6) C  12                    0.33    2.16    0.037
   7. BD (   2) C   3 - C   4        /179. BD*(   1) O   1 - C   2            2.21    0.63    0.051
   7. BD (   2) C   3 - C   4        /183. BD*(   1) C   2 - H  16            0.31    0.78    0.021
   7. BD (   2) C   3 - C   4        /185. BD*(   2) C   3 - C   4            0.93    0.30    0.021
   7. BD (   2) C   3 - C   4        /191. BD*(   2) C   6 - C   8           10.20    0.28    0.069
   7. BD (   2) C   3 - C   4        /196. BD*(   2) C  10 - C  12           10.57    0.27    0.070
   8. BD (   1) C   3 - C  12        / 59. RY*(   1) C   2                    0.51    1.53    0.035
   8. BD (   1) C   3 - C  12        /131. RY*(   1) C  10                    0.47    1.47    0.033
   8. BD (   1) C   3 - C  12        /132. RY*(   2) C  10                    0.37    1.66    0.032
   8. BD (   1) C   3 - C  12        /181. BD*(   1) C   2 - C   3            1.43    1.16    0.051
   8. BD (   1) C   3 - C  12        /182. BD*(   1) C   2 - H  15            0.32    1.22    0.025
   8. BD (   1) C   3 - C  12        /184. BD*(   1) C   3 - C   4            1.30    1.27    0.051
   8. BD (   1) C   3 - C  12        /187. BD*(   1) C   4 - F   5            2.00    1.00    0.056
   8. BD (   1) C   3 - C  12        /194. BD*(   1) C  10 - F  11            1.70    1.00    0.052
   8. BD (   1) C   3 - C  12        /195. BD*(   1) C  10 - C  12            1.49    1.23    0.054
   9. BD (   1) C   4 - F   5        / 77. RY*(   1) C   4                    0.45    1.72    0.035
   9. BD (   1) C   4 - F   5        /184. BD*(   1) C   3 - C   4            0.45    1.57    0.034
   9. BD (   1) C   4 - F   5        /186. BD*(   1) C   3 - C  12            0.89    1.57    0.048
   9. BD (   1) C   4 - F   5        /190. BD*(   1) C   6 - C   8            0.85    1.55    0.046
  10. BD (   1) C   4 - C   6        / 68. RY*(   1) C   3                    0.69    1.75    0.044
  10. BD (   1) C   4 - C   6        / 69. RY*(   2) C   3                    0.45    1.57    0.034
  10. BD (   1) C   4 - C   6        /113. RY*(   1) C   8                    0.34    1.47    0.028
  10. BD (   1) C   4 - C   6        /114. RY*(   2) C   8                    0.37    1.73    0.032
  10. BD (   1) C   4 - C   6        /181. BD*(   1) C   2 - C   3            1.46    1.19    0.053
  10. BD (   1) C   4 - C   6        /184. BD*(   1) C   3 - C   4            1.63    1.30    0.058
  10. BD (   1) C   4 - C   6        /190. BD*(   1) C   6 - C   8            1.21    1.28    0.050
  10. BD (   1) C   4 - C   6        /192. BD*(   1) C   8 - F   9            1.69    1.06    0.053
  11. BD (   1) C   6 - F   7        / 95. RY*(   1) C   6                    0.36    1.77    0.032
  11. BD (   1) C   6 - F   7        /184. BD*(   1) C   3 - C   4            0.82    1.57    0.046
  11. BD (   1) C   6 - F   7        /190. BD*(   1) C   6 - C   8            0.25    1.54    0.025
  11. BD (   1) C   6 - F   7        /193. BD*(   1) C   8 - C  10            0.83    1.54    0.046
  12. BD (   1) C   6 - C   8        / 77. RY*(   1) C   4                    0.30    1.43    0.026
  12. BD (   1) C   6 - C   8        / 78. RY*(   2) C   4                    0.45    1.68    0.035
  12. BD (   1) C   6 - C   8        /132. RY*(   2) C  10                    0.40    1.68    0.033
  12. BD (   1) C   6 - C   8        /187. BD*(   1) C   4 - F   5            1.81    1.02    0.054
  12. BD (   1) C   6 - C   8        /188. BD*(   1) C   4 - C   6            1.31    1.25    0.051
  12. BD (   1) C   6 - C   8        /193. BD*(   1) C   8 - C  10            1.33    1.26    0.052
  12. BD (   1) C   6 - C   8        /194. BD*(   1) C  10 - F  11            1.59    1.01    0.051
  13. BD (   2) C   6 - C   8        / 79. RY*(   3) C   4                    0.31    1.86    0.033
  13. BD (   2) C   6 - C   8        / 82. RY*(   6) C   4                    0.33    2.18    0.037
  13. BD (   2) C   6 - C   8        /104. RY*(   1) F   7                    0.65    1.66    0.045
  13. BD (   2) C   6 - C   8        /122. RY*(   1) F   9                    0.47    1.67    0.039
  13. BD (   2) C   6 - C   8        /138. RY*(   8) C  10                    0.37    1.32    0.030
  13. BD (   2) C   6 - C   8        /185. BD*(   2) C   3 - C   4           10.84    0.32    0.075
  13. BD (   2) C   6 - C   8        /196. BD*(   2) C  10 - C  12            8.25    0.28    0.064
  14. BD (   1) C   8 - F   9        /113. RY*(   1) C   8                    0.40    1.72    0.033
  14. BD (   1) C   8 - F   9        /188. BD*(   1) C   4 - C   6            0.84    1.52    0.046
  14. BD (   1) C   8 - F   9        /190. BD*(   1) C   6 - C   8            0.29    1.53    0.027
  14. BD (   1) C   8 - F   9        /193. BD*(   1) C   8 - C  10            0.29    1.53    0.027
  14. BD (   1) C   8 - F   9        /195. BD*(   1) C  10 - C  12            0.84    1.52    0.046
  15. BD (   1) C   8 - C  10        / 96. RY*(   2) C   6                    0.40    1.68    0.033
  15. BD (   1) C   8 - C  10        /149. RY*(   1) C  12                    0.31    1.43    0.026
  15. BD (   1) C   8 - C  10        /150. RY*(   2) C  12                    0.45    1.68    0.035
  15. BD (   1) C   8 - C  10        /189. BD*(   1) C   6 - F   7            1.59    1.01    0.051
  15. BD (   1) C   8 - C  10        /190. BD*(   1) C   6 - C   8            1.33    1.26    0.052
  15. BD (   1) C   8 - C  10        /195. BD*(   1) C  10 - C  12            1.31    1.25    0.051
  15. BD (   1) C   8 - C  10        /197. BD*(   1) C  12 - F  13            1.81    1.02    0.054
  16. BD (   1) C  10 - F  11        /131. RY*(   1) C  10                    0.36    1.77    0.032
  16. BD (   1) C  10 - F  11        /186. BD*(   1) C   3 - C  12            0.82    1.57    0.046
  16. BD (   1) C  10 - F  11        /190. BD*(   1) C   6 - C   8            0.83    1.54    0.046
  16. BD (   1) C  10 - F  11        /193. BD*(   1) C   8 - C  10            0.25    1.54    0.025
  17. BD (   1) C  10 - C  12        / 68. RY*(   1) C   3                    0.69    1.75    0.044
  17. BD (   1) C  10 - C  12        / 69. RY*(   2) C   3                    0.45    1.57    0.034
  17. BD (   1) C  10 - C  12        /113. RY*(   1) C   8                    0.34    1.47    0.028
  17. BD (   1) C  10 - C  12        /114. RY*(   2) C   8                    0.37    1.73    0.032
  17. BD (   1) C  10 - C  12        /181. BD*(   1) C   2 - C   3            1.46    1.19    0.053
  17. BD (   1) C  10 - C  12        /186. BD*(   1) C   3 - C  12            1.63    1.30    0.058
  17. BD (   1) C  10 - C  12        /192. BD*(   1) C   8 - F   9            1.69    1.06    0.053
  17. BD (   1) C  10 - C  12        /193. BD*(   1) C   8 - C  10            1.21    1.28    0.050
  18. BD (   2) C  10 - C  12        / 70. RY*(   3) C   3                    0.37    1.05    0.027
  18. BD (   2) C  10 - C  12        /115. RY*(   3) C   8                    0.28    1.85    0.031
  18. BD (   2) C  10 - C  12        /140. RY*(   1) F  11                    0.61    1.67    0.043
  18. BD (   2) C  10 - C  12        /158. RY*(   1) F  13                    0.54    1.70    0.041
  18. BD (   2) C  10 - C  12        /185. BD*(   2) C   3 - C   4            9.02    0.33    0.071
  18. BD (   2) C  10 - C  12        /191. BD*(   2) C   6 - C   8           10.95    0.31    0.077
  19. BD (   1) C  12 - F  13        /149. RY*(   1) C  12                    0.45    1.72    0.035
  19. BD (   1) C  12 - F  13        /184. BD*(   1) C   3 - C   4            0.89    1.57    0.048
  19. BD (   1) C  12 - F  13        /186. BD*(   1) C   3 - C  12            0.45    1.57    0.034
  19. BD (   1) C  12 - F  13        /193. BD*(   1) C   8 - C  10            0.85    1.55    0.046
  20. CR (   1) O   1                / 60. RY*(   2) C   2                    0.41   19.67    0.113
  20. CR (   1) O   1                / 61. RY*(   3) C   2                    0.33   20.16    0.103
  20. CR (   1) O   1                / 63. RY*(   5) C   2                    0.56   20.21    0.134
  21. CR (   1) C   2                /171. RY*(   1) H  15                    0.35   10.53    0.076
  21. CR (   1) C   2                /175. RY*(   1) H  16                    0.35   10.53    0.076
  21. CR (   1) C   2                /179. BD*(   1) O   1 - C   2            0.47   10.44    0.088
  21. CR (   1) C   2                /184. BD*(   1) C   3 - C   4            0.42   10.65    0.086
  21. CR (   1) C   2                /186. BD*(   1) C   3 - C  12            0.42   10.65    0.086
  22. CR (   1) C   3                / 60. RY*(   2) C   2                    0.42   10.83    0.086
  22. CR (   1) C   3                / 78. RY*(   2) C   4                    0.87   11.02    0.123
  22. CR (   1) C   3                /150. RY*(   2) C  12                    0.87   11.02    0.124
  22. CR (   1) C   3                /187. BD*(   1) C   4 - F   5            0.28   10.36    0.069
  22. CR (   1) C   3                /188. BD*(   1) C   4 - C   6            0.59   10.59    0.101
  22. CR (   1) C   3                /195. BD*(   1) C  10 - C  12            0.59   10.59    0.101
  22. CR (   1) C   3                /197. BD*(   1) C  12 - F  13            0.28   10.36    0.069
  23. CR (   1) C   4                / 69. RY*(   2) C   3                    0.69   11.01    0.110
  23. CR (   1) C   4                / 96. RY*(   2) C   6                    0.79   11.13    0.118
  23. CR (   1) C   4                /181. BD*(   1) C   2 - C   3            0.48   10.64    0.090
  23. CR (   1) C   4                /184. BD*(   1) C   3 - C   4            0.73   10.75    0.113
  23. CR (   1) C   4                /186. BD*(   1) C   3 - C  12            0.43   10.75    0.087
  23. CR (   1) C   4                /187. BD*(   1) C   4 - F   5            1.25   10.47    0.145
  23. CR (   1) C   4                /188. BD*(   1) C   4 - C   6            0.30   10.71    0.072
  23. CR (   1) C   4                /189. BD*(   1) C   6 - F   7            0.29   10.47    0.070
  23. CR (   1) C   4                /190. BD*(   1) C   6 - C   8            0.47   10.72    0.091
  24. CR (   1) F   5                / 77. RY*(   1) C   4                    1.53   25.14    0.248
  24. CR (   1) F   5                /184. BD*(   1) C   3 - C   4            0.25   24.99    0.101
  25. CR (   1) C   6                / 78. RY*(   2) C   4                    0.59   11.14    0.103
  25. CR (   1) C   6                / 80. RY*(   4) C   4                    0.33   11.09    0.076
  25. CR (   1) C   6                /114. RY*(   2) C   8                    0.72   11.18    0.113
  25. CR (   1) C   6                /184. BD*(   1) C   3 - C   4            0.56   10.75    0.099
  25. CR (   1) C   6                /188. BD*(   1) C   4 - C   6            0.45   10.72    0.089
  25. CR (   1) C   6                /189. BD*(   1) C   6 - F   7            1.13   10.48    0.138
  25. CR (   1) C   6                /190. BD*(   1) C   6 - C   8            0.45   10.72    0.088
  25. CR (   1) C   6                /192. BD*(   1) C   8 - F   9            0.27   10.51    0.067
  25. CR (   1) C   6                /193. BD*(   1) C   8 - C  10            0.51   10.72    0.094
  26. CR (   1) F   7                / 95. RY*(   1) C   6                    1.32   25.20    0.231
  27. CR (   1) C   8                / 96. RY*(   2) C   6                    0.60   11.12    0.104
  27. CR (   1) C   8                /132. RY*(   2) C  10                    0.60   11.12    0.104
  27. CR (   1) C   8                /188. BD*(   1) C   4 - C   6            0.52   10.70    0.096
  27. CR (   1) C   8                /189. BD*(   1) C   6 - F   7            0.27   10.46    0.068
  27. CR (   1) C   8                /190. BD*(   1) C   6 - C   8            0.40   10.71    0.083
  27. CR (   1) C   8                /192. BD*(   1) C   8 - F   9            1.00   10.49    0.130
  27. CR (   1) C   8                /193. BD*(   1) C   8 - C  10            0.40   10.71    0.083
  27. CR (   1) C   8                /194. BD*(   1) C  10 - F  11            0.27   10.46    0.068
  27. CR (   1) C   8                /195. BD*(   1) C  10 - C  12            0.52   10.70    0.096
  28. CR (   1) F   9                /113. RY*(   1) C   8                    1.45   25.14    0.242
  29. CR (   1) C  10                /114. RY*(   2) C   8                    0.72   11.18    0.113
  29. CR (   1) C  10                /150. RY*(   2) C  12                    0.59   11.14    0.103
  29. CR (   1) C  10                /152. RY*(   4) C  12                    0.33   11.09    0.076
  29. CR (   1) C  10                /186. BD*(   1) C   3 - C  12            0.56   10.75    0.099
  29. CR (   1) C  10                /190. BD*(   1) C   6 - C   8            0.51   10.72    0.094
  29. CR (   1) C  10                /192. BD*(   1) C   8 - F   9            0.27   10.51    0.067
  29. CR (   1) C  10                /193. BD*(   1) C   8 - C  10            0.45   10.72    0.088
  29. CR (   1) C  10                /194. BD*(   1) C  10 - F  11            1.13   10.48    0.138
  29. CR (   1) C  10                /195. BD*(   1) C  10 - C  12            0.45   10.72    0.089
  30. CR (   1) F  11                /131. RY*(   1) C  10                    1.32   25.20    0.231
  31. CR (   1) C  12                / 69. RY*(   2) C   3                    0.69   11.01    0.110
  31. CR (   1) C  12                /132. RY*(   2) C  10                    0.79   11.13    0.118
  31. CR (   1) C  12                /181. BD*(   1) C   2 - C   3            0.48   10.64    0.090
  31. CR (   1) C  12                /184. BD*(   1) C   3 - C   4            0.43   10.75    0.087
  31. CR (   1) C  12                /186. BD*(   1) C   3 - C  12            0.73   10.75    0.113
  31. CR (   1) C  12                /193. BD*(   1) C   8 - C  10            0.47   10.72    0.091
  31. CR (   1) C  12                /194. BD*(   1) C  10 - F  11            0.29   10.47    0.070
  31. CR (   1) C  12                /195. BD*(   1) C  10 - C  12            0.30   10.71    0.072
  31. CR (   1) C  12                /197. BD*(   1) C  12 - F  13            1.25   10.47    0.145
  32. CR (   1) F  13                /149. RY*(   1) C  12                    1.53   25.14    0.248
  32. CR (   1) F  13                /186. BD*(   1) C   3 - C  12            0.25   24.99    0.101
  33. LP (   1) O   1                / 60. RY*(   2) C   2                    0.78    1.29    0.040
  33. LP (   1) O   1                / 63. RY*(   5) C   2                    0.27    1.83    0.028
  33. LP (   1) O   1                /168. RY*(   2) H  14                    0.26    1.91    0.028
  33. LP (   1) O   1                /169. RY*(   3) H  14                    0.30    1.66    0.029
  33. LP (   1) O   1                /181. BD*(   1) C   2 - C   3            0.50    0.98    0.028
  33. LP (   1) O   1                /182. BD*(   1) C   2 - H  15            0.60    1.03    0.031
  33. LP (   1) O   1                /183. BD*(   1) C   2 - H  16            0.60    1.03    0.031
  34. LP (   2) O   1                / 62. RY*(   4) C   2                    0.61    2.55    0.050
  34. LP (   2) O   1                /167. RY*(   1) H  14                    1.00    1.96    0.056
  34. LP (   2) O   1                /182. BD*(   1) C   2 - H  15            3.10    0.76    0.061
  34. LP (   2) O   1                /183. BD*(   1) C   2 - H  16            3.10    0.76    0.061
  35. LP (   1) F   5                / 77. RY*(   1) C   4                    3.55    1.69    0.098
  35. LP (   1) F   5                /184. BD*(   1) C   3 - C   4            1.03    1.54    0.051
  35. LP (   1) F   5                /188. BD*(   1) C   4 - C   6            0.56    1.51    0.037
  36. LP (   2) F   5                / 81. RY*(   5) C   4                    0.66    2.60    0.053
  36. LP (   2) F   5                /184. BD*(   1) C   3 - C   4            2.96    0.96    0.067
  36. LP (   2) F   5                /188. BD*(   1) C   4 - C   6            3.82    0.92    0.075
  37. LP (   3) F   5                / 79. RY*(   3) C   4                    1.26    1.97    0.064
  37. LP (   3) F   5                / 84. RY*(   8) C   4                    0.30    1.56    0.028
  37. LP (   3) F   5                /185. BD*(   2) C   3 - C   4            9.17    0.42    0.086
  38. LP (   1) F   7                / 95. RY*(   1) C   6                    3.05    1.75    0.092
  38. LP (   1) F   7                /188. BD*(   1) C   4 - C   6            0.85    1.51    0.046
  38. LP (   1) F   7                /190. BD*(   1) C   6 - C   8            0.79    1.52    0.044
  39. LP (   2) F   7                / 96. RY*(   2) C   6                    0.34    1.34    0.027
  39. LP (   2) F   7                / 99. RY*(   5) C   6                    0.73    2.65    0.056
  39. LP (   2) F   7                /188. BD*(   1) C   4 - C   6            3.67    0.92    0.073
  39. LP (   2) F   7                /190. BD*(   1) C   6 - C   8            3.58    0.93    0.073
  40. LP (   3) F   7                / 97. RY*(   3) C   6                    1.36    2.07    0.068
  40. LP (   3) F   7                /102. RY*(   8) C   6                    0.30    1.37    0.026
  40. LP (   3) F   7                /191. BD*(   2) C   6 - C   8            8.90    0.40    0.084
  41. LP (   1) F   9                /113. RY*(   1) C   8                    3.27    1.68    0.094
  41. LP (   1) F   9                /190. BD*(   1) C   6 - C   8            0.81    1.50    0.044
  41. LP (   1) F   9                /193. BD*(   1) C   8 - C  10            0.81    1.50    0.044
  42. LP (   2) F   9                /114. RY*(   2) C   8                    0.45    1.36    0.031
  42. LP (   2) F   9                /117. RY*(   5) C   8                    0.68    2.60    0.054
  42. LP (   2) F   9                /190. BD*(   1) C   6 - C   8            3.94    0.91    0.075
  42. LP (   2) F   9                /193. BD*(   1) C   8 - C  10            3.94    0.91    0.075
  43. LP (   3) F   9                /115. RY*(   3) C   8                    1.33    1.91    0.066
  43. LP (   3) F   9                /119. RY*(   7) C   8                    0.62    1.33    0.037
  43. LP (   3) F   9                /191. BD*(   2) C   6 - C   8           12.98    0.37    0.096
  44. LP (   1) F  11                /131. RY*(   1) C  10                    3.05    1.75    0.092
  44. LP (   1) F  11                /193. BD*(   1) C   8 - C  10            0.79    1.52    0.044
  44. LP (   1) F  11                /195. BD*(   1) C  10 - C  12            0.85    1.51    0.046
  45. LP (   2) F  11                /132. RY*(   2) C  10                    0.34    1.34    0.027
  45. LP (   2) F  11                /135. RY*(   5) C  10                    0.72    2.65    0.056
  45. LP (   2) F  11                /193. BD*(   1) C   8 - C  10            3.58    0.93    0.073
  45. LP (   2) F  11                /195. BD*(   1) C  10 - C  12            3.67    0.92    0.073
  46. LP (   3) F  11                /133. RY*(   3) C  10                    1.34    2.04    0.067
  46. LP (   3) F  11                /196. BD*(   2) C  10 - C  12            9.69    0.39    0.087
  47. LP (   1) F  13                /149. RY*(   1) C  12                    3.55    1.69    0.098
  47. LP (   1) F  13                /186. BD*(   1) C   3 - C  12            1.03    1.54    0.051
  47. LP (   1) F  13                /195. BD*(   1) C  10 - C  12            0.56    1.51    0.037
  48. LP (   2) F  13                /153. RY*(   5) C  12                    0.66    2.60    0.053
  48. LP (   2) F  13                /186. BD*(   1) C   3 - C  12            2.96    0.96    0.067
  48. LP (   2) F  13                /195. BD*(   1) C  10 - C  12            3.82    0.92    0.075
  49. LP (   3) F  13                /151. RY*(   3) C  12                    1.25    1.96    0.064
  49. LP (   3) F  13                /156. RY*(   8) C  12                    0.30    1.57    0.028
  49. LP (   3) F  13                /196. BD*(   2) C  10 - C  12           10.43    0.39    0.090
 185. BD*(   2) C   3 - C   4        / 70. RY*(   3) C   3                    0.74    0.72    0.064
 185. BD*(   2) C   3 - C   4        / 71. RY*(   4) C   3                    0.25    0.65    0.036
 185. BD*(   2) C   3 - C   4        / 79. RY*(   3) C   4                    0.55    1.54    0.081
 185. BD*(   2) C   3 - C   4        / 82. RY*(   6) C   4                    0.25    1.86    0.061
 185. BD*(   2) C   3 - C   4        /179. BD*(   1) O   1 - C   2            1.56    0.33    0.062
 191. BD*(   2) C   6 - C   8        / 97. RY*(   3) C   6                    0.49    1.66    0.077
 191. BD*(   2) C   6 - C   8        /102. RY*(   8) C   6                    0.45    0.96    0.056
 191. BD*(   2) C   6 - C   8        /115. RY*(   3) C   8                    0.82    1.54    0.095
 191. BD*(   2) C   6 - C   8        /185. BD*(   2) C   3 - C   4           82.70    0.02    0.078
 196. BD*(   2) C  10 - C  12        /133. RY*(   3) C  10                    0.77    1.65    0.091
 196. BD*(   2) C  10 - C  12        /136. RY*(   6) C  10                    0.35    1.67    0.062
 196. BD*(   2) C  10 - C  12        /151. RY*(   3) C  12                    0.81    1.56    0.091
 196. BD*(   2) C  10 - C  12        /154. RY*(   6) C  12                    0.25    1.90    0.057
 196. BD*(   2) C  10 - C  12        /185. BD*(   2) C   3 - C   4           68.40    0.03    0.089
 196. BD*(   2) C  10 - C  12        /191. BD*(   2) C   6 - C   8          170.33    0.01    0.087


 Natural Bond Orbitals (Summary):

                                                            Principal Delocalizations
           NBO                        Occupancy    Energy   (geminal,vicinal,remote)
 ====================================================================================
 Molecular unit  1  (C7H3F5O)
     1. BD (   1) O   1 - C   2          0.99484    -1.01044  185(v),70(v),168(v)
     2. BD (   1) O   1 - H  14          0.99206    -0.88266  181(v),61(v)
     3. BD (   1) C   2 - C   3          0.98305    -0.84116  188(v),195(v),186(g),184(g)
                                                    180(v),77(v),149(v),51(v)
                                                    187(v),197(v)
     4. BD (   1) C   2 - H  15          0.99126    -0.69182  186(v),185(v),50(v)
     5. BD (   1) C   2 - H  16          0.99126    -0.69182  184(v),185(v),50(v)
     6. BD (   1) C   3 - C   4          0.98480    -0.95378  197(v),189(v),188(g),181(g)
                                                    186(g),59(v),95(v),96(v)
                                                    183(v)
     7. BD (   2) C   3 - C   4          0.83443    -0.51682  196(v),191(v),179(v),185(g)
                                                    86(v),100(v),154(v),183(v)
                                                    97(v),61(v)
     8. BD (   1) C   3 - C  12          0.98480    -0.95377  187(v),194(v),195(g),181(g)
                                                    184(g),59(v),131(v),132(v)
                                                    182(v)
     9. BD (   1) C   4 - F   5          0.99664    -1.25786  186(v),190(v),184(g),77(g)
    10. BD (   1) C   4 - C   6          0.99055    -0.98813  192(v),184(g),181(v),190(g)
                                                    68(v),69(v),114(v),113(v)
    11. BD (   1) C   6 - F   7          0.99649    -1.25484  193(v),184(v),95(g),190(g)
    12. BD (   1) C   6 - C   8          0.98923    -0.97238  187(v),194(v),193(g),188(g)
                                                    78(v),132(v),77(v)
    13. BD (   2) C   6 - C   8          0.83448    -0.53462  185(v),196(v),104(v),122(v)
                                                    138(v),82(v),79(v)
    14. BD (   1) C   8 - F   9          0.99624    -1.24100  188(v),195(v),113(g),190(g)
                                                    193(g)
    15. BD (   1) C   8 - C  10          0.98923    -0.97238  197(v),189(v),190(g),195(g)
                                                    150(v),96(v),149(v)
    16. BD (   1) C  10 - F  11          0.99649    -1.25484  190(v),186(v),131(g),193(g)
    17. BD (   1) C  10 - C  12          0.99055    -0.98813  192(v),186(g),181(v),193(g)
                                                    68(v),69(v),114(v),113(v)
    18. BD (   2) C  10 - C  12          0.86120    -0.54982  191(v),185(v),140(v),158(v)
                                                    70(v),115(v)
    19. BD (   1) C  12 - F  13          0.99664    -1.25786  184(v),193(v),186(g),149(g)
    20. CR (   1) O   1                  0.99987   -19.15356  63(v),60(v),61(v)
    21. CR (   1) C   2                  0.99955   -10.33276  179(g),184(v),186(v),171(v)
                                                    175(v)
    22. CR (   1) C   3                  0.99942   -10.31197  150(v),78(v),188(v),195(v)
                                                    60(v),187(v),197(v)
    23. CR (   1) C   4                  0.99917   -10.43086  187(g),96(v),184(g),69(v)
                                                    190(v),181(v),186(v),188(g)
                                                    189(v)
    24. CR (   1) F   5                  0.99995   -24.68065  77(v),184(v)
    25. CR (   1) C   6                  0.99920   -10.43503  189(g),114(v),78(v),184(v)
                                                    193(v),188(g),190(g),80(v)
                                                    192(v),187(v)
    26. CR (   1) F   7                  0.99995   -24.68616  95(v)
    27. CR (   1) C   8                  0.99925   -10.41619  192(g),96(v),132(v),188(v)
                                                    195(v),190(g),193(g),189(v)
                                                    194(v)
    28. CR (   1) F   9                  0.99995   -24.65817  113(v)
    29. CR (   1) C  10                  0.99920   -10.43503  194(g),114(v),150(v),186(v)
                                                    190(v),195(g),193(g),152(v)
                                                    192(v),197(v)
    30. CR (   1) F  11                  0.99995   -24.68616  131(v)
    31. CR (   1) C  12                  0.99917   -10.43086  197(g),132(v),186(g),69(v)
                                                    193(v),181(v),184(v),195(g)
                                                    194(v)
    32. CR (   1) F  13                  0.99995   -24.68065  149(v),186(v)
    33. LP (   1) O   1                  0.99133    -0.77158  60(v),182(v),183(v),181(v)
                                                    169(v),63(v),168(v)
    34. LP (   2) O   1                  0.98106    -0.49374  182(v),183(v),167(v),62(v)
    35. LP (   1) F   5                  0.99430    -1.23035  77(v),184(v),188(v)
    36. LP (   2) F   5                  0.98166    -0.64156  188(v),184(v),81(v)
    37. LP (   3) F   5                  0.95807    -0.64294  185(v),79(v),84(v)
    38. LP (   1) F   7                  0.99489    -1.23403  95(v),188(v),190(v)
    39. LP (   2) F   7                  0.98061    -0.63810  188(v),190(v),99(v),96(v)
    40. LP (   3) F   7                  0.96046    -0.64279  191(v),97(v),102(v)
    41. LP (   1) F   9                  0.99457    -1.20573  113(v),190(v),193(v)
    42. LP (   2) F   9                  0.97839    -0.61660  190(v),193(v),117(v),114(v)
    43. LP (   3) F   9                  0.94650    -0.61247  191(v),115(v),119(v)
    44. LP (   1) F  11                  0.99489    -1.23403  131(v),195(v),193(v)
    45. LP (   2) F  11                  0.98061    -0.63810  195(v),193(v),135(v),132(v)
    46. LP (   3) F  11                  0.96046    -0.64279  196(v),133(v)
    47. LP (   1) F  13                  0.99430    -1.23035  149(v),186(v),195(v)
    48. LP (   2) F  13                  0.98166    -0.64156  195(v),186(v),153(v)
    49. LP (   3) F  13                  0.95807    -0.64293  196(v),151(v),156(v)
    50. RY*(   1) O   1                  0.00086     0.96545   
    51. RY*(   2) O   1                  0.00069     1.24390   
    52. RY*(   3) O   1                  0.00004     1.42227   
    53. RY*(   4) O   1                  0.00002     1.22449   
    54. RY*(   5) O   1                  0.00000     2.59331   
    55. RY*(   6) O   1                  0.00000     2.73109   
    56. RY*(   7) O   1                  0.00000     2.51270   
    57. RY*(   8) O   1                  0.00000     2.84886   
    58. RY*(   9) O   1                  0.00001     2.42450   
    59. RY*(   1) C   2                  0.00274     0.57615   
    60. RY*(   2) C   2                  0.00232     0.51825   
    61. RY*(   3) C   2                  0.00121     1.01003   
    62. RY*(   4) C   2                  0.00079     2.05422   
    63. RY*(   5) C   2                  0.00031     1.05853   
    64. RY*(   6) C   2                  0.00016     1.68009   
    65. RY*(   7) C   2                  0.00003     2.06629   
    66. RY*(   8) C   2                  0.00003     1.33326   
    67. RY*(   9) C   2                  0.00001     1.66197   
    68. RY*(   1) C   3                  0.00266     0.75744   
    69. RY*(   2) C   3                  0.00186     0.58118   
    70. RY*(   3) C   3                  0.00186     0.50032   
    71. RY*(   4) C   3                  0.00061     0.43126   
    72. RY*(   5) C   3                  0.00036     1.76529   
    73. RY*(   6) C   3                  0.00027     2.14856   
    74. RY*(   7) C   3                  0.00011     1.66620   
    75. RY*(   8) C   3                  0.00006     2.08316   
    76. RY*(   9) C   3                  0.00002     1.97536   
    77. RY*(   1) C   4                  0.00481     0.45934   
    78. RY*(   2) C   4                  0.00286     0.70920   
    79. RY*(   3) C   4                  0.00174     1.32447   
    80. RY*(   4) C   4                  0.00113     0.65306   
    81. RY*(   5) C   4                  0.00089     1.95414   
    82. RY*(   6) C   4                  0.00059     1.64585   
    83. RY*(   7) C   4                  0.00032     1.75012   
    84. RY*(   8) C   4                  0.00020     0.91939   
    85. RY*(   9) C   4                  0.00002     1.91782   
    86. RY*(   1) F   5                  0.00064     1.15190   
    87. RY*(   2) F   5                  0.00056     1.30302   
    88. RY*(   3) F   5                  0.00008     1.82773   
    89. RY*(   4) F   5                  0.00002     1.06069   
    90. RY*(   5) F   5                  0.00000     3.08249   
    91. RY*(   6) F   5                  0.00000     2.83056   
    92. RY*(   7) F   5                  0.00000     2.83312   
    93. RY*(   8) F   5                  0.00001     2.99821   
    94. RY*(   9) F   5                  0.00000     2.98446   
    95. RY*(   1) C   6                  0.00396     0.51365   
    96. RY*(   2) C   6                  0.00312     0.70322   
    97. RY*(   3) C   6                  0.00170     1.42503   
    98. RY*(   4) C   6                  0.00110     0.39724   
    99. RY*(   5) C   6                  0.00090     2.00694   
   100. RY*(   6) C   6                  0.00053     1.48233   
   101. RY*(   7) C   6                  0.00029     2.03911   
   102. RY*(   8) C   6                  0.00028     0.72280   
   103. RY*(   9) C   6                  0.00001     1.92776   
   104. RY*(   1) F   7                  0.00079     1.12445   
   105. RY*(   2) F   7                  0.00070     1.26989   
   106. RY*(   3) F   7                  0.00006     1.96110   
   107. RY*(   4) F   7                  0.00001     1.08569   
   108. RY*(   5) F   7                  0.00001     3.03704   
   109. RY*(   6) F   7                  0.00000     2.84068   
   110. RY*(   7) F   7                  0.00000     2.85118   
   111. RY*(   8) F   7                  0.00001     3.03548   
   112. RY*(   9) F   7                  0.00000     2.99699   
   113. RY*(   1) C   8                  0.00416     0.47910   
   114. RY*(   2) C   8                  0.00319     0.74388   
   115. RY*(   3) C   8                  0.00202     1.30208   
   116. RY*(   4) C   8                  0.00105     0.43296   
   117. RY*(   5) C   8                  0.00085     1.98196   
   118. RY*(   6) C   8                  0.00047     1.64702   
   119. RY*(   7) C   8                  0.00028     0.71703   
   120. RY*(   8) C   8                  0.00021     2.10212   
   121. RY*(   9) C   8                  0.00001     1.94850   
   122. RY*(   1) F   9                  0.00064     1.13811   
   123. RY*(   2) F   9                  0.00063     1.28403   
   124. RY*(   3) F   9                  0.00008     1.75684   
   125. RY*(   4) F   9                  0.00001     1.10417   
   126. RY*(   5) F   9                  0.00001     3.02532   
   127. RY*(   6) F   9                  0.00000     2.89419   
   128. RY*(   7) F   9                  0.00000     2.85667   
   129. RY*(   8) F   9                  0.00001     3.12797   
   130. RY*(   9) F   9                  0.00000     3.00616   
   131. RY*(   1) C  10                  0.00396     0.51366   
   132. RY*(   2) C  10                  0.00312     0.70322   
   133. RY*(   3) C  10                  0.00175     1.39740   
   134. RY*(   4) C  10                  0.00110     0.39643   
   135. RY*(   5) C  10                  0.00090     2.00701   
   136. RY*(   6) C  10                  0.00057     1.41692   
   137. RY*(   7) C  10                  0.00029     2.07026   
   138. RY*(   8) C  10                  0.00026     0.78456   
   139. RY*(   9) C  10                  0.00001     1.92775   
   140. RY*(   1) F  11                  0.00079     1.12445   
   141. RY*(   2) F  11                  0.00070     1.26988   
   142. RY*(   3) F  11                  0.00006     1.96110   
   143. RY*(   4) F  11                  0.00001     1.08569   
   144. RY*(   5) F  11                  0.00001     3.03704   
   145. RY*(   6) F  11                  0.00000     2.84068   
   146. RY*(   7) F  11                  0.00000     2.85118   
   147. RY*(   8) F  11                  0.00001     3.03547   
   148. RY*(   9) F  11                  0.00000     2.99699   
   149. RY*(   1) C  12                  0.00481     0.45935   
   150. RY*(   2) C  12                  0.00286     0.70883   
   151. RY*(   3) C  12                  0.00178     1.31379   
   152. RY*(   4) C  12                  0.00113     0.65656   
   153. RY*(   5) C  12                  0.00089     1.95408   
   154. RY*(   6) C  12                  0.00061     1.64737   
   155. RY*(   7) C  12                  0.00032     1.74399   
   156. RY*(   8) C  12                  0.00020     0.93072   
   157. RY*(   9) C  12                  0.00002     1.91798   
   158. RY*(   1) F  13                  0.00064     1.15190   
   159. RY*(   2) F  13                  0.00056     1.30303   
   160. RY*(   3) F  13                  0.00008     1.82773   
   161. RY*(   4) F  13                  0.00002     1.06069   
   162. RY*(   5) F  13                  0.00000     3.08249   
   163. RY*(   6) F  13                  0.00000     2.83056   
   164. RY*(   7) F  13                  0.00000     2.83312   
   165. RY*(   8) F  13                  0.00001     2.99822   
   166. RY*(   9) F  13                  0.00000     2.98446   
   167. RY*(   1) H  14                  0.00072     1.46482   
   168. RY*(   2) H  14                  0.00061     1.13653   
   169. RY*(   3) H  14                  0.00037     0.89315   
   170. RY*(   4) H  14                  0.00001     2.08342   
   171. RY*(   1) H  15                  0.00132     0.19498   
   172. RY*(   2) H  15                  0.00013     1.60427   
   173. RY*(   3) H  15                  0.00005     1.75328   
   174. RY*(   4) H  15                  0.00002     2.05729   
   175. RY*(   1) H  16                  0.00132     0.19498   
   176. RY*(   2) H  16                  0.00013     1.60427   
   177. RY*(   3) H  16                  0.00005     1.75328   
   178. RY*(   4) H  16                  0.00002     2.05729   
   179. BD*(   1) O   1 - C   2          0.00764     0.11097   
   180. BD*(   1) O   1 - H  14          0.00244     0.27026   
   181. BD*(   1) C   2 - C   3          0.01364     0.20479   
   182. BD*(   1) C   2 - H  15          0.01198     0.26225   
   183. BD*(   1) C   2 - H  16          0.01198     0.26226   
   184. BD*(   1) C   3 - C   4          0.01774     0.31419   
   185. BD*(   2) C   3 - C   4          0.20516    -0.21813  191(v),196(v),179(v),70(g)
                                                    79(g),71(g),82(g)
   186. BD*(   1) C   3 - C  12          0.01774     0.31421   
   187. BD*(   1) C   4 - F   5          0.01181     0.04321   
   188. BD*(   1) C   4 - C   6          0.02188     0.28035   
   189. BD*(   1) C   6 - F   7          0.00964     0.04148   
   190. BD*(   1) C   6 - C   8          0.02170     0.28949   
   191. BD*(   2) C   6 - C   8          0.22161    -0.23808  196(v),185(v),115(g),97(g)
                                                    102(g)
   192. BD*(   1) C   8 - F   9          0.00836     0.07242   
   193. BD*(   1) C   8 - C  10          0.02170     0.28949   
   194. BD*(   1) C  10 - F  11          0.00964     0.04148   
   195. BD*(   1) C  10 - C  12          0.02188     0.28035   
   196. BD*(   2) C  10 - C  12          0.24080    -0.25087  191(v),185(v),151(g),133(g)
                                                    136(g),154(g)
   197. BD*(   1) C  12 - F  13          0.01181     0.04321   
       -------------------------------
              Total Lewis   48.02065  ( 98.0013%)
        Valence non-Lewis    0.88914  (  1.8146%)
        Rydberg non-Lewis    0.09021  (  0.1841%)
       -------------------------------
            Total unit  1   49.00000  (100.0000%)
           Charge unit  1    0.00000


 ***************************************************
 *******         Beta  spin orbitals         *******
 ***************************************************


 NATURAL POPULATIONS:  Natural atomic orbital occupancies 
                                                          
   NAO  Atom  No  lang   Type(AO)    Occupancy      Energy
 ----------------------------------------------------------
     1    O    1  S      Cor( 1S)     0.99987     -19.15055
     2    O    1  S      Val( 2S)     0.84237      -1.04213
     3    O    1  S      Ryd( 3S)     0.00061       1.23939
     4    O    1  px     Val( 2p)     0.76093      -0.46111
     5    O    1  px     Ryd( 3p)     0.00116       1.05560
     6    O    1  py     Val( 2p)     0.86251      -0.46303
     7    O    1  py     Ryd( 3p)     0.00112       0.90172
     8    O    1  pz     Val( 2p)     0.79102      -0.48217
     9    O    1  pz     Ryd( 3p)     0.00034       0.90782
    10    O    1  dxy    Ryd( 3d)     0.00010       2.61192
    11    O    1  dxz    Ryd( 3d)     0.00051       2.78260
    12    O    1  dyz    Ryd( 3d)     0.00043       2.58690
    13    O    1  dx2y2  Ryd( 3d)     0.00039       3.04249
    14    O    1  dz2    Ryd( 3d)     0.00071       2.89372

    15    C    2  S      Cor( 1S)     0.99955     -10.33288
    16    C    2  S      Val( 2S)     0.49976      -0.41095
    17    C    2  S      Ryd( 3S)     0.00162       0.57488
    18    C    2  px     Val( 2p)     0.48229      -0.27363
    19    C    2  px     Ryd( 3p)     0.00108       0.32701
    20    C    2  py     Val( 2p)     0.61557      -0.28628
    21    C    2  py     Ryd( 3p)     0.00313       0.54416
    22    C    2  pz     Val( 2p)     0.42473      -0.25827
    23    C    2  pz     Ryd( 3p)     0.00218       0.36714
    24    C    2  dxy    Ryd( 3d)     0.00018       2.00228
    25    C    2  dxz    Ryd( 3d)     0.00079       1.90676
    26    C    2  dyz    Ryd( 3d)     0.00089       2.15767
    27    C    2  dx2y2  Ryd( 3d)     0.00052       2.11596
    28    C    2  dz2    Ryd( 3d)     0.00098       1.99852

    29    C    3  S      Cor( 1S)     0.99943     -10.31287
    30    C    3  S      Val( 2S)     0.45282      -0.37844
    31    C    3  S      Ryd( 3S)     0.00104       0.35495
    32    C    3  px     Val( 2p)     0.56430      -0.32572
    33    C    3  px     Ryd( 3p)     0.00285       0.77744
    34    C    3  py     Val( 2p)     0.54239      -0.31577
    35    C    3  py     Ryd( 3p)     0.00215       0.57727
    36    C    3  pz     Val( 2p)     0.55272      -0.35069
    37    C    3  pz     Ryd( 3p)     0.00159       0.44653
    38    C    3  dxy    Ryd( 3d)     0.00056       2.22262
    39    C    3  dxz    Ryd( 3d)     0.00046       1.68946
    40    C    3  dyz    Ryd( 3d)     0.00018       1.70350
    41    C    3  dx2y2  Ryd( 3d)     0.00018       2.16908
    42    C    3  dz2    Ryd( 3d)     0.00024       1.96098

    43    C    4  S      Cor( 1S)     0.99916     -10.42781
    44    C    4  S      Val( 2S)     0.41001      -0.38600
    45    C    4  S      Ryd( 3S)     0.00135       0.40578
    46    C    4  px     Val( 2p)     0.48452      -0.31102
    47    C    4  px     Ryd( 3p)     0.00315       0.62096
    48    C    4  py     Val( 2p)     0.38588      -0.29408
    49    C    4  py     Ryd( 3p)     0.00577       0.51892
    50    C    4  pz     Val( 2p)     0.36589      -0.35671
    51    C    4  pz     Ryd( 3p)     0.00080       0.35871
    52    C    4  dxy    Ryd( 3d)     0.00107       2.14423
    53    C    4  dxz    Ryd( 3d)     0.00041       1.66793
    54    C    4  dyz    Ryd( 3d)     0.00117       1.65498
    55    C    4  dx2y2  Ryd( 3d)     0.00129       2.14730
    56    C    4  dz2    Ryd( 3d)     0.00051       1.91018

    57    F    5  S      Cor( 1S)     0.99995     -24.67796
    58    F    5  S      Val( 2S)     0.91137      -1.46195
    59    F    5  S      Ryd( 3S)     0.00008       1.61765
    60    F    5  px     Val( 2p)     0.93795      -0.64156
    61    F    5  px     Ryd( 3p)     0.00042       1.24126
    62    F    5  py     Val( 2p)     0.84696      -0.65131
    63    F    5  py     Ryd( 3p)     0.00018       1.15588
    64    F    5  pz     Val( 2p)     0.90193      -0.62517
    65    F    5  pz     Ryd( 3p)     0.00031       1.06450
    66    F    5  dxy    Ryd( 3d)     0.00051       3.17205
    67    F    5  dxz    Ryd( 3d)     0.00013       2.86175
    68    F    5  dyz    Ryd( 3d)     0.00043       2.91249
    69    F    5  dx2y2  Ryd( 3d)     0.00048       3.08027
    70    F    5  dz2    Ryd( 3d)     0.00017       2.99625

    71    C    6  S      Cor( 1S)     0.99920     -10.43149
    72    C    6  S      Val( 2S)     0.41659      -0.39758
    73    C    6  S      Ryd( 3S)     0.00113       0.36388
    74    C    6  px     Val( 2p)     0.48619      -0.31550
    75    C    6  px     Ryd( 3p)     0.00364       0.58397
    76    C    6  py     Val( 2p)     0.39105      -0.30952
    77    C    6  py     Ryd( 3p)     0.00511       0.53856
    78    C    6  pz     Val( 2p)     0.37347      -0.35955
    79    C    6  pz     Ryd( 3p)     0.00070       0.35430
    80    C    6  dxy    Ryd( 3d)     0.00105       2.13956
    81    C    6  dxz    Ryd( 3d)     0.00042       1.66422
    82    C    6  dyz    Ryd( 3d)     0.00125       1.64626
    83    C    6  dx2y2  Ryd( 3d)     0.00121       2.11880
    84    C    6  dz2    Ryd( 3d)     0.00050       1.91340

    85    F    7  S      Cor( 1S)     0.99995     -24.68321
    86    F    7  S      Val( 2S)     0.91205      -1.45770
    87    F    7  S      Ryd( 3S)     0.00008       1.82401
    88    F    7  px     Val( 2p)     0.93357      -0.63971
    89    F    7  px     Ryd( 3p)     0.00052       1.21713
    90    F    7  py     Val( 2p)     0.84451      -0.64957
    91    F    7  py     Ryd( 3p)     0.00022       1.12405
    92    F    7  pz     Val( 2p)     0.89621      -0.62218
    93    F    7  pz     Ryd( 3p)     0.00042       1.05886
    94    F    7  dxy    Ryd( 3d)     0.00053       3.16636
    95    F    7  dxz    Ryd( 3d)     0.00015       2.86518
    96    F    7  dyz    Ryd( 3d)     0.00043       2.91288
    97    F    7  dx2y2  Ryd( 3d)     0.00049       3.06780
    98    F    7  dz2    Ryd( 3d)     0.00018       2.99956

    99    C    8  S      Cor( 1S)     0.99925     -10.41740
   100    C    8  S      Val( 2S)     0.41855      -0.39941
   101    C    8  S      Ryd( 3S)     0.00115       0.38793
   102    C    8  px     Val( 2p)     0.34930      -0.29272
   103    C    8  px     Ryd( 3p)     0.00592       0.49993
   104    C    8  py     Val( 2p)     0.53785      -0.31937
   105    C    8  py     Ryd( 3p)     0.00294       0.60885
   106    C    8  pz     Val( 2p)     0.54557      -0.38105
   107    C    8  pz     Ryd( 3p)     0.00066       0.35341
   108    C    8  dxy    Ryd( 3d)     0.00126       2.11532
   109    C    8  dxz    Ryd( 3d)     0.00164       1.65786
   110    C    8  dyz    Ryd( 3d)     0.00012       1.66123
   111    C    8  dx2y2  Ryd( 3d)     0.00097       2.17085
   112    C    8  dz2    Ryd( 3d)     0.00048       1.90560

   113    F    9  S      Cor( 1S)     0.99995     -24.65777
   114    F    9  S      Val( 2S)     0.91050      -1.43844
   115    F    9  S      Ryd( 3S)     0.00009       1.58001
   116    F    9  px     Val( 2p)     0.79661      -0.63354
   117    F    9  px     Ryd( 3p)     0.00010       1.13613
   118    F    9  py     Val( 2p)     0.97847      -0.61635
   119    F    9  py     Ryd( 3p)     0.00063       1.27325
   120    F    9  pz     Val( 2p)     0.95235      -0.61479
   121    F    9  pz     Ryd( 3p)     0.00076       1.06823
   122    F    9  dxy    Ryd( 3d)     0.00047       3.03466
   123    F    9  dxz    Ryd( 3d)     0.00055       2.96978
   124    F    9  dyz    Ryd( 3d)     0.00001       2.85615
   125    F    9  dx2y2  Ryd( 3d)     0.00052       3.25514
   126    F    9  dz2    Ryd( 3d)     0.00018       3.01539

   127    C   10  S      Cor( 1S)     0.99920     -10.43149
   128    C   10  S      Val( 2S)     0.41659      -0.39758
   129    C   10  S      Ryd( 3S)     0.00113       0.36388
   130    C   10  px     Val( 2p)     0.48619      -0.31550
   131    C   10  px     Ryd( 3p)     0.00364       0.58396
   132    C   10  py     Val( 2p)     0.39105      -0.30952
   133    C   10  py     Ryd( 3p)     0.00511       0.53856
   134    C   10  pz     Val( 2p)     0.37347      -0.35955
   135    C   10  pz     Ryd( 3p)     0.00070       0.35430
   136    C   10  dxy    Ryd( 3d)     0.00105       2.13956
   137    C   10  dxz    Ryd( 3d)     0.00042       1.66422
   138    C   10  dyz    Ryd( 3d)     0.00125       1.64626
   139    C   10  dx2y2  Ryd( 3d)     0.00121       2.11879
   140    C   10  dz2    Ryd( 3d)     0.00050       1.91340

   141    F   11  S      Cor( 1S)     0.99995     -24.68322
   142    F   11  S      Val( 2S)     0.91205      -1.45770
   143    F   11  S      Ryd( 3S)     0.00008       1.82401
   144    F   11  px     Val( 2p)     0.93357      -0.63972
   145    F   11  px     Ryd( 3p)     0.00052       1.21713
   146    F   11  py     Val( 2p)     0.84451      -0.64957
   147    F   11  py     Ryd( 3p)     0.00022       1.12405
   148    F   11  pz     Val( 2p)     0.89621      -0.62219
   149    F   11  pz     Ryd( 3p)     0.00042       1.05886
   150    F   11  dxy    Ryd( 3d)     0.00053       3.16637
   151    F   11  dxz    Ryd( 3d)     0.00015       2.86518
   152    F   11  dyz    Ryd( 3d)     0.00043       2.91288
   153    F   11  dx2y2  Ryd( 3d)     0.00049       3.06780
   154    F   11  dz2    Ryd( 3d)     0.00018       2.99956

   155    C   12  S      Cor( 1S)     0.99916     -10.42781
   156    C   12  S      Val( 2S)     0.41001      -0.38600
   157    C   12  S      Ryd( 3S)     0.00135       0.40578
   158    C   12  px     Val( 2p)     0.48452      -0.31102
   159    C   12  px     Ryd( 3p)     0.00315       0.62096
   160    C   12  py     Val( 2p)     0.38587      -0.29408
   161    C   12  py     Ryd( 3p)     0.00577       0.51891
   162    C   12  pz     Val( 2p)     0.36589      -0.35671
   163    C   12  pz     Ryd( 3p)     0.00080       0.35871
   164    C   12  dxy    Ryd( 3d)     0.00107       2.14423
   165    C   12  dxz    Ryd( 3d)     0.00041       1.66793
   166    C   12  dyz    Ryd( 3d)     0.00117       1.65498
   167    C   12  dx2y2  Ryd( 3d)     0.00129       2.14730
   168    C   12  dz2    Ryd( 3d)     0.00051       1.91018

   169    F   13  S      Cor( 1S)     0.99995     -24.67796
   170    F   13  S      Val( 2S)     0.91136      -1.46195
   171    F   13  S      Ryd( 3S)     0.00008       1.61765
   172    F   13  px     Val( 2p)     0.93795      -0.64156
   173    F   13  px     Ryd( 3p)     0.00042       1.24126
   174    F   13  py     Val( 2p)     0.84695      -0.65131
   175    F   13  py     Ryd( 3p)     0.00018       1.15587
   176    F   13  pz     Val( 2p)     0.90193      -0.62517
   177    F   13  pz     Ryd( 3p)     0.00031       1.06450
   178    F   13  dxy    Ryd( 3d)     0.00051       3.17205
   179    F   13  dxz    Ryd( 3d)     0.00013       2.86175
   180    F   13  dyz    Ryd( 3d)     0.00043       2.91249
   181    F   13  dx2y2  Ryd( 3d)     0.00048       3.08028
   182    F   13  dz2    Ryd( 3d)     0.00017       2.99625

   183    H   14  S      Val( 1S)     0.25273      -0.05032
   184    H   14  S      Ryd( 2S)     0.00046       0.25441
   185    H   14  px     Ryd( 2p)     0.00115       2.29450
   186    H   14  py     Ryd( 2p)     0.00066       1.46528
   187    H   14  pz     Ryd( 2p)     0.00054       1.59357

   188    H   15  S      Val( 1S)     0.37621      -0.10998
   189    H   15  S      Ryd( 2S)     0.00126       0.18743
   190    H   15  px     Ryd( 2p)     0.00013       1.65122
   191    H   15  py     Ryd( 2p)     0.00030       1.98698
   192    H   15  pz     Ryd( 2p)     0.00015       1.80062

   193    H   16  S      Val( 1S)     0.37621      -0.10998
   194    H   16  S      Ryd( 2S)     0.00126       0.18743
   195    H   16  px     Ryd( 2p)     0.00013       1.65121
   196    H   16  py     Ryd( 2p)     0.00030       1.98700
   197    H   16  pz     Ryd( 2p)     0.00015       1.80060


 Summary of Natural Population Analysis:                  
                                                          
                                       Natural Population 
                Natural  -----------------------------------------------
    Atom  No    Charge         Core      Valence    Rydberg      Total
 -----------------------------------------------------------------------
      O    1   -0.26206      0.99987     3.25682    0.00536     4.26206
      C    2   -0.03326      0.99955     2.02235    0.01136     3.03326
      C    3   -0.12090      0.99943     2.11223    0.00925     3.12090
      C    4    0.33902      0.99916     1.64629    0.01553     2.66098
      F    5   -0.10085      0.99995     3.59820    0.00271     4.60085
      C    6    0.31849      0.99920     1.66730    0.01502     2.68151
      F    7   -0.08931      0.99995     3.58633    0.00303     4.58931
      C    8    0.13435      0.99925     1.85127    0.01513     2.86565
      F    9   -0.14117      0.99995     3.63792    0.00330     4.64117
      C   10    0.31849      0.99920     1.66729    0.01502     2.68151
      F   11   -0.08931      0.99995     3.58633    0.00303     4.58931
      C   12    0.33901      0.99916     1.64630    0.01553     2.66099
      F   13   -0.10085      0.99995     3.59820    0.00271     4.60085
      H   14    0.24447      0.00000     0.25273    0.00280     0.25553
      H   15    0.12194      0.00000     0.37621    0.00185     0.37806
      H   16    0.12194      0.00000     0.37621    0.00185     0.37806
 =======================================================================
   * Total *    1.00000     12.99458    34.88197    0.12345    48.00000

                                 Natural Population      
 --------------------------------------------------------
   Core                      12.99458 ( 99.9583% of  13)
   Valence                   34.88197 ( 99.6628% of  35)
   Natural Minimal Basis     47.87655 ( 99.7428% of  48)
   Natural Rydberg Basis      0.12345 (  0.2572% of  48)
 --------------------------------------------------------

    Atom  No          Natural Electron Configuration
 ----------------------------------------------------------------------------
      O    1      [core]2S( 0.84)2p( 2.41)
      C    2      [core]2S( 0.50)2p( 1.52)3p( 0.01)
      C    3      [core]2S( 0.45)2p( 1.66)3p( 0.01)
      C    4      [core]2S( 0.41)2p( 1.24)3p( 0.01)
      F    5      [core]2S( 0.91)2p( 2.69)
      C    6      [core]2S( 0.42)2p( 1.25)3p( 0.01)
      F    7      [core]2S( 0.91)2p( 2.67)
      C    8      [core]2S( 0.42)2p( 1.43)3p( 0.01)
      F    9      [core]2S( 0.91)2p( 2.73)
      C   10      [core]2S( 0.42)2p( 1.25)3p( 0.01)
      F   11      [core]2S( 0.91)2p( 2.67)
      C   12      [core]2S( 0.41)2p( 1.24)3p( 0.01)
      F   13      [core]2S( 0.91)2p( 2.69)
      H   14            1S( 0.25)
      H   15            1S( 0.38)
      H   16            1S( 0.38)


 NATURAL BOND ORBITAL ANALYSIS, beta spin orbitals:

                       Occupancies       Lewis Structure    Low   High
           Occ.    -------------------  -----------------   occ   occ
  Cycle   Thresh.   Lewis   Non-Lewis     CR  BD  3C  LP    (L)   (NL)   Dev
 =============================================================================
   1(1)    0.90    46.03172   1.96828     13  20   0  15     5      0    0.02
   2(2)    0.90    46.12602   1.87398     13  19   0  16     5      0    0.02
   3(3)    0.90    46.44457   1.55543     13  19   0  16     2      0    0.02
   4(4)    0.90    46.44457   1.55543     13  19   0  16     2      0    0.02
   5(1)    0.80    46.21714   1.78286     13  16   0  19     2      0    0.02
   6(2)    0.80    46.21714   1.78286     13  16   0  19     2      0    0.02
   7(1)    0.70    45.03823   2.96177     13  12   0  23     0      0    0.27
   8(2)    0.70    45.03823   2.96177     13  12   0  23     0      0    0.27
   9(1)    0.60    43.97955   4.02045     13   9   0  26     0      0    0.27
  10(2)    0.60    43.97955   4.02045     13   9   0  26     0      0    0.27

    The hybrids on atom  3 are linearly dependent.  An eigenvalue (  0.000074)
    of the hybrid overlap matrix is too small (<0.00010).

    PRJTHR will be raised from  0.200 to 0.250 and the NBO search repeated.


    The hybrids on atom  3 are linearly dependent.  An eigenvalue (  0.000074)
    of the hybrid overlap matrix is too small (<0.00010).

    PRJTHR will be raised from  0.250 to 0.300 and the NBO search repeated.

  11(1)    0.50    41.03191   6.96809     13   3   0  32     0      4    0.34
  12(2)    0.50    41.17473   6.82527     13   3   0  32     0      5    0.34
  13(3)    0.50    41.17473   6.82527     13   3   0  32     0      5    0.34
  14(1)    0.90    46.44457   1.55543     13  19   0  16     2      0    0.02
 -----------------------------------------------------------------------------

 Structure accepted: RESONANCE keyword permits strongly delocalized structure

 --------------------------------------------------------
   Core                     12.99459 ( 99.958% of  13)
   Valence Lewis            33.44998 ( 95.571% of  35)
  ==================       ============================
   Total Lewis              46.44457 ( 96.760% of  48)
  -----------------------------------------------------
   Valence non-Lewis         1.46135 (  3.044% of  48)
   Rydberg non-Lewis         0.09408 (  0.196% of  48)
  ==================       ============================
   Total non-Lewis           1.55543 (  3.240% of  48)
 --------------------------------------------------------


       (Occupancy)   Bond orbital/ Coefficients/ Hybrids
 ---------------------------------------------------------------------------------
     1. (0.99515) BD ( 1) O   1 - C   2  
                ( 66.56%)   0.8159* O   1 s( 30.57%)p 2.27( 69.35%)d 0.00(  0.08%)
                                            0.0001 -0.5529 -0.0044  0.2862  0.0020
                                            0.0244 -0.0005  0.7817 -0.0007  0.0003
                                           -0.0055 -0.0005 -0.0038 -0.0267
                ( 33.44%)   0.5782* C   2 s( 21.72%)p 3.59( 78.00%)d 0.01(  0.28%)
                                            0.0000 -0.4645 -0.0379 -0.3649 -0.0208
                                            0.0000  0.0000 -0.8030 -0.0397  0.0000
                                           -0.0319  0.0000 -0.0074 -0.0410
     2. (0.90452) BD ( 1) O   1 - C   4  
                ( 92.90%)   0.9638* O   1 s(  0.01%)p99.99( 99.94%)d 4.74(  0.05%)
                                            0.0001  0.0106 -0.0006 -0.0141  0.0004
                                            0.9992 -0.0200 -0.0185 -0.0004  0.0105
                                            0.0002 -0.0205 -0.0003  0.0010
                (  7.10%)   0.2665* C   4 s(  0.18%)p99.99( 99.77%)d 0.28(  0.05%)
                                           -0.0007  0.0022 -0.0423 -0.0949  0.0272
                                            0.0148  0.0074 -0.9927  0.0477 -0.0055
                                            0.0149 -0.0157  0.0006 -0.0002
     3. (0.99219) BD ( 1) O   1 - H  14  
                ( 74.60%)   0.8637* O   1 s( 20.62%)p 3.85( 79.29%)d 0.00(  0.09%)
                                            0.0002  0.4537  0.0186  0.8897  0.0295
                                            0.0077 -0.0002 -0.0054  0.0186  0.0001
                                           -0.0171 -0.0002  0.0218 -0.0097
                ( 25.40%)   0.5039* H  14 s( 99.55%)p 0.00(  0.45%)
                                            0.9978 -0.0023 -0.0668 -0.0000 -0.0054
     4. (0.98327) BD ( 1) C   2 - C   3  
                ( 45.88%)   0.6774* C   2 s( 28.20%)p 2.54( 71.74%)d 0.00(  0.06%)
                                           -0.0004 -0.5309 -0.0125  0.8435 -0.0030
                                            0.0000 -0.0000 -0.0765  0.0055 -0.0000
                                            0.0055 -0.0000 -0.0208  0.0130
                ( 54.12%)   0.7357* C   3 s( 33.56%)p 1.98( 66.41%)d 0.00(  0.02%)
                                           -0.0000 -0.5793  0.0062 -0.8119  0.0196
                                           -0.0000 -0.0000  0.0682  0.0011 -0.0000
                                            0.0004 -0.0000 -0.0104  0.0109
     5. (0.97890) BD ( 1) C   2 - H  15  
                ( 62.30%)   0.7893* C   2 s( 25.09%)p 2.98( 74.86%)d 0.00(  0.04%)
                                           -0.0001  0.5007 -0.0145  0.2772  0.0107
                                           -0.7067  0.0184 -0.4147  0.0001 -0.0063
                                           -0.0048  0.0141 -0.0121 -0.0048
                ( 37.70%)   0.6140* H  15 s( 99.90%)p 0.00(  0.10%)
                                            0.9995 -0.0063 -0.0102  0.0240  0.0178
     6. (0.97890) BD ( 1) C   2 - H  16  
                ( 62.30%)   0.7893* C   2 s( 25.09%)p 2.98( 74.86%)d 0.00(  0.04%)
                                           -0.0001  0.5007 -0.0145  0.2772  0.0107
                                            0.7067 -0.0184 -0.4146  0.0001  0.0063
                                           -0.0048 -0.0141 -0.0121 -0.0048
                ( 37.70%)   0.6140* H  16 s( 99.90%)p 0.00(  0.10%)
                                            0.9995 -0.0063 -0.0102 -0.0240  0.0178
     7. (0.98469) BD ( 1) C   3 - C   4  
                ( 50.99%)   0.7141* C   3 s( 33.15%)p 2.02( 66.80%)d 0.00(  0.05%)
                                           -0.0001  0.5757  0.0052 -0.4053  0.0166
                                           -0.7067 -0.0184  0.0615 -0.0029  0.0172
                                           -0.0026 -0.0030 -0.0052 -0.0124
                ( 49.01%)   0.7001* C   4 s( 40.00%)p 1.50( 59.95%)d 0.00(  0.04%)
                                            0.0000  0.6325  0.0065  0.4294  0.0072
                                            0.6431 -0.0246 -0.0305 -0.0028  0.0129
                                           -0.0026 -0.0018 -0.0089 -0.0131
     8. (0.98475) BD ( 1) C   3 - C  12  
                ( 51.00%)   0.7141* C   3 s( 33.15%)p 2.02( 66.80%)d 0.00(  0.05%)
                                           -0.0001  0.5757  0.0052 -0.4053  0.0166
                                            0.7066  0.0184  0.0615 -0.0029 -0.0172
                                           -0.0026  0.0030 -0.0052 -0.0124
                ( 49.00%)   0.7000* C  12 s( 40.00%)p 1.50( 59.95%)d 0.00(  0.04%)
                                            0.0000  0.6325  0.0059  0.4280  0.0076
                                           -0.6432  0.0245 -0.0448 -0.0021 -0.0128
                                           -0.0024  0.0021 -0.0089 -0.0131
     9. (0.99669) BD ( 1) C   4 - F   5  
                ( 27.84%)   0.5277* C   4 s( 23.29%)p 3.28( 76.29%)d 0.02(  0.41%)
                                            0.0001 -0.4823  0.0164 -0.4234 -0.0181
                                            0.7612  0.0381  0.0498  0.0017  0.0447
                                            0.0034 -0.0057  0.0316  0.0332
                ( 72.16%)   0.8494* F   5 s( 30.53%)p 2.27( 69.38%)d 0.00(  0.09%)
                                            0.0000 -0.5525  0.0016 -0.4031 -0.0031
                                            0.7271  0.0061  0.0509  0.0006  0.0217
                                            0.0014 -0.0025  0.0137  0.0145
    10. (0.99014) BD ( 1) C   4 - C   6  
                ( 50.11%)   0.7079* C   4 s( 36.26%)p 1.76( 63.67%)d 0.00(  0.07%)
                                           -0.0000 -0.6022  0.0043  0.7910 -0.0070
                                            0.0619  0.0352 -0.0761 -0.0003 -0.0038
                                            0.0044  0.0005 -0.0213  0.0140
                ( 49.89%)   0.7063* C   6 s( 37.87%)p 1.64( 62.06%)d 0.00(  0.06%)
                                            0.0001 -0.6154  0.0012 -0.7799  0.0077
                                            0.0509  0.0324  0.0930 -0.0011  0.0013
                                            0.0051 -0.0002 -0.0195  0.0143
    11. (0.99652) BD ( 1) C   6 - F   7  
                ( 28.34%)   0.5323* C   6 s( 24.06%)p 3.14( 75.58%)d 0.02(  0.36%)
                                            0.0001 -0.4902  0.0151  0.4337  0.0246
                                            0.7514  0.0382 -0.0330 -0.0036 -0.0436
                                            0.0028  0.0038  0.0261  0.0322
                ( 71.66%)   0.8465* F   7 s( 29.81%)p 2.35( 70.10%)d 0.00(  0.09%)
                                            0.0000 -0.5460  0.0053  0.4155  0.0031
                                            0.7239  0.0054 -0.0661 -0.0004 -0.0230
                                            0.0017  0.0031  0.0132  0.0149
    12. (0.98919) BD ( 2) C   6 - F   7  
                ( 13.07%)   0.3615* C   6 s(  0.00%)p 1.00( 99.36%)d 0.01(  0.63%)
                                            0.0000 -0.0055 -0.0005 -0.1123  0.0074
                                            0.0178  0.0014 -0.9888  0.0542  0.0077
                                            0.0363  0.0699  0.0056 -0.0067
                ( 86.93%)   0.9324* F   7 s(  0.01%)p 1.00( 99.93%)d 0.00(  0.07%)
                                            0.0000 -0.0086 -0.0007  0.1334  0.0000
                                            0.0073  0.0001  0.9907  0.0004 -0.0031
                                           -0.0128 -0.0221 -0.0016  0.0029
    13. (0.98931) BD ( 1) C   6 - C   8  
                ( 49.92%)   0.7065* C   6 s( 37.57%)p 1.66( 62.38%)d 0.00(  0.05%)
                                           -0.0001  0.6130  0.0013 -0.4353 -0.0254
                                            0.6556 -0.0232  0.0578  0.0031 -0.0158
                                           -0.0018  0.0022 -0.0090 -0.0129
                ( 50.08%)   0.7077* C   8 s( 37.64%)p 1.66( 62.31%)d 0.00(  0.05%)
                                           -0.0001  0.6135  0.0036  0.3469 -0.0339
                                           -0.7068 -0.0112 -0.0436  0.0041 -0.0159
                                           -0.0015  0.0023 -0.0097 -0.0113
    14. (0.99628) BD ( 1) C   8 - F   9  
                ( 28.87%)   0.5373* C   8 s( 24.23%)p 3.11( 75.40%)d 0.02(  0.36%)
                                            0.0001 -0.4919  0.0184  0.8612  0.0451
                                            0.0000  0.0000 -0.1016 -0.0055 -0.0000
                                            0.0120  0.0000 -0.0507  0.0306
                ( 71.13%)   0.8434* F   9 s( 29.72%)p 2.36( 70.19%)d 0.00(  0.09%)
                                            0.0000 -0.5451  0.0051  0.8321  0.0087
                                            0.0000  0.0000 -0.0968 -0.0009 -0.0000
                                            0.0059  0.0000 -0.0254  0.0142
    15. (0.98931) BD ( 1) C   8 - C  10  
                ( 50.08%)   0.7077* C   8 s( 37.64%)p 1.66( 62.31%)d 0.00(  0.05%)
                                           -0.0001  0.6135  0.0036  0.3469 -0.0339
                                            0.7068  0.0112 -0.0436  0.0041  0.0159
                                           -0.0015 -0.0023 -0.0097 -0.0113
                ( 49.92%)   0.7065* C  10 s( 37.57%)p 1.66( 62.38%)d 0.00(  0.05%)
                                           -0.0001  0.6130  0.0013 -0.4352 -0.0254
                                           -0.6556  0.0232  0.0578  0.0031  0.0158
                                           -0.0018 -0.0022 -0.0090 -0.0129
    16. (0.99652) BD ( 1) C  10 - F  11  
                ( 28.34%)   0.5323* C  10 s( 24.06%)p 3.14( 75.58%)d 0.02(  0.36%)
                                           -0.0001  0.4902 -0.0151 -0.4337 -0.0246
                                            0.7514  0.0382  0.0330  0.0036 -0.0436
                                           -0.0028  0.0038 -0.0261 -0.0322
                ( 71.66%)   0.8465* F  11 s( 29.81%)p 2.35( 70.10%)d 0.00(  0.09%)
                                           -0.0000  0.5460 -0.0053 -0.4155 -0.0031
                                            0.7238  0.0054  0.0661  0.0004 -0.0230
                                           -0.0017  0.0031 -0.0132 -0.0149
    17. (0.98919) BD ( 2) C  10 - F  11  
                ( 13.07%)   0.3615* C  10 s(  0.00%)p 1.00( 99.36%)d 0.01(  0.63%)
                                            0.0000 -0.0055 -0.0005 -0.1123  0.0074
                                           -0.0178 -0.0014 -0.9888  0.0542 -0.0077
                                            0.0363 -0.0699  0.0056 -0.0067
                ( 86.93%)   0.9324* F  11 s(  0.01%)p 1.00( 99.93%)d 0.00(  0.07%)
                                            0.0000 -0.0086 -0.0007  0.1334  0.0000
                                           -0.0073 -0.0001  0.9907  0.0004  0.0031
                                           -0.0128  0.0221 -0.0016  0.0029
    18. (0.99017) BD ( 1) C  10 - C  12  
                ( 49.89%)   0.7063* C  10 s( 37.87%)p 1.64( 62.06%)d 0.00(  0.06%)
                                           -0.0001  0.6154 -0.0012  0.7799 -0.0077
                                            0.0509  0.0324 -0.0930  0.0011  0.0013
                                           -0.0051 -0.0002  0.0195 -0.0143
                ( 50.11%)   0.7079* C  12 s( 36.26%)p 1.76( 63.67%)d 0.00(  0.07%)
                                            0.0000  0.6022 -0.0040 -0.7902  0.0068
                                            0.0619  0.0353  0.0845 -0.0001 -0.0038
                                           -0.0045  0.0004  0.0213 -0.0140
    19. (0.99669) BD ( 1) C  12 - F  13  
                ( 27.84%)   0.5277* C  12 s( 23.29%)p 3.28( 76.29%)d 0.02(  0.41%)
                                           -0.0001  0.4823 -0.0163  0.4236  0.0181
                                            0.7612  0.0381 -0.0476 -0.0018  0.0447
                                           -0.0034 -0.0058 -0.0316 -0.0332
                ( 72.16%)   0.8494* F  13 s( 30.53%)p 2.27( 69.38%)d 0.00(  0.09%)
                                           -0.0000  0.5525 -0.0016  0.4031  0.0031
                                            0.7272  0.0061 -0.0509 -0.0006  0.0217
                                           -0.0014 -0.0025 -0.0137 -0.0145
    20. (0.99987) CR ( 1) O   1           s(100.00%)p 0.00(  0.00%)
                                            1.0000 -0.0000 -0.0000 -0.0002 -0.0000
                                           -0.0001  0.0000 -0.0001 -0.0000 -0.0000
                                            0.0000  0.0000 -0.0000  0.0000
    21. (0.99956) CR ( 1) C   2           s(100.00%)p 0.00(  0.00%)
                                            1.0000 -0.0001 -0.0000  0.0003  0.0000
                                            0.0000 -0.0000 -0.0001  0.0000 -0.0000
                                            0.0000 -0.0000 -0.0000  0.0000
    22. (0.99943) CR ( 1) C   3           s(100.00%)p 0.00(  0.00%)
                                            1.0000  0.0001  0.0000 -0.0001  0.0000
                                           -0.0000 -0.0000  0.0000 -0.0000  0.0000
                                           -0.0000 -0.0000 -0.0000 -0.0000
    23. (0.99917) CR ( 1) C   4           s(100.00%)p 0.00(  0.00%)
                                            1.0000  0.0000 -0.0000 -0.0000  0.0000
                                           -0.0001  0.0000 -0.0007  0.0000 -0.0000
                                            0.0000 -0.0000 -0.0000 -0.0000
    24. (0.99995) CR ( 1) F   5           s(100.00%)p 0.00(  0.00%)
                                            1.0000 -0.0002 -0.0000  0.0001  0.0000
                                           -0.0001 -0.0000 -0.0000  0.0000 -0.0000
                                           -0.0000  0.0000 -0.0000 -0.0000
    25. (0.99920) CR ( 1) C   6           s(100.00%)
                                            1.0000  0.0001 -0.0000 -0.0000 -0.0000
                                            0.0000 -0.0000  0.0000  0.0000  0.0000
                                           -0.0000 -0.0000 -0.0000 -0.0000
    26. (0.99995) CR ( 1) F   7           s(100.00%)p 0.00(  0.00%)
                                            1.0000 -0.0002 -0.0000 -0.0001 -0.0000
                                           -0.0001 -0.0000  0.0000  0.0000  0.0000
                                           -0.0000 -0.0000 -0.0000 -0.0000
    27. (0.99925) CR ( 1) C   8           s(100.00%)
                                            1.0000  0.0001 -0.0000 -0.0000 -0.0000
                                           -0.0000 -0.0000  0.0000  0.0000  0.0000
                                           -0.0000 -0.0000  0.0000 -0.0000
    28. (0.99995) CR ( 1) F   9           s(100.00%)p 0.00(  0.00%)
                                            1.0000 -0.0002 -0.0000 -0.0001 -0.0000
                                           -0.0000 -0.0000  0.0000  0.0000  0.0000
                                           -0.0000 -0.0000  0.0000 -0.0000
    29. (0.99920) CR ( 1) C  10           s(100.00%)
                                            1.0000  0.0001 -0.0000 -0.0000 -0.0000
                                           -0.0000  0.0000  0.0000  0.0000 -0.0000
                                           -0.0000  0.0000 -0.0000 -0.0000
    30. (0.99995) CR ( 1) F  11           s(100.00%)p 0.00(  0.00%)
                                            1.0000 -0.0002 -0.0000 -0.0001 -0.0000
                                            0.0001  0.0000  0.0000  0.0000 -0.0000
                                           -0.0000  0.0000 -0.0000 -0.0000
    31. (0.99917) CR ( 1) C  12           s(100.00%)p 0.00(  0.00%)
                                            1.0000  0.0000 -0.0000  0.0001  0.0000
                                            0.0001  0.0000 -0.0000 -0.0000  0.0000
                                           -0.0000 -0.0000 -0.0000 -0.0000
    32. (0.99995) CR ( 1) F  13           s(100.00%)p 0.00(  0.00%)
                                            1.0000 -0.0002 -0.0000  0.0001  0.0000
                                            0.0001  0.0000 -0.0000  0.0000  0.0000
                                           -0.0000 -0.0000 -0.0000 -0.0000
    33. (0.99120) LP ( 1) O   1           s( 48.79%)p 1.05( 51.17%)d 0.00(  0.04%)
                                            0.0000  0.6984 -0.0114 -0.3522  0.0097
                                           -0.0009  0.0000  0.6226 -0.0042 -0.0000
                                            0.0158  0.0000  0.0005 -0.0112
    34. (0.55349) LP ( 1) C   3           s(  0.10%)p99.99( 99.85%)d 0.51(  0.05%)
                                            0.0000  0.0315 -0.0058 -0.1060  0.0025
                                           -0.0000  0.0000 -0.9936 -0.0000 -0.0000
                                            0.0220 -0.0000  0.0018 -0.0054
    35. (0.99428) LP ( 1) F   5           s( 69.28%)p 0.44( 30.71%)d 0.00(  0.01%)
                                            0.0002  0.8324  0.0007 -0.2226 -0.0018
                                            0.5065  0.0037  0.0323  0.0000  0.0048
                                            0.0001 -0.0006  0.0044  0.0033
    36. (0.98154) LP ( 2) F   5           s(  0.18%)p99.99( 99.78%)d 0.24(  0.04%)
                                            0.0000  0.0422  0.0014 -0.8771  0.0039
                                           -0.4625  0.0017  0.1204 -0.0007  0.0111
                                            0.0021 -0.0017 -0.0171 -0.0002
    37. (0.90168) LP ( 3) F   5           s(  0.00%)p 1.00( 99.94%)d 0.00(  0.06%)
                                           -0.0000  0.0039 -0.0004 -0.1345  0.0006
                                           -0.0023  0.0002 -0.9906  0.0030  0.0029
                                           -0.0115  0.0210 -0.0016  0.0023
    38. (0.99487) LP ( 1) F   7           s( 70.17%)p 0.42( 29.82%)d 0.00(  0.00%)
                                            0.0002  0.8377  0.0025  0.2749  0.0028
                                            0.4706  0.0046 -0.0332 -0.0004 -0.0051
                                            0.0003  0.0006  0.0028  0.0031
    39. (0.98049) LP ( 2) F   7           s(  0.00%)p 1.00( 99.95%)d 0.00(  0.05%)
                                            0.0000  0.0025  0.0002 -0.8564  0.0034
                                            0.5036 -0.0020  0.1116 -0.0005  0.0103
                                           -0.0023 -0.0014  0.0184  0.0002
    40. (0.54866) LP ( 1) C   8           s(  0.00%)p 1.00( 99.97%)d 0.00(  0.03%)
                                            0.0000  0.0032  0.0007  0.1189 -0.0021
                                            0.0000 -0.0000  0.9926 -0.0149 -0.0000
                                            0.0169 -0.0000  0.0016 -0.0042
    41. (0.99460) LP ( 1) F   9           s( 70.27%)p 0.42( 29.72%)d 0.00(  0.01%)
                                            0.0002  0.8383  0.0021  0.5415  0.0046
                                            0.0000  0.0000 -0.0631 -0.0005 -0.0000
                                            0.0015  0.0000 -0.0062  0.0035
    42. (0.97893) LP ( 2) F   9           s(  0.00%)p 1.00( 99.95%)d 0.00(  0.05%)
                                           -0.0000  0.0000 -0.0000 -0.0000  0.0000
                                            0.9998 -0.0034  0.0000 -0.0000 -0.0212
                                           -0.0000  0.0025  0.0000  0.0000
    43. (0.95501) LP ( 3) F   9           s(  0.00%)p 1.00( 99.95%)d 0.00(  0.05%)
                                           -0.0000  0.0001  0.0001  0.1156 -0.0004
                                            0.0000 -0.0000  0.9930 -0.0046 -0.0000
                                           -0.0225 -0.0000 -0.0027  0.0046
    44. (0.99487) LP ( 1) F  11           s( 70.17%)p 0.42( 29.82%)d 0.00(  0.00%)
                                            0.0002  0.8377  0.0025  0.2749  0.0028
                                           -0.4706 -0.0046 -0.0332 -0.0004  0.0051
                                            0.0003 -0.0006  0.0028  0.0031
    45. (0.98049) LP ( 2) F  11           s(  0.00%)p 1.00( 99.95%)d 0.00(  0.05%)
                                            0.0000  0.0025  0.0002 -0.8564  0.0034
                                           -0.5036  0.0020  0.1116 -0.0005 -0.0103
                                           -0.0023  0.0014  0.0184  0.0002
    46. (0.36490) LP*( 1) C  12           s(  0.01%)p 1.00( 99.99%)d 0.00(  0.01%)
                                            0.0000  0.0005  0.0087  0.1069 -0.0045
                                            0.0025  0.0012  0.9941 -0.0139 -0.0006
                                            0.0066 -0.0036  0.0001 -0.0029
    47. (0.99428) LP ( 1) F  13           s( 69.28%)p 0.44( 30.71%)d 0.00(  0.01%)
                                            0.0002  0.8324  0.0007 -0.2226 -0.0018
                                           -0.5065 -0.0037  0.0323  0.0000 -0.0048
                                            0.0001  0.0006  0.0044  0.0033
    48. (0.98154) LP ( 2) F  13           s(  0.18%)p99.99( 99.78%)d 0.24(  0.04%)
                                            0.0000  0.0422  0.0014 -0.8771  0.0039
                                            0.4625 -0.0017  0.1204 -0.0007 -0.0111
                                            0.0021  0.0017 -0.0171 -0.0002
    49. (0.90168) LP ( 3) F  13           s(  0.00%)p 1.00( 99.94%)d 0.00(  0.06%)
                                           -0.0000  0.0039 -0.0004 -0.1345  0.0006
                                            0.0023 -0.0002 -0.9906  0.0030 -0.0029
                                           -0.0115 -0.0210 -0.0016  0.0023
    50. (0.00086) RY*( 1) O   1           s(  0.00%)p 1.00( 92.88%)d 0.08(  7.12%)
                                           -0.0000  0.0000  0.0025 -0.0000 -0.0033
                                            0.0148  0.9636  0.0000  0.0012 -0.0753
                                            0.0008 -0.2560  0.0009 -0.0010
    51. (0.00070) RY*( 2) O   1           s( 28.33%)p 2.14( 60.71%)d 0.39( 10.96%)
                                           -0.0000  0.0080  0.5322  0.0002 -0.7346
                                            0.0010 -0.0045  0.0058  0.2595  0.0004
                                            0.1752  0.0012  0.1896 -0.2072
    52. (0.00004) RY*( 3) O   1           s( 48.96%)p 0.89( 43.52%)d 0.15(  7.52%)
    53. (0.00002) RY*( 4) O   1           s( 19.51%)p 3.25( 63.48%)d 0.87( 17.01%)
    54. (0.00000) RY*( 5) O   1           s(  0.00%)p 1.00(  0.62%)d99.99( 99.38%)
    55. (0.00000) RY*( 6) O   1           s(  0.03%)p99.99(  4.46%)d99.99( 95.51%)
    56. (0.00000) RY*( 7) O   1           s(  0.00%)p 1.00(  6.55%)d14.26( 93.45%)
    57. (0.00000) RY*( 8) O   1           s(  0.41%)p15.06(  6.16%)d99.99( 93.43%)
    58. (0.00001) RY*( 9) O   1           s(  2.76%)p 7.92( 21.86%)d27.31( 75.38%)
    59. (0.00281) RY*( 1) C   2           s(  0.00%)p 1.00( 97.21%)d 0.03(  2.79%)
                                           -0.0000  0.0000 -0.0000  0.0000  0.0000
                                            0.0254  0.9856  0.0000 -0.0000 -0.1477
                                           -0.0000 -0.0783 -0.0000  0.0000
    60. (0.00243) RY*( 2) C   2           s( 31.96%)p 1.89( 60.27%)d 0.24(  7.77%)
                                           -0.0000 -0.0035  0.5653  0.0034 -0.4828
                                            0.0000  0.0000 -0.0357  0.6069 -0.0000
                                            0.0796  0.0000  0.1182 -0.2397
    61. (0.00126) RY*( 3) C   2           s(  6.90%)p 7.50( 51.78%)d 5.99( 41.31%)
                                            0.0000  0.0113  0.2625  0.0215 -0.2565
                                            0.0000  0.0000  0.0015 -0.6720 -0.0000
                                            0.5268  0.0000  0.2556 -0.2651
    62. (0.00075) RY*( 4) C   2           s(  0.00%)p 1.00(  1.22%)d80.64( 98.78%)
                                           -0.0000 -0.0000 -0.0000 -0.0000  0.0000
                                            0.0203  0.1088  0.0000  0.0000  0.2150
                                           -0.0000  0.9703  0.0000  0.0000
    63. (0.00033) RY*( 5) C   2           s(  5.16%)p10.18( 52.51%)d 8.21( 42.33%)
                                           -0.0000 -0.0274  0.2254 -0.0219  0.6639
                                            0.0000  0.0000 -0.0510  0.2851 -0.0000
                                            0.6121 -0.0000  0.1188  0.1859
    64. (0.00017) RY*( 6) C   2           s( 14.99%)p 0.62(  9.32%)d 5.05( 75.69%)
                                           -0.0000 -0.0008  0.3871 -0.0189 -0.2445
                                            0.0000  0.0000 -0.0322 -0.1790  0.0000
                                            0.0365 -0.0000 -0.3728  0.7852
    65. (0.00003) RY*( 7) C   2           s( 24.87%)p 0.71( 17.65%)d 2.31( 57.49%)
    66. (0.00003) RY*( 8) C   2           s(  0.00%)p 1.00(  1.62%)d60.84( 98.38%)
    67. (0.00001) RY*( 9) C   2           s( 16.02%)p 0.56(  8.95%)d 4.68( 75.03%)
    68. (0.00260) RY*( 1) C   3           s(  3.06%)p30.90( 94.43%)d 0.82(  2.52%)
                                            0.0000  0.0051  0.1747 -0.0272 -0.9422
                                           -0.0000 -0.0000 -0.0028 -0.2360  0.0000
                                           -0.1273  0.0000  0.0894 -0.0317
    69. (0.00189) RY*( 2) C   3           s( 25.46%)p 2.81( 71.44%)d 0.12(  3.10%)
                                            0.0000  0.0029  0.5045 -0.0012 -0.1322
                                            0.0000 -0.0003  0.0009  0.8348 -0.0000
                                            0.1659 -0.0000  0.0472 -0.0358
    70. (0.00182) RY*( 3) C   3           s(  0.00%)p 1.00( 99.33%)d 0.01(  0.67%)
                                            0.0000  0.0000  0.0001 -0.0000 -0.0000
                                           -0.0246  0.9964  0.0000  0.0003  0.0608
                                            0.0000  0.0544  0.0000 -0.0000
    71. (0.00059) RY*( 4) C   3           s( 70.69%)p 0.39( 27.36%)d 0.03(  1.96%)
                                           -0.0000 -0.0065  0.8407  0.0174  0.2641
                                            0.0000  0.0000 -0.0074 -0.4511  0.0000
                                           -0.0479 -0.0000 -0.1264 -0.0357
    72. (0.00031) RY*( 5) C   3           s(  0.00%)p 1.00(  0.12%)d99.99( 99.88%)
                                           -0.0000  0.0000 -0.0000 -0.0000 -0.0000
                                            0.0239 -0.0254  0.0000 -0.0000  0.8683
                                            0.0000 -0.4948 -0.0000 -0.0000
    73. (0.00013) RY*( 6) C   3           s(  0.00%)p 1.00(  0.60%)d99.99( 99.40%)
                                           -0.0000 -0.0000  0.0000  0.0000  0.0000
                                            0.0102 -0.0771 -0.0000  0.0000  0.4917
                                           -0.0001  0.8673  0.0000 -0.0000
    74. (0.00009) RY*( 7) C   3           s(  0.15%)p28.36(  4.12%)d99.99( 95.73%)
    75. (0.00006) RY*( 8) C   3           s(  0.28%)p 9.56(  2.71%)d99.99( 97.01%)
    76. (0.00002) RY*( 9) C   3           s(  0.41%)p 0.04(  0.02%)d99.99( 99.57%)
    77. (0.00495) RY*( 1) C   4           s(  7.85%)p11.58( 90.89%)d 0.16(  1.26%)
                                           -0.0000  0.0536  0.2750 -0.0039 -0.5050
                                           -0.0170  0.8055 -0.0228 -0.0649 -0.0846
                                           -0.0347  0.0180 -0.0624  0.0007
    78. (0.00335) RY*( 2) C   4           s( 13.74%)p 5.84( 80.23%)d 0.44(  6.03%)
                                            0.0000 -0.0166  0.3703  0.0041 -0.6646
                                           -0.0035 -0.5620 -0.0512 -0.2053 -0.0688
                                           -0.1512  0.0563  0.1679  0.0369
    79. (0.00169) RY*( 3) C   4           s(  1.91%)p12.47( 23.84%)d38.82( 74.25%)
                                            0.0000  0.0012  0.1383  0.0010  0.0468
                                           -0.0020 -0.0001  0.0010  0.4860  0.1095
                                           -0.2966  0.7992 -0.0276  0.0550
    80. (0.00164) RY*( 4) C   4           s( 37.39%)p 1.17( 43.70%)d 0.51( 18.91%)
                                            0.0000  0.0001  0.6115 -0.0089  0.4345
                                           -0.0164  0.0278 -0.0425 -0.4953  0.3064
                                           -0.1821  0.0464 -0.2279  0.0893
    81. (0.00088) RY*( 5) C   4           s(  5.19%)p 1.95( 10.11%)d16.33( 84.70%)
                                           -0.0000  0.0089  0.2276  0.0233  0.2882
                                           -0.0057  0.1317 -0.0024 -0.0113 -0.3160
                                           -0.0731 -0.0082  0.8587  0.0666
    82. (0.00042) RY*( 6) C   4           s( 17.11%)p 1.87( 31.95%)d 2.98( 50.94%)
                                            0.0000  0.0160  0.4133  0.0161 -0.0397
                                           -0.0329 -0.0412  0.0146  0.5610  0.4621
                                            0.3899 -0.3353  0.1057  0.1425
    83. (0.00029) RY*( 7) C   4           s(  3.41%)p 0.92(  3.14%)d27.42( 93.45%)
                                           -0.0000 -0.0083  0.1844 -0.0114  0.0496
                                            0.0159 -0.0538 -0.0061 -0.1602 -0.2809
                                            0.8069  0.4100 -0.0760 -0.1751
    84. (0.00026) RY*( 8) C   4           s( 12.24%)p 1.29( 15.78%)d 5.88( 71.98%)
                                           -0.0000 -0.0171  0.3494 -0.0227  0.1539
                                            0.0318 -0.0960  0.0133  0.3510 -0.6834
                                           -0.1712 -0.2649 -0.3911 -0.0185
    85. (0.00001) RY*( 9) C   4           s(  1.43%)p 0.46(  0.66%)d68.33( 97.91%)
    86. (0.00054) RY*( 1) F   5           s(  0.08%)p99.99( 94.16%)d74.21(  5.76%)
                                            0.0000  0.0003  0.0279  0.0005 -0.8498
                                            0.0008 -0.4667 -0.0001  0.0396  0.1293
                                            0.0142 -0.0011 -0.2017 -0.0084
    87. (0.00033) RY*( 2) F   5           s(  1.71%)p53.53( 91.30%)d 4.10(  6.99%)
                                           -0.0000 -0.0004  0.1306  0.0004 -0.0779
                                           -0.0000  0.0628  0.0034 -0.9503 -0.0013
                                           -0.1007  0.2438  0.0042  0.0180
    88. (0.00008) RY*( 3) F   5           s( 86.13%)p 0.09(  7.42%)d 0.07(  6.45%)
    89. (0.00001) RY*( 4) F   5           s(  6.14%)p15.23( 93.45%)d 0.07(  0.41%)
    90. (0.00000) RY*( 5) F   5           s(  2.81%)p 0.76(  2.13%)d33.79( 95.06%)
    91. (0.00000) RY*( 6) F   5           s(  0.04%)p35.16(  1.24%)d99.99( 98.73%)
    92. (0.00000) RY*( 7) F   5           s(  0.10%)p59.00(  6.09%)d99.99( 93.81%)
    93. (0.00001) RY*( 8) F   5           s(  2.85%)p 1.47(  4.18%)d32.60( 92.97%)
    94. (0.00000) RY*( 9) F   5           s(  0.16%)p 1.37(  0.21%)d99.99( 99.63%)
    95. (0.00476) RY*( 1) C   6           s(  0.05%)p99.99( 20.35%)d99.99( 79.60%)
                                            0.0000 -0.0061  0.0214 -0.0112 -0.0550
                                            0.0021 -0.1188 -0.0937 -0.4213 -0.1028
                                           -0.3220 -0.8229 -0.0362  0.0570
    96. (0.00402) RY*( 2) C   6           s(  1.39%)p69.62( 97.04%)d 1.13(  1.57%)
                                            0.0000  0.0604  0.1014 -0.0067  0.3935
                                           -0.0124  0.8975 -0.0087 -0.0988  0.0494
                                           -0.0282 -0.0950 -0.0584 -0.0054
    97. (0.00317) RY*( 3) C   6           s(  0.19%)p99.99( 91.25%)d44.20(  8.56%)
                                           -0.0000 -0.0082  0.0432  0.0185 -0.8725
                                           -0.0073  0.3784 -0.0065  0.0870 -0.1492
                                            0.0274 -0.0205 -0.2493 -0.0024
    98. (0.00106) RY*( 4) C   6           s( 96.46%)p 0.01(  1.30%)d 0.02(  2.23%)
                                           -0.0000  0.0070  0.9821 -0.0075  0.0167
                                           -0.0168 -0.1037  0.0037  0.0402 -0.0933
                                            0.0284  0.0253  0.0240  0.1078
    99. (0.00089) RY*( 5) C   6           s(  0.22%)p38.44(  8.34%)d99.99( 91.45%)
                                            0.0000 -0.0020  0.0465 -0.0151 -0.2571
                                            0.0088  0.1268  0.0015  0.0298  0.4812
                                           -0.0861 -0.0773  0.8182  0.0022
   100. (0.00037) RY*( 6) C   6           s(  0.03%)p99.99( 36.91%)d99.99( 63.06%)
                                            0.0000  0.0015  0.0161 -0.0037 -0.0831
                                           -0.0033  0.0064 -0.0164 -0.6016  0.0148
                                           -0.5623  0.5435 -0.0230  0.1356
   101. (0.00030) RY*( 7) C   6           s(  1.27%)p 1.01(  1.28%)d76.58( 97.44%)
                                            0.0000 -0.0240  0.1102  0.0275 -0.0336
                                            0.0458 -0.0846 -0.0039 -0.0408  0.8257
                                           -0.0111 -0.0534 -0.4935 -0.2148
   102. (0.00012) RY*( 8) C   6           s(  0.03%)p99.99( 44.13%)d99.99( 55.84%)
                                            0.0000  0.0006  0.0164 -0.0012 -0.0712
                                           -0.0006 -0.0101 -0.0052 -0.6604 -0.0073
                                            0.7287  0.0482  0.0881 -0.1315
   103. (0.00001) RY*( 9) C   6           s(  0.85%)p 0.01(  0.01%)d99.99( 99.14%)
   104. (0.00068) RY*( 1) F   7           s(  0.06%)p99.99( 96.47%)d58.97(  3.47%)
                                            0.0000 -0.0001  0.0243 -0.0002  0.8458
                                           -0.0003 -0.4913 -0.0000 -0.0890 -0.0920
                                            0.0165  0.0083 -0.1610 -0.0014
   105. (0.00044) RY*( 2) F   7           s(  1.25%)p74.92( 93.68%)d 4.06(  5.07%)
                                           -0.0000  0.0002  0.1118 -0.0010  0.1050
                                           -0.0007  0.0100 -0.0060  0.9621 -0.0225
                                           -0.0930 -0.2028 -0.0011  0.0212
   106. (0.00006) RY*( 3) F   7           s( 93.76%)p 0.02(  1.59%)d 0.05(  4.65%)
   107. (0.00001) RY*( 4) F   7           s(  0.48%)p99.99( 99.47%)d 0.09(  0.05%)
   108. (0.00001) RY*( 5) F   7           s(  3.48%)p 0.34(  1.17%)d27.39( 95.34%)
   109. (0.00000) RY*( 6) F   7           s(  0.02%)p65.33(  0.98%)d99.99( 99.00%)
   110. (0.00000) RY*( 7) F   7           s(  0.00%)p 1.00(  4.19%)d22.84( 95.81%)
   111. (0.00001) RY*( 8) F   7           s(  0.88%)p 2.94(  2.59%)d99.99( 96.53%)
   112. (0.00000) RY*( 9) F   7           s(  0.07%)p 0.74(  0.05%)d99.99( 99.87%)
   113. (0.00413) RY*( 1) C   8           s(  1.84%)p52.93( 97.35%)d 0.44(  0.81%)
                                            0.0000  0.0623  0.1204 -0.0127  0.9805
                                           -0.0000  0.0000  0.0017 -0.1095  0.0000
                                           -0.0204 -0.0000  0.0842 -0.0240
   114. (0.00314) RY*( 2) C   8           s(  0.00%)p 1.00( 89.35%)d 0.12( 10.65%)
                                           -0.0000  0.0000 -0.0000  0.0000 -0.0000
                                           -0.0224  0.9450  0.0000  0.0000  0.3235
                                            0.0000 -0.0432 -0.0000 -0.0000
   115. (0.00171) RY*( 3) C   8           s(  0.29%)p46.32( 13.52%)d99.99( 86.19%)
                                           -0.0000  0.0001  0.0540 -0.0020  0.0397
                                           -0.0000  0.0000 -0.0106  0.3654  0.0000
                                            0.9030  0.0000  0.1006 -0.1904
   116. (0.00100) RY*( 4) C   8           s( 96.71%)p 0.02(  1.56%)d 0.02(  1.74%)
                                           -0.0000  0.0015  0.9834 -0.0216 -0.1174
                                           -0.0000 -0.0000  0.0018 -0.0361  0.0000
                                           -0.0077 -0.0000 -0.0595  0.1173
   117. (0.00086) RY*( 5) C   8           s(  0.00%)p 1.00( 10.70%)d 8.35( 89.30%)
                                           -0.0000 -0.0000 -0.0000  0.0000  0.0000
                                           -0.0163 -0.3266 -0.0000 -0.0000  0.9402
                                            0.0000 -0.0948 -0.0000 -0.0000
   118. (0.00028) RY*( 6) C   8           s(  0.16%)p99.99( 85.03%)d95.12( 14.81%)
                                            0.0000 -0.0037  0.0393  0.0084  0.0852
                                            0.0000  0.0000  0.0194  0.9179  0.0000
                                           -0.3744  0.0000  0.0726  0.0521
   119. (0.00021) RY*( 7) C   8           s(  0.53%)p 4.66(  2.47%)d99.99( 97.00%)
                                            0.0000 -0.0257  0.0681  0.0533 -0.1069
                                            0.0000 -0.0000 -0.0087 -0.1016  0.0000
                                           -0.1114 -0.0000  0.9530 -0.2225
   120. (0.00010) RY*( 8) C   8           s(  0.00%)p 0.00(  0.01%)d 1.00( 99.99%)
                                            0.0000  0.0000  0.0000 -0.0000 -0.0000
                                            0.0007  0.0100 -0.0000 -0.0000  0.1037
                                           -0.0000  0.9946 -0.0000  0.0000
   121. (0.00001) RY*( 9) C   8           s(  0.96%)p 0.03(  0.03%)d99.99( 99.01%)
   122. (0.00078) RY*( 1) F   9           s(  0.01%)p99.99( 95.18%)d99.99(  4.80%)
                                           -0.0000 -0.0000  0.0122  0.0000 -0.1046
                                            0.0000 -0.0000  0.0006 -0.9700  0.0000
                                            0.2129  0.0000  0.0250 -0.0456
   123. (0.00064) RY*( 2) F   9           s(  0.00%)p 1.00( 96.41%)d 0.04(  3.59%)
                                           -0.0000 -0.0000  0.0000  0.0000 -0.0000
                                           -0.0007  0.9819 -0.0000  0.0000 -0.1881
                                           -0.0000  0.0225  0.0000 -0.0000
   124. (0.00008) RY*( 3) F   9           s( 92.82%)p 0.02(  2.04%)d 0.06(  5.14%)
   125. (0.00001) RY*( 4) F   9           s(  2.03%)p47.80( 96.96%)d 0.50(  1.01%)
   126. (0.00001) RY*( 5) F   9           s(  0.00%)p 1.00(  3.59%)d26.89( 96.41%)
   127. (0.00000) RY*( 6) F   9           s(  0.07%)p74.66(  4.86%)d99.99( 95.07%)
   128. (0.00000) RY*( 7) F   9           s(  0.00%)p 1.00(  0.05%)d99.99( 99.95%)
   129. (0.00001) RY*( 8) F   9           s(  5.03%)p 0.02(  0.11%)d18.87( 94.86%)
   130. (0.00000) RY*( 9) F   9           s(  0.05%)p18.68(  0.99%)d99.99( 98.96%)
   131. (0.00476) RY*( 1) C  10           s(  0.05%)p99.99( 20.35%)d99.99( 79.60%)
                                           -0.0000 -0.0061  0.0214 -0.0112 -0.0550
                                           -0.0021  0.1188 -0.0937 -0.4213  0.1028
                                           -0.3220  0.8229 -0.0362  0.0570
   132. (0.00402) RY*( 2) C  10           s(  1.39%)p69.62( 97.04%)d 1.13(  1.57%)
                                            0.0000  0.0604  0.1014 -0.0067  0.3935
                                            0.0124 -0.8975 -0.0087 -0.0988 -0.0494
                                           -0.0282  0.0950 -0.0584 -0.0054
   133. (0.00317) RY*( 3) C  10           s(  0.19%)p99.99( 91.25%)d44.20(  8.56%)
                                           -0.0000 -0.0082  0.0432  0.0185 -0.8725
                                            0.0073 -0.3784 -0.0065  0.0870  0.1492
                                            0.0274  0.0205 -0.2493 -0.0024
   134. (0.00106) RY*( 4) C  10           s( 96.46%)p 0.01(  1.30%)d 0.02(  2.23%)
                                            0.0000  0.0070  0.9821 -0.0075  0.0167
                                            0.0168  0.1037  0.0037  0.0402  0.0933
                                            0.0284 -0.0253  0.0240  0.1078
   135. (0.00089) RY*( 5) C  10           s(  0.22%)p38.44(  8.34%)d99.99( 91.45%)
                                            0.0000 -0.0020  0.0465 -0.0151 -0.2571
                                           -0.0088 -0.1268  0.0015  0.0298 -0.4812
                                           -0.0861  0.0773  0.8183  0.0022
   136. (0.00037) RY*( 6) C  10           s(  0.03%)p99.99( 36.91%)d99.99( 63.07%)
                                            0.0000  0.0015  0.0161 -0.0037 -0.0831
                                            0.0033 -0.0064 -0.0164 -0.6015 -0.0147
                                           -0.5623 -0.5435 -0.0230  0.1356
   137. (0.00030) RY*( 7) C  10           s(  1.27%)p 1.01(  1.28%)d76.58( 97.44%)
                                           -0.0000 -0.0240  0.1102  0.0275 -0.0336
                                           -0.0458  0.0846 -0.0039 -0.0408 -0.8257
                                           -0.0111  0.0534 -0.4934 -0.2148
   138. (0.00012) RY*( 8) C  10           s(  0.03%)p99.99( 44.14%)d99.99( 55.84%)
                                            0.0000  0.0006  0.0164 -0.0012 -0.0712
                                            0.0006  0.0101 -0.0052 -0.6604  0.0073
                                            0.7287 -0.0482  0.0881 -0.1315
   139. (0.00001) RY*( 9) C  10           s(  0.85%)p 0.01(  0.01%)d99.99( 99.14%)
   140. (0.00068) RY*( 1) F  11           s(  0.06%)p99.99( 96.47%)d58.97(  3.47%)
                                            0.0000 -0.0001  0.0243 -0.0002  0.8458
                                            0.0003  0.4913 -0.0000 -0.0890  0.0920
                                            0.0165 -0.0083 -0.1610 -0.0014
   141. (0.00044) RY*( 2) F  11           s(  1.25%)p74.92( 93.68%)d 4.06(  5.07%)
                                           -0.0000  0.0002  0.1118 -0.0010  0.1050
                                            0.0007 -0.0100 -0.0060  0.9621  0.0225
                                           -0.0930  0.2028 -0.0011  0.0212
   142. (0.00006) RY*( 3) F  11           s( 93.76%)p 0.02(  1.59%)d 0.05(  4.65%)
   143. (0.00001) RY*( 4) F  11           s(  0.48%)p99.99( 99.47%)d 0.09(  0.05%)
   144. (0.00001) RY*( 5) F  11           s(  3.48%)p 0.34(  1.17%)d27.39( 95.34%)
   145. (0.00000) RY*( 6) F  11           s(  0.02%)p65.34(  0.98%)d99.99( 99.00%)
   146. (0.00000) RY*( 7) F  11           s(  0.00%)p 1.00(  4.19%)d22.84( 95.81%)
   147. (0.00001) RY*( 8) F  11           s(  0.88%)p 2.94(  2.59%)d99.99( 96.53%)
   148. (0.00000) RY*( 9) F  11           s(  0.07%)p 0.74(  0.05%)d99.99( 99.87%)
   149. (0.00487) RY*( 1) C  12           s(  4.68%)p20.11( 94.01%)d 0.28(  1.31%)
                                           -0.0000  0.0552  0.2091 -0.0026 -0.4424
                                            0.0159 -0.8626 -0.0027 -0.0121  0.0888
                                           -0.0000 -0.0006 -0.0722 -0.0064
   150. (0.00287) RY*( 2) C  12           s(  5.09%)p17.16( 87.27%)d 1.50(  7.65%)
                                            0.0000 -0.0101  0.2253  0.0096 -0.8082
                                            0.0011  0.4673 -0.0071 -0.0307  0.1619
                                           -0.0499  0.0077  0.2180  0.0137
   151. (0.00169) RY*( 3) C  12           s(  0.58%)p49.15( 28.68%)d99.99( 70.74%)
                                           -0.0000  0.0012  0.0764  0.0020 -0.0023
                                            0.0004  0.0048  0.0057  0.5355 -0.0766
                                           -0.2756 -0.7896 -0.0030  0.0458
   152. (0.00111) RY*( 4) C  12           s( 71.64%)p 0.18( 12.75%)d 0.22( 15.61%)
                                            0.0000  0.0021  0.8464 -0.0013  0.1963
                                            0.0226  0.0913 -0.0098 -0.2829 -0.3102
                                           -0.0938 -0.0390 -0.1806  0.1302
   153. (0.00088) RY*( 5) C  12           s(  5.07%)p 1.99( 10.10%)d16.71( 84.82%)
                                           -0.0000  0.0088  0.2251  0.0233  0.2879
                                            0.0056 -0.1321 -0.0024 -0.0110  0.3169
                                           -0.0732  0.0081  0.8590  0.0662
   154. (0.00033) RY*( 6) C  12           s(  0.20%)p95.73( 19.49%)d99.99( 80.31%)
                                           -0.0000 -0.0233  0.0386 -0.0270  0.1218
                                           -0.0433  0.0550 -0.0035 -0.4176  0.7472
                                           -0.0612 -0.3394 -0.3112 -0.1701
   155. (0.00028) RY*( 7) C  12           s(  0.00%)p 1.00(  4.33%)d22.12( 95.67%)
                                            0.0000  0.0045  0.0022  0.0047 -0.0451
                                            0.0077 -0.0048 -0.0112 -0.2025 -0.1859
                                            0.8392 -0.4196  0.1644 -0.1216
   156. (0.00018) RY*( 8) C  12           s( 11.81%)p 3.65( 43.14%)d 3.81( 45.05%)
                                           -0.0000 -0.0070  0.3436 -0.0124  0.1098
                                           -0.0149  0.0743  0.0061  0.6430  0.3819
                                            0.4218  0.2833 -0.2107 -0.0451
   157. (0.00001) RY*( 9) C  12           s(  1.36%)p 0.25(  0.34%)d72.52( 98.31%)
   158. (0.00054) RY*( 1) F  13           s(  0.08%)p99.99( 94.16%)d74.21(  5.76%)
                                            0.0000  0.0003  0.0279  0.0005 -0.8498
                                           -0.0008  0.4667 -0.0001  0.0396 -0.1293
                                            0.0142  0.0011 -0.2016 -0.0084
   159. (0.00033) RY*( 2) F  13           s(  1.71%)p53.54( 91.30%)d 4.10(  6.99%)
                                           -0.0000 -0.0004  0.1306  0.0004 -0.0779
                                            0.0000 -0.0628  0.0034 -0.9503  0.0013
                                           -0.1007 -0.2438  0.0042  0.0180
   160. (0.00008) RY*( 3) F  13           s( 86.13%)p 0.09(  7.42%)d 0.07(  6.45%)
   161. (0.00001) RY*( 4) F  13           s(  6.14%)p15.23( 93.45%)d 0.07(  0.41%)
   162. (0.00000) RY*( 5) F  13           s(  2.81%)p 0.76(  2.13%)d33.79( 95.06%)
   163. (0.00000) RY*( 6) F  13           s(  0.04%)p35.15(  1.24%)d99.99( 98.73%)
   164. (0.00000) RY*( 7) F  13           s(  0.10%)p59.01(  6.09%)d99.99( 93.81%)
   165. (0.00001) RY*( 8) F  13           s(  2.85%)p 1.46(  4.18%)d32.59( 92.97%)
   166. (0.00000) RY*( 9) F  13           s(  0.16%)p 1.37(  0.21%)d99.99( 99.63%)
   167. (0.00066) RY*( 1) H  14           s(  0.00%)p 1.00(100.00%)
                                           -0.0000 -0.0001 -0.0000  1.0000 -0.0000
   168. (0.00063) RY*( 2) H  14           s( 38.25%)p 1.61( 61.75%)
                                            0.0118  0.6184  0.0931  0.0001  0.7803
   169. (0.00038) RY*( 3) H  14           s( 55.97%)p 0.79( 44.03%)
                                            0.0140  0.7480  0.2340  0.0000 -0.6209
   170. (0.00001) RY*( 4) H  14           s(  6.23%)p15.05( 93.77%)
   171. (0.00128) RY*( 1) H  15           s( 99.81%)p 0.00(  0.19%)
                                            0.0073  0.9990 -0.0074 -0.0422 -0.0065
   172. (0.00012) RY*( 2) H  15           s(  0.09%)p99.99( 99.91%)
                                           -0.0018  0.0297  0.6604  0.6462 -0.3813
   173. (0.00005) RY*( 3) H  15           s(  0.03%)p99.99( 99.97%)
   174. (0.00002) RY*( 4) H  15           s(  0.17%)p99.99( 99.83%)
   175. (0.00128) RY*( 1) H  16           s( 99.81%)p 0.00(  0.19%)
                                            0.0073  0.9990 -0.0074  0.0422 -0.0065
   176. (0.00012) RY*( 2) H  16           s(  0.09%)p99.99( 99.91%)
                                           -0.0018  0.0297  0.6604 -0.6462 -0.3813
   177. (0.00005) RY*( 3) H  16           s(  0.03%)p99.99( 99.97%)
   178. (0.00002) RY*( 4) H  16           s(  0.17%)p99.99( 99.83%)
   179. (0.00872) BD*( 1) O   1 - C   2  
                ( 33.44%)   0.5782* O   1 s( 30.57%)p 2.27( 69.35%)d 0.00(  0.08%)
                                           -0.0001  0.5529  0.0044 -0.2862 -0.0020
                                           -0.0244  0.0005 -0.7817  0.0007 -0.0003
                                            0.0055  0.0005  0.0038  0.0267
                ( 66.56%)  -0.8159* C   2 s( 21.72%)p 3.59( 78.00%)d 0.01(  0.28%)
                                           -0.0000  0.4645  0.0379  0.3649  0.0208
                                           -0.0000 -0.0000  0.8030  0.0397 -0.0000
                                            0.0319 -0.0000  0.0074  0.0410
   180. (0.32217) BD*( 1) O   1 - C   4  
                (  7.10%)   0.2665* O   1 s(  0.01%)p99.99( 99.94%)d 4.74(  0.05%)
                                           -0.0001 -0.0106  0.0006  0.0141 -0.0004
                                           -0.9992  0.0200  0.0185  0.0004 -0.0105
                                           -0.0002  0.0205  0.0003 -0.0010
                ( 92.90%)  -0.9638* C   4 s(  0.18%)p99.99( 99.77%)d 0.28(  0.05%)
                                            0.0007 -0.0022  0.0423  0.0949 -0.0272
                                           -0.0148 -0.0074  0.9927 -0.0477  0.0055
                                           -0.0149  0.0157 -0.0006  0.0002
   181. (0.00252) BD*( 1) O   1 - H  14  
                ( 25.40%)   0.5039* O   1 s( 20.62%)p 3.85( 79.29%)d 0.00(  0.09%)
                                           -0.0002 -0.4537 -0.0186 -0.8897 -0.0295
                                           -0.0077  0.0002  0.0054 -0.0186 -0.0001
                                            0.0171  0.0002 -0.0218  0.0097
                ( 74.60%)  -0.8637* H  14 s( 99.55%)p 0.00(  0.45%)
                                           -0.9978  0.0023  0.0668  0.0000  0.0054
   182. (0.01384) BD*( 1) C   2 - C   3  
                ( 54.12%)   0.7357* C   2 s( 28.20%)p 2.54( 71.74%)d 0.00(  0.06%)
                                           -0.0004 -0.5309 -0.0125  0.8435 -0.0030
                                            0.0000 -0.0000 -0.0765  0.0055 -0.0000
                                            0.0055 -0.0000 -0.0208  0.0130
                ( 45.88%)  -0.6774* C   3 s( 33.56%)p 1.98( 66.41%)d 0.00(  0.02%)
                                           -0.0000 -0.5793  0.0062 -0.8119  0.0196
                                           -0.0000 -0.0000  0.0682  0.0011 -0.0000
                                            0.0004 -0.0000 -0.0104  0.0109
   183. (0.01203) BD*( 1) C   2 - H  15  
                ( 37.70%)   0.6140* C   2 s( 25.09%)p 2.98( 74.86%)d 0.00(  0.04%)
                                            0.0001 -0.5007  0.0145 -0.2772 -0.0107
                                            0.7067 -0.0184  0.4147 -0.0001  0.0063
                                            0.0048 -0.0141  0.0121  0.0048
                ( 62.30%)  -0.7893* H  15 s( 99.90%)p 0.00(  0.10%)
                                           -0.9995  0.0063  0.0102 -0.0240 -0.0178
   184. (0.01203) BD*( 1) C   2 - H  16  
                ( 37.70%)   0.6140* C   2 s( 25.09%)p 2.98( 74.86%)d 0.00(  0.04%)
                                            0.0001 -0.5007  0.0145 -0.2772 -0.0107
                                           -0.7067  0.0184  0.4146 -0.0001 -0.0063
                                            0.0048  0.0141  0.0121  0.0048
                ( 62.30%)  -0.7893* H  16 s( 99.90%)p 0.00(  0.10%)
                                           -0.9995  0.0063  0.0102  0.0240 -0.0178
   185. (0.01818) BD*( 1) C   3 - C   4  
                ( 49.01%)   0.7001* C   3 s( 33.15%)p 2.02( 66.80%)d 0.00(  0.05%)
                                            0.0001 -0.5757 -0.0052  0.4053 -0.0166
                                            0.7067  0.0184 -0.0615  0.0029 -0.0172
                                            0.0026  0.0030  0.0052  0.0124
                ( 50.99%)  -0.7141* C   4 s( 40.00%)p 1.50( 59.95%)d 0.00(  0.04%)
                                           -0.0000 -0.6325 -0.0065 -0.4294 -0.0072
                                           -0.6431  0.0246  0.0305  0.0028 -0.0129
                                            0.0026  0.0018  0.0089  0.0131
   186. (0.01799) BD*( 1) C   3 - C  12  
                ( 49.00%)   0.7000* C   3 s( 33.15%)p 2.02( 66.80%)d 0.00(  0.05%)
                                            0.0001 -0.5757 -0.0052  0.4053 -0.0166
                                           -0.7066 -0.0184 -0.0615  0.0029  0.0172
                                            0.0026 -0.0030  0.0052  0.0124
                ( 51.00%)  -0.7141* C  12 s( 40.00%)p 1.50( 59.95%)d 0.00(  0.04%)
                                           -0.0000 -0.6325 -0.0059 -0.4280 -0.0076
                                            0.6432 -0.0245  0.0448  0.0021  0.0128
                                            0.0024 -0.0021  0.0089  0.0131
   187. (0.01168) BD*( 1) C   4 - F   5  
                ( 72.16%)   0.8494* C   4 s( 23.29%)p 3.28( 76.29%)d 0.02(  0.41%)
                                            0.0001 -0.4823  0.0164 -0.4234 -0.0181
                                            0.7612  0.0381  0.0498  0.0017  0.0447
                                            0.0034 -0.0057  0.0316  0.0332
                ( 27.84%)  -0.5277* F   5 s( 30.53%)p 2.27( 69.38%)d 0.00(  0.09%)
                                            0.0000 -0.5525  0.0016 -0.4031 -0.0031
                                            0.7271  0.0061  0.0509  0.0006  0.0217
                                            0.0014 -0.0025  0.0137  0.0145
   188. (0.02166) BD*( 1) C   4 - C   6  
                ( 49.89%)   0.7063* C   4 s( 36.26%)p 1.76( 63.67%)d 0.00(  0.07%)
                                            0.0000  0.6022 -0.0043 -0.7910  0.0070
                                           -0.0619 -0.0352  0.0761  0.0003  0.0038
                                           -0.0044 -0.0005  0.0213 -0.0140
                ( 50.11%)  -0.7079* C   6 s( 37.87%)p 1.64( 62.06%)d 0.00(  0.06%)
                                           -0.0001  0.6154 -0.0012  0.7799 -0.0077
                                           -0.0509 -0.0324 -0.0930  0.0011 -0.0013
                                           -0.0051  0.0002  0.0195 -0.0143
   189. (0.00963) BD*( 1) C   6 - F   7  
                ( 71.66%)   0.8465* C   6 s( 24.06%)p 3.14( 75.58%)d 0.02(  0.36%)
                                            0.0001 -0.4902  0.0151  0.4337  0.0246
                                            0.7514  0.0382 -0.0330 -0.0036 -0.0436
                                            0.0028  0.0038  0.0261  0.0322
                ( 28.34%)  -0.5323* F   7 s( 29.81%)p 2.35( 70.10%)d 0.00(  0.09%)
                                            0.0000 -0.5460  0.0053  0.4155  0.0031
                                            0.7239  0.0054 -0.0661 -0.0004 -0.0230
                                            0.0017  0.0031  0.0132  0.0149
   190. (0.27548) BD*( 2) C   6 - F   7  
                ( 86.93%)   0.9324* C   6 s(  0.00%)p 1.00( 99.36%)d 0.01(  0.63%)
                                            0.0000 -0.0055 -0.0005 -0.1123  0.0074
                                            0.0178  0.0014 -0.9888  0.0542  0.0077
                                            0.0363  0.0699  0.0056 -0.0067
                ( 13.07%)  -0.3615* F   7 s(  0.01%)p 1.00( 99.93%)d 0.00(  0.07%)
                                            0.0000 -0.0086 -0.0007  0.1334  0.0000
                                            0.0073  0.0001  0.9907  0.0004 -0.0031
                                           -0.0128 -0.0221 -0.0016  0.0029
   191. (0.02175) BD*( 1) C   6 - C   8  
                ( 50.08%)   0.7077* C   6 s( 37.57%)p 1.66( 62.38%)d 0.00(  0.05%)
                                           -0.0001  0.6130  0.0013 -0.4353 -0.0254
                                            0.6556 -0.0232  0.0578  0.0031 -0.0158
                                           -0.0018  0.0022 -0.0090 -0.0129
                ( 49.92%)  -0.7065* C   8 s( 37.64%)p 1.66( 62.31%)d 0.00(  0.05%)
                                           -0.0001  0.6135  0.0036  0.3469 -0.0339
                                           -0.7068 -0.0112 -0.0436  0.0041 -0.0159
                                           -0.0015  0.0023 -0.0097 -0.0113
   192. (0.00856) BD*( 1) C   8 - F   9  
                ( 71.13%)   0.8434* C   8 s( 24.23%)p 3.11( 75.40%)d 0.02(  0.36%)
                                            0.0001 -0.4919  0.0184  0.8612  0.0451
                                            0.0000  0.0000 -0.1016 -0.0055 -0.0000
                                            0.0120  0.0000 -0.0507  0.0306
                ( 28.87%)  -0.5373* F   9 s( 29.72%)p 2.36( 70.19%)d 0.00(  0.09%)
                                            0.0000 -0.5451  0.0051  0.8321  0.0087
                                            0.0000  0.0000 -0.0968 -0.0009 -0.0000
                                            0.0059  0.0000 -0.0254  0.0142
   193. (0.02175) BD*( 1) C   8 - C  10  
                ( 49.92%)   0.7065* C   8 s( 37.64%)p 1.66( 62.31%)d 0.00(  0.05%)
                                            0.0001 -0.6135 -0.0036 -0.3469  0.0339
                                           -0.7068 -0.0112  0.0436 -0.0041 -0.0159
                                            0.0015  0.0023  0.0097  0.0113
                ( 50.08%)  -0.7077* C  10 s( 37.57%)p 1.66( 62.38%)d 0.00(  0.05%)
                                            0.0001 -0.6130 -0.0013  0.4352  0.0254
                                            0.6556 -0.0232 -0.0578 -0.0031 -0.0158
                                            0.0018  0.0022  0.0090  0.0129
   194. (0.00963) BD*( 1) C  10 - F  11  
                ( 71.66%)   0.8465* C  10 s( 24.06%)p 3.14( 75.58%)d 0.02(  0.36%)
                                           -0.0001  0.4902 -0.0151 -0.4337 -0.0246
                                            0.7514  0.0382  0.0330  0.0036 -0.0436
                                           -0.0028  0.0038 -0.0261 -0.0322
                ( 28.34%)  -0.5323* F  11 s( 29.81%)p 2.35( 70.10%)d 0.00(  0.09%)
                                           -0.0000  0.5460 -0.0053 -0.4155 -0.0031
                                            0.7238  0.0054  0.0661  0.0004 -0.0230
                                           -0.0017  0.0031 -0.0132 -0.0149
   195. (0.27547) BD*( 2) C  10 - F  11  
                ( 86.93%)   0.9324* C  10 s(  0.00%)p 1.00( 99.36%)d 0.01(  0.63%)
                                            0.0000 -0.0055 -0.0005 -0.1123  0.0074
                                           -0.0178 -0.0014 -0.9888  0.0542 -0.0077
                                            0.0363 -0.0699  0.0056 -0.0067
                ( 13.07%)  -0.3615* F  11 s(  0.01%)p 1.00( 99.93%)d 0.00(  0.07%)
                                            0.0000 -0.0086 -0.0007  0.1334  0.0000
                                           -0.0073 -0.0001  0.9907  0.0004  0.0031
                                           -0.0128  0.0221 -0.0016  0.0029
   196. (0.02167) BD*( 1) C  10 - C  12  
                ( 50.11%)   0.7079* C  10 s( 37.87%)p 1.64( 62.06%)d 0.00(  0.06%)
                                           -0.0001  0.6154 -0.0012  0.7799 -0.0077
                                            0.0509  0.0324 -0.0930  0.0011  0.0013
                                           -0.0051 -0.0002  0.0195 -0.0143
                ( 49.89%)  -0.7063* C  12 s( 36.26%)p 1.76( 63.67%)d 0.00(  0.07%)
                                            0.0000  0.6022 -0.0040 -0.7902  0.0068
                                            0.0619  0.0353  0.0845 -0.0001 -0.0038
                                           -0.0045  0.0004  0.0213 -0.0140
   197. (0.01167) BD*( 1) C  12 - F  13  
                ( 72.16%)   0.8494* C  12 s( 23.29%)p 3.28( 76.29%)d 0.02(  0.41%)
                                           -0.0001  0.4823 -0.0163  0.4236  0.0181
                                            0.7612  0.0381 -0.0476 -0.0018  0.0447
                                           -0.0034 -0.0058 -0.0316 -0.0332
                ( 27.84%)  -0.5277* F  13 s( 30.53%)p 2.27( 69.38%)d 0.00(  0.09%)
                                           -0.0000  0.5525 -0.0016  0.4031  0.0031
                                            0.7272  0.0061 -0.0509 -0.0006  0.0217
                                           -0.0014 -0.0025 -0.0137 -0.0145


 NHO Directionality and "Bond Bending" (deviations from line of nuclear centers)

         [Thresholds for printing:  angular deviation  >  1.0 degree]
                                    hybrid p-character > 25.0%
                                    orbital occupancy  >  0.10e

                                Line of Centers        Hybrid 1              Hybrid 2
                                ---------------  -------------------   ------------------
                NBO               Theta   Phi    Theta   Phi    Dev    Theta   Phi    Dev
 ========================================================================================
     1. BD (   1) O   1 - C   2   157.9  180.0   159.7  184.7   2.4     24.6    0.0   2.5
     2. BD (   1) O   1 - C   4   110.3  203.5    91.1   90.8 110.8      4.3  341.8  66.5
     3. BD (   1) O   1 - H  14    94.0    0.0    89.2    0.5   4.9      --     --    --
     4. BD (   1) C   2 - C   3    86.2  180.0    85.2  180.0   1.1     95.0    0.0   1.2
     5. BD (   1) C   2 - H  15   121.1  289.3   119.1  292.7   3.6      --     --    --
     6. BD (   1) C   2 - H  16   121.1   70.7   119.1   67.3   3.6      --     --    --
     7. BD (   1) C   3 - C   4    85.7  239.0    85.9  241.8   2.8     92.5   54.8   4.6
     8. BD (   1) C   3 - C  12    85.7  121.0    85.9  118.2   2.8     93.6  305.1   4.2
     9. BD (   1) C   4 - F   5    93.3  298.7     --     --    --      93.5  299.0 179.6
    10. BD (   1) C   4 - C   6    83.7  180.7    84.5  187.1   6.4     96.7  353.8   6.8
    11. BD (   1) C   6 - F   7    86.6  240.1    87.7  239.9   1.1     85.5  240.1 178.8
    12. BD (   2) C   6 - F   7    86.6  240.1     6.5  349.6  88.8    172.3  183.2  90.8
    13. BD (   1) C   6 - C   8    86.2  119.7    85.6  126.1   6.3     92.9  293.5   6.2
    14. BD (   1) C   8 - F   9    83.4  180.0     --     --    --      83.4  180.0 180.0
    15. BD (   1) C   8 - C  10    93.8   60.3    92.9   66.5   6.2     85.6  233.9   6.3
    16. BD (   1) C  10 - F  11    86.6  119.9    87.7  120.1   1.1     85.5  119.9 178.8
    17. BD (   2) C  10 - F  11    86.6  119.9     6.5   10.4  88.8    172.3  176.8  90.8
    18. BD (   1) C  10 - C  12    96.3  359.3    96.7    6.2   6.8     83.9  172.9   6.4
    19. BD (   1) C  12 - F  13    93.3   61.3     --     --    --      93.5   61.0 179.6
    33. LP (   1) O   1             --     --     29.0  180.1   --       --     --    --
    34. LP (   1) C   3             --     --    174.1  180.0   --       --     --    --
    35. LP (   1) F   5             --     --     86.7  113.7   --       --     --    --
    36. LP (   2) F   5             --     --     83.1  207.8   --       --     --    --
    37. LP (   3) F   5             --     --    172.3  180.9   --       --     --    --
    38. LP (   1) F   7             --     --     93.5   59.7   --       --     --    --
    39. LP (   2) F   7             --     --     83.6  149.5   --       --     --    --
    40. LP (   1) C   8             --     --      6.8    0.0   --       --     --    --
    41. LP (   1) F   9             --     --     96.6    0.0   --       --     --    --
    42. LP (   2) F   9             --     --     90.0   90.0   --       --     --    --
    43. LP (   3) F   9             --     --      6.6    0.0   --       --     --    --
    44. LP (   1) F  11             --     --     93.5  300.3   --       --     --    --
    45. LP (   2) F  11             --     --     83.6  210.5   --       --     --    --
    46. LP*(   1) C  12             --     --      6.0    2.0   --       --     --    --
    47. LP (   1) F  13             --     --     86.7  246.3   --       --     --    --
    48. LP (   2) F  13             --     --     83.1  152.2   --       --     --    --
    49. LP (   3) F  13             --     --    172.3  179.1   --       --     --    --
   180. BD*(   1) O   1 - C   4   110.3  203.5    91.1   90.8 110.8      4.3  341.8  66.5
   190. BD*(   2) C   6 - F   7    86.6  240.1     6.5  349.6  88.8    172.3  183.2  90.8
   195. BD*(   2) C  10 - F  11    86.6  119.9     6.5   10.4  88.8    172.3  176.8  90.8


 Second Order Perturbation Theory Analysis of Fock Matrix in NBO Basis

     Threshold for printing:   0.25 kcal/mol
                                                                              E(2)  E(j)-E(i) F(i,j)
         Donor NBO (i)                     Acceptor NBO (j)                 kcal/mol   a.u.    a.u. 
 ===================================================================================================

 within unit  1
   1. BD (   1) O   1 - C   2        / 69. RY*(   2) C   3                    0.40    1.51    0.031
   1. BD (   1) O   1 - C   2        /168. RY*(   2) H  14                    0.28    2.08    0.031
   2. BD (   1) O   1 - C   4        / 46. LP*(   1) C  12                    0.43    0.10    0.010
   2. BD (   1) O   1 - C   4        / 62. RY*(   4) C   2                    0.51    2.52    0.048
   2. BD (   1) O   1 - C   4        /167. RY*(   1) H  14                    0.89    1.93    0.055
   2. BD (   1) O   1 - C   4        /180. BD*(   1) O   1 - C   4            1.83    0.10    0.019
   2. BD (   1) O   1 - C   4        /183. BD*(   1) C   2 - H  15            3.06    0.73    0.062
   2. BD (   1) O   1 - C   4        /184. BD*(   1) C   2 - H  16            2.86    0.73    0.060
   2. BD (   1) O   1 - C   4        /190. BD*(   2) C   6 - F   7            3.91    0.16    0.035
   3. BD (   1) O   1 - H  14        / 61. RY*(   3) C   2                    0.60    1.91    0.043
   3. BD (   1) O   1 - H  14        /182. BD*(   1) C   2 - C   3            1.76    1.08    0.055
   4. BD (   1) C   2 - C   3        / 51. RY*(   2) O   1                    0.57    2.09    0.044
   4. BD (   1) C   2 - C   3        / 77. RY*(   1) C   4                    0.77    1.29    0.040
   4. BD (   1) C   2 - C   3        /149. RY*(   1) C  12                    0.72    1.30    0.039
   4. BD (   1) C   2 - C   3        /181. BD*(   1) O   1 - H  14            0.84    1.11    0.039
   4. BD (   1) C   2 - C   3        /185. BD*(   1) C   3 - C   4            1.57    1.16    0.054
   4. BD (   1) C   2 - C   3        /186. BD*(   1) C   3 - C  12            1.57    1.16    0.054
   4. BD (   1) C   2 - C   3        /187. BD*(   1) C   4 - F   5            0.26    0.89    0.019
   4. BD (   1) C   2 - C   3        /188. BD*(   1) C   4 - C   6            1.67    1.13    0.055
   4. BD (   1) C   2 - C   3        /196. BD*(   1) C  10 - C  12            1.67    1.13    0.055
   4. BD (   1) C   2 - C   3        /197. BD*(   1) C  12 - F  13            0.26    0.89    0.019
   5. BD (   1) C   2 - H  15        / 50. RY*(   1) O   1                    0.38    1.66    0.032
   5. BD (   1) C   2 - H  15        /180. BD*(   1) O   1 - C   4            0.26    0.33    0.014
   5. BD (   1) C   2 - H  15        /186. BD*(   1) C   3 - C  12            2.29    1.01    0.061
   6. BD (   1) C   2 - H  16        / 50. RY*(   1) O   1                    0.38    1.66    0.032
   6. BD (   1) C   2 - H  16        /180. BD*(   1) O   1 - C   4            0.43    0.33    0.018
   6. BD (   1) C   2 - H  16        /185. BD*(   1) C   3 - C   4            2.29    1.01    0.061
   7. BD (   1) C   3 - C   4        / 59. RY*(   1) C   2                    0.51    1.53    0.035
   7. BD (   1) C   3 - C   4        / 96. RY*(   2) C   6                    0.43    1.47    0.032
   7. BD (   1) C   3 - C   4        / 97. RY*(   3) C   6                    0.37    1.66    0.031
   7. BD (   1) C   3 - C   4        /182. BD*(   1) C   2 - C   3            1.43    1.15    0.051
   7. BD (   1) C   3 - C   4        /184. BD*(   1) C   2 - H  16            0.33    1.21    0.025
   7. BD (   1) C   3 - C   4        /186. BD*(   1) C   3 - C  12            1.31    1.27    0.052
   7. BD (   1) C   3 - C   4        /188. BD*(   1) C   4 - C   6            1.61    1.24    0.057
   7. BD (   1) C   3 - C   4        /189. BD*(   1) C   6 - F   7            1.64    1.00    0.051
   7. BD (   1) C   3 - C   4        /197. BD*(   1) C  12 - F  13            2.01    1.00    0.057
   8. BD (   1) C   3 - C  12        / 59. RY*(   1) C   2                    0.51    1.53    0.035
   8. BD (   1) C   3 - C  12        /132. RY*(   2) C  10                    0.44    1.47    0.032
   8. BD (   1) C   3 - C  12        /133. RY*(   3) C  10                    0.37    1.66    0.031
   8. BD (   1) C   3 - C  12        /182. BD*(   1) C   2 - C   3            1.43    1.15    0.051
   8. BD (   1) C   3 - C  12        /183. BD*(   1) C   2 - H  15            0.33    1.21    0.025
   8. BD (   1) C   3 - C  12        /185. BD*(   1) C   3 - C   4            1.31    1.27    0.052
   8. BD (   1) C   3 - C  12        /187. BD*(   1) C   4 - F   5            2.01    1.00    0.057
   8. BD (   1) C   3 - C  12        /194. BD*(   1) C  10 - F  11            1.64    1.00    0.051
   8. BD (   1) C   3 - C  12        /196. BD*(   1) C  10 - C  12            1.61    1.24    0.057
   9. BD (   1) C   4 - F   5        / 77. RY*(   1) C   4                    0.46    1.70    0.035
   9. BD (   1) C   4 - F   5        /185. BD*(   1) C   3 - C   4            0.48    1.58    0.035
   9. BD (   1) C   4 - F   5        /186. BD*(   1) C   3 - C  12            0.88    1.58    0.047
   9. BD (   1) C   4 - F   5        /191. BD*(   1) C   6 - C   8            0.84    1.55    0.046
  10. BD (   1) C   4 - C   6        / 68. RY*(   1) C   3                    0.64    1.73    0.042
  10. BD (   1) C   4 - C   6        / 70. RY*(   3) C   3                    0.43    1.56    0.033
  10. BD (   1) C   4 - C   6        /113. RY*(   1) C   8                    0.32    1.45    0.027
  10. BD (   1) C   4 - C   6        /114. RY*(   2) C   8                    0.34    1.72    0.031
  10. BD (   1) C   4 - C   6        /182. BD*(   1) C   2 - C   3            1.46    1.18    0.053
  10. BD (   1) C   4 - C   6        /185. BD*(   1) C   3 - C   4            1.80    1.29    0.061
  10. BD (   1) C   4 - C   6        /191. BD*(   1) C   6 - C   8            1.35    1.27    0.053
  10. BD (   1) C   4 - C   6        /192. BD*(   1) C   8 - F   9            1.71    1.05    0.053
  11. BD (   1) C   6 - F   7        / 96. RY*(   2) C   6                    0.37    1.78    0.032
  11. BD (   1) C   6 - F   7        /185. BD*(   1) C   3 - C   4            0.82    1.57    0.046
  11. BD (   1) C   6 - F   7        /188. BD*(   1) C   4 - C   6            0.25    1.55    0.025
  11. BD (   1) C   6 - F   7        /191. BD*(   1) C   6 - C   8            0.27    1.55    0.026
  11. BD (   1) C   6 - F   7        /193. BD*(   1) C   8 - C  10            0.82    1.55    0.045
  12. BD (   2) C   6 - F   7        /180. BD*(   1) O   1 - C   4            2.07    0.31    0.039
  13. BD (   1) C   6 - C   8        / 78. RY*(   2) C   4                    0.54    1.63    0.038
  13. BD (   1) C   6 - C   8        /133. RY*(   3) C  10                    0.40    1.68    0.033
  13. BD (   1) C   6 - C   8        /187. BD*(   1) C   4 - F   5            1.76    1.02    0.053
  13. BD (   1) C   6 - C   8        /188. BD*(   1) C   4 - C   6            1.43    1.26    0.054
  13. BD (   1) C   6 - C   8        /193. BD*(   1) C   8 - C  10            1.32    1.26    0.052
  13. BD (   1) C   6 - C   8        /194. BD*(   1) C  10 - F  11            1.60    1.02    0.051
  14. BD (   1) C   8 - F   9        /113. RY*(   1) C   8                    0.40    1.72    0.033
  14. BD (   1) C   8 - F   9        /188. BD*(   1) C   4 - C   6            0.83    1.53    0.045
  14. BD (   1) C   8 - F   9        /191. BD*(   1) C   6 - C   8            0.29    1.53    0.027
  14. BD (   1) C   8 - F   9        /193. BD*(   1) C   8 - C  10            0.29    1.53    0.027
  14. BD (   1) C   8 - F   9        /196. BD*(   1) C  10 - C  12            0.83    1.53    0.045
  15. BD (   1) C   8 - C  10        / 97. RY*(   3) C   6                    0.40    1.68    0.033
  15. BD (   1) C   8 - C  10        /149. RY*(   1) C  12                    0.31    1.43    0.027
  15. BD (   1) C   8 - C  10        /150. RY*(   2) C  12                    0.41    1.69    0.033
  15. BD (   1) C   8 - C  10        /189. BD*(   1) C   6 - F   7            1.60    1.02    0.051
  15. BD (   1) C   8 - C  10        /191. BD*(   1) C   6 - C   8            1.32    1.26    0.052
  15. BD (   1) C   8 - C  10        /196. BD*(   1) C  10 - C  12            1.43    1.26    0.054
  15. BD (   1) C   8 - C  10        /197. BD*(   1) C  12 - F  13            1.76    1.02    0.053
  16. BD (   1) C  10 - F  11        /132. RY*(   2) C  10                    0.37    1.78    0.032
  16. BD (   1) C  10 - F  11        /186. BD*(   1) C   3 - C  12            0.82    1.57    0.046
  16. BD (   1) C  10 - F  11        /191. BD*(   1) C   6 - C   8            0.82    1.55    0.045
  16. BD (   1) C  10 - F  11        /193. BD*(   1) C   8 - C  10            0.27    1.55    0.026
  16. BD (   1) C  10 - F  11        /196. BD*(   1) C  10 - C  12            0.25    1.55    0.025
  17. BD (   2) C  10 - F  11        / 46. LP*(   1) C  12                    2.09    0.32    0.040
  18. BD (   1) C  10 - C  12        / 68. RY*(   1) C   3                    0.64    1.73    0.042
  18. BD (   1) C  10 - C  12        / 70. RY*(   3) C   3                    0.43    1.56    0.033
  18. BD (   1) C  10 - C  12        /113. RY*(   1) C   8                    0.32    1.45    0.027
  18. BD (   1) C  10 - C  12        /114. RY*(   2) C   8                    0.34    1.72    0.031
  18. BD (   1) C  10 - C  12        /182. BD*(   1) C   2 - C   3            1.46    1.18    0.053
  18. BD (   1) C  10 - C  12        /186. BD*(   1) C   3 - C  12            1.79    1.29    0.061
  18. BD (   1) C  10 - C  12        /192. BD*(   1) C   8 - F   9            1.71    1.05    0.053
  18. BD (   1) C  10 - C  12        /193. BD*(   1) C   8 - C  10            1.35    1.27    0.053
  19. BD (   1) C  12 - F  13        /149. RY*(   1) C  12                    0.45    1.72    0.035
  19. BD (   1) C  12 - F  13        /185. BD*(   1) C   3 - C   4            0.88    1.58    0.047
  19. BD (   1) C  12 - F  13        /186. BD*(   1) C   3 - C  12            0.47    1.58    0.035
  19. BD (   1) C  12 - F  13        /193. BD*(   1) C   8 - C  10            0.84    1.55    0.046
  20. CR (   1) O   1                / 60. RY*(   2) C   2                    0.40   19.65    0.112
  20. CR (   1) O   1                / 61. RY*(   3) C   2                    0.30   20.18    0.098
  20. CR (   1) O   1                / 63. RY*(   5) C   2                    0.60   20.20    0.140
  21. CR (   1) C   2                /171. RY*(   1) H  15                    0.35   10.53    0.077
  21. CR (   1) C   2                /175. RY*(   1) H  16                    0.35   10.53    0.077
  21. CR (   1) C   2                /179. BD*(   1) O   1 - C   2            0.45   10.45    0.087
  21. CR (   1) C   2                /185. BD*(   1) C   3 - C   4            0.42   10.65    0.085
  21. CR (   1) C   2                /186. BD*(   1) C   3 - C  12            0.42   10.65    0.085
  22. CR (   1) C   3                / 60. RY*(   2) C   2                    0.43   10.82    0.086
  22. CR (   1) C   3                / 78. RY*(   2) C   4                    0.89   10.98    0.125
  22. CR (   1) C   3                /150. RY*(   2) C  12                    0.86   11.03    0.123
  22. CR (   1) C   3                /187. BD*(   1) C   4 - F   5            0.28   10.36    0.068
  22. CR (   1) C   3                /188. BD*(   1) C   4 - C   6            0.58   10.61    0.100
  22. CR (   1) C   3                /196. BD*(   1) C  10 - C  12            0.58   10.61    0.100
  22. CR (   1) C   3                /197. BD*(   1) C  12 - F  13            0.28   10.36    0.068
  23. CR (   1) C   4                / 70. RY*(   3) C   3                    0.69   11.01    0.110
  23. CR (   1) C   4                / 97. RY*(   3) C   6                    0.78   11.14    0.118
  23. CR (   1) C   4                /182. BD*(   1) C   2 - C   3            0.48   10.63    0.091
  23. CR (   1) C   4                /185. BD*(   1) C   3 - C   4            0.70   10.75    0.110
  23. CR (   1) C   4                /186. BD*(   1) C   3 - C  12            0.43   10.75    0.087
  23. CR (   1) C   4                /187. BD*(   1) C   4 - F   5            1.26   10.48    0.146
  23. CR (   1) C   4                /188. BD*(   1) C   4 - C   6            0.30   10.72    0.073
  23. CR (   1) C   4                /189. BD*(   1) C   6 - F   7            0.29   10.48    0.070
  23. CR (   1) C   4                /191. BD*(   1) C   6 - C   8            0.48   10.72    0.091
  24. CR (   1) F   5                / 77. RY*(   1) C   4                    1.51   25.12    0.247
  24. CR (   1) F   5                /185. BD*(   1) C   3 - C   4            0.26   25.00    0.102
  25. CR (   1) C   6                / 78. RY*(   2) C   4                    0.34   11.09    0.078
  25. CR (   1) C   6                / 80. RY*(   4) C   4                    0.55   11.18    0.099
  25. CR (   1) C   6                /114. RY*(   2) C   8                    0.72   11.18    0.114
  25. CR (   1) C   6                /185. BD*(   1) C   3 - C   4            0.57   10.75    0.100
  25. CR (   1) C   6                /188. BD*(   1) C   4 - C   6            0.45   10.72    0.089
  25. CR (   1) C   6                /189. BD*(   1) C   6 - F   7            1.15   10.48    0.139
  25. CR (   1) C   6                /191. BD*(   1) C   6 - C   8            0.42   10.72    0.086
  25. CR (   1) C   6                /192. BD*(   1) C   8 - F   9            0.27   10.50    0.068
  25. CR (   1) C   6                /193. BD*(   1) C   8 - C  10            0.51   10.72    0.094
  26. CR (   1) F   7                / 96. RY*(   2) C   6                    1.32   25.20    0.231
  27. CR (   1) C   8                / 97. RY*(   3) C   6                    0.62   11.13    0.105
  27. CR (   1) C   8                /133. RY*(   3) C  10                    0.62   11.13    0.105
  27. CR (   1) C   8                /188. BD*(   1) C   4 - C   6            0.52   10.71    0.095
  27. CR (   1) C   8                /189. BD*(   1) C   6 - F   7            0.27   10.47    0.067
  27. CR (   1) C   8                /191. BD*(   1) C   6 - C   8            0.43   10.71    0.087
  27. CR (   1) C   8                /192. BD*(   1) C   8 - F   9            0.98   10.49    0.128
  27. CR (   1) C   8                /193. BD*(   1) C   8 - C  10            0.43   10.71    0.087
  27. CR (   1) C   8                /194. BD*(   1) C  10 - F  11            0.27   10.47    0.067
  27. CR (   1) C   8                /196. BD*(   1) C  10 - C  12            0.52   10.71    0.095
  28. CR (   1) F   9                /113. RY*(   1) C   8                    1.46   25.13    0.242
  29. CR (   1) C  10                /114. RY*(   2) C   8                    0.72   11.18    0.114
  29. CR (   1) C  10                /150. RY*(   2) C  12                    0.62   11.15    0.105
  29. CR (   1) C  10                /152. RY*(   4) C  12                    0.32   11.12    0.075
  29. CR (   1) C  10                /186. BD*(   1) C   3 - C  12            0.57   10.75    0.100
  29. CR (   1) C  10                /191. BD*(   1) C   6 - C   8            0.51   10.72    0.094
  29. CR (   1) C  10                /192. BD*(   1) C   8 - F   9            0.27   10.50    0.068
  29. CR (   1) C  10                /193. BD*(   1) C   8 - C  10            0.42   10.72    0.086
  29. CR (   1) C  10                /194. BD*(   1) C  10 - F  11            1.15   10.48    0.139
  29. CR (   1) C  10                /196. BD*(   1) C  10 - C  12            0.45   10.72    0.089
  30. CR (   1) F  11                /132. RY*(   2) C  10                    1.32   25.20    0.231
  31. CR (   1) C  12                / 70. RY*(   3) C   3                    0.69   11.01    0.110
  31. CR (   1) C  12                /133. RY*(   3) C  10                    0.78   11.14    0.118
  31. CR (   1) C  12                /182. BD*(   1) C   2 - C   3            0.48   10.63    0.091
  31. CR (   1) C  12                /185. BD*(   1) C   3 - C   4            0.43   10.75    0.087
  31. CR (   1) C  12                /186. BD*(   1) C   3 - C  12            0.70   10.75    0.110
  31. CR (   1) C  12                /193. BD*(   1) C   8 - C  10            0.48   10.72    0.091
  31. CR (   1) C  12                /194. BD*(   1) C  10 - F  11            0.29   10.48    0.070
  31. CR (   1) C  12                /196. BD*(   1) C  10 - C  12            0.30   10.72    0.073
  31. CR (   1) C  12                /197. BD*(   1) C  12 - F  13            1.26   10.48    0.146
  32. CR (   1) F  13                /149. RY*(   1) C  12                    1.53   25.14    0.248
  32. CR (   1) F  13                /186. BD*(   1) C   3 - C  12            0.26   25.00    0.102
  33. LP (   1) O   1                / 60. RY*(   2) C   2                    0.77    1.27    0.040
  33. LP (   1) O   1                / 63. RY*(   5) C   2                    0.27    1.82    0.028
  33. LP (   1) O   1                /169. RY*(   3) H  14                    0.33    1.73    0.030
  33. LP (   1) O   1                /182. BD*(   1) C   2 - C   3            0.51    0.97    0.028
  33. LP (   1) O   1                /183. BD*(   1) C   2 - H  15            0.59    1.03    0.031
  33. LP (   1) O   1                /184. BD*(   1) C   2 - H  16            0.59    1.03    0.031
  34. LP (   1) C   3                / 61. RY*(   3) C   2                    0.40    1.38    0.040
  34. LP (   1) C   3                / 69. RY*(   2) C   3                    0.68    0.86    0.041
  34. LP (   1) C   3                / 79. RY*(   3) C   4                    0.71    1.65    0.058
  34. LP (   1) C   3                / 83. RY*(   7) C   4                    0.30    2.00    0.042
  34. LP (   1) C   3                /151. RY*(   3) C  12                    0.79    1.61    0.060
  34. LP (   1) C   3                /155. RY*(   7) C  12                    0.35    1.97    0.044
  34. LP (   1) C   3                /179. BD*(   1) O   1 - C   2            4.91    0.46    0.080
  34. LP (   1) C   3                /183. BD*(   1) C   2 - H  15            0.53    0.62    0.030
  34. LP (   1) C   3                /184. BD*(   1) C   2 - H  16            0.53    0.62    0.030
  34. LP (   1) C   3                /190. BD*(   2) C   6 - F   7            0.80    0.05    0.009
  34. LP (   1) C   3                /195. BD*(   2) C  10 - F  11            0.80    0.05    0.009
  35. LP (   1) F   5                / 77. RY*(   1) C   4                    3.59    1.67    0.098
  35. LP (   1) F   5                /185. BD*(   1) C   3 - C   4            1.02    1.54    0.050
  35. LP (   1) F   5                /188. BD*(   1) C   4 - C   6            0.55    1.51    0.037
  36. LP (   2) F   5                / 80. RY*(   4) C   4                    0.27    1.39    0.024
  36. LP (   2) F   5                / 81. RY*(   5) C   4                    0.62    2.56    0.051
  36. LP (   2) F   5                /185. BD*(   1) C   3 - C   4            3.03    0.96    0.068
  36. LP (   2) F   5                /188. BD*(   1) C   4 - C   6            3.75    0.93    0.075
  37. LP (   3) F   5                / 79. RY*(   3) C   4                    1.12    1.93    0.062
  37. LP (   3) F   5                / 82. RY*(   6) C   4                    0.30    1.80    0.031
  37. LP (   3) F   5                /180. BD*(   1) O   1 - C   4           26.03    0.26    0.119
  38. LP (   1) F   7                / 96. RY*(   2) C   6                    3.10    1.74    0.093
  38. LP (   1) F   7                /188. BD*(   1) C   4 - C   6            0.84    1.52    0.045
  38. LP (   1) F   7                /191. BD*(   1) C   6 - C   8            0.77    1.52    0.044
  39. LP (   2) F   7                / 97. RY*(   3) C   6                    0.37    1.35    0.028
  39. LP (   2) F   7                / 99. RY*(   5) C   6                    0.71    2.64    0.055
  39. LP (   2) F   7                /188. BD*(   1) C   4 - C   6            3.62    0.93    0.073
  39. LP (   2) F   7                /191. BD*(   1) C   6 - C   8            3.67    0.93    0.074
  40. LP (   1) C   8                / 46. LP*(   1) C  12                    2.02    0.02    0.009
  40. LP (   1) C   8                / 95. RY*(   1) C   6                    0.94    1.75    0.069
  40. LP (   1) C   8                /102. RY*(   8) C   6                    0.49    1.46    0.045
  40. LP (   1) C   8                /115. RY*(   3) C   8                    0.46    1.84    0.049
  40. LP (   1) C   8                /118. RY*(   6) C   8                    0.39    0.94    0.033
  40. LP (   1) C   8                /122. RY*(   1) F   9                    0.89    1.52    0.063
  40. LP (   1) C   8                /131. RY*(   1) C  10                    0.94    1.75    0.069
  40. LP (   1) C   8                /138. RY*(   8) C  10                    0.49    1.46    0.045
  40. LP (   1) C   8                /180. BD*(   1) O   1 - C   4            2.09    0.02    0.009
  40. LP (   1) C   8                /190. BD*(   2) C   6 - F   7          111.46    0.08    0.134
  40. LP (   1) C   8                /195. BD*(   2) C  10 - F  11          111.46    0.08    0.134
  41. LP (   1) F   9                /113. RY*(   1) C   8                    3.29    1.68    0.094
  41. LP (   1) F   9                /191. BD*(   1) C   6 - C   8            0.80    1.50    0.044
  41. LP (   1) F   9                /193. BD*(   1) C   8 - C  10            0.80    1.50    0.044
  42. LP (   2) F   9                /114. RY*(   2) C   8                    0.45    1.36    0.032
  42. LP (   2) F   9                /117. RY*(   5) C   8                    0.68    2.59    0.054
  42. LP (   2) F   9                /191. BD*(   1) C   6 - C   8            3.87    0.91    0.075
  42. LP (   2) F   9                /193. BD*(   1) C   8 - C  10            3.87    0.91    0.075
  43. LP (   3) F   9                /115. RY*(   3) C   8                    1.36    2.07    0.069
  43. LP (   3) F   9                /118. RY*(   6) C   8                    0.44    1.17    0.029
  44. LP (   1) F  11                /132. RY*(   2) C  10                    3.10    1.74    0.093
  44. LP (   1) F  11                /193. BD*(   1) C   8 - C  10            0.77    1.52    0.044
  44. LP (   1) F  11                /196. BD*(   1) C  10 - C  12            0.84    1.52    0.045
  45. LP (   2) F  11                /133. RY*(   3) C  10                    0.37    1.35    0.028
  45. LP (   2) F  11                /135. RY*(   5) C  10                    0.71    2.64    0.055
  45. LP (   2) F  11                /193. BD*(   1) C   8 - C  10            3.67    0.93    0.074
  45. LP (   2) F  11                /196. BD*(   1) C  10 - C  12            3.62    0.93    0.073
  46. LP*(   1) C  12                / 73. RY*(   6) C   3                    0.27    2.11    0.050
  46. LP*(   1) C  12                /131. RY*(   1) C  10                    0.34    1.73    0.050
  46. LP*(   1) C  12                /136. RY*(   6) C  10                    0.50    1.53    0.058
  46. LP*(   1) C  12                /159. RY*(   2) F  13                    0.56    1.53    0.061
  46. LP*(   1) C  12                /190. BD*(   2) C   6 - F   7            0.54    0.06    0.009
  46. LP*(   1) C  12                /195. BD*(   2) C  10 - F  11          103.93    0.06    0.123
  47. LP (   1) F  13                /149. RY*(   1) C  12                    3.60    1.68    0.098
  47. LP (   1) F  13                /186. BD*(   1) C   3 - C  12            1.02    1.54    0.050
  47. LP (   1) F  13                /196. BD*(   1) C  10 - C  12            0.55    1.51    0.037
  48. LP (   2) F  13                /150. RY*(   2) C  12                    0.28    1.36    0.025
  48. LP (   2) F  13                /153. RY*(   5) C  12                    0.63    2.56    0.051
  48. LP (   2) F  13                /186. BD*(   1) C   3 - C  12            3.03    0.96    0.068
  48. LP (   2) F  13                /196. BD*(   1) C  10 - C  12            3.76    0.93    0.075
  49. LP (   3) F  13                / 46. LP*(   1) C  12                   26.78    0.27    0.125
  49. LP (   3) F  13                /151. RY*(   3) C  12                    1.06    1.88    0.059
  49. LP (   3) F  13                /156. RY*(   8) C  12                    0.37    1.68    0.033
 180. BD*(   1) O   1 - C   4        / 79. RY*(   3) C   4                    0.39    1.66    0.056
 180. BD*(   1) O   1 - C   4        / 87. RY*(   2) F   5                    0.41    1.54    0.056
 180. BD*(   1) O   1 - C   4        / 95. RY*(   1) C   6                    0.30    1.73    0.051
 180. BD*(   1) O   1 - C   4        /100. RY*(   6) C   6                    0.44    1.54    0.058
 180. BD*(   1) O   1 - C   4        /190. BD*(   2) C   6 - F   7           84.59    0.06    0.118
 180. BD*(   1) O   1 - C   4        /195. BD*(   2) C  10 - F  11            0.54    0.06    0.009
 190. BD*(   2) C   6 - F   7        / 95. RY*(   1) C   6                    1.94    1.67    0.136
 190. BD*(   2) C   6 - F   7        /100. RY*(   6) C   6                    0.31    1.47    0.052
 190. BD*(   2) C   6 - F   7        /102. RY*(   8) C   6                    0.91    1.38    0.085
 190. BD*(   2) C   6 - F   7        /105. RY*(   2) F   7                    0.51    1.43    0.065
 190. BD*(   2) C   6 - F   7        /110. RY*(   7) F   7                    0.26    3.15    0.068
 195. BD*(   2) C  10 - F  11        /131. RY*(   1) C  10                    1.94    1.67    0.136
 195. BD*(   2) C  10 - F  11        /136. RY*(   6) C  10                    0.31    1.47    0.052
 195. BD*(   2) C  10 - F  11        /138. RY*(   8) C  10                    0.91    1.38    0.085
 195. BD*(   2) C  10 - F  11        /141. RY*(   2) F  11                    0.51    1.43    0.065
 195. BD*(   2) C  10 - F  11        /146. RY*(   7) F  11                    0.26    3.15    0.068


 Natural Bond Orbitals (Summary):

                                                            Principal Delocalizations
           NBO                        Occupancy    Energy   (geminal,vicinal,remote)
 ====================================================================================
 Molecular unit  1  (C7H3F5O)
     1. BD (   1) O   1 - C   2          0.99515    -1.00748  69(v),168(v)
     2. BD (   1) O   1 - C   4          0.90452    -0.46136  190(v),183(v),184(v),180(g)
                                                    167(v),46(r),62(v)
     3. BD (   1) O   1 - H  14          0.99219    -0.87979  182(v),61(v)
     4. BD (   1) C   2 - C   3          0.98327    -0.84203  196(v),188(v),186(g),185(g)
                                                    181(v),77(v),149(v),51(v)
                                                    187(v),197(v)
     5. BD (   1) C   2 - H  15          0.97890    -0.68867  186(v),50(v),180(v)
     6. BD (   1) C   2 - H  16          0.97890    -0.68867  185(v),180(v),50(v)
     7. BD (   1) C   3 - C   4          0.98469    -0.95022  197(v),189(v),188(g),182(g)
                                                    186(g),59(v),96(v),97(v)
                                                    184(v)
     8. BD (   1) C   3 - C  12          0.98475    -0.95036  187(v),194(v),196(g),182(g)
                                                    185(g),59(v),132(v),133(v)
                                                    183(v)
     9. BD (   1) C   4 - F   5          0.99669    -1.25907  186(v),191(v),185(g),77(g)
    10. BD (   1) C   4 - C   6          0.99014    -0.97521  185(g),192(v),182(v),191(g)
                                                    68(v),70(v),114(v),113(v)
    11. BD (   1) C   6 - F   7          0.99652    -1.25593  193(v),185(v),96(g),191(g)
                                                    188(g)
    12. BD (   2) C   6 - F   7          0.98919    -0.67608  180(v)
    13. BD (   1) C   6 - C   8          0.98931    -0.96928  187(v),194(v),188(g),193(g)
                                                    78(v),133(v)
    14. BD (   1) C   8 - F   9          0.99628    -1.24044  188(v),196(v),113(g),191(g)
                                                    193(g)
    15. BD (   1) C   8 - C  10          0.98931    -0.96928  197(v),189(v),196(g),191(g)
                                                    150(v),97(v),149(v)
    16. BD (   1) C  10 - F  11          0.99652    -1.25593  191(v),186(v),132(g),193(g)
                                                    196(g)
    17. BD (   2) C  10 - F  11          0.98919    -0.67608  46(v)
    18. BD (   1) C  10 - C  12          0.99017    -0.97524  186(g),192(v),182(v),193(g)
                                                    68(v),70(v),114(v),113(v)
    19. BD (   1) C  12 - F  13          0.99669    -1.25907  185(v),193(v),186(g),149(g)
    20. CR (   1) O   1                  0.99987   -19.15067  63(v),60(v),61(v)
    21. CR (   1) C   2                  0.99956   -10.33273  179(g),185(v),186(v),171(v)
                                                    175(v)
    22. CR (   1) C   3                  0.99943   -10.31302  78(v),150(v),196(v),188(v)
                                                    60(v),197(v),187(v)
    23. CR (   1) C   4                  0.99917   -10.42784  187(g),97(v),185(g),70(v)
                                                    191(v),182(v),186(v),188(g)
                                                    189(v)
    24. CR (   1) F   5                  0.99995   -24.67876  77(v),185(v)
    25. CR (   1) C   6                  0.99920   -10.43164  189(g),114(v),185(v),80(v)
                                                    193(v),188(g),191(g),78(v)
                                                    192(v)
    26. CR (   1) F   7                  0.99995   -24.68395  96(v)
    27. CR (   1) C   8                  0.99925   -10.41752  192(g),97(v),133(v),188(v)
                                                    196(v),191(g),193(g),189(v)
                                                    194(v)
    28. CR (   1) F   9                  0.99995   -24.65853  113(v)
    29. CR (   1) C  10                  0.99920   -10.43165  194(g),114(v),150(v),186(v)
                                                    191(v),196(g),193(g),152(v)
                                                    192(v)
    30. CR (   1) F  11                  0.99995   -24.68395  132(v)
    31. CR (   1) C  12                  0.99917   -10.42785  197(g),133(v),186(g),70(v)
                                                    193(v),182(v),185(v),196(g)
                                                    194(v)
    32. CR (   1) F  13                  0.99995   -24.67876  149(v),186(v)
    33. LP (   1) O   1                  0.99120    -0.76436  60(v),184(v),183(v),182(v)
                                                    169(v),63(v)
    34. LP (   1) C   3                  0.55349    -0.35107  46(v),180(v),179(v),151(v)
                                                    79(v),69(g),190(r),195(r)
                                                    183(v),184(v),61(v),155(v)
                                                    83(v)
    35. LP (   1) F   5                  0.99428    -1.22208  77(v),185(v),188(v)
    36. LP (   2) F   5                  0.98154    -0.63938  188(v),185(v),81(v),80(v)
    37. LP (   3) F   5                  0.90168    -0.62558  180(v),79(v),82(v)
    38. LP (   1) F   7                  0.99487    -1.22435  96(v),188(v),191(v)
    39. LP (   2) F   7                  0.98049    -0.63582  191(v),188(v),99(v),97(v)
    40. LP (   1) C   8                  0.54866    -0.38337  190(v),195(v),180(r),46(r)
                                                    95(v),131(v),122(v),102(v)
                                                    138(v),115(g),118(g)
    41. LP (   1) F   9                  0.99460    -1.20770  113(v),191(v),193(v)
    42. LP (   2) F   9                  0.97893    -0.61713  191(v),193(v),117(v),114(v)
    43. LP (   3) F   9                  0.95501    -0.61534  115(v),118(v)
    44. LP (   1) F  11                  0.99487    -1.22435  132(v),196(v),193(v)
    45. LP (   2) F  11                  0.98049    -0.63582  193(v),196(v),135(v),133(v)
    46. LP*(   1) C  12                  0.36490    -0.35879  195(v),180(r),159(v),136(v)
                                                    131(v),190(r),73(v)
    47. LP (   1) F  13                  0.99428    -1.22208  149(v),186(v),196(v)
    48. LP (   2) F  13                  0.98154    -0.63938  196(v),186(v),153(v),150(v)
    49. LP (   3) F  13                  0.90168    -0.62558  46(v),151(v),156(v)
    50. RY*(   1) O   1                  0.00086     0.97337   
    51. RY*(   2) O   1                  0.00070     1.24601   
    52. RY*(   3) O   1                  0.00004     1.41162   
    53. RY*(   4) O   1                  0.00002     1.23310   
    54. RY*(   5) O   1                  0.00000     2.60446   
    55. RY*(   6) O   1                  0.00000     2.73172   
    56. RY*(   7) O   1                  0.00000     2.52387   
    57. RY*(   8) O   1                  0.00000     2.85229   
    58. RY*(   9) O   1                  0.00001     2.44283   
    59. RY*(   1) C   2                  0.00281     0.57918   
    60. RY*(   2) C   2                  0.00243     0.50398   
    61. RY*(   3) C   2                  0.00126     1.02814   
    62. RY*(   4) C   2                  0.00075     2.06298   
    63. RY*(   5) C   2                  0.00033     1.05296   
    64. RY*(   6) C   2                  0.00017     1.66987   
    65. RY*(   7) C   2                  0.00003     1.38318   
    66. RY*(   8) C   2                  0.00003     2.05753   
    67. RY*(   9) C   2                  0.00001     1.62540   
    68. RY*(   1) C   3                  0.00260     0.75496   
    69. RY*(   2) C   3                  0.00189     0.50413   
    70. RY*(   3) C   3                  0.00182     0.58556   
    71. RY*(   4) C   3                  0.00059     0.43979   
    72. RY*(   5) C   3                  0.00031     2.15904   
    73. RY*(   6) C   3                  0.00013     1.75083   
    74. RY*(   7) C   3                  0.00009     1.70114   
    75. RY*(   8) C   3                  0.00006     2.03217   
    76. RY*(   9) C   3                  0.00002     1.96563   
    77. RY*(   1) C   4                  0.00495     0.44401   
    78. RY*(   2) C   4                  0.00335     0.66229   
    79. RY*(   3) C   4                  0.00169     1.29982   
    80. RY*(   4) C   4                  0.00164     0.75078   
    81. RY*(   5) C   4                  0.00088     1.91838   
    82. RY*(   6) C   4                  0.00042     1.17163   
    83. RY*(   7) C   4                  0.00029     1.65071   
    84. RY*(   8) C   4                  0.00026     1.59545   
    85. RY*(   9) C   4                  0.00001     1.91468   
    86. RY*(   1) F   5                  0.00054     1.30733   
    87. RY*(   2) F   5                  0.00033     1.17486   
    88. RY*(   3) F   5                  0.00008     1.83702   
    89. RY*(   4) F   5                  0.00001     1.07308   
    90. RY*(   5) F   5                  0.00000     3.07708   
    91. RY*(   6) F   5                  0.00000     2.84479   
    92. RY*(   7) F   5                  0.00000     2.82112   
    93. RY*(   8) F   5                  0.00001     2.98825   
    94. RY*(   9) F   5                  0.00000     2.97895   
    95. RY*(   1) C   6                  0.00476     1.36912   
    96. RY*(   2) C   6                  0.00402     0.51972   
    97. RY*(   3) C   6                  0.00317     0.71227   
    98. RY*(   4) C   6                  0.00106     0.40384   
    99. RY*(   5) C   6                  0.00089     2.00436   
   100. RY*(   6) C   6                  0.00037     1.17370   
   101. RY*(   7) C   6                  0.00030     2.07864   
   102. RY*(   8) C   6                  0.00012     1.08162   
   103. RY*(   9) C   6                  0.00001     1.94682   
   104. RY*(   1) F   7                  0.00068     1.27357   
   105. RY*(   2) F   7                  0.00044     1.13495   
   106. RY*(   3) F   7                  0.00006     1.97225   
   107. RY*(   4) F   7                  0.00001     1.08862   
   108. RY*(   5) F   7                  0.00001     3.02880   
   109. RY*(   6) F   7                  0.00000     2.85366   
   110. RY*(   7) F   7                  0.00000     2.85413   
   111. RY*(   8) F   7                  0.00001     3.02481   
   112. RY*(   9) F   7                  0.00000     3.00530   
   113. RY*(   1) C   8                  0.00413     0.47617   
   114. RY*(   2) C   8                  0.00314     0.74727   
   115. RY*(   3) C   8                  0.00171     1.45436   
   116. RY*(   4) C   8                  0.00100     0.43706   
   117. RY*(   5) C   8                  0.00086     1.97715   
   118. RY*(   6) C   8                  0.00028     0.55925   
   119. RY*(   7) C   8                  0.00021     2.09072   
   120. RY*(   8) C   8                  0.00010     1.65361   
   121. RY*(   9) C   8                  0.00001     1.94279   
   122. RY*(   1) F   9                  0.00078     1.13457   
   123. RY*(   2) F   9                  0.00064     1.28364   
   124. RY*(   3) F   9                  0.00008     1.76651   
   125. RY*(   4) F   9                  0.00001     1.11864   
   126. RY*(   5) F   9                  0.00001     3.02539   
   127. RY*(   6) F   9                  0.00000     2.89615   
   128. RY*(   7) F   9                  0.00000     2.85581   
   129. RY*(   8) F   9                  0.00001     3.12751   
   130. RY*(   9) F   9                  0.00000     2.98025   
   131. RY*(   1) C  10                  0.00476     1.36911   
   132. RY*(   2) C  10                  0.00402     0.51972   
   133. RY*(   3) C  10                  0.00317     0.71227   
   134. RY*(   4) C  10                  0.00106     0.40384   
   135. RY*(   5) C  10                  0.00089     2.00436   
   136. RY*(   6) C  10                  0.00037     1.17373   
   137. RY*(   7) C  10                  0.00030     2.07864   
   138. RY*(   8) C  10                  0.00012     1.08159   
   139. RY*(   9) C  10                  0.00001     1.94682   
   140. RY*(   1) F  11                  0.00068     1.27357   
   141. RY*(   2) F  11                  0.00044     1.13495   
   142. RY*(   3) F  11                  0.00006     1.97225   
   143. RY*(   4) F  11                  0.00001     1.08861   
   144. RY*(   5) F  11                  0.00001     3.02880   
   145. RY*(   6) F  11                  0.00000     2.85366   
   146. RY*(   7) F  11                  0.00000     2.85413   
   147. RY*(   8) F  11                  0.00001     3.02480   
   148. RY*(   9) F  11                  0.00000     3.00530   
   149. RY*(   1) C  12                  0.00487     0.46061   
   150. RY*(   2) C  12                  0.00287     0.72054   
   151. RY*(   3) C  12                  0.00169     1.25580   
   152. RY*(   4) C  12                  0.00111     0.68374   
   153. RY*(   5) C  12                  0.00088     1.92035   
   154. RY*(   6) C  12                  0.00033     1.77545   
   155. RY*(   7) C  12                  0.00028     1.61683   
   156. RY*(   8) C  12                  0.00018     1.05203   
   157. RY*(   9) C  12                  0.00001     1.92239   
   158. RY*(   1) F  13                  0.00054     1.30733   
   159. RY*(   2) F  13                  0.00033     1.17486   
   160. RY*(   3) F  13                  0.00008     1.83703   
   161. RY*(   4) F  13                  0.00001     1.07308   
   162. RY*(   5) F  13                  0.00000     3.07708   
   163. RY*(   6) F  13                  0.00000     2.84479   
   164. RY*(   7) F  13                  0.00000     2.82112   
   165. RY*(   8) F  13                  0.00001     2.98826   
   166. RY*(   9) F  13                  0.00000     2.97895   
   167. RY*(   1) H  14                  0.00066     1.46528   
   168. RY*(   2) H  14                  0.00063     1.07702   
   169. RY*(   3) H  14                  0.00038     0.96153   
   170. RY*(   4) H  14                  0.00001     2.07442   
   171. RY*(   1) H  15                  0.00128     0.19531   
   172. RY*(   2) H  15                  0.00012     1.60933   
   173. RY*(   3) H  15                  0.00005     1.73694   
   174. RY*(   4) H  15                  0.00002     2.07440   
   175. RY*(   1) H  16                  0.00128     0.19531   
   176. RY*(   2) H  16                  0.00012     1.60933   
   177. RY*(   3) H  16                  0.00005     1.73694   
   178. RY*(   4) H  16                  0.00002     2.07440   
   179. BD*(   1) O   1 - C   2          0.00872     0.11315   
   180. BD*(   1) O   1 - C   4          0.32217    -0.36148  190(v),46(r),100(v),87(v)
                                                    79(g),95(v),195(r)
   181. BD*(   1) O   1 - H  14          0.00252     0.27162   
   182. BD*(   1) C   2 - C   3          0.01384     0.20354   
   183. BD*(   1) C   2 - H  15          0.01203     0.26451   
   184. BD*(   1) C   2 - H  16          0.01203     0.26451   
   185. BD*(   1) C   3 - C   4          0.01818     0.31734   
   186. BD*(   1) C   3 - C  12          0.01799     0.31770   
   187. BD*(   1) C   4 - F   5          0.01168     0.04877   
   188. BD*(   1) C   4 - C   6          0.02166     0.29288   
   189. BD*(   1) C   6 - F   7          0.00963     0.04799   
   190. BD*(   2) C   6 - F   7          0.27548    -0.29991  195(r),180(v),95(g),102(g)
                                                    105(g),100(g),110(g)
   191. BD*(   1) C   6 - C   8          0.02175     0.29303   
   192. BD*(   1) C   8 - F   9          0.00856     0.07051   
   193. BD*(   1) C   8 - C  10          0.02175     0.29303   
   194. BD*(   1) C  10 - F  11          0.00963     0.04799   
   195. BD*(   2) C  10 - F  11          0.27547    -0.29991  190(r),46(v),131(g),138(g)
                                                    141(g),136(g),146(g)
   196. BD*(   1) C  10 - C  12          0.02167     0.29289   
   197. BD*(   1) C  12 - F  13          0.01167     0.04876   
       -------------------------------
              Total Lewis   46.44457  ( 96.7595%)
        Valence non-Lewis    1.46135  (  3.0445%)
        Rydberg non-Lewis    0.09408  (  0.1960%)
       -------------------------------
            Total unit  1   48.00000  (100.0000%)
           Charge unit  1    1.00000
 Unable to Open any file for archive entry.
 1\1\GINC-COMPUTE-1-7\SP\UB3LYP\def2SVP\C7H3F5O1(1+,2)\ZAHRT2\08-Jan-20
 21\0\\# b3lyp/def2svp geom=NewRedundant pop=NBO\\32\\1,2\O,0,2.5286960
 542,0.1496769602,1.023388237\C,0,2.0090220067,-0.1108835562,-0.2653248
 564\C,0,0.5071919305,-0.054096066,-0.189481578\C,0,-0.2427823297,-1.18
 29731423,0.1512802971\F,0,0.3652626055,-2.3564781716,0.3281196675\C,0,
 -1.6313475044,-1.1330635481,0.2848770732\F,0,-2.3241320521,-2.22541039
 97,0.5916525554\C,0,-2.2913679144,0.0860431805,0.1129131143\F,0,-3.610
 1422863,0.1497668372,0.2445493892\C,0,-1.5673375964,1.2335229172,-0.21
 94863621\F,0,-2.1992891594,2.3903054255,-0.3920412642\C,0,-0.179605605
 1,1.1527976645,-0.3465154128\F,0,0.4902167477,2.2633750274,-0.65645218
 82\H,0,3.4926089723,0.1122640242,0.9702041105\H,0,2.3028701583,-1.1110
 679193,-0.6326719843\H,0,2.3501359724,0.6362207665,-1.0050107983\\Vers
 ion=ES64L-G16RevC.01\State=2-A\HF=-841.9421158\S2=0.760002\S2-1=0.\S2A
 =0.750059\RMSD=7.142e-09\Dipole=1.3791872,-0.1476947,-0.5179834\Quadru
 pole=10.8763072,-4.3853212,-6.490986,-0.6480591,-1.1130459,-0.4346424\
 PG=C01 [X(C7H3F5O1)]\\@
 The archive entry for this job was punched.


 IT MATTERS NOT HOW DEEP YOU PLOW,
 BUT HOW LONG YOU STAY IN THE FURROW.
 File lengths (MBytes):  RWF=     42 Int=      0 D2E=      0 Chk=      4 Scr=      1
 Normal termination of Gaussian 16
