# Supplementary material for: Machine-Learning-Guided Discovery of Electrochemical Reactions
Source: J Am Chem Soc. 2022 Dec 2;144(49):22599–610. doi: 10.1021/jacs.2c08997 (PMC9756344; doi:10.1021/jacs.2c08997)
Supplement: Supplementary file 3 — ja2c08997_si_003.zip [file ja2c08997_si_003.zip › Oxidation Site Selectivity/Ologs_notimes/43.log]

 Entering Gaussian System, Link 0=g16
 Input=43.com
 Output=43.log
 Initial command:
  
 Copyright (c) 1988-2019, Gaussian, Inc.  All Rights Reserved.
  
 This is part of the Gaussian(R) 16 program.  It is based on
 the Gaussian(R) 09 system (copyright 2009, Gaussian, Inc.),
 the Gaussian(R) 03 system (copyright 2003, Gaussian, Inc.),
 the Gaussian(R) 98 system (copyright 1998, Gaussian, Inc.),
 the Gaussian(R) 94 system (copyright 1995, Gaussian, Inc.),
 the Gaussian 92(TM) system (copyright 1992, Gaussian, Inc.),
 the Gaussian 90(TM) system (copyright 1990, Gaussian, Inc.),
 the Gaussian 88(TM) system (copyright 1988, Gaussian, Inc.),
 the Gaussian 86(TM) system (copyright 1986, Carnegie Mellon
 University), and the Gaussian 82(TM) system (copyright 1983,
 Carnegie Mellon University). Gaussian is a federally registered
 trademark of Gaussian, Inc.
  
 This software contains proprietary and confidential information,
 including trade secrets, belonging to Gaussian, Inc.
  
 This software is provided under written license and may be
 used, copied, transmitted, or stored only in accord with that
 written license.
  
 The following legend is applicable only to US Government
 contracts under FAR:
  
                    RESTRICTED RIGHTS LEGEND
  
 Use, reproduction and disclosure by the US Government is
 subject to restrictions as set forth in subparagraphs (a)
 and (c) of the Commercial Computer Software - Restricted
 Rights clause in FAR 52.227-19.
  
 Gaussian, Inc.
 340 Quinnipiac St., Bldg. 40, Wallingford CT 06492
  
  
 ---------------------------------------------------------------
 Warning -- This program may not be used in any manner that
 competes with the business of Gaussian, Inc. or will provide
 assistance to any competitor of Gaussian, Inc.  The licensee
 of this program is prohibited from giving any competitor of
 Gaussian, Inc. access to this program.  By using this program,
 the user acknowledges that Gaussian, Inc. is engaged in the
 business of creating and licensing software in the field of
 computational chemistry and represents and warrants to the
 licensee that it is not a competitor of Gaussian, Inc. and that
 it will not use this program in any manner prohibited above.
 ---------------------------------------------------------------
  

 Cite this work as:
 Gaussian 16, Revision C.01,
 M. J. Frisch, G. W. Trucks, H. B. Schlegel, G. E. Scuseria, 
 M. A. Robb, J. R. Cheeseman, G. Scalmani, V. Barone, 
 G. A. Petersson, H. Nakatsuji, X. Li, M. Caricato, A. V. Marenich, 
 J. Bloino, B. G. Janesko, R. Gomperts, B. Mennucci, H. P. Hratchian, 
 J. V. Ortiz, A. F. Izmaylov, J. L. Sonnenberg, D. Williams-Young, 
 F. Ding, F. Lipparini, F. Egidi, J. Goings, B. Peng, A. Petrone, 
 T. Henderson, D. Ranasinghe, V. G. Zakrzewski, J. Gao, N. Rega, 
 G. Zheng, W. Liang, M. Hada, M. Ehara, K. Toyota, R. Fukuda, 
 J. Hasegawa, M. Ishida, T. Nakajima, Y. Honda, O. Kitao, H. Nakai, 
 T. Vreven, K. Throssell, J. A. Montgomery, Jr., J. E. Peralta, 
 F. Ogliaro, M. J. Bearpark, J. J. Heyd, E. N. Brothers, K. N. Kudin, 
 V. N. Staroverov, T. A. Keith, R. Kobayashi, J. Normand, 
 K. Raghavachari, A. P. Rendell, J. C. Burant, S. S. Iyengar, 
 J. Tomasi, M. Cossi, J. M. Millam, M. Klene, C. Adamo, R. Cammi, 
 J. W. Ochterski, R. L. Martin, K. Morokuma, O. Farkas, 
 J. B. Foresman, and D. J. Fox, Gaussian, Inc., Wallingford CT, 2019.
 
 ******************************************
 Gaussian 16:  ES64L-G16RevC.01  3-Jul-2019
                 8-Jan-2021 
 ******************************************
 %nprocshared=16
 Will use up to   16 processors via shared memory.
 %mem=7GB
 -----------------------------------------
 # b3lyp/def2svp geom=NewRedundant pop=NBO
 -----------------------------------------
 1/29=4000,38=1,172=1/1;
 2/12=2,17=6,18=5,40=1/2;
 3/5=43,7=101,11=2,25=1,30=1,74=-5/1,2,3;
 4//1;
 5/5=2,38=5/2;
 6/7=2,8=2,9=2,10=2,28=1,40=1/1,7;
 99/5=1,9=1/99;
 --
 43
 --
 Symbolic Z-matrix:
 Charge =  1 Multiplicity = 2
 C                     0.41221   1.32791   1.51626 
 C                     0.01234   0.75724   0.14403 
 C                    -0.32525   1.93535  -0.78696 
 C                     1.19444  -0.01905  -0.48069 
 C                     1.65643  -1.27089   0.24891 
 O                     2.763    -1.79183  -0.46225 
 C                    -1.2351   -0.137     0.34006 
 C                    -1.76768  -0.8649   -0.89231 
 O                    -2.98071  -1.54178  -0.62597 
 H                     1.31188   1.9589    1.43361 
 H                     0.62285   0.53263   2.2479 
 H                    -0.39856   1.94871   1.93013 
 H                     0.53369   2.62004  -0.87212 
 H                    -1.18043   2.51244  -0.39978 
 H                    -0.57626   1.59717  -1.80386 
 H                     0.94854  -0.30984  -1.51542 
 H                     2.06249   0.6574   -0.55877 
 H                     1.93083  -1.02543   1.29398 
 H                     0.83165  -2.01034   0.29945 
 H                     3.0727   -2.58453  -0.00804 
 H                    -2.05687   0.48105   0.74017 
 H                    -1.01959  -0.8912    1.12009 
 H                    -1.0021   -1.55741  -1.29561 
 H                    -1.99508  -0.14637  -1.69464 
 H                    -2.81542  -2.1783    0.08181 
 
                          Input orientation:                          
 ---------------------------------------------------------------------
 Center     Atomic      Atomic             Coordinates (Angstroms)
 Number     Number       Type             X           Y           Z
 ---------------------------------------------------------------------
      1          6           0        0.412210    1.327915    1.516256
      2          6           0        0.012344    0.757240    0.144026
      3          6           0       -0.325247    1.935350   -0.786959
      4          6           0        1.194437   -0.019050   -0.480687
      5          6           0        1.656433   -1.270891    0.248912
      6          8           0        2.762995   -1.791825   -0.462247
      7          6           0       -1.235096   -0.137002    0.340057
      8          6           0       -1.767682   -0.864898   -0.892308
      9          8           0       -2.980710   -1.541780   -0.625972
     10          1           0        1.311883    1.958902    1.433610
     11          1           0        0.622853    0.532633    2.247902
     12          1           0       -0.398565    1.948713    1.930130
     13          1           0        0.533690    2.620042   -0.872117
     14          1           0       -1.180427    2.512437   -0.399777
     15          1           0       -0.576259    1.597174   -1.803856
     16          1           0        0.948535   -0.309839   -1.515416
     17          1           0        2.062486    0.657402   -0.558767
     18          1           0        1.930831   -1.025429    1.293985
     19          1           0        0.831646   -2.010338    0.299455
     20          1           0        3.072700   -2.584535   -0.008042
     21          1           0       -2.056868    0.481048    0.740167
     22          1           0       -1.019590   -0.891195    1.120093
     23          1           0       -1.002103   -1.557408   -1.295612
     24          1           0       -1.995076   -0.146370   -1.694638
     25          1           0       -2.815420   -2.178295    0.081807
 ---------------------------------------------------------------------
                    Distance matrix (angstroms):
                    1          2          3          4          5
     1  C    0.000000
     2  C    1.539018   0.000000
     3  C    2.493516   1.539040   0.000000
     4  C    2.532583   1.546038   2.494578   0.000000
     5  C    3.147704   2.612918   3.908972   1.520809   0.000000
     6  O    4.378749   3.798866   4.851238   2.367160   1.414779
     7  C    2.498608   1.547322   2.528367   2.567132   3.107242
     8  C    3.919379   2.621796   3.151684   3.107899   3.632048
     9  O    4.933173   3.851852   4.378109   4.446534   4.726721
    10  H    1.101992   2.189935   2.758926   2.755108   3.457425
    11  H    1.100976   2.202149   3.475182   2.841876   2.883912
    12  H    1.101833   2.186006   2.718111   3.495967   4.173171
    13  H    2.718212   2.185035   1.101737   2.748565   4.201977
    14  H    2.758761   2.190694   1.101940   3.472024   4.773063
    15  H    3.474581   2.201405   1.100658   2.738306   4.174274
    16  H    3.487251   2.183772   2.682172   1.102584   2.130162
    17  H    2.734725   2.169555   2.717810   1.103265   2.129680
    18  H    2.809598   2.860228   4.264555   2.168994   1.108027
    19  H    3.577773   2.890484   4.252899   2.169209   1.108878
    20  H    4.970810   4.533912   5.708074   3.214495   1.948717
    21  H    2.723205   2.171015   2.728667   3.508784   4.135121
    22  H    2.670476   2.175990   3.479701   2.867934   2.839757
    23  H    4.269891   2.908480   3.593915   2.802755   3.087954
    24  H    4.275322   2.868262   2.818824   3.415095   4.286659
    25  H    4.976821   4.076456   4.886492   4.588866   4.566046
                    6          7          8          9         10
     6  O    0.000000
     7  C    4.400780   0.000000
     8  C    4.644478   1.527155   0.000000
     9  O    5.751476   2.440037   1.414405   0.000000
    10  H    4.446117   3.475021   4.781993   5.909569   0.000000
    11  H    4.162718   2.745953   4.186725   5.054503   1.781032
    12  H    5.450739   2.752875   4.213910   5.038320   1.781086
    13  H    4.960077   3.492744   4.176305   5.452738   2.521718
    14  H    5.837906   2.751339   3.463213   4.441718   3.143137
    15  H    4.943263   2.835101   2.883090   4.125751   3.765250
    16  H    2.568601   2.870697   2.841512   4.212808   3.738444
    17  H    2.549263   3.508990   4.135073   5.502249   2.495371
    18  H    2.089070   3.423795   4.299376   5.298687   3.051037
    19  H    2.087594   2.789706   3.080395   3.950951   4.155935
    20  H    0.964680   4.966759   5.212329   6.173568   5.081501
    21  H    5.462859   1.103351   2.135456   2.609914   3.743447
    22  H    4.197962   1.106213   2.147112   2.705180   3.695552
    23  H    3.863342   2.178819   1.108302   2.088910   5.016733
    24  H    5.183199   2.172013   1.100784   2.015115   5.015384
    25  H    5.618191   2.594416   1.942078   0.966139   5.998200
                   11         12         13         14         15
    11  H    0.000000
    12  H    1.774698   0.000000
    13  H    3.754962   3.028591   0.000000
    14  H    3.765852   2.521420   1.781258   0.000000
    15  H    4.357506   3.754704   1.773805   1.781618   0.000000
    16  H    3.870193   4.334458   3.028223   3.707071   2.458637
    17  H    3.156818   3.730799   2.507461   3.739374   3.065354
    18  H    2.246847   3.830964   4.464690   5.006520   4.770761
    19  H    3.210411   4.454952   4.785580   4.999285   4.406842
    20  H    4.561553   6.029637   5.854982   6.649937   5.833227
    21  H    3.075196   2.513965   3.726358   2.488807   3.148014
    22  H    2.448848   3.017765   4.325548   3.731030   3.864971
    23  H    4.423261   4.802348   4.470916   4.171085   3.223514
    24  H    4.781026   4.480754   3.837216   3.067502   2.250536
    25  H    4.884959   5.127347   5.928790   4.990801   4.777419
                   16         17         18         19         20
    16  H    0.000000
    17  H    1.758300   0.000000
    18  H    3.060998   2.506381   0.000000
    19  H    2.489802   3.060776   1.779703   0.000000
    20  H    3.458105   3.440056   2.330225   2.333791   0.000000
    21  H    3.840001   4.322894   4.298596   3.839888   6.022465
    22  H    3.340269   3.836133   2.958587   2.313655   4.570221
    23  H    2.325883   3.852276   3.948558   2.472250   4.395093
    24  H    2.953589   4.289529   5.011721   3.929521   5.871252
    25  H    4.495510   5.678511   5.032432   3.657413   5.902801
                   21         22         23         24         25
    21  H    0.000000
    22  H    1.761630   0.000000
    23  H    3.067935   2.505948   0.000000
    24  H    2.515103   3.070676   1.770945   0.000000
    25  H    2.842700   2.441244   2.360276   2.820894   0.000000
 Stoichiometry    C7H16O2(1+,2)
 Framework group  C1[X(C7H16O2)]
 Deg. of freedom    69
 Full point group                 C1      NOp   1
 Largest Abelian subgroup         C1      NOp   1
 Largest concise Abelian subgroup C1      NOp   1
                         Standard orientation:                         
 ---------------------------------------------------------------------
 Center     Atomic      Atomic             Coordinates (Angstroms)
 Number     Number       Type             X           Y           Z
 ---------------------------------------------------------------------
      1          6           0        0.500896    1.884510    1.149124
      2          6           0       -0.006509    0.986308    0.007043
      3          6           0       -0.530235    1.892645   -1.121189
      4          6           0        1.152076    0.136905   -0.564298
      5          6           0        1.782074   -0.883393    0.371092
      6          8           0        2.837630   -1.508985   -0.333208
      7          6           0       -1.156111    0.109946    0.558960
      8          6           0       -1.768084   -0.913389   -0.395229
      9          8           0       -2.891559   -1.560592    0.169988
     10          1           0        1.337550    2.517003    0.810968
     11          1           0        0.848813    1.296493    2.012454
     12          1           0       -0.301801    2.549345    1.506488
     13          1           0        0.261861    2.574834   -1.469079
     14          1           0       -1.376735    2.506741   -0.773919
     15          1           0       -0.867499    1.311242   -1.992782
     16          1           0        0.814451   -0.402541   -1.464685
     17          1           0        1.954590    0.813191   -0.904596
     18          1           0        2.152388   -0.384196    1.288367
     19          1           0        1.023956   -1.625432    0.693962
     20          1           0        3.252700   -2.156169    0.249439
     21          1           0       -1.971038    0.768349    0.905056
     22          1           0       -0.800979   -0.426467    1.458876
     23          1           0       -1.003795   -1.647291   -0.720167
     24          1           0       -2.134884   -0.417414   -1.306926
     25          1           0       -2.602786   -2.002270    0.979280
 ---------------------------------------------------------------------
 Rotational constants (GHZ):           1.6461092           1.0330536           0.7686776
 Standard basis: def2SVP (5D, 7F)
 There are   215 symmetry adapted cartesian basis functions of A   symmetry.
 There are   206 symmetry adapted basis functions of A   symmetry.
   206 basis functions,   337 primitive gaussians,   215 cartesian basis functions
    37 alpha electrons       36 beta electrons
       nuclear repulsion energy       499.7279626441 Hartrees.
 NAtoms=   25 NActive=   25 NUniq=   25 SFac= 1.00D+00 NAtFMM=   60 NAOKFM=F Big=F
 Integral buffers will be    131072 words long.
 Raffenetti 2 integral format.
 Two-electron integral symmetry is turned on.
 One-electron integrals computed using PRISM.
   1 Symmetry operations used in ECPInt.
 ECPInt:  NShTT=    5253 NPrTT=   17931 LenC2=    5185 LenP2D=   14258.
 LDataN:  DoStor=T MaxTD1= 4 Len=   56
 NBasis=   206 RedAO= T EigKep=  1.20D-03  NBF=   206
 NBsUse=   206 1.00D-06 EigRej= -1.00D+00 NBFU=   206
 ExpMin= 1.22D-01 ExpMax= 2.27D+03 ExpMxC= 3.41D+02 IAcc=3 IRadAn=         5 AccDes= 0.00D+00
 Harris functional with IExCor=  402 and IRadAn=       5 diagonalized for initial guess.
 HarFok:  IExCor=  402 AccDes= 0.00D+00 IRadAn=         5 IDoV= 1 UseB2=F ITyADJ=14
 ICtDFT=  3500011 ScaDFX=  1.000000  1.000000  1.000000  1.000000
 FoFCou: FMM=F IPFlag=           0 FMFlag=      100000 FMFlg1=           0
         NFxFlg=           0 DoJE=T BraDBF=F KetDBF=T FulRan=T
         wScrn=  0.000000 ICntrl=       500 IOpCl=  0 I1Cent=   200000004 NGrid=           0
         NMat0=    1 NMatS0=      1 NMatT0=    0 NMatD0=    1 NMtDS0=    0 NMtDT0=    0
 Petite list used in FoFCou.
 Initial guess <Sx>= 0.0000 <Sy>= 0.0000 <Sz>= 0.5000 <S**2>= 0.7500 S= 0.5000
 Requested convergence on RMS density matrix=1.00D-08 within 128 cycles.
 Requested convergence on MAX density matrix=1.00D-06.
 Requested convergence on             energy=1.00D-06.
 No special actions if energy rises.
 Integral accuracy reduced to 1.0D-05 until final iterations.
 Rare condition: small coef for last iteration:  0.000D+00
 EnCoef did   100 forward-backward iterations
 EnCoef did     7 forward-backward iterations
 EnCoef did     9 forward-backward iterations
 EnCoef did   100 forward-backward iterations
 EnCoef did     2 forward-backward iterations
 Initial convergence to 1.0D-05 achieved.  Increase integral accuracy.
 SCF Done:  E(UB3LYP) =  -426.153788420     A.U. after   29 cycles
            NFock= 29  Conv=0.83D-08     -V/T= 2.0106
 <Sx>= 0.0000 <Sy>= 0.0000 <Sz>= 0.5000 <S**2>= 0.7532 S= 0.5016
 <L.S>= 0.000000000000E+00
 Annihilation of the first spin contaminant:
 S**2 before annihilation     0.7532,   after     0.7500

 **********************************************************************

            Population analysis using the SCF Density.

 **********************************************************************

 Orbital symmetries:
 Alpha Orbitals:
       Occupied  (A) (A) (A) (A) (A) (A) (A) (A) (A) (A) (A) (A)
                 (A) (A) (A) (A) (A) (A) (A) (A) (A) (A) (A) (A)
                 (A) (A) (A) (A) (A) (A) (A) (A) (A) (A) (A) (A)
                 (A)
       Virtual   (A) (A) (A) (A) (A) (A) (A) (A) (A) (A) (A) (A)
                 (A) (A) (A) (A) (A) (A) (A) (A) (A) (A) (A) (A)
                 (A) (A) (A) (A) (A) (A) (A) (A) (A) (A) (A) (A)
                 (A) (A) (A) (A) (A) (A) (A) (A) (A) (A) (A) (A)
                 (A) (A) (A) (A) (A) (A) (A) (A) (A) (A) (A) (A)
                 (A) (A) (A) (A) (A) (A) (A) (A) (A) (A) (A) (A)
                 (A) (A) (A) (A) (A) (A) (A) (A) (A) (A) (A) (A)
                 (A) (A) (A) (A) (A) (A) (A) (A) (A) (A) (A) (A)
                 (A) (A) (A) (A) (A) (A) (A) (A) (A) (A) (A) (A)
                 (A) (A) (A) (A) (A) (A) (A) (A) (A) (A) (A) (A)
                 (A) (A) (A) (A) (A) (A) (A) (A) (A) (A) (A) (A)
                 (A) (A) (A) (A) (A) (A) (A) (A) (A) (A) (A) (A)
                 (A) (A) (A) (A) (A) (A) (A) (A) (A) (A) (A) (A)
                 (A) (A) (A) (A) (A) (A) (A) (A) (A) (A) (A) (A)
                 (A)
 Beta  Orbitals:
       Occupied  (A) (A) (A) (A) (A) (A) (A) (A) (A) (A) (A) (A)
                 (A) (A) (A) (A) (A) (A) (A) (A) (A) (A) (A) (A)
                 (A) (A) (A) (A) (A) (A) (A) (A) (A) (A) (A) (A)
       Virtual   (A) (A) (A) (A) (A) (A) (A) (A) (A) (A) (A) (A)
                 (A) (A) (A) (A) (A) (A) (A) (A) (A) (A) (A) (A)
                 (A) (A) (A) (A) (A) (A) (A) (A) (A) (A) (A) (A)
                 (A) (A) (A) (A) (A) (A) (A) (A) (A) (A) (A) (A)
                 (A) (A) (A) (A) (A) (A) (A) (A) (A) (A) (A) (A)
                 (A) (A) (A) (A) (A) (A) (A) (A) (A) (A) (A) (A)
                 (A) (A) (A) (A) (A) (A) (A) (A) (A) (A) (A) (A)
                 (A) (A) (A) (A) (A) (A) (A) (A) (A) (A) (A) (A)
                 (A) (A) (A) (A) (A) (A) (A) (A) (A) (A) (A) (A)
                 (A) (A) (A) (A) (A) (A) (A) (A) (A) (A) (A) (A)
                 (A) (A) (A) (A) (A) (A) (A) (A) (A) (A) (A) (A)
                 (A) (A) (A) (A) (A) (A) (A) (A) (A) (A) (A) (A)
                 (A) (A) (A) (A) (A) (A) (A) (A) (A) (A) (A) (A)
                 (A) (A) (A) (A) (A) (A) (A) (A) (A) (A) (A) (A)
                 (A) (A)
 The electronic state is 2-A.
 Alpha  occ. eigenvalues --  -19.39261 -19.37011 -10.43205 -10.42083 -10.37148
 Alpha  occ. eigenvalues --  -10.36919 -10.34426 -10.33083 -10.31909  -1.25195
 Alpha  occ. eigenvalues --   -1.23235  -0.99692  -0.92296  -0.89568  -0.82971
 Alpha  occ. eigenvalues --   -0.81591  -0.78858  -0.72782  -0.72028  -0.69340
 Alpha  occ. eigenvalues --   -0.66314  -0.65580  -0.63713  -0.60558  -0.60238
 Alpha  occ. eigenvalues --   -0.59147  -0.56549  -0.55749  -0.54123  -0.52803
 Alpha  occ. eigenvalues --   -0.51828  -0.51625  -0.50869  -0.49481  -0.48717
 Alpha  occ. eigenvalues --   -0.48155  -0.47632
 Alpha virt. eigenvalues --   -0.13233  -0.11130  -0.10102  -0.07630  -0.06730
 Alpha virt. eigenvalues --   -0.05415  -0.04347  -0.03292  -0.02621  -0.01288
 Alpha virt. eigenvalues --   -0.00464  -0.00009   0.01519   0.02077   0.03686
 Alpha virt. eigenvalues --    0.04373   0.04628   0.06272   0.06526   0.07436
 Alpha virt. eigenvalues --    0.08182   0.08986   0.09846   0.12004   0.23044
 Alpha virt. eigenvalues --    0.25054   0.26086   0.27849   0.28016   0.29583
 Alpha virt. eigenvalues --    0.33134   0.34552   0.35425   0.37259   0.39002
 Alpha virt. eigenvalues --    0.41017   0.41719   0.42768   0.43335   0.44481
 Alpha virt. eigenvalues --    0.45668   0.46868   0.47422   0.48954   0.49049
 Alpha virt. eigenvalues --    0.50514   0.50723   0.51074   0.52744   0.53474
 Alpha virt. eigenvalues --    0.53799   0.54428   0.56332   0.56908   0.57630
 Alpha virt. eigenvalues --    0.57896   0.58729   0.58985   0.60300   0.65524
 Alpha virt. eigenvalues --    0.67889   0.74199   0.75703   0.77483   0.80929
 Alpha virt. eigenvalues --    0.83075   0.85675   0.87325   0.90933   0.92836
 Alpha virt. eigenvalues --    0.93743   0.96840   0.98235   1.02492   1.04769
 Alpha virt. eigenvalues --    1.07959   1.10277   1.13588   1.14810   1.18401
 Alpha virt. eigenvalues --    1.20087   1.23043   1.24303   1.25856   1.27817
 Alpha virt. eigenvalues --    1.34450   1.37516   1.39475   1.40315   1.41113
 Alpha virt. eigenvalues --    1.42609   1.45895   1.47819   1.53276   1.54493
 Alpha virt. eigenvalues --    1.56185   1.57238   1.58371   1.59603   1.60762
 Alpha virt. eigenvalues --    1.61032   1.63070   1.64919   1.65519   1.65942
 Alpha virt. eigenvalues --    1.67219   1.68939   1.69546   1.70171   1.70352
 Alpha virt. eigenvalues --    1.72575   1.75814   1.76364   1.77301   1.78239
 Alpha virt. eigenvalues --    1.79731   1.80561   1.82324   1.84173   1.85840
 Alpha virt. eigenvalues --    1.87867   1.89914   1.98077   2.00758   2.01675
 Alpha virt. eigenvalues --    2.03184   2.05202   2.05845   2.09723   2.11993
 Alpha virt. eigenvalues --    2.15367   2.20013   2.22541   2.24613   2.25871
 Alpha virt. eigenvalues --    2.28158   2.28948   2.30874   2.31759   2.33560
 Alpha virt. eigenvalues --    2.42367   2.45628   2.46090   2.49483   2.50382
 Alpha virt. eigenvalues --    2.51803   2.59244   2.63495   2.65431   2.68175
 Alpha virt. eigenvalues --    2.71140   2.72266   2.73492   2.76014   2.76086
 Alpha virt. eigenvalues --    2.76394   2.80262   2.81623   2.83441   2.87509
 Alpha virt. eigenvalues --    2.87833   2.92675   2.93945   2.95465   2.99384
 Alpha virt. eigenvalues --    3.12942   3.14318   3.53362   3.55985
  Beta  occ. eigenvalues --  -19.38242 -19.36155 -10.43127 -10.42058 -10.36996
  Beta  occ. eigenvalues --  -10.36852 -10.34428 -10.33005 -10.31908  -1.23053
  Beta  occ. eigenvalues --   -1.21432  -0.99322  -0.91655  -0.89055  -0.82799
  Beta  occ. eigenvalues --   -0.81078  -0.78561  -0.72177  -0.71189  -0.68633
  Beta  occ. eigenvalues --   -0.65053  -0.64945  -0.62243  -0.60142  -0.59289
  Beta  occ. eigenvalues --   -0.58551  -0.55784  -0.54561  -0.53091  -0.51955
  Beta  occ. eigenvalues --   -0.51528  -0.50948  -0.48996  -0.48350  -0.47660
  Beta  occ. eigenvalues --   -0.44148
  Beta virt. eigenvalues --   -0.41782  -0.12988  -0.10870  -0.09893  -0.07494
  Beta virt. eigenvalues --   -0.06591  -0.05240  -0.04238  -0.03203  -0.02427
  Beta virt. eigenvalues --   -0.01111  -0.00317   0.00186   0.01755   0.02263
  Beta virt. eigenvalues --    0.03864   0.04448   0.04765   0.06471   0.06906
  Beta virt. eigenvalues --    0.07556   0.08401   0.09127   0.10058   0.12139
  Beta virt. eigenvalues --    0.23249   0.25260   0.26357   0.27983   0.28178
  Beta virt. eigenvalues --    0.29860   0.33266   0.34876   0.36071   0.37484
  Beta virt. eigenvalues --    0.39217   0.41299   0.41971   0.43018   0.43560
  Beta virt. eigenvalues --    0.44860   0.45925   0.47134   0.47735   0.49211
  Beta virt. eigenvalues --    0.49239   0.50663   0.50909   0.51203   0.53025
  Beta virt. eigenvalues --    0.53694   0.54001   0.54554   0.56591   0.57058
  Beta virt. eigenvalues --    0.57741   0.58031   0.58800   0.59158   0.60522
  Beta virt. eigenvalues --    0.65647   0.68070   0.74952   0.76081   0.77954
  Beta virt. eigenvalues --    0.81624   0.83502   0.87595   0.88733   0.91324
  Beta virt. eigenvalues --    0.93236   0.94030   0.97155   0.98407   1.02762
  Beta virt. eigenvalues --    1.05061   1.08181   1.10556   1.13888   1.15058
  Beta virt. eigenvalues --    1.18645   1.20469   1.23265   1.24687   1.26391
  Beta virt. eigenvalues --    1.28397   1.34935   1.38054   1.39651   1.40441
  Beta virt. eigenvalues --    1.41310   1.42891   1.46025   1.48031   1.53786
  Beta virt. eigenvalues --    1.54768   1.56445   1.57498   1.58665   1.59807
  Beta virt. eigenvalues --    1.60929   1.61239   1.63325   1.65167   1.65846
  Beta virt. eigenvalues --    1.66171   1.67675   1.69181   1.69646   1.70356
  Beta virt. eigenvalues --    1.70474   1.72766   1.76045   1.76534   1.77608
  Beta virt. eigenvalues --    1.78372   1.79865   1.80855   1.82599   1.84343
  Beta virt. eigenvalues --    1.86049   1.88050   1.90135   1.98545   2.01046
  Beta virt. eigenvalues --    2.02137   2.03478   2.05627   2.06329   2.09926
  Beta virt. eigenvalues --    2.12223   2.15630   2.20316   2.22882   2.24914
  Beta virt. eigenvalues --    2.26230   2.28502   2.29200   2.31125   2.31858
  Beta virt. eigenvalues --    2.33737   2.42553   2.45778   2.46339   2.49627
  Beta virt. eigenvalues --    2.50919   2.52441   2.59738   2.63825   2.66293
  Beta virt. eigenvalues --    2.69735   2.71690   2.72743   2.74817   2.76323
  Beta virt. eigenvalues --    2.76845   2.77464   2.80791   2.82512   2.84034
  Beta virt. eigenvalues --    2.88115   2.88923   2.93480   2.94611   2.96058
  Beta virt. eigenvalues --    2.99830   3.14177   3.15604   3.54081   3.56576
          Condensed to atoms (all electrons):
               1          2          3          4          5          6
     1  C    4.557244   0.380963  -0.045617  -0.051110  -0.008393  -0.000120
     2  C    0.380963   5.205112   0.401124   0.249761  -0.014752   0.004346
     3  C   -0.045617   0.401124   4.541775  -0.051281   0.008223  -0.000108
     4  C   -0.051110   0.249761  -0.051281   4.985465   0.326222  -0.066803
     5  C   -0.008393  -0.014752   0.008223   0.326222   4.536808   0.326231
     6  O   -0.000120   0.004346  -0.000108  -0.066803   0.326231   7.582825
     7  C   -0.052573   0.242065  -0.058791  -0.049320  -0.008956  -0.000047
     8  C    0.008714  -0.018184  -0.008992  -0.006373  -0.003233   0.000040
     9  O   -0.000084   0.004071  -0.000010  -0.000083   0.000036   0.000000
    10  H    0.388586  -0.018221  -0.005702  -0.003811  -0.002552   0.000030
    11  H    0.380427  -0.017139   0.007599  -0.010428   0.002747  -0.000072
    12  H    0.385335  -0.018202  -0.006403   0.008058   0.000143   0.000001
    13  H   -0.005729  -0.017430   0.384772  -0.006555   0.000436  -0.000004
    14  H   -0.006107  -0.023511   0.390515   0.007920  -0.000474   0.000001
    15  H    0.007370  -0.013919   0.381531  -0.008513   0.000441  -0.000004
    16  H    0.008647  -0.002871  -0.006174   0.354553  -0.025635   0.006252
    17  H   -0.011003  -0.009154  -0.006569   0.361506  -0.020327   0.005921
    18  H    0.009616   0.002123   0.000059  -0.029687   0.375560  -0.018449
    19  H   -0.002928  -0.005830  -0.000172  -0.026320   0.352934  -0.020684
    20  H    0.000020  -0.000610   0.000017   0.007410  -0.010456   0.313859
    21  H   -0.004590  -0.009594  -0.009652   0.010486  -0.000380  -0.000000
    22  H   -0.006769   0.001999   0.008590  -0.018127   0.007342  -0.000040
    23  H    0.000098  -0.012051  -0.001363   0.017330  -0.002124  -0.000641
    24  H    0.000031  -0.000012   0.008232  -0.004416   0.000424   0.000001
    25  H   -0.000023   0.000320   0.000049  -0.000152   0.000088  -0.000000
               7          8          9         10         11         12
     1  C   -0.052573   0.008714  -0.000084   0.388586   0.380427   0.385335
     2  C    0.242065  -0.018184   0.004071  -0.018221  -0.017139  -0.018202
     3  C   -0.058791  -0.008992  -0.000010  -0.005702   0.007599  -0.006403
     4  C   -0.049320  -0.006373  -0.000083  -0.003811  -0.010428   0.008058
     5  C   -0.008956  -0.003233   0.000036  -0.002552   0.002747   0.000143
     6  O   -0.000047   0.000040   0.000000   0.000030  -0.000072   0.000001
     7  C    4.993566   0.334105  -0.029874   0.007977  -0.009051  -0.005217
     8  C    0.334105   4.529039   0.309516  -0.000383   0.000401   0.000369
     9  O   -0.029874   0.309516   7.544225   0.000001  -0.000006  -0.000011
    10  H    0.007977  -0.000383   0.000001   0.611837  -0.023666  -0.018442
    11  H   -0.009051   0.000401  -0.000006  -0.023666   0.651559  -0.017140
    12  H   -0.005217   0.000369  -0.000011  -0.018442  -0.017140   0.619172
    13  H    0.009134   0.000183  -0.000000   0.003545   0.000185  -0.001072
    14  H   -0.003329  -0.002500  -0.000015  -0.000802   0.000095   0.004346
    15  H   -0.011686   0.002995  -0.000008   0.000171  -0.000518   0.000154
    16  H   -0.018226   0.007913  -0.000002  -0.000006  -0.000080  -0.000385
    17  H    0.010516  -0.000284   0.000002   0.005215  -0.000697   0.000145
    18  H   -0.004587   0.000512  -0.000002  -0.000126   0.005406  -0.000567
    19  H    0.011925  -0.002030  -0.000165   0.000205  -0.000378   0.000023
    20  H    0.000033  -0.000003   0.000000   0.000001   0.000020  -0.000001
    21  H    0.362147  -0.018376   0.003284  -0.000087  -0.001114   0.004330
    22  H    0.348015  -0.032294  -0.000738   0.000089   0.005960  -0.001268
    23  H   -0.024219   0.363221  -0.018649  -0.000002  -0.000025  -0.000028
    24  H   -0.017068   0.373502  -0.023400   0.000010  -0.000013  -0.000020
    25  H   -0.003052  -0.030850   0.323644   0.000001  -0.000002   0.000001
              13         14         15         16         17         18
     1  C   -0.005729  -0.006107   0.007370   0.008647  -0.011003   0.009616
     2  C   -0.017430  -0.023511  -0.013919  -0.002871  -0.009154   0.002123
     3  C    0.384772   0.390515   0.381531  -0.006174  -0.006569   0.000059
     4  C   -0.006555   0.007920  -0.008513   0.354553   0.361506  -0.029687
     5  C    0.000436  -0.000474   0.000441  -0.025635  -0.020327   0.375560
     6  O   -0.000004   0.000001  -0.000004   0.006252   0.005921  -0.018449
     7  C    0.009134  -0.003329  -0.011686  -0.018226   0.010516  -0.004587
     8  C    0.000183  -0.002500   0.002995   0.007913  -0.000284   0.000512
     9  O   -0.000000  -0.000015  -0.000008  -0.000002   0.000002  -0.000002
    10  H    0.003545  -0.000802   0.000171  -0.000006   0.005215  -0.000126
    11  H    0.000185   0.000095  -0.000518  -0.000080  -0.000697   0.005406
    12  H   -0.001072   0.004346   0.000154  -0.000385   0.000145  -0.000567
    13  H    0.618917  -0.018676  -0.015171  -0.001396   0.004812  -0.000056
    14  H   -0.018676   0.632102  -0.024427   0.000136   0.000077   0.000011
    15  H   -0.015171  -0.024427   0.643698   0.005747  -0.001187  -0.000000
    16  H   -0.001396   0.000136   0.005747   0.665701  -0.022456   0.009682
    17  H    0.004812   0.000077  -0.001187  -0.022456   0.637920  -0.011035
    18  H   -0.000056   0.000011  -0.000000   0.009682  -0.011035   0.631004
    19  H   -0.000002   0.000011  -0.000050  -0.013641   0.010104  -0.034779
    20  H    0.000000  -0.000000   0.000000  -0.000274  -0.000206  -0.004088
    21  H    0.000056   0.004673  -0.000370  -0.000218  -0.000207  -0.000102
    22  H   -0.000432   0.000179  -0.000177   0.000217  -0.000080   0.000378
    23  H    0.000002   0.000047   0.000078   0.000051  -0.000061  -0.000347
    24  H   -0.000596   0.000833   0.004591   0.000254  -0.000011  -0.000014
    25  H   -0.000000   0.000001  -0.000002  -0.000004  -0.000001  -0.000008
              19         20         21         22         23         24
     1  C   -0.002928   0.000020  -0.004590  -0.006769   0.000098   0.000031
     2  C   -0.005830  -0.000610  -0.009594   0.001999  -0.012051  -0.000012
     3  C   -0.000172   0.000017  -0.009652   0.008590  -0.001363   0.008232
     4  C   -0.026320   0.007410   0.010486  -0.018127   0.017330  -0.004416
     5  C    0.352934  -0.010456  -0.000380   0.007342  -0.002124   0.000424
     6  O   -0.020684   0.313859  -0.000000  -0.000040  -0.000641   0.000001
     7  C    0.011925   0.000033   0.362147   0.348015  -0.024219  -0.017068
     8  C   -0.002030  -0.000003  -0.018376  -0.032294   0.363221   0.373502
     9  O   -0.000165   0.000000   0.003284  -0.000738  -0.018649  -0.023400
    10  H    0.000205   0.000001  -0.000087   0.000089  -0.000002   0.000010
    11  H   -0.000378   0.000020  -0.001114   0.005960  -0.000025  -0.000013
    12  H    0.000023  -0.000001   0.004330  -0.001268  -0.000028  -0.000020
    13  H   -0.000002   0.000000   0.000056  -0.000432   0.000002  -0.000596
    14  H    0.000011  -0.000000   0.004673   0.000179   0.000047   0.000833
    15  H   -0.000050   0.000000  -0.000370  -0.000177   0.000078   0.004591
    16  H   -0.013641  -0.000274  -0.000218   0.000217   0.000051   0.000254
    17  H    0.010104  -0.000206  -0.000207  -0.000080  -0.000061  -0.000011
    18  H   -0.034779  -0.004088  -0.000102   0.000378  -0.000347  -0.000014
    19  H    0.687473  -0.004577   0.000145   0.002047   0.008576  -0.000076
    20  H   -0.004577   0.482320  -0.000001   0.000017  -0.000010   0.000000
    21  H    0.000145  -0.000001   0.630394  -0.026779   0.009094  -0.011248
    22  H    0.002047   0.000017  -0.026779   0.688276  -0.012721   0.008862
    23  H    0.008576  -0.000010   0.009094  -0.012721   0.637025  -0.028461
    24  H   -0.000076   0.000000  -0.011248   0.008862  -0.028461   0.607546
    25  H   -0.000132   0.000000  -0.001769   0.008322  -0.005683   0.007647
              25
     1  C   -0.000023
     2  C    0.000320
     3  C    0.000049
     4  C   -0.000152
     5  C    0.000088
     6  O   -0.000000
     7  C   -0.003052
     8  C   -0.030850
     9  O    0.323644
    10  H    0.000001
    11  H   -0.000002
    12  H    0.000001
    13  H   -0.000000
    14  H    0.000001
    15  H   -0.000002
    16  H   -0.000004
    17  H   -0.000001
    18  H   -0.000008
    19  H   -0.000132
    20  H    0.000000
    21  H   -0.001769
    22  H    0.008322
    23  H   -0.005683
    24  H    0.007647
    25  H    0.485565
          Atomic-Atomic Spin Densities.
               1          2          3          4          5          6
     1  C    0.035340   0.004186   0.000413  -0.003235   0.000082   0.000057
     2  C    0.004186   0.037362  -0.004091   0.000823  -0.001859   0.000101
     3  C    0.000413  -0.004091   0.000592  -0.000067   0.000006  -0.000001
     4  C   -0.003235   0.000823  -0.000067  -0.003943   0.006471  -0.001286
     5  C    0.000082  -0.001859   0.000006   0.006471  -0.006955  -0.021117
     6  O    0.000057   0.000101  -0.000001  -0.001286  -0.021117   0.349072
     7  C    0.000305   0.005100   0.001908   0.000779   0.000667  -0.000083
     8  C    0.000408  -0.008648   0.000566  -0.000163  -0.000037   0.000012
     9  O   -0.000031   0.000793  -0.000056  -0.000007  -0.000001  -0.000000
    10  H    0.000230  -0.002020   0.000263   0.001437   0.000072  -0.000045
    11  H    0.000830   0.000041  -0.000018   0.000004   0.000037  -0.000000
    12  H   -0.000902   0.001011  -0.000045   0.000075  -0.000004  -0.000000
    13  H   -0.000427  -0.000118   0.001095   0.000384   0.000004  -0.000002
    14  H    0.000017  -0.000006   0.000141  -0.000005  -0.000000  -0.000000
    15  H    0.000224  -0.002292   0.001613   0.000119   0.000009  -0.000002
    16  H   -0.000573   0.001137  -0.000194   0.000939  -0.000615   0.000067
    17  H    0.001068  -0.000061   0.000084   0.000918  -0.000337  -0.000162
    18  H   -0.002241   0.000472  -0.000026   0.001775   0.008829  -0.003921
    19  H    0.001014  -0.003036   0.000068   0.000567   0.013479  -0.003946
    20  H    0.000000   0.000013  -0.000000  -0.000072   0.000382   0.001141
    21  H   -0.001481   0.004127  -0.000444  -0.000081   0.000003   0.000001
    22  H    0.000179  -0.000071  -0.000023   0.000081  -0.000089   0.000004
    23  H   -0.000138   0.004041  -0.000290  -0.002031  -0.000252   0.000431
    24  H    0.000024  -0.000575   0.000136   0.000049   0.000000  -0.000001
    25  H    0.000001  -0.000007  -0.000000   0.000003  -0.000001   0.000000
               7          8          9         10         11         12
     1  C    0.000305   0.000408  -0.000031   0.000230   0.000830  -0.000902
     2  C    0.005100  -0.008648   0.000793  -0.002020   0.000041   0.001011
     3  C    0.001908   0.000566  -0.000056   0.000263  -0.000018  -0.000045
     4  C    0.000779  -0.000163  -0.000007   0.001437   0.000004   0.000075
     5  C    0.000667  -0.000037  -0.000001   0.000072   0.000037  -0.000004
     6  O   -0.000083   0.000012  -0.000000  -0.000045  -0.000000  -0.000000
     7  C    0.036202   0.037888  -0.006292  -0.000378   0.000081  -0.000309
     8  C    0.037888   0.020696  -0.037724  -0.000002  -0.000035  -0.000009
     9  O   -0.006292  -0.037724   0.421365   0.000001   0.000002   0.000004
    10  H   -0.000378  -0.000002   0.000001   0.013475   0.000241   0.000560
    11  H    0.000081  -0.000035   0.000002   0.000241  -0.001697   0.000043
    12  H   -0.000309  -0.000009   0.000004   0.000560   0.000043  -0.001054
    13  H   -0.000505   0.000014   0.000001   0.000500   0.000009   0.000059
    14  H   -0.000005   0.000009   0.000000  -0.000007  -0.000001  -0.000025
    15  H    0.001658  -0.000052  -0.000030  -0.000070  -0.000002  -0.000016
    16  H   -0.000665  -0.000161  -0.000000   0.000117  -0.000012   0.000005
    17  H    0.000218   0.000029  -0.000001  -0.000673   0.000048  -0.000000
    18  H   -0.000500  -0.000070   0.000003   0.000865  -0.000209   0.000026
    19  H    0.003077   0.000303   0.000015  -0.000116   0.000028  -0.000004
    20  H    0.000000   0.000000   0.000000  -0.000000  -0.000001  -0.000000
    21  H   -0.001289  -0.003579   0.001963   0.000122   0.000057   0.000321
    22  H    0.000174   0.001527  -0.000144  -0.000020   0.000061   0.000004
    23  H   -0.005417   0.013911  -0.003159   0.000011   0.000013   0.000009
    24  H    0.000912   0.001526   0.000079  -0.000002   0.000000  -0.000001
    25  H    0.000065   0.000928   0.001073  -0.000000   0.000000  -0.000000
              13         14         15         16         17         18
     1  C   -0.000427   0.000017   0.000224  -0.000573   0.001068  -0.002241
     2  C   -0.000118  -0.000006  -0.002292   0.001137  -0.000061   0.000472
     3  C    0.001095   0.000141   0.001613  -0.000194   0.000084  -0.000026
     4  C    0.000384  -0.000005   0.000119   0.000939   0.000918   0.001775
     5  C    0.000004  -0.000000   0.000009  -0.000615  -0.000337   0.008829
     6  O   -0.000002  -0.000000  -0.000002   0.000067  -0.000162  -0.003921
     7  C   -0.000505  -0.000005   0.001658  -0.000665   0.000218  -0.000500
     8  C    0.000014   0.000009  -0.000052  -0.000161   0.000029  -0.000070
     9  O    0.000001   0.000000  -0.000030  -0.000000  -0.000001   0.000003
    10  H    0.000500  -0.000007  -0.000070   0.000117  -0.000673   0.000865
    11  H    0.000009  -0.000001  -0.000002  -0.000012   0.000048  -0.000209
    12  H    0.000059  -0.000025  -0.000016   0.000005  -0.000000   0.000026
    13  H    0.003764  -0.000029  -0.000708   0.000172  -0.000299   0.000027
    14  H   -0.000029  -0.000312   0.000000  -0.000003   0.000005  -0.000000
    15  H   -0.000708   0.000000   0.003684  -0.000403   0.000128  -0.000015
    16  H    0.000172  -0.000003  -0.000403  -0.002965   0.000876   0.000065
    17  H   -0.000299   0.000005   0.000128   0.000876  -0.003283   0.000097
    18  H    0.000027  -0.000000  -0.000015   0.000065   0.000097   0.039168
    19  H   -0.000014   0.000001   0.000034  -0.000021  -0.000163  -0.004570
    20  H   -0.000000   0.000000   0.000000  -0.000002   0.000010  -0.000042
    21  H    0.000077   0.000001  -0.000210   0.000095  -0.000040   0.000093
    22  H    0.000000  -0.000001  -0.000000   0.000041  -0.000020   0.000102
    23  H    0.000026   0.000002  -0.000294   0.001590  -0.000161   0.000288
    24  H   -0.000011  -0.000002   0.000082  -0.000023   0.000003  -0.000002
    25  H   -0.000000  -0.000000  -0.000000   0.000001  -0.000000   0.000000
              19         20         21         22         23         24
     1  C    0.001014   0.000000  -0.001481   0.000179  -0.000138   0.000024
     2  C   -0.003036   0.000013   0.004127  -0.000071   0.004041  -0.000575
     3  C    0.000068  -0.000000  -0.000444  -0.000023  -0.000290   0.000136
     4  C    0.000567  -0.000072  -0.000081   0.000081  -0.002031   0.000049
     5  C    0.013479   0.000382   0.000003  -0.000089  -0.000252   0.000000
     6  O   -0.003946   0.001141   0.000001   0.000004   0.000431  -0.000001
     7  C    0.003077   0.000000  -0.001289   0.000174  -0.005417   0.000912
     8  C    0.000303   0.000000  -0.003579   0.001527   0.013911   0.001526
     9  O    0.000015   0.000000   0.001963  -0.000144  -0.003159   0.000079
    10  H   -0.000116  -0.000000   0.000122  -0.000020   0.000011  -0.000002
    11  H    0.000028  -0.000001   0.000057   0.000061   0.000013   0.000000
    12  H   -0.000004  -0.000000   0.000321   0.000004   0.000009  -0.000001
    13  H   -0.000014  -0.000000   0.000077   0.000000   0.000026  -0.000011
    14  H    0.000001   0.000000   0.000001  -0.000001   0.000002  -0.000002
    15  H    0.000034   0.000000  -0.000210  -0.000000  -0.000294   0.000082
    16  H   -0.000021  -0.000002   0.000095   0.000041   0.001590  -0.000023
    17  H   -0.000163   0.000010  -0.000040  -0.000020  -0.000161   0.000003
    18  H   -0.004570  -0.000042   0.000093   0.000102   0.000288  -0.000002
    19  H    0.038463   0.000163  -0.000270  -0.000276  -0.004379   0.000024
    20  H    0.000163  -0.009803  -0.000000  -0.000000  -0.000000   0.000000
    21  H   -0.000270  -0.000000   0.000234   0.000319   0.000257  -0.000106
    22  H   -0.000276  -0.000000   0.000319  -0.004343  -0.000194  -0.000058
    23  H   -0.004379  -0.000000   0.000257  -0.000194   0.044400  -0.000960
    24  H    0.000024   0.000000  -0.000106  -0.000058  -0.000960  -0.002574
    25  H   -0.000004  -0.000000   0.000048  -0.000118   0.000073  -0.000143
              25
     1  C    0.000001
     2  C   -0.000007
     3  C   -0.000000
     4  C    0.000003
     5  C   -0.000001
     6  O    0.000000
     7  C    0.000065
     8  C    0.000928
     9  O    0.001073
    10  H   -0.000000
    11  H    0.000000
    12  H   -0.000000
    13  H   -0.000000
    14  H   -0.000000
    15  H   -0.000000
    16  H    0.000001
    17  H   -0.000000
    18  H    0.000000
    19  H   -0.000004
    20  H   -0.000000
    21  H    0.000048
    22  H   -0.000118
    23  H    0.000073
    24  H   -0.000143
    25  H   -0.011513
 Mulliken charges and spin densities:
               1          2
     1  C    0.067996   0.035349
     2  C   -0.310404   0.036424
     3  C    0.068348   0.001628
     4  C    0.004267   0.003532
     5  C    0.159647  -0.001227
     6  O   -0.132535   0.320320
     7  C   -0.023487   0.073592
     8  C    0.192993   0.027334
     9  O   -0.111729   0.377855
    10  H    0.056134   0.014560
    11  H    0.025928  -0.000480
    12  H    0.046679  -0.000251
    13  H    0.045076   0.004018
    14  H    0.038895  -0.000220
    15  H    0.029254   0.003455
    16  H    0.032211  -0.000530
    17  H    0.047059  -0.001716
    18  H    0.069497   0.040214
    19  H    0.038323   0.040436
    20  H    0.216530  -0.008209
    21  H    0.059878   0.000217
    22  H    0.019131  -0.002864
    23  H    0.070862   0.047777
    24  H    0.073405  -0.001623
    25  H    0.216041  -0.009594
 Sum of Mulliken charges =   1.00000   1.00000
 Mulliken charges and spin densities with hydrogens summed into heavy atoms:
               1          2
     1  C    0.196737   0.049179
     2  C   -0.310404   0.036424
     3  C    0.181573   0.008881
     4  C    0.083537   0.001287
     5  C    0.267467   0.079423
     6  O    0.083995   0.312111
     7  C    0.055522   0.070945
     8  C    0.337261   0.073489
     9  O    0.104312   0.368261
 Electronic spatial extent (au):  <R**2>=           1593.2734
 Charge=              1.0000 electrons
 Dipole moment (field-independent basis, Debye):
    X=              0.6980    Y=             -3.4824    Z=              2.4572  Tot=              4.3188
 Quadrupole moment (field-independent basis, Debye-Ang):
   XX=            -37.4833   YY=            -38.9883   ZZ=            -50.8643
   XY=             -2.6633   XZ=              2.0995   YZ=             -4.7947
 Traceless Quadrupole moment (field-independent basis, Debye-Ang):
   XX=              4.9620   YY=              3.4570   ZZ=             -8.4190
   XY=             -2.6633   XZ=              2.0995   YZ=             -4.7947
 Octapole moment (field-independent basis, Debye-Ang**2):
  XXX=             32.2715  YYY=            -33.8164  ZZZ=              2.0569  XYY=              9.7530
  XXY=            -37.8090  XXZ=             20.8511  XZZ=             -6.0953  YZZ=             -7.7615
  YYZ=             11.4139  XYZ=             -0.3498
 Hexadecapole moment (field-independent basis, Debye-Ang**3):
 XXXX=           -876.5252 YYYY=           -581.7285 ZZZZ=           -264.3065 XXXY=            -80.8505
 XXXZ=             13.4270 YYYX=            -21.6888 YYYZ=            -22.3740 ZZZX=             -4.6007
 ZZZY=             -5.5493 XXYY=           -176.1951 XXZZ=           -190.8014 YYZZ=           -143.2870
 XXYZ=            -42.4204 YYXZ=             -8.3281 ZZXY=             11.5937
 N-N= 4.997279626441D+02 E-N=-1.977581359368D+03  KE= 4.216896034373D+02
                          Isotropic Fermi Contact Couplings
        Atom                 a.u.       MegaHertz       Gauss      10(-4) cm-1
     1  C(13)              0.02114      23.76864       8.48124       7.92836
     2  C(13)             -0.00033      -0.37448      -0.13362      -0.12491
     3  C(13)             -0.00184      -2.06916      -0.73833      -0.69020
     4  C(13)             -0.00227      -2.54726      -0.90893      -0.84967
     5  C(13)             -0.01470     -16.52677      -5.89716      -5.51274
     6  O(17)              0.11659     -70.67407     -25.21827     -23.57433
     7  C(13)              0.00172       1.92973       0.68858       0.64369
     8  C(13)             -0.01230     -13.82959      -4.93474      -4.61305
     9  O(17)              0.13781     -83.53734     -29.80820     -27.86506
    10  H(1)               0.00568      25.36840       9.05208       8.46199
    11  H(1)               0.00008       0.36022       0.12854       0.12016
    12  H(1)              -0.00020      -0.88830      -0.31697      -0.29631
    13  H(1)               0.00166       7.39936       2.64028       2.46816
    14  H(1)              -0.00007      -0.31821      -0.11355      -0.10615
    15  H(1)               0.00142       6.35090       2.26616       2.11843
    16  H(1)              -0.00003      -0.15606      -0.05569      -0.05206
    17  H(1)              -0.00033      -1.46837      -0.52395      -0.48980
    18  H(1)               0.01890      84.46687      30.13988      28.17512
    19  H(1)               0.02067      92.40081      32.97091      30.82159
    20  H(1)              -0.00436     -19.50808      -6.96097      -6.50719
    21  H(1)              -0.00042      -1.87831      -0.67023      -0.62654
    22  H(1)              -0.00097      -4.34042      -1.54877      -1.44781
    23  H(1)               0.02449     109.47904      39.06485      36.51828
    24  H(1)              -0.00079      -3.53893      -1.26278      -1.18046
    25  H(1)              -0.00513     -22.91408      -8.17631      -7.64331
 --------------------------------------------------------
       Center         ----  Spin Dipole Couplings  ----
                      3XX-RR        3YY-RR        3ZZ-RR
 --------------------------------------------------------
     1   Atom       -0.015601      0.034357     -0.018756
     2   Atom        0.007719      0.023184     -0.030904
     3   Atom        0.000507      0.001682     -0.002189
     4   Atom        0.001221      0.001236     -0.002457
     5   Atom        0.015818      0.012102     -0.027919
     6   Atom        0.166388      0.283665     -0.450053
     7   Atom        0.004139      0.038751     -0.042890
     8   Atom       -0.052972      0.059891     -0.006919
     9   Atom       -0.733222      0.842725     -0.109502
    10   Atom        0.002069      0.000045     -0.002113
    11   Atom       -0.001633     -0.002388      0.004021
    12   Atom        0.000977      0.001968     -0.002945
    13   Atom       -0.000803      0.000842     -0.000039
    14   Atom       -0.000733      0.002185     -0.001452
    15   Atom       -0.001546     -0.000010      0.001556
    16   Atom        0.002901     -0.002738     -0.000162
    17   Atom       -0.000834      0.002717     -0.001883
    18   Atom       -0.005357     -0.005703      0.011060
    19   Atom        0.006311     -0.001629     -0.004682
    20   Atom       -0.011429      0.016019     -0.004591
    21   Atom        0.003740      0.003688     -0.007428
    22   Atom       -0.001372     -0.002111      0.003483
    23   Atom        0.015120     -0.003795     -0.011326
    24   Atom       -0.005486     -0.001921      0.007407
    25   Atom       -0.038526     -0.000910      0.039436
 --------------------------------------------------------
                        XY            XZ            YZ
 --------------------------------------------------------
     1   Atom        0.031577      0.015088      0.028829
     2   Atom        0.050667      0.017842      0.020117
     3   Atom        0.004230      0.001962     -0.001004
     4   Atom       -0.003180      0.000128      0.001369
     5   Atom        0.038058      0.012680      0.027403
     6   Atom        0.850235      0.393631      0.424444
     7   Atom        0.094753      0.052481      0.063263
     8   Atom        0.001585     -0.012615      0.082293
     9   Atom       -0.216639     -0.146455      1.009443
    10   Atom        0.003286     -0.003408     -0.000838
    11   Atom       -0.000533      0.004247      0.000354
    12   Atom       -0.001581     -0.001754      0.003576
    13   Atom        0.000808     -0.000578     -0.002040
    14   Atom       -0.000633      0.000558     -0.001338
    15   Atom        0.000441     -0.000036     -0.001837
    16   Atom       -0.001739      0.001010     -0.001657
    17   Atom       -0.001886     -0.000753     -0.002413
    18   Atom       -0.001333      0.002763      0.007834
    19   Atom        0.006282     -0.008388     -0.006703
    20   Atom       -0.018392      0.031431     -0.034679
    21   Atom       -0.002354     -0.002753      0.007552
    22   Atom        0.001406      0.006255     -0.003534
    23   Atom       -0.012264     -0.005738      0.002030
    24   Atom       -0.000039      0.002119     -0.007340
    25   Atom       -0.019046      0.026186     -0.034072
 --------------------------------------------------------


 ---------------------------------------------------------------------------------
              Anisotropic Spin Dipole Couplings in Principal Axis System
 ---------------------------------------------------------------------------------

       Atom             a.u.   MegaHertz   Gauss  10(-4) cm-1        Axes

              Baa    -0.0324    -4.343    -1.550    -1.449 -0.6219 -0.0435  0.7819
     1 C(13)  Bbb    -0.0303    -4.063    -1.450    -1.355  0.6683 -0.5499  0.5009
              Bcc     0.0626     8.405     2.999     2.804  0.4082  0.8341  0.3711
 
              Baa    -0.0379    -5.086    -1.815    -1.696 -0.3057 -0.0594  0.9503
     2 C(13)  Bbb    -0.0357    -4.793    -1.710    -1.599  0.7123 -0.6765  0.1869
              Bcc     0.0736     9.879     3.525     3.295  0.6318  0.7340  0.2491
 
              Baa    -0.0049    -0.656    -0.234    -0.219 -0.6097  0.4880  0.6246
     3 C(13)  Bbb    -0.0005    -0.069    -0.025    -0.023  0.4254 -0.4635  0.7773
              Bcc     0.0054     0.725     0.259     0.242  0.6688  0.7397  0.0750
 
              Baa    -0.0034    -0.450    -0.161    -0.150 -0.3609 -0.4873  0.7952
     4 C(13)  Bbb    -0.0012    -0.157    -0.056    -0.052  0.6323  0.4989  0.5927
              Bcc     0.0045     0.607     0.217     0.202 -0.6855  0.7167  0.1280
 
              Baa    -0.0428    -5.746    -2.050    -1.917  0.1629 -0.5285  0.8332
     5 C(13)  Bbb    -0.0182    -2.449    -0.874    -0.817  0.7320 -0.5015 -0.4612
              Bcc     0.0611     8.195     2.924     2.734  0.6616  0.6850  0.3052
 
              Baa    -0.6448    46.660    16.649    15.564 -0.1433 -0.2999  0.9431
     6 O(17)  Bbb    -0.6271    45.373    16.190    15.135  0.7493 -0.6555 -0.0945
              Bcc     1.2719   -92.033   -32.840   -30.699  0.6465  0.6931  0.3187
 
              Baa    -0.0775   -10.401    -3.711    -3.469 -0.1915 -0.3441  0.9192
     7 C(13)  Bbb    -0.0749   -10.046    -3.585    -3.351  0.7844 -0.6166 -0.0675
              Bcc     0.1524    20.446     7.296     6.820  0.5900  0.7081  0.3880
 
              Baa    -0.0700    -9.391    -3.351    -3.132  0.5590 -0.4487  0.6973
     8 C(13)  Bbb    -0.0455    -6.108    -2.179    -2.037  0.8285  0.3368 -0.4474
              Bcc     0.1155    15.499     5.530     5.170 -0.0341  0.8278  0.5600
 
              Baa    -0.7670    55.498    19.803    18.512  0.9103 -0.1250  0.3947
     9 O(17)  Bbb    -0.7461    53.990    19.265    18.009 -0.3975 -0.5301  0.7490
              Bcc     1.5131  -109.488   -39.068   -36.521 -0.1156  0.8387  0.5322
 
              Baa    -0.0043    -2.280    -0.814    -0.761  0.5621 -0.2765  0.7795
    10 H(1)   Bbb    -0.0016    -0.841    -0.300    -0.281 -0.2802  0.8231  0.4940
              Bcc     0.0059     3.122     1.114     1.041  0.7782  0.4960 -0.3852
 
              Baa    -0.0041    -2.208    -0.788    -0.737  0.8275  0.3417 -0.4455
    11 H(1)   Bbb    -0.0022    -1.151    -0.411    -0.384 -0.3043  0.9398  0.1554
              Bcc     0.0063     3.359     1.199     1.121  0.4718  0.0070  0.8817
 
              Baa    -0.0050    -2.641    -0.942    -0.881  0.1502 -0.4266  0.8919
    12 H(1)   Bbb    -0.0001    -0.064    -0.023    -0.021  0.8633  0.4963  0.0920
              Bcc     0.0051     2.705     0.965     0.902 -0.4819  0.7561  0.4428
 
              Baa    -0.0017    -0.902    -0.322    -0.301 -0.0885  0.6418  0.7618
    13 H(1)   Bbb    -0.0011    -0.573    -0.204    -0.191  0.9594 -0.1507  0.2384
              Bcc     0.0028     1.475     0.526     0.492  0.2678  0.7519 -0.6024
 
              Baa    -0.0020    -1.062    -0.379    -0.354 -0.2833  0.2535  0.9249
    14 H(1)   Bbb    -0.0008    -0.430    -0.153    -0.143  0.9344  0.2902  0.2066
              Bcc     0.0028     1.492     0.532     0.498 -0.2160  0.9228 -0.3191
 
              Baa    -0.0018    -0.950    -0.339    -0.317  0.8466 -0.4700 -0.2497
    15 H(1)   Bbb    -0.0010    -0.537    -0.192    -0.179  0.5284  0.6865  0.4995
              Bcc     0.0028     1.487     0.531     0.496 -0.0634 -0.5548  0.8296
 
              Baa    -0.0038    -2.004    -0.715    -0.669  0.1821  0.9114  0.3690
    16 H(1)   Bbb    -0.0002    -0.088    -0.031    -0.029 -0.4331 -0.2626  0.8622
              Bcc     0.0039     2.092     0.747     0.698  0.8828 -0.3168  0.3469
 
              Baa    -0.0037    -1.979    -0.706    -0.660  0.4813  0.4285  0.7647
    17 H(1)   Bbb    -0.0005    -0.255    -0.091    -0.085  0.8271  0.0668 -0.5580
              Bcc     0.0042     2.234     0.797     0.745 -0.2902  0.9011 -0.3222
 
              Baa    -0.0099    -5.307    -1.894    -1.770  0.4548  0.8132 -0.3631
    18 H(1)   Bbb    -0.0044    -2.362    -0.843    -0.788  0.8842 -0.4609  0.0754
              Bcc     0.0144     7.669     2.736     2.558  0.1060  0.3553  0.9287
 
              Baa    -0.0107    -5.726    -2.043    -1.910  0.2529  0.4544  0.8541
    19 H(1)   Bbb    -0.0047    -2.488    -0.888    -0.830 -0.6079  0.7614 -0.2251
              Bcc     0.0154     8.214     2.931     2.740  0.7526  0.4623 -0.4688
 
              Baa    -0.0421   -22.469    -8.018    -7.495 -0.6150  0.2513  0.7474
    20 H(1)   Bbb    -0.0164    -8.750    -3.122    -2.919  0.6524  0.6946  0.3033
              Bcc     0.0585    31.219    11.140    10.414 -0.4429  0.6741 -0.5911
 
              Baa    -0.0114    -6.072    -2.167    -2.025  0.0955 -0.4340  0.8958
    21 H(1)   Bbb     0.0019     1.012     0.361     0.337  0.8555  0.4958  0.1490
              Bcc     0.0095     5.061     1.806     1.688 -0.5089  0.7522  0.4187
 
              Baa    -0.0076    -4.044    -1.443    -1.349  0.6621 -0.5194 -0.5403
    22 H(1)   Bbb    -0.0007    -0.349    -0.124    -0.116  0.5485  0.8270 -0.1229
              Bcc     0.0082     4.392     1.567     1.465  0.5107 -0.2150  0.8325
 
              Baa    -0.0126    -6.718    -2.397    -2.241  0.2615  0.1443  0.9544
    23 H(1)   Bbb    -0.0096    -5.148    -1.837    -1.717  0.3855  0.8909 -0.2403
              Bcc     0.0222    11.866     4.234     3.958  0.8849 -0.4307 -0.1773
 
              Baa    -0.0068    -3.634    -1.297    -1.212  0.6548 -0.6274 -0.4215
    24 H(1)   Bbb    -0.0048    -2.579    -0.920    -0.860  0.7479  0.6184  0.2414
              Bcc     0.0116     6.214     2.217     2.073  0.1092 -0.4733  0.8741
 
              Baa    -0.0486   -25.938    -9.255    -8.652  0.9510  0.2455 -0.1878
    25 H(1)   Bbb    -0.0199   -10.634    -3.794    -3.547 -0.1119  0.8398  0.5313
              Bcc     0.0685    36.572    13.050    12.199  0.2882 -0.4843  0.8261
 

 ---------------------------------------------------------------------------------

 ******************************Gaussian NBO Version 3.1******************************
             N A T U R A L   A T O M I C   O R B I T A L   A N D
          N A T U R A L   B O N D   O R B I T A L   A N A L Y S I S
 ******************************Gaussian NBO Version 3.1******************************
       /RESON  / : Allow strongly delocalized NBO set

 Analyzing the SCF density

 Job title: 43                                                              

 Storage needed:    129414 in NPA,    171001 in NBO ( 939520721 available)
 GSVD:  LWork=       24012 too small for GESVD, short by       11990 words or       11990 for optimal perf.


 NATURAL POPULATIONS:  Natural atomic orbital occupancies 
                                                          
   NAO  Atom  No  lang   Type(AO)    Occupancy
 --------------------------------------------
     1    C    1  S      Cor( 1S)     1.99915
     2    C    1  S      Val( 2S)     1.07929
     3    C    1  S      Ryd( 3S)     0.00143
     4    C    1  px     Val( 2p)     1.22588
     5    C    1  px     Ryd( 3p)     0.00356
     6    C    1  py     Val( 2p)     1.15984
     7    C    1  py     Ryd( 3p)     0.00343
     8    C    1  pz     Val( 2p)     1.13982
     9    C    1  pz     Ryd( 3p)     0.00311
    10    C    1  dxy    Ryd( 3d)     0.00076
    11    C    1  dxz    Ryd( 3d)     0.00045
    12    C    1  dyz    Ryd( 3d)     0.00076
    13    C    1  dx2y2  Ryd( 3d)     0.00015
    14    C    1  dz2    Ryd( 3d)     0.00037

    15    C    2  S      Cor( 1S)     1.99886
    16    C    2  S      Val( 2S)     0.88103
    17    C    2  S      Ryd( 3S)     0.00052
    18    C    2  px     Val( 2p)     1.03496
    19    C    2  px     Ryd( 3p)     0.00232
    20    C    2  py     Val( 2p)     1.04589
    21    C    2  py     Ryd( 3p)     0.00311
    22    C    2  pz     Val( 2p)     1.08318
    23    C    2  pz     Ryd( 3p)     0.00541
    24    C    2  dxy    Ryd( 3d)     0.00115
    25    C    2  dxz    Ryd( 3d)     0.00085
    26    C    2  dyz    Ryd( 3d)     0.00110
    27    C    2  dx2y2  Ryd( 3d)     0.00066
    28    C    2  dz2    Ryd( 3d)     0.00081

    29    C    3  S      Cor( 1S)     1.99917
    30    C    3  S      Val( 2S)     1.07550
    31    C    3  S      Ryd( 3S)     0.00146
    32    C    3  px     Val( 2p)     1.22484
    33    C    3  px     Ryd( 3p)     0.00366
    34    C    3  py     Val( 2p)     1.17587
    35    C    3  py     Ryd( 3p)     0.00342
    36    C    3  pz     Val( 2p)     1.14061
    37    C    3  pz     Ryd( 3p)     0.00334
    38    C    3  dxy    Ryd( 3d)     0.00075
    39    C    3  dxz    Ryd( 3d)     0.00044
    40    C    3  dyz    Ryd( 3d)     0.00073
    41    C    3  dx2y2  Ryd( 3d)     0.00014
    42    C    3  dz2    Ryd( 3d)     0.00038

    43    C    4  S      Cor( 1S)     1.99906
    44    C    4  S      Val( 2S)     1.00988
    45    C    4  S      Ryd( 3S)     0.00298
    46    C    4  px     Val( 2p)     1.15129
    47    C    4  px     Ryd( 3p)     0.00540
    48    C    4  py     Val( 2p)     1.13824
    49    C    4  py     Ryd( 3p)     0.00496
    50    C    4  pz     Val( 2p)     1.15008
    51    C    4  pz     Ryd( 3p)     0.00382
    52    C    4  dxy    Ryd( 3d)     0.00076
    53    C    4  dxz    Ryd( 3d)     0.00064
    54    C    4  dyz    Ryd( 3d)     0.00089
    55    C    4  dx2y2  Ryd( 3d)     0.00034
    56    C    4  dz2    Ryd( 3d)     0.00035

    57    C    5  S      Cor( 1S)     1.99904
    58    C    5  S      Val( 2S)     1.00516
    59    C    5  S      Ryd( 3S)     0.00264
    60    C    5  px     Val( 2p)     0.90794
    61    C    5  px     Ryd( 3p)     0.00301
    62    C    5  py     Val( 2p)     1.05164
    63    C    5  py     Ryd( 3p)     0.00174
    64    C    5  pz     Val( 2p)     1.06861
    65    C    5  pz     Ryd( 3p)     0.00232
    66    C    5  dxy    Ryd( 3d)     0.00169
    67    C    5  dxz    Ryd( 3d)     0.00156
    68    C    5  dyz    Ryd( 3d)     0.00118
    69    C    5  dx2y2  Ryd( 3d)     0.00120
    70    C    5  dz2    Ryd( 3d)     0.00107

    71    O    6  S      Cor( 1S)     1.99975
    72    O    6  S      Val( 2S)     1.68832
    73    O    6  S      Ryd( 3S)     0.00114
    74    O    6  px     Val( 2p)     1.53177
    75    O    6  px     Ryd( 3p)     0.00178
    76    O    6  py     Val( 2p)     1.56366
    77    O    6  py     Ryd( 3p)     0.00203
    78    O    6  pz     Val( 2p)     1.71511
    79    O    6  pz     Ryd( 3p)     0.00100
    80    O    6  dxy    Ryd( 3d)     0.00042
    81    O    6  dxz    Ryd( 3d)     0.00125
    82    O    6  dyz    Ryd( 3d)     0.00131
    83    O    6  dx2y2  Ryd( 3d)     0.00026
    84    O    6  dz2    Ryd( 3d)     0.00117

    85    C    7  S      Cor( 1S)     1.99904
    86    C    7  S      Val( 2S)     1.02412
    87    C    7  S      Ryd( 3S)     0.00274
    88    C    7  px     Val( 2p)     1.15431
    89    C    7  px     Ryd( 3p)     0.00395
    90    C    7  py     Val( 2p)     1.11290
    91    C    7  py     Ryd( 3p)     0.00458
    92    C    7  pz     Val( 2p)     1.14407
    93    C    7  pz     Ryd( 3p)     0.00345
    94    C    7  dxy    Ryd( 3d)     0.00078
    95    C    7  dxz    Ryd( 3d)     0.00062
    96    C    7  dyz    Ryd( 3d)     0.00091
    97    C    7  dx2y2  Ryd( 3d)     0.00044
    98    C    7  dz2    Ryd( 3d)     0.00038

    99    C    8  S      Cor( 1S)     1.99903
   100    C    8  S      Val( 2S)     1.00949
   101    C    8  S      Ryd( 3S)     0.00192
   102    C    8  px     Val( 2p)     0.90694
   103    C    8  px     Ryd( 3p)     0.00556
   104    C    8  py     Val( 2p)     1.02974
   105    C    8  py     Ryd( 3p)     0.00226
   106    C    8  pz     Val( 2p)     1.07939
   107    C    8  pz     Ryd( 3p)     0.00122
   108    C    8  dxy    Ryd( 3d)     0.00171
   109    C    8  dxz    Ryd( 3d)     0.00140
   110    C    8  dyz    Ryd( 3d)     0.00110
   111    C    8  dx2y2  Ryd( 3d)     0.00119
   112    C    8  dz2    Ryd( 3d)     0.00109

   113    O    9  S      Cor( 1S)     1.99976
   114    O    9  S      Val( 2S)     1.68774
   115    O    9  S      Ryd( 3S)     0.00081
   116    O    9  px     Val( 2p)     1.69197
   117    O    9  px     Ryd( 3p)     0.00112
   118    O    9  py     Val( 2p)     1.54495
   119    O    9  py     Ryd( 3p)     0.00211
   120    O    9  pz     Val( 2p)     1.52191
   121    O    9  pz     Ryd( 3p)     0.00207
   122    O    9  dxy    Ryd( 3d)     0.00111
   123    O    9  dxz    Ryd( 3d)     0.00123
   124    O    9  dyz    Ryd( 3d)     0.00064
   125    O    9  dx2y2  Ryd( 3d)     0.00108
   126    O    9  dz2    Ryd( 3d)     0.00069

   127    H   10  S      Val( 1S)     0.74540
   128    H   10  S      Ryd( 2S)     0.00115
   129    H   10  px     Ryd( 2p)     0.00048
   130    H   10  py     Ryd( 2p)     0.00038
   131    H   10  pz     Ryd( 2p)     0.00016

   132    H   11  S      Val( 1S)     0.77854
   133    H   11  S      Ryd( 2S)     0.00129
   134    H   11  px     Ryd( 2p)     0.00026
   135    H   11  py     Ryd( 2p)     0.00024
   136    H   11  pz     Ryd( 2p)     0.00055

   137    H   12  S      Val( 1S)     0.75406
   138    H   12  S      Ryd( 2S)     0.00123
   139    H   12  px     Ryd( 2p)     0.00039
   140    H   12  py     Ryd( 2p)     0.00040
   141    H   12  pz     Ryd( 2p)     0.00022

   142    H   13  S      Val( 1S)     0.75224
   143    H   13  S      Ryd( 2S)     0.00111
   144    H   13  px     Ryd( 2p)     0.00039
   145    H   13  py     Ryd( 2p)     0.00042
   146    H   13  pz     Ryd( 2p)     0.00022

   147    H   14  S      Val( 1S)     0.76248
   148    H   14  S      Ryd( 2S)     0.00119
   149    H   14  px     Ryd( 2p)     0.00048
   150    H   14  py     Ryd( 2p)     0.00037
   151    H   14  pz     Ryd( 2p)     0.00016

   152    H   15  S      Val( 1S)     0.77412
   153    H   15  S      Ryd( 2S)     0.00112
   154    H   15  px     Ryd( 2p)     0.00025
   155    H   15  py     Ryd( 2p)     0.00024
   156    H   15  pz     Ryd( 2p)     0.00055

   157    H   16  S      Val( 1S)     0.76233
   158    H   16  S      Ryd( 2S)     0.00269
   159    H   16  px     Ryd( 2p)     0.00016
   160    H   16  py     Ryd( 2p)     0.00026
   161    H   16  pz     Ryd( 2p)     0.00060

   162    H   17  S      Val( 1S)     0.74041
   163    H   17  S      Ryd( 2S)     0.00286
   164    H   17  px     Ryd( 2p)     0.00043
   165    H   17  py     Ryd( 2p)     0.00033
   166    H   17  pz     Ryd( 2p)     0.00024

   167    H   18  S      Val( 1S)     0.76247
   168    H   18  S      Ryd( 2S)     0.00184
   169    H   18  px     Ryd( 2p)     0.00022
   170    H   18  py     Ryd( 2p)     0.00035
   171    H   18  pz     Ryd( 2p)     0.00058

   172    H   19  S      Val( 1S)     0.78575
   173    H   19  S      Ryd( 2S)     0.00225
   174    H   19  px     Ryd( 2p)     0.00043
   175    H   19  py     Ryd( 2p)     0.00044
   176    H   19  pz     Ryd( 2p)     0.00027

   177    H   20  S      Val( 1S)     0.50446
   178    H   20  S      Ryd( 2S)     0.00109
   179    H   20  px     Ryd( 2p)     0.00153
   180    H   20  py     Ryd( 2p)     0.00182
   181    H   20  pz     Ryd( 2p)     0.00145

   182    H   21  S      Val( 1S)     0.73309
   183    H   21  S      Ryd( 2S)     0.00298
   184    H   21  px     Ryd( 2p)     0.00043
   185    H   21  py     Ryd( 2p)     0.00033
   186    H   21  pz     Ryd( 2p)     0.00023

   187    H   22  S      Val( 1S)     0.77214
   188    H   22  S      Ryd( 2S)     0.00295
   189    H   22  px     Ryd( 2p)     0.00021
   190    H   22  py     Ryd( 2p)     0.00023
   191    H   22  pz     Ryd( 2p)     0.00060

   192    H   23  S      Val( 1S)     0.76239
   193    H   23  S      Ryd( 2S)     0.00187
   194    H   23  px     Ryd( 2p)     0.00045
   195    H   23  py     Ryd( 2p)     0.00046
   196    H   23  pz     Ryd( 2p)     0.00028

   197    H   24  S      Val( 1S)     0.76041
   198    H   24  S      Ryd( 2S)     0.00173
   199    H   24  px     Ryd( 2p)     0.00019
   200    H   24  py     Ryd( 2p)     0.00026
   201    H   24  pz     Ryd( 2p)     0.00065

   202    H   25  S      Val( 1S)     0.51060
   203    H   25  S      Ryd( 2S)     0.00132
   204    H   25  px     Ryd( 2p)     0.00120
   205    H   25  py     Ryd( 2p)     0.00147
   206    H   25  pz     Ryd( 2p)     0.00192

 WARNING:  1 low occupancy (<1.9990e) core orbital  found on  C    2


 Summary of Natural Population Analysis:                  
                                                          
                                       Natural Population 
                Natural  -----------------------------------------------
    Atom  No    Charge         Core      Valence    Rydberg      Total
 -----------------------------------------------------------------------
      C    1   -0.61799      1.99915     4.60482    0.01403     6.61799
      C    2   -0.05986      1.99886     4.04506    0.01594     6.05986
      C    3   -0.63033      1.99917     4.61683    0.01432     6.63033
      C    4   -0.46870      1.99906     4.44949    0.02015     6.46870
      C    5   -0.04880      1.99904     4.03335    0.01641     6.04880
      O    6   -0.50899      1.99975     6.49887    0.01037     8.50899
      C    7   -0.45229      1.99904     4.43540    0.01785     6.45229
      C    8   -0.04205      1.99903     4.02556    0.01746     6.04205
      O    9   -0.45718      1.99976     6.44656    0.01085     8.45718
      H   10    0.25242      0.00000     0.74540    0.00217     0.74758
      H   11    0.21912      0.00000     0.77854    0.00234     0.78088
      H   12    0.24369      0.00000     0.75406    0.00224     0.75631
      H   13    0.24562      0.00000     0.75224    0.00214     0.75438
      H   14    0.23532      0.00000     0.76248    0.00220     0.76468
      H   15    0.22371      0.00000     0.77412    0.00216     0.77629
      H   16    0.23396      0.00000     0.76233    0.00371     0.76604
      H   17    0.25573      0.00000     0.74041    0.00386     0.74427
      H   18    0.23454      0.00000     0.76247    0.00299     0.76546
      H   19    0.21085      0.00000     0.78575    0.00340     0.78915
      H   20    0.48964      0.00000     0.50446    0.00589     0.51036
      H   21    0.26293      0.00000     0.73309    0.00398     0.73707
      H   22    0.22387      0.00000     0.77214    0.00400     0.77613
      H   23    0.23455      0.00000     0.76239    0.00306     0.76545
      H   24    0.23675      0.00000     0.76041    0.00283     0.76325
      H   25    0.48349      0.00000     0.51060    0.00591     0.51651
 =======================================================================
   * Total *    1.00000     17.99287    54.81685    0.19028    73.00000

                                 Natural Population      
 --------------------------------------------------------
   Core                      17.99287 ( 99.9604% of  18)
   Valence                   54.81685 ( 99.6670% of  55)
   Natural Minimal Basis     72.80972 ( 99.7393% of  73)
   Natural Rydberg Basis      0.19028 (  0.2607% of  73)
 --------------------------------------------------------

    Atom  No          Natural Electron Configuration
 ----------------------------------------------------------------------------
      C    1      [core]2S( 1.08)2p( 3.53)3p( 0.01)
      C    2      [core]2S( 0.88)2p( 3.16)3p( 0.01)
      C    3      [core]2S( 1.08)2p( 3.54)3p( 0.01)
      C    4      [core]2S( 1.01)2p( 3.44)3p( 0.01)
      C    5      [core]2S( 1.01)2p( 3.03)3p( 0.01)3d( 0.01)
      O    6      [core]2S( 1.69)2p( 4.81)
      C    7      [core]2S( 1.02)2p( 3.41)3p( 0.01)
      C    8      [core]2S( 1.01)2p( 3.02)3p( 0.01)3d( 0.01)
      O    9      [core]2S( 1.69)2p( 4.76)3p( 0.01)
      H   10            1S( 0.75)
      H   11            1S( 0.78)
      H   12            1S( 0.75)
      H   13            1S( 0.75)
      H   14            1S( 0.76)
      H   15            1S( 0.77)
      H   16            1S( 0.76)
      H   17            1S( 0.74)
      H   18            1S( 0.76)
      H   19            1S( 0.79)
      H   20            1S( 0.50)
      H   21            1S( 0.73)
      H   22            1S( 0.77)
      H   23            1S( 0.76)
      H   24            1S( 0.76)
      H   25            1S( 0.51)


 ***************************************************
 *******         Alpha spin orbitals         *******
 ***************************************************


 NATURAL POPULATIONS:  Natural atomic orbital occupancies 
                                                          
   NAO  Atom  No  lang   Type(AO)    Occupancy      Energy
 ----------------------------------------------------------
     1    C    1  S      Cor( 1S)     0.99958     -10.20743
     2    C    1  S      Val( 2S)     0.54044      -0.37552
     3    C    1  S      Ryd( 3S)     0.00074       0.75723
     4    C    1  px     Val( 2p)     0.61668      -0.22790
     5    C    1  px     Ryd( 3p)     0.00185       0.52751
     6    C    1  py     Val( 2p)     0.59276      -0.22494
     7    C    1  py     Ryd( 3p)     0.00172       0.48579
     8    C    1  pz     Val( 2p)     0.57117      -0.21799
     9    C    1  pz     Ryd( 3p)     0.00159       0.46371
    10    C    1  dxy    Ryd( 3d)     0.00038       2.30697
    11    C    1  dxz    Ryd( 3d)     0.00023       2.10868
    12    C    1  dyz    Ryd( 3d)     0.00040       2.22284
    13    C    1  dx2y2  Ryd( 3d)     0.00008       1.95936
    14    C    1  dz2    Ryd( 3d)     0.00019       2.07705

    15    C    2  S      Cor( 1S)     0.99943     -10.23808
    16    C    2  S      Val( 2S)     0.44049      -0.33359
    17    C    2  S      Ryd( 3S)     0.00026       0.82640
    18    C    2  px     Val( 2p)     0.52377      -0.25190
    19    C    2  px     Ryd( 3p)     0.00117       0.61676
    20    C    2  py     Val( 2p)     0.53226      -0.25601
    21    C    2  py     Ryd( 3p)     0.00156       0.64806
    22    C    2  pz     Val( 2p)     0.54171      -0.25647
    23    C    2  pz     Ryd( 3p)     0.00277       0.65725
    24    C    2  dxy    Ryd( 3d)     0.00059       2.14816
    25    C    2  dxz    Ryd( 3d)     0.00045       2.01559
    26    C    2  dyz    Ryd( 3d)     0.00058       2.16422
    27    C    2  dx2y2  Ryd( 3d)     0.00033       1.85522
    28    C    2  dz2    Ryd( 3d)     0.00041       1.90936

    29    C    3  S      Cor( 1S)     0.99959     -10.19568
    30    C    3  S      Val( 2S)     0.53762      -0.36349
    31    C    3  S      Ryd( 3S)     0.00073       0.76520
    32    C    3  px     Val( 2p)     0.61352      -0.21726
    33    C    3  px     Ryd( 3p)     0.00185       0.53548
    34    C    3  py     Val( 2p)     0.58864      -0.21329
    35    C    3  py     Ryd( 3p)     0.00174       0.49351
    36    C    3  pz     Val( 2p)     0.57012      -0.20835
    37    C    3  pz     Ryd( 3p)     0.00168       0.47360
    38    C    3  dxy    Ryd( 3d)     0.00038       2.31615
    39    C    3  dxz    Ryd( 3d)     0.00022       2.11712
    40    C    3  dyz    Ryd( 3d)     0.00037       2.23260
    41    C    3  dx2y2  Ryd( 3d)     0.00007       1.97072
    42    C    3  dz2    Ryd( 3d)     0.00019       2.08975

    43    C    4  S      Cor( 1S)     0.99953     -10.21656
    44    C    4  S      Val( 2S)     0.50480      -0.36583
    45    C    4  S      Ryd( 3S)     0.00150       0.75055
    46    C    4  px     Val( 2p)     0.57542      -0.23881
    47    C    4  px     Ryd( 3p)     0.00268       0.57254
    48    C    4  py     Val( 2p)     0.56950      -0.24114
    49    C    4  py     Ryd( 3p)     0.00249       0.60762
    50    C    4  pz     Val( 2p)     0.57550      -0.23821
    51    C    4  pz     Ryd( 3p)     0.00192       0.53052
    52    C    4  dxy    Ryd( 3d)     0.00038       2.24462
    53    C    4  dxz    Ryd( 3d)     0.00032       2.07519
    54    C    4  dyz    Ryd( 3d)     0.00044       2.20642
    55    C    4  dx2y2  Ryd( 3d)     0.00018       1.92020
    56    C    4  dz2    Ryd( 3d)     0.00018       2.03222

    57    C    5  S      Cor( 1S)     0.99952     -10.31382
    58    C    5  S      Val( 2S)     0.50126      -0.40518
    59    C    5  S      Ryd( 3S)     0.00129       0.62397
    60    C    5  px     Val( 2p)     0.45841      -0.25909
    61    C    5  px     Ryd( 3p)     0.00147       0.47377
    62    C    5  py     Val( 2p)     0.53269      -0.26569
    63    C    5  py     Ryd( 3p)     0.00084       0.45149
    64    C    5  pz     Val( 2p)     0.53331      -0.25876
    65    C    5  pz     Ryd( 3p)     0.00115       0.38672
    66    C    5  dxy    Ryd( 3d)     0.00086       2.15245
    67    C    5  dxz    Ryd( 3d)     0.00078       2.07645
    68    C    5  dyz    Ryd( 3d)     0.00064       2.13251
    69    C    5  dx2y2  Ryd( 3d)     0.00063       1.85761
    70    C    5  dz2    Ryd( 3d)     0.00055       1.97797

    71    O    6  S      Cor( 1S)     0.99988     -19.18542
    72    O    6  S      Val( 2S)     0.84731      -1.09166
    73    O    6  S      Ryd( 3S)     0.00056       1.22436
    74    O    6  px     Val( 2p)     0.83193      -0.51241
    75    O    6  px     Ryd( 3p)     0.00084       0.91623
    76    O    6  py     Val( 2p)     0.85775      -0.51013
    77    O    6  py     Ryd( 3p)     0.00095       0.95310
    78    O    6  pz     Val( 2p)     0.87448      -0.51547
    79    O    6  pz     Ryd( 3p)     0.00046       0.92959
    80    O    6  dxy    Ryd( 3d)     0.00017       2.82768
    81    O    6  dxz    Ryd( 3d)     0.00066       2.77928
    82    O    6  dyz    Ryd( 3d)     0.00067       2.88189
    83    O    6  dx2y2  Ryd( 3d)     0.00013       2.62049
    84    O    6  dz2    Ryd( 3d)     0.00062       2.59755

    85    C    7  S      Cor( 1S)     0.99952     -10.24353
    86    C    7  S      Val( 2S)     0.51211      -0.39541
    87    C    7  S      Ryd( 3S)     0.00136       0.73677
    88    C    7  px     Val( 2p)     0.58722      -0.26579
    89    C    7  px     Ryd( 3p)     0.00210       0.55398
    90    C    7  py     Val( 2p)     0.57557      -0.26909
    91    C    7  py     Ryd( 3p)     0.00224       0.57399
    92    C    7  pz     Val( 2p)     0.57898      -0.26332
    93    C    7  pz     Ryd( 3p)     0.00174       0.51080
    94    C    7  dxy    Ryd( 3d)     0.00041       2.21648
    95    C    7  dxz    Ryd( 3d)     0.00034       2.04938
    96    C    7  dyz    Ryd( 3d)     0.00049       2.17490
    97    C    7  dx2y2  Ryd( 3d)     0.00023       1.89392
    98    C    7  dz2    Ryd( 3d)     0.00019       2.00509

    99    C    8  S      Cor( 1S)     0.99952     -10.32543
   100    C    8  S      Val( 2S)     0.50339      -0.41805
   101    C    8  S      Ryd( 3S)     0.00092       0.64418
   102    C    8  px     Val( 2p)     0.44959      -0.26123
   103    C    8  px     Ryd( 3p)     0.00274       0.48810
   104    C    8  py     Val( 2p)     0.53099      -0.27651
   105    C    8  py     Ryd( 3p)     0.00106       0.44744
   106    C    8  pz     Val( 2p)     0.54698      -0.27628
   107    C    8  pz     Ryd( 3p)     0.00064       0.39901
   108    C    8  dxy    Ryd( 3d)     0.00091       2.14224
   109    C    8  dxz    Ryd( 3d)     0.00076       2.03345
   110    C    8  dyz    Ryd( 3d)     0.00057       2.11199
   111    C    8  dx2y2  Ryd( 3d)     0.00063       1.87347
   112    C    8  dz2    Ryd( 3d)     0.00053       1.96548

   113    O    9  S      Cor( 1S)     0.99988     -19.20734
   114    O    9  S      Val( 2S)     0.84759      -1.11339
   115    O    9  S      Ryd( 3S)     0.00040       1.35560
   116    O    9  px     Val( 2p)     0.85010      -0.53642
   117    O    9  px     Ryd( 3p)     0.00052       0.84278
   118    O    9  py     Val( 2p)     0.90215      -0.54183
   119    O    9  py     Ryd( 3p)     0.00104       0.87888
   120    O    9  pz     Val( 2p)     0.81561      -0.51931
   121    O    9  pz     Ryd( 3p)     0.00105       0.95684
   122    O    9  dxy    Ryd( 3d)     0.00059       2.66303
   123    O    9  dxz    Ryd( 3d)     0.00063       2.77470
   124    O    9  dyz    Ryd( 3d)     0.00028       2.80216
   125    O    9  dx2y2  Ryd( 3d)     0.00055       2.58572
   126    O    9  dz2    Ryd( 3d)     0.00036       2.73941

   127    H   10  S      Val( 1S)     0.37777      -0.05813
   128    H   10  S      Ryd( 2S)     0.00057       0.24821
   129    H   10  px     Ryd( 2p)     0.00025       2.00498
   130    H   10  py     Ryd( 2p)     0.00019       1.85551
   131    H   10  pz     Ryd( 2p)     0.00009       1.69237

   132    H   11  S      Val( 1S)     0.38888      -0.07164
   133    H   11  S      Ryd( 2S)     0.00063       0.27394
   134    H   11  px     Ryd( 2p)     0.00013       1.73308
   135    H   11  py     Ryd( 2p)     0.00012       1.79554
   136    H   11  pz     Ryd( 2p)     0.00028       2.02507

   137    H   12  S      Val( 1S)     0.37679      -0.05439
   138    H   12  S      Ryd( 2S)     0.00061       0.25083
   139    H   12  px     Ryd( 2p)     0.00020       1.95662
   140    H   12  py     Ryd( 2p)     0.00020       1.88478
   141    H   12  pz     Ryd( 2p)     0.00011       1.72696

   142    H   13  S      Val( 1S)     0.37775      -0.04870
   143    H   13  S      Ryd( 2S)     0.00056       0.25653
   144    H   13  px     Ryd( 2p)     0.00020       1.95521
   145    H   13  py     Ryd( 2p)     0.00021       1.90257
   146    H   13  pz     Ryd( 2p)     0.00011       1.72951

   147    H   14  S      Val( 1S)     0.38118      -0.05212
   148    H   14  S      Ryd( 2S)     0.00060       0.25551
   149    H   14  px     Ryd( 2p)     0.00024       2.02255
   150    H   14  py     Ryd( 2p)     0.00018       1.85328
   151    H   14  pz     Ryd( 2p)     0.00008       1.70494

   152    H   15  S      Val( 1S)     0.38838      -0.06220
   153    H   15  S      Ryd( 2S)     0.00056       0.28283
   154    H   15  px     Ryd( 2p)     0.00013       1.73806
   155    H   15  py     Ryd( 2p)     0.00012       1.79947
   156    H   15  pz     Ryd( 2p)     0.00028       2.04112

   157    H   16  S      Val( 1S)     0.38082      -0.07363
   158    H   16  S      Ryd( 2S)     0.00135       0.27138
   159    H   16  px     Ryd( 2p)     0.00008       1.76914
   160    H   16  py     Ryd( 2p)     0.00013       1.84778
   161    H   16  pz     Ryd( 2p)     0.00030       2.05273

   162    H   17  S      Val( 1S)     0.36979      -0.05851
   163    H   17  S      Ryd( 2S)     0.00135       0.24917
   164    H   17  px     Ryd( 2p)     0.00022       2.00727
   165    H   17  py     Ryd( 2p)     0.00017       1.92442
   166    H   17  pz     Ryd( 2p)     0.00012       1.75657

   167    H   18  S      Val( 1S)     0.39614      -0.11508
   168    H   18  S      Ryd( 2S)     0.00091       0.23196
   169    H   18  px     Ryd( 2p)     0.00011       1.72264
   170    H   18  py     Ryd( 2p)     0.00017       1.70190
   171    H   18  pz     Ryd( 2p)     0.00032       2.01996

   172    H   19  S      Val( 1S)     0.40808      -0.13763
   173    H   19  S      Ryd( 2S)     0.00104       0.24094
   174    H   19  px     Ryd( 2p)     0.00022       1.87339
   175    H   19  py     Ryd( 2p)     0.00024       1.87973
   176    H   19  pz     Ryd( 2p)     0.00015       1.66262

   177    H   20  S      Val( 1S)     0.24852      -0.06560
   178    H   20  S      Ryd( 2S)     0.00053       0.24542
   179    H   20  px     Ryd( 2p)     0.00080       1.67273
   180    H   20  py     Ryd( 2p)     0.00095       1.84088
   181    H   20  pz     Ryd( 2p)     0.00072       1.80836

   182    H   21  S      Val( 1S)     0.36656      -0.07206
   183    H   21  S      Ryd( 2S)     0.00153       0.23221
   184    H   21  px     Ryd( 2p)     0.00022       1.99339
   185    H   21  py     Ryd( 2p)     0.00016       1.87179
   186    H   21  pz     Ryd( 2p)     0.00011       1.74132

   187    H   22  S      Val( 1S)     0.38500      -0.10461
   188    H   22  S      Ryd( 2S)     0.00144       0.25684
   189    H   22  px     Ryd( 2p)     0.00010       1.73216
   190    H   22  py     Ryd( 2p)     0.00012       1.81306
   191    H   22  pz     Ryd( 2p)     0.00030       2.02371

   192    H   23  S      Val( 1S)     0.40013      -0.13463
   193    H   23  S      Ryd( 2S)     0.00089       0.24441
   194    H   23  px     Ryd( 2p)     0.00025       1.86959
   195    H   23  py     Ryd( 2p)     0.00024       1.86175
   196    H   23  pz     Ryd( 2p)     0.00014       1.64123

   197    H   24  S      Val( 1S)     0.37948      -0.08927
   198    H   24  S      Ryd( 2S)     0.00088       0.23615
   199    H   24  px     Ryd( 2p)     0.00009       1.71437
   200    H   24  py     Ryd( 2p)     0.00014       1.72129
   201    H   24  pz     Ryd( 2p)     0.00033       2.03027

   202    H   25  S      Val( 1S)     0.25088      -0.08634
   203    H   25  S      Ryd( 2S)     0.00064       0.24814
   204    H   25  px     Ryd( 2p)     0.00059       1.61368
   205    H   25  py     Ryd( 2p)     0.00081       1.62270
   206    H   25  pz     Ryd( 2p)     0.00097       2.02113


 Summary of Natural Population Analysis:                  
                                                          
                                       Natural Population 
                Natural  -----------------------------------------------
    Atom  No    Charge         Core      Valence    Rydberg      Total
 -----------------------------------------------------------------------
      C    1   -0.32780      0.99958     2.32104    0.00718     3.32780
      C    2   -0.04578      0.99943     2.03823    0.00812     3.04578
      C    3   -0.31673      0.99959     2.30991    0.00724     3.31673
      C    4   -0.23483      0.99953     2.22522    0.01008     3.23483
      C    5   -0.03338      0.99952     2.02567    0.00820     3.03338
      O    6   -0.41640      0.99988     3.41147    0.00506     4.41640
      C    7   -0.26250      0.99952     2.25388    0.00910     3.26250
      C    8   -0.03923      0.99952     2.03095    0.00876     3.03923
      O    9   -0.42075      0.99988     3.41545    0.00542     4.42075
      H   10    0.12114      0.00000     0.37777    0.00109     0.37886
      H   11    0.10997      0.00000     0.38888    0.00115     0.39003
      H   12    0.12209      0.00000     0.37679    0.00112     0.37791
      H   13    0.12117      0.00000     0.37775    0.00108     0.37883
      H   14    0.11772      0.00000     0.38118    0.00110     0.38228
      H   15    0.11053      0.00000     0.38838    0.00109     0.38947
      H   16    0.11732      0.00000     0.38082    0.00186     0.38268
      H   17    0.12837      0.00000     0.36979    0.00184     0.37163
      H   18    0.10235      0.00000     0.39614    0.00151     0.39765
      H   19    0.09028      0.00000     0.40808    0.00165     0.40972
      H   20    0.24849      0.00000     0.24852    0.00299     0.25151
      H   21    0.13142      0.00000     0.36656    0.00202     0.36858
      H   22    0.11304      0.00000     0.38500    0.00197     0.38696
      H   23    0.09835      0.00000     0.40013    0.00152     0.40165
      H   24    0.11909      0.00000     0.37948    0.00143     0.38091
      H   25    0.24610      0.00000     0.25088    0.00302     0.25390
 =======================================================================
   * Total *   -0.00000      8.99644    27.90798    0.09558    37.00000

                                 Natural Population      
 --------------------------------------------------------
   Core                       8.99644 ( 99.9605% of   9)
   Valence                   27.90798 ( 99.6714% of  28)
   Natural Minimal Basis     36.90442 ( 99.7417% of  37)
   Natural Rydberg Basis      0.09558 (  0.2583% of  37)
 --------------------------------------------------------

    Atom  No          Natural Electron Configuration
 ----------------------------------------------------------------------------
      C    1      [core]2S( 0.54)2p( 1.78)3p( 0.01)
      C    2      [core]2S( 0.44)2p( 1.60)3p( 0.01)
      C    3      [core]2S( 0.54)2p( 1.77)3p( 0.01)
      C    4      [core]2S( 0.50)2p( 1.72)3p( 0.01)
      C    5      [core]2S( 0.50)2p( 1.52)
      O    6      [core]2S( 0.85)2p( 2.56)
      C    7      [core]2S( 0.51)2p( 1.74)3p( 0.01)
      C    8      [core]2S( 0.50)2p( 1.53)
      O    9      [core]2S( 0.85)2p( 2.57)
      H   10            1S( 0.38)
      H   11            1S( 0.39)
      H   12            1S( 0.38)
      H   13            1S( 0.38)
      H   14            1S( 0.38)
      H   15            1S( 0.39)
      H   16            1S( 0.38)
      H   17            1S( 0.37)
      H   18            1S( 0.40)
      H   19            1S( 0.41)
      H   20            1S( 0.25)
      H   21            1S( 0.37)
      H   22            1S( 0.38)
      H   23            1S( 0.40)
      H   24            1S( 0.38)
      H   25            1S( 0.25)


 NATURAL BOND ORBITAL ANALYSIS, alpha spin orbitals:

                       Occupancies       Lewis Structure    Low   High
           Occ.    -------------------  -----------------   occ   occ
  Cycle   Thresh.   Lewis   Non-Lewis     CR  BD  3C  LP    (L)   (NL)   Dev
 =============================================================================
   1(1)    0.90    36.73988   0.26012      9  24   0   4     0      0    0.01
 -----------------------------------------------------------------------------

 Structure accepted: No low occupancy Lewis orbitals

 --------------------------------------------------------
   Core                      8.99644 ( 99.960% of   9)
   Valence Lewis            27.74344 ( 99.084% of  28)
  ==================       ============================
   Total Lewis              36.73988 ( 99.297% of  37)
  -----------------------------------------------------
   Valence non-Lewis         0.19534 (  0.528% of  37)
   Rydberg non-Lewis         0.06478 (  0.175% of  37)
  ==================       ============================
   Total non-Lewis           0.26012 (  0.703% of  37)
 --------------------------------------------------------


       (Occupancy)   Bond orbital/ Coefficients/ Hybrids
 ---------------------------------------------------------------------------------
     1. (0.98486) BD ( 1) C   1 - C   2  
                ( 47.87%)   0.6919* C   1 s( 29.99%)p 2.33( 69.96%)d 0.00(  0.05%)
                                            0.0006  0.5476 -0.0047 -0.2717 -0.0004
                                           -0.4964  0.0022 -0.6159 -0.0012  0.0078
                                            0.0090  0.0173 -0.0053  0.0062
                ( 52.13%)   0.7220* C   2 s( 25.18%)p 2.97( 74.77%)d 0.00(  0.05%)
                                            0.0001  0.5018  0.0022  0.2898  0.0006
                                            0.4941  0.0061  0.6477 -0.0023  0.0074
                                            0.0097  0.0168 -0.0038  0.0090
     2. (0.99352) BD ( 1) C   1 - H  10  
                ( 62.11%)   0.7881* C   1 s( 23.42%)p 3.27( 76.54%)d 0.00(  0.04%)
                                           -0.0001  0.4840  0.0028  0.6648 -0.0012
                                            0.5014  0.0108 -0.2673  0.0208  0.0144
                                           -0.0089 -0.0066  0.0049 -0.0070
                ( 37.89%)   0.6156* H  10 s( 99.91%)p 0.00(  0.09%)
                                            0.9996 -0.0008 -0.0219 -0.0182  0.0073
     3. (0.99390) BD ( 1) C   1 - H  11  
                ( 61.05%)   0.7813* C   1 s( 23.06%)p 3.33( 76.89%)d 0.00(  0.04%)
                                           -0.0001  0.4803  0.0008  0.2803  0.0045
                                           -0.4718  0.0228  0.6834  0.0145 -0.0065
                                            0.0082 -0.0161 -0.0043  0.0071
                ( 38.95%)   0.6241* H  11 s( 99.92%)p 0.00(  0.08%)
                                            0.9996 -0.0012 -0.0093  0.0109 -0.0245
     4. (0.99353) BD ( 1) C   1 - H  12  
                ( 62.23%)   0.7889* C   1 s( 23.41%)p 3.27( 76.55%)d 0.00(  0.04%)
                                            0.0000 -0.4839 -0.0029  0.6363 -0.0172
                                           -0.5280 -0.0086 -0.2850 -0.0137  0.0148
                                            0.0084 -0.0057 -0.0041  0.0072
                ( 37.77%)   0.6145* H  12 s( 99.91%)p 0.00(  0.09%)
                                           -0.9996  0.0013 -0.0192  0.0193  0.0106
     5. (0.98400) BD ( 1) C   2 - C   3  
                ( 52.71%)   0.7260* C   2 s( 25.34%)p 2.94( 74.62%)d 0.00(  0.04%)
                                            0.0001  0.5034  0.0006 -0.3016  0.0016
                                            0.5001  0.0041 -0.6365  0.0037 -0.0072
                                            0.0098 -0.0152 -0.0034  0.0065
                ( 47.29%)   0.6877* C   3 s( 29.78%)p 2.36( 70.18%)d 0.00(  0.04%)
                                            0.0006  0.5457 -0.0039  0.2789  0.0005
                                           -0.5007  0.0028  0.6110  0.0010 -0.0071
                                            0.0087 -0.0161 -0.0048  0.0059
     6. (0.98196) BD ( 1) C   2 - C   4  
                ( 50.56%)   0.7111* C   2 s( 25.10%)p 2.98( 74.85%)d 0.00(  0.05%)
                                            0.0001  0.5010 -0.0030  0.6436  0.0030
                                           -0.4953  0.0098 -0.2981 -0.0109 -0.0165
                                           -0.0089  0.0076  0.0033 -0.0080
                ( 49.44%)   0.7031* C   4 s( 29.54%)p 2.38( 70.43%)d 0.00(  0.04%)
                                            0.0004  0.5434 -0.0057 -0.6317  0.0071
                                            0.4395  0.0031  0.3344 -0.0112 -0.0124
                                           -0.0119  0.0069  0.0059 -0.0035
     7. (0.98240) BD ( 1) C   2 - C   7  
                ( 49.17%)   0.7012* C   2 s( 24.36%)p 3.10( 75.58%)d 0.00(  0.06%)
                                            0.0001  0.4936  0.0012 -0.6403 -0.0064
                                           -0.5096  0.0064  0.2931  0.0112  0.0183
                                           -0.0103 -0.0084  0.0035 -0.0080
                ( 50.83%)   0.7130* C   7 s( 30.25%)p 2.30( 69.71%)d 0.00(  0.04%)
                                            0.0004  0.5500 -0.0063  0.6232 -0.0093
                                            0.4513  0.0002 -0.3240  0.0105  0.0131
                                           -0.0107 -0.0063  0.0054 -0.0040
     8. (0.99311) BD ( 1) C   3 - H  13  
                ( 62.10%)   0.7881* C   3 s( 23.53%)p 3.25( 76.43%)d 0.00(  0.04%)
                                           -0.0001  0.4850  0.0032  0.6279 -0.0174
                                            0.5417  0.0082 -0.2757 -0.0144  0.0155
                                           -0.0080 -0.0058  0.0034 -0.0072
                ( 37.90%)   0.6156* H  13 s( 99.91%)p 0.00(  0.09%)
                                            0.9996 -0.0006 -0.0188 -0.0196  0.0107
     9. (0.99369) BD ( 1) C   3 - H  14  
                ( 61.77%)   0.7860* C   3 s( 23.35%)p 3.28( 76.61%)d 0.00(  0.04%)
                                            0.0001 -0.4832 -0.0016  0.6730 -0.0011
                                           -0.4868 -0.0116 -0.2748  0.0220  0.0141
                                            0.0093 -0.0067 -0.0055  0.0069
                ( 38.23%)   0.6183* H  14 s( 99.92%)p 0.00(  0.08%)
                                           -0.9996  0.0008 -0.0218  0.0180  0.0065
    10. (0.99374) BD ( 1) C   3 - H  15  
                ( 61.07%)   0.7815* C   3 s( 23.23%)p 3.30( 76.72%)d 0.00(  0.04%)
                                            0.0001 -0.4820 -0.0010  0.2723  0.0042
                                            0.4670 -0.0232  0.6886  0.0140 -0.0064
                                           -0.0081 -0.0159  0.0038 -0.0078
                ( 38.93%)   0.6239* H  15 s( 99.92%)p 0.00(  0.08%)
                                           -0.9996  0.0005 -0.0086 -0.0111 -0.0247
    11. (0.99218) BD ( 1) C   4 - C   5  
                ( 49.55%)   0.7039* C   4 s( 26.48%)p 2.77( 73.47%)d 0.00(  0.05%)
                                            0.0002  0.5142  0.0189  0.3362  0.0224
                                           -0.5681 -0.0154  0.5461 -0.0055 -0.0106
                                            0.0100 -0.0167 -0.0059  0.0014
                ( 50.45%)   0.7103* C   5 s( 30.54%)p 2.27( 69.42%)d 0.00(  0.04%)
                                            0.0002  0.5526 -0.0001 -0.3427  0.0187
                                            0.5568 -0.0133 -0.5159 -0.0037 -0.0082
                                            0.0094 -0.0147 -0.0046  0.0027
    12. (0.98761) BD ( 1) C   4 - H  16  
                ( 61.87%)   0.7866* C   4 s( 21.79%)p 3.59( 78.17%)d 0.00(  0.04%)
                                            0.0002 -0.4667  0.0050  0.2795 -0.0209
                                            0.4330 -0.0122  0.7179  0.0093 -0.0060
                                           -0.0088 -0.0157  0.0042 -0.0079
                ( 38.13%)   0.6175* H  16 s( 99.91%)p 0.00(  0.09%)
                                           -0.9996  0.0041 -0.0060 -0.0115 -0.0263
    13. (0.98671) BD ( 1) C   4 - H  17  
                ( 62.94%)   0.7934* C   4 s( 22.14%)p 3.51( 77.82%)d 0.00(  0.04%)
                                           -0.0002  0.4706 -0.0012  0.6393 -0.0055
                                            0.5435 -0.0135 -0.2712 -0.0154  0.0154
                                           -0.0070 -0.0055  0.0046 -0.0081
                ( 37.06%)   0.6088* H  17 s( 99.91%)p 0.00(  0.09%)
                                            0.9995 -0.0045 -0.0209 -0.0180  0.0117
    14. (0.99757) BD ( 1) C   5 - O   6  
                ( 31.04%)   0.5572* C   5 s( 20.52%)p 3.86( 79.17%)d 0.02(  0.31%)
                                            0.0001  0.4507  0.0459  0.6705  0.0308
                                           -0.4153 -0.0181 -0.4100 -0.0195 -0.0339
                                           -0.0331  0.0214  0.0164 -0.0106
                ( 68.96%)   0.8304* O   6 s( 32.32%)p 2.09( 67.61%)d 0.00(  0.07%)
                                           -0.0001  0.5685  0.0009 -0.6074  0.0007
                                            0.3467  0.0007  0.4324 -0.0030 -0.0080
                                           -0.0205  0.0077  0.0082  0.0065
    15. (0.99374) BD ( 1) C   5 - H  18  
                ( 60.89%)   0.7803* C   5 s( 24.73%)p 3.04( 75.22%)d 0.00(  0.05%)
                                           -0.0000  0.4972 -0.0105  0.3308  0.0008
                                            0.3693 -0.0112  0.7115 -0.0002  0.0072
                                            0.0132  0.0130 -0.0019  0.0120
                ( 39.11%)   0.6254* H  18 s( 99.90%)p 0.00(  0.10%)
                                            0.9995 -0.0052 -0.0098 -0.0142 -0.0262
    16. (0.99395) BD ( 1) C   5 - H  19  
                ( 59.72%)   0.7728* C   5 s( 24.27%)p 3.12( 75.67%)d 0.00(  0.06%)
                                           -0.0000  0.4926 -0.0104 -0.5656  0.0112
                                           -0.6162 -0.0031  0.2386  0.0087  0.0199
                                           -0.0058 -0.0086 -0.0014 -0.0090
                ( 40.28%)   0.6347* H  19 s( 99.91%)p 0.00(  0.09%)
                                            0.9995 -0.0071  0.0203  0.0200 -0.0104
    17. (0.99489) BD ( 1) O   6 - H  20  
                ( 75.09%)   0.8666* O   6 s( 19.93%)p 4.01( 79.98%)d 0.00(  0.09%)
                                           -0.0001 -0.4461 -0.0186 -0.4207 -0.0253
                                            0.6126  0.0230 -0.4964 -0.0005  0.0051
                                           -0.0112  0.0228  0.0078 -0.0110
                ( 24.91%)   0.4991* H  20 s( 99.52%)p 0.00(  0.48%)
                                           -0.9976  0.0044  0.0354 -0.0477  0.0351
    18. (0.99436) BD ( 1) C   7 - C   8  
                ( 50.53%)   0.7109* C   7 s( 26.67%)p 2.75( 73.26%)d 0.00(  0.07%)
                                            0.0002  0.5161  0.0189 -0.3270 -0.0225
                                           -0.5704 -0.0165 -0.5473  0.0025  0.0128
                                            0.0114  0.0185 -0.0070  0.0006
                ( 49.47%)   0.7033* C   8 s( 30.84%)p 2.24( 69.10%)d 0.00(  0.06%)
                                            0.0003  0.5553 -0.0031  0.3187 -0.0094
                                            0.5464 -0.0025  0.5393  0.0032  0.0090
                                            0.0110  0.0182 -0.0064  0.0052
    19. (0.98777) BD ( 1) C   7 - H  21  
                ( 63.34%)   0.7958* C   7 s( 21.90%)p 3.56( 78.06%)d 0.00(  0.04%)
                                            0.0002 -0.4679  0.0002  0.6506 -0.0041
                                           -0.5284  0.0094 -0.2790 -0.0133  0.0147
                                            0.0076 -0.0058 -0.0061  0.0079
                ( 36.66%)   0.6055* H  21 s( 99.91%)p 0.00(  0.09%)
                                           -0.9995  0.0042 -0.0214  0.0187  0.0109
    20. (0.98840) BD ( 1) C   7 - H  22  
                ( 61.54%)   0.7845* C   7 s( 21.13%)p 3.73( 78.82%)d 0.00(  0.05%)
                                           -0.0002  0.4597 -0.0042  0.2839 -0.0137
                                           -0.4367  0.0138  0.7186  0.0102 -0.0058
                                            0.0090 -0.0161 -0.0048  0.0080
                ( 38.46%)   0.6202* H  22 s( 99.91%)p 0.00(  0.09%)
                                            0.9996 -0.0044 -0.0086  0.0103 -0.0259
    21. (0.99790) BD ( 1) C   8 - O   9  
                ( 30.65%)   0.5536* C   8 s( 20.22%)p 3.93( 79.52%)d 0.01(  0.26%)
                                            0.0000  0.4477  0.0426 -0.6865 -0.0427
                                           -0.4248 -0.0225  0.3756 -0.0018  0.0315
                                           -0.0305 -0.0193  0.0154 -0.0103
                ( 69.35%)   0.8328* O   9 s( 32.87%)p 2.04( 67.06%)d 0.00(  0.07%)
                                           -0.0000  0.5733 -0.0064  0.6604 -0.0094
                                            0.3575 -0.0009 -0.3263 -0.0076  0.0147
                                           -0.0070 -0.0041  0.0167 -0.0116
    22. (0.99413) BD ( 1) C   8 - H  23  
                ( 60.48%)   0.7777* C   8 s( 24.61%)p 3.06( 75.34%)d 0.00(  0.06%)
                                           -0.0001  0.4959 -0.0122  0.5728 -0.0149
                                           -0.6091 -0.0030 -0.2321 -0.0154 -0.0201
                                           -0.0058  0.0068 -0.0011 -0.0085
                ( 39.52%)   0.6286* H  23 s( 99.90%)p 0.00(  0.10%)
                                            0.9995 -0.0063 -0.0212  0.0199  0.0113
    23. (0.98974) BD ( 1) C   8 - H  24  
                ( 62.23%)   0.7889* C   8 s( 24.34%)p 3.11( 75.61%)d 0.00(  0.05%)
                                            0.0002 -0.4933  0.0033  0.3080  0.0074
                                           -0.3849  0.0210  0.7160 -0.0064  0.0083
                                           -0.0121  0.0117  0.0025 -0.0104
                ( 37.77%)   0.6145* H  24 s( 99.90%)p 0.00(  0.10%)
                                           -0.9995  0.0046 -0.0094  0.0131 -0.0266
    24. (0.99542) BD ( 1) O   9 - H  25  
                ( 75.01%)   0.8661* O   9 s( 19.94%)p 4.01( 79.97%)d 0.00(  0.09%)
                                            0.0001  0.4463 -0.0158  0.2169 -0.0160
                                           -0.4274 -0.0220  0.7539  0.0288 -0.0099
                                            0.0212 -0.0144  0.0031  0.0120
                ( 24.99%)   0.4999* H  25 s( 99.58%)p 0.00(  0.42%)
                                            0.9979 -0.0062 -0.0119  0.0318 -0.0550
    25. (0.99959) CR ( 1) C   1           s(100.00%)p 0.00(  0.00%)
                                            1.0000 -0.0002  0.0000  0.0002  0.0000
                                            0.0003  0.0000  0.0004  0.0000 -0.0000
                                           -0.0000 -0.0000  0.0000 -0.0000
    26. (0.99943) CR ( 1) C   2           s(100.00%)
                                            1.0000 -0.0002  0.0000  0.0000  0.0000
                                            0.0000 -0.0000  0.0000 -0.0000 -0.0000
                                            0.0000  0.0000 -0.0000  0.0000
    27. (0.99959) CR ( 1) C   3           s(100.00%)p 0.00(  0.00%)
                                            1.0000 -0.0002  0.0000 -0.0002 -0.0000
                                            0.0003  0.0000 -0.0004 -0.0000  0.0000
                                           -0.0000  0.0000  0.0000 -0.0000
    28. (0.99953) CR ( 1) C   4           s(100.00%)p 0.00(  0.00%)
                                            1.0000 -0.0002 -0.0000  0.0002 -0.0000
                                           -0.0000  0.0000 -0.0004  0.0000  0.0000
                                            0.0000  0.0000 -0.0000  0.0000
    29. (0.99952) CR ( 1) C   5           s(100.00%)p 0.00(  0.00%)
                                            1.0000 -0.0001 -0.0000 -0.0000 -0.0000
                                           -0.0001  0.0000  0.0001  0.0000  0.0000
                                            0.0000  0.0000 -0.0000  0.0000
    30. (0.99988) CR ( 1) O   6           s(100.00%)p 0.00(  0.00%)
                                            1.0000 -0.0001 -0.0000 -0.0001 -0.0000
                                            0.0001  0.0000 -0.0000 -0.0000  0.0000
                                           -0.0000  0.0000  0.0000 -0.0000
    31. (0.99952) CR ( 1) C   7           s(100.00%)p 0.00(  0.00%)
                                            1.0000 -0.0001 -0.0000 -0.0002  0.0000
                                           -0.0001  0.0000  0.0004 -0.0000 -0.0000
                                            0.0000 -0.0000 -0.0000  0.0000
    32. (0.99952) CR ( 1) C   8           s(100.00%)p 0.00(  0.00%)
                                            1.0000 -0.0000 -0.0000 -0.0001  0.0000
                                           -0.0001 -0.0000 -0.0003 -0.0000 -0.0000
                                            0.0000 -0.0000  0.0000  0.0000
    33. (0.99988) CR ( 1) O   9           s(100.00%)
                                            1.0000 -0.0001  0.0000  0.0000  0.0000
                                            0.0001  0.0000 -0.0001 -0.0000  0.0000
                                           -0.0000  0.0000  0.0000 -0.0000
    34. (0.99216) LP ( 1) O   6           s( 47.70%)p 1.10( 52.25%)d 0.00(  0.04%)
                                            0.0000  0.6906 -0.0084  0.2094  0.0012
                                            0.0906 -0.0030 -0.6859  0.0055 -0.0024
                                            0.0100  0.0051 -0.0010 -0.0177
    35. (0.98480) LP ( 2) O   6           s(  0.04%)p99.99( 99.91%)d 1.40(  0.06%)
                                           -0.0000  0.0199 -0.0001  0.6396 -0.0050
                                            0.7035 -0.0060  0.3082 -0.0026 -0.0077
                                            0.0122  0.0140 -0.0004  0.0121
    36. (0.99208) LP ( 1) O   9           s( 47.18%)p 1.12( 52.77%)d 0.00(  0.05%)
                                            0.0001  0.6868  0.0105 -0.6929  0.0044
                                           -0.0185 -0.0019 -0.2174  0.0043  0.0002
                                           -0.0116 -0.0006 -0.0171  0.0076
    37. (0.98532) LP ( 2) O   9           s(  0.00%)p 1.00( 99.94%)d 0.00(  0.06%)
                                           -0.0000 -0.0014  0.0052 -0.1882  0.0017
                                            0.8294 -0.0080  0.5253 -0.0045  0.0185
                                            0.0098  0.0081 -0.0037  0.0083
    38. (0.00210) RY*( 1) C   1           s(  0.29%)p99.99( 94.03%)d19.75(  5.68%)
                                            0.0000 -0.0001  0.0536  0.0111  0.5757
                                            0.0063  0.4385 -0.0082 -0.6453 -0.1574
                                           -0.0034  0.0016  0.0056  0.1788
    39. (0.00191) RY*( 2) C   1           s(  0.01%)p 1.00( 93.64%)d 0.07(  6.35%)
                                           -0.0000  0.0026  0.0079  0.0135  0.7022
                                           -0.0109 -0.6387  0.0023  0.1873 -0.0698
                                           -0.1609  0.1263 -0.0991 -0.0837
    40. (0.00095) RY*( 3) C   1           s( 71.47%)p 0.39( 28.14%)d 0.01(  0.39%)
                                           -0.0000  0.0170  0.8452  0.0015 -0.2133
                                            0.0002 -0.3385  0.0055 -0.3483 -0.0070
                                           -0.0061 -0.0578  0.0216  0.0002
    41. (0.00010) RY*( 4) C   1           s( 26.92%)p 2.64( 71.19%)d 0.07(  1.89%)
                                           -0.0000 -0.0279  0.5181 -0.0082  0.2687
                                           -0.0126  0.4966 -0.0194  0.6265 -0.0661
                                           -0.0731 -0.0875  0.0127 -0.0364
    42. (0.00001) RY*( 5) C   1           s(  0.25%)p13.16(  3.28%)d99.99( 96.47%)
    43. (0.00001) RY*( 6) C   1           s(  0.19%)p15.47(  2.97%)d99.99( 96.83%)
    44. (0.00001) RY*( 7) C   1           s(  0.90%)p 2.04(  1.85%)d99.99( 97.25%)
    45. (0.00001) RY*( 8) C   1           s(  0.06%)p15.74(  0.94%)d99.99( 99.00%)
    46. (0.00000) RY*( 9) C   1           s(  0.01%)p 1.00(  4.02%)d23.86( 95.97%)
    47. (0.00272) RY*( 1) C   2           s(  0.01%)p 1.00( 98.40%)d 0.02(  1.59%)
                                           -0.0000  0.0010  0.0084 -0.0169 -0.0360
                                            0.0002 -0.0232 -0.0003 -0.9909  0.0512
                                            0.0096  0.1146 -0.0000 -0.0074
    48. (0.00159) RY*( 2) C   2           s(  0.81%)p99.99( 91.47%)d 9.54(  7.72%)
                                           -0.0000  0.0125  0.0891  0.0031  0.0479
                                           -0.0084 -0.9549  0.0007  0.0205 -0.0062
                                            0.2141 -0.0239 -0.1749 -0.0144
    49. (0.00122) RY*( 3) C   2           s(  0.16%)p99.99( 94.29%)d35.08(  5.55%)
                                            0.0000 -0.0000  0.0398  0.0028 -0.9674
                                            0.0025 -0.0525 -0.0078  0.0651  0.0295
                                           -0.0050  0.2334  0.0112 -0.0059
    50. (0.00037) RY*( 4) C   2           s( 33.03%)p 0.00(  0.16%)d 2.02( 66.82%)
                                            0.0000 -0.0008  0.5747  0.0049  0.0094
                                            0.0123  0.0358  0.0000  0.0032  0.0772
                                            0.0216 -0.0909  0.2001 -0.7832
    51. (0.00032) RY*( 5) C   2           s(  0.09%)p 0.25(  0.02%)d99.99( 99.89%)
                                           -0.0000  0.0002  0.0294 -0.0004  0.0035
                                           -0.0097 -0.0103  0.0004  0.0023 -0.0161
                                            0.5868 -0.0101  0.7741  0.2345
    52. (0.00031) RY*( 6) C   2           s(  0.05%)p13.58(  0.74%)d99.99( 99.20%)
                                           -0.0000  0.0003  0.0234 -0.0250  0.0793
                                           -0.0011  0.0196  0.0108  0.0040 -0.8830
                                            0.0584  0.4398 -0.0207 -0.1229
    53. (0.00019) RY*( 7) C   2           s( 38.56%)p 0.14(  5.24%)d 1.46( 56.19%)
                                            0.0000 -0.0034  0.6210 -0.0031  0.1010
                                           -0.0164  0.1987 -0.0112  0.0486  0.1900
                                            0.3525  0.3548 -0.3877  0.3541
    54. (0.00016) RY*( 8) C   2           s( 19.71%)p 0.19(  3.69%)d 3.89( 76.60%)
                                            0.0000  0.0026  0.4440 -0.0008  0.0468
                                            0.0080 -0.1860 -0.0013  0.0007 -0.0650
                                           -0.6825  0.0613  0.3814  0.3830
    55. (0.00016) RY*( 9) C   2           s(  7.60%)p 0.81(  6.18%)d11.35( 86.23%)
                                           -0.0000 -0.0007  0.2756  0.0074 -0.2043
                                           -0.0062  0.0937  0.0189 -0.1038 -0.4118
                                            0.1237 -0.7744 -0.1840  0.2093
    56. (0.00214) RY*( 1) C   3           s(  1.18%)p78.94( 93.50%)d 4.48(  5.31%)
                                            0.0000  0.0016  0.1088 -0.0117 -0.5792
                                            0.0065  0.3900  0.0078  0.6688  0.1553
                                           -0.0050 -0.0027  0.0004  0.1702
    57. (0.00193) RY*( 2) C   3           s(  0.12%)p99.99( 94.33%)d44.50(  5.55%)
                                           -0.0000  0.0035  0.0351 -0.0135 -0.6779
                                           -0.0119 -0.6660 -0.0027 -0.1996  0.0627
                                           -0.1498 -0.1173 -0.0923 -0.0827
    58. (0.00093) RY*( 3) C   3           s( 70.91%)p 0.40( 28.55%)d 0.01(  0.54%)
                                           -0.0000  0.0171  0.8419 -0.0013  0.2740
                                            0.0012 -0.3409 -0.0056  0.3069 -0.0158
                                           -0.0005  0.0645  0.0267 -0.0154
    59. (0.00010) RY*( 4) C   3           s( 26.62%)p 2.70( 71.82%)d 0.06(  1.56%)
    60. (0.00000) RY*( 5) C   3           s(  0.07%)p44.61(  3.05%)d99.99( 96.89%)
    61. (0.00001) RY*( 6) C   3           s(  0.13%)p19.59(  2.50%)d99.99( 97.37%)
    62. (0.00001) RY*( 7) C   3           s(  0.96%)p 1.76(  1.69%)d99.99( 97.35%)
    63. (0.00001) RY*( 8) C   3           s(  0.07%)p11.75(  0.84%)d99.99( 99.09%)
    64. (0.00000) RY*( 9) C   3           s(  0.05%)p79.64(  3.78%)d99.99( 96.18%)
    65. (0.00273) RY*( 1) C   4           s(  0.01%)p 1.00( 94.95%)d 0.05(  5.04%)
                                            0.0000 -0.0019  0.0096  0.0203  0.6294
                                            0.0211  0.6394  0.0078  0.3790 -0.0545
                                            0.0920  0.1506 -0.0606  0.1122
    66. (0.00204) RY*( 2) C   4           s(  1.73%)p55.51( 96.06%)d 1.28(  2.21%)
                                           -0.0000  0.0157  0.1306  0.0062 -0.6400
                                           -0.0086  0.7236  0.0076 -0.1651 -0.0052
                                            0.1068 -0.0901 -0.0467  0.0188
    67. (0.00169) RY*( 3) C   4           s( 19.11%)p 3.85( 73.55%)d 0.38(  7.35%)
                                            0.0000 -0.0261  0.4363 -0.0025  0.3888
                                            0.0113  0.0672 -0.0065 -0.7613 -0.1809
                                            0.1201 -0.0642 -0.0283 -0.1463
    68. (0.00124) RY*( 4) C   4           s( 78.39%)p 0.27( 20.86%)d 0.01(  0.75%)
                                           -0.0000  0.0068  0.8854 -0.0112 -0.1159
                                            0.0090 -0.1531 -0.0127  0.4140  0.0342
                                           -0.0349  0.0707  0.0081  0.0047
    69. (0.00014) RY*( 5) C   4           s(  0.00%)p 1.00(  0.16%)d99.99( 99.84%)
                                           -0.0000  0.0002  0.0013  0.0016 -0.0180
                                            0.0029 -0.0353  0.0005  0.0016 -0.0924
                                            0.4769  0.0365  0.8327  0.2604
    70. (0.00005) RY*( 6) C   4           s(  0.00%)p 1.00(  3.32%)d29.14( 96.68%)
    71. (0.00003) RY*( 7) C   4           s(  0.72%)p 8.36(  5.99%)d99.99( 93.30%)
    72. (0.00001) RY*( 8) C   4           s(  0.06%)p56.77(  3.66%)d99.99( 96.28%)
    73. (0.00001) RY*( 9) C   4           s(  0.04%)p40.41(  1.57%)d99.99( 98.39%)
    74. (0.00145) RY*( 1) C   5           s(  2.83%)p32.94( 93.24%)d 1.39(  3.93%)
                                           -0.0000  0.0286  0.1658  0.0089 -0.6606
                                           -0.0009  0.3256 -0.0128  0.6243 -0.1285
                                            0.0239  0.0500  0.0156 -0.1395
    75. (0.00130) RY*( 2) C   5           s( 35.67%)p 0.79( 28.14%)d 1.01( 36.19%)
                                            0.0000 -0.0042  0.5972 -0.0274 -0.0062
                                            0.0089  0.2568  0.0305 -0.4622 -0.3483
                                            0.2661 -0.0767 -0.0480 -0.4021
    76. (0.00078) RY*( 3) C   5           s(  0.01%)p99.99( 52.16%)d99.99( 47.83%)
                                            0.0000 -0.0022  0.0116  0.0159  0.4787
                                            0.0185  0.4681  0.0094  0.2695  0.2281
                                           -0.3341 -0.4139  0.1291 -0.3560
    77. (0.00070) RY*( 4) C   5           s(  0.11%)p99.99( 14.58%)d99.99( 85.31%)
                                            0.0000 -0.0004  0.0326  0.0008 -0.2353
                                            0.0023 -0.2821  0.0013 -0.1043  0.1479
                                            0.1085 -0.3093  0.8441 -0.1062
    78. (0.00030) RY*( 5) C   5           s(  0.46%)p99.99( 53.78%)d98.64( 45.75%)
                                            0.0000 -0.0252  0.0633 -0.0262  0.3406
                                            0.0136 -0.5064  0.0240  0.4049 -0.4835
                                           -0.0723  0.2431  0.1080 -0.3844
    79. (0.00022) RY*( 6) C   5           s( 21.75%)p 0.09(  1.96%)d 3.51( 76.29%)
                                            0.0000 -0.0095  0.4663 -0.0426 -0.0125
                                            0.0276  0.0621  0.0201 -0.1124  0.0686
                                           -0.6674  0.4317  0.2491  0.2536
    80. (0.00010) RY*( 7) C   5           s( 38.42%)p 0.59( 22.58%)d 1.01( 38.99%)
    81. (0.00001) RY*( 8) C   5           s(  0.40%)p38.87( 15.49%)d99.99( 84.11%)
    82. (0.00001) RY*( 9) C   5           s(  0.28%)p66.08( 18.59%)d99.99( 81.13%)
    83. (0.00081) RY*( 1) O   6           s(  9.18%)p 8.82( 80.93%)d 1.08(  9.89%)
                                           -0.0000  0.0028  0.3029 -0.0010 -0.5836
                                           -0.0021 -0.2758 -0.0016 -0.6266 -0.0567
                                            0.0684 -0.1752  0.1478 -0.1962
    84. (0.00077) RY*( 2) O   6           s( 16.89%)p 4.24( 71.67%)d 0.68( 11.45%)
                                           -0.0000  0.0035  0.4109  0.0015  0.2311
                                            0.0012  0.7478 -0.0001 -0.3225 -0.2198
                                            0.1658  0.0293 -0.1648 -0.1034
    85. (0.00006) RY*( 3) O   6           s( 59.60%)p 0.46( 27.67%)d 0.21( 12.73%)
    86. (0.00003) RY*( 4) O   6           s( 11.98%)p 6.49( 77.79%)d 0.85( 10.22%)
    87. (0.00000) RY*( 5) O   6           s(  1.41%)p 8.29( 11.65%)d61.86( 86.94%)
    88. (0.00001) RY*( 6) O   6           s(  0.18%)p62.45( 11.44%)d99.99( 88.38%)
    89. (0.00000) RY*( 7) O   6           s(  0.13%)p42.90(  5.72%)d99.99( 94.14%)
    90. (0.00000) RY*( 8) O   6           s(  0.16%)p37.08(  5.75%)d99.99( 94.09%)
    91. (0.00000) RY*( 9) O   6           s(  0.48%)p15.97(  7.62%)d99.99( 91.91%)
    92. (0.00264) RY*( 1) C   7           s(  0.15%)p99.99( 93.87%)d40.79(  5.98%)
                                            0.0000 -0.0016  0.0383 -0.0170 -0.5888
                                            0.0175  0.6790 -0.0067 -0.3611  0.0637
                                            0.1069 -0.1607 -0.0759  0.1130
    93. (0.00182) RY*( 2) C   7           s( 20.91%)p 3.49( 73.08%)d 0.29(  6.01%)
                                           -0.0000 -0.0019  0.4573 -0.0001  0.3377
                                            0.0013  0.5620 -0.0051  0.5485  0.1060
                                            0.1525  0.1243 -0.0552 -0.0843
    94. (0.00125) RY*( 3) C   7           s( 14.94%)p 5.43( 81.18%)d 0.26(  3.88%)
                                           -0.0000  0.0244  0.3857  0.0052  0.5676
                                           -0.0029  0.1004 -0.0008 -0.6925 -0.1347
                                           -0.0879 -0.0657  0.0189  0.0907
    95. (0.00098) RY*( 4) C   7           s( 61.97%)p 0.57( 35.15%)d 0.05(  2.88%)
                                            0.0000 -0.0155  0.7871  0.0114 -0.4213
                                            0.0155 -0.4162  0.0204 -0.0018  0.1170
                                            0.0133 -0.0499  0.0065 -0.1113
    96. (0.00017) RY*( 5) C   7           s(  0.00%)p 1.00(  0.14%)d99.99( 99.86%)
                                            0.0000 -0.0002  0.0003  0.0009 -0.0193
                                           -0.0024  0.0278 -0.0003  0.0145 -0.1104
                                           -0.4814  0.0053 -0.8310 -0.2533
    97. (0.00007) RY*( 6) C   7           s(  0.79%)p 2.53(  2.01%)d99.99( 97.20%)
    98. (0.00004) RY*( 7) C   7           s(  1.18%)p 7.38(  8.71%)d76.36( 90.11%)
    99. (0.00001) RY*( 8) C   7           s(  0.00%)p 1.00(  1.57%)d62.59( 98.42%)
   100. (0.00001) RY*( 9) C   7           s(  0.09%)p47.40(  4.45%)d99.99( 95.46%)
   101. (0.00212) RY*( 1) C   8           s(  1.53%)p61.12( 93.38%)d 3.34(  5.10%)
                                           -0.0000  0.0384  0.1175 -0.0214  0.9204
                                           -0.0193  0.2863  0.0070 -0.0613  0.0803
                                            0.1855  0.0039  0.0070 -0.1001
   102. (0.00098) RY*( 2) C   8           s( 13.88%)p 3.04( 42.14%)d 3.17( 43.98%)
                                            0.0000 -0.0093  0.3725  0.0174 -0.2653
                                            0.0230  0.3353 -0.0272 -0.4869  0.4174
                                           -0.0278  0.0444 -0.1665 -0.4849
   103. (0.00071) RY*( 3) C   8           s(  0.01%)p99.99( 29.07%)d99.99( 70.92%)
                                           -0.0000  0.0101  0.0012 -0.0167 -0.0694
                                            0.0137  0.5283 -0.0038  0.0794 -0.4203
                                           -0.3735  0.3612  0.4896 -0.1510
   104. (0.00058) RY*( 4) C   8           s(  0.04%)p99.99( 17.08%)d99.99( 82.88%)
                                           -0.0000  0.0100  0.0177 -0.0138  0.0098
                                            0.0001  0.3866  0.0092 -0.1447 -0.3200
                                           -0.3421 -0.2211 -0.6522  0.3676
   105. (0.00048) RY*( 5) C   8           s(  7.48%)p 5.54( 41.48%)d 6.82( 51.04%)
                                           -0.0000 -0.0094  0.2734  0.0280  0.1404
                                            0.0240 -0.3253 -0.0018 -0.5366 -0.0752
                                           -0.3894 -0.3477  0.4235  0.2298
   106. (0.00019) RY*( 6) C   8           s( 44.89%)p 0.84( 37.79%)d 0.39( 17.32%)
                                            0.0000 -0.0051  0.6700  0.0429 -0.0828
                                            0.0037  0.1661 -0.0180  0.5842  0.2023
                                           -0.0467 -0.2747  0.1170  0.2025
   107. (0.00012) RY*( 7) C   8           s( 24.13%)p 0.31(  7.39%)d 2.84( 68.48%)
                                            0.0000 -0.0062  0.4912 -0.0126 -0.0694
                                           -0.0111 -0.1234  0.0033 -0.2314 -0.3519
                                            0.4546  0.5060 -0.0750  0.3044
   108. (0.00003) RY*( 8) C   8           s(  6.22%)p 5.00( 31.11%)d10.08( 62.67%)
   109. (0.00000) RY*( 9) C   8           s(  1.82%)p 0.54(  0.99%)d53.55( 97.20%)
   110. (0.00090) RY*( 1) O   9           s(  0.53%)p99.99( 91.90%)d14.25(  7.57%)
                                           -0.0000 -0.0022  0.0728 -0.0005  0.0894
                                           -0.0051 -0.8041 -0.0018 -0.5142 -0.1675
                                           -0.1458  0.0126  0.1281  0.0989
   111. (0.00047) RY*( 2) O   9           s(  1.65%)p44.47( 73.36%)d15.15( 24.99%)
                                           -0.0000  0.0049  0.1283  0.0036  0.7211
                                           -0.0001 -0.1769 -0.0004  0.4269 -0.0228
                                            0.0738  0.3175  0.2616 -0.2732
   112. (0.00005) RY*( 3) O   9           s( 91.47%)p 0.08(  7.07%)d 0.02(  1.46%)
   113. (0.00002) RY*( 4) O   9           s(  3.91%)p23.53( 91.99%)d 1.05(  4.10%)
   114. (0.00000) RY*( 5) O   9           s(  0.01%)p99.99(  3.70%)d99.99( 96.29%)
   115. (0.00001) RY*( 6) O   9           s(  0.55%)p 5.02(  2.75%)d99.99( 96.70%)
   116. (0.00001) RY*( 7) O   9           s(  0.01%)p 1.00( 11.64%)d 7.59( 88.36%)
   117. (0.00000) RY*( 8) O   9           s(  0.08%)p99.99(  8.51%)d99.99( 91.41%)
   118. (0.00000) RY*( 9) O   9           s(  1.81%)p 5.16(  9.33%)d49.15( 88.86%)
   119. (0.00058) RY*( 1) H  10           s( 98.37%)p 0.02(  1.63%)
                                            0.0044  0.9918  0.1029  0.0605 -0.0449
   120. (0.00009) RY*( 2) H  10           s(  0.02%)p99.99( 99.98%)
   121. (0.00006) RY*( 3) H  10           s(  0.17%)p99.99( 99.83%)
   122. (0.00002) RY*( 4) H  10           s(  1.53%)p64.53( 98.47%)
   123. (0.00064) RY*( 1) H  11           s( 98.63%)p 0.01(  1.37%)
                                            0.0043  0.9931  0.0365 -0.0787  0.0787
   124. (0.00011) RY*( 2) H  11           s(  0.02%)p99.99( 99.98%)
                                           -0.0005  0.0136 -0.9116  0.1362  0.3877
   125. (0.00007) RY*( 3) H  11           s(  0.26%)p99.99( 99.74%)
   126. (0.00002) RY*( 4) H  11           s(  1.17%)p84.25( 98.83%)
   127. (0.00062) RY*( 1) H  12           s( 98.70%)p 0.01(  1.30%)
                                            0.0046  0.9935 -0.0872  0.0582  0.0447
   128. (0.00009) RY*( 2) H  12           s(  0.02%)p99.99( 99.98%)
   129. (0.00006) RY*( 3) H  12           s(  0.11%)p99.99( 99.89%)
   130. (0.00002) RY*( 4) H  12           s(  1.25%)p78.77( 98.75%)
   131. (0.00057) RY*( 1) H  13           s( 98.33%)p 0.02(  1.67%)
                                            0.0043  0.9916  0.1005  0.0680 -0.0445
   132. (0.00010) RY*( 2) H  13           s(  0.01%)p99.99( 99.99%)
   133. (0.00006) RY*( 3) H  13           s(  0.15%)p99.99( 99.85%)
   134. (0.00002) RY*( 4) H  13           s(  1.60%)p61.68( 98.40%)
   135. (0.00061) RY*( 1) H  14           s( 98.33%)p 0.02(  1.67%)
                                            0.0045  0.9916 -0.1029  0.0652  0.0432
   136. (0.00009) RY*( 2) H  14           s(  0.01%)p 1.00( 99.99%)
   137. (0.00006) RY*( 3) H  14           s(  0.13%)p99.99( 99.87%)
   138. (0.00002) RY*( 4) H  14           s(  1.61%)p60.94( 98.39%)
   139. (0.00057) RY*( 1) H  15           s( 98.15%)p 0.02(  1.85%)
                                            0.0041  0.9907 -0.0364 -0.0962 -0.0889
   140. (0.00011) RY*( 2) H  15           s(  0.02%)p99.99( 99.98%)
                                           -0.0002  0.0136  0.9192  0.1340 -0.3699
   141. (0.00007) RY*( 3) H  15           s(  0.41%)p99.99( 99.59%)
   142. (0.00002) RY*( 4) H  15           s(  1.50%)p65.47( 98.50%)
   143. (0.00136) RY*( 1) H  16           s( 99.56%)p 0.00(  0.44%)
                                            0.0054  0.9978 -0.0550  0.0014 -0.0372
   144. (0.00010) RY*( 2) H  16           s(  0.01%)p99.99( 99.99%)
   145. (0.00005) RY*( 3) H  16           s(  0.21%)p99.99( 99.79%)
   146. (0.00002) RY*( 4) H  16           s(  0.30%)p99.99( 99.70%)
   147. (0.00136) RY*( 1) H  17           s( 99.67%)p 0.00(  0.33%)
                                            0.0059  0.9983  0.0088  0.0519 -0.0238
   148. (0.00008) RY*( 2) H  17           s(  0.00%)p 1.00(100.00%)
   149. (0.00005) RY*( 3) H  17           s(  0.09%)p99.99( 99.91%)
   150. (0.00002) RY*( 4) H  17           s(  0.33%)p99.99( 99.67%)
   151. (0.00092) RY*( 1) H  18           s( 99.07%)p 0.01(  0.93%)
                                            0.0064  0.9953  0.0339 -0.0601  0.0674
   152. (0.00011) RY*( 2) H  18           s(  0.51%)p99.99( 99.49%)
                                            0.0036  0.0710  0.2922  0.8448 -0.4426
   153. (0.00006) RY*( 3) H  18           s(  0.34%)p99.99( 99.66%)
   154. (0.00002) RY*( 4) H  18           s(  0.19%)p99.99( 99.81%)
   155. (0.00106) RY*( 1) H  19           s( 99.32%)p 0.01(  0.68%)
                                            0.0084  0.9966  0.0217 -0.0633  0.0482
   156. (0.00013) RY*( 2) H  19           s(  0.24%)p99.99( 99.76%)
                                            0.0022  0.0493 -0.4870 -0.0532 -0.8704
   157. (0.00006) RY*( 3) H  19           s(  0.36%)p99.99( 99.64%)
   158. (0.00002) RY*( 4) H  19           s(  0.16%)p99.99( 99.84%)
   159. (0.00072) RY*( 1) H  20           s(  2.08%)p47.17( 97.92%)
                                            0.0021  0.1441 -0.5585 -0.7237 -0.3790
   160. (0.00066) RY*( 2) H  20           s( 46.57%)p 1.15( 53.43%)
                                            0.0128  0.6823  0.5838 -0.0891 -0.4307
   161. (0.00042) RY*( 3) H  20           s( 48.33%)p 1.07( 51.67%)
                                            0.0101  0.6952 -0.3363  0.0672  0.6317
   162. (0.00001) RY*( 4) H  20           s(  3.50%)p27.61( 96.50%)
   163. (0.00154) RY*( 1) H  21           s( 99.82%)p 0.00(  0.18%)
                                            0.0052  0.9991 -0.0041  0.0331  0.0267
   164. (0.00008) RY*( 2) H  21           s(  0.02%)p99.99( 99.98%)
   165. (0.00003) RY*( 3) H  21           s(  0.16%)p99.99( 99.84%)
   166. (0.00003) RY*( 4) H  21           s(  0.09%)p99.99( 99.91%)
   167. (0.00145) RY*( 1) H  22           s( 99.70%)p 0.00(  0.30%)
                                            0.0058  0.9985  0.0401 -0.0043  0.0372
   168. (0.00010) RY*( 2) H  22           s(  0.01%)p 1.00( 99.99%)
   169. (0.00006) RY*( 3) H  22           s(  0.08%)p99.99( 99.92%)
   170. (0.00002) RY*( 4) H  22           s(  0.29%)p99.99( 99.71%)
   171. (0.00090) RY*( 1) H  23           s( 99.34%)p 0.01(  0.66%)
                                            0.0075  0.9967  0.0470 -0.0406  0.0520
   172. (0.00013) RY*( 2) H  23           s(  0.36%)p99.99( 99.64%)
                                           -0.0013  0.0601 -0.6596 -0.2100 -0.7192
   173. (0.00007) RY*( 3) H  23           s(  0.25%)p99.99( 99.75%)
   174. (0.00002) RY*( 4) H  23           s(  0.14%)p99.99( 99.86%)
   175. (0.00089) RY*( 1) H  24           s( 98.99%)p 0.01(  1.01%)
                                            0.0037  0.9949 -0.0813 -0.0444  0.0386
   176. (0.00008) RY*( 2) H  24           s(  0.01%)p99.99( 99.99%)
   177. (0.00005) RY*( 3) H  24           s(  0.34%)p99.99( 99.66%)
   178. (0.00003) RY*( 4) H  24           s(  0.75%)p99.99( 99.25%)
   179. (0.00075) RY*( 1) H  25           s(  2.30%)p42.57( 97.70%)
                                            0.0024  0.1515 -0.2157  0.8022  0.5358
   180. (0.00072) RY*( 2) H  25           s( 67.79%)p 0.48( 32.21%)
                                            0.0139  0.8232 -0.4595 -0.3257  0.0699
   181. (0.00052) RY*( 3) H  25           s( 27.87%)p 2.59( 72.13%)
                                            0.0065  0.5279  0.8354  0.1485 -0.0353
   182. (0.00001) RY*( 4) H  25           s(  2.46%)p39.67( 97.54%)
   183. (0.01154) BD*( 1) C   1 - C   2  
                ( 52.13%)   0.7220* C   1 s( 29.99%)p 2.33( 69.96%)d 0.00(  0.05%)
                                            0.0006  0.5476 -0.0047 -0.2717 -0.0004
                                           -0.4964  0.0022 -0.6159 -0.0012  0.0078
                                            0.0090  0.0173 -0.0053  0.0062
                ( 47.87%)  -0.6919* C   2 s( 25.18%)p 2.97( 74.77%)d 0.00(  0.05%)
                                            0.0001  0.5018  0.0022  0.2898  0.0006
                                            0.4941  0.0061  0.6477 -0.0023  0.0074
                                            0.0097  0.0168 -0.0038  0.0090
   184. (0.00265) BD*( 1) C   1 - H  10  
                ( 37.89%)   0.6156* C   1 s( 23.42%)p 3.27( 76.54%)d 0.00(  0.04%)
                                            0.0001 -0.4840 -0.0028 -0.6648  0.0012
                                           -0.5014 -0.0108  0.2673 -0.0208 -0.0144
                                            0.0089  0.0066 -0.0049  0.0070
                ( 62.11%)  -0.7881* H  10 s( 99.91%)p 0.00(  0.09%)
                                           -0.9996  0.0008  0.0219  0.0182 -0.0073
   185. (0.00334) BD*( 1) C   1 - H  11  
                ( 38.95%)   0.6241* C   1 s( 23.06%)p 3.33( 76.89%)d 0.00(  0.04%)
                                            0.0001 -0.4803 -0.0008 -0.2803 -0.0045
                                            0.4718 -0.0228 -0.6834 -0.0145  0.0065
                                           -0.0082  0.0161  0.0043 -0.0071
                ( 61.05%)  -0.7813* H  11 s( 99.92%)p 0.00(  0.08%)
                                           -0.9996  0.0012  0.0093 -0.0109  0.0245
   186. (0.00308) BD*( 1) C   1 - H  12  
                ( 37.77%)   0.6145* C   1 s( 23.41%)p 3.27( 76.55%)d 0.00(  0.04%)
                                           -0.0000  0.4839  0.0029 -0.6363  0.0172
                                            0.5280  0.0086  0.2850  0.0137 -0.0148
                                           -0.0084  0.0057  0.0041 -0.0072
                ( 62.23%)  -0.7889* H  12 s( 99.91%)p 0.00(  0.09%)
                                            0.9996 -0.0013  0.0192 -0.0193 -0.0106
   187. (0.01116) BD*( 1) C   2 - C   3  
                ( 47.29%)   0.6877* C   2 s( 25.34%)p 2.94( 74.62%)d 0.00(  0.04%)
                                           -0.0001 -0.5034 -0.0006  0.3016 -0.0016
                                           -0.5001 -0.0041  0.6365 -0.0037  0.0072
                                           -0.0098  0.0152  0.0034 -0.0065
                ( 52.71%)  -0.7260* C   3 s( 29.78%)p 2.36( 70.18%)d 0.00(  0.04%)
                                           -0.0006 -0.5457  0.0039 -0.2789 -0.0005
                                            0.5007 -0.0028 -0.6110 -0.0010  0.0071
                                           -0.0087  0.0161  0.0048 -0.0059
   188. (0.01613) BD*( 1) C   2 - C   4  
                ( 49.44%)   0.7031* C   2 s( 25.10%)p 2.98( 74.85%)d 0.00(  0.05%)
                                           -0.0001 -0.5010  0.0030 -0.6436 -0.0030
                                            0.4953 -0.0098  0.2981  0.0109  0.0165
                                            0.0089 -0.0076 -0.0033  0.0080
                ( 50.56%)  -0.7111* C   4 s( 29.54%)p 2.38( 70.43%)d 0.00(  0.04%)
                                           -0.0004 -0.5434  0.0057  0.6317 -0.0071
                                           -0.4395 -0.0031 -0.3344  0.0112  0.0124
                                            0.0119 -0.0069 -0.0059  0.0035
   189. (0.01774) BD*( 1) C   2 - C   7  
                ( 50.83%)   0.7130* C   2 s( 24.36%)p 3.10( 75.58%)d 0.00(  0.06%)
                                            0.0001  0.4936  0.0012 -0.6403 -0.0064
                                           -0.5096  0.0064  0.2931  0.0112  0.0183
                                           -0.0103 -0.0084  0.0035 -0.0080
                ( 49.17%)  -0.7012* C   7 s( 30.25%)p 2.30( 69.71%)d 0.00(  0.04%)
                                            0.0004  0.5500 -0.0063  0.6232 -0.0093
                                            0.4513  0.0002 -0.3240  0.0105  0.0131
                                           -0.0107 -0.0063  0.0054 -0.0040
   190. (0.00278) BD*( 1) C   3 - H  13  
                ( 37.90%)   0.6156* C   3 s( 23.53%)p 3.25( 76.43%)d 0.00(  0.04%)
                                            0.0001 -0.4850 -0.0032 -0.6279  0.0174
                                           -0.5417 -0.0082  0.2757  0.0144 -0.0155
                                            0.0080  0.0058 -0.0034  0.0072
                ( 62.10%)  -0.7881* H  13 s( 99.91%)p 0.00(  0.09%)
                                           -0.9996  0.0006  0.0188  0.0196 -0.0107
   191. (0.00267) BD*( 1) C   3 - H  14  
                ( 38.23%)   0.6183* C   3 s( 23.35%)p 3.28( 76.61%)d 0.00(  0.04%)
                                           -0.0001  0.4832  0.0016 -0.6730  0.0011
                                            0.4868  0.0116  0.2748 -0.0220 -0.0141
                                           -0.0093  0.0067  0.0055 -0.0069
                ( 61.77%)  -0.7860* H  14 s( 99.92%)p 0.00(  0.08%)
                                            0.9996 -0.0008  0.0218 -0.0180 -0.0065
   192. (0.00307) BD*( 1) C   3 - H  15  
                ( 38.93%)   0.6239* C   3 s( 23.23%)p 3.30( 76.72%)d 0.00(  0.04%)
                                           -0.0001  0.4820  0.0010 -0.2723 -0.0042
                                           -0.4670  0.0232 -0.6886 -0.0140  0.0064
                                            0.0081  0.0159 -0.0038  0.0078
                ( 61.07%)  -0.7815* H  15 s( 99.92%)p 0.00(  0.08%)
                                            0.9996 -0.0005  0.0086  0.0111  0.0247
   193. (0.00914) BD*( 1) C   4 - C   5  
                ( 50.45%)   0.7103* C   4 s( 26.48%)p 2.77( 73.47%)d 0.00(  0.05%)
                                            0.0002  0.5142  0.0189  0.3362  0.0224
                                           -0.5681 -0.0154  0.5461 -0.0055 -0.0106
                                            0.0100 -0.0167 -0.0059  0.0014
                ( 49.55%)  -0.7039* C   5 s( 30.54%)p 2.27( 69.42%)d 0.00(  0.04%)
                                            0.0002  0.5526 -0.0001 -0.3427  0.0187
                                            0.5568 -0.0133 -0.5159 -0.0037 -0.0082
                                            0.0094 -0.0147 -0.0046  0.0027
   194. (0.00737) BD*( 1) C   4 - H  16  
                ( 38.13%)   0.6175* C   4 s( 21.79%)p 3.59( 78.17%)d 0.00(  0.04%)
                                           -0.0002  0.4667 -0.0050 -0.2795  0.0209
                                           -0.4330  0.0122 -0.7179 -0.0093  0.0060
                                            0.0088  0.0157 -0.0042  0.0079
                ( 61.87%)  -0.7866* H  16 s( 99.91%)p 0.00(  0.09%)
                                            0.9996 -0.0041  0.0060  0.0115  0.0263
   195. (0.00709) BD*( 1) C   4 - H  17  
                ( 37.06%)   0.6088* C   4 s( 22.14%)p 3.51( 77.82%)d 0.00(  0.04%)
                                            0.0002 -0.4706  0.0012 -0.6393  0.0055
                                           -0.5435  0.0135  0.2712  0.0154 -0.0154
                                            0.0070  0.0055 -0.0046  0.0081
                ( 62.94%)  -0.7934* H  17 s( 99.91%)p 0.00(  0.09%)
                                           -0.9995  0.0045  0.0209  0.0180 -0.0117
   196. (0.00730) BD*( 1) C   5 - O   6  
                ( 68.96%)   0.8304* C   5 s( 20.52%)p 3.86( 79.17%)d 0.02(  0.31%)
                                            0.0001  0.4507  0.0459  0.6705  0.0308
                                           -0.4153 -0.0181 -0.4100 -0.0195 -0.0339
                                           -0.0331  0.0214  0.0164 -0.0106
                ( 31.04%)  -0.5572* O   6 s( 32.32%)p 2.09( 67.61%)d 0.00(  0.07%)
                                           -0.0001  0.5685  0.0009 -0.6074  0.0007
                                            0.3467  0.0007  0.4324 -0.0030 -0.0080
                                           -0.0205  0.0077  0.0082  0.0065
   197. (0.01296) BD*( 1) C   5 - H  18  
                ( 39.11%)   0.6254* C   5 s( 24.73%)p 3.04( 75.22%)d 0.00(  0.05%)
                                            0.0000 -0.4972  0.0105 -0.3308 -0.0008
                                           -0.3693  0.0112 -0.7115  0.0002 -0.0072
                                           -0.0132 -0.0130  0.0019 -0.0120
                ( 60.89%)  -0.7803* H  18 s( 99.90%)p 0.00(  0.10%)
                                           -0.9995  0.0052  0.0098  0.0142  0.0262
   198. (0.01355) BD*( 1) C   5 - H  19  
                ( 40.28%)   0.6347* C   5 s( 24.27%)p 3.12( 75.67%)d 0.00(  0.06%)
                                            0.0000 -0.4926  0.0104  0.5656 -0.0112
                                            0.6162  0.0031 -0.2386 -0.0087 -0.0199
                                            0.0058  0.0086  0.0014  0.0090
                ( 59.72%)  -0.7728* H  19 s( 99.91%)p 0.00(  0.09%)
                                           -0.9995  0.0071 -0.0203 -0.0200  0.0104
   199. (0.00254) BD*( 1) O   6 - H  20  
                ( 24.91%)   0.4991* O   6 s( 19.93%)p 4.01( 79.98%)d 0.00(  0.09%)
                                            0.0001  0.4461  0.0186  0.4207  0.0253
                                           -0.6126 -0.0230  0.4964  0.0005 -0.0051
                                            0.0112 -0.0228 -0.0078  0.0110
                ( 75.09%)  -0.8666* H  20 s( 99.52%)p 0.00(  0.48%)
                                            0.9976 -0.0044 -0.0354  0.0477 -0.0351
   200. (0.01133) BD*( 1) C   7 - C   8  
                ( 49.47%)   0.7033* C   7 s( 26.67%)p 2.75( 73.26%)d 0.00(  0.07%)
                                           -0.0002 -0.5161 -0.0189  0.3270  0.0225
                                            0.5704  0.0165  0.5473 -0.0025 -0.0128
                                           -0.0114 -0.0185  0.0070 -0.0006
                ( 50.53%)  -0.7109* C   8 s( 30.84%)p 2.24( 69.10%)d 0.00(  0.06%)
                                           -0.0003 -0.5553  0.0031 -0.3187  0.0094
                                           -0.5464  0.0025 -0.5393 -0.0032 -0.0090
                                           -0.0110 -0.0182  0.0064 -0.0052
   201. (0.00749) BD*( 1) C   7 - H  21  
                ( 36.66%)   0.6055* C   7 s( 21.90%)p 3.56( 78.06%)d 0.00(  0.04%)
                                           -0.0002  0.4679 -0.0002 -0.6506  0.0041
                                            0.5284 -0.0094  0.2790  0.0133 -0.0147
                                           -0.0076  0.0058  0.0061 -0.0079
                ( 63.34%)  -0.7958* H  21 s( 99.91%)p 0.00(  0.09%)
                                            0.9995 -0.0042  0.0214 -0.0187 -0.0109
   202. (0.00840) BD*( 1) C   7 - H  22  
                ( 38.46%)   0.6202* C   7 s( 21.13%)p 3.73( 78.82%)d 0.00(  0.05%)
                                            0.0002 -0.4597  0.0042 -0.2839  0.0137
                                            0.4367 -0.0138 -0.7186 -0.0102  0.0058
                                           -0.0090  0.0161  0.0048 -0.0080
                ( 61.54%)  -0.7845* H  22 s( 99.91%)p 0.00(  0.09%)
                                           -0.9996  0.0044  0.0086 -0.0103  0.0259
   203. (0.00745) BD*( 1) C   8 - O   9  
                ( 69.35%)   0.8328* C   8 s( 20.22%)p 3.93( 79.52%)d 0.01(  0.26%)
                                            0.0000  0.4477  0.0426 -0.6865 -0.0427
                                           -0.4248 -0.0225  0.3756 -0.0018  0.0315
                                           -0.0305 -0.0193  0.0154 -0.0103
                ( 30.65%)  -0.5536* O   9 s( 32.87%)p 2.04( 67.06%)d 0.00(  0.07%)
                                           -0.0000  0.5733 -0.0064  0.6604 -0.0094
                                            0.3575 -0.0009 -0.3263 -0.0076  0.0147
                                           -0.0070 -0.0041  0.0167 -0.0116
   204. (0.01266) BD*( 1) C   8 - H  23  
                ( 39.52%)   0.6286* C   8 s( 24.61%)p 3.06( 75.34%)d 0.00(  0.06%)
                                            0.0001 -0.4959  0.0122 -0.5728  0.0149
                                            0.6091  0.0030  0.2321  0.0154  0.0201
                                            0.0058 -0.0068  0.0011  0.0085
                ( 60.48%)  -0.7777* H  23 s( 99.90%)p 0.00(  0.10%)
                                           -0.9995  0.0063  0.0212 -0.0199 -0.0113
   205. (0.00974) BD*( 1) C   8 - H  24  
                ( 37.77%)   0.6145* C   8 s( 24.34%)p 3.11( 75.61%)d 0.00(  0.05%)
                                           -0.0002  0.4933 -0.0033 -0.3080 -0.0074
                                            0.3849 -0.0210 -0.7160  0.0064 -0.0083
                                            0.0121 -0.0117 -0.0025  0.0104
                ( 62.23%)  -0.7889* H  24 s( 99.90%)p 0.00(  0.10%)
                                            0.9995 -0.0046  0.0094 -0.0131  0.0266
   206. (0.00417) BD*( 1) O   9 - H  25  
                ( 24.99%)   0.4999* O   9 s( 19.94%)p 4.01( 79.97%)d 0.00(  0.09%)
                                           -0.0001 -0.4463  0.0158 -0.2169  0.0160
                                            0.4274  0.0220 -0.7539 -0.0288  0.0099
                                           -0.0212  0.0144 -0.0031 -0.0120
                ( 75.01%)  -0.8661* H  25 s( 99.58%)p 0.00(  0.42%)
                                           -0.9979  0.0062  0.0119 -0.0318  0.0550


 NHO Directionality and "Bond Bending" (deviations from line of nuclear centers)

         [Thresholds for printing:  angular deviation  >  1.0 degree]
                                    hybrid p-character > 25.0%
                                    orbital occupancy  >  0.10e

                                Line of Centers        Hybrid 1              Hybrid 2
                                ---------------  -------------------   ------------------
                NBO               Theta   Phi    Theta   Phi    Dev    Theta   Phi    Dev
 ========================================================================================
     2. BD (   1) C   1 - H  10   107.9   37.1   106.4   37.7   1.6      --     --    --
     3. BD (   1) C   1 - H  11    38.4  300.6    37.3  302.4   1.5      --     --    --
     4. BD (   1) C   1 - H  12    71.1  140.4    70.0  139.1   1.6      --     --    --
     6. BD (   1) C   2 - C   4   111.7  323.8     --     --    --      67.1  144.7   1.5
     7. BD (   1) C   2 - C   7    69.1  217.3     --     --    --     112.4   36.3   1.7
     8. BD (   1) C   3 - H  13   108.4   40.7   109.4   42.0   1.6      --     --    --
     9. BD (   1) C   3 - H  14    71.6  144.0    73.2  143.4   1.7      --     --    --
    10. BD (   1) C   3 - H  15   142.4  239.9   143.3  238.1   1.5      --     --    --
    11. BD (   1) C   4 - C   5    52.0  301.7     --     --    --     129.4  120.8   1.6
    12. BD (   1) C   4 - H  16   144.7  238.0   145.8  238.4   1.1      --     --    --
    13. BD (   1) C   4 - H  17   108.0   40.1   109.1   39.9   1.2      --     --    --
    14. BD (   1) C   5 - O   6   119.9  329.3   117.5  328.3   2.5     58.4  150.2   1.9
    15. BD (   1) C   5 - H  18    34.1   53.4    34.5   47.2   3.5      --     --    --
    16. BD (   1) C   5 - H  19    73.1  224.4    73.4  228.2   3.6      --     --    --
    17. BD (   1) O   6 - H  20    52.8  302.7    57.4  305.1   4.9      --     --    --
    18. BD (   1) C   7 - C   8   128.7  239.1     --     --    --      49.1   60.4   2.5
    19. BD (   1) C   7 - H  21    71.7  141.1    70.6  141.2   1.2      --     --    --
    20. BD (   1) C   7 - H  22    35.6  303.5    34.5  302.6   1.1      --     --    --
    21. BD (   1) C   8 - O   9    66.4  209.9    66.4  211.5   1.5    114.2   28.7   1.3
    22. BD (   1) C   8 - H  23   107.0  316.2   106.6  312.3   3.7      --     --    --
    23. BD (   1) C   8 - H  24   145.9  126.5   145.8  130.9   2.5      --     --    --
    24. BD (   1) O   9 - H  25    33.1  303.2    32.2  294.1   5.0      --     --    --
    34. LP (   1) O   6             --     --    161.5   22.6   --       --     --    --
    35. LP (   2) O   6             --     --     72.0   47.7   --       --     --    --
    36. LP (   1) O   9             --     --    107.2  181.7   --       --     --    --
    37. LP (   2) O   9             --     --     58.3  102.8   --       --     --    --


 Second Order Perturbation Theory Analysis of Fock Matrix in NBO Basis

     Threshold for printing:   0.25 kcal/mol
                                                                              E(2)  E(j)-E(i) F(i,j)
         Donor NBO (i)                     Acceptor NBO (j)                 kcal/mol   a.u.    a.u. 
 ===================================================================================================

 within unit  1
   1. BD (   1) C   1 - C   2        / 56. RY*(   1) C   3                    0.25    1.40    0.024
   1. BD (   1) C   1 - C   2        / 57. RY*(   2) C   3                    0.42    1.39    0.031
   1. BD (   1) C   1 - C   2        / 65. RY*(   1) C   4                    0.59    1.55    0.039
   1. BD (   1) C   1 - C   2        / 93. RY*(   2) C   7                    0.72    1.43    0.041
   1. BD (   1) C   1 - C   2        /186. BD*(   1) C   1 - H  12            0.26    1.06    0.021
   1. BD (   1) C   1 - C   2        /187. BD*(   1) C   2 - C   3            0.79    0.98    0.035
   1. BD (   1) C   1 - C   2        /188. BD*(   1) C   2 - C   4            0.73    0.97    0.034
   1. BD (   1) C   1 - C   2        /189. BD*(   1) C   2 - C   7            0.69    0.95    0.032
   1. BD (   1) C   1 - C   2        /192. BD*(   1) C   3 - H  15            0.98    1.06    0.041
   1. BD (   1) C   1 - C   2        /194. BD*(   1) C   4 - H  16            0.95    1.04    0.040
   1. BD (   1) C   1 - C   2        /200. BD*(   1) C   7 - C   8            1.55    0.95    0.049
   2. BD (   1) C   1 - H  10        / 47. RY*(   1) C   2                    0.33    1.34    0.027
   2. BD (   1) C   1 - H  10        /189. BD*(   1) C   2 - C   7            1.75    0.83    0.049
   3. BD (   1) C   1 - H  11        / 48. RY*(   2) C   2                    0.27    1.42    0.025
   3. BD (   1) C   1 - H  11        /187. BD*(   1) C   2 - C   3            1.55    0.87    0.046
   4. BD (   1) C   1 - H  12        / 47. RY*(   1) C   2                    0.25    1.33    0.023
   4. BD (   1) C   1 - H  12        /188. BD*(   1) C   2 - C   4            1.81    0.85    0.050
   5. BD (   1) C   2 - C   3        / 39. RY*(   2) C   1                    0.43    1.38    0.031
   5. BD (   1) C   2 - C   3        / 66. RY*(   2) C   4                    0.35    1.31    0.027
   5. BD (   1) C   2 - C   3        / 67. RY*(   3) C   4                    0.49    1.42    0.034
   5. BD (   1) C   2 - C   3        / 92. RY*(   1) C   7                    0.56    1.56    0.037
   5. BD (   1) C   2 - C   3        /183. BD*(   1) C   1 - C   2            0.78    0.96    0.035
   5. BD (   1) C   2 - C   3        /185. BD*(   1) C   1 - H  11            1.04    1.04    0.042
   5. BD (   1) C   2 - C   3        /188. BD*(   1) C   2 - C   4            0.83    0.96    0.036
   5. BD (   1) C   2 - C   3        /189. BD*(   1) C   2 - C   7            0.69    0.94    0.032
   5. BD (   1) C   2 - C   3        /193. BD*(   1) C   4 - C   5            1.55    0.96    0.049
   5. BD (   1) C   2 - C   3        /202. BD*(   1) C   7 - H  22            1.03    1.00    0.041
   6. BD (   1) C   2 - C   4        / 39. RY*(   2) C   1                    0.47    1.39    0.032
   6. BD (   1) C   2 - C   4        / 56. RY*(   1) C   3                    0.61    1.40    0.037
   6. BD (   1) C   2 - C   4        / 74. RY*(   1) C   5                    0.48    1.27    0.032
   6. BD (   1) C   2 - C   4        / 92. RY*(   1) C   7                    0.33    1.57    0.029
   6. BD (   1) C   2 - C   4        /183. BD*(   1) C   1 - C   2            0.69    0.97    0.033
   6. BD (   1) C   2 - C   4        /186. BD*(   1) C   1 - H  12            0.83    1.06    0.038
   6. BD (   1) C   2 - C   4        /187. BD*(   1) C   2 - C   3            0.59    0.98    0.030
   6. BD (   1) C   2 - C   4        /189. BD*(   1) C   2 - C   7            0.60    0.95    0.030
   6. BD (   1) C   2 - C   4        /191. BD*(   1) C   3 - H  14            0.82    1.06    0.038
   6. BD (   1) C   2 - C   4        /193. BD*(   1) C   4 - C   5            0.41    0.98    0.025
   6. BD (   1) C   2 - C   4        /194. BD*(   1) C   4 - H  16            0.38    1.04    0.025
   6. BD (   1) C   2 - C   4        /195. BD*(   1) C   4 - H  17            0.40    1.05    0.026
   6. BD (   1) C   2 - C   4        /196. BD*(   1) C   5 - O   6            0.91    0.85    0.035
   6. BD (   1) C   2 - C   4        /201. BD*(   1) C   7 - H  21            0.84    1.03    0.037
   7. BD (   1) C   2 - C   7        / 38. RY*(   1) C   1                    0.62    1.41    0.038
   7. BD (   1) C   2 - C   7        / 57. RY*(   2) C   3                    0.47    1.40    0.033
   7. BD (   1) C   2 - C   7        / 65. RY*(   1) C   4                    0.35    1.57    0.030
   7. BD (   1) C   2 - C   7        /183. BD*(   1) C   1 - C   2            0.48    0.99    0.028
   7. BD (   1) C   2 - C   7        /184. BD*(   1) C   1 - H  10            0.79    1.07    0.037
   7. BD (   1) C   2 - C   7        /187. BD*(   1) C   2 - C   3            0.66    0.99    0.032
   7. BD (   1) C   2 - C   7        /188. BD*(   1) C   2 - C   4            0.60    0.98    0.031
   7. BD (   1) C   2 - C   7        /190. BD*(   1) C   3 - H  13            0.79    1.08    0.037
   7. BD (   1) C   2 - C   7        /195. BD*(   1) C   4 - H  17            0.78    1.06    0.036
   7. BD (   1) C   2 - C   7        /200. BD*(   1) C   7 - C   8            0.49    0.97    0.027
   7. BD (   1) C   2 - C   7        /201. BD*(   1) C   7 - H  21            0.42    1.04    0.027
   7. BD (   1) C   2 - C   7        /202. BD*(   1) C   7 - H  22            0.42    1.02    0.026
   7. BD (   1) C   2 - C   7        /203. BD*(   1) C   8 - O   9            1.15    0.84    0.040
   8. BD (   1) C   3 - H  13        /189. BD*(   1) C   2 - C   7            1.89    0.82    0.050
   9. BD (   1) C   3 - H  14        / 47. RY*(   1) C   2                    0.30    1.33    0.025
   9. BD (   1) C   3 - H  14        /188. BD*(   1) C   2 - C   4            1.66    0.84    0.047
  10. BD (   1) C   3 - H  15        / 48. RY*(   2) C   2                    0.28    1.41    0.025
  10. BD (   1) C   3 - H  15        /183. BD*(   1) C   1 - C   2            1.58    0.85    0.046
  11. BD (   1) C   4 - C   5        / 47. RY*(   1) C   2                    0.73    1.49    0.042
  11. BD (   1) C   4 - C   5        / 84. RY*(   2) O   6                    0.31    1.91    0.031
  11. BD (   1) C   4 - C   5        /187. BD*(   1) C   2 - C   3            0.80    1.01    0.036
  11. BD (   1) C   4 - C   5        /188. BD*(   1) C   2 - C   4            0.67    1.00    0.033
  11. BD (   1) C   4 - C   5        /195. BD*(   1) C   4 - H  17            0.28    1.08    0.022
  11. BD (   1) C   4 - C   5        /197. BD*(   1) C   5 - H  18            0.31    1.04    0.023
  11. BD (   1) C   4 - C   5        /198. BD*(   1) C   5 - H  19            0.30    1.03    0.022
  11. BD (   1) C   4 - C   5        /199. BD*(   1) O   6 - H  20            0.82    1.03    0.037
  12. BD (   1) C   4 - H  16        / 49. RY*(   3) C   2                    0.46    1.36    0.032
  12. BD (   1) C   4 - H  16        /183. BD*(   1) C   1 - C   2            1.72    0.86    0.049
  12. BD (   1) C   4 - H  16        /188. BD*(   1) C   2 - C   4            0.28    0.86    0.020
  12. BD (   1) C   4 - H  16        /196. BD*(   1) C   5 - O   6            0.34    0.74    0.020
  12. BD (   1) C   4 - H  16        /197. BD*(   1) C   5 - H  18            1.69    0.90    0.049
  13. BD (   1) C   4 - H  17        / 48. RY*(   2) C   2                    0.42    1.41    0.031
  13. BD (   1) C   4 - H  17        /188. BD*(   1) C   2 - C   4            0.38    0.85    0.023
  13. BD (   1) C   4 - H  17        /189. BD*(   1) C   2 - C   7            2.06    0.83    0.052
  13. BD (   1) C   4 - H  17        /196. BD*(   1) C   5 - O   6            0.43    0.73    0.022
  13. BD (   1) C   4 - H  17        /198. BD*(   1) C   5 - H  19            1.77    0.88    0.050
  14. BD (   1) C   5 - O   6        /160. RY*(   2) H  20                    0.27    1.99    0.029
  14. BD (   1) C   5 - O   6        /188. BD*(   1) C   2 - C   4            1.00    1.26    0.045
  15. BD (   1) C   5 - H  18        / 65. RY*(   1) C   4                    0.28    1.50    0.026
  15. BD (   1) C   5 - H  18        / 83. RY*(   1) O   6                    0.33    1.73    0.030
  15. BD (   1) C   5 - H  18        /193. BD*(   1) C   4 - C   5            0.28    0.92    0.020
  15. BD (   1) C   5 - H  18        /194. BD*(   1) C   4 - H  16            1.47    0.98    0.048
  16. BD (   1) C   5 - H  19        / 65. RY*(   1) C   4                    0.31    1.50    0.027
  16. BD (   1) C   5 - H  19        /195. BD*(   1) C   4 - H  17            1.43    1.00    0.048
  17. BD (   1) O   6 - H  20        / 66. RY*(   2) C   4                    0.27    1.49    0.025
  17. BD (   1) O   6 - H  20        / 74. RY*(   1) C   5                    0.40    1.44    0.030
  17. BD (   1) O   6 - H  20        / 79. RY*(   6) C   5                    0.31    2.62    0.036
  17. BD (   1) O   6 - H  20        /193. BD*(   1) C   4 - C   5            1.36    1.14    0.050
  18. BD (   1) C   7 - C   8        / 47. RY*(   1) C   2                    0.83    1.51    0.045
  18. BD (   1) C   7 - C   8        /110. RY*(   1) O   9                    0.41    1.73    0.034
  18. BD (   1) C   7 - C   8        /183. BD*(   1) C   1 - C   2            0.75    1.03    0.035
  18. BD (   1) C   7 - C   8        /189. BD*(   1) C   2 - C   7            0.81    1.01    0.036
  18. BD (   1) C   7 - C   8        /201. BD*(   1) C   7 - H  21            0.25    1.09    0.021
  18. BD (   1) C   7 - C   8        /205. BD*(   1) C   8 - H  24            0.34    1.09    0.024
  19. BD (   1) C   7 - H  21        / 48. RY*(   2) C   2                    0.50    1.44    0.034
  19. BD (   1) C   7 - H  21        /188. BD*(   1) C   2 - C   4            1.88    0.87    0.051
  19. BD (   1) C   7 - H  21        /189. BD*(   1) C   2 - C   7            0.42    0.86    0.024
  19. BD (   1) C   7 - H  21        /203. BD*(   1) C   8 - O   9            0.42    0.73    0.022
  19. BD (   1) C   7 - H  21        /204. BD*(   1) C   8 - H  23            1.69    0.90    0.049
  20. BD (   1) C   7 - H  22        / 49. RY*(   3) C   2                    0.58    1.38    0.036
  20. BD (   1) C   7 - H  22        /187. BD*(   1) C   2 - C   3            1.61    0.89    0.048
  20. BD (   1) C   7 - H  22        /189. BD*(   1) C   2 - C   7            0.30    0.86    0.020
  20. BD (   1) C   7 - H  22        /205. BD*(   1) C   8 - H  24            1.55    0.94    0.048
  21. BD (   1) C   8 - O   9        /189. BD*(   1) C   2 - C   7            0.80    1.26    0.040
  22. BD (   1) C   8 - H  23        / 92. RY*(   1) C   7                    0.26    1.53    0.025
  22. BD (   1) C   8 - H  23        /110. RY*(   1) O   9                    0.28    1.62    0.027
  22. BD (   1) C   8 - H  23        /201. BD*(   1) C   7 - H  21            1.42    0.99    0.047
  23. BD (   1) C   8 - H  24        /111. RY*(   2) O   9                    0.34    2.07    0.033
  23. BD (   1) C   8 - H  24        /202. BD*(   1) C   7 - H  22            1.62    0.94    0.049
  23. BD (   1) C   8 - H  24        /206. BD*(   1) O   9 - H  25            1.29    0.91    0.043
  24. BD (   1) O   9 - H  25        /101. RY*(   1) C   8                    0.59    1.47    0.037
  24. BD (   1) O   9 - H  25        /104. RY*(   4) C   8                    0.36    2.58    0.039
  24. BD (   1) O   9 - H  25        /205. BD*(   1) C   8 - H  24            1.22    1.21    0.049
  25. CR (   1) C   1                / 47. RY*(   1) C   2                    0.46   10.92    0.090
  25. CR (   1) C   1                / 53. RY*(   7) C   2                    0.25   11.73    0.069
  25. CR (   1) C   1                /119. RY*(   1) H  10                    0.36   10.51    0.078
  25. CR (   1) C   1                /123. RY*(   1) H  11                    0.34   10.53    0.075
  25. CR (   1) C   1                /127. RY*(   1) H  12                    0.35   10.51    0.076
  26. CR (   1) C   2                / 40. RY*(   3) C   1                    0.42   10.91    0.085
  26. CR (   1) C   2                / 58. RY*(   3) C   3                    0.41   10.92    0.084
  26. CR (   1) C   2                / 66. RY*(   2) C   4                    0.43   10.82    0.086
  26. CR (   1) C   2                / 94. RY*(   3) C   7                    0.40   10.79    0.083
  27. CR (   1) C   3                / 47. RY*(   1) C   2                    0.41   10.90    0.085
  27. CR (   1) C   3                / 48. RY*(   2) C   2                    0.27   10.98    0.068
  27. CR (   1) C   3                /131. RY*(   1) H  13                    0.35   10.51    0.077
  27. CR (   1) C   3                /135. RY*(   1) H  14                    0.34   10.51    0.076
  27. CR (   1) C   3                /139. RY*(   1) H  15                    0.34   10.54    0.076
  28. CR (   1) C   4                / 49. RY*(   3) C   2                    0.46   10.94    0.089
  28. CR (   1) C   4                / 75. RY*(   2) C   5                    0.36   11.24    0.080
  28. CR (   1) C   4                / 78. RY*(   5) C   5                    0.27   11.34    0.070
  28. CR (   1) C   4                /143. RY*(   1) H  16                    0.33   10.50    0.074
  28. CR (   1) C   4                /147. RY*(   1) H  17                    0.35   10.48    0.077
  29. CR (   1) C   5                / 66. RY*(   2) C   4                    0.47   10.89    0.090
  29. CR (   1) C   5                / 68. RY*(   4) C   4                    0.25   11.01    0.067
  29. CR (   1) C   5                /151. RY*(   1) H  18                    0.39   10.56    0.081
  29. CR (   1) C   5                /155. RY*(   1) H  19                    0.37   10.57    0.078
  29. CR (   1) C   5                /193. BD*(   1) C   4 - C   5            0.28   10.55    0.068
  29. CR (   1) C   5                /196. BD*(   1) C   5 - O   6            0.63   10.42    0.102
  30. CR (   1) O   6                / 74. RY*(   1) C   5                    0.70   19.72    0.149
  31. CR (   1) C   7                / 49. RY*(   3) C   2                    0.58   10.97    0.101
  31. CR (   1) C   7                /106. RY*(   6) C   8                    0.28   11.01    0.070
  31. CR (   1) C   7                /163. RY*(   1) H  21                    0.36   10.48    0.077
  31. CR (   1) C   7                /167. RY*(   1) H  22                    0.31   10.51    0.073
  32. CR (   1) C   8                / 93. RY*(   2) C   7                    0.26   11.02    0.068
  32. CR (   1) C   8                / 95. RY*(   4) C   7                    0.47   11.00    0.091
  32. CR (   1) C   8                /171. RY*(   1) H  23                    0.40   10.59    0.082
  32. CR (   1) C   8                /175. RY*(   1) H  24                    0.36   10.57    0.078
  32. CR (   1) C   8                /203. BD*(   1) C   8 - O   9            0.63   10.41    0.103
  33. CR (   1) O   9                /101. RY*(   1) C   8                    0.80   19.75    0.159
  33. CR (   1) O   9                /106. RY*(   6) C   8                    0.33   19.97    0.102
  34. LP (   1) O   6                / 74. RY*(   1) C   5                    0.31    1.32    0.026
  34. LP (   1) O   6                / 75. RY*(   2) C   5                    0.61    1.82    0.042
  34. LP (   1) O   6                /161. RY*(   3) H  20                    0.36    1.81    0.032
  34. LP (   1) O   6                /188. BD*(   1) C   2 - C   4            0.30    1.02    0.022
  34. LP (   1) O   6                /193. BD*(   1) C   4 - C   5            0.37    1.03    0.025
  34. LP (   1) O   6                /197. BD*(   1) C   5 - H  18            0.66    1.06    0.033
  34. LP (   1) O   6                /198. BD*(   1) C   5 - H  19            0.53    1.04    0.030
  35. LP (   2) O   6                / 77. RY*(   4) C   5                    0.56    2.17    0.044
  35. LP (   2) O   6                /159. RY*(   1) H  20                    0.98    1.96    0.056
  35. LP (   2) O   6                /197. BD*(   1) C   5 - H  18            2.72    0.80    0.059
  35. LP (   2) O   6                /198. BD*(   1) C   5 - H  19            3.02    0.78    0.061
  36. LP (   1) O   9                /101. RY*(   1) C   8                    0.87    1.35    0.043
  36. LP (   1) O   9                /181. RY*(   3) H  25                    0.44    2.06    0.038
  36. LP (   1) O   9                /200. BD*(   1) C   7 - C   8            0.69    1.02    0.033
  36. LP (   1) O   9                /204. BD*(   1) C   8 - H  23            0.57    1.06    0.031
  36. LP (   1) O   9                /205. BD*(   1) C   8 - H  24            0.81    1.09    0.038
  37. LP (   2) O   9                /103. RY*(   3) C   8                    0.38    2.21    0.037
  37. LP (   2) O   9                /179. RY*(   1) H  25                    0.96    1.98    0.055
  37. LP (   2) O   9                /189. BD*(   1) C   2 - C   7            0.33    0.76    0.020
  37. LP (   2) O   9                /200. BD*(   1) C   7 - C   8            2.39    0.77    0.054
  37. LP (   2) O   9                /204. BD*(   1) C   8 - H  23            2.94    0.80    0.061


 Natural Bond Orbitals (Summary):

                                                            Principal Delocalizations
           NBO                        Occupancy    Energy   (geminal,vicinal,remote)
 ====================================================================================
 Molecular unit  1  (C7H16O2)
     1. BD (   1) C   1 - C   2          0.98486    -0.74275  200(v),192(v),194(v),187(g)
                                                    93(v),188(g),189(g),65(v)
                                                    57(v),186(g),56(v)
     2. BD (   1) C   1 - H  10          0.99352    -0.62771  189(v),47(v)
     3. BD (   1) C   1 - H  11          0.99390    -0.63195  187(v),48(v)
     4. BD (   1) C   1 - H  12          0.99353    -0.62396  188(v),47(v)
     5. BD (   1) C   2 - C   3          0.98400    -0.73224  193(v),185(v),202(v),188(g)
                                                    183(g),189(g),92(v),67(v)
                                                    39(v),66(v)
     6. BD (   1) C   2 - C   4          0.98196    -0.74334  196(v),201(v),186(v),191(v)
                                                    183(g),56(v),189(g),187(g)
                                                    74(v),39(v),193(g),195(g)
                                                    194(g),92(v)
     7. BD (   1) C   2 - C   7          0.98240    -0.75789  203(v),190(v),184(v),195(v)
                                                    187(g),38(v),188(g),200(g)
                                                    183(g),57(v),201(g),202(g)
                                                    65(v)
     8. BD (   1) C   3 - H  13          0.99311    -0.61668  189(v)
     9. BD (   1) C   3 - H  14          0.99369    -0.61734  188(v),47(v)
    10. BD (   1) C   3 - H  15          0.99374    -0.62308  183(v),48(v)
    11. BD (   1) C   4 - C   5          0.99218    -0.77817  199(v),187(v),47(v),188(g)
                                                    84(v),197(g),198(g),195(g)
    12. BD (   1) C   4 - H  16          0.98761    -0.63393  183(v),197(v),49(v),196(v)
                                                    188(g)
    13. BD (   1) C   4 - H  17          0.98671    -0.62755  189(v),198(v),196(v),48(v)
                                                    188(g)
    14. BD (   1) C   5 - O   6          0.99757    -1.03448  188(v),160(v)
    15. BD (   1) C   5 - H  18          0.99374    -0.68515  194(v),83(v),65(v),193(g)
    16. BD (   1) C   5 - H  19          0.99395    -0.69194  195(v),65(v)
    17. BD (   1) O   6 - H  20          0.99489    -0.90954  193(v),74(v),79(v),66(r)
    18. BD (   1) C   7 - C   8          0.99436    -0.80570  47(v),189(g),183(v),110(v)
                                                    205(g),201(g)
    19. BD (   1) C   7 - H  21          0.98777    -0.64809  188(v),204(v),48(v),189(g)
                                                    203(v)
    20. BD (   1) C   7 - H  22          0.98840    -0.65697  187(v),205(v),49(v),189(g)
    21. BD (   1) C   8 - O   9          0.99790    -1.05435  189(v)
    22. BD (   1) C   8 - H  23          0.99413    -0.70003  201(v),110(v),92(v)
    23. BD (   1) C   8 - H  24          0.98974    -0.67825  202(v),206(v),111(v)
    24. BD (   1) O   9 - H  25          0.99542    -0.92895  205(v),101(v),104(v)
    25. CR (   1) C   1                  0.99959   -10.20711  47(v),119(v),127(v),123(v)
                                                    53(v)
    26. CR (   1) C   2                  0.99943   -10.23782  66(v),40(v),58(v),94(v)
    27. CR (   1) C   3                  0.99959   -10.19533  47(v),131(v),135(v),139(v)
                                                    48(v)
    28. CR (   1) C   4                  0.99953   -10.21632  49(v),75(v),147(v),143(v)
                                                    78(v)
    29. CR (   1) C   5                  0.99952   -10.31371  196(g),66(v),151(v),155(v)
                                                    193(g),68(v)
    30. CR (   1) O   6                  0.99988   -19.18561  74(v)
    31. CR (   1) C   7                  0.99952   -10.24334  49(v),163(v),167(v),106(v)
    32. CR (   1) C   8                  0.99952   -10.32537  203(g),95(v),171(v),175(v)
                                                    93(v)
    33. CR (   1) O   9                  0.99988   -19.20758  101(v),106(v)
    34. LP (   1) O   6                  0.99216    -0.79513  197(v),75(v),198(v),193(v)
                                                    161(v),74(v),188(r)
    35. LP (   2) O   6                  0.98480    -0.53597  198(v),197(v),159(v),77(v)
    36. LP (   1) O   9                  0.99208    -0.80991  101(v),205(v),200(v),204(v)
                                                    181(v)
    37. LP (   2) O   9                  0.98532    -0.55772  204(v),200(v),179(v),103(v)
                                                    189(r)
    38. RY*(   1) C   1                  0.00210     0.64857   
    39. RY*(   2) C   1                  0.00191     0.65126   
    40. RY*(   3) C   1                  0.00095     0.67219   
    41. RY*(   4) C   1                  0.00010     0.49918   
    42. RY*(   5) C   1                  0.00001     2.22462   
    43. RY*(   6) C   1                  0.00001     2.05593   
    44. RY*(   7) C   1                  0.00001     2.16864   
    45. RY*(   8) C   1                  0.00001     1.95897   
    46. RY*(   9) C   1                  0.00000     2.01712   
    47. RY*(   1) C   2                  0.00272     0.70844   
    48. RY*(   2) C   2                  0.00159     0.78742   
    49. RY*(   3) C   2                  0.00122     0.72331   
    50. RY*(   4) C   2                  0.00037     1.57407   
    51. RY*(   5) C   2                  0.00032     1.84648   
    52. RY*(   6) C   2                  0.00031     2.11628   
    53. RY*(   7) C   2                  0.00019     1.52361   
    54. RY*(   8) C   2                  0.00016     1.62799   
    55. RY*(   9) C   2                  0.00016     1.92322   
    56. RY*(   1) C   3                  0.00214     0.65366   
    57. RY*(   2) C   3                  0.00193     0.64411   
    58. RY*(   3) C   3                  0.00093     0.68516   
    59. RY*(   4) C   3                  0.00010     0.50107   
    60. RY*(   5) C   3                  0.00000     2.24071   
    61. RY*(   6) C   3                  0.00001     2.07300   
    62. RY*(   7) C   3                  0.00001     2.18116   
    63. RY*(   8) C   3                  0.00001     1.96948   
    64. RY*(   9) C   3                  0.00000     2.03326   
    65. RY*(   1) C   4                  0.00273     0.81080   
    66. RY*(   2) C   4                  0.00204     0.57819   
    67. RY*(   3) C   4                  0.00169     0.69099   
    68. RY*(   4) C   4                  0.00124     0.69656   
    69. RY*(   5) C   4                  0.00014     1.92208   
    70. RY*(   6) C   4                  0.00005     2.03579   
    71. RY*(   7) C   4                  0.00003     2.00538   
    72. RY*(   8) C   4                  0.00001     2.13504   
    73. RY*(   9) C   4                  0.00001     2.05015   
    74. RY*(   1) C   5                  0.00145     0.52947   
    75. RY*(   2) C   5                  0.00130     1.02259   
    76. RY*(   3) C   5                  0.00078     1.41295   
    77. RY*(   4) C   5                  0.00070     1.63040   
    78. RY*(   5) C   5                  0.00030     1.12149   
    79. RY*(   6) C   5                  0.00022     1.71486   
    80. RY*(   7) C   5                  0.00010     1.11189   
    81. RY*(   8) C   5                  0.00001     1.79673   
    82. RY*(   9) C   5                  0.00001     1.76753   
    83. RY*(   1) O   6                  0.00081     1.04633   
    84. RY*(   2) O   6                  0.00077     1.13417   
    85. RY*(   3) O   6                  0.00006     1.53552   
    86. RY*(   4) O   6                  0.00003     1.04405   
    87. RY*(   5) O   6                  0.00000     2.55788   
    88. RY*(   6) O   6                  0.00001     2.59288   
    89. RY*(   7) O   6                  0.00000     2.75985   
    90. RY*(   8) O   6                  0.00000     2.54050   
    91. RY*(   9) O   6                  0.00000     2.51653   
    92. RY*(   1) C   7                  0.00264     0.82867   
    93. RY*(   2) C   7                  0.00182     0.69149   
    94. RY*(   3) C   7                  0.00125     0.55323   
    95. RY*(   4) C   7                  0.00098     0.67389   
    96. RY*(   5) C   7                  0.00017     1.89184   
    97. RY*(   6) C   7                  0.00007     2.00000   
    98. RY*(   7) C   7                  0.00004     1.92327   
    99. RY*(   8) C   7                  0.00001     2.04794   
   100. RY*(   9) C   7                  0.00001     2.09010   
   101. RY*(   1) C   8                  0.00212     0.54128   
   102. RY*(   2) C   8                  0.00098     1.20238   
   103. RY*(   3) C   8                  0.00071     1.65134   
   104. RY*(   4) C   8                  0.00058     1.65230   
   105. RY*(   5) C   8                  0.00048     1.23845   
   106. RY*(   6) C   8                  0.00019     0.76436   
   107. RY*(   7) C   8                  0.00012     1.58624   
   108. RY*(   8) C   8                  0.00003     1.50207   
   109. RY*(   9) C   8                  0.00000     1.94028   
   110. RY*(   1) O   9                  0.00090     0.91998   
   111. RY*(   2) O   9                  0.00047     1.38884   
   112. RY*(   3) O   9                  0.00005     1.42451   
   113. RY*(   4) O   9                  0.00002     0.95373   
   114. RY*(   5) O   9                  0.00000     2.63278   
   115. RY*(   6) O   9                  0.00001     2.74194   
   116. RY*(   7) O   9                  0.00001     2.54708   
   117. RY*(   8) O   9                  0.00000     2.46821   
   118. RY*(   9) O   9                  0.00000     2.51886   
   119. RY*(   1) H  10                  0.00058     0.30769   
   120. RY*(   2) H  10                  0.00009     1.67790   
   121. RY*(   3) H  10                  0.00006     1.65892   
   122. RY*(   4) H  10                  0.00002     2.14890   
   123. RY*(   1) H  11                  0.00064     0.32626   
   124. RY*(   2) H  11                  0.00011     1.68274   
   125. RY*(   3) H  11                  0.00007     1.66148   
   126. RY*(   4) H  11                  0.00002     2.14978   
   127. RY*(   1) H  12                  0.00062     0.30087   
   128. RY*(   2) H  12                  0.00009     1.68645   
   129. RY*(   3) H  12                  0.00006     1.67197   
   130. RY*(   4) H  12                  0.00002     2.15210   
   131. RY*(   1) H  13                  0.00057     0.31766   
   132. RY*(   2) H  13                  0.00010     1.69236   
   133. RY*(   3) H  13                  0.00006     1.66882   
   134. RY*(   4) H  13                  0.00002     2.15747   
   135. RY*(   1) H  14                  0.00061     0.31724   
   136. RY*(   2) H  14                  0.00009     1.68632   
   137. RY*(   3) H  14                  0.00006     1.66914   
   138. RY*(   4) H  14                  0.00002     2.15607   
   139. RY*(   1) H  15                  0.00057     0.34825   
   140. RY*(   2) H  15                  0.00011     1.69175   
   141. RY*(   3) H  15                  0.00007     1.65918   
   142. RY*(   4) H  15                  0.00002     2.15516   
   143. RY*(   1) H  16                  0.00136     0.28752   
   144. RY*(   2) H  16                  0.00010     1.72657   
   145. RY*(   3) H  16                  0.00005     1.72616   
   146. RY*(   4) H  16                  0.00002     2.19205   
   147. RY*(   1) H  17                  0.00136     0.26330   
   148. RY*(   2) H  17                  0.00008     1.73999   
   149. RY*(   3) H  17                  0.00005     1.73374   
   150. RY*(   4) H  17                  0.00002     2.19114   
   151. RY*(   1) H  18                  0.00092     0.25038   
   152. RY*(   2) H  18                  0.00011     1.59723   
   153. RY*(   3) H  18                  0.00006     1.70248   
   154. RY*(   4) H  18                  0.00002     2.11672   
   155. RY*(   1) H  19                  0.00106     0.25552   
   156. RY*(   2) H  19                  0.00013     1.58839   
   157. RY*(   3) H  19                  0.00006     1.69901   
   158. RY*(   4) H  19                  0.00002     2.10370   
   159. RY*(   1) H  20                  0.00072     1.42511   
   160. RY*(   2) H  20                  0.00066     0.95318   
   161. RY*(   3) H  20                  0.00042     1.01175   
   162. RY*(   4) H  20                  0.00001     2.14569   
   163. RY*(   1) H  21                  0.00154     0.24036   
   164. RY*(   2) H  21                  0.00008     1.72184   
   165. RY*(   3) H  21                  0.00003     1.84555   
   166. RY*(   4) H  21                  0.00003     2.02177   
   167. RY*(   1) H  22                  0.00145     0.27005   
   168. RY*(   2) H  22                  0.00010     1.69528   
   169. RY*(   3) H  22                  0.00006     1.68035   
   170. RY*(   4) H  22                  0.00002     2.17151   
   171. RY*(   1) H  23                  0.00090     0.26077   
   172. RY*(   2) H  23                  0.00013     1.57889   
   173. RY*(   3) H  23                  0.00007     1.67557   
   174. RY*(   4) H  23                  0.00002     2.09194   
   175. RY*(   1) H  24                  0.00089     0.24291   
   176. RY*(   2) H  24                  0.00008     1.64267   
   177. RY*(   3) H  24                  0.00005     1.85752   
   178. RY*(   4) H  24                  0.00003     1.94954   
   179. RY*(   1) H  25                  0.00075     1.41858   
   180. RY*(   2) H  25                  0.00072     0.65607   
   181. RY*(   3) H  25                  0.00052     1.25234   
   182. RY*(   4) H  25                  0.00001     2.14919   
   183. BD*(   1) C   1 - C   2          0.01154     0.22750   
   184. BD*(   1) C   1 - H  10          0.00265     0.31028   
   185. BD*(   1) C   1 - H  11          0.00334     0.30474   
   186. BD*(   1) C   1 - H  12          0.00308     0.31274   
   187. BD*(   1) C   2 - C   3          0.01116     0.23416   
   188. BD*(   1) C   2 - C   4          0.01613     0.22451   
   189. BD*(   1) C   2 - C   7          0.01774     0.20697   
   190. BD*(   1) C   3 - H  13          0.00278     0.31957   
   191. BD*(   1) C   3 - H  14          0.00267     0.31822   
   192. BD*(   1) C   3 - H  15          0.00307     0.31435   
   193. BD*(   1) C   4 - C   5          0.00914     0.23265   
   194. BD*(   1) C   4 - H  16          0.00737     0.29580   
   195. BD*(   1) C   4 - H  17          0.00709     0.30338   
   196. BD*(   1) C   5 - O   6          0.00730     0.10324   
   197. BD*(   1) C   5 - H  18          0.01296     0.26303   
   198. BD*(   1) C   5 - H  19          0.01355     0.24819   
   199. BD*(   1) O   6 - H  20          0.00254     0.25517   
   200. BD*(   1) C   7 - C   8          0.01133     0.20828   
   201. BD*(   1) C   7 - H  21          0.00749     0.28649   
   202. BD*(   1) C   7 - H  22          0.00840     0.26290   
   203. BD*(   1) C   8 - O   9          0.00745     0.08663   
   204. BD*(   1) C   8 - H  23          0.01266     0.24696   
   205. BD*(   1) C   8 - H  24          0.00974     0.28416   
   206. BD*(   1) O   9 - H  25          0.00417     0.23082   
       -------------------------------
              Total Lewis   36.73988  ( 99.2970%)
        Valence non-Lewis    0.19534  (  0.5279%)
        Rydberg non-Lewis    0.06478  (  0.1751%)
       -------------------------------
            Total unit  1   37.00000  (100.0000%)
           Charge unit  1    0.00000


 ***************************************************
 *******         Beta  spin orbitals         *******
 ***************************************************


 NATURAL POPULATIONS:  Natural atomic orbital occupancies 
                                                          
   NAO  Atom  No  lang   Type(AO)    Occupancy      Energy
 ----------------------------------------------------------
     1    C    1  S      Cor( 1S)     0.99956     -10.20670
     2    C    1  S      Val( 2S)     0.53885      -0.37216
     3    C    1  S      Ryd( 3S)     0.00069       0.75769
     4    C    1  px     Val( 2p)     0.60920      -0.22548
     5    C    1  px     Ryd( 3p)     0.00171       0.52814
     6    C    1  py     Val( 2p)     0.56708      -0.21836
     7    C    1  py     Ryd( 3p)     0.00171       0.48718
     8    C    1  pz     Val( 2p)     0.56865      -0.21594
     9    C    1  pz     Ryd( 3p)     0.00152       0.46432
    10    C    1  dxy    Ryd( 3d)     0.00038       2.30990
    11    C    1  dxz    Ryd( 3d)     0.00022       2.11014
    12    C    1  dyz    Ryd( 3d)     0.00036       2.22580
    13    C    1  dx2y2  Ryd( 3d)     0.00007       1.96233
    14    C    1  dz2    Ryd( 3d)     0.00017       2.07902

    15    C    2  S      Cor( 1S)     0.99943     -10.23747
    16    C    2  S      Val( 2S)     0.44054      -0.33065
    17    C    2  S      Ryd( 3S)     0.00026       0.82723
    18    C    2  px     Val( 2p)     0.51119      -0.24770
    19    C    2  px     Ryd( 3p)     0.00115       0.61770
    20    C    2  py     Val( 2p)     0.51363      -0.25043
    21    C    2  py     Ryd( 3p)     0.00155       0.64928
    22    C    2  pz     Val( 2p)     0.54146      -0.25527
    23    C    2  pz     Ryd( 3p)     0.00264       0.65814
    24    C    2  dxy    Ryd( 3d)     0.00057       2.15137
    25    C    2  dxz    Ryd( 3d)     0.00040       2.01738
    26    C    2  dyz    Ryd( 3d)     0.00053       2.16654
    27    C    2  dx2y2  Ryd( 3d)     0.00033       1.85839
    28    C    2  dz2    Ryd( 3d)     0.00040       1.91070

    29    C    3  S      Cor( 1S)     0.99959     -10.19567
    30    C    3  S      Val( 2S)     0.53788      -0.36338
    31    C    3  S      Ryd( 3S)     0.00073       0.76542
    32    C    3  px     Val( 2p)     0.61132      -0.21685
    33    C    3  px     Ryd( 3p)     0.00181       0.53571
    34    C    3  py     Val( 2p)     0.58723      -0.21305
    35    C    3  py     Ryd( 3p)     0.00168       0.49368
    36    C    3  pz     Val( 2p)     0.57049      -0.20843
    37    C    3  pz     Ryd( 3p)     0.00165       0.47369
    38    C    3  dxy    Ryd( 3d)     0.00038       2.31631
    39    C    3  dxz    Ryd( 3d)     0.00022       2.11720
    40    C    3  dyz    Ryd( 3d)     0.00036       2.23266
    41    C    3  dx2y2  Ryd( 3d)     0.00007       1.97089
    42    C    3  dz2    Ryd( 3d)     0.00019       2.08977

    43    C    4  S      Cor( 1S)     0.99953     -10.21658
    44    C    4  S      Val( 2S)     0.50507      -0.36580
    45    C    4  S      Ryd( 3S)     0.00149       0.75064
    46    C    4  px     Val( 2p)     0.57587      -0.23889
    47    C    4  px     Ryd( 3p)     0.00271       0.57278
    48    C    4  py     Val( 2p)     0.56874      -0.24100
    49    C    4  py     Ryd( 3p)     0.00247       0.60789
    50    C    4  pz     Val( 2p)     0.57459      -0.23804
    51    C    4  pz     Ryd( 3p)     0.00190       0.53070
    52    C    4  dxy    Ryd( 3d)     0.00038       2.24460
    53    C    4  dxz    Ryd( 3d)     0.00032       2.07526
    54    C    4  dyz    Ryd( 3d)     0.00045       2.20648
    55    C    4  dx2y2  Ryd( 3d)     0.00016       1.92032
    56    C    4  dz2    Ryd( 3d)     0.00018       2.03228

    57    C    5  S      Cor( 1S)     0.99952     -10.31358
    58    C    5  S      Val( 2S)     0.50390      -0.40383
    59    C    5  S      Ryd( 3S)     0.00135       0.62581
    60    C    5  px     Val( 2p)     0.44953      -0.25636
    61    C    5  px     Ryd( 3p)     0.00154       0.47577
    62    C    5  py     Val( 2p)     0.51896      -0.26207
    63    C    5  py     Ryd( 3p)     0.00091       0.45367
    64    C    5  pz     Val( 2p)     0.53529      -0.25870
    65    C    5  pz     Ryd( 3p)     0.00117       0.38806
    66    C    5  dxy    Ryd( 3d)     0.00083       2.15451
    67    C    5  dxz    Ryd( 3d)     0.00078       2.07731
    68    C    5  dyz    Ryd( 3d)     0.00054       2.13361
    69    C    5  dx2y2  Ryd( 3d)     0.00058       1.85945
    70    C    5  dz2    Ryd( 3d)     0.00052       1.97850

    71    O    6  S      Cor( 1S)     0.99987     -19.17766
    72    O    6  S      Val( 2S)     0.84102      -1.06242
    73    O    6  S      Ryd( 3S)     0.00059       1.23335
    74    O    6  px     Val( 2p)     0.69984      -0.47255
    75    O    6  px     Ryd( 3p)     0.00094       0.93024
    76    O    6  py     Val( 2p)     0.70591      -0.46587
    77    O    6  py     Ryd( 3p)     0.00108       0.96847
    78    O    6  pz     Val( 2p)     0.84063      -0.49826
    79    O    6  pz     Ryd( 3p)     0.00054       0.93677
    80    O    6  dxy    Ryd( 3d)     0.00025       2.85107
    81    O    6  dxz    Ryd( 3d)     0.00059       2.79547
    82    O    6  dyz    Ryd( 3d)     0.00064       2.89885
    83    O    6  dx2y2  Ryd( 3d)     0.00013       2.64464
    84    O    6  dz2    Ryd( 3d)     0.00055       2.61173

    85    C    7  S      Cor( 1S)     0.99952     -10.24217
    86    C    7  S      Val( 2S)     0.51200      -0.38906
    87    C    7  S      Ryd( 3S)     0.00138       0.73766
    88    C    7  px     Val( 2p)     0.56709      -0.25793
    89    C    7  px     Ryd( 3p)     0.00185       0.55544
    90    C    7  py     Val( 2p)     0.53733      -0.25795
    91    C    7  py     Ryd( 3p)     0.00234       0.57615
    92    C    7  pz     Val( 2p)     0.56509      -0.25835
    93    C    7  pz     Ryd( 3p)     0.00171       0.51211
    94    C    7  dxy    Ryd( 3d)     0.00038       2.22256
    95    C    7  dxz    Ryd( 3d)     0.00027       2.05365
    96    C    7  dyz    Ryd( 3d)     0.00042       2.17994
    97    C    7  dx2y2  Ryd( 3d)     0.00021       1.90012
    98    C    7  dz2    Ryd( 3d)     0.00019       2.00901

    99    C    8  S      Cor( 1S)     0.99952     -10.32471
   100    C    8  S      Val( 2S)     0.50610      -0.41463
   101    C    8  S      Ryd( 3S)     0.00100       0.64640
   102    C    8  px     Val( 2p)     0.45735      -0.26191
   103    C    8  px     Ryd( 3p)     0.00282       0.48945
   104    C    8  py     Val( 2p)     0.49875      -0.26683
   105    C    8  py     Ryd( 3p)     0.00121       0.45073
   106    C    8  pz     Val( 2p)     0.53241      -0.27131
   107    C    8  pz     Ryd( 3p)     0.00058       0.40091
   108    C    8  dxy    Ryd( 3d)     0.00080       2.14531
   109    C    8  dxz    Ryd( 3d)     0.00064       2.03454
   110    C    8  dyz    Ryd( 3d)     0.00053       2.11689
   111    C    8  dx2y2  Ryd( 3d)     0.00057       1.87652
   112    C    8  dz2    Ryd( 3d)     0.00057       1.96814

   113    O    9  S      Cor( 1S)     0.99988     -19.19810
   114    O    9  S      Val( 2S)     0.84015      -1.07868
   115    O    9  S      Ryd( 3S)     0.00041       1.36549
   116    O    9  px     Val( 2p)     0.84187      -0.52347
   117    O    9  px     Ryd( 3p)     0.00060       0.84918
   118    O    9  py     Val( 2p)     0.64279      -0.47106
   119    O    9  py     Ryd( 3p)     0.00107       0.90311
   120    O    9  pz     Val( 2p)     0.70630      -0.48251
   121    O    9  pz     Ryd( 3p)     0.00102       0.96966
   122    O    9  dxy    Ryd( 3d)     0.00052       2.68646
   123    O    9  dxz    Ryd( 3d)     0.00060       2.78784
   124    O    9  dyz    Ryd( 3d)     0.00036       2.83193
   125    O    9  dx2y2  Ryd( 3d)     0.00052       2.60945
   126    O    9  dz2    Ryd( 3d)     0.00032       2.76114

   127    H   10  S      Val( 1S)     0.36764      -0.05348
   128    H   10  S      Ryd( 2S)     0.00057       0.24897
   129    H   10  px     Ryd( 2p)     0.00024       2.00738
   130    H   10  py     Ryd( 2p)     0.00019       1.85767
   131    H   10  pz     Ryd( 2p)     0.00008       1.69484

   132    H   11  S      Val( 1S)     0.38966      -0.07172
   133    H   11  S      Ryd( 2S)     0.00066       0.27395
   134    H   11  px     Ryd( 2p)     0.00013       1.73316
   135    H   11  py     Ryd( 2p)     0.00012       1.79552
   136    H   11  pz     Ryd( 2p)     0.00027       2.02526

   137    H   12  S      Val( 1S)     0.37727      -0.05444
   138    H   12  S      Ryd( 2S)     0.00061       0.25081
   139    H   12  px     Ryd( 2p)     0.00020       1.95680
   140    H   12  py     Ryd( 2p)     0.00020       1.88483
   141    H   12  pz     Ryd( 2p)     0.00011       1.72693

   142    H   13  S      Val( 1S)     0.37449      -0.04738
   143    H   13  S      Ryd( 2S)     0.00055       0.25675
   144    H   13  px     Ryd( 2p)     0.00019       1.95587
   145    H   13  py     Ryd( 2p)     0.00021       1.90323
   146    H   13  pz     Ryd( 2p)     0.00011       1.73018

   147    H   14  S      Val( 1S)     0.38130      -0.05216
   148    H   14  S      Ryd( 2S)     0.00060       0.25550
   149    H   14  px     Ryd( 2p)     0.00024       2.02255
   150    H   14  py     Ryd( 2p)     0.00018       1.85329
   151    H   14  pz     Ryd( 2p)     0.00008       1.70493

   152    H   15  S      Val( 1S)     0.38574      -0.06108
   153    H   15  S      Ryd( 2S)     0.00056       0.28306
   154    H   15  px     Ryd( 2p)     0.00013       1.73864
   155    H   15  py     Ryd( 2p)     0.00012       1.80002
   156    H   15  pz     Ryd( 2p)     0.00027       2.04172

   157    H   16  S      Val( 1S)     0.38151      -0.07374
   158    H   16  S      Ryd( 2S)     0.00134       0.27142
   159    H   16  px     Ryd( 2p)     0.00008       1.76917
   160    H   16  py     Ryd( 2p)     0.00013       1.84777
   161    H   16  pz     Ryd( 2p)     0.00030       2.05273

   162    H   17  S      Val( 1S)     0.37062      -0.05877
   163    H   17  S      Ryd( 2S)     0.00151       0.24913
   164    H   17  px     Ryd( 2p)     0.00022       2.00716
   165    H   17  py     Ryd( 2p)     0.00017       1.92434
   166    H   17  pz     Ryd( 2p)     0.00012       1.75651

   167    H   18  S      Val( 1S)     0.36633      -0.10146
   168    H   18  S      Ryd( 2S)     0.00093       0.23413
   169    H   18  px     Ryd( 2p)     0.00011       1.72905
   170    H   18  py     Ryd( 2p)     0.00018       1.70834
   171    H   18  pz     Ryd( 2p)     0.00026       2.02707

   172    H   19  S      Val( 1S)     0.37767      -0.12337
   173    H   19  S      Ryd( 2S)     0.00121       0.24345
   174    H   19  px     Ryd( 2p)     0.00021       1.88014
   175    H   19  py     Ryd( 2p)     0.00021       1.88698
   176    H   19  pz     Ryd( 2p)     0.00013       1.66976

   177    H   20  S      Val( 1S)     0.25595      -0.06790
   178    H   20  S      Ryd( 2S)     0.00056       0.24536
   179    H   20  px     Ryd( 2p)     0.00074       1.67286
   180    H   20  py     Ryd( 2p)     0.00087       1.84150
   181    H   20  pz     Ryd( 2p)     0.00073       1.80781

   182    H   21  S      Val( 1S)     0.36653      -0.07204
   183    H   21  S      Ryd( 2S)     0.00145       0.23227
   184    H   21  px     Ryd( 2p)     0.00021       1.99387
   185    H   21  py     Ryd( 2p)     0.00017       1.87193
   186    H   21  pz     Ryd( 2p)     0.00012       1.74141

   187    H   22  S      Val( 1S)     0.38714      -0.10516
   188    H   22  S      Ryd( 2S)     0.00151       0.25684
   189    H   22  px     Ryd( 2p)     0.00011       1.73194
   190    H   22  py     Ryd( 2p)     0.00011       1.81322
   191    H   22  pz     Ryd( 2p)     0.00030       2.02364

   192    H   23  S      Val( 1S)     0.36226      -0.11723
   193    H   23  S      Ryd( 2S)     0.00098       0.24742
   194    H   23  px     Ryd( 2p)     0.00020       1.87842
   195    H   23  py     Ryd( 2p)     0.00021       1.87034
   196    H   23  pz     Ryd( 2p)     0.00015       1.64969

   197    H   24  S      Val( 1S)     0.38094      -0.08975
   198    H   24  S      Ryd( 2S)     0.00086       0.23613
   199    H   24  px     Ryd( 2p)     0.00009       1.71427
   200    H   24  py     Ryd( 2p)     0.00013       1.72139
   201    H   24  pz     Ryd( 2p)     0.00032       2.03030

   202    H   25  S      Val( 1S)     0.25972      -0.08904
   203    H   25  S      Ryd( 2S)     0.00068       0.24812
   204    H   25  px     Ryd( 2p)     0.00061       1.61242
   205    H   25  py     Ryd( 2p)     0.00065       1.62387
   206    H   25  pz     Ryd( 2p)     0.00095       2.02148


 Summary of Natural Population Analysis:                  
                                                          
                                       Natural Population 
                Natural  -----------------------------------------------
    Atom  No    Charge         Core      Valence    Rydberg      Total
 -----------------------------------------------------------------------
      C    1   -0.29019      0.99956     2.28378    0.00685     3.29019
      C    2   -0.01408      0.99943     2.00683    0.00782     3.01408
      C    3   -0.31360      0.99959     2.30692    0.00709     3.31360
      C    4   -0.23387      0.99953     2.22427    0.01007     3.23387
      C    5   -0.01542      0.99952     2.00768    0.00821     3.01542
      O    6   -0.09259      0.99987     3.08739    0.00532     4.09259
      C    7   -0.18979      0.99952     2.18151    0.00875     3.18979
      C    8   -0.00282      0.99952     1.99460    0.00870     3.00282
      O    9   -0.03643      0.99988     3.03111    0.00544     4.03643
      H   10    0.13128      0.00000     0.36764    0.00108     0.36872
      H   11    0.10915      0.00000     0.38966    0.00118     0.39085
      H   12    0.12161      0.00000     0.37727    0.00112     0.37839
      H   13    0.12445      0.00000     0.37449    0.00106     0.37555
      H   14    0.11760      0.00000     0.38130    0.00110     0.38240
      H   15    0.11318      0.00000     0.38574    0.00108     0.38682
      H   16    0.11664      0.00000     0.38151    0.00185     0.38336
      H   17    0.12736      0.00000     0.37062    0.00202     0.37264
      H   18    0.13220      0.00000     0.36633    0.00148     0.36780
      H   19    0.12057      0.00000     0.37767    0.00176     0.37943
      H   20    0.24115      0.00000     0.25595    0.00290     0.25885
      H   21    0.13151      0.00000     0.36653    0.00195     0.36849
      H   22    0.11083      0.00000     0.38714    0.00203     0.38917
      H   23    0.13620      0.00000     0.36226    0.00154     0.36380
      H   24    0.11766      0.00000     0.38094    0.00140     0.38234
      H   25    0.23739      0.00000     0.25972    0.00289     0.26261
 =======================================================================
   * Total *    1.00000      8.99643    26.90887    0.09470    36.00000

                                 Natural Population      
 --------------------------------------------------------
   Core                       8.99643 ( 99.9603% of   9)
   Valence                   26.90887 ( 99.6625% of  27)
   Natural Minimal Basis     35.90530 ( 99.7369% of  36)
   Natural Rydberg Basis      0.09470 (  0.2631% of  36)
 --------------------------------------------------------

    Atom  No          Natural Electron Configuration
 ----------------------------------------------------------------------------
      C    1      [core]2S( 0.54)2p( 1.74)
      C    2      [core]2S( 0.44)2p( 1.57)3p( 0.01)
      C    3      [core]2S( 0.54)2p( 1.77)3p( 0.01)
      C    4      [core]2S( 0.51)2p( 1.72)3p( 0.01)
      C    5      [core]2S( 0.50)2p( 1.50)
      O    6      [core]2S( 0.84)2p( 2.25)
      C    7      [core]2S( 0.51)2p( 1.67)3p( 0.01)
      C    8      [core]2S( 0.51)2p( 1.49)
      O    9      [core]2S( 0.84)2p( 2.19)
      H   10            1S( 0.37)
      H   11            1S( 0.39)
      H   12            1S( 0.38)
      H   13            1S( 0.37)
      H   14            1S( 0.38)
      H   15            1S( 0.39)
      H   16            1S( 0.38)
      H   17            1S( 0.37)
      H   18            1S( 0.37)
      H   19            1S( 0.38)
      H   20            1S( 0.26)
      H   21            1S( 0.37)
      H   22            1S( 0.39)
      H   23            1S( 0.36)
      H   24            1S( 0.38)
      H   25            1S( 0.26)


 NATURAL BOND ORBITAL ANALYSIS, beta spin orbitals:

                       Occupancies       Lewis Structure    Low   High
           Occ.    -------------------  -----------------   occ   occ
  Cycle   Thresh.   Lewis   Non-Lewis     CR  BD  3C  LP    (L)   (NL)   Dev
 =============================================================================
   1(1)    0.90    35.41676   0.58324      9  25   0   2     0      0    0.02
 -----------------------------------------------------------------------------

 Structure accepted: No low occupancy Lewis orbitals

 --------------------------------------------------------
   Core                      8.99643 ( 99.960% of   9)
   Valence Lewis            26.42034 ( 97.853% of  27)
  ==================       ============================
   Total Lewis              35.41676 ( 98.380% of  36)
  -----------------------------------------------------
   Valence non-Lewis         0.51910 (  1.442% of  36)
   Rydberg non-Lewis         0.06414 (  0.178% of  36)
  ==================       ============================
   Total non-Lewis           0.58324 (  1.620% of  36)
 --------------------------------------------------------


       (Occupancy)   Bond orbital/ Coefficients/ Hybrids
 ---------------------------------------------------------------------------------
     1. (0.94709) BD ( 1) C   1 - C   2  
                ( 47.24%)   0.6873* C   1 s( 30.30%)p 2.30( 69.65%)d 0.00(  0.04%)
                                            0.0013  0.5505 -0.0028 -0.2694 -0.0040
                                           -0.4878  0.0025 -0.6212  0.0030  0.0081
                                            0.0083  0.0158 -0.0045  0.0049
                ( 52.76%)   0.7263* C   2 s( 25.23%)p 2.96( 74.73%)d 0.00(  0.04%)
                                           -0.0002  0.5023 -0.0001  0.2822 -0.0010
                                            0.4920  0.0049  0.6523 -0.0038  0.0071
                                            0.0076  0.0152 -0.0036  0.0084
     2. (0.97375) BD ( 1) C   1 - H  10  
                ( 62.39%)   0.7899* C   1 s( 22.85%)p 3.37( 77.11%)d 0.00(  0.04%)
                                           -0.0006  0.4780  0.0009  0.6684  0.0003
                                            0.5048  0.0110 -0.2627  0.0203  0.0138
                                           -0.0091 -0.0069  0.0052 -0.0064
                ( 37.61%)   0.6133* H  10 s( 99.91%)p 0.00(  0.09%)
                                            0.9996 -0.0012 -0.0217 -0.0193  0.0062
     3. (0.99269) BD ( 1) C   1 - H  11  
                ( 60.92%)   0.7805* C   1 s( 23.38%)p 3.27( 76.57%)d 0.00(  0.04%)
                                            0.0001  0.4836  0.0011  0.2790  0.0038
                                           -0.4743  0.0229  0.6798  0.0144 -0.0065
                                            0.0084 -0.0160 -0.0037  0.0074
                ( 39.08%)   0.6251* H  11 s( 99.92%)p 0.00(  0.08%)
                                            0.9996 -0.0005 -0.0089  0.0113 -0.0243
     4. (0.99240) BD ( 1) C   1 - H  12  
                ( 62.15%)   0.7883* C   1 s( 23.35%)p 3.28( 76.61%)d 0.00(  0.04%)
                                            0.0002 -0.4832 -0.0026  0.6341 -0.0178
                                           -0.5306 -0.0086 -0.2862 -0.0135  0.0153
                                            0.0086 -0.0057 -0.0041  0.0069
                ( 37.85%)   0.6153* H  12 s( 99.91%)p 0.00(  0.09%)
                                           -0.9996  0.0008 -0.0190  0.0197  0.0106
     5. (0.98395) BD ( 1) C   2 - C   3  
                ( 52.62%)   0.7254* C   2 s( 25.41%)p 2.93( 74.55%)d 0.00(  0.04%)
                                            0.0001  0.5041  0.0007 -0.3014  0.0016
                                            0.5009  0.0040 -0.6354  0.0036 -0.0075
                                            0.0097 -0.0153 -0.0034  0.0067
                ( 47.38%)   0.6884* C   3 s( 29.84%)p 2.35( 70.12%)d 0.00(  0.04%)
                                            0.0006  0.5462 -0.0041  0.2791  0.0006
                                           -0.5003  0.0028  0.6107  0.0009 -0.0071
                                            0.0088 -0.0162 -0.0048  0.0059
     6. (0.98139) BD ( 1) C   2 - C   4  
                ( 50.50%)   0.7106* C   2 s( 25.22%)p 2.96( 74.73%)d 0.00(  0.05%)
                                            0.0001  0.5022 -0.0027  0.6466  0.0030
                                           -0.4913  0.0097 -0.2959 -0.0111 -0.0169
                                           -0.0089  0.0076  0.0035 -0.0076
                ( 49.50%)   0.7035* C   4 s( 29.59%)p 2.38( 70.37%)d 0.00(  0.04%)
                                            0.0004  0.5439 -0.0056 -0.6311  0.0073
                                            0.4401  0.0034  0.3339 -0.0110 -0.0125
                                           -0.0120  0.0070  0.0056 -0.0036
     7. (0.95237) BD ( 1) C   2 - C   7  
                ( 49.01%)   0.7001* C   2 s( 24.12%)p 3.14( 75.83%)d 0.00(  0.05%)
                                            0.0002  0.4911  0.0019 -0.6407 -0.0044
                                           -0.5148  0.0061  0.2875  0.0078  0.0175
                                           -0.0085 -0.0072  0.0032 -0.0076
                ( 50.99%)   0.7141* C   7 s( 29.89%)p 2.34( 70.07%)d 0.00(  0.03%)
                                            0.0003  0.5467 -0.0070  0.6226 -0.0155
                                            0.4484 -0.0005 -0.3342  0.0148  0.0125
                                           -0.0098 -0.0062  0.0055 -0.0030
     8. (0.98785) BD ( 1) C   3 - H  13  
                ( 62.23%)   0.7889* C   3 s( 23.49%)p 3.26( 76.48%)d 0.00(  0.04%)
                                           -0.0000  0.4846  0.0032  0.6278 -0.0171
                                            0.5421  0.0085 -0.2760 -0.0140  0.0154
                                           -0.0079 -0.0057  0.0036 -0.0070
                ( 37.77%)   0.6146* H  13 s( 99.91%)p 0.00(  0.09%)
                                            0.9996 -0.0010 -0.0188 -0.0197  0.0105
     9. (0.99368) BD ( 1) C   3 - H  14  
                ( 61.76%)   0.7859* C   3 s( 23.36%)p 3.28( 76.60%)d 0.00(  0.04%)
                                            0.0001 -0.4833 -0.0017  0.6732 -0.0010
                                           -0.4867 -0.0115 -0.2744  0.0220  0.0141
                                            0.0093 -0.0067 -0.0055  0.0068
                ( 38.24%)   0.6184* H  14 s( 99.92%)p 0.00(  0.08%)
                                           -0.9996  0.0008 -0.0218  0.0180  0.0065
    10. (0.98929) BD ( 1) C   3 - H  15  
                ( 61.17%)   0.7821* C   3 s( 23.20%)p 3.31( 76.75%)d 0.00(  0.04%)
                                            0.0001 -0.4817 -0.0009  0.2720  0.0046
                                            0.4670 -0.0228  0.6890  0.0141 -0.0064
                                           -0.0079 -0.0157  0.0040 -0.0077
                ( 38.83%)   0.6232* H  15 s( 99.92%)p 0.00(  0.08%)
                                           -0.9996  0.0008 -0.0089 -0.0111 -0.0245
    11. (0.99205) BD ( 1) C   4 - C   5  
                ( 49.63%)   0.7045* C   4 s( 26.51%)p 2.77( 73.43%)d 0.00(  0.05%)
                                            0.0002  0.5146  0.0190  0.3360  0.0224
                                           -0.5680 -0.0154  0.5459 -0.0053 -0.0107
                                            0.0100 -0.0167 -0.0059  0.0015
                ( 50.37%)   0.7097* C   5 s( 30.76%)p 2.25( 69.20%)d 0.00(  0.04%)
                                            0.0002  0.5546 -0.0002 -0.3447  0.0187
                                            0.5569 -0.0131 -0.5124 -0.0041 -0.0084
                                            0.0090 -0.0150 -0.0045  0.0032
    12. (0.98649) BD ( 1) C   4 - H  16  
                ( 61.76%)   0.7859* C   4 s( 21.76%)p 3.59( 78.20%)d 0.00(  0.04%)
                                            0.0002 -0.4664  0.0052  0.2796 -0.0209
                                            0.4330 -0.0121  0.7181  0.0094 -0.0060
                                           -0.0089 -0.0157  0.0039 -0.0080
                ( 38.24%)   0.6184* H  16 s( 99.91%)p 0.00(  0.09%)
                                           -0.9996  0.0031 -0.0059 -0.0115 -0.0263
    13. (0.98681) BD ( 1) C   4 - H  17  
                ( 62.89%)   0.7931* C   4 s( 22.09%)p 3.53( 77.87%)d 0.00(  0.04%)
                                           -0.0002  0.4700 -0.0011  0.6400 -0.0054
                                            0.5431 -0.0134 -0.2717 -0.0153  0.0154
                                           -0.0070 -0.0055  0.0045 -0.0081
                ( 37.11%)   0.6091* H  17 s( 99.91%)p 0.00(  0.09%)
                                            0.9995 -0.0042 -0.0209 -0.0180  0.0116
    14. (0.99744) BD ( 1) C   5 - O   6  
                ( 31.90%)   0.5648* C   5 s( 20.53%)p 3.86( 79.16%)d 0.02(  0.32%)
                                           -0.0001 -0.4508 -0.0454 -0.6714 -0.0307
                                            0.4124  0.0185  0.4111  0.0190  0.0341
                                            0.0335 -0.0214 -0.0170  0.0108
                ( 68.10%)   0.8253* O   6 s( 32.56%)p 2.07( 67.36%)d 0.00(  0.08%)
                                            0.0001 -0.5706 -0.0008  0.6042 -0.0017
                                           -0.3501 -0.0002 -0.4312  0.0033  0.0110
                                            0.0218 -0.0065 -0.0084 -0.0076
    15. (0.95278) BD ( 1) C   5 - H  18  
                ( 62.33%)   0.7895* C   5 s( 24.48%)p 3.08( 75.47%)d 0.00(  0.04%)
                                           -0.0001  0.4947 -0.0116  0.3321 -0.0020
                                            0.3688 -0.0136  0.7129 -0.0041  0.0079
                                            0.0125  0.0097  0.0024  0.0109
                ( 37.67%)   0.6137* H  18 s( 99.90%)p 0.00(  0.10%)
                                            0.9995 -0.0052 -0.0099 -0.0165 -0.0243
    16. (0.94930) BD ( 1) C   5 - H  19  
                ( 61.08%)   0.7815* C   5 s( 24.30%)p 3.11( 75.65%)d 0.00(  0.05%)
                                           -0.0001  0.4928 -0.0119 -0.5624  0.0145
                                           -0.6183  0.0010  0.2400  0.0095  0.0174
                                           -0.0058 -0.0058 -0.0058 -0.0072
                ( 38.92%)   0.6238* H  19 s( 99.91%)p 0.00(  0.09%)
                                            0.9996 -0.0048  0.0210  0.0190 -0.0082
    17. (0.97660) BD ( 1) O   6 - O   9  
                ( 54.39%)   0.7375* O   6 s(  0.00%)p 1.00( 99.94%)d 0.00(  0.06%)
                                            0.0000  0.0022  0.0007  0.6376 -0.0196
                                            0.6980 -0.0216  0.3238 -0.0100 -0.0076
                                            0.0119  0.0139 -0.0013  0.0125
                ( 45.61%)   0.6753* O   9 s(  0.03%)p99.99( 99.91%)d 1.71(  0.06%)
                                           -0.0000 -0.0179  0.0055 -0.1298  0.0042
                                            0.8364 -0.0302  0.5304 -0.0187  0.0192
                                            0.0108  0.0078 -0.0031  0.0067
    18. (0.99484) BD ( 1) O   6 - H  20  
                ( 74.35%)   0.8622* O   6 s( 20.24%)p 3.94( 79.67%)d 0.00(  0.09%)
                                           -0.0001 -0.4495 -0.0188 -0.4200 -0.0248
                                            0.6136  0.0224 -0.4925 -0.0005  0.0072
                                           -0.0101  0.0237  0.0076 -0.0118
                ( 25.65%)   0.5065* H  20 s( 99.53%)p 0.00(  0.47%)
                                           -0.9976  0.0021  0.0354 -0.0473  0.0351
    19. (0.91951) BD ( 1) C   7 - C   8  
                ( 48.93%)   0.6995* C   7 s( 26.01%)p 2.84( 73.94%)d 0.00(  0.05%)
                                            0.0002  0.5097  0.0165 -0.3150 -0.0102
                                           -0.5882 -0.0135 -0.5421  0.0022  0.0096
                                            0.0072  0.0166 -0.0077  0.0006
                ( 51.07%)   0.7146* C   8 s( 33.05%)p 2.03( 66.92%)d 0.00(  0.03%)
                                            0.0006  0.5748 -0.0044  0.3360 -0.0104
                                            0.5197 -0.0106  0.5347 -0.0036  0.0047
                                            0.0053  0.0150  0.0003  0.0066
    20. (0.98446) BD ( 1) C   7 - H  21  
                ( 63.20%)   0.7950* C   7 s( 23.02%)p 3.34( 76.94%)d 0.00(  0.04%)
                                            0.0002 -0.4798  0.0003  0.6537 -0.0025
                                           -0.5206  0.0098 -0.2660 -0.0146  0.0150
                                            0.0076 -0.0057 -0.0060  0.0075
                ( 36.80%)   0.6066* H  21 s( 99.91%)p 0.00(  0.09%)
                                           -0.9995  0.0051 -0.0209  0.0194  0.0113
    21. (0.98683) BD ( 1) C   7 - H  22  
                ( 61.26%)   0.7827* C   7 s( 21.02%)p 3.75( 78.93%)d 0.00(  0.05%)
                                           -0.0002  0.4585 -0.0046  0.2915 -0.0148
                                           -0.4256  0.0141  0.7230  0.0106 -0.0063
                                            0.0089 -0.0167 -0.0043  0.0084
                ( 38.74%)   0.6224* H  22 s( 99.91%)p 0.00(  0.09%)
                                            0.9996 -0.0037 -0.0089  0.0099 -0.0262
    22. (0.99768) BD ( 1) C   8 - O   9  
                ( 31.60%)   0.5621* C   8 s( 20.44%)p 3.88( 79.29%)d 0.01(  0.27%)
                                            0.0001  0.4501  0.0419 -0.6838 -0.0412
                                           -0.4338 -0.0214  0.3673 -0.0014  0.0336
                                           -0.0297 -0.0196  0.0144 -0.0117
                ( 68.40%)   0.8271* O   9 s( 33.30%)p 2.00( 66.62%)d 0.00(  0.08%)
                                           -0.0001  0.5770 -0.0057  0.6612 -0.0102
                                            0.3328 -0.0017 -0.3437 -0.0071  0.0150
                                           -0.0072 -0.0077  0.0194 -0.0114
    23. (0.93277) BD ( 1) C   8 - H  23  
                ( 62.06%)   0.7878* C   8 s( 21.80%)p 3.58( 78.15%)d 0.00(  0.04%)
                                           -0.0008  0.4667 -0.0155  0.5699 -0.0160
                                           -0.6274  0.0038 -0.2503 -0.0139 -0.0167
                                           -0.0012  0.0054 -0.0044 -0.0107
                ( 37.94%)   0.6160* H  23 s( 99.91%)p 0.00(  0.09%)
                                            0.9995 -0.0037 -0.0189  0.0193  0.0144
    24. (0.98948) BD ( 1) C   8 - H  24  
                ( 62.08%)   0.7879* C   8 s( 24.71%)p 3.04( 75.24%)d 0.00(  0.05%)
                                            0.0002 -0.4971  0.0032  0.3009  0.0076
                                           -0.3826  0.0207  0.7176 -0.0066  0.0082
                                           -0.0125  0.0118  0.0017 -0.0104
                ( 37.92%)   0.6158* H  24 s( 99.90%)p 0.00(  0.10%)
                                           -0.9995  0.0040 -0.0094  0.0131 -0.0266
    25. (0.99533) BD ( 1) O   9 - H  25  
                ( 74.12%)   0.8609* O   9 s( 20.32%)p 3.92( 79.58%)d 0.00(  0.10%)
                                            0.0001  0.4505 -0.0158  0.2141 -0.0159
                                           -0.4323 -0.0217  0.7494  0.0280 -0.0094
                                            0.0213 -0.0170  0.0051  0.0121
                ( 25.88%)   0.5088* H  25 s( 99.58%)p 0.00(  0.42%)
                                            0.9979 -0.0035 -0.0118  0.0305 -0.0556
    26. (0.99956) CR ( 1) C   1           s(100.00%)p 0.00(  0.00%)
                                            1.0000 -0.0004  0.0000  0.0006  0.0000
                                            0.0010  0.0000  0.0007  0.0000 -0.0000
                                           -0.0000 -0.0000  0.0000 -0.0000
    27. (0.99943) CR ( 1) C   2           s(100.00%)p 0.00(  0.00%)
                                            1.0000 -0.0001 -0.0000  0.0001  0.0000
                                            0.0002 -0.0000  0.0001 -0.0000 -0.0000
                                            0.0000  0.0000 -0.0000  0.0000
    28. (0.99959) CR ( 1) C   3           s(100.00%)p 0.00(  0.00%)
                                            1.0000 -0.0002  0.0000 -0.0002 -0.0000
                                            0.0003  0.0000 -0.0004 -0.0000  0.0000
                                           -0.0000  0.0000  0.0000 -0.0000
    29. (0.99953) CR ( 1) C   4           s(100.00%)p 0.00(  0.00%)
                                            1.0000 -0.0002 -0.0000  0.0002 -0.0000
                                           -0.0001  0.0000 -0.0004  0.0000  0.0000
                                            0.0000  0.0000 -0.0000  0.0000
    30. (0.99952) CR ( 1) C   5           s(100.00%)p 0.00(  0.00%)
                                            1.0000 -0.0000 -0.0000 -0.0000 -0.0000
                                           -0.0001  0.0000  0.0002  0.0000  0.0000
                                            0.0000  0.0000 -0.0000  0.0000
    31. (0.99987) CR ( 1) O   6           s(100.00%)p 0.00(  0.00%)
                                            1.0000 -0.0001 -0.0000 -0.0001 -0.0000
                                            0.0001  0.0000 -0.0000 -0.0000  0.0000
                                           -0.0000  0.0000  0.0000 -0.0000
    32. (0.99952) CR ( 1) C   7           s(100.00%)p 0.00(  0.00%)
                                            1.0000 -0.0001 -0.0000 -0.0002  0.0000
                                           -0.0000  0.0000  0.0004 -0.0000 -0.0000
                                            0.0000 -0.0000 -0.0000  0.0000
    33. (0.99951) CR ( 1) C   8           s(100.00%)p 0.00(  0.00%)
                                            1.0000  0.0001 -0.0000  0.0002 -0.0000
                                           -0.0007  0.0000 -0.0007 -0.0000 -0.0000
                                            0.0000 -0.0000 -0.0000 -0.0000
    34. (0.99988) CR ( 1) O   9           s(100.00%)p 0.00(  0.00%)
                                            1.0000 -0.0001  0.0000  0.0000  0.0000
                                            0.0001  0.0000 -0.0001 -0.0000  0.0000
                                           -0.0000  0.0000  0.0000 -0.0000
    35. (0.99181) LP ( 1) O   6           s( 47.19%)p 1.12( 52.78%)d 0.00(  0.04%)
                                            0.0000  0.6868 -0.0100  0.2247 -0.0002
                                            0.1091 -0.0036 -0.6821  0.0091 -0.0063
                                            0.0084  0.0036 -0.0008 -0.0156
    36. (0.99171) LP ( 1) O   9           s( 46.33%)p 1.16( 53.63%)d 0.00(  0.04%)
                                            0.0000  0.6805  0.0119 -0.7062  0.0092
                                            0.0264 -0.0024 -0.1917  0.0050  0.0020
                                           -0.0104 -0.0046 -0.0136  0.0083
    37. (0.00195) RY*( 1) C   1           s(  0.56%)p99.99( 93.06%)d11.42(  6.38%)
                                            0.0000 -0.0007  0.0747 -0.0020 -0.0780
                                            0.0110  0.7475 -0.0089 -0.6046 -0.0717
                                            0.1033 -0.0870  0.0710  0.1881
    38. (0.00186) RY*( 2) C   1           s(  2.01%)p45.92( 92.19%)d 2.89(  5.81%)
                                           -0.0000  0.0053  0.1416  0.0160  0.8773
                                           -0.0072 -0.1942 -0.0059 -0.3379 -0.1640
                                           -0.1241  0.0860 -0.0656  0.0639
    39. (0.00090) RY*( 3) C   1           s( 66.79%)p 0.49( 32.49%)d 0.01(  0.72%)
                                            0.0000  0.0177  0.8171  0.0008 -0.3120
                                            0.0027 -0.3663  0.0070 -0.3055  0.0318
                                            0.0167 -0.0679  0.0296 -0.0200
    40. (0.00010) RY*( 4) C   1           s( 29.53%)p 2.33( 68.91%)d 0.05(  1.56%)
    41. (0.00000) RY*( 5) C   1           s(  0.11%)p33.40(  3.67%)d99.99( 96.22%)
    42. (0.00001) RY*( 6) C   1           s(  0.07%)p45.03(  2.95%)d99.99( 96.99%)
    43. (0.00001) RY*( 7) C   1           s(  0.96%)p 1.83(  1.75%)d99.99( 97.29%)
    44. (0.00001) RY*( 8) C   1           s(  0.07%)p13.71(  0.92%)d99.99( 99.01%)
    45. (0.00000) RY*( 9) C   1           s(  0.03%)p99.99(  4.11%)d99.99( 95.86%)
    46. (0.00260) RY*( 1) C   2           s(  0.00%)p 1.00( 98.35%)d 0.02(  1.65%)
                                            0.0000  0.0020  0.0020  0.0152  0.0516
                                           -0.0018 -0.0124  0.0023  0.9902 -0.0571
                                            0.0039 -0.1145 -0.0056  0.0093
    47. (0.00158) RY*( 2) C   2           s(  0.75%)p99.99( 91.80%)d 9.99(  7.45%)
                                            0.0000  0.0118  0.0855  0.0031  0.0032
                                           -0.0079 -0.9580 -0.0002 -0.0155  0.0045
                                            0.2084 -0.0148 -0.1742 -0.0229
    48. (0.00121) RY*( 3) C   2           s(  0.22%)p99.99( 94.03%)d26.05(  5.75%)
                                           -0.0000 -0.0001  0.0470  0.0013 -0.9663
                                            0.0013 -0.0088 -0.0079  0.0793  0.0253
                                           -0.0086  0.2377  0.0174 -0.0056
    49. (0.00038) RY*( 4) C   2           s( 34.78%)p 0.01(  0.27%)d 1.87( 64.95%)
                                            0.0000 -0.0004  0.5897  0.0046  0.0188
                                            0.0126  0.0466  0.0005  0.0019  0.0717
                                            0.0060 -0.0763  0.1518 -0.7845
    50. (0.00031) RY*( 5) C   2           s(  0.00%)p 1.00(  0.16%)d99.99( 99.84%)
                                           -0.0000  0.0005  0.0025  0.0080 -0.0270
                                           -0.0065 -0.0279 -0.0018 -0.0039  0.2469
                                            0.5214 -0.1695  0.7745  0.1925
    51. (0.00030) RY*( 6) C   2           s(  0.07%)p 8.19(  0.57%)d99.99( 99.37%)
                                           -0.0000 -0.0001  0.0263  0.0225 -0.0678
                                            0.0009  0.0175 -0.0120  0.0102  0.8699
                                           -0.1798 -0.3621 -0.2581  0.0827
    52. (0.00016) RY*( 7) C   2           s(  0.04%)p99.99(  6.92%)d99.99( 93.04%)
                                           -0.0000  0.0003  0.0204 -0.0081  0.2365
                                            0.0002 -0.0121 -0.0204  0.1122  0.4043
                                            0.0350  0.8734  0.0513 -0.0173
    53. (0.00016) RY*( 8) C   2           s( 64.11%)p 0.01(  0.54%)d 0.55( 35.35%)
                                           -0.0000 -0.0007  0.8007 -0.0004  0.0392
                                           -0.0089  0.0608  0.0000 -0.0100 -0.0946
                                           -0.0452  0.0343 -0.0751  0.5794
    54. (0.00015) RY*( 9) C   2           s(  0.05%)p99.99(  7.53%)d99.99( 92.42%)
                                           -0.0000 -0.0035  0.0222  0.0006 -0.0173
                                           -0.0157  0.2735  0.0005 -0.0007  0.0104
                                            0.8054  0.0004 -0.5211 -0.0615
    55. (0.00214) RY*( 1) C   3           s(  0.99%)p95.01( 93.69%)d 5.40(  5.33%)
                                            0.0000  0.0015  0.0993 -0.0126 -0.6244
                                            0.0056  0.3522  0.0078  0.6501  0.1594
                                           -0.0145 -0.0111 -0.0052  0.1658
    56. (0.00183) RY*( 2) C   3           s(  0.16%)p99.99( 94.08%)d35.50(  5.76%)
                                           -0.0000  0.0037  0.0401 -0.0121 -0.6349
                                           -0.0117 -0.6942 -0.0030 -0.2357  0.0542
                                           -0.1521 -0.1182 -0.0946 -0.0929
    57. (0.00092) RY*( 3) C   3           s( 70.94%)p 0.40( 28.51%)d 0.01(  0.56%)
                                           -0.0000  0.0171  0.8421 -0.0013  0.2752
                                            0.0012 -0.3266 -0.0054  0.3204 -0.0135
                                            0.0014  0.0664  0.0285 -0.0118
    58. (0.00010) RY*( 4) C   3           s( 26.75%)p 2.68( 71.71%)d 0.06(  1.54%)
    59. (0.00000) RY*( 5) C   3           s(  0.07%)p41.56(  3.06%)d99.99( 96.87%)
    60. (0.00001) RY*( 6) C   3           s(  0.13%)p19.49(  2.60%)d99.99( 97.27%)
    61. (0.00001) RY*( 7) C   3           s(  0.95%)p 1.82(  1.73%)d99.99( 97.32%)
    62. (0.00001) RY*( 8) C   3           s(  0.07%)p12.51(  0.89%)d99.99( 99.04%)
    63. (0.00000) RY*( 9) C   3           s(  0.05%)p82.59(  3.81%)d99.99( 96.15%)
    64. (0.00269) RY*( 1) C   4           s(  0.01%)p 1.00( 94.90%)d 0.05(  5.10%)
                                           -0.0000  0.0028  0.0092 -0.0206 -0.6466
                                           -0.0209 -0.6247 -0.0077 -0.3737  0.0562
                                           -0.0918 -0.1534  0.0581 -0.1117
    65. (0.00207) RY*( 2) C   4           s(  1.40%)p69.02( 96.60%)d 1.43(  2.00%)
                                           -0.0000  0.0170  0.1171  0.0067 -0.6451
                                           -0.0087  0.7326  0.0079 -0.1138  0.0015
                                            0.1044 -0.0798 -0.0418  0.0308
    66. (0.00170) RY*( 3) C   4           s( 19.09%)p 3.84( 73.25%)d 0.40(  7.66%)
                                            0.0000 -0.0253  0.4362 -0.0022  0.3567
                                            0.0108  0.1045 -0.0060 -0.7708 -0.1807
                                            0.1243 -0.0724 -0.0356 -0.1484
    67. (0.00122) RY*( 4) C   4           s( 78.59%)p 0.26( 20.54%)d 0.01(  0.87%)
                                           -0.0000  0.0063  0.8865 -0.0108 -0.0975
                                            0.0095 -0.1499 -0.0129  0.4160  0.0239
                                           -0.0202  0.0835  0.0247  0.0126
    68. (0.00012) RY*( 5) C   4           s(  0.04%)p 4.78(  0.19%)d99.99( 99.77%)
                                           -0.0000 -0.0000  0.0197 -0.0014  0.0116
                                           -0.0038  0.0414  0.0001  0.0017  0.1205
                                           -0.4947 -0.0022 -0.8199 -0.2573
    69. (0.00005) RY*( 6) C   4           s(  0.01%)p99.99(  2.99%)d99.99( 96.99%)
    70. (0.00002) RY*( 7) C   4           s(  0.25%)p14.28(  3.55%)d99.99( 96.20%)
    71. (0.00002) RY*( 8) C   4           s(  0.34%)p11.24(  3.82%)d99.99( 95.84%)
    72. (0.00002) RY*( 9) C   4           s(  0.33%)p12.88(  4.28%)d99.99( 95.38%)
    73. (0.00145) RY*( 1) C   5           s(  3.26%)p28.13( 91.72%)d 1.54(  5.02%)
                                           -0.0000  0.0294  0.1782  0.0077 -0.6695
                                            0.0000  0.3169 -0.0106  0.6070 -0.1369
                                            0.0288  0.0367  0.0476 -0.1643
    74. (0.00137) RY*( 2) C   5           s( 34.64%)p 0.89( 30.85%)d 1.00( 34.51%)
                                            0.0000 -0.0042  0.5885 -0.0264  0.0082
                                            0.0075  0.2691  0.0292 -0.4842 -0.3394
                                            0.2745 -0.0664 -0.0868 -0.3776
    75. (0.00084) RY*( 3) C   5           s(  0.19%)p99.99( 59.61%)d99.99( 40.20%)
                                            0.0000 -0.0012  0.0439 -0.0160 -0.4572
                                           -0.0132 -0.5625 -0.0042 -0.2649 -0.0164
                                            0.2446 -0.0359  0.5802  0.0634
    76. (0.00054) RY*( 4) C   5           s(  0.61%)p17.12( 10.43%)d99.99( 88.96%)
                                            0.0000 -0.0065  0.0778  0.0058  0.2662
                                            0.0168  0.0845  0.0127  0.1607  0.2344
                                           -0.2902 -0.5285  0.5067 -0.4630
    77. (0.00029) RY*( 5) C   5           s(  0.75%)p65.44( 49.32%)d66.25( 49.93%)
                                            0.0000 -0.0246  0.0833 -0.0291  0.3336
                                            0.0144 -0.4895  0.0257  0.3749 -0.5227
                                           -0.0670  0.3340  0.0232 -0.3308
    78. (0.00022) RY*( 6) C   5           s( 24.07%)p 0.09(  2.19%)d 3.06( 73.74%)
                                            0.0000 -0.0086  0.4905 -0.0414 -0.0200
                                            0.0263  0.0721  0.0198 -0.1163  0.0985
                                           -0.6481  0.4155  0.2343  0.2831
    79. (0.00010) RY*( 7) C   5           s( 35.84%)p 0.65( 23.38%)d 1.14( 40.79%)
    80. (0.00001) RY*( 8) C   5           s(  0.24%)p81.20( 19.41%)d99.99( 80.35%)
    81. (0.00000) RY*( 9) C   5           s(  0.33%)p40.85( 13.60%)d99.99( 86.07%)
    82. (0.00082) RY*( 1) O   6           s(  7.12%)p11.76( 83.75%)d 1.28(  9.13%)
                                            0.0000  0.0036  0.2669 -0.0129 -0.6042
                                           -0.0148 -0.3440 -0.0088 -0.5947 -0.0362
                                            0.0529 -0.1726  0.1550 -0.1827
    83. (0.00077) RY*( 2) O   6           s( 18.84%)p 3.69( 69.50%)d 0.62( 11.66%)
                                           -0.0000  0.0050  0.4341  0.0087  0.1811
                                            0.0092  0.7194  0.0013 -0.3801 -0.2221
                                            0.1738  0.0103 -0.1469 -0.1237
    84. (0.00005) RY*( 3) O   6           s( 59.66%)p 0.46( 27.55%)d 0.21( 12.80%)
    85. (0.00002) RY*( 4) O   6           s( 11.66%)p 6.68( 77.87%)d 0.90( 10.47%)
    86. (0.00000) RY*( 5) O   6           s(  1.60%)p 7.30( 11.68%)d54.20( 86.72%)
    87. (0.00001) RY*( 6) O   6           s(  0.35%)p30.65( 10.75%)d99.99( 88.90%)
    88. (0.00000) RY*( 7) O   6           s(  0.17%)p36.77(  6.22%)d99.99( 93.61%)
    89. (0.00000) RY*( 8) O   6           s(  0.18%)p31.01(  5.51%)d99.99( 94.31%)
    90. (0.00000) RY*( 9) O   6           s(  0.43%)p17.22(  7.43%)d99.99( 92.14%)
    91. (0.00266) RY*( 1) C   7           s(  0.64%)p99.99( 93.92%)d 8.53(  5.44%)
                                           -0.0000  0.0041  0.0798 -0.0187 -0.4539
                                            0.0133  0.7459 -0.0104 -0.4198  0.0600
                                            0.0967 -0.1603 -0.0717  0.1030
    92. (0.00190) RY*( 2) C   7           s( 26.99%)p 2.53( 68.32%)d 0.17(  4.69%)
                                           -0.0000  0.0032  0.5195  0.0058  0.5271
                                            0.0028  0.5011 -0.0011  0.3926  0.0839
                                            0.1176  0.1246 -0.0341 -0.0967
    93. (0.00113) RY*( 3) C   7           s( 30.50%)p 2.17( 66.23%)d 0.11(  3.27%)
                                           -0.0000  0.0181  0.5520  0.0145  0.3056
                                            0.0065 -0.2676  0.0100 -0.7050 -0.1020
                                           -0.0965 -0.0826  0.0609  0.0495
    94. (0.00093) RY*( 4) C   7           s( 39.35%)p 1.40( 55.14%)d 0.14(  5.51%)
                                            0.0000 -0.0215  0.6270  0.0006 -0.6160
                                            0.0088 -0.2934  0.0125  0.2925  0.1765
                                            0.0581 -0.0367 -0.0481 -0.1299
    95. (0.00016) RY*( 5) C   7           s(  0.01%)p 4.97(  0.07%)d99.99( 99.92%)
                                           -0.0000 -0.0003  0.0116  0.0043 -0.0009
                                            0.0006  0.0252  0.0006 -0.0030 -0.1903
                                           -0.4561  0.0591 -0.8505 -0.1678
    96. (0.00008) RY*( 6) C   7           s(  1.23%)p 1.67(  2.05%)d78.88( 96.72%)
    97. (0.00004) RY*( 7) C   7           s(  1.17%)p 7.13(  8.34%)d77.39( 90.49%)
    98. (0.00001) RY*( 8) C   7           s(  0.00%)p 1.00(  0.84%)d99.99( 99.16%)
    99. (0.00001) RY*( 9) C   7           s(  0.16%)p32.03(  5.22%)d99.99( 94.62%)
   100. (0.00225) RY*( 1) C   8           s(  2.01%)p45.62( 91.78%)d 3.08(  6.21%)
                                            0.0000  0.0393  0.1363 -0.0181  0.8888
                                           -0.0139  0.3553  0.0064 -0.0325  0.1137
                                            0.1755  0.0130  0.0059 -0.1347
   101. (0.00104) RY*( 2) C   8           s( 15.39%)p 3.13( 48.19%)d 2.37( 36.42%)
                                           -0.0000 -0.0085  0.3923  0.0172 -0.3577
                                            0.0288  0.4735 -0.0246 -0.3578  0.3621
                                           -0.0730  0.0436 -0.2006 -0.4308
   102. (0.00063) RY*( 3) C   8           s(  0.86%)p 3.82(  3.28%)d99.99( 95.86%)
                                           -0.0000  0.0030  0.0927  0.0027  0.0761
                                           -0.0050  0.0133  0.0097 -0.1635 -0.0347
                                           -0.0858 -0.4424 -0.7393  0.4558
   103. (0.00053) RY*( 4) C   8           s(  7.70%)p 6.67( 51.38%)d 5.31( 40.92%)
                                            0.0000 -0.0197  0.2768  0.0393  0.1064
                                            0.0042 -0.6181 -0.0136 -0.3445  0.4521
                                            0.1461 -0.3398  0.2594 -0.0266
   104. (0.00044) RY*( 5) C   8           s(  0.15%)p99.99( 41.66%)d99.99( 58.19%)
                                           -0.0000  0.0010  0.0386 -0.0081  0.1203
                                            0.0131  0.0650 -0.0014 -0.6306 -0.4430
                                           -0.5298 -0.0020  0.3063  0.1057
   105. (0.00017) RY*( 6) C   8           s( 57.56%)p 0.34( 19.64%)d 0.40( 22.80%)
                                            0.0000 -0.0031  0.7587  0.0353 -0.0711
                                            0.0044  0.1424 -0.0121  0.4119 -0.1250
                                           -0.0988 -0.0960  0.2820  0.3374
   106. (0.00010) RY*( 7) C   8           s(  7.15%)p 1.97( 14.05%)d11.02( 78.80%)
                                            0.0000 -0.0021  0.2674 -0.0237 -0.0554
                                           -0.0163 -0.1349  0.0079 -0.3441 -0.2786
                                            0.5883  0.5446 -0.1474  0.2144
   107. (0.00003) RY*( 8) C   8           s(  7.46%)p 3.93( 29.27%)d 8.49( 63.28%)
   108. (0.00000) RY*( 9) C   8           s(  1.72%)p 0.66(  1.14%)d56.49( 97.14%)
   109. (0.00081) RY*( 1) O   9           s(  0.40%)p99.99( 91.93%)d19.06(  7.67%)
                                            0.0000 -0.0026  0.0634  0.0025  0.1213
                                           -0.0260 -0.8131 -0.0154 -0.4925 -0.1695
                                           -0.1433  0.0190  0.1365  0.0921
   110. (0.00047) RY*( 2) O   9           s(  1.63%)p45.21( 73.70%)d15.13( 24.67%)
                                            0.0000  0.0032  0.1276  0.0067  0.7188
                                            0.0003 -0.1454  0.0009  0.4463 -0.0132
                                            0.0783  0.3141  0.2549 -0.2771
   111. (0.00005) RY*( 3) O   9           s( 92.11%)p 0.07(  6.36%)d 0.02(  1.53%)
   112. (0.00002) RY*( 4) O   9           s(  3.59%)p25.59( 91.92%)d 1.25(  4.49%)
   113. (0.00000) RY*( 5) O   9           s(  0.01%)p 1.00(  3.42%)d28.27( 96.58%)
   114. (0.00001) RY*( 6) O   9           s(  0.39%)p 6.98(  2.75%)d99.99( 96.86%)
   115. (0.00000) RY*( 7) O   9           s(  0.03%)p99.99(  9.90%)d99.99( 90.07%)
   116. (0.00000) RY*( 8) O   9           s(  0.19%)p62.00( 12.07%)d99.99( 87.73%)
   117. (0.00000) RY*( 9) O   9           s(  1.67%)p 4.91(  8.21%)d53.94( 90.12%)
   118. (0.00058) RY*( 1) H  10           s( 98.39%)p 0.02(  1.61%)
                                            0.0048  0.9919  0.1056  0.0543 -0.0451
   119. (0.00009) RY*( 2) H  10           s(  0.03%)p99.99( 99.97%)
   120. (0.00006) RY*( 3) H  10           s(  0.17%)p99.99( 99.83%)
   121. (0.00002) RY*( 4) H  10           s(  1.50%)p65.80( 98.50%)
   122. (0.00067) RY*( 1) H  11           s( 98.64%)p 0.01(  1.36%)
                                            0.0035  0.9931  0.0340 -0.0851  0.0724
   123. (0.00011) RY*( 2) H  11           s(  0.02%)p99.99( 99.98%)
                                           -0.0000  0.0153 -0.8977  0.1669  0.4075
   124. (0.00007) RY*( 3) H  11           s(  0.36%)p99.99( 99.64%)
   125. (0.00002) RY*( 4) H  11           s(  1.06%)p92.90( 98.94%)
   126. (0.00062) RY*( 1) H  12           s( 98.65%)p 0.01(  1.35%)
                                            0.0042  0.9932 -0.0821  0.0680  0.0461
   127. (0.00009) RY*( 2) H  12           s(  0.01%)p 1.00( 99.99%)
   128. (0.00006) RY*( 3) H  12           s(  0.10%)p99.99( 99.90%)
   129. (0.00002) RY*( 4) H  12           s(  1.33%)p74.47( 98.67%)
   130. (0.00056) RY*( 1) H  13           s( 98.23%)p 0.02(  1.77%)
                                            0.0048  0.9911  0.0996  0.0699 -0.0535
   131. (0.00010) RY*( 2) H  13           s(  0.03%)p99.99( 99.97%)
   132. (0.00006) RY*( 3) H  13           s(  0.11%)p99.99( 99.89%)
   133. (0.00002) RY*( 4) H  13           s(  1.71%)p57.35( 98.29%)
   134. (0.00061) RY*( 1) H  14           s( 98.33%)p 0.02(  1.67%)
                                            0.0044  0.9916 -0.1036  0.0643  0.0425
   135. (0.00009) RY*( 2) H  14           s(  0.01%)p99.99( 99.99%)
   136. (0.00006) RY*( 3) H  14           s(  0.13%)p99.99( 99.87%)
   137. (0.00002) RY*( 4) H  14           s(  1.61%)p61.15( 98.39%)
   138. (0.00057) RY*( 1) H  15           s( 98.11%)p 0.02(  1.89%)
                                            0.0044  0.9905 -0.0353 -0.0961 -0.0918
   139. (0.00011) RY*( 2) H  15           s(  0.02%)p99.99( 99.98%)
                                           -0.0007  0.0126  0.9177  0.1453 -0.3695
   140. (0.00007) RY*( 3) H  15           s(  0.40%)p99.99( 99.60%)
   141. (0.00002) RY*( 4) H  15           s(  1.56%)p63.12( 98.44%)
   142. (0.00135) RY*( 1) H  16           s( 99.62%)p 0.00(  0.38%)
                                            0.0044  0.9981 -0.0461  0.0011 -0.0405
   143. (0.00009) RY*( 2) H  16           s(  0.00%)p 1.00(100.00%)
   144. (0.00005) RY*( 3) H  16           s(  0.16%)p99.99( 99.84%)
   145. (0.00002) RY*( 4) H  16           s(  0.30%)p99.99( 99.70%)
   146. (0.00153) RY*( 1) H  17           s( 99.80%)p 0.00(  0.20%)
                                            0.0054  0.9990  0.0129  0.0401 -0.0160
   147. (0.00009) RY*( 2) H  17           s(  0.00%)p 1.00(100.00%)
   148. (0.00005) RY*( 3) H  17           s(  0.05%)p99.99( 99.95%)
   149. (0.00002) RY*( 4) H  17           s(  0.24%)p99.99( 99.76%)
   150. (0.00095) RY*( 1) H  18           s( 99.26%)p 0.01(  0.74%)
                                            0.0061  0.9962  0.0217 -0.0530  0.0646
   151. (0.00010) RY*( 2) H  18           s(  0.39%)p99.99( 99.61%)
                                            0.0078  0.0618  0.3877  0.8244 -0.4077
   152. (0.00006) RY*( 3) H  18           s(  0.24%)p99.99( 99.76%)
   153. (0.00002) RY*( 4) H  18           s(  0.22%)p99.99( 99.78%)
   154. (0.00123) RY*( 1) H  19           s( 99.80%)p 0.00(  0.20%)
                                            0.0059  0.9990 -0.0120 -0.0339  0.0264
   155. (0.00012) RY*( 2) H  19           s(  0.02%)p99.99( 99.98%)
                                            0.0050  0.0143 -0.5039 -0.0703 -0.8608
   156. (0.00007) RY*( 3) H  19           s(  0.05%)p99.99( 99.95%)
   157. (0.00002) RY*( 4) H  19           s(  0.21%)p99.99( 99.79%)
   158. (0.00071) RY*( 1) H  20           s( 53.43%)p 0.87( 46.57%)
                                            0.0116  0.7308  0.3764 -0.2935 -0.4878
   159. (0.00055) RY*( 2) H  20           s(  0.00%)p 1.00(100.00%)
                                            0.0012  0.0061  0.7324  0.6569  0.1791
   160. (0.00044) RY*( 3) H  20           s( 42.84%)p 1.33( 57.16%)
                                            0.0100  0.6544 -0.2818  0.1196  0.6913
   161. (0.00001) RY*( 4) H  20           s(  4.21%)p22.76( 95.79%)
   162. (0.00146) RY*( 1) H  21           s( 99.84%)p 0.00(  0.16%)
                                            0.0063  0.9992 -0.0287  0.0188  0.0205
   163. (0.00009) RY*( 2) H  21           s(  0.00%)p 1.00(100.00%)
   164. (0.00003) RY*( 3) H  21           s(  0.07%)p99.99( 99.93%)
   165. (0.00003) RY*( 4) H  21           s(  0.18%)p99.99( 99.82%)
   166. (0.00152) RY*( 1) H  22           s( 99.64%)p 0.00(  0.36%)
                                            0.0052  0.9982  0.0455 -0.0052  0.0390
   167. (0.00010) RY*( 2) H  22           s(  0.03%)p99.99( 99.97%)
   168. (0.00005) RY*( 3) H  22           s(  0.08%)p99.99( 99.92%)
   169. (0.00002) RY*( 4) H  22           s(  0.34%)p99.99( 99.66%)
   170. (0.00099) RY*( 1) H  23           s( 99.48%)p 0.01(  0.52%)
                                            0.0046  0.9974  0.0544 -0.0243  0.0411
   171. (0.00012) RY*( 2) H  23           s(  0.28%)p99.99( 99.72%)
                                            0.0037  0.0529 -0.6833 -0.3934 -0.6128
   172. (0.00007) RY*( 3) H  23           s(  0.18%)p99.99( 99.82%)
   173. (0.00002) RY*( 4) H  23           s(  0.16%)p99.99( 99.84%)
   174. (0.00087) RY*( 1) H  24           s( 98.96%)p 0.01(  1.04%)
                                            0.0032  0.9948 -0.0752 -0.0644  0.0249
   175. (0.00007) RY*( 2) H  24           s(  0.01%)p99.99( 99.99%)
   176. (0.00004) RY*( 3) H  24           s(  0.99%)p99.99( 99.01%)
   177. (0.00004) RY*( 4) H  24           s(  0.14%)p99.99( 99.86%)
   178. (0.00076) RY*( 1) H  25           s( 72.36%)p 0.38( 27.64%)
                                            0.0121  0.8505 -0.4581 -0.2140  0.1441
   179. (0.00053) RY*( 2) H  25           s( 24.01%)p 3.16( 75.99%)
                                            0.0067  0.4900  0.8678  0.0419 -0.0713
   180. (0.00053) RY*( 3) H  25           s(  0.89%)p99.99( 99.11%)
                                            0.0036  0.0944 -0.0504  0.8408  0.5306
   181. (0.00001) RY*( 4) H  25           s(  3.16%)p30.69( 96.84%)
   182. (0.01103) BD*( 1) C   1 - C   2  
                ( 52.76%)   0.7263* C   1 s( 30.30%)p 2.30( 69.65%)d 0.00(  0.04%)
                                            0.0013  0.5505 -0.0028 -0.2694 -0.0040
                                           -0.4878  0.0025 -0.6212  0.0030  0.0081
                                            0.0083  0.0158 -0.0045  0.0049
                ( 47.24%)  -0.6873* C   2 s( 25.23%)p 2.96( 74.73%)d 0.00(  0.04%)
                                           -0.0002  0.5023 -0.0001  0.2822 -0.0010
                                            0.4920  0.0049  0.6523 -0.0038  0.0071
                                            0.0076  0.0152 -0.0036  0.0084
   183. (0.00277) BD*( 1) C   1 - H  10  
                ( 37.61%)   0.6133* C   1 s( 22.85%)p 3.37( 77.11%)d 0.00(  0.04%)
                                            0.0006 -0.4780 -0.0009 -0.6684 -0.0003
                                           -0.5048 -0.0110  0.2627 -0.0203 -0.0138
                                            0.0091  0.0069 -0.0052  0.0064
                ( 62.39%)  -0.7899* H  10 s( 99.91%)p 0.00(  0.09%)
                                           -0.9996  0.0012  0.0217  0.0193 -0.0062
   184. (0.00333) BD*( 1) C   1 - H  11  
                ( 39.08%)   0.6251* C   1 s( 23.38%)p 3.27( 76.57%)d 0.00(  0.04%)
                                           -0.0001 -0.4836 -0.0011 -0.2790 -0.0038
                                            0.4743 -0.0229 -0.6798 -0.0144  0.0065
                                           -0.0084  0.0160  0.0037 -0.0074
                ( 60.92%)  -0.7805* H  11 s( 99.92%)p 0.00(  0.08%)
                                           -0.9996  0.0005  0.0089 -0.0113  0.0243
   185. (0.00313) BD*( 1) C   1 - H  12  
                ( 37.85%)   0.6153* C   1 s( 23.35%)p 3.28( 76.61%)d 0.00(  0.04%)
                                           -0.0002  0.4832  0.0026 -0.6341  0.0178
                                            0.5306  0.0086  0.2862  0.0135 -0.0153
                                           -0.0086  0.0057  0.0041 -0.0069
                ( 62.15%)  -0.7883* H  12 s( 99.91%)p 0.00(  0.09%)
                                            0.9996 -0.0008  0.0190 -0.0197 -0.0106
   186. (0.01119) BD*( 1) C   2 - C   3  
                ( 47.38%)   0.6884* C   2 s( 25.41%)p 2.93( 74.55%)d 0.00(  0.04%)
                                           -0.0001 -0.5041 -0.0007  0.3014 -0.0016
                                           -0.5009 -0.0040  0.6354 -0.0036  0.0075
                                           -0.0097  0.0153  0.0034 -0.0067
                ( 52.62%)  -0.7254* C   3 s( 29.84%)p 2.35( 70.12%)d 0.00(  0.04%)
                                           -0.0006 -0.5462  0.0041 -0.2791 -0.0006
                                            0.5003 -0.0028 -0.6107 -0.0009  0.0071
                                           -0.0088  0.0162  0.0048 -0.0059
   187. (0.01610) BD*( 1) C   2 - C   4  
                ( 49.50%)   0.7035* C   2 s( 25.22%)p 2.96( 74.73%)d 0.00(  0.05%)
                                           -0.0001 -0.5022  0.0027 -0.6466 -0.0030
                                            0.4913 -0.0097  0.2959  0.0111  0.0169
                                            0.0089 -0.0076 -0.0035  0.0076
                ( 50.50%)  -0.7106* C   4 s( 29.59%)p 2.38( 70.37%)d 0.00(  0.04%)
                                           -0.0004 -0.5439  0.0056  0.6311 -0.0073
                                           -0.4401 -0.0034 -0.3339  0.0110  0.0125
                                            0.0120 -0.0070 -0.0056  0.0036
   188. (0.01875) BD*( 1) C   2 - C   7  
                ( 50.99%)   0.7141* C   2 s( 24.12%)p 3.14( 75.83%)d 0.00(  0.05%)
                                            0.0002  0.4911  0.0019 -0.6407 -0.0044
                                           -0.5148  0.0061  0.2875  0.0078  0.0175
                                           -0.0085 -0.0072  0.0032 -0.0076
                ( 49.01%)  -0.7001* C   7 s( 29.89%)p 2.34( 70.07%)d 0.00(  0.03%)
                                            0.0003  0.5467 -0.0070  0.6226 -0.0155
                                            0.4484 -0.0005 -0.3342  0.0148  0.0125
                                           -0.0098 -0.0062  0.0055 -0.0030
   189. (0.00276) BD*( 1) C   3 - H  13  
                ( 37.77%)   0.6146* C   3 s( 23.49%)p 3.26( 76.48%)d 0.00(  0.04%)
                                            0.0000 -0.4846 -0.0032 -0.6278  0.0171
                                           -0.5421 -0.0085  0.2760  0.0140 -0.0154
                                            0.0079  0.0057 -0.0036  0.0070
                ( 62.23%)  -0.7889* H  13 s( 99.91%)p 0.00(  0.09%)
                                           -0.9996  0.0010  0.0188  0.0197 -0.0105
   190. (0.00269) BD*( 1) C   3 - H  14  
                ( 38.24%)   0.6184* C   3 s( 23.36%)p 3.28( 76.60%)d 0.00(  0.04%)
                                           -0.0001  0.4833  0.0017 -0.6732  0.0010
                                            0.4867  0.0115  0.2744 -0.0220 -0.0141
                                           -0.0093  0.0067  0.0055 -0.0068
                ( 61.76%)  -0.7859* H  14 s( 99.92%)p 0.00(  0.08%)
                                            0.9996 -0.0008  0.0218 -0.0180 -0.0065
   191. (0.00309) BD*( 1) C   3 - H  15  
                ( 38.83%)   0.6232* C   3 s( 23.20%)p 3.31( 76.75%)d 0.00(  0.04%)
                                           -0.0001  0.4817  0.0009 -0.2720 -0.0046
                                           -0.4670  0.0228 -0.6890 -0.0141  0.0064
                                            0.0079  0.0157 -0.0040  0.0077
                ( 61.17%)  -0.7821* H  15 s( 99.92%)p 0.00(  0.08%)
                                            0.9996 -0.0008  0.0089  0.0111  0.0245
   192. (0.00925) BD*( 1) C   4 - C   5  
                ( 50.37%)   0.7097* C   4 s( 26.51%)p 2.77( 73.43%)d 0.00(  0.05%)
                                            0.0002  0.5146  0.0190  0.3360  0.0224
                                           -0.5680 -0.0154  0.5459 -0.0053 -0.0107
                                            0.0100 -0.0167 -0.0059  0.0015
                ( 49.63%)  -0.7045* C   5 s( 30.76%)p 2.25( 69.20%)d 0.00(  0.04%)
                                            0.0002  0.5546 -0.0002 -0.3447  0.0187
                                            0.5569 -0.0131 -0.5124 -0.0041 -0.0084
                                            0.0090 -0.0150 -0.0045  0.0032
   193. (0.00740) BD*( 1) C   4 - H  16  
                ( 38.24%)   0.6184* C   4 s( 21.76%)p 3.59( 78.20%)d 0.00(  0.04%)
                                           -0.0002  0.4664 -0.0052 -0.2796  0.0209
                                           -0.4330  0.0121 -0.7181 -0.0094  0.0060
                                            0.0089  0.0157 -0.0039  0.0080
                ( 61.76%)  -0.7859* H  16 s( 99.91%)p 0.00(  0.09%)
                                            0.9996 -0.0031  0.0059  0.0115  0.0263
   194. (0.00761) BD*( 1) C   4 - H  17  
                ( 37.11%)   0.6091* C   4 s( 22.09%)p 3.53( 77.87%)d 0.00(  0.04%)
                                            0.0002 -0.4700  0.0011 -0.6400  0.0054
                                           -0.5431  0.0134  0.2717  0.0153 -0.0154
                                            0.0070  0.0055 -0.0045  0.0081
                ( 62.89%)  -0.7931* H  17 s( 99.91%)p 0.00(  0.09%)
                                           -0.9995  0.0042  0.0209  0.0180 -0.0116
   195. (0.00701) BD*( 1) C   5 - O   6  
                ( 68.10%)   0.8253* C   5 s( 20.53%)p 3.86( 79.16%)d 0.02(  0.32%)
                                           -0.0001 -0.4508 -0.0454 -0.6714 -0.0307
                                            0.4124  0.0185  0.4111  0.0190  0.0341
                                            0.0335 -0.0214 -0.0170  0.0108
                ( 31.90%)  -0.5648* O   6 s( 32.56%)p 2.07( 67.36%)d 0.00(  0.08%)
                                            0.0001 -0.5706 -0.0008  0.6042 -0.0017
                                           -0.3501 -0.0002 -0.4312  0.0033  0.0110
                                            0.0218 -0.0065 -0.0084 -0.0076
   196. (0.01248) BD*( 1) C   5 - H  18  
                ( 37.67%)   0.6137* C   5 s( 24.48%)p 3.08( 75.47%)d 0.00(  0.04%)
                                            0.0001 -0.4947  0.0116 -0.3321  0.0020
                                           -0.3688  0.0136 -0.7129  0.0041 -0.0079
                                           -0.0125 -0.0097 -0.0024 -0.0109
                ( 62.33%)  -0.7895* H  18 s( 99.90%)p 0.00(  0.10%)
                                           -0.9995  0.0052  0.0099  0.0165  0.0243
   197. (0.01397) BD*( 1) C   5 - H  19  
                ( 38.92%)   0.6238* C   5 s( 24.30%)p 3.11( 75.65%)d 0.00(  0.05%)
                                            0.0001 -0.4928  0.0119  0.5624 -0.0145
                                            0.6183 -0.0010 -0.2400 -0.0095 -0.0174
                                            0.0058  0.0058  0.0058  0.0072
                ( 61.08%)  -0.7815* H  19 s( 99.91%)p 0.00(  0.09%)
                                           -0.9996  0.0048 -0.0210 -0.0190  0.0082
   198. (0.32054) BD*( 1) O   6 - O   9  
                ( 45.61%)   0.6753* O   6 s(  0.00%)p 1.00( 99.94%)d 0.00(  0.06%)
                                           -0.0000 -0.0022 -0.0007 -0.6376  0.0196
                                           -0.6980  0.0216 -0.3238  0.0100  0.0076
                                           -0.0119 -0.0139  0.0013 -0.0125
                ( 54.39%)  -0.7375* O   9 s(  0.03%)p99.99( 99.91%)d 1.71(  0.06%)
                                            0.0000  0.0179 -0.0055  0.1298 -0.0042
                                           -0.8364  0.0302 -0.5304  0.0187 -0.0192
                                           -0.0108 -0.0078  0.0031 -0.0067
   199. (0.00258) BD*( 1) O   6 - H  20  
                ( 25.65%)   0.5065* O   6 s( 20.24%)p 3.94( 79.67%)d 0.00(  0.09%)
                                            0.0001  0.4495  0.0188  0.4200  0.0248
                                           -0.6136 -0.0224  0.4925  0.0005 -0.0072
                                            0.0101 -0.0237 -0.0076  0.0118
                ( 74.35%)  -0.8622* H  20 s( 99.53%)p 0.00(  0.47%)
                                            0.9976 -0.0021 -0.0354  0.0473 -0.0351
   200. (0.01179) BD*( 1) C   7 - C   8  
                ( 51.07%)   0.7146* C   7 s( 26.01%)p 2.84( 73.94%)d 0.00(  0.05%)
                                            0.0002  0.5097  0.0165 -0.3150 -0.0102
                                           -0.5882 -0.0135 -0.5421  0.0022  0.0096
                                            0.0072  0.0166 -0.0077  0.0006
                ( 48.93%)  -0.6995* C   8 s( 33.05%)p 2.03( 66.92%)d 0.00(  0.03%)
                                            0.0006  0.5748 -0.0044  0.3360 -0.0104
                                            0.5197 -0.0106  0.5347 -0.0036  0.0047
                                            0.0053  0.0150  0.0003  0.0066
   201. (0.00729) BD*( 1) C   7 - H  21  
                ( 36.80%)   0.6066* C   7 s( 23.02%)p 3.34( 76.94%)d 0.00(  0.04%)
                                           -0.0002  0.4798 -0.0003 -0.6537  0.0025
                                            0.5206 -0.0098  0.2660  0.0146 -0.0150
                                           -0.0076  0.0057  0.0060 -0.0075
                ( 63.20%)  -0.7950* H  21 s( 99.91%)p 0.00(  0.09%)
                                            0.9995 -0.0051  0.0209 -0.0194 -0.0113
   202. (0.00841) BD*( 1) C   7 - H  22  
                ( 38.74%)   0.6224* C   7 s( 21.02%)p 3.75( 78.93%)d 0.00(  0.05%)
                                            0.0002 -0.4585  0.0046 -0.2915  0.0148
                                            0.4256 -0.0141 -0.7230 -0.0106  0.0063
                                           -0.0089  0.0167  0.0043 -0.0084
                ( 61.26%)  -0.7827* H  22 s( 99.91%)p 0.00(  0.09%)
                                           -0.9996  0.0037  0.0089 -0.0099  0.0262
   203. (0.00789) BD*( 1) C   8 - O   9  
                ( 68.40%)   0.8271* C   8 s( 20.44%)p 3.88( 79.29%)d 0.01(  0.27%)
                                            0.0001  0.4501  0.0419 -0.6838 -0.0412
                                           -0.4338 -0.0214  0.3673 -0.0014  0.0336
                                           -0.0297 -0.0196  0.0144 -0.0117
                ( 31.60%)  -0.5621* O   9 s( 33.30%)p 2.00( 66.62%)d 0.00(  0.08%)
                                           -0.0001  0.5770 -0.0057  0.6612 -0.0102
                                            0.3328 -0.0017 -0.3437 -0.0071  0.0150
                                           -0.0072 -0.0077  0.0194 -0.0114
   204. (0.01398) BD*( 1) C   8 - H  23  
                ( 37.94%)   0.6160* C   8 s( 21.80%)p 3.58( 78.15%)d 0.00(  0.04%)
                                            0.0008 -0.4667  0.0155 -0.5699  0.0160
                                            0.6274 -0.0038  0.2503  0.0139  0.0167
                                            0.0012 -0.0054  0.0044  0.0107
                ( 62.06%)  -0.7878* H  23 s( 99.91%)p 0.00(  0.09%)
                                           -0.9995  0.0037  0.0189 -0.0193 -0.0144
   205. (0.00981) BD*( 1) C   8 - H  24  
                ( 37.92%)   0.6158* C   8 s( 24.71%)p 3.04( 75.24%)d 0.00(  0.05%)
                                           -0.0002  0.4971 -0.0032 -0.3009 -0.0076
                                            0.3826 -0.0207 -0.7176  0.0066 -0.0082
                                            0.0125 -0.0118 -0.0017  0.0104
                ( 62.08%)  -0.7879* H  24 s( 99.90%)p 0.00(  0.10%)
                                            0.9995 -0.0040  0.0094 -0.0131  0.0266
   206. (0.00423) BD*( 1) O   9 - H  25  
                ( 25.88%)   0.5088* O   9 s( 20.32%)p 3.92( 79.58%)d 0.00(  0.10%)
                                           -0.0001 -0.4505  0.0158 -0.2141  0.0159
                                            0.4323  0.0217 -0.7494 -0.0280  0.0094
                                           -0.0213  0.0170 -0.0051 -0.0121
                ( 74.12%)  -0.8609* H  25 s( 99.58%)p 0.00(  0.42%)
                                           -0.9979  0.0035  0.0118 -0.0305  0.0556


 NHO Directionality and "Bond Bending" (deviations from line of nuclear centers)

         [Thresholds for printing:  angular deviation  >  1.0 degree]
                                    hybrid p-character > 25.0%
                                    orbital occupancy  >  0.10e

                                Line of Centers        Hybrid 1              Hybrid 2
                                ---------------  -------------------   ------------------
                NBO               Theta   Phi    Theta   Phi    Dev    Theta   Phi    Dev
 ========================================================================================
     2. BD (   1) C   1 - H  10   107.9   37.1   106.0   37.6   1.9      --     --    --
     3. BD (   1) C   1 - H  11    38.4  300.6    37.5  302.1   1.2      --     --    --
     4. BD (   1) C   1 - H  12    71.1  140.4    69.9  138.8   1.9      --     --    --
     6. BD (   1) C   2 - C   4   111.7  323.8     --     --    --      67.1  144.6   1.4
     7. BD (   1) C   2 - C   7    69.1  217.3    70.2  218.3   1.4    112.9   36.4   2.2
     8. BD (   1) C   3 - H  13   108.4   40.7   109.4   42.0   1.6      --     --    --
     9. BD (   1) C   3 - H  14    71.6  144.0    73.2  143.5   1.7      --     --    --
    10. BD (   1) C   3 - H  15   142.4  239.9   143.3  238.1   1.5      --     --    --
    11. BD (   1) C   4 - C   5    52.0  301.7     --     --    --     129.2  120.9   1.3
    12. BD (   1) C   4 - H  16   144.7  238.0   145.8  238.4   1.1      --     --    --
    13. BD (   1) C   4 - H  17   108.0   40.1   109.2   39.9   1.2      --     --    --
    14. BD (   1) C   5 - O   6   119.9  329.3   117.6  328.5   2.4     58.5  149.8   1.7
    15. BD (   1) C   5 - H  18    34.1   53.4    34.4   47.1   3.6      --     --    --
    16. BD (   1) C   5 - H  19    73.1  224.4    73.2  228.4   3.8      --     --    --
    17. BD (   1) O   6 - O   9    85.0  180.5    71.1   47.6 127.8    122.1  278.9  80.3
    18. BD (   1) O   6 - H  20    52.8  302.7    57.6  305.0   5.1      --     --    --
    19. BD (   1) C   7 - C   8   128.7  239.1   128.3  241.6   2.0     48.7   57.4   3.0
    21. BD (   1) C   7 - H  22    35.6  303.5    34.1  303.9   1.5      --     --    --
    22. BD (   1) C   8 - O   9    66.4  209.9    66.9  212.1   2.0    115.7   27.0   3.4
    23. BD (   1) C   8 - H  23   107.0  316.2   107.6  311.6   4.4      --     --    --
    24. BD (   1) C   8 - H  24   145.9  126.5   146.2  130.4   2.2      --     --    --
    25. BD (   1) O   9 - H  25    33.1  303.2    32.5  293.6   5.2      --     --    --
    35. LP (   1) O   6             --     --    159.8   25.2   --       --     --    --
    36. LP (   1) O   9             --     --    105.0  178.0   --       --     --    --
   198. BD*(   1) O   6 - O   9    85.0  180.5    71.1   47.6 127.8    122.1  278.9  80.3


 Second Order Perturbation Theory Analysis of Fock Matrix in NBO Basis

     Threshold for printing:   0.25 kcal/mol
                                                                              E(2)  E(j)-E(i) F(i,j)
         Donor NBO (i)                     Acceptor NBO (j)                 kcal/mol   a.u.    a.u. 
 ===================================================================================================

 within unit  1
   1. BD (   1) C   1 - C   2        / 56. RY*(   2) C   3                    0.43    1.38    0.032
   1. BD (   1) C   1 - C   2        / 64. RY*(   1) C   4                    0.54    1.55    0.037
   1. BD (   1) C   1 - C   2        / 92. RY*(   2) C   7                    0.63    1.41    0.039
   1. BD (   1) C   1 - C   2        /183. BD*(   1) C   1 - H  10            0.34    1.05    0.024
   1. BD (   1) C   1 - C   2        /185. BD*(   1) C   1 - H  12            0.27    1.05    0.022
   1. BD (   1) C   1 - C   2        /186. BD*(   1) C   2 - C   3            0.74    0.97    0.035
   1. BD (   1) C   1 - C   2        /187. BD*(   1) C   2 - C   4            0.63    0.96    0.032
   1. BD (   1) C   1 - C   2        /188. BD*(   1) C   2 - C   7            0.74    0.94    0.034
   1. BD (   1) C   1 - C   2        /191. BD*(   1) C   3 - H  15            0.98    1.05    0.042
   1. BD (   1) C   1 - C   2        /193. BD*(   1) C   4 - H  16            0.95    1.03    0.040
   1. BD (   1) C   1 - C   2        /200. BD*(   1) C   7 - C   8            1.67    0.95    0.051
   2. BD (   1) C   1 - H  10        / 46. RY*(   1) C   2                    0.31    1.33    0.026
   2. BD (   1) C   1 - H  10        /188. BD*(   1) C   2 - C   7            1.83    0.83    0.049
   3. BD (   1) C   1 - H  11        / 47. RY*(   2) C   2                    0.29    1.41    0.025
   3. BD (   1) C   1 - H  11        /186. BD*(   1) C   2 - C   3            1.54    0.87    0.046
   4. BD (   1) C   1 - H  12        /187. BD*(   1) C   2 - C   4            1.78    0.85    0.049
   5. BD (   1) C   2 - C   3        / 37. RY*(   1) C   1                    0.66    1.39    0.038
   5. BD (   1) C   2 - C   3        / 65. RY*(   2) C   4                    0.30    1.30    0.025
   5. BD (   1) C   2 - C   3        / 66. RY*(   3) C   4                    0.53    1.43    0.035
   5. BD (   1) C   2 - C   3        / 91. RY*(   1) C   7                    0.55    1.54    0.037
   5. BD (   1) C   2 - C   3        /182. BD*(   1) C   1 - C   2            0.86    0.96    0.036
   5. BD (   1) C   2 - C   3        /184. BD*(   1) C   1 - H  11            1.02    1.04    0.041
   5. BD (   1) C   2 - C   3        /187. BD*(   1) C   2 - C   4            0.83    0.96    0.036
   5. BD (   1) C   2 - C   3        /188. BD*(   1) C   2 - C   7            0.72    0.94    0.033
   5. BD (   1) C   2 - C   3        /189. BD*(   1) C   3 - H  13            0.26    1.05    0.021
   5. BD (   1) C   2 - C   3        /191. BD*(   1) C   3 - H  15            0.25    1.05    0.021
   5. BD (   1) C   2 - C   3        /192. BD*(   1) C   4 - C   5            1.54    0.97    0.049
   5. BD (   1) C   2 - C   3        /202. BD*(   1) C   7 - H  22            1.01    1.00    0.040
   6. BD (   1) C   2 - C   4        / 38. RY*(   2) C   1                    0.56    1.39    0.035
   6. BD (   1) C   2 - C   4        / 55. RY*(   1) C   3                    0.61    1.40    0.037
   6. BD (   1) C   2 - C   4        / 73. RY*(   1) C   5                    0.48    1.29    0.032
   6. BD (   1) C   2 - C   4        / 91. RY*(   1) C   7                    0.32    1.55    0.029
   6. BD (   1) C   2 - C   4        / 93. RY*(   3) C   7                    0.25    1.36    0.024
   6. BD (   1) C   2 - C   4        /182. BD*(   1) C   1 - C   2            0.81    0.97    0.036
   6. BD (   1) C   2 - C   4        /185. BD*(   1) C   1 - H  12            0.84    1.06    0.038
   6. BD (   1) C   2 - C   4        /186. BD*(   1) C   2 - C   3            0.60    0.98    0.031
   6. BD (   1) C   2 - C   4        /188. BD*(   1) C   2 - C   7            0.59    0.95    0.030
   6. BD (   1) C   2 - C   4        /190. BD*(   1) C   3 - H  14            0.82    1.06    0.038
   6. BD (   1) C   2 - C   4        /192. BD*(   1) C   4 - C   5            0.41    0.98    0.026
   6. BD (   1) C   2 - C   4        /193. BD*(   1) C   4 - H  16            0.39    1.04    0.025
   6. BD (   1) C   2 - C   4        /194. BD*(   1) C   4 - H  17            0.40    1.05    0.026
   6. BD (   1) C   2 - C   4        /195. BD*(   1) C   5 - O   6            0.88    0.85    0.035
   6. BD (   1) C   2 - C   4        /201. BD*(   1) C   7 - H  21            0.81    1.03    0.037
   7. BD (   1) C   2 - C   7        / 38. RY*(   2) C   1                    0.28    1.40    0.026
   7. BD (   1) C   2 - C   7        / 56. RY*(   2) C   3                    0.43    1.40    0.032
   7. BD (   1) C   2 - C   7        / 64. RY*(   1) C   4                    0.33    1.56    0.029
   7. BD (   1) C   2 - C   7        /182. BD*(   1) C   1 - C   2            0.36    0.98    0.024
   7. BD (   1) C   2 - C   7        /183. BD*(   1) C   1 - H  10            0.80    1.06    0.038
   7. BD (   1) C   2 - C   7        /186. BD*(   1) C   2 - C   3            0.63    0.98    0.032
   7. BD (   1) C   2 - C   7        /187. BD*(   1) C   2 - C   4            0.63    0.97    0.032
   7. BD (   1) C   2 - C   7        /189. BD*(   1) C   3 - H  13            0.79    1.07    0.038
   7. BD (   1) C   2 - C   7        /194. BD*(   1) C   4 - H  17            0.79    1.05    0.037
   7. BD (   1) C   2 - C   7        /198. BD*(   1) O   6 - O   9            0.33    0.29    0.015
   7. BD (   1) C   2 - C   7        /200. BD*(   1) C   7 - C   8            0.39    0.96    0.025
   7. BD (   1) C   2 - C   7        /201. BD*(   1) C   7 - H  21            0.35    1.04    0.025
   7. BD (   1) C   2 - C   7        /202. BD*(   1) C   7 - H  22            0.36    1.01    0.025
   7. BD (   1) C   2 - C   7        /203. BD*(   1) C   8 - O   9            1.19    0.84    0.041
   8. BD (   1) C   3 - H  13        /188. BD*(   1) C   2 - C   7            1.93    0.82    0.050
   9. BD (   1) C   3 - H  14        / 46. RY*(   1) C   2                    0.31    1.33    0.026
   9. BD (   1) C   3 - H  14        /187. BD*(   1) C   2 - C   4            1.66    0.84    0.047
  10. BD (   1) C   3 - H  15        / 47. RY*(   2) C   2                    0.26    1.40    0.024
  10. BD (   1) C   3 - H  15        /182. BD*(   1) C   1 - C   2            1.58    0.85    0.046
  11. BD (   1) C   4 - C   5        / 46. RY*(   1) C   2                    0.74    1.49    0.042
  11. BD (   1) C   4 - C   5        / 83. RY*(   2) O   6                    0.34    1.94    0.033
  11. BD (   1) C   4 - C   5        /186. BD*(   1) C   2 - C   3            0.81    1.01    0.036
  11. BD (   1) C   4 - C   5        /187. BD*(   1) C   2 - C   4            0.68    1.00    0.033
  11. BD (   1) C   4 - C   5        /194. BD*(   1) C   4 - H  17            0.28    1.08    0.022
  11. BD (   1) C   4 - C   5        /196. BD*(   1) C   5 - H  18            0.40    1.05    0.026
  11. BD (   1) C   4 - C   5        /197. BD*(   1) C   5 - H  19            0.38    1.03    0.025
  11. BD (   1) C   4 - C   5        /199. BD*(   1) O   6 - H  20            0.83    1.04    0.037
  12. BD (   1) C   4 - H  16        / 48. RY*(   3) C   2                    0.47    1.36    0.032
  12. BD (   1) C   4 - H  16        /182. BD*(   1) C   1 - C   2            1.72    0.86    0.049
  12. BD (   1) C   4 - H  16        /187. BD*(   1) C   2 - C   4            0.27    0.86    0.019
  12. BD (   1) C   4 - H  16        /195. BD*(   1) C   5 - O   6            0.34    0.74    0.020
  12. BD (   1) C   4 - H  16        /196. BD*(   1) C   5 - H  18            1.65    0.90    0.049
  13. BD (   1) C   4 - H  17        / 47. RY*(   2) C   2                    0.42    1.41    0.031
  13. BD (   1) C   4 - H  17        /187. BD*(   1) C   2 - C   4            0.38    0.85    0.023
  13. BD (   1) C   4 - H  17        /188. BD*(   1) C   2 - C   7            2.06    0.84    0.053
  13. BD (   1) C   4 - H  17        /195. BD*(   1) C   5 - O   6            0.43    0.74    0.023
  13. BD (   1) C   4 - H  17        /197. BD*(   1) C   5 - H  19            1.73    0.88    0.049
  14. BD (   1) C   5 - O   6        /158. RY*(   1) H  20                    0.29    1.89    0.030
  14. BD (   1) C   5 - O   6        /187. BD*(   1) C   2 - C   4            1.03    1.25    0.046
  15. BD (   1) C   5 - H  18        / 64. RY*(   1) C   4                    0.25    1.49    0.025
  15. BD (   1) C   5 - H  18        / 65. RY*(   2) C   4                    0.26    1.24    0.023
  15. BD (   1) C   5 - H  18        / 82. RY*(   1) O   6                    0.39    1.71    0.033
  15. BD (   1) C   5 - H  18        /192. BD*(   1) C   4 - C   5            0.25    0.91    0.020
  15. BD (   1) C   5 - H  18        /193. BD*(   1) C   4 - H  16            1.45    0.97    0.048
  15. BD (   1) C   5 - H  18        /198. BD*(   1) O   6 - O   9            3.03    0.22    0.038
  16. BD (   1) C   5 - H  19        / 64. RY*(   1) C   4                    0.30    1.49    0.027
  16. BD (   1) C   5 - H  19        /194. BD*(   1) C   4 - H  17            1.40    0.98    0.048
  16. BD (   1) C   5 - H  19        /198. BD*(   1) O   6 - O   9            3.14    0.23    0.039
  17. BD (   1) O   6 - O   9        /159. RY*(   2) H  20                    0.59    1.92    0.043
  17. BD (   1) O   6 - O   9        /180. RY*(   3) H  25                    0.50    1.90    0.039
  17. BD (   1) O   6 - O   9        /196. BD*(   1) C   5 - H  18            1.78    0.74    0.046
  17. BD (   1) O   6 - O   9        /197. BD*(   1) C   5 - H  19            1.93    0.72    0.047
  17. BD (   1) O   6 - O   9        /198. BD*(   1) O   6 - O   9            0.69    0.01    0.004
  17. BD (   1) O   6 - O   9        /200. BD*(   1) C   7 - C   8            1.35    0.68    0.038
  17. BD (   1) O   6 - O   9        /204. BD*(   1) C   8 - H  23            1.77    0.72    0.045
  18. BD (   1) O   6 - H  20        / 65. RY*(   2) C   4                    0.27    1.47    0.025
  18. BD (   1) O   6 - H  20        / 73. RY*(   1) C   5                    0.41    1.45    0.031
  18. BD (   1) O   6 - H  20        / 78. RY*(   6) C   5                    0.31    2.57    0.036
  18. BD (   1) O   6 - H  20        /192. BD*(   1) C   4 - C   5            1.37    1.14    0.050
  19. BD (   1) C   7 - C   8        / 46. RY*(   1) C   2                    0.66    1.50    0.041
  19. BD (   1) C   7 - C   8        /109. RY*(   1) O   9                    0.40    1.74    0.035
  19. BD (   1) C   7 - C   8        /182. BD*(   1) C   1 - C   2            0.71    1.02    0.035
  19. BD (   1) C   7 - C   8        /188. BD*(   1) C   2 - C   7            0.65    1.00    0.033
  19. BD (   1) C   7 - C   8        /198. BD*(   1) O   6 - O   9            2.39    0.33    0.041
  19. BD (   1) C   7 - C   8        /202. BD*(   1) C   7 - H  22            0.29    1.05    0.023
  19. BD (   1) C   7 - C   8        /204. BD*(   1) C   8 - H  23            0.83    1.04    0.038
  19. BD (   1) C   7 - C   8        /205. BD*(   1) C   8 - H  24            0.35    1.08    0.025
  20. BD (   1) C   7 - H  21        / 47. RY*(   2) C   2                    0.50    1.43    0.034
  20. BD (   1) C   7 - H  21        /187. BD*(   1) C   2 - C   4            1.87    0.87    0.051
  20. BD (   1) C   7 - H  21        /188. BD*(   1) C   2 - C   7            0.55    0.86    0.028
  20. BD (   1) C   7 - H  21        /203. BD*(   1) C   8 - O   9            0.36    0.74    0.021
  20. BD (   1) C   7 - H  21        /204. BD*(   1) C   8 - H  23            1.80    0.90    0.051
  21. BD (   1) C   7 - H  22        / 48. RY*(   3) C   2                    0.55    1.38    0.035
  21. BD (   1) C   7 - H  22        /186. BD*(   1) C   2 - C   3            1.62    0.89    0.048
  21. BD (   1) C   7 - H  22        /188. BD*(   1) C   2 - C   7            0.44    0.86    0.025
  21. BD (   1) C   7 - H  22        /205. BD*(   1) C   8 - H  24            1.51    0.94    0.048
  22. BD (   1) C   8 - O   9        /188. BD*(   1) C   2 - C   7            0.78    1.25    0.040
  23. BD (   1) C   8 - H  23        /109. RY*(   1) O   9                    0.36    1.63    0.032
  23. BD (   1) C   8 - H  23        /198. BD*(   1) O   6 - O   9            4.13    0.22    0.044
  23. BD (   1) C   8 - H  23        /201. BD*(   1) C   7 - H  21            1.35    0.97    0.047
  23. BD (   1) C   8 - H  23        /203. BD*(   1) C   8 - O   9            0.28    0.77    0.019
  24. BD (   1) C   8 - H  24        / 91. RY*(   1) C   7                    0.28    1.48    0.026
  24. BD (   1) C   8 - H  24        /110. RY*(   2) O   9                    0.33    2.07    0.033
  24. BD (   1) C   8 - H  24        /202. BD*(   1) C   7 - H  22            1.64    0.94    0.050
  24. BD (   1) C   8 - H  24        /206. BD*(   1) O   9 - H  25            1.31    0.91    0.044
  25. BD (   1) O   9 - H  25        /100. RY*(   1) C   8                    0.48    1.48    0.034
  25. BD (   1) O   9 - H  25        /102. RY*(   3) C   8                    0.39    2.83    0.042
  25. BD (   1) O   9 - H  25        /205. BD*(   1) C   8 - H  24            1.24    1.21    0.049
  26. CR (   1) C   1                / 46. RY*(   1) C   2                    0.44   10.92    0.087
  26. CR (   1) C   1                / 47. RY*(   2) C   2                    0.26   10.99    0.067
  26. CR (   1) C   1                /118. RY*(   1) H  10                    0.36   10.51    0.078
  26. CR (   1) C   1                /122. RY*(   1) H  11                    0.33   10.53    0.075
  26. CR (   1) C   1                /126. RY*(   1) H  12                    0.35   10.51    0.076
  27. CR (   1) C   2                / 39. RY*(   3) C   1                    0.43   10.90    0.086
  27. CR (   1) C   2                / 57. RY*(   3) C   3                    0.41   10.92    0.084
  27. CR (   1) C   2                / 65. RY*(   2) C   4                    0.45   10.81    0.088
  27. CR (   1) C   2                / 92. RY*(   2) C   7                    0.32   10.91    0.075
  28. CR (   1) C   3                / 46. RY*(   1) C   2                    0.44   10.91    0.088
  28. CR (   1) C   3                /130. RY*(   1) H  13                    0.36   10.52    0.077
  28. CR (   1) C   3                /134. RY*(   1) H  14                    0.34   10.51    0.076
  28. CR (   1) C   3                /138. RY*(   1) H  15                    0.35   10.55    0.076
  29. CR (   1) C   4                / 48. RY*(   3) C   2                    0.49   10.94    0.092
  29. CR (   1) C   4                / 74. RY*(   2) C   5                    0.37   11.21    0.081
  29. CR (   1) C   4                /142. RY*(   1) H  16                    0.33   10.50    0.074
  29. CR (   1) C   4                /146. RY*(   1) H  17                    0.35   10.48    0.076
  30. CR (   1) C   5                / 65. RY*(   2) C   4                    0.46   10.88    0.089
  30. CR (   1) C   5                / 67. RY*(   4) C   4                    0.26   11.01    0.068
  30. CR (   1) C   5                /150. RY*(   1) H  18                    0.39   10.56    0.081
  30. CR (   1) C   5                /154. RY*(   1) H  19                    0.36   10.57    0.078
  30. CR (   1) C   5                /192. BD*(   1) C   4 - C   5            0.27   10.55    0.067
  30. CR (   1) C   5                /195. BD*(   1) C   5 - O   6            0.58   10.42    0.098
  31. CR (   1) O   6                / 73. RY*(   1) C   5                    0.68   19.73    0.146
  32. CR (   1) C   7                / 48. RY*(   3) C   2                    0.54   10.97    0.098
  32. CR (   1) C   7                /162. RY*(   1) H  21                    0.36   10.48    0.078
  32. CR (   1) C   7                /166. RY*(   1) H  22                    0.31   10.51    0.072
  33. CR (   1) C   8                / 93. RY*(   3) C   7                    0.27   10.94    0.068
  33. CR (   1) C   8                /170. RY*(   1) H  23                    0.39   10.59    0.081
  33. CR (   1) C   8                /174. RY*(   1) H  24                    0.36   10.57    0.078
  33. CR (   1) C   8                /203. BD*(   1) C   8 - O   9            0.60   10.42    0.100
  34. CR (   1) O   9                /100. RY*(   1) C   8                    0.76   19.75    0.155
  35. LP (   1) O   6                / 73. RY*(   1) C   5                    0.27    1.33    0.024
  35. LP (   1) O   6                / 74. RY*(   2) C   5                    0.63    1.77    0.042
  35. LP (   1) O   6                /160. RY*(   3) H  20                    0.38    1.87    0.034
  35. LP (   1) O   6                /187. BD*(   1) C   2 - C   4            0.30    1.00    0.022
  35. LP (   1) O   6                /192. BD*(   1) C   4 - C   5            0.39    1.01    0.025
  35. LP (   1) O   6                /196. BD*(   1) C   5 - H  18            0.60    1.04    0.032
  35. LP (   1) O   6                /197. BD*(   1) C   5 - H  19            0.58    1.03    0.031
  36. LP (   1) O   9                /100. RY*(   1) C   8                    0.84    1.34    0.042
  36. LP (   1) O   9                /179. RY*(   2) H  25                    0.47    2.09    0.040
  36. LP (   1) O   9                /200. BD*(   1) C   7 - C   8            0.60    1.00    0.031
  36. LP (   1) O   9                /204. BD*(   1) C   8 - H  23            0.70    1.04    0.034
  36. LP (   1) O   9                /205. BD*(   1) C   8 - H  24            0.85    1.07    0.038
 198. BD*(   1) O   6 - O   9        /196. BD*(   1) C   5 - H  18            0.49    0.72    0.041
 198. BD*(   1) O   6 - O   9        /197. BD*(   1) C   5 - H  19            0.51    0.71    0.042
 198. BD*(   1) O   6 - O   9        /200. BD*(   1) C   7 - C   8            0.53    0.67    0.041
 198. BD*(   1) O   6 - O   9        /204. BD*(   1) C   8 - H  23            0.61    0.71    0.045


 Natural Bond Orbitals (Summary):

                                                            Principal Delocalizations
           NBO                        Occupancy    Energy   (geminal,vicinal,remote)
 ====================================================================================
 Molecular unit  1  (C7H16O2)
     1. BD (   1) C   1 - C   2          0.94709    -0.73478  200(v),191(v),193(v),186(g)
                                                    188(g),92(v),187(g),64(v)
                                                    56(v),183(g),185(g)
     2. BD (   1) C   1 - H  10          0.97375    -0.62184  188(v),46(v)
     3. BD (   1) C   1 - H  11          0.99269    -0.63167  186(v),47(v)
     4. BD (   1) C   1 - H  12          0.99240    -0.62310  187(v)
     5. BD (   1) C   2 - C   3          0.98395    -0.73201  192(v),184(v),202(v),182(g)
                                                    187(g),188(g),37(v),91(v)
                                                    66(v),65(v),189(g),191(g)
     6. BD (   1) C   2 - C   4          0.98139    -0.74309  195(v),185(v),190(v),201(v)
                                                    182(g),55(v),186(g),188(g)
                                                    38(v),73(v),192(g),194(g)
                                                    193(g),91(v),93(v)
     7. BD (   1) C   2 - C   7          0.95237    -0.74878  203(v),183(v),189(v),194(v)
                                                    186(g),187(g),198(r),56(v)
                                                    200(g),182(g),202(g),201(g)
                                                    64(v),38(v)
     8. BD (   1) C   3 - H  13          0.98785    -0.61549  188(v)
     9. BD (   1) C   3 - H  14          0.99368    -0.61733  187(v),46(v)
    10. BD (   1) C   3 - H  15          0.98929    -0.62204  182(v),47(v)
    11. BD (   1) C   4 - C   5          0.99205    -0.77797  199(v),186(v),46(v),187(g)
                                                    196(g),197(g),83(v),194(g)
    12. BD (   1) C   4 - H  16          0.98649    -0.63365  182(v),196(v),48(v),195(v)
                                                    187(g)
    13. BD (   1) C   4 - H  17          0.98681    -0.62751  188(v),197(v),195(v),47(v)
                                                    187(g)
    14. BD (   1) C   5 - O   6          0.99744    -1.02616  187(v),158(v)
    15. BD (   1) C   5 - H  18          0.95278    -0.67388  198(v),193(v),82(v),65(v)
                                                    192(g),64(v)
    16. BD (   1) C   5 - H  19          0.94930    -0.68024  198(v),194(v),64(v)
    17. BD (   1) O   6 - O   9          0.97660    -0.46678  197(v),196(v),204(v),200(v)
                                                    198(g),159(v),180(v)
    18. BD (   1) O   6 - H  20          0.99484    -0.90206  192(v),73(v),78(v),65(r)
    19. BD (   1) C   7 - C   8          0.91951    -0.79015  198(v),204(g),182(v),46(v)
                                                    188(g),109(v),205(g),202(g)
    20. BD (   1) C   7 - H  21          0.98446    -0.64868  187(v),204(v),188(g),47(v)
                                                    203(v)
    21. BD (   1) C   7 - H  22          0.98683    -0.65525  186(v),205(v),48(v),188(g)
    22. BD (   1) C   8 - O   9          0.99768    -1.04552  188(v)
    23. BD (   1) C   8 - H  23          0.93277    -0.67844  198(v),201(v),109(v),203(g)
    24. BD (   1) C   8 - H  24          0.98948    -0.67807  202(v),206(v),110(v),91(v)
    25. BD (   1) O   9 - H  25          0.99533    -0.92007  205(v),100(v),102(v)
    26. CR (   1) C   1                  0.99956   -10.20615  46(v),118(v),126(v),122(v)
                                                    47(v)
    27. CR (   1) C   2                  0.99943   -10.23730  65(v),39(v),57(v),92(v)
    28. CR (   1) C   3                  0.99959   -10.19532  46(v),130(v),138(v),134(v)
    29. CR (   1) C   4                  0.99953   -10.21632  48(v),74(v),146(v),142(v)
    30. CR (   1) C   5                  0.99952   -10.31358  195(g),65(v),150(v),154(v)
                                                    192(g),67(v)
    31. CR (   1) O   6                  0.99987   -19.17783  73(v)
    32. CR (   1) C   7                  0.99952   -10.24203  48(v),162(v),166(v)
    33. CR (   1) C   8                  0.99951   -10.32487  203(g),170(v),174(v),93(v)
    34. CR (   1) O   9                  0.99988   -19.19831  100(v)
    35. LP (   1) O   6                  0.99181    -0.77563  74(v),196(v),197(v),192(v)
                                                    160(v),187(r),73(v)
    36. LP (   1) O   9                  0.99171    -0.78531  205(v),100(v),204(v),200(v)
                                                    179(v)
    37. RY*(   1) C   1                  0.00195     0.65659   
    38. RY*(   2) C   1                  0.00186     0.65010   
    39. RY*(   3) C   1                  0.00090     0.66678   
    40. RY*(   4) C   1                  0.00010     0.50517   
    41. RY*(   5) C   1                  0.00000     2.22154   
    42. RY*(   6) C   1                  0.00001     2.06074   
    43. RY*(   7) C   1                  0.00001     2.17206   
    44. RY*(   8) C   1                  0.00001     1.96135   
    45. RY*(   9) C   1                  0.00000     2.01784   
    46. RY*(   1) C   2                  0.00260     0.71266   
    47. RY*(   2) C   2                  0.00158     0.78218   
    48. RY*(   3) C   2                  0.00121     0.72696   
    49. RY*(   4) C   2                  0.00038     1.55578   
    50. RY*(   5) C   2                  0.00031     1.86342   
    51. RY*(   6) C   2                  0.00030     2.09524   
    52. RY*(   7) C   2                  0.00016     2.01683   
    53. RY*(   8) C   2                  0.00016     1.20156   
    54. RY*(   9) C   2                  0.00015     1.89294   
    55. RY*(   1) C   3                  0.00214     0.65389   
    56. RY*(   2) C   3                  0.00183     0.64747   
    57. RY*(   3) C   3                  0.00092     0.68551   
    58. RY*(   4) C   3                  0.00010     0.50128   
    59. RY*(   5) C   3                  0.00000     2.24033   
    60. RY*(   6) C   3                  0.00001     2.07123   
    61. RY*(   7) C   3                  0.00001     2.18051   
    62. RY*(   8) C   3                  0.00001     1.96946   
    63. RY*(   9) C   3                  0.00000     2.03324   
    64. RY*(   1) C   4                  0.00269     0.81192   
    65. RY*(   2) C   4                  0.00207     0.57065   
    66. RY*(   3) C   4                  0.00170     0.69925   
    67. RY*(   4) C   4                  0.00122     0.70043   
    68. RY*(   5) C   4                  0.00012     1.92228   
    69. RY*(   6) C   4                  0.00005     2.03687   
    70. RY*(   7) C   4                  0.00002     2.10583   
    71. RY*(   8) C   4                  0.00002     2.14309   
    72. RY*(   9) C   4                  0.00002     1.93560   
    73. RY*(   1) C   5                  0.00145     0.54979   
    74. RY*(   2) C   5                  0.00137     0.98968   
    75. RY*(   3) C   5                  0.00084     1.03999   
    76. RY*(   4) C   5                  0.00054     1.99572   
    77. RY*(   5) C   5                  0.00029     1.19731   
    78. RY*(   6) C   5                  0.00022     1.67088   
    79. RY*(   7) C   5                  0.00010     1.14267   
    80. RY*(   8) C   5                  0.00001     1.73061   
    81. RY*(   9) C   5                  0.00000     1.80663   
    82. RY*(   1) O   6                  0.00082     1.03903   
    83. RY*(   2) O   6                  0.00077     1.16639   
    84. RY*(   3) O   6                  0.00005     1.55358   
    85. RY*(   4) O   6                  0.00002     1.05766   
    86. RY*(   5) O   6                  0.00000     2.57091   
    87. RY*(   6) O   6                  0.00001     2.61261   
    88. RY*(   7) O   6                  0.00000     2.76674   
    89. RY*(   8) O   6                  0.00000     2.56810   
    90. RY*(   9) O   6                  0.00000     2.53384   
    91. RY*(   1) C   7                  0.00266     0.80389   
    92. RY*(   2) C   7                  0.00190     0.67636   
    93. RY*(   3) C   7                  0.00113     0.61460   
    94. RY*(   4) C   7                  0.00093     0.65955   
    95. RY*(   5) C   7                  0.00016     1.90050   
    96. RY*(   6) C   7                  0.00008     2.01561   
    97. RY*(   7) C   7                  0.00004     1.93125   
    98. RY*(   8) C   7                  0.00001     2.03193   
    99. RY*(   9) C   7                  0.00001     2.10140   
   100. RY*(   1) C   8                  0.00225     0.55599   
   101. RY*(   2) C   8                  0.00104     1.10688   
   102. RY*(   3) C   8                  0.00063     1.91382   
   103. RY*(   4) C   8                  0.00053     1.13616   
   104. RY*(   5) C   8                  0.00044     1.38204   
   105. RY*(   6) C   8                  0.00017     0.83411   
   106. RY*(   7) C   8                  0.00010     1.72969   
   107. RY*(   8) C   8                  0.00003     1.51158   
   108. RY*(   9) C   8                  0.00000     1.93630   
   109. RY*(   1) O   9                  0.00081     0.95333   
   110. RY*(   2) O   9                  0.00047     1.38939   
   111. RY*(   3) O   9                  0.00005     1.44783   
   112. RY*(   4) O   9                  0.00002     0.97006   
   113. RY*(   5) O   9                  0.00000     2.65528   
   114. RY*(   6) O   9                  0.00001     2.75643   
   115. RY*(   7) O   9                  0.00000     2.59051   
   116. RY*(   8) O   9                  0.00000     2.44117   
   117. RY*(   9) O   9                  0.00000     2.55813   
   118. RY*(   1) H  10                  0.00058     0.30776   
   119. RY*(   2) H  10                  0.00009     1.67996   
   120. RY*(   3) H  10                  0.00006     1.65610   
   121. RY*(   4) H  10                  0.00002     2.15717   
   122. RY*(   1) H  11                  0.00067     0.32571   
   123. RY*(   2) H  11                  0.00011     1.68231   
   124. RY*(   3) H  11                  0.00007     1.66263   
   125. RY*(   4) H  11                  0.00002     2.15021   
   126. RY*(   1) H  12                  0.00062     0.30275   
   127. RY*(   2) H  12                  0.00009     1.68675   
   128. RY*(   3) H  12                  0.00006     1.68814   
   129. RY*(   4) H  12                  0.00002     2.13412   
   130. RY*(   1) H  13                  0.00056     0.32031   
   131. RY*(   2) H  13                  0.00010     1.69296   
   132. RY*(   3) H  13                  0.00006     1.67293   
   133. RY*(   4) H  13                  0.00002     2.15213   
   134. RY*(   1) H  14                  0.00061     0.31715   
   135. RY*(   2) H  14                  0.00009     1.68629   
   136. RY*(   3) H  14                  0.00006     1.66971   
   137. RY*(   4) H  14                  0.00002     2.15562   
   138. RY*(   1) H  15                  0.00057     0.34970   
   139. RY*(   2) H  15                  0.00011     1.69278   
   140. RY*(   3) H  15                  0.00007     1.65914   
   141. RY*(   4) H  15                  0.00002     2.15461   
   142. RY*(   1) H  16                  0.00135     0.28709   
   143. RY*(   2) H  16                  0.00009     1.72897   
   144. RY*(   3) H  16                  0.00005     1.72634   
   145. RY*(   4) H  16                  0.00002     2.19041   
   146. RY*(   1) H  17                  0.00153     0.25972   
   147. RY*(   2) H  17                  0.00009     1.73685   
   148. RY*(   3) H  17                  0.00005     1.73356   
   149. RY*(   4) H  17                  0.00002     2.19788   
   150. RY*(   1) H  18                  0.00095     0.24970   
   151. RY*(   2) H  18                  0.00010     1.61793   
   152. RY*(   3) H  18                  0.00006     1.68579   
   153. RY*(   4) H  18                  0.00002     2.13559   
   154. RY*(   1) H  19                  0.00123     0.25287   
   155. RY*(   2) H  19                  0.00012     1.60036   
   156. RY*(   3) H  19                  0.00007     1.69114   
   157. RY*(   4) H  19                  0.00002     2.12701   
   158. RY*(   1) H  20                  0.00071     0.86737   
   159. RY*(   2) H  20                  0.00055     1.45480   
   160. RY*(   3) H  20                  0.00044     1.09098   
   161. RY*(   4) H  20                  0.00001     2.12385   
   162. RY*(   1) H  21                  0.00146     0.24165   
   163. RY*(   2) H  21                  0.00009     1.71530   
   164. RY*(   3) H  21                  0.00003     1.85284   
   165. RY*(   4) H  21                  0.00003     2.02005   
   166. RY*(   1) H  22                  0.00152     0.27215   
   167. RY*(   2) H  22                  0.00010     1.69360   
   168. RY*(   3) H  22                  0.00005     1.68905   
   169. RY*(   4) H  22                  0.00002     2.16247   
   170. RY*(   1) H  23                  0.00099     0.26285   
   171. RY*(   2) H  23                  0.00012     1.58731   
   172. RY*(   3) H  23                  0.00007     1.69248   
   173. RY*(   4) H  23                  0.00002     2.09469   
   174. RY*(   1) H  24                  0.00087     0.24335   
   175. RY*(   2) H  24                  0.00007     1.69837   
   176. RY*(   3) H  24                  0.00004     1.61301   
   177. RY*(   4) H  24                  0.00004     2.13815   
   178. RY*(   1) H  25                  0.00076     0.60654   
   179. RY*(   2) H  25                  0.00053     1.30668   
   180. RY*(   3) H  25                  0.00053     1.43775   
   181. RY*(   4) H  25                  0.00001     2.12667   
   182. BD*(   1) C   1 - C   2          0.01103     0.23101   
   183. BD*(   1) C   1 - H  10          0.00277     0.31335   
   184. BD*(   1) C   1 - H  11          0.00333     0.30532   
   185. BD*(   1) C   1 - H  12          0.00313     0.31342   
   186. BD*(   1) C   2 - C   3          0.01119     0.23497   
   187. BD*(   1) C   2 - C   4          0.01610     0.22550   
   188. BD*(   1) C   2 - C   7          0.01875     0.20911   
   189. BD*(   1) C   3 - H  13          0.00276     0.32033   
   190. BD*(   1) C   3 - H  14          0.00269     0.31822   
   191. BD*(   1) C   3 - H  15          0.00309     0.31492   
   192. BD*(   1) C   4 - C   5          0.00925     0.23333   
   193. BD*(   1) C   4 - H  16          0.00740     0.29543   
   194. BD*(   1) C   4 - H  17          0.00761     0.30312   
   195. BD*(   1) C   5 - O   6          0.00701     0.10955   
   196. BD*(   1) C   5 - H  18          0.01248     0.26890   
   197. BD*(   1) C   5 - H  19          0.01397     0.25326   
   198. BD*(   1) O   6 - O   9          0.32054    -0.45522  204(v),200(v),197(v),196(v)
   199. BD*(   1) O   6 - H  20          0.00258     0.25930   
   200. BD*(   1) C   7 - C   8          0.01179     0.21143   
   201. BD*(   1) C   7 - H  21          0.00729     0.28931   
   202. BD*(   1) C   7 - H  22          0.00841     0.26433   
   203. BD*(   1) C   8 - O   9          0.00789     0.09387   
   204. BD*(   1) C   8 - H  23          0.01398     0.25262   
   205. BD*(   1) C   8 - H  24          0.00981     0.28493   
   206. BD*(   1) O   9 - H  25          0.00423     0.23586   
       -------------------------------
              Total Lewis   35.41676  ( 98.3799%)
        Valence non-Lewis    0.51910  (  1.4419%)
        Rydberg non-Lewis    0.06414  (  0.1782%)
       -------------------------------
            Total unit  1   36.00000  (100.0000%)
           Charge unit  1    1.00000
 Unable to Open any file for archive entry.
 1\1\GINC-COMPUTE-0-14\SP\UB3LYP\def2SVP\C7H16O2(1+,2)\ZAHRT2\08-Jan-20
 21\0\\# b3lyp/def2svp geom=NewRedundant pop=NBO\\43\\1,2\C,0,0.4122098
 167,1.327914645,1.5162560885\C,0,0.0123444069,0.7572401355,0.144025853
 1\C,0,-0.3252465213,1.9353503986,-0.786959248\C,0,1.1944367681,-0.0190
 499036,-0.4806871404\C,0,1.656432644,-1.2708906945,0.2489115914\O,0,2.
 7629951457,-1.791825056,-0.4622473109\C,0,-1.2350962852,-0.1370021342,
 0.3400570224\C,0,-1.7676815873,-0.8648983591,-0.8923076525\O,0,-2.9807
 097114,-1.541779919,-0.6259723809\H,0,1.3118826092,1.9589019066,1.4336
 096485\H,0,0.6228527758,0.5326331641,2.2479016629\H,0,-0.3985647171,1.
 9487126,1.9301299583\H,0,0.5336895189,2.6200419354,-0.872116534\H,0,-1
 .1804267466,2.5124366252,-0.3997766357\H,0,-0.5762590219,1.5971740399,
 -1.8038558038\H,0,0.9485350432,-0.3098394374,-1.5154164174\H,0,2.06248
 60808,0.6574018427,-0.5587673432\H,0,1.9308306401,-1.0254293695,1.2939
 848752\H,0,0.83164562,-2.0103377416,0.2994549461\H,0,3.0727001294,-2.5
 845346063,-0.0080423291\H,0,-2.0568681268,0.4810478192,0.7401667708\H,
 0,-1.0195895118,-0.8911951833,1.1200932364\H,0,-1.0021030692,-1.557407
 8596,-1.2956118396\H,0,-1.995075682,-0.1463695295,-1.6946377173\H,0,-2
 .8154202183,-2.1782953185,0.081806699\\Version=ES64L-G16RevC.01\State=
 2-A\HF=-426.1537884\S2=0.753167\S2-1=0.\S2A=0.750007\RMSD=8.267e-09\Di
 pole=0.0903125,-1.5726131,0.6370547\Quadrupole=3.0090119,4.0346546,-7.
 0436664,-2.1074292,2.1369325,-1.5102263\PG=C01 [X(C7H16O2)]\\@
 The archive entry for this job was punched.


 Life may have no meaning.  Or even worse, it may have a
 meaning of which I disapprove.
                                 -- Ashleigh Brilliant
 File lengths (MBytes):  RWF=     45 Int=      0 D2E=      0 Chk=      4 Scr=      1
 Normal termination of Gaussian 16
